# Supplementary material for: Horizontal transfer of the rfb cluster in Leptospira is a genetic determinant of serovar identity
Source: Life Sci Alliance. 2022 Dec 9;6(2):e202201480. doi: 10.26508/lsa.202201480 (PMC9736851; doi:10.26508/lsa.202201480)
Supplement: Supplementary file 9 [file LSA-2022-01480_Supplemental_Data_3.zip › Supp_Data_2-rfb_sequences/sequences_used_Fig_5C/Arenal_10499763.gbk]

LOCUS       GAJOMMCK_1              1157 bp    DNA     linear       08-DEC-2021
DEFINITION  Genus species strain strain.
ACCESSION   
VERSION
KEYWORDS    .
SOURCE      Genus species
  ORGANISM  Genus species
            Unclassified.
COMMENT     Annotated using prokka 1.14.6 from
            https://github.com/tseemann/prokka.
FEATURES             Location/Qualifiers
     source          1..1157
                     /organism="Genus species"
                     /mol_type="genomic DNA"
                     /strain="strain"
     gene            105..620
                     /locus_tag="GAJOMMCK_00001"
     CDS             105..620
                     /locus_tag="GAJOMMCK_00001"
                     /inference="ab initio prediction:Prodigal:002006"
                     /inference="similar to AA sequence:ISfinder:ISGme3"
                     /codon_start=1
                     /transl_table=11
                     /product="IS5 family transposase ISGme3"
                     /protein_id="X:GAJOMMCK_00001"
                     /db_xref="COG:COG3039"
                     /translation="MLLKWNVISKGKSHKRYEFGCKVSLVTTSKSNWIVGVQALHGNP
                     YDGHTLKDAINQMEKVVGLRPKEVYVDLGYKGKDHHPEDVQVHLSNKSRKNMTRWERM
                     WMNRRSAIEPVISHLKHDHNMIRNFLKGREGDRINALFAAAGCNFSKLLRAFLSLFLK
                     PYISPSFSFAF"
ORIGIN      
        1 gaaagtagaa aatccgaata tacgactaaa atcgctttta gaaatctacc gaacgaatct
       61 tatctacaaa ctaaaaataa gtaaaaataa aatctatagc atccatgctc ctgaagtgga
      121 atgttatttc taagggaaaa tctcataaga ggtatgagtt cggttgtaag gtaagtttag
      181 ttaccaccag taaatccaat tggattgttg gagtccaagc cttacatgga aatccctatg
      241 acggtcatac tttgaaggac gcaatcaatc agatggaaaa ggttgttggt cttcgtccga
      301 aggaagtcta tgtggattta ggttacaaag gaaaagatca tcatccggag gatgttcaag
      361 ttcatctttc caataaaagc agaaagaata tgactcgttg ggaaaggatg tggatgaatc
      421 gaagatctgc tattgaaccc gttatttctc atctgaaaca cgatcacaat atgattcgaa
      481 actttctcaa aggtagagaa ggggatcgta tcaatgctct attcgctgct gccgggtgta
      541 atttcagtaa gctccttcga gcttttttgt ccttattttt gaaaccttat atttctcctt
      601 ctttcagctt cgctttttga tactttgcac tttttcaggg acgactatat agaacgctta
      661 gggattaaac acaaaaaaac ttctcttcgt tctccttggc aaaactgtta cgctgaacga
      721 tggattaaaa cctgtagaaa tgaatttttg aatcatttca ttccaatcaa tcaatatcat
      781 ctcgaaaaaa tcttaacgag ttcattcatt tttacaatca tcacagaact catttggctt
      841 tgaacaagga ttctcccgtt ccttctccaa ttctaaaacc gcctttgcac gggaaagcaa
      901 agcttgtttc aactcccgtt cttggcggtc tttaccatac ctattcttac gaaaacgtag
      961 cataacgttc tttcgtagtt tctttgaaaa aaatcatctt gaaaacgagt cagccaagtt
     1021 atgtcctgac tcttcttgta ttcacaaaaa ttgtttacaa aaaaattgaa ttcaatttct
     1081 tgaacgtgtt ttccaataca atcgcttcaa ttcgagttca aaatcgaatg aaaagaaatc
     1141 ctaaccgtca ttatatt
//
LOCUS       GAJOMMCK_2              1266 bp    DNA     linear       08-DEC-2021
DEFINITION  Genus species strain strain.
ACCESSION   
VERSION
KEYWORDS    .
SOURCE      Genus species
  ORGANISM  Genus species
            Unclassified.
COMMENT     Annotated using prokka 1.14.6 from
            https://github.com/tseemann/prokka.
FEATURES             Location/Qualifiers
     source          1..1266
                     /organism="Genus species"
                     /mol_type="genomic DNA"
                     /strain="strain"
     gene            complement(432..1001)
                     /locus_tag="GAJOMMCK_00002"
     CDS             complement(432..1001)
                     /locus_tag="GAJOMMCK_00002"
                     /inference="ab initio prediction:Prodigal:002006"
                     /codon_start=1
                     /transl_table=11
                     /product="hypothetical protein"
                     /protein_id="X:GAJOMMCK_00002"
                     /translation="MKTSVPKIISANGLKKNTMLQVGQNISVPIQVRNASREKVEFRK
                     LFVHPVLNAKITSRYGRRKDPFHTGSRGFHTGLDFASAQGAPILAVADGIVSFAGVNG
                     GYGNTVIVDHENGYKTMYAHCSKITIDQGTKVSAGTVIGAIGRTGSATGPHLHFEVFL
                     NGNRVNPEAALKKSLKIVTPLDPGKFARL"
ORIGIN      
        1 cacgatcgta acccgagcga aggaccaatg tccgctcaag gtacccgtga ctttcatttc
       61 ctccccttct cccgtgtccg gaggagcggc ggacagttcc ccttccgcgg gaacgtcccc
      121 ttctctggga ataattcctc ggattagatt tccttgaacc atttcttcgt aagaggaaag
      181 agctcgattg gtgatttccg gacccgcctt acgaaccgaa ctaacgttag agtttaccgc
      241 ctgaacgttc ggatttaaaa aagcgagaat aacggccctc agaaggtaag aaagcgaata
      301 cgaaaagaat aaaattacgg gaatcagagt atagaatgta ttcttcctga gttctaaaaa
      361 aatcgcgttc atagaaatcc gattagtaaa tttctttcaa gaaaatggaa tacttccgat
      421 ttccatttgg attacaatct ggcaaattta cccggatcta aaggtgtaac aatcttcaga
      481 gactttttta aagcagcttc cggatttacc ctatttccgt ttaaaaaaac ttcaaaatga
      541 agatgaggcc ccgtagccga cccggtcctg ccaatcgcac ctatgaccgt gccggcgctg
      601 actttcgttc cctgatcgat cgtaatttta gaacaatggg catacatcgt cttataaccg
      661 ttctcgtgat cgacgataac cgtattccca taacctccgt tcactccggc aaaggatacg
      721 attccgtccg caaccgcaag aatcggagcg ccttgcgcgc ttgcaaaatc caaaccggta
      781 tgaaaacctc gggaaccggt atgaaacgga tcctttcttc ttccgtaacg agaggttatt
      841 tttgcgttca aaaccggatg tacgaataat ttacgaaatt ccaccttttc tcggcttgcg
      901 ttgcgaactt gaatcggaac ggagatattt tgtcccactt gaagcatagt attctttttc
      961 agaccgtttg cggagataat tttcggaacc gaagttttca tatctcttgc gatcttggaa
     1021 agggtgtcct tcggttttac gacgtaattt ttatagatga ttccactatg acttacgatc
     1081 ctggaggaaa tgattttatt tacgttgata aaactcggaa gctctaaatt ggatttgtcc
     1141 ttatggtaat tgagggaata ttttttcctc ctgccaattt tcaggggatt gggaaaataa
     1201 ctgtttaatt tttacgctct tccttgtcgg aaaaaaagga agaatcttta ttggtatatt
     1261 ccgaaa
//
LOCUS       GAJOMMCK_3              1072 bp    DNA     linear       08-DEC-2021
DEFINITION  Genus species strain strain.
ACCESSION   
VERSION
KEYWORDS    .
SOURCE      Genus species
  ORGANISM  Genus species
            Unclassified.
COMMENT     Annotated using prokka 1.14.6 from
            https://github.com/tseemann/prokka.
FEATURES             Location/Qualifiers
     source          1..1072
                     /organism="Genus species"
                     /mol_type="genomic DNA"
                     /strain="strain"
     gene            complement(445..978)
                     /gene="fdtB_1"
                     /locus_tag="GAJOMMCK_00003"
     CDS             complement(445..978)
                     /gene="fdtB_1"
                     /locus_tag="GAJOMMCK_00003"
                     /EC_number="2.6.1.90"
                     /inference="ab initio prediction:Prodigal:002006"
                     /inference="similar to AA sequence:UniProtKB:Q6T1W6"
                     /codon_start=1
                     /transl_table=11
                     /product="dTDP-3-amino-3,6-dideoxy-alpha-D-galactopyranose
                     transaminase"
                     /protein_id="X:GAJOMMCK_00003"
                     /translation="MGAIGDAGAVVTDDDLYRDGIRKLRNYGSSIKYQNDLPGYNSRL
                     DELQATILSIKLKHLDAMNEYKRGLAKIYLENLKDDFIKPVVDEEVYDVYHIFNIRHT
                     KRDELREYLLKNGVKTEVHYPIPPHKQVAMMDVLSYSEGEFAISEEIHRTTLSLPIST
                     FHTENDIYKVVEIMNGF"
ORIGIN      
        1 aaaaaattaa atattctcct ttggaaagcg ctatcccttt attttgagcg ttataaattc
       61 ctttgtcttt ttcggaaacg tatcgatgga ttaaatcctc gttcgatttc aaatcctcaa
      121 aacttccatc cgttgacccg ccgtctatga ttaccaactc gtaattgcca taggtttgcg
      181 aacgaatact ctctaacgtt tttcgtaaac cttctcggtt attcagattg atagtgataa
      241 ttgaaatttt cggttttttt tgaccattta tcgaaactga ttagaagccg tttcaagaat
      301 aaacttcatt gatagttgaa tatgataagt atcgttgagc aatattcttt ccaagaaggc
      361 agaaaaattt caaattttat agaatattta tattcaaaat taactaaacc ttgttatgag
      421 ggatcagtaa aaacacgaaa tttttcaaaa tccgttcatg atctcgacaa ctttataaat
      481 atcgttctca gtatgaaaag tcgagatcgg aagactaagc gtagttcgat gaatctcctc
      541 ggagatcgca aactcacctt cggaatacga caatacgtcc atcatcgcta cttgtttatg
      601 aggaggaatg gggtaatgga cttcggtctt tactccgttt ttcagcaaat actctcgtaa
      661 ctcatcgcgt tttgtatgac gaatattaaa gatatgatat acgtcgtaaa cttcttcgtc
      721 gactaccggt tttataaaat cgtcttttag attttccaga taaatcttgg ccaaacctct
      781 tttatattcg ttcattgcat ccaaatgttt cagcttgata cttaaaatcg tagcctgcaa
      841 ttcgtccaaa cgggaattat aacccggtaa atcattttga tatttgatcg aagaaccgta
      901 atttctcagt ttcctaatcc catcccgata tagatcgtca tccgtcacga cggcgcccgc
      961 atccccgata gctcccaaat ttttagtggg ataaaaactg aatccgttta tttcaccgaa
     1021 agttccggtt ttccttttct tataagaagc cccgtgagat tgtgcacaat ct
//
LOCUS       GAJOMMCK_4               978 bp    DNA     linear       08-DEC-2021
DEFINITION  Genus species strain strain.
ACCESSION   
VERSION
KEYWORDS    .
SOURCE      Genus species
  ORGANISM  Genus species
            Unclassified.
COMMENT     Annotated using prokka 1.14.6 from
            https://github.com/tseemann/prokka.
FEATURES             Location/Qualifiers
     source          1..978
                     /organism="Genus species"
                     /mol_type="genomic DNA"
                     /strain="strain"
ORIGIN      
        1 taaaatcgct tccgtgatct gcttcatgat ttctccggtg acttggtttt ccaaaatttc
       61 agtaatcatc gaactgatat cctctccaag tcgtttggaa atctctccca taaaagggat
      121 tcgagacaat tcacctaaca aaaatttaga tttaagcgct tcgttcactt ttatgttgaa
      181 ttggtcttgg tgaagttcga aagccttttt ggcgagttgg ctgtaatcca gacggatcat
      241 cacttcttcc actctttcca aagaatgcaa aaataccgcg tctgcgatcg tgtctacaat
      301 cacatcccta aatcggaacg taatttctct cgtaacaata tcgctaaggt tttgtccgga
      361 ctgacctaac ttataaaatg cgatcagaat tttcattcct ctcaaaagca aaaagggacg
      421 aagaaaataa aacggaatca ctcctacgac ttcataccaa ttcatcgaga agaacgttcc
      481 cggttccttg gattttctga atttggaaac aagttccatc acccaaactg ctaaaacaaa
      541 aaaatcgaat ccgatcacat agacatacag ttctttcggg agaatttcat tgtacgaatt
      601 ataggtcaaa agaagaaaaa cgtccaaagc cgcggcggaa agaaggaata aatcccttcc
      661 cgaacctggc aatgctcgaa accaaagata aaaatgccaa atgttaaact tgttgacccg
      721 gaccggatat tgttcggaat cagccatttt tactcataac ctccttggaa aggttggttt
      781 acagtattta ctagaataga attctggtca ctacaattcc atgtcctttc aagtggcaat
      841 tgacggcttc aatctgatct ataaattctc cgatttggaa gaatgtatgg ttcgagatcg
      901 gctttcggaa gcgagacaag gacttttgga actgatcgag ttgtattccc aaaaaaagaa
      961 ggggcaaacc tttcacgt
//
LOCUS       GAJOMMCK_5               317 bp    DNA     linear       08-DEC-2021
DEFINITION  Genus species strain strain.
ACCESSION   
VERSION
KEYWORDS    .
SOURCE      Genus species
  ORGANISM  Genus species
            Unclassified.
COMMENT     Annotated using prokka 1.14.6 from
            https://github.com/tseemann/prokka.
FEATURES             Location/Qualifiers
     source          1..317
                     /organism="Genus species"
                     /mol_type="genomic DNA"
                     /strain="strain"
ORIGIN      
        1 gaaagtttga atctaacttg aaaattgatt tattactgat ctctatagaa ttaattacct
       61 aaatgtctac cataagacgc cgtttcactt aagctcgata gaatccaatg cgaaagcgat
      121 tgtcgcggaa attccgaagg aattgaagca aaagcgcggt cgcgagcctt ttttagctgt
      181 aaaattcgcg agcgattcgc ccaaactttc tttttctgaa tcaaatgatt aaagtgaaaa
      241 ctattaaata gatactttat tatatagttc tgagtattat ttccaatacg cctgaagtct
      301 cattcatcgt ataactt
//
LOCUS       GAJOMMCK_6               746 bp    DNA     linear       08-DEC-2021
DEFINITION  Genus species strain strain.
ACCESSION   
VERSION
KEYWORDS    .
SOURCE      Genus species
  ORGANISM  Genus species
            Unclassified.
COMMENT     Annotated using prokka 1.14.6 from
            https://github.com/tseemann/prokka.
FEATURES             Location/Qualifiers
     source          1..746
                     /organism="Genus species"
                     /mol_type="genomic DNA"
                     /strain="strain"
     gene            complement(333..626)
                     /locus_tag="GAJOMMCK_00004"
     CDS             complement(333..626)
                     /locus_tag="GAJOMMCK_00004"
                     /inference="ab initio prediction:Prodigal:002006"
                     /codon_start=1
                     /transl_table=11
                     /product="hypothetical protein"
                     /protein_id="X:GAJOMMCK_00004"
                     /translation="MKPSKEQTAKTHSGKEEASIQKRQEAYDKRYENMSPFKKKEELK
                     SLLQKLKTYRKKIQGLISQMKKLAEQEIEVERKLKILGKHMKRGGEGFPRLKH"
ORIGIN      
        1 tgttttaaga tactattcaa agtcccggga ggtatatcca tacttggctt gcccgctaca
       61 gttactctcc cgtattttaa gctatgctta aactgcctgt gacttcctct ctgatctacc
      121 aaataccaac cgtcatcctc taaaattttg attatctctt ttactttcat ccgtttcaaa
      181 tatttaaatg attactttta attgtttcat ctctaatatt gaacctctta cttcgaccct
      241 ctgtccaacc atttttactc tcttgcatca ccgctaaaga aggaagtctc cttctaccct
      301 tcgagttttt agttggttag aagggatagt ggttagtgct ttaggcgggg aaaaccttcc
      361 cctcctcgct tcatatgctt tccgaggatt ttgagtttcc tttcgacttc aatctcctgt
      421 tccgctaact tcttcatttg tgaaatcagt ccttggatct ttttgcgata cgtttttaac
      481 ttctgcaaga gactctttaa ctcctccttc tttttaaacg gactcatatt ctcgtatctc
      541 ttgtcatacg cttcctgtct cttttgaatc gaggcctctt ccttacctga gtgagtcttg
      601 gcggtttgtt cttttgacgg tttcatattt ttaacttcca gatccgttcc ctttctccca
      661 cagcaatgag cttcgttacg atttcatgat ctttgtcacc taactccgaa atctggtcgt
      721 ttaacttcga taccctcttt ctcaag
//
LOCUS       GAJOMMCK_7              1025 bp    DNA     linear       08-DEC-2021
DEFINITION  Genus species strain strain.
ACCESSION   
VERSION
KEYWORDS    .
SOURCE      Genus species
  ORGANISM  Genus species
            Unclassified.
COMMENT     Annotated using prokka 1.14.6 from
            https://github.com/tseemann/prokka.
FEATURES             Location/Qualifiers
     source          1..1025
                     /organism="Genus species"
                     /mol_type="genomic DNA"
                     /strain="strain"
     gene            4..828
                     /locus_tag="GAJOMMCK_00005"
     CDS             4..828
                     /locus_tag="GAJOMMCK_00005"
                     /inference="ab initio prediction:Prodigal:002006"
                     /codon_start=1
                     /transl_table=11
                     /product="hypothetical protein"
                     /protein_id="X:GAJOMMCK_00005"
                     /translation="MNELTAEEEYDILEGDNLFRRHLTSEQRKERLKKRILRKYKDDL
                     ILDNRGGDRKSESSKTEREEEPKQEGSSLSEKGLHEMSVSELGLFGEVGTVSEQAKQE
                     SEVLKTESEKSKYQGDILIGKPVELAREVSDQKSNYQGDSLIEKPVELAKKVSENENI
                     PLGTARRYVTELKKELKSKAPKASSPKEKKVESGKKTRKQIVEGKAKEFQKKYSKLSR
                     NQKAESVNRLLNSLVNLRKRVSKLNEQISELGDKDHEIVTKLIAVGERERIWKLKI"
ORIGIN      
        1 tatatgaacg agcttaccgc cgaagaggaa tacgacattc ttgaaggaga caatttattt
       61 cgcagacatt tgacaagtga acaaagaaaa gaacggctaa agaagaggat ccttcggaaa
      121 tacaaagatg atctaatctt ggacaaccga ggtggggacc gcaagagtga atcgtctaaa
      181 acggaaagag aggaagaacc gaaacaagaa gggtcttctt tgtcggaaaa aggacttcat
      241 gaaatgtcgg ttagtgagct tggcctattt ggtgaagttg gcaccgtatc agagcaagca
      301 aaacaagaga gtgaggtttt gaaaaccgaa tctgaaaaat caaaatatca gggtgatatt
      361 ttgatcggga agccggtcga gttagcgagg gaagtatcag accaaaaatc aaactatcag
      421 ggtgatagtt tgatcgagaa gccggtagag ttagccaaga aggtatcgga aaatgagaac
      481 ataccacttg gaacagcgcg tcggtatgta acggaattaa agaaggaact caaaagcaaa
      541 gcaccgaagg cttcttcccc gaaagagaag aaggtagaat ctggaaagaa gacacgcaaa
      601 caaatcgtag aagggaaagc gaaggagttt caaaagaagt attcgaagct aagtagaaat
      661 cagaaagcgg aatcggtgaa tcggttgtta aactcacttg tgaacttgag aaagagggta
      721 tcgaagttaa acgaacagat ttcggagtta ggtgacaaag atcatgaaat cgtaacgaag
      781 ctcattgctg tgggagaaag ggaacggatc tggaagttaa aaatatgaaa ccgtcaaaag
      841 aacaaaccgc caagactcac tcaggtaagg aagaggcctc gattcaaaag agacaggaag
      901 cgtatgacaa gagatacgag aatatgagtc cgtttaaaaa gaaggaggag ttaaagagtc
      961 tcttgcagaa gttaaaaacg tatcgcaaaa agatccaagg actgatttca caaatgaaga
     1021 aatta
//
LOCUS       GAJOMMCK_8              1306 bp    DNA     linear       08-DEC-2021
DEFINITION  Genus species strain strain.
ACCESSION   
VERSION
KEYWORDS    .
SOURCE      Genus species
  ORGANISM  Genus species
            Unclassified.
COMMENT     Annotated using prokka 1.14.6 from
            https://github.com/tseemann/prokka.
FEATURES             Location/Qualifiers
     source          1..1306
                     /organism="Genus species"
                     /mol_type="genomic DNA"
                     /strain="strain"
ORIGIN      
        1 actctagagc ttttttgtat agatccaagt ttttgaaagt agggtcgtcc gaatcataac
       61 cgatgattga atccagatcc cgatttttcc agtcgtaacg agtggatttt ggaatgctct
      121 ttttttctaa agaagaaaga agattgaact gtgttttgaa tatcagggcg gtgtgatagg
      181 agttttttgc tctatgagtt gtagctttca tttgtgaagt atcgtaaata atacatcaca
      241 agttgaatct ttttaaataa gggttcgaaa attgttaatt gttacggttt agtttggatc
      301 gaatcgattt gttttaagtc atttctataa aatcctgaga taacgtcgta agaatcgaat
      361 ttccgaataa aatcgccgtt tttccgatca atcgccaaac gaaaaatcta ttttataaag
      421 attcccccaa gtatatcctc gttattttag taaatcgcag ttagttggta aggcaaactg
      481 aatgtatgtg agtgatttaa gtagttgacc ataatcacaa tgtttgtaat ttttcggatt
      541 caaggtaggg gatttcgaaa gattgggctc cgggctttga agccggagaa gtagcccggc
      601 gaaggggtag cgtaatgcgg agcttggata tacaattaga cattgcttta ttagaaaaac
      661 agcaagctcc gcatgaagcg aggggaatgc cttcccctcc caaaacacta attactattc
      721 ctcctaaccg actaaccact cgaagtcaac tgacaagttt ggtgatgctc ctaacgtttg
      781 ccgtagtatt tgtaataccg ctgacgatct tcgaagagtt acacgcacag agtgtgccga
      841 cactcggatc caccaaacaa tttgcaagcg acgagttaaa accgtacgtg gatgcggcca
      901 aagccggttc gaacgatagt ggaacgtttt tgaatacggt aaccaacgga gaacaggtaa
      961 tcgaagcggc ttgggaaacg ggtgtgaacg ctgaaataga agcgatcctc ggaggagtga
     1021 ccacctcgga ctcagtgaat aacgtaaacg tctacaaaga cgcggtcaga gcacagctgg
     1081 aactacaaaa acaacaagcc aagagccgat ggatagcgga tgtgaacgca tacgtccaag
     1141 cggaactgca gatattttta gcggcgcttt cgcaaaacac atcgaacaac gtaacgacgt
     1201 ctaacacaaa cgcggtgaat acgatcaacc cgacggtgca gtcggttacg accacaccgg
     1261 tgtcacaagc aacgaatccc gcacaggcgg cacaaagtta ttacca
//
LOCUS       GAJOMMCK_9              2654 bp    DNA     linear       08-DEC-2021
DEFINITION  Genus species strain strain.
ACCESSION   
VERSION
KEYWORDS    .
SOURCE      Genus species
  ORGANISM  Genus species
            Unclassified.
COMMENT     Annotated using prokka 1.14.6 from
            https://github.com/tseemann/prokka.
FEATURES             Location/Qualifiers
     source          1..2654
                     /organism="Genus species"
                     /mol_type="genomic DNA"
                     /strain="strain"
     gene            40..918
                     /locus_tag="GAJOMMCK_00006"
     CDS             40..918
                     /locus_tag="GAJOMMCK_00006"
                     /inference="ab initio prediction:Prodigal:002006"
                     /codon_start=1
                     /transl_table=11
                     /product="hypothetical protein"
                     /protein_id="X:GAJOMMCK_00006"
                     /translation="MNISTQRFYKWKNEVFCNSSAFGICKKTHPKQLTIQEQYIISKY
                     IKNNEFNLWPLRSIFYKILNDGYAFFSLATFYKYAKVFNPTREVFRKIKRKIGIRTSA
                     PLLLLHMDTTILRVQDGSKVYIHFIMDNFSRTILGWKASLGWNSKYTVSNLTEVCEKY
                     DLFQKHIQLLCDDGSENQGAVDVFLKRPGLFIQKLIAQVDILFSNSMSEAVNKIMKYQ
                     FLFPKNLSSIQEVIQTLETAVPLYNSRPSGVLFGFSPEQVLNGAIPDPRRFSKQIKSA
                     AEKRPNINKSESCFLC"
     gene            complement(966..1229)
                     /locus_tag="GAJOMMCK_00007"
     CDS             complement(966..1229)
                     /locus_tag="GAJOMMCK_00007"
                     /inference="ab initio prediction:Prodigal:002006"
                     /codon_start=1
                     /transl_table=11
                     /product="hypothetical protein"
                     /protein_id="X:GAJOMMCK_00007"
                     /translation="MLSPSKILTTISPNQLTTCNASNRINALAQTIYGNGAYIVDNTE
                     LQTLQTQITSNGQNQTYWQNEITGTNGGFNFNGRTTTSRAASE"
     gene            complement(1371..2096)
                     /locus_tag="GAJOMMCK_00008"
     CDS             complement(1371..2096)
                     /locus_tag="GAJOMMCK_00008"
                     /inference="ab initio prediction:Prodigal:002006"
                     /codon_start=1
                     /transl_table=11
                     /product="hypothetical protein"
                     /protein_id="X:GAJOMMCK_00008"
                     /translation="MKNPKRILVILILGVTFMLQAEGEKVRKDLIPIFKKCYRTDEDL
                     FLVASSVLTEKGKPKNYYGPNNIDDQYIDTAWGVSKNQGVGEWIYTYNGVKWSKNRYD
                     EYLAGKSQKNYFSFLNGLAKDAISFEENGRIKKVRIDVYEAEGDESMANLKDPLLIYS
                     GPIENDSFELELKDTREEQTFEREILSKIKPVKGAWRKLLFKLTILETYPGTKSKNVF
                     LTEFQAYSEDVKKEGFKITRERK"
     gene            complement(2107..2649)
                     /locus_tag="GAJOMMCK_00009"
     CDS             complement(2107..2649)
                     /locus_tag="GAJOMMCK_00009"
                     /inference="ab initio prediction:Prodigal:002006"
                     /codon_start=1
                     /transl_table=11
                     /product="hypothetical protein"
                     /protein_id="X:GAJOMMCK_00009"
                     /translation="MLGMKVSDPDYNMRPGNECFPTTNAVQADHAGAKPRDPSKQMVD
                     DMLFTARGKGILNENNHTSGGTELQGYDGVIKLNKEYNLKVNMLNDGNKLSFEDKKAA
                     IQGAIRNGNIVSAGGTFNVAGVGDHRNAIVGYDSKGWVVFDPYGNANTKGYNGNGMFA
                     HYEYGKFNLGGKQAYYVTKD"
ORIGIN      
        1 attgctccaa acatcggttt gaaacgtgca tgtcgtttta tgaatatctc tactcagcgt
       61 ttttacaaat ggaaaaacga agttttttgt aattcttccg ctttcggaat ttgtaaaaaa
      121 actcacccta aacaactcac tattcaagaa caatatatta tctctaaata cattaaaaat
      181 aatgaattca atctttggcc tttgcgctct attttctaca agattcttaa cgacggttac
      241 gcctttttca gcttggctac attttacaaa tacgcaaaag tattcaatcc cacaagagaa
      301 gtttttagaa agataaaaag aaaaatcgga attcgaactt ctgcgccatt acttcttctt
      361 catatggata ccacaatctt acgtgtgcaa gacggttcta aagtctacat ccattttatt
      421 atggataact tctctagaac cattttaggg tggaaagctt ctttaggatg gaattctaaa
      481 tatactgttt caaacttaac agaagtttgc gaaaaatacg atttgtttca aaaacacatt
      541 cagctgctat gtgatgacgg ttctgaaaat cagggagccg tcgatgtttt tctgaaaagg
      601 cctgggcttt ttattcaaaa attaatcgct caagttgaca tcttgttttc aaacagtatg
      661 tcagaagctg tgaacaagat tatgaaatac caattccttt tccctaaaaa tctttcatcg
      721 atccaagaag tcattcagac tttagaaacc gctgtccctc tatacaattc acgtccaagc
      781 ggcgtcttgt tcgggttttc tcctgaacaa gttttaaacg gagcaattcc agatcctcgc
      841 cgtttttcaa agcagattaa aagcgctgcc gagaaaagac cgaacatcaa taaaagcgaa
      901 tcttgtttct tatgttaaac ctatttttta acgtgtccgg atttccggac acgcctattt
      961 tagtttcact cagaagctgc acggcttgta gtcgttcttc cgttgaaatt aaatcctccg
     1021 ttcgttccgg taatttcatt ttgccaatac gtttggtttt gtccgttgct tgtgatttgg
     1081 gtttggagtg tttgcagttc cgtattgtct acgatatacg ctccgtttcc gtagatcgtt
     1141 tgggcgagtg cgttgattcg attgctggcg ttgcaagtgg ttagttggtt aggcgagata
     1201 gtcgttagta ttttagaagg ggaaagcatt cccctcgctt catgctgagc ttgattgttt
     1261 ttctaataaa taaatatcta attgtatatt caagctcagc attacgctac cccttcaccg
     1321 ggctactctt ccgtttccaa agcccggagc ccgattcagt tgaaactcaa tcacttcctc
     1381 tcccgagtaa tcttaaaacc ttccttctta acatcctccg aatacgcctg aaactctgtc
     1441 agaaacacat tcttactttt ggttcctgga tacgtttcta agattgtgag tttgaaaagt
     1501 aacttcctcc aagcaccttt aacaggcttt attttactca aaatctctct ttcaaaggtt
     1561 tgttcttcac gcgtgtcttt cagttccaat tcaaaagaat cgttttcaat cggaccagaa
     1621 tatatgagta atggatcttt taaattcgcc atgctttcat ctccttccgc ttcatataca
     1681 tcgatcctga cttttttgat tcttccattt tcttcaaacg aaattgcatc ctttgcgagc
     1741 ccattcaaaa aactgaaata gttcttttga ctttttcctg ccaaatattc atcgtagcga
     1801 tttttactcc atttcacgcc attataagta tatatccatt ctccaactcc ttggttttta
     1861 gatactcccc aagccgtgtc aatgtattga tcgtcaatgt tattcggtcc gtaatagttc
     1921 ttcggttttc ctttttcagt caaaacagaa ctcgcaacta agaacaaatc ctcatcagtc
     1981 cggtaacatt tcttgaaaat tggaatcagg tcctttctca ccttctcacc ttctgcttgt
     2041 aacatgaacg ttactcctaa aatcaaaatt actaatattc gtttcggatt cttcatatat
     2101 cttcctttag tccttcgtta cgtagtaggc ttgcttaccg cccaaattga actttccata
     2161 ttcgtaatgg gcaaacattc catttccgtt gtaacctttt gtattcgcat tgccatacgg
     2221 gtcaaacact acccaacctt ttgagtcata tcctacaatc gcatttcggt gatcccccac
     2281 cccggccacg ttaaatgttc cgcccgcaga tacaatgttc ccgtttcgaa tcgcgccttg
     2341 aatcgccgct ttcttgtctt cgaaacttag cttattgcca tcattgagca tattcacttt
     2401 caaattatat tctttattaa gtttaattac accgtcatac ccttgtaact cggttccccc
     2461 acttgtatgg ttgttctcat tcaagatccc tttgcctctc gcggtaaaaa gcatatcatc
     2521 aaccatctgt ttcgatggat ctcttggttt cgctcccgca tgatccgcct gtactgcgtt
     2581 cgtcgtcgga aaacactcat tgccaggtct catgttgtaa tcaggatcgc ttactttcat
     2641 tccaagcata ttct
//
LOCUS       GAJOMMCK_10             1357 bp    DNA     linear       08-DEC-2021
DEFINITION  Genus species strain strain.
ACCESSION   
VERSION
KEYWORDS    .
SOURCE      Genus species
  ORGANISM  Genus species
            Unclassified.
COMMENT     Annotated using prokka 1.14.6 from
            https://github.com/tseemann/prokka.
FEATURES             Location/Qualifiers
     source          1..1357
                     /organism="Genus species"
                     /mol_type="genomic DNA"
                     /strain="strain"
     gene            125..562
                     /locus_tag="GAJOMMCK_00010"
     CDS             125..562
                     /locus_tag="GAJOMMCK_00010"
                     /inference="ab initio prediction:Prodigal:002006"
                     /codon_start=1
                     /transl_table=11
                     /product="hypothetical protein"
                     /protein_id="X:GAJOMMCK_00010"
                     /translation="MKKFFKVSGLIFLTLGLLVGGCRYYRSPEKRAEFVVKKITSELD
                     LNDSQKKDLYRIKDEILSKRKELKLQGPRIPAEALAEFRQPTLDEKKINKVFELEMNK
                     MNEMRTFTTKKAIEFHTTLTPEQRNKLVDLITEFQEKHRHHDD"
     gene            552..1100
                     /gene="sigW_1"
                     /locus_tag="GAJOMMCK_00011"
     CDS             552..1100
                     /gene="sigW_1"
                     /locus_tag="GAJOMMCK_00011"
                     /inference="ab initio prediction:Prodigal:002006"
                     /inference="similar to AA sequence:UniProtKB:Q45585"
                     /codon_start=1
                     /transl_table=11
                     /product="ECF RNA polymerase sigma factor SigW"
                     /protein_id="X:GAJOMMCK_00011"
                     /db_xref="COG:COG1595"
                     /translation="MMTESEFTEIVSSTRDIVLSAIEKNLAERFSYAIDDVAQETYFR
                     AYKALKKNQFRKESKLSTWLYTIGRNESLRMNEKLKKEEERAQRLIKSKKTEDFLTNH
                     TGLNGNSIQWNSQEIIRTLRSLLAKIPDKYRKVLEFYLAGYSESQIAETIGVKPGTVK
                     SRAFRGKEMIKRIGIKEKFYEK"
     gene            1090..1245
                     /locus_tag="GAJOMMCK_00012"
     CDS             1090..1245
                     /locus_tag="GAJOMMCK_00012"
                     /inference="ab initio prediction:Prodigal:002006"
                     /codon_start=1
                     /transl_table=11
                     /product="hypothetical protein"
                     /protein_id="X:GAJOMMCK_00012"
                     /translation="MKNDLTFSLKGEIRKRKKDRNWAENISSSVIRRDIKETRNKRVL
                     AVFSFYL"
ORIGIN      
        1 agtggttagg aatgagtggt tagggttttt gggacgcgtt ctaaatcggc aaaaacgaat
       61 ttcgaaaaaa gcggaacccg gcttttcccc cttggtcaaa ggtctataaa atgggggaaa
      121 tccaatgaag aaatttttta aagtttccgg tctgattttt ttaaccctgg gactgctcgt
      181 aggggggtgt agatattaca gatctcccga aaaaagagcg gagttcgtcg ttaaaaaaat
      241 cacctcggaa ttggatctga acgattctca aaagaaagat ctctatcgta tcaaagacga
      301 gattttatcc aaaagaaaag aacttaagtt gcaaggaccg agaattcccg cggaagcgct
      361 tgccgaattt cgtcaaccga ctttggacga gaaaaagatc aacaaagtgt tcgaactgga
      421 aatgaataaa atgaacgaga tgagaacttt tacgacgaaa aaagcgatcg agtttcatac
      481 gactctcact ccagaacaaa gaaataaatt agtggatttg attacagaat ttcaagaaaa
      541 acaccgtcat catgatgact gaatccgaat ttactgaaat tgtaagttcc actcgggaca
      601 ttgtcctctc tgcgatagaa aaaaatctcg cagagagatt ttcttatgct atcgacgatg
      661 tagctcaaga aacttatttt cgagcgtaca aagccctcaa aaagaaccaa ttccgtaaag
      721 agtcgaaact aagcacctgg ttgtacacaa tcggcagaaa cgaatcttta aggatgaacg
      781 aaaaacttaa gaaagaagaa gagcgcgcac aaagattgat caaatccaaa aagacggagg
      841 attttctcac aaaccatacc ggtttaaacg gaaattcgat acaatggaac tctcaggaaa
      901 taatccgaac gttacgctct cttttagcta aaattccgga taaatatagg aaggttttgg
      961 aattttatct tgcgggatat tcggaaagtc aaatcgcaga aacgatcgga gtaaaaccgg
     1021 gaaccgttaa atcgagagcg ttccgaggga aggaaatgat aaaacgaatc ggaatcaagg
     1081 agaaattcta tgaaaaatga tcttacgttt tccctcaaag gagaaatacg aaaaagaaaa
     1141 aaagatagaa attgggcgga aaatatttct tcgagcgtaa ttcgtaggga cataaaagaa
     1201 acaagaaaca aacgtgtgtt agccgttttt tcgttttatt tatagggcta agcgcatacg
     1261 tagattttcg gattcaagat ttggatctta gaaatcagga tcttttgagc gtaggagtat
     1321 tcgaggaatt ggaaaacgct ctggataaat gaaaacc
//
LOCUS       GAJOMMCK_11              999 bp    DNA     linear       08-DEC-2021
DEFINITION  Genus species strain strain.
ACCESSION   
VERSION
KEYWORDS    .
SOURCE      Genus species
  ORGANISM  Genus species
            Unclassified.
COMMENT     Annotated using prokka 1.14.6 from
            https://github.com/tseemann/prokka.
FEATURES             Location/Qualifiers
     source          1..999
                     /organism="Genus species"
                     /mol_type="genomic DNA"
                     /strain="strain"
     gene            450..965
                     /locus_tag="GAJOMMCK_00013"
     CDS             450..965
                     /locus_tag="GAJOMMCK_00013"
                     /inference="ab initio prediction:Prodigal:002006"
                     /codon_start=1
                     /transl_table=11
                     /product="hypothetical protein"
                     /protein_id="X:GAJOMMCK_00013"
                     /translation="MLKRFKTQKPGRQNHKTKQRNSIKNRTFQKAKNKTYYAINRDKD
                     NAGSVGIKIRKEKRRDTKNKYDSFRNRVQKNSNRIVSRCRVGTYFIFSYGLMPKKFSE
                     RKRNHKEKNRSNRIGPDNQKQNKKNRQMTFMQNQKGNSDNGINQIKLSQKGKFLQFHE
                     EKLEFLPTWNF"
ORIGIN      
        1 aaaaatccgg ttttagcgta cctgggtctt aagttatcgt aataagtcca aaaaatccca
       61 tccatctttt tctcaaagtt ttcttcaccg agttcgtgaa cttcgatcat atccccttga
      121 ttgacggaca aatccaaaaa tttcacaaac tctggtttga ttttgtcgat ttctaaagaa
      181 ggttccggaa aataaaaaat tcgaatcgaa ggataacgat tcggatccgt ttcgctggaa
      241 gaaatgatgc ccgcgatttg tccggttccg gtttgatcct ttaaggtaag attcttgggg
      301 ttatgaaaat aaaaatcctc cggtagagaa agttgaatcc gaatatccga atttttcaga
      361 attccggact tcgaatcgta atcccaattc gtaagttctt tttgctccca agtcggttta
      421 aaaagcagat aagaagttag tatctccgct tgttgaagcg ctttaaaact caaaagcccg
      481 gccgtcaaaa ccataagacc aagcaaagaa attctataaa aaaccgtact ttccaaaaag
      541 cgaagaataa aacctactac gcaataaatc gcgataaaga taacgccgga tcggttggaa
      601 taaaaatccg taaagaaaag agacgagata caaaaaataa atacgattcc ttccgcaatc
      661 gggttcaaaa gaactcgaac cgtatcgtaa gtcgttgcag agtcgggacc tattttatat
      721 tttcttacgg actcatgcct aagaagtttt ccgaacgcaa aagaaatcac aaagaaaaaa
      781 accgcagtaa ccgaataggt cccgacaacc aaaaacaaaa taaaaaaaat aggcagatga
      841 ctttcatgca aaatcaaaaa ggaaattccg ataacggaat aaaccagata aagctttcgc
      901 aaaagggaaa gttcttgcag tttcacgagg aaaaattgga gtttcttcca acctggaatt
      961 tttaggagcc atttcatgaa tcagattacc ggtcttttt
//
LOCUS       GAJOMMCK_12             4148 bp    DNA     linear       08-DEC-2021
DEFINITION  Genus species strain strain.
ACCESSION   
VERSION
KEYWORDS    .
SOURCE      Genus species
  ORGANISM  Genus species
            Unclassified.
COMMENT     Annotated using prokka 1.14.6 from
            https://github.com/tseemann/prokka.
FEATURES             Location/Qualifiers
     source          1..4148
                     /organism="Genus species"
                     /mol_type="genomic DNA"
                     /strain="strain"
     gene            550..1701
                     /locus_tag="GAJOMMCK_00014"
     CDS             550..1701
                     /locus_tag="GAJOMMCK_00014"
                     /inference="ab initio prediction:Prodigal:002006"
                     /codon_start=1
                     /transl_table=11
                     /product="hypothetical protein"
                     /protein_id="X:GAJOMMCK_00014"
                     /translation="MNLSNPFDYLGIDTIHLYIELENMEEDEFLCALRIRHFKNKVPY
                     YIARAKGVTVVKVLKGDFRYYRINFSLSKLYNGVNYSSYSPFDYIEITSRLTLILFGL
                     GLAIKDWNKVKVSRLDVFLNIELEKDYETCFPILNTSTLPRTKPRLHGNSRYLENKSV
                     TLFAYDKKKQLSVRHKLEIEEDVLRLELRYLKGRKVKESLGSNLLKDIKPERIEKDFY
                     KKLEKAFASLKDFEHQTGSFNRRSELIRYYREKGSRFPEKFGMLANKCFQIDAKGQLR
                     SALAQILNVPFFPGKSTEAQRKKKERDIKTILESRKLGIYMQDLTHWSGSSIDVIRNA
                     VFGKRLHIARLEDERIKSEQRKFKYKYESSLDLSLITFEDLKLLKKEVI"
     gene            2453..3508
                     /locus_tag="GAJOMMCK_00015"
     CDS             2453..3508
                     /locus_tag="GAJOMMCK_00015"
                     /inference="ab initio prediction:Prodigal:002006"
                     /codon_start=1
                     /transl_table=11
                     /product="hypothetical protein"
                     /protein_id="X:GAJOMMCK_00015"
                     /translation="MIERVLKASDNRIKLELRKEQGKAYRVPFAWDYLPYSFERKEVM
                     RNIPFALKETLETLDSKLYKINYDVATGILYQNNTELLSENFISKIEGSSSIWAKGRF
                     SKRGDSNPFQITEGNRVGGEKTIFKVLNYCISKGMDYEQTKEFCLSCNSGSKDLTAIA
                     ENPNGKEEKELRILFEYCKINFKSEYAPTGQSKKEANSFHSNLQYLTPIDLQWIDYEL
                     KNTNGYIREKTYETYALVLKEVVGKCNYGVYLCKRKVGDSVRLKRELKEKLCEGAQFP
                     DEFFNRLKAHYKIKFSVKEFKNRILNQTRIFEPIDNGIKSGFLNLPTIRSCKQYRLTY
                     ENLWRQYFGDQFEKKIS"
     gene            complement(3512..4093)
                     /locus_tag="GAJOMMCK_00016"
     CDS             complement(3512..4093)
                     /locus_tag="GAJOMMCK_00016"
                     /inference="ab initio prediction:Prodigal:002006"
                     /codon_start=1
                     /transl_table=11
                     /product="hypothetical protein"
                     /protein_id="X:GAJOMMCK_00016"
                     /translation="MLILEHPSMIFQDEGKLNVVIRNSHDRSNSLEIFYGFLRFACSN
                     QLLVRNLGNNNQKSFRQYKANLDTIKDWGAEILFGFNDLADDIRFLKAKVLNSSQIKE
                     FANTALDYRFKSDLREYRRYLADSILKIRRNEDNGNAAWKVLNRVQETTTKGLAYYPD
                     KNRYMRYIKCRPIQGIDRLISFNTDLWQLAKEI"
ORIGIN      
        1 gttagtgaga aactttttca gtaaattatt ttgggttccc gaggcagtgt atgtgtctcg
       61 gaagcttgct tttagaagac ccgatacaat ctacaaagtc ctcaatgcga tttccgtggt
      121 tgccaggtta tccaagtgac aatgtcttgg gggcagaatt gggattgttt taaaatcctt
      181 gaatctgtgt aaaaattcgc ggtactattg tgtgataaat taggtcttaa agaccgtaaa
      241 aatatttgcg gtactattct gtgatgagga ttttgtatat aagaagacaa cagtaggaca
      301 ttttgagaat ccagcacgag taaatccttc gtagattgaa ttttcttact catcgctata
      361 taatgaagtg cctaatattt tgcatggaat cagtgttttg tgataaaatt aacggtactc
      421 aattttgtag atattagtaa taaacaagac ataatataaa ttggaaacgt ttaaaaaatc
      481 aatagacata ccttaaatct atgctggcgt agaaatatct tttaaatata aaattggagt
      541 tcctacgact tgaatttgag caatccattt gattatctcg gaatcgatac gattcaccta
      601 tacatcgaat tagaaaacat ggaagaagac gaattcctat gtgctctaag gattcggcat
      661 tttaagaata aagttccgta ctacatcgca cgagcaaaag gggttacggt cgtaaaagtc
      721 ttaaagggtg atttccgtta ttatagaata aatttttctc tgtcgaaatt gtataatggg
      781 gtaaattatt catcttattc tccttttgat tatattgaaa ttacgagccg cctaactcta
      841 atcttgtttg gcttaggatt agcaataaag gattggaaca aagtaaaagt atcgaggctg
      901 gatgtatttt taaacataga actggagaag gattatgaaa cttgcttccc aattctgaat
      961 acaagcactt tgccgagaac gaaaccgaga ctacatggaa attcaaggta tcttgaaaat
     1021 aaaagcgtaa cgttatttgc ctatgataag aaaaaacaac tatcggtaag gcataagtta
     1081 gaaattgaag aagacgtact tcgattagaa cttcggtatc taaaaggaag aaaagttaag
     1141 gaaagcttag gttccaatct cctaaaagac attaagcctg agaggattga aaaggatttt
     1201 tataaaaagc tcgaaaaagc ctttgcgagc ttgaaagact ttgaacatca aaccggcagc
     1261 tttaatcgaa ggagtgagct tatccgatat tatagagaga aaggatcacg attcccagag
     1321 aaatttggta tgttggcgaa taaatgcttt caaatcgatg ctaaaggaca acttagaagt
     1381 gccttggctc aaattctaaa tgttccattc tttcccggca aatcaacaga ggctcagaga
     1441 aaaaagaagg aacgagatat taagactatc cttgaatctc gcaagctcgg aatctatatg
     1501 caggatctta cgcattggag cggttcttcg atagatgtca ttcgaaatgc ggtatttgga
     1561 aaacgtttgc atattgcgcg acttgaagat gaacgaatta aatcagaaca aagaaagttt
     1621 aaatataagt atgagtcctc attggactta tcactcataa ccttcgaaga cttgaaacta
     1681 ttaaaaaaag aagtaatttg aggactgata atcttatagt tttttaatat aatctacttt
     1741 attcctcatc ccctctacat ttcaaaacat tatgttttat tattatatat aaattattat
     1801 aaagtattta ctatttcctt ttctattcta agtatctata ttttctaatc attaaacatt
     1861 cttaacttat ttatcggttc tcactaatta aactatgagt gagaatttaa ccaggaataa
     1921 gactgatagt attgttaagt attcaaagaa atttatatct gagaatttca gttcctacgt
     1981 tgaatttctc tacagattag gatttgatat tcggaaacaa tttgagggat ctgaagcaaa
     2041 gaaaataaca tatttttcga aggaagggta caaaactttt gcattgagta atcgtagaaa
     2101 ctaacttttt gaatttatca gtaatcattt tctttcgagg ttaaaggtaa atgaggaatg
     2161 gaatggtaag cgagcatcca cgagggagat ttctgatttt agaaaaattg gaaacttagc
     2221 actcagtgaa catcctaatt ctgatattct ctatattgat ttagacactc atgatctttc
     2281 ctttgcggag attcaattta acgaatatgt tgaatggatt cacaggctcc tttccgaggt
     2341 taaggagaac ttaggttgta ttcctgtttt ctgtgaaatt tctaggctta atcgaggcgc
     2401 tgatctttat tatcgggtag aagacacttg ggataaggag aagatatttc ttttgattga
     2461 gagagtcttg aaggcttcgg ataatagaat caagctggaa ttgaggaagg agcaaggtaa
     2521 agcatatcga gttccatttg cctgggatta tttaccttac tcctttgaaa ggaaagaagt
     2581 aatgcgtaat attccctttg ctttgaagga aactttagag acactcgatt ctaaacttta
     2641 caagatcaat tacgatgttg cgaccgggat actatatcaa aacaacactg aacttttatc
     2701 agaaaacttt atttctaaaa ttgaaggaag ttcttctatt tgggcgaaag gaagatttag
     2761 taagagggga gattctaatc catttcaaat taccgagggt aacagagtcg gtggagaaaa
     2821 aacaatcttt aaagttttga attattgcat ctccaaagga atggattacg agcaaacaaa
     2881 ggagttttgc ctttcttgta actctgggag taaggatctt acagcgattg ctgaaaatcc
     2941 aaatggtaaa gaagagaagg aattaaggat tctctttgaa tattgtaaga tcaatttcaa
     3001 gagtgagtat gcacctacgg gacaaagtaa gaaggaggcg aattcttttc attcaaactt
     3061 acaatatttg actccgattg atttacaatg gattgactac gaacttaaga atacaaatgg
     3121 ctatatccga gaaaagactt acgaaactta tgctctcgtg ctaaaggagg tcgtgggtaa
     3181 atgcaactat ggcgtgtatc tgtgcaaaag aaaggtcggt gattcagttc gtctcaagag
     3241 agagttgaag gagaaattat gcgaaggagc gcagtttccg gatgaattct tcaatcgatt
     3301 aaaggctcat tacaaaatta aatttagcgt gaaagagttt aagaatcgaa ttttaaatca
     3361 aactcggata tttgagccta ttgataacgg catcaagagc gggttcttaa acttaccaac
     3421 aatccgttcc tgtaagcaat atcgacttac gtatgaaaac ttgtggaggc agtatttcgg
     3481 agatcaattc gaaaagaaaa tttcgtagtg tctaaatttc ttttgccaat tgccagagat
     3541 cggtattgaa tgaaatcaat cggtctattc cttgaatggg tctacattta atatatcgca
     3601 tatatctgtt tttgtctggg taataagcca atcctttggt tgtggtttcc tgaacccgat
     3661 ttaaaacttt ccaagcggca ttcccattgt cttcatttct acgaattttt aaaatactat
     3721 ctgctaaata tcttctatat tctcgtagat cggatttaaa ccggtaatcc aaggctgtat
     3781 ttgcgaattc tttgatctgg cttgaattca aaacttttgc ttttaagaat cgaatatcat
     3841 cggctaagtc gttgaatcca aaaagaattt ctgctcccca atctttgata gtatccagat
     3901 ttgctttgta ttgacgaaac gatttctgat tattgtttcc taagtttcga actagcaatt
     3961 gatttgaaca tgcgaaacgt aggaaaccgt agaaaatttc caatgagttg gacctgtcat
     4021 gagagttacg gataacgacg tttaacttac cttcgtcttg aaagatcata cttggatgtt
     4081 caagaatcaa catgtgtttc tgaaatcctt tacgatcttt gttggagaca ttgatttcag
     4141 ttgcagtc
//
LOCUS       GAJOMMCK_13             2434 bp    DNA     linear       08-DEC-2021
DEFINITION  Genus species strain strain.
ACCESSION   
VERSION
KEYWORDS    .
SOURCE      Genus species
  ORGANISM  Genus species
            Unclassified.
COMMENT     Annotated using prokka 1.14.6 from
            https://github.com/tseemann/prokka.
FEATURES             Location/Qualifiers
     source          1..2434
                     /organism="Genus species"
                     /mol_type="genomic DNA"
                     /strain="strain"
     gene            29..664
                     /locus_tag="GAJOMMCK_00017"
     CDS             29..664
                     /locus_tag="GAJOMMCK_00017"
                     /inference="ab initio prediction:Prodigal:002006"
                     /codon_start=1
                     /transl_table=11
                     /product="hypothetical protein"
                     /protein_id="X:GAJOMMCK_00017"
                     /translation="MSDADGGSGVAGAAKELSKKMAELQQLESHKAAGQKPGVQKDGS
                     IVVVGSKENMHEAKIVDGSKASTHADLKPGEIGYSILNFSAVLGVGPNLTKTEMTDHT
                     GRTTVSWDVGVSFGLGGGISYSEGKVEGLHQNVKAKDFSFDLGMNVGLGVASVDFNFY
                     NRSKVSASLGGARALPTIPGKIGVTVTPGSGQGYPQWTISKWDKRIQNENE"
     gene            651..1388
                     /locus_tag="GAJOMMCK_00018"
     CDS             651..1388
                     /locus_tag="GAJOMMCK_00018"
                     /inference="ab initio prediction:Prodigal:002006"
                     /codon_start=1
                     /transl_table=11
                     /product="hypothetical protein"
                     /protein_id="X:GAJOMMCK_00018"
                     /translation="MKMNRKYFQYFVNLIIVIGFSFLFNCSKVELPKNSKIISYIIWD
                     KEKPDLFDLTLDYSYQENISLSHLTLYKAERDEAYHLEAFLNEFSECSFGLIPRSREN
                     FLIKDAPLVVMLVEDAVDHSRHILLIGLDNLVSKTVFIRKTKLFFKDINYIEYENEGC
                     YQDKDGYKKYIQLIQGSKAQRQNVLLFDVFKEYRSRENINSGKLVDFHLRFLFMGVAF
                     FGGIGSGWILLMLPNRTRSFSRKKRLR"
     gene            complement(1728..2324)
                     /locus_tag="GAJOMMCK_00019"
     CDS             complement(1728..2324)
                     /locus_tag="GAJOMMCK_00019"
                     /inference="ab initio prediction:Prodigal:002006"
                     /codon_start=1
                     /transl_table=11
                     /product="hypothetical protein"
                     /protein_id="X:GAJOMMCK_00019"
                     /translation="MLNDTKAFMNLSTFYKYARALSPEFKRFKKPKQKIGIRASSPLT
                     LLHMDTTILRVQDGSKVYIHFIMDNFSRTILGWKASLVWNSKYTVSNLTEVCEKYDLF
                     QRPIQLLCDDGSENQGAVDVFLKRPGLFIQKLIAQVDISFSNSMIEAVNKIMKYQFLF
                     PKKSFIDPRSHSDFRNRCPSIQFTSKRRLVRVFSRTKF"
ORIGIN      
        1 aatcttgctc gctgatggaa atggttcgat gagcgatgcg gatggaggtt ctggagttgc
       61 aggagcggcc aaagagcttt ctaagaagat ggcggagttg caacaattgg aaagtcacaa
      121 agcggcgggg caaaagcctg gagtccaaaa agatggttcg attgtagtcg ttggctcaaa
      181 ggaaaatatg cacgaagcta aaatcgtaga tggctctaaa gcatctacac atgctgatct
      241 caaaccagga gaaattggtt attcaatttt aaatttctct gctgttttag gagttggtcc
      301 gaatcttact aaaacggaaa tgacagatca tactgggaga acgactgttt cgtgggatgt
      361 tggagtttcc tttggcctag gcgggggtat ttcatattct gaaggtaaag tagaggggtt
      421 acatcaaaat gttaaggcga aagatttttc atttgattta ggaatgaatg tgggattagg
      481 tgtagcctcc gtagatttta atttttacaa ccgttctaag gtttccgcat ctttaggagg
      541 agcgagagcg ctaccgacta tacctggtaa gattggagta acagtaactc caggatcagg
      601 tcagggatat ccgcagtgga caataagtaa atgggataaa aggattcaaa atgaaaatga
      661 atagaaaata tttccaatat tttgtgaatt taattattgt tataggattt tcttttcttt
      721 ttaactgctc aaaagttgag ttacctaaaa attctaagat aatttcttat ataatatggg
      781 ataaagaaaa gccagatttg tttgatctta cattggatta ttcttatcaa gaaaatatat
      841 ccctatcgca tctaacattg tataaggccg aaagagatga agcctatcat cttgaggcat
      901 tccttaatga gttttccgag tgctcctttg gactaatccc aaggagcagg gaaaatttct
      961 taataaaaga tgctccgtta gttgttatgt tagtggaaga tgctgttgat cattcccgtc
     1021 atattctttt aatcggtttg gataatttag tttcaaaaac agtttttatt cggaaaacta
     1081 aattattttt caaagatata aattacatag aatatgaaaa cgaagggtgt tatcaagata
     1141 aagacggata taagaaatat atccaattga ttcaaggttc taaggcgcaa cgacaaaatg
     1201 tactattatt tgatgtattt aaagaatatc gaagccgtga aaatattaat tcgggaaaat
     1261 tagttgattt tcatttgcgt tttttattta tgggtgtcgc attttttgga gggattggct
     1321 caggatggat tttgttgatg ttgcctaatc gaactaggag tttttcaagg aaaaaaagat
     1381 tacgatagct atattatacg gcatgttttg tttaataata tcagcattat tgttgttccc
     1441 gtgcagaatc cacagcaaag gtagcaatca ggaaacggaa aaccggaccg ctacttaaga
     1501 aggtaaaatg ataagatgac atttttactg gaatatcgga taccaaaaga aacaccggct
     1561 aattgaaatt agccggtgtt taaacgaaag aagcggctat aatttatttg gaatagagga
     1621 ttgattggaa caaggatcgc aaagatctag tttgttggta ttaggcctca aagcggcggc
     1681 ttcttttatt tgctcgacaa atcggtgttt gtttgggatt tcaccgttta aaacttagtt
     1741 cgggagaaaa cccgaacaag acgccgcttg gacgtgaatt gtatagaggg acagcggttt
     1801 ctaaagtctg aatgacttct tggatcgatg aaagattttt tagggaaaag gaattggtat
     1861 ttcataatct tgttaaccgc ttcgatcatg ctgtttgaaa aggagatgtc aacttgagcg
     1921 attaattttt ggataaaaag ccccggcctt ttcagaaaaa catcgacggc gccttgattt
     1981 tcagaaccgt catcacagag cagctgaatt ggtctttgaa acaaatcgta tttttcgcaa
     2041 acttctgtta agtttgaaac ggtatattta gaattccata ctaaagaagc tttccagcct
     2101 aaaatggttc gagaaaaatt gtccatgata aagtgaatgt agactttaga accgtcttgt
     2161 acacgtaaga ttgtggtatc catatgaagt agtgttaaag gagaggaggc gcgaatcccg
     2221 attttttgtt taggtttttt aaaccgtttg aactccggac ttaaagcccg agcatatttg
     2281 taaaatgtac ttaaattcat gaatgccttt gtgtcgttta acatctgata gaagacggat
     2341 ctgagaggcc aatgttgaaa ctccggtttt ttaagatagc gtgtaacgat cctttgctct
     2401 ttggaagtga gttgttttgg atgtattttt ctac
//
LOCUS       GAJOMMCK_14             1961 bp    DNA     linear       08-DEC-2021
DEFINITION  Genus species strain strain.
ACCESSION   
VERSION
KEYWORDS    .
SOURCE      Genus species
  ORGANISM  Genus species
            Unclassified.
COMMENT     Annotated using prokka 1.14.6 from
            https://github.com/tseemann/prokka.
FEATURES             Location/Qualifiers
     source          1..1961
                     /organism="Genus species"
                     /mol_type="genomic DNA"
                     /strain="strain"
     gene            272..568
                     /locus_tag="GAJOMMCK_00020"
     CDS             272..568
                     /locus_tag="GAJOMMCK_00020"
                     /inference="ab initio prediction:Prodigal:002006"
                     /codon_start=1
                     /transl_table=11
                     /product="hypothetical protein"
                     /protein_id="X:GAJOMMCK_00020"
                     /translation="MNQTVNISFEKALLKEIDKIAKREHRSRSELIREAARAYIEKKT
                     KWQVIFDFTSKVIDRSVISEKDVFNEIKSVRNKKTLLNVESIIRYEYLHFRYSF"
     gene            516..935
                     /locus_tag="GAJOMMCK_00021"
     CDS             516..935
                     /locus_tag="GAJOMMCK_00021"
                     /inference="ab initio prediction:Prodigal:002006"
                     /codon_start=1
                     /transl_table=11
                     /product="hypothetical protein"
                     /protein_id="X:GAJOMMCK_00021"
                     /translation="MLKVLLDTNIYISAILFKGKPRLVFQDLIDEIFTGYISKEILDE
                     IESTLSKPKFKLDDNFIQVVLSEIRDITILVKNKPIQNYLELRDRDDYHILESAFAAN
                     ANYLITGDKDLLTLQKIKNFSIITPDEYLRLKEENEA"
     gene            complement(1271..1939)
                     /locus_tag="GAJOMMCK_00022"
     CDS             complement(1271..1939)
                     /locus_tag="GAJOMMCK_00022"
                     /inference="ab initio prediction:Prodigal:002006"
                     /codon_start=1
                     /transl_table=11
                     /product="hypothetical protein"
                     /protein_id="X:GAJOMMCK_00022"
                     /translation="MKVKIDDCKKGFYKVYKISTIVLILIFIPMVDSEFAVFNFADEM
                     DFGEQYLCTSRTTKTRVVCSKYLILDRADLIPIIVNHCDAALRDIDAKYDDKLRLEYS
                     FLLLSCISYFDSSKDIRILSFAERLNQVIIENVEDDSYNTPFVINKYQIIFRTRDFSA
                     SEAEEIIKLKEDFKNQIVTCLCVNILLKNIYESDSLYSKLTEEERIEIDSWPIMNLYR
                     SLKT"
ORIGIN      
        1 atttactcaa attccgaaca gtttatcgat tatctttcaa aaatttcgca aattcctgaa
       61 tccggaagac tttcaaacaa aatactttac atagtcgtcg ctgaaaaagt gtagcattcc
      121 cgtataaata aaacgctttc caagaataaa aaataactta caaaatcagt cgccgtaata
      181 aattcacaag acaacatcct caaggtttta tgagttttca aggcgaaaat gctgttgaca
      241 gtcatacaat ctttgtatat aatagtggat tatgaatcag actgttaata tttcctttga
      301 aaaggcactt ttaaaagaaa ttgataaaat tgcaaaaaga gaacatagat ctcgatcaga
      361 attgattcgt gaagctgcgc gagcatatat tgagaaaaaa actaaatggc aagttatttt
      421 tgatttcact tcaaaagtta ttgatcgaag cgttatttcc gaaaaggacg tttttaatga
      481 aattaaatcc gtcagaaaca aaaaaacgct tcttaatgtt gaaagtatta ttagatacga
      541 atatctacat ttccgctatt ctttttaaag gaaaaccgag actcgttttc caagatttaa
      601 tcgatgagat ttttacagga tatatttcga aagaaatatt agatgaaatc gagtctactc
      661 tttctaaacc aaaatttaag ttagatgata atttcattca ggttgtatta tctgaaatta
      721 gagatattac aatacttgta aaaaacaaac ctattcagaa ttatttggag ttacgagacc
      781 gggatgatta ccacatctta gaatctgcat ttgcagccaa tgcgaactac ttaataactg
      841 gagataaaga tttattgact ctccagaaaa ttaagaattt tagcataatc accccggatg
      901 aatatctgcg tcttaaagaa gaaaatgaag cttagttgag cgacatccac gattcttttg
      961 agaatgcttt aacagatgcg gtttctaaat ttccgaaaaa tgaattcatt attcaacaag
     1021 tagtttctga ggacgagact atccggtgga attatcgaca gcatttgctt tccgtcaaga
     1081 accaaaacca gcgccattaa gaacgatttt agcaatggcc actttgactc tggcgcgagt
     1141 gtaacatcga ttgatatttc attatattcg gaatatagct gataccaata gaagaatgat
     1201 taccttcata ataaattact aattctgttc aatttaagat tgatcttaga ctttctatta
     1261 gctccgtaat ttaagttttt aaacttcgat aaaggttcat aataggccaa ctgtcaattt
     1321 cgattctttc ttcttccgtt aatttactat aaagtgaatc agattcataa atatttttta
     1381 gaagtatatt gacgcataag cacgttacga tctgattttt aaaatcttct ttaagtttaa
     1441 taatctcttc agcttcgctt gcgctgaaat cgcgagtgcg gaaaatgatt tggtatttat
     1501 tgattacgaa gggggtatta tagctatcat cctcgacgtt ttcaataatc acttgattca
     1561 gccgttcggc gaaagataaa attcgtatat cttttgacga gtcgaaatat gaaatacaag
     1621 atagcaatag aaaagaatat tctaacctca atttatcatc gtatttagca tcaatgtccc
     1681 ttagggcggc atcgcaatga ttcacgatta taggaattaa atctgctcta tctaatatca
     1741 aatatttact acatacaact ctcgtctttg tagtgcgcga agtgcataaa tattgttcac
     1801 caaagtccat ttcgtctgca aaattaaaca cagcaaattc actatcaacc ataggtatga
     1861 atattaaaat caaaactata gtcgaaattt tataaacttt gtaaaaaccc tttttgcaat
     1921 catcaatctt gactttcatc ctttgattaa caatataaat t
//
LOCUS       GAJOMMCK_15             2354 bp    DNA     linear       08-DEC-2021
DEFINITION  Genus species strain strain.
ACCESSION   
VERSION
KEYWORDS    .
SOURCE      Genus species
  ORGANISM  Genus species
            Unclassified.
COMMENT     Annotated using prokka 1.14.6 from
            https://github.com/tseemann/prokka.
FEATURES             Location/Qualifiers
     source          1..2354
                     /organism="Genus species"
                     /mol_type="genomic DNA"
                     /strain="strain"
     gene            complement(1019..1393)
                     /locus_tag="GAJOMMCK_00023"
     CDS             complement(1019..1393)
                     /locus_tag="GAJOMMCK_00023"
                     /inference="ab initio prediction:Prodigal:002006"
                     /codon_start=1
                     /transl_table=11
                     /product="hypothetical protein"
                     /protein_id="X:GAJOMMCK_00023"
                     /translation="MVIPAHWVHMVIEGIPAFFEENGSGALQVYAFENKSGNYDLGEE
                     LKRYLKTHEIDFEEDKIASFENEEGNKIMACEFVKEERFWMVYMIANRKRMTLLTYNS
                     DEMPPNYLVSELSTVISSIRFF"
ORIGIN      
        1 ccatatgttt tcaaaaattg gggaatcttt tttggaagaa gtttcaagtc tttttcggag
       61 aaacgaatcc aagtatcttc cggaatcaaa agggtaacag tttctgaacg gccctcttga
      121 agaatcgaac tgatttcact gtcggaattg agcaacaagt atcccatacc agatacggtt
      181 ctcaaaaaaa taagacggac tcgatttcgt ggaaatttta caaaaaactt gtctcaaagc
      241 ctgagaaaaa tcaagttcat gatcgctgaa tcgttgataa taaaaacgca gtagttccca
      301 caatggaaag tttataagtt tttgaatcat caatcgttag gagttcccac aattctaaga
      361 tttaagggta aaccggaaga gagtcctgaa ggattttgac aaaagcaaag tcaaattgca
      421 aagctaaact atgaataata aaaaaattaa aaaagaaagt tctaataagt tcacagaaat
      481 tatatccggc aacgaataaa atggcacagg atcgatcact tttttgtctt tgggaaaatt
      541 ccgaacaata ttacgatcgt atttcaaatg ggaaacaaag ggtcacgcgg caatcgtaca
      601 ttcattttca attcaactgc tgaaagtggg agttcctaca aattacgtct ctttacgttc
      661 ttcttatggt ttgaaagaac ttttttacga taaaaatacg cgtatagcaa tagcgatttt
      721 gtgggagttc ctacatttga gacagacttt ggctttctta cgccgaactc acgttaattt
      781 attaaaatct aaagaacaaa actgttcccg acgtaatccg ttttctcgtt cgtttattca
      841 aaacttttgc gttcggttcg tatacagtta ttgatagaag atttttttca ttaacggctt
      901 gtattaaacc cgcacacaat cgtgttccga gtctaaatat aacttcgaca caaccgacgg
      961 tcggtcctgt gagacgatcg ttaaactttc gaattaagaa gtcaaaaatc gaagtatatt
     1021 aaaaaaaacg aatagaactg ataactgtag aaagttcgct tacgagataa ttgggaggca
     1081 tttcgtcgct gttatacgta agaagagtca ttctcttgcg attggcgatc atatagacca
     1141 tccaaaaacg ttcctctttc acgaattcgc aggccataat tttgttgccc tcttcgtttt
     1201 cgaaagacgc gatcttgtct tcctcgaaat cgatttcgtg cgttttaaga tatcgtttca
     1261 attcctctcc gagatcgtaa tttccggatt tattctcaaa ggcatacact tgaagagcgc
     1321 cgcttccgtt ttcctcgaaa aacgcgggaa ttccttcgat gaccatatga acccaatgtg
     1381 cgggaatcac catggagtac catccgttcg gtgaagtata aagtttgtat tccggagttt
     1441 gagacacgtt gtactgtagg atcgttacca gattctcttt ttggattttt cgggcaagca
     1501 gcttctattt cttgacattt cggattttcc attattttta attctgtgat cgccattctt
     1561 aagaatcgta gaagtccgtt ctacctagcg actacgtttt tcattcttct ttttttcgcc
     1621 ttattcgcct ccacgctcgc cttcgtcttc accgggattc tgattttaat tctgatcatc
     1681 catcctcttc tgttaaactg gatcggaaaa ttatacggac aagaggacat tgcggacgaa
     1741 gttcattttg cgacgacgaa agacggatgg aatttggctc ttcacagaca tattcctccc
     1801 caaccgaatc ctcaactggc gcccgtgtta gtcgttcacg gaatcgcaac gaacaagttt
     1861 gtggtcgact tggatagaag acattctctt ccttattatc tgaaactcag aggttacgac
     1921 gtatttgcgg tttctcttcg aggttgcgga cgatcctttc acgaaagccc gactcgttac
     1981 gaagatttta cgttcgacga catcgtaaaa tacgacattc ccgcaatgtt cgagaaagtg
     2041 aaaaaaatca ccggctccga tcgtgtttcg tacgtggggc attccatggg agcgatgatt
     2101 ctatattccc atttttgcat gtccgatcgg aaaaaagata cgaaagatat cgccgccttt
     2161 gtatccttag gcggccccgg gaatctgaat catataggca tcactctcat cggacttctt
     2221 tcccgatttc cccgcgcgag aaagatgttg gatctgaaat tcggagcctc cattcttgct
     2281 cctttagcgg gcgaacttta tactccgatc gacgaaatcc tttacaaccc taaggcgacc
     2341 tcgtccaaaa cggt
//
LOCUS       GAJOMMCK_16             4023 bp    DNA     linear       08-DEC-2021
DEFINITION  Genus species strain strain.
ACCESSION   
VERSION
KEYWORDS    .
SOURCE      Genus species
  ORGANISM  Genus species
            Unclassified.
COMMENT     Annotated using prokka 1.14.6 from
            https://github.com/tseemann/prokka.
FEATURES             Location/Qualifiers
     source          1..4023
                     /organism="Genus species"
                     /mol_type="genomic DNA"
                     /strain="strain"
     gene            complement(472..1299)
                     /locus_tag="GAJOMMCK_00024"
     CDS             complement(472..1299)
                     /locus_tag="GAJOMMCK_00024"
                     /inference="ab initio prediction:Prodigal:002006"
                     /codon_start=1
                     /transl_table=11
                     /product="hypothetical protein"
                     /protein_id="X:GAJOMMCK_00024"
                     /translation="MEIFSFLWNLRKERYTLCILPHFSFRSTLIGFASGAKVRIGYES
                     AGFSFLLTKKVPRPTRGTHEVEKLFSLLYDKEEYSKIQKRPELFWREESVFRVRALMR
                     ENGLEEGNYVLLAPSSVWETKRMPASKFRILGERLAKESGRKVVLIGSKADMDLCEEV
                     GAGYGINFAGKTNLPELSFLVSKAALMISNDSSPIHFASAFNIPTLAVFGATIPDFGY
                     TPLADSSFISEIRGLYCRPCGIHGGRICPEGHFRCMMEQDTDTMFEVAVRLKRGNVK"
     gene            complement(1517..2635)
                     /locus_tag="GAJOMMCK_00025"
     CDS             complement(1517..2635)
                     /locus_tag="GAJOMMCK_00025"
                     /inference="ab initio prediction:Prodigal:002006"
                     /codon_start=1
                     /transl_table=11
                     /product="hypothetical protein"
                     /protein_id="X:GAJOMMCK_00025"
                     /translation="MYPPVFILDSELSRFGKTALDYHSLSYQTAIRLLERNPEFEPQF
                     LIFAAMAPERYTGEIFLSARIKESLGLKNLFTIRTETASSSGASALHTAVYFLRSGAF
                     QRGIVIATEVMSRLEREQNNLLLGSVLSERQKGFAMSMAQGGGMIATRYLHEYGYDRK
                     DLYALSKKLHDNGLGNEKAHIRKNITEEEYFNSPLFASPLCLYDISPLSDGSCAVLFD
                     SEKTKSPKRLKVRGIGHGIGNLSSPPGLLSFPSGVSAFAGAYKEADLKPEGIQIAELH
                     DAFTPFELICAEDAGLFPRGKALRYVREGKTHPDGQLPINASGGLKTRGHPVGVSGLA
                     QIAELQTWMCKEERFQNGLALSIGGLGINNFATILSKV"
     gene            2787..3254
                     /gene="bfr"
                     /locus_tag="GAJOMMCK_00026"
     CDS             2787..3254
                     /gene="bfr"
                     /locus_tag="GAJOMMCK_00026"
                     /EC_number="1.16.3.1"
                     /inference="ab initio prediction:Prodigal:002006"
                     /inference="similar to AA sequence:UniProtKB:P45430"
                     /codon_start=1
                     /transl_table=11
                     /product="Bacterioferritin"
                     /protein_id="X:GAJOMMCK_00026"
                     /db_xref="COG:COG2193"
                     /translation="MKGNKEVLEILAEVLSAELTAINQYFIHAKMNKNWGFKKLADFM
                     KHESIDEMKHADEVIDRILYLDGVPDLQRYMKVNVGKNIEEILKVDLELEYAAVERFN
                     RGIGIAVKNNDNGTRELFEKILVSEEEHIDWIESQQEIIRQIGVENYLAQQIE"
ORIGIN      
        1 cgggggattc gatccttctc ggaccgaatt ttccctctct ggatctttga ttgagagaat
       61 atatccactc gatgagtttc gtatcccgaa cgaggttctt tccgaaaaaa tgatacaagg
      121 tatgttgatc tacgagaatt tcgtccagct tggattccca ttccgtcgta tcgaacgact
      181 cgtcgagtcc gagaagttct ttcgcttttt cttttccgac tctaattccg gtccaaatct
      241 ccttttcctt atctttggga agaacaaaga tagatttata agcatttttt aatattagaa
      301 ttccgtcgga ttcgtcgatg cccgtcagat agtaatagtc ggaatcctga cggaatttat
      361 agtccacgtc ccgatttcga atcgaatgag aagccgcaaa cacgatcaaa atttctccgt
      421 ctttgagctt tttctgaact tccgcgattc tttctctgta aagtgtatgt gtcattttac
      481 gtttcctctt tttaatcgga ccgcaacttc gaacatcgta tccgtatcct gttccatcat
      541 acaacgaaaa tgtccttccg gacaaatcct tccgccgtga atcccgcaag gacggcaata
      601 caaccctcgg atctcggaaa taaaggaaga atcggcaaga ggggtataac cgaaatcggg
      661 aatagtcgcg ccaaaaaccg ccagtgtggg aatattaaac gcggaggcga aatgaatcgg
      721 agaagaatcg ttgctgatca tcaaagcggc tttggaaacc aaaaacgaaa gttcgggtag
      781 gttggttttt cccgcaaaat taattccgta acccgcgccc acttcttcgc aaagatccat
      841 atccgccttg gaaccgatga gaaccacttt tcttccggat tctttcgcaa gtcgctcccc
      901 taaaattcta aatttagaag cgggcatccg ttttgtttcc cagaccgaac taggcgcgag
      961 caaaacgtaa ttgccctctt cgagcccgtt ttcccgcatc aaagcccgaa ctcgaaacac
     1021 ggattcttcg cgccaaaaaa gttcgggacg tttttgtatt ttagaatatt cctctttgtc
     1081 gtataacaaa gaaaaaagtt tttccacctc gtgcgtcccc cgagtcggtc tcggaacttt
     1141 tttagtgagt aaaaaggaaa aacccgcgga ttcgtaaccg attctcacct tggccccgct
     1201 cgcaaatccg atcaaagtgg aacgaaagga aaaatgggga agaatacaaa gcgtataacg
     1261 ttcctttcga agattccaca aaaatgaaaa aatttccaca aagatttttt aaactccttc
     1321 ttatccaaag gaatcaatcc gtctatgtaa gggttggcct ccagaacact ttcggttcct
     1381 ttgttaacca cgaccgtaag gtgcgagttt cgatattttt tttgacctct cgaaagaagg
     1441 acgtcgttag gatcagatcc cccaaaaaat gcggtctgaa tcagaagtat tttttcattc
     1501 accgtcacat tccattctaa actttggaaa gaatcgtcgc aaagttgttt atccccaatc
     1561 cgccgatcga aagagccaaa ccgttttgaa aacgttcctc tttacacatc caagtctgca
     1621 attccgcaat ttgagcgaga cccgaaactc ccacgggatg ccctctcgtt ttcaaacctc
     1681 ccgaggcatt gatcgggagt tgtccgtcgg gatgagtttt accttctcgc acataacgca
     1741 aagcctttcc tctcggaaac agtccggcgt cctcggcaca aatcaattcg aaaggagtaa
     1801 acgcatcgtg aagttccgcg atctgaatcc cttccggttt caaatcggct tccttatacg
     1861 ctcccgcaaa cgcggaaaca ccggaaggaa aactcaaaag ccccggagga gaagaaagat
     1921 ttccgatccc gtgtccgatt ccccgaacct tgagtcgttt gggagatttt gtcttttccg
     1981 aatcgaacaa tacggcgcaa ctcccgtcgg aaagaggaga aatgtcgtag aggcaaagag
     2041 gactcgcaaa aagaggagaa ttaaaatatt cttcttccgt aatattcttt cgaatatggg
     2101 ccttttcgtt tccgagtccg ttgtcgtgca attttttgga aagagcgtac aaatccttac
     2161 gatcgtatcc gtactcgtgc agataacgtg tcgcgatcat tcccccgcct tgagccatgg
     2221 acatcgcaaa acctttttga cgttcggaca aaacgctccc taaaagaaga ttgttctgct
     2281 ctctttccaa acgactcatc acttcggtag cgatcacaat tcctctttga aacgcccccg
     2341 accgcagaaa ataaacggcg gtatgaagag cgctcgctcc cgatgaggaa gcggtctccg
     2401 ttctaatagt aaataaattc tttaaaccga gactttcctt aattctcgcc gaaagaaaga
     2461 tttctcccgt gtatcgttcg ggagccatcg cggcaaaaat aagaaactga ggttcaaact
     2521 cagggtttct ttccaaaagt cgaatcgcgg tttgataaga aagagaatga taatcaagcg
     2581 cagtcttacc gaaacgactg agttccgaat caagaatgaa aacgggcgga tacatcggag
     2641 tctatatttt taaaaattgt gagattgaaa atcaaaaaaa attaaataac acaagtaaga
     2701 cgacttttca ttcgagttcg taaactatcc ttgcaaaatt gggaatgatt tttatactga
     2761 attgttatga taacaaggag taaacaatga aaggtaacaa agaagtactc gaaattcttg
     2821 cagaagtact ttccgctgaa cttacggcaa tcaatcaata ttttattcac gcgaagatga
     2881 acaagaactg gggttttaaa aaacttgcag acttcatgaa acacgaatcc atagacgaga
     2941 tgaaacacgc ggacgaagtg atcgatcgta tcctttatct ggacggcgta cccgaccttc
     3001 aaagatatat gaaggttaac gtaggaaaaa acatcgaaga gattttaaag gtggatctcg
     3061 agctggaata cgcagccgtg gaaagattca atcgcgggat cgggatcgcg gttaaaaaca
     3121 acgacaacgg aaccagagaa ctgtttgaaa agattctcgt gtccgaagaa gaacatatcg
     3181 attggatcga atcccaacaa gaaatcattc gtcagatcgg cgttgaaaac tatctcgcgc
     3241 aacaaataga gtgacaaatt tcaaaaactc cgccccaaaa aaatcgccgg gattcaaaat
     3301 taaaaaaacg agggaaattc ccgttttaac gatcgtttcg gaaaaaagga ttttccatcc
     3361 gatcgggaat gggatttttc aaaaccggat tcgttcgagt atcacgcatc ctgcccggac
     3421 ggactttccg gacttttacg tgaggaaatc ctagaagtcg gtttaaagat tatcgccgaa
     3481 aataggggcg gaattttttt caaggttcga cgaactccct caagaaattc gctctttcta
     3541 ccggaatttc gtccggaatc agcatatcct taaaacgctg gaaagtcgaa aatcccgaag
     3601 atctttacga tcaggcggtc cgatttccgt tcgagaaaat tctaggctcc gaacattcct
     3661 ttcgaatcga ttcgaccacc aaagattccc taaaggattc gcgttatgcg acatacaaac
     3721 tcaaggacgc cgtcttcgat cgatttcgct ccaaagggaa ggaacctccg aaagtttccc
     3781 gagacgaacc cgatttttta ttctaccttc gttcgcattc cgatcacgcg aaactttcct
     3841 tggggcttaa cacaagacct cttcaacaaa ggggacatgg aagaatcgga ggacaggccc
     3901 ctatgcggga aattttcgca tccgccctgg ttcgatattc gggatggaac gccaaagcgt
     3961 cgttatacga tccgttctgc ggttccggaa ccattgtggt ggaggccgcc ctcaaacttc
     4021 tat
//
LOCUS       GAJOMMCK_17             3257 bp    DNA     linear       08-DEC-2021
DEFINITION  Genus species strain strain.
ACCESSION   
VERSION
KEYWORDS    .
SOURCE      Genus species
  ORGANISM  Genus species
            Unclassified.
COMMENT     Annotated using prokka 1.14.6 from
            https://github.com/tseemann/prokka.
FEATURES             Location/Qualifiers
     source          1..3257
                     /organism="Genus species"
                     /mol_type="genomic DNA"
                     /strain="strain"
     gene            165..365
                     /locus_tag="GAJOMMCK_00027"
     CDS             165..365
                     /locus_tag="GAJOMMCK_00027"
                     /inference="ab initio prediction:Prodigal:002006"
                     /codon_start=1
                     /transl_table=11
                     /product="hypothetical protein"
                     /protein_id="X:GAJOMMCK_00027"
                     /translation="MDNVIQSELQVTQAKIQLNIDILRYELAKNHIFEKFGVNVNDII
                     DRLMKMTDAKQTDPNTVVLEQK"
     gene            complement(575..1195)
                     /locus_tag="GAJOMMCK_00028"
     CDS             complement(575..1195)
                     /locus_tag="GAJOMMCK_00028"
                     /inference="ab initio prediction:Prodigal:002006"
                     /codon_start=1
                     /transl_table=11
                     /product="hypothetical protein"
                     /protein_id="X:GAJOMMCK_00028"
                     /translation="MGGFGSNRKVIFTLGVILFLSFVLADCGKKNKGTPKKENAKTSY
                     SPKKSDLDLEPELKERKFFQEDAFGQPKKYSEEDGSNNGTYRSPKKKTESISSYLGSA
                     PGCKNGNCKNGPGIYVYDTGEVYSGSFKDDKRHGYGDIFYRDGDRYSGYFQNDKKVGT
                     GTYRFANGSVFSGRFYDNGESAEGYLMIGKKRKECSIIRNKLNCLR"
     gene            complement(1252..2454)
                     /locus_tag="GAJOMMCK_00029"
     CDS             complement(1252..2454)
                     /locus_tag="GAJOMMCK_00029"
                     /inference="ab initio prediction:Prodigal:002006"
                     /codon_start=1
                     /transl_table=11
                     /product="hypothetical protein"
                     /protein_id="X:GAJOMMCK_00029"
                     /translation="MENQISRFLIFLSVFTLVIGLGYSYAGFRLIPSLSTQSWISWLA
                     WTLIFLCTLSIPVSYYVSLTSKREGIQTAFSYLAFTGLGFFTILFSLVLLKDITAISL
                     YWFAKFLPNSDPTSGAGELVERKEFLNRLLSFSVLGLAGGLTGIGFYQAHRNLKVISV
                     DVFEENLHPSLDGFRIVQISDIHIGPTIKKRFLESVVRTVNELKPDLVAITGDLVDGP
                     VNKLARHITPLADLESEYGTFFVTGNHEYYSGVLSWIHELKKHNIQVLLNENKILKRG
                     KANLTLAGVTDLKAGSILPEHKTDPYRAMKGGEKTDYKILLAHQPNSVFEGADAGFDL
                     QLSGHTHGGQYFPGNLLIYLAQKFVAGLHKHKDTWIYVSRGTGYWGPPIRLGAPSEIS
                     LIRLKKNS"
     gene            2703..2939
                     /locus_tag="GAJOMMCK_00030"
     CDS             2703..2939
                     /locus_tag="GAJOMMCK_00030"
                     /inference="ab initio prediction:Prodigal:002006"
                     /codon_start=1
                     /transl_table=11
                     /product="hypothetical protein"
                     /protein_id="X:GAJOMMCK_00030"
                     /translation="MLYSKDLLEADSSSFSAKKEKSFKNTDEISEQDSDDRTKRYSAE
                     FISLSIHKCASKTARETSAQIISDRIEYCSPTTM"
ORIGIN      
        1 tttccatcaa agaagaatta gaaaatcgtt atgcgacgat cttagccgga aaagatatcc
       61 tggaaggttc tcaaaaaaga agggaagaag ccaacagatt ttatagaggt ctttccgaac
      121 gttttcgtca gggaagattt actgcggtcg cggtaaaaac cgcattggac aacgtaatcc
      181 aatccgaact gcaagtgact caggccaaaa ttcagctgaa tatcgatatt cttcgttatg
      241 aactcgcgaa aaatcatatc ttcgagaaat tcggcgtgaa cgttaacgat atcatcgatc
      301 ggctgatgaa gatgaccgac gcaaaacaaa cagacccgaa cacagtcgtt ttagaacaaa
      361 aatagaatcg gcttaaatgc gatattaggg actgatccta cactccttaa aattaccaag
      421 gagaaaaaat gacatctacc gcaggagttc ccgtaaatta ctttcttggg ggaaatttac
      481 ggatttttaa atcgtatttt caccgttaaa cgaatgagcg cggataagtt ccgaatcctt
      541 tttcaaggac gattttcgat cgaccgccat aaagttatcg aagacaattc aatttatttc
      601 ggatgatgga acattccttc cttttcttac cgatcattaa gtaaccttcc gcgctttccc
      661 cattgtcgta aaatcttccg ctgaatacgg aaccgttcgc gaatcgatac gttcccgttc
      721 ccactttttt atcgttttga aagtatcccg aatatcggtc tccgtcccgg tagaatatgt
      781 ctccgtatcc atgtcgttta tcatctttaa aacttccgga gtatacttct ccggtatcgt
      841 atacgtaaat acccggaccg tttttacaat tcccgttctt acaaccggga gcggatccga
      901 gataagatga aatcgattcg gtttttttct tgggagatcg ataggttccg ttattcgagc
      961 cgtcttcttc cgaatatttt ttgggttggc cgaacgcatc ttcttgaaaa aatttccgtt
     1021 ctttcagctc gggttccaaa tcaagatcgc ttttcttcgg agaatacgac gttttggcgt
     1081 tttctttttt aggagtccct ttgtttttct taccgcaatc cgccaaaaca aaagataaaa
     1141 atagaatgac tcctaacgtg aaaataacct ttcgattgga tccgaagcct cccatttaaa
     1201 gtcccttctt taaatatcgg aaaccaactt cggtttcaaa agattcggtt tttaagaatt
     1261 tttcttcaaa cgaatcaaac tgatttcgga aggcgcccca agtcggatcg gaggtcccca
     1321 atatcccgtt cctcgactca catagatcca agtgtcctta tgtttgtgaa gtcccgcaac
     1381 aaacttctgc gcgagataaa tgaggagatt ccccggaaaa tattgtcctc cgtgcgtatg
     1441 tccagacaac tgaagatcga atcccgcgtc ggcaccttca aaaacgctat tcggctggtg
     1501 tgcgagtaaa attttataat ccgttttttc tccgcctttc atcgcccgat acggatcggt
     1561 tttatgttcc ggaaggatcg atcccgcttt gagatccgtg acaccggcaa gagtcaaatt
     1621 cgcttttcca cgtttcagaa tcttattttc gttcaataaa acttgaatat tatgtttttt
     1681 caattcatga atccaagaaa gaaccccgga ataatattcg tgatttccgg tgacgaaaaa
     1741 agttccgtat tcggattcga gatccgcgag aggagtgata tgacgggcga gtttgtttac
     1801 cggaccgtcg accaggtccc ccgtaattgc aaccaaatcg ggtttaagtt cgttcacggt
     1861 tcttacgacg gattctaaaa aacgcttttt gatcgtaggc ccgatatgaa tatccgaaat
     1921 ctgaacgatc ctgaatccgt ccagagatgg atgtaagttt tcctcgaaga catccaccga
     1981 aataaccttt agatttctat gcgcctgata aaatccgatt ccggtaagtc ctccggcaag
     2041 tccgagtacg gagaaactca gaagtcggtt taaaaattct tttctttcta cgagttcacc
     2101 cgcaccgctc gtcggatcgg aattaggaag gaattttgca aaccaataca aggaaatcgc
     2161 ggttatatcc ttcaataaaa cgaggctgaa caagatcgta aaaaatccca gtcccgtgaa
     2221 cgcgagatag gaaaacgcgg tttgaatccc ttcgcgtttg gaagtcaaac tgacgtaata
     2281 gctgaccgga atacttaaag tacacaaaaa aatcaacgtc catgcgagcc aggaaatcca
     2341 actctgtgtg ctcaaacttg gaattaaacg gaaaccggcg tacgagtaac ccaatccgat
     2401 gacaagggtg aatacggaaa gaaagatgag aaaacgagaa atttgatttt ccatgactta
     2461 tataagaccg acaaaaatcc ccaaagtttc ttttcatatt aaatttcggt cgatactgat
     2521 ttttcttcgg tattttcagt tcctcgaata ttccctagac cttgacgaac ctttagtttc
     2581 tccgagtttt gacaaaatat tctgtctcga actgttttag aatctctaaa actgaaaagt
     2641 attcccagcg cgaaggcgat ctgaaacgcg aatttagatc ttatcagtta ttgcatctaa
     2701 tcatgctcta ttcgaaagat cttctggaag cggactcgag ttccttctcg gcaaaaaagg
     2761 aaaaatcatt caaaaatacg gacgaaattt ctgaacagga ttcggacgac agaaccaaac
     2821 gttatagcgc agaattcatc tctctttcga ttcataaatg cgcctccaaa accgctcggg
     2881 aaacatccgc acaaatcatc tccgatcgta tcgaatattg tagtccaacg acgatgtaac
     2941 ttttctcgta atcgatcgca aatcagagtt cgtcttgaaa cttgaaagtg taggaactcc
     3001 cgcttcgagt ggctaggaat tagttggtta ggggttaggc tgacattcta agttttacca
     3061 cttgaaaagt aggatctccc acttttacaa aaaaacatcc cttgtaaaat cctaaccact
     3121 atcccgccta acaactagct acttgaaacg taggaactcc cgcttcgagt ggctaggaat
     3181 tagttggtta ggggttaggc tgacattcta agtttttacc acttgaaaaa gtaggatctc
     3241 ccacttttac aaaaaaa
//
LOCUS       GAJOMMCK_18            15820 bp    DNA     linear       08-DEC-2021
DEFINITION  Genus species strain strain.
ACCESSION   
VERSION
KEYWORDS    .
SOURCE      Genus species
  ORGANISM  Genus species
            Unclassified.
COMMENT     Annotated using prokka 1.14.6 from
            https://github.com/tseemann/prokka.
FEATURES             Location/Qualifiers
     source          1..15820
                     /organism="Genus species"
                     /mol_type="genomic DNA"
                     /strain="strain"
     gene            584..1597
                     /locus_tag="GAJOMMCK_00031"
     CDS             584..1597
                     /locus_tag="GAJOMMCK_00031"
                     /inference="ab initio prediction:Prodigal:002006"
                     /codon_start=1
                     /transl_table=11
                     /product="hypothetical protein"
                     /protein_id="X:GAJOMMCK_00031"
                     /translation="MVSRIQTILIAIILVSGELLWAVSPDQINLGILIGENKTNLKFI
                     NICVSNLAPILEEGAGVTSDKNPPNSTKAESAAATGAPAGITGKEELYKKLAGVPSYA
                     SLKKANQSDFNGNMLYFQSNYSLSFKNLRGAQGEMKDLYQATHEQYLQNSRILLEYAS
                     PLIVRSNDKIAQHLLRLGFRDLKSSEDHFTIAYNSAPYQFRYKLLLHGEGIKIARRAR
                     KFALLAMIASKTPTEDKPEYQFVNLDDIRAAVEKENISDYEKIRNTLINYIDNDLLQR
                     KIVPPGEAKDKPIDILEIHDDNYGIITSGRISLMDLSNEEIRTDNMIQKETLPPIPTK
                     PQS"
     gene            complement(1861..2199)
                     /locus_tag="GAJOMMCK_00032"
     CDS             complement(1861..2199)
                     /locus_tag="GAJOMMCK_00032"
                     /inference="ab initio prediction:Prodigal:002006"
                     /codon_start=1
                     /transl_table=11
                     /product="hypothetical protein"
                     /protein_id="X:GAJOMMCK_00032"
                     /translation="MKSSDRYPFKVPPKTSRIFTLLRVLIRNLLVLGQVLDKTCHRRF
                     KRNGTMRKMIRSLATDPRERGEIDIEEFFIDGTYDRDGLDKSILRNYGTKVLHRIERI
                     KNKQHKMVAN"
     gene            complement(2216..2431)
                     /locus_tag="GAJOMMCK_00033"
     CDS             complement(2216..2431)
                     /locus_tag="GAJOMMCK_00033"
                     /inference="ab initio prediction:Prodigal:002006"
                     /codon_start=1
                     /transl_table=11
                     /product="hypothetical protein"
                     /protein_id="X:GAJOMMCK_00033"
                     /translation="MGRSYFKSQHMISMIEYLFVLKQEIRSSTLMDLTNEKWTILKPL
                     MIEPNLREYGKGSPRSDHVLFILNGIL"
     gene            2499..3095
                     /gene="yyaP_1"
                     /locus_tag="GAJOMMCK_00034"
     CDS             2499..3095
                     /gene="yyaP_1"
                     /locus_tag="GAJOMMCK_00034"
                     /inference="ab initio prediction:Prodigal:002006"
                     /inference="similar to AA sequence:UniProtKB:P37508"
                     /codon_start=1
                     /transl_table=11
                     /product="putative protein YyaP"
                     /protein_id="X:GAJOMMCK_00034"
                     /db_xref="COG:COG0262"
                     /translation="MRKVIVLEFLSLDGVIQAPGGPEEDPIGGFAYGGWQVPYSDDVI
                     GTVMNKQMNMPFDLLLGRKTFEIWAPYWPQHADIWPGVNSATKYVASNTMTSSEWQPC
                     VFLGGDIAEKVSKLKQHQGPNLHVYGSGNLVQTLMKHDLIDEFWLKIYPLTLGSGKRL
                     FAEGTIPAAFQVTESQVSPKGIIVVNYERAGAVTTGSF"
     gene            3284..3571
                     /locus_tag="GAJOMMCK_00035"
     CDS             3284..3571
                     /locus_tag="GAJOMMCK_00035"
                     /inference="ab initio prediction:Prodigal:002006"
                     /codon_start=1
                     /transl_table=11
                     /product="hypothetical protein"
                     /protein_id="X:GAJOMMCK_00035"
                     /translation="MKKTNIDWPKEFDDFSKSELSQPQYCKARNLKYTTFRYHWERRS
                     KNSEKNDFVEIPDTSTDAQSLVESEFLTLKIDSSGKASLQLNLKFGLRLWS"
     gene            3562..3909
                     /locus_tag="GAJOMMCK_00036"
     CDS             3562..3909
                     /locus_tag="GAJOMMCK_00036"
                     /inference="ab initio prediction:Prodigal:002006"
                     /codon_start=1
                     /transl_table=11
                     /product="hypothetical protein"
                     /protein_id="X:GAJOMMCK_00036"
                     /translation="MELNPGKRKVYLRPGVTDLRKSINTLSVIVEGNMKKDPYSESVF
                     LFCNRKKDKLKMLYWDKSGFCLWQKRLEESKFPWPNTEEEVRKIPVERFHWLLNGIDF
                     FKEHKKLKYKNVS"
     gene            3953..4636
                     /locus_tag="GAJOMMCK_00037"
     CDS             3953..4636
                     /locus_tag="GAJOMMCK_00037"
                     /inference="ab initio prediction:Prodigal:002006"
                     /codon_start=1
                     /transl_table=11
                     /product="hypothetical protein"
                     /protein_id="X:GAJOMMCK_00037"
                     /translation="MSLDPNSLPDDVEELKKLIILEKNKILEYEEKLRLQRLKEAEHL
                     DQIERLKIQLFGRKTEKWSQIEKDQGVLFNEIESSLQEDSPEPEEESLFTPVKSHTRK
                     KTGRKPFPDYFPRIEMLHDISEIDKTCSCGHTLSRIGEEKSEKLDIIPAKVQVEVHVR
                     PKYACKHCEGTSDETLPVVRIAPVPAQIAEKSMLSSGFLAYTITQKFADALPFYRQAG
                     IFQRSGVEI"
     gene            4688..4873
                     /locus_tag="GAJOMMCK_00038"
     CDS             4688..4873
                     /locus_tag="GAJOMMCK_00038"
                     /inference="ab initio prediction:Prodigal:002006"
                     /codon_start=1
                     /transl_table=11
                     /product="hypothetical protein"
                     /protein_id="X:GAJOMMCK_00038"
                     /translation="MMEDVRRELFKCKYLQIDETILQVLNEEGKLNTSKSYMWVIRGF
                     IREKPVVLYHYEPVERQ"
     gene            4970..5212
                     /locus_tag="GAJOMMCK_00039"
     CDS             4970..5212
                     /locus_tag="GAJOMMCK_00039"
                     /inference="ab initio prediction:Prodigal:002006"
                     /codon_start=1
                     /transl_table=11
                     /product="hypothetical protein"
                     /protein_id="X:GAJOMMCK_00039"
                     /translation="MGIIQTDGFESYDSLLKIKLRILHAGCWNHARRRFFEILKIDFK
                     NAQAEWIIMLRPLESNIEFRKSVSFMQSNQKRKKKV"
     gene            5321..5641
                     /locus_tag="GAJOMMCK_00040"
     CDS             5321..5641
                     /locus_tag="GAJOMMCK_00040"
                     /inference="ab initio prediction:Prodigal:002006"
                     /codon_start=1
                     /transl_table=11
                     /product="hypothetical protein"
                     /protein_id="X:GAJOMMCK_00040"
                     /translation="MGKALSYLSGQWGKLLIFLDHPELQLDTNLVENDIRLFVIGRKN
                     WLFSGYPKGATASAGFYSLVQNAKILGIDPYAYLRDLFKSWEKNPRSLSYEDLPQIGP
                     PVIC"
     gene            complement(5875..9618)
                     /locus_tag="GAJOMMCK_00041"
     CDS             complement(5875..9618)
                     /locus_tag="GAJOMMCK_00041"
                     /inference="ab initio prediction:Prodigal:002006"
                     /codon_start=1
                     /transl_table=11
                     /product="hypothetical protein"
                     /protein_id="X:GAJOMMCK_00041"
                     /translation="MKISVKTLFSFSIFIFGSMGCVQGGKSSNIPFLAYLDFGNRAPS
                     ANSFNVFQISPGPNVTGVSLNTSIQVGFSQKLDPSSIQSQTIQLTQGNSVIAGSLTST
                     EKTLLFNPTSALAASKVYTVRVSKDIKSEEGISLSEDYVWNFTTGSVVDAIAPDLSLR
                     TPAINATLIPNTTSVQVALTETMDCTSVNNGTLTLKNTVTTFYEAGAVACVNSVITFT
                     PTFPLAYNTTYRVDLFSTAKDLANNTLANSYNWNFTTGPGPDAVPPTLSFISPAPNSL
                     NVPVSSAVSIAFSEPINCGTVGNIVLHNTTLAAGTTVGVGVACANTAMTLTPLANLDP
                     NTTYSVIFSNAVTDLGGGIGLNPVPAPSTFTTAPTPVVDNTPPTVTSKVPAAAATGVG
                     LNTIPMAVFSEPMNCASVNTASFRLKETGSPTYLNGSVQCSGTSATWTPDVTNPLAAN
                     TQYTAEVTAAAVDASTSNNPLVPNLWSFTTGPGPDNIRPSVVVVTPENGASGVSINGG
                     ANIAFSEMIDCPNIGGKIVLDDDPAFASPIAININCNGNTASFTVPPGTLTPNTPYYA
                     KIRSTVTDTAANSMNADYDWSFTTGAAADITAPQISLSAPVPGATGIPTNAAITVAFN
                     ESINCSTLNLTVDNGINGTTTCSGSSATFTPNALPFPLTPLNASTTYTVTVAAGLKDI
                     AGNVMGASNWNFTTGAAADVTPPTVTIQNLRDKSIVESGFVIGTATDARGIAKVEVNI
                     DGAGWVDASGTTSWKFALPTGPNTWKPNSSHTIQVRATDTSNHVTTSGTITVRKGTNK
                     DINGDGYADLVISGNSGGLALVYIFYSSGTAGITTTLTSGSFYIAGSVADVFGRSLGL
                     GDINGDGYADLVVGAPGYDNSKGAVYVFHSSGSSAGITISVSGFASSIITGASNNDQL
                     GSSISTGDINGDGYADLIAGAPMAAPSAAPSAPFPAAAVSKGRVYIFHSTGANGVTAV
                     NTGAASSNLLGGGFGYYLGRSLTTGNVNGDNYDDVVIGSTGYNLARGQVLIYHGSNIG
                     IGGVSTTLSNNGGGTNDLFGFAVATGDVNGDGYSDVIASGYGISGTKGQISVHTSQAT
                     AAGVAGTTDISGAVLLIQGVAAGSALGPSLLVKDLNTDGRADIITSEPNGGAGKVHIF
                     MTPTSGTITGSIDTDDATRTLSGISGFGLTSATTVTIPLSAGDVNGDGYTDLFVTGDA
                     GGGSSPGAYIFHASNTGISTSNPTLASTIINSLATGALGSTIF"
     gene            10122..10451
                     /locus_tag="GAJOMMCK_00042"
     CDS             10122..10451
                     /locus_tag="GAJOMMCK_00042"
                     /inference="ab initio prediction:Prodigal:002006"
                     /codon_start=1
                     /transl_table=11
                     /product="hypothetical protein"
                     /protein_id="X:GAJOMMCK_00042"
                     /translation="MRRLFYNFWIGLWILTANFLPIFGEEFKNLPEVRIPLDEGKRLE
                     PGELAEKKEGWYITAVPLLSSDPVRGQGGGIRTSLFFNGKRPICTMNTKRIEVNLRFN
                     CFKPTKG"
     gene            10427..11569
                     /locus_tag="GAJOMMCK_00043"
     CDS             10427..11569
                     /locus_tag="GAJOMMCK_00043"
                     /inference="ab initio prediction:Prodigal:002006"
                     /codon_start=1
                     /transl_table=11
                     /product="hypothetical protein"
                     /protein_id="X:GAJOMMCK_00043"
                     /translation="MFQTNEGVKNHFIQFDSPYILNTAFRWKSSLGLDFNPNSQYFGI
                     GESSLQPFSYRPRNFPGIGRITNAGFDAYEASQSYIRPSRAGSEITPTVSDQGYNQYL
                     FHSTTFFNSIDYTFWKAWKWVIANEISKNIIGHSDGIWNPSKDPYFAGSTWDRSVPNG
                     ESKLTEDYKAGKIRGYSGGDIVYLRAGIAYDTRDFEPDPDGGILVELNVANVSKRTGS
                     DFNYNKIFFQTKYFYKVLPDVFEELVFATRGAFAYTSSGAPFSEVRYMWSLDGSMTGI
                     GGLQTMRGYRQDRFVAPVVGFGSAELRWRFATFKISDELFTMSFVPFYDLGRVWDSEK
                     RINSQGYKHSWGCGFRIIWNQATVILIDFAKSREGTQMFVDFSHAF"
     gene            complement(12339..12836)
                     /locus_tag="GAJOMMCK_00044"
     CDS             complement(12339..12836)
                     /locus_tag="GAJOMMCK_00044"
                     /inference="ab initio prediction:Prodigal:002006"
                     /codon_start=1
                     /transl_table=11
                     /product="hypothetical protein"
                     /protein_id="X:GAJOMMCK_00044"
                     /translation="MPKTKTNSGKFQIANLLPEHREAAIELVNQFFRLVNSLKLDGIF
                     KIRPRAGTKMIDVYLKLRGTGKVLLLGGFLGEELVSLLIARTEDKPYLEEQKILFIDL
                     AVTKRGKQKAGYMKPLVLACESWAKDQSLQSIELRAIIENENAVSFWKTMGYHPFYIR
                     FRKSI"
     gene            13220..15502
                     /locus_tag="GAJOMMCK_00045"
     CDS             13220..15502
                     /locus_tag="GAJOMMCK_00045"
                     /inference="ab initio prediction:Prodigal:002006"
                     /codon_start=1
                     /transl_table=11
                     /product="hypothetical protein"
                     /protein_id="X:GAJOMMCK_00045"
                     /translation="MDLSRSEKTLLKRLRYFRSKTSSAFPGWKDFKEEEVVAKRLNLT
                     QWNSNIPSQETVPGSLCLILSGKLEETLPDSEEKNLILRELFPGDYFLFQPDKILHSG
                     ISEILYILPRDLSRIVSKLPGWKKWIEDLNKENHLFHVSKLRPSKKELMSFLSSVELL
                     FHLNKVTLSDLESRMEWLVIPGGKVLLEQGDVGDSMYILVSGRLSWTVRSKNEEILAQ
                     GELGKGDIIGEMSLLSGDNRSATVVALRTSQVVRISREDFRMSFANSPEALFQITGTI
                     VHRLGTERNQVYRKANSVRTVSVFSLNYTGSQGEFFGSLRNGLRNFGKTILVDYDIFS
                     KRFGGFYKNSRKENAYRIGDLVNWFYDLEKNYDKLIFKTYIRNPGWREACFRQSDRIL
                     ILIDPSGSIVPDYEEINSMLPEGIQKELVFWIDSGFTDWKRIESVLQKFPSISHSIVR
                     RGVNEDFGRLSRRLTGKSIGVALSGGGAKGFAHLGLLKCFEENDIPVDMISGTSAGAI
                     MGGLFAMGLGSSDILPLIRNFWLDRNILGDFTFPFVSLVRGKRYSNAIHEFFKDRNIE
                     TLPIPFYAIACNLTKAERKVFDRGLLWKAVRSSTSIPGIFPPFSENGELYVDGGLLDN
                     LPGSILKERGAGILISVDLGGGGQIDKDWMYHNLLGPQYLGEAPSFFNLLFHHLKRKS
                     LKTKYTGFAEIMMRSLMLSSKNSQNRTRNSSDLYIELPVGGYSTFDWDQFQKLYEIGY
                     EAGNRNVHIWKNEIKKKLNS"
ORIGIN      
        1 atacgaagtt attacgattt gatgagatat atgcgaaaaa agatttactg ctccagttgg
       61 gggcgccata tcaggaactc ccacgaagtt taccaacaat acaatgtgtc tacaaaggcc
      121 ataaatccca aagagactta atctgtggga actcttacat ttttaccaaa gctattgaat
      181 gataagaacc gatttctcgt aaggttttgg gaggcacttt aagccgtatt caaatttcat
      241 aaccaaaagt gtaccaaaaa gtggattgga aagagtatga gttcactcta aaatatcttg
      301 gaatcggcat tttaagcaaa gataaagtgt tttggaattg tttctagaaa aatcgaaaat
      361 ttatatccgt tcccaagatg tctcgcgaca aaaatcgatt cttgcggata gaatttaaat
      421 tcgaatcagt tgtagatttc tttcgtaaga agaaaaaccg gaatatctac tttcgatttg
      481 ttgctgaaag aatatttcga aacgtctcgt ttttgatccg attgtgcctc tttttttcct
      541 tggaaaaatg acggaaggcc gatattggaa agtagagaga gccatggttt ccagaattca
      601 aacaatactg atcgcaatta tcctcgtatc cggagaactc ctttgggccg tatcaccgga
      661 tcagatcaat ctcgggattc tgattgggga aaataagacc aatcttaaat tcatcaatat
      721 ctgcgtgagc aatcttgctc ctattttaga ggaaggggcc ggggtaactt cggataaaaa
      781 tccaccaaac agtacaaagg cggaatccgc ggctgcgacc ggcgctccgg ctggaattac
      841 gggaaaggaa gaactctaca aaaagctggc aggggttccg tcttacgcaa gtttgaaaaa
      901 ggcgaatcaa tccgatttta acggaaatat gttgtatttt cagagcaatt atagtctttc
      961 ctttaaaaat ctccgaggag cgcagggtga gatgaaggat ctttatcagg cgactcacga
     1021 acaatacctt caaaactcta gaatactttt ggaatatgct tcccctttga tcgtaagaag
     1081 caatgataag atcgcgcaac atttattgcg tcttggtttt cgagatctaa agagctcgga
     1141 agatcatttt acgattgcgt ataactcggc tccttatcaa tttcgttata aactactttt
     1201 acacggagag gggattaaaa tcgcgaggag ggctagaaaa ttcgcactcc ttgcaatgat
     1261 tgcgtctaaa actcccaccg aagacaaacc tgagtatcag tttgtaaact tggacgatat
     1321 cagggcggcg gttgagaaag agaatatttc cgattacgaa aagatcagaa ataccttgat
     1381 caactacata gacaacgatt tacttcaaag aaaaatcgta cctcctggag aagcgaaaga
     1441 caaaccgatc gatattcttg aaatacacga cgacaactat ggtattatca cttcgggaag
     1501 aatttctctg atggatttga gcaacgaaga gatacgaacc gacaacatga ttcaaaagga
     1561 aactttgcct ccgattccga caaaaccaca aagttaagca cagggtgcct ctataaaata
     1621 aacttttgca aagaaattct acatagaaaa gataaagcga gataagaagt agctttccaa
     1681 attggagaga atcaatttta caagctatct caaaaattcc tgtgaaagaa aataatacat
     1741 ctaagagctg caataaacca tcgaaattaa aattatgata ttcataacga acaacgagtc
     1801 ttctaaagtt ttgaagtcat gcgaaaaggc gtttcatttt ccatcgtcgt ttgtaatgtc
     1861 ttaattcgcg accatcttgt gttgtttgtt ttttattctt tctatgcggt gcaacacctt
     1921 tgtcccgtaa ttgcgcaaga tggatttgtc taagccgtct ctatcatatg tgccatctat
     1981 aaagaattct tctatgtcaa tttctccgcg ctctcttgga tcggttgcca aactacggat
     2041 catttttcgc atcgttccat ttctcttgaa acggcgatga caggttttat caagaacttg
     2101 tcccaaaaca agaagattgc gtatcaaaac tcgcaacaac gtaaagatcc tggaggtttt
     2161 gggaggaact ttaaacggat aacgatctga gcttttcatt gagagccgtc cgtatctaaa
     2221 gaattccgtt tagaataaat aggacgtgat cgctacgagg gctacctttt ccgtattcac
     2281 gcagattagg ttcaatcatt agtggtttca gtattgtcca tttctcgttg gtcaaatcca
     2341 taagtgtaga agatctaatt tcctgtttaa gtacaaataa atattctatc atactgatca
     2401 tatgttggct tttgaaataa cttctaccca aatgccgttg acaaatacga acttttattt
     2461 ttagattgag ctgaaattaa cctcagtagg atccggccat gagaaaagtt attgtacttg
     2521 aattcctctc tcttgatggt gtgatacaag ccccgggcgg accagaggag gatcccattg
     2581 gtggcttcgc ctatggcggg tggcaggttc cgtattctga cgatgtgatt ggaacagtca
     2641 tgaataagca gatgaacatg ccgtttgatc tgttgttagg gcgcaaaacc tttgaaattt
     2701 gggcacctta ctggccgcaa catgcggaca tatggccggg tgtcaattca gcgactaaat
     2761 acgtcgcctc gaatactatg acttctagcg aatggcaacc ctgcgtgttt ttaggcggag
     2821 acattgccga aaaggtcagt aaactcaagc aacaccaagg cccgaatttg catgtttacg
     2881 gaagtggaaa tctcgttcag acgctcatga agcatgattt gatcgatgag ttctggctaa
     2941 aaatatatcc actgacgttg ggcagtggaa aacggttgtt tgccgaaggt acgatcccgg
     3001 cggcgttcca agtgacggag agccaagtct ccccaaaggg tatcattgtc gtgaattacg
     3061 agcgtgcagg cgcggttaca accgggagct tttgaatgtt cgtgccgtgt cgaacctctt
     3121 ggagtgagca ctgacgacta aagactatgg acattgcaca gcgatggcag catgagggag
     3181 taatttcccg gtgtggttac acagttcatt ctgtcaattc tcccgtaaca gactaaccaa
     3241 gcctaccttt cacgactttt caaaatctgt taaactgtct tagatgaaga aaacgaatat
     3301 agattggccc aaagagtttg atgacttttc aaagagtgaa ctatcgcaac ctcagtattg
     3361 taaagcaaga aacctcaaat acacaacgtt tcggtatcat tgggagaggc gttccaagaa
     3421 ttcggagaag aacgacttcg tagaaattcc cgatacctcg acagacgctc agtcattagt
     3481 agagtccgaa tttttgaccc taaaaataga ttcgtcgggc aaggcttcac tacaattgaa
     3541 tttgaagttt ggtttgagat tatggagcta aatcccggaa aaagaaaagt gtatctacga
     3601 ccaggggtta cggatttgag gaaatccatc aacacgttgt ccgtaatcgt agaaggaaat
     3661 atgaaaaagg atccgtattc ggagagcgta tttctcttct gcaatcgcaa gaaagataaa
     3721 ctgaagatgc tctactggga caagagcggg ttttgccttt ggcagaagag attggaagag
     3781 agtaaatttc cgtggccgaa tacggaagaa gaagttcgaa agattcccgt agaaagattt
     3841 cattggctat tgaatggaat cgatttcttc aaagaacaca agaaactaaa atacaagaat
     3901 gtcagttgaa aagagttgac taacgtttcg tgtcgattat gacttcatca ttgtgtcctt
     3961 ggatccaaat tcactaccgg atgacgtaga agaattaaag aagctcatca tattagagaa
     4021 gaataaaata ttagaatatg aagaaaaatt acgactccaa cgtttgaaag aagccgagca
     4081 tcttgaccaa attgaacgcc tgaagattca gctctttgga agaaagacag agaaatggag
     4141 tcagatcgag aaagaccaag gggttctatt taacgaaata gaaagctcct tgcaagaaga
     4201 ttctccggaa ccggaagaag aaagtctttt tacacctgtc aagagtcaca caagaaagaa
     4261 gactggaaga aaacctttcc cggactactt tccaagaatc gaaatgttac acgacatttc
     4321 tgaaatcgat aaaacctgtt cctgtggcca tacgctttca cgcattggag aagaaaagtc
     4381 cgagaagtta gacatcattc cggcaaaagt tcaggttgaa gttcatgttc gtcccaagta
     4441 tgcatgcaaa cattgcgaag gaacttcgga tgaaactctt cccgttgtga ggatagctcc
     4501 ggttcccgct cagattgccg agaagagcat gttgtcttcc ggattcttgg cttatacaat
     4561 cacacagaag tttgcggacg ctcttccatt ttacagacaa gccgggattt tccagagatc
     4621 gggagttgag atttaaagaa gcactctttc caatacggcg attcaagttt ttgaaaaact
     4681 ttctccgatg atggaggatg tgagaaggga acttttcaaa tgtaagtatt tacaaatcga
     4741 tgagacgatt ctccaagtgt taaacgaaga aggaaagttg aatacatcca aatcatatat
     4801 gtgggtgatc cgaggattca ttcgagagaa acccgttgtt ctttatcatt acgagcccgt
     4861 cgagcgacaa tagaagcgag acgctgagtt tcctcggagc gctaagtttt tagaagaatg
     4921 gattggtgat ttcgggaaac tcagcacaac gctttctacg gatcgcgttg tgggaatcat
     4981 tcaaacagac ggctttgaat cttatgattc tcttttgaaa ataaaattaa gaattctaca
     5041 tgcaggttgt tggaatcatg cgagaagaag attctttgaa attctaaaga tcgattttaa
     5101 aaatgctcaa gcggaatgga tcattatgtt gcgcccctta gaaagcaaca ttgagtttcg
     5161 aaaatcggta agctttatgc aatcgaatca aaaacgaaag aagaaggttt aaattctgaa
     5221 gagcatttga atctcaggca atctgagtct aagatgatcg ttaacgagat ccgttcctgg
     5281 atgaacaaac ggatgatgga aatggactcc caaatcttcg atgggtaaag ctctctcgta
     5341 tctttctggt caatggggaa aacttttgat ctttttggat catcccgaat tgcaactcga
     5401 tacgaatctt gttgagaatg atattcgtct ttttgtaatc ggcagaaaga attggctctt
     5461 ctccggttat ccgaaagggg caactgcaag tgctggtttt tattctttag ttcaaaatgc
     5521 aaagatctta ggtatcgatc cttacgctta tttaagagat ctttttaagt cttgggaaaa
     5581 gaacccgaga agtctttctt acgaggatct tccgcaaatc ggtccacctg tgatttgtta
     5641 gtcacttacg gccaatctat attcgttttt ttcatctaag acagttttaa cagattttta
     5701 aaagtagtga aaggtaagct tggttagcct gttacactca tgtatccact tgccagggat
     5761 caccaatcct cattggctag aatgccagta atgaaaatcg tgcaggcata ttcaaaaaat
     5821 atacctgcac gatttgcttg tttactttat ttatagaatc aaatagattc tttcttagaa
     5881 gatagtcgat ccaagagctc ctgtagccaa actgttgatg atagtggagg caagcgtggg
     5941 gttactggtg cttatacccg tgttagatgc atgaaagata taagctcctg gggaactacc
     6001 accacccgca tcaccagtga caaaaagatc tgtataaccg tctccattga catctccagc
     6061 tgaaagcggg atagtaacag tggttgcact agttagtccg aagcctgaaa ttccagaaag
     6121 cgttctggtt gcatcatctg tgtctatgga tccggtgatt gtacccgaag ttggggtcat
     6181 aaatatatga acctttccag caccgccatt aggttccgaa gtaataatgt ctgctcttcc
     6241 gtctgtattc aaatctttta cgagaaggct gggtccaagt gcgcttccag ccgcaacccc
     6301 ttggatgagg aggacagcac cactaatatc tgtcgtacca gctactcccg ctgccgtcgc
     6361 ttgggaagta tgtacactga tttggccttt agttccacta attccatacc cactggcgat
     6421 tacatccgaa tatccgtcac cgttgacatc tccggttgca actgcaaaac cgaacaaatc
     6481 atttgttcct ccgccattat ttgagagagt cgtagataca cctcctatac ctatattgga
     6541 accatgataa atcaaaactt gacctctcgc caaattgtaa ccagtggaac cgataaccac
     6601 atcgtcatag ttgtccccgt ttacatttcc tgttgtaagt gaacgaccta aatagtaacc
     6661 gaatcctcct cctaagagat tactggatgc tgctcccgta ttaacggctg ttacaccgtt
     6721 tgcacccgta gaatggaaga tataaactct tccttttgag acggctgcgg cagggaatgg
     6781 tgccgaaggc gctgccgaag gcgctgccat gggggctcct gcgattagat ctgcatatcc
     6841 gtcaccgttg atatctcccg tactaatgct gctgcctaat tgatcattgt tgctagcccc
     6901 agtgatgata gaggaagcaa atccagaaac ggaaatggtt ataccggcac tacttccaga
     6961 agaatggaag acgtagactg ctcccttact attgtcatag ccaggtgcac ctaccaccag
     7021 atctgcatat ccgtcaccgt tgatatctcc caaacctaag cttctcccaa acacgtccgc
     7081 cacgcttcca gcaatgtaaa aacttccaga ggtgagagtt gtagtgatcc ctgccgttcc
     7141 agaagaataa aagatataaa caagagccaa tccaccgcta ttgcctgaga ttaccagatc
     7201 cgcatatccg tctccgttga tatctttgtt cgttcctttt cgtacggtga tcgttcccga
     7261 agttgtaaca tggttggaag tgtccgtggc tcgtacttga attgtgtgtg aagagtttgg
     7321 tttccaagtg tttggacctg taggaagcgc aaatttccag gaagtagttc cggatgcgtc
     7381 tacccacccc gcaccgtcta tgttgacttc gacctttgca ataccacgcg catcggttgc
     7441 agttccgatc acaaatccgg attctacaat actcttgtct cttaagtttt gaatcgtaac
     7501 ggtcggtggt gtcacatccg ccgcagctcc tgtggtaaaa ttccagttgg atgcccccat
     7561 gacattgcct gcgatgtctt tcagtcctgc cgctactgta acggtatacg tagtgctcgc
     7621 attgagaggg gtaagtggaa agggaagtgc attcggagta aacgttgcag agcttccaga
     7681 acaggtagtt gttccgttga ttccgttatc gaccgtcaag ttcaaagtgg aacaattgat
     7741 ggattcatta aacgctaccg tgattgccgc attggttgga atgccggttg cgcccggtac
     7801 cggagcggaa agagaaattt gaggagccgt aatatccgca gccgctcctg tagtaaaact
     7861 ccagtcatag tccgcattca tagaattggc agcagtgtcg gttaccgtac tcctgatttt
     7921 tgcatagtag ggcgtattgg gcgttaacgt ccctggtgga acagtaaacg aggccgtgtt
     7981 tccattgcaa tttatgttga tagctatagg agatgcaaaa gctggatcat catctaagac
     8041 gatcttaccg cctatgtttg ggcaatctat catttcgcta aaagcaatat ttgctccgcc
     8101 gttgatggat actcccgacg ccccgttttc tggtgtcaca acgacgacgc ttggacgaat
     8161 gttgtcgggg cctgggcctg tggtaaagct ccagaggttg gggactagtg ggttattcga
     8221 tgtagatgca tccaccgcag ctgcggtgac ttctgcggta tattgagtat ttgcagcgag
     8281 agggttggtc acatccggtg tccaggtggc ggaagttccg gaacactgta cacttccatt
     8341 caaataggta gggcttcccg tttctttcaa tcgaaaagaa gctgtattta cggaagcaca
     8401 gttcataggt tcgctaaaga ccgccatagg aattgtattg agtccaacac ccgttgcggc
     8461 cgcagcagga accttggatg taaccgtagg aggtgtattg tctacaaccg gcgttggtgc
     8521 ggtcgtaaac gtagaaggag ccggaaccgg attgaggccg attcctcctc ccaaatccgt
     8581 aactgcgttt gaaaaaataa cggaatacgt tgtgttggga tctaaattag ccaggggagt
     8641 aagggtcatc gctgtatttg cacaagctac acccacacct accgttgttc cggctgcgag
     8701 tgtggtatta tgaagaacga tgttgccgac ggtgccgcaa ttgatcggtt cgctaaaggc
     8761 gatgctcact gcactgctga ccgggacatt gagtgaattc ggagcaggac ttataaagga
     8821 aagggttgga gggaccgcat cggggcccgg gccggttgta aaattccagt tataactatt
     8881 ggcaagagtg ttgtttgcaa ggtcttttgc ggtagaaaat agatctaccc gatacgtagt
     8941 attgtatgct aaggggaatg tcggggtaaa ggttatgacg gaatttacac aagcaacagc
     9001 ccccgcttcg taaaaagtgg ttacagtgtt ttttaaagtt agagttccat tattgacgga
     9061 agtgcaatcc atcgtttccg taagagccac ttggacggat gtggtattgg gaattaaagt
     9121 tgcgttgatg gcgggagttc tcagagataa atcgggggca atggcatcta caacactgcc
     9181 ggtcgtaaaa ttccaaacat agtcttccga aagagaaata ccttcctcgg attttatatc
     9241 ttttgaaact cgaaccgtat aaactttaga ggctgctaag gcggaagtcg gattgaacaa
     9301 aagagttttt tccgtggaag tcaaacttcc tgcaataacc gagtttcctt gagtgagttg
     9361 aatcgtttga gattgaatag aagagggatc caatttttga ctaaagccaa cttggatcga
     9421 ggtattcaac gaaacaccgg tgacattcgg gccgggagaa atttgaaaaa cattgaatga
     9481 atttgcgctg ggagcgcggt tgccgaaatc caagtatgca agaaatggaa tgttcgaact
     9541 tttaccacct tggacacaac ccatacttcc aaatataaaa atggagaaag aaaaaagagt
     9601 tttaacggat attttcatgg caaagaccac ctatcataaa gtgtttcaca aaaatcgagt
     9661 ttgagagaat ttcaattggg ttgaagaaac ttaaattttt cgcctgaaat acgaggagag
     9721 attagcctat ttcaggtttg aatgcttgtt agattataac ttgatttaat ttttaagttg
     9781 tagttgatct gaattcaaat ttttatagaa ttttgttctt tgaattgctt gggaatggtt
     9841 gttgatcgga ataaaatact gtttttttac taaaaaacag tattttgaac ataaaaatct
     9901 gaaatagcaa ttttgaagat cgtttttcgt aaagaaaaaa tagagtttct gatgtttgcg
     9961 taatagatta tcttgaatct gtggacgaat ttaccgttta gaggcgaaat tttcgacgaa
    10021 atattatgca attgtcagta atatcgtaaa atccatttca ggaatgaaaa ataaacctat
    10081 acaaaaaacc tttctaaaaa agggaaaatt tgcgaaccat catgcgtcgt cttttttata
    10141 atttttggat cggtttgtgg atcttaactg ccaatttcct accgattttt ggagaagagt
    10201 ttaaaaatct acccgaggta aggattcctt tggacgaagg aaaaagattg gaaccgggag
    10261 aacttgccga aaagaaagaa ggttggtata taacggcggt tcctcttttg agttcggacc
    10321 ctgttagggg ccaaggggga ggaattcgta ctagcttatt cttcaatggg aaaagaccga
    10381 tttgtactat gaatacgaag cgtatcgaag taaacttacg tttcaattgt ttcaaaccaa
    10441 cgaaggggta aaaaatcact tcatccagtt tgattctcct tatattttaa ataccgcatt
    10501 tcgatggaag agtagtcttg gtctggattt caatccgaat tctcaatact ttgggattgg
    10561 ggaatcttct ctccagccct tttcttaccg tcctagaaat tttccgggta ttggtcggat
    10621 aaccaacgcc ggttttgacg cttatgaggc atctcaatct tacattcgtc cctctcgagc
    10681 cggatcggaa attactccta cggttagcga tcagggatac aatcagtatt tgttccactc
    10741 tacgactttc tttaacagca tcgattacac tttctggaag gcttggaagt gggttatcgc
    10801 aaacgaaatt tccaagaata tcatcggtca ttccgacgga atttggaatc catccaagga
    10861 tccgtatttt gcgggtagta cctgggacag atcggttcca aacggagaat caaaactgac
    10921 ggaagactac aaagccggca aaattcgagg atatagcggc ggagatatcg tttatctgag
    10981 agcgggtatc gcctacgata ctcgcgattt cgagccggat ccggatggag gtatattagt
    11041 ggaattgaat gtggcaaatg tttcgaaacg caccggctcc gatttcaatt acaataagat
    11101 tttctttcag acgaaatact tttataaggt tttgccggac gttttcgaag aattggtatt
    11161 tgctacgaga ggcgcgtttg cttatacctc ttccggagct cctttttccg aagtgagata
    11221 catgtggagt ttggacggtt ctatgacggg gatcggaggg cttcaaacga tgcgcggtta
    11281 tcgccaagat cgttttgtcg ctcccgtggt cggcttcggg agcgcggaac ttcgttggag
    11341 atttgctaca ttcaaaattt ctgatgaact ttttacaatg agttttgttc cgttttacga
    11401 tttaggccgt gtttgggatt ccgagaaaag aatcaattcc caagggtata aacattcttg
    11461 ggggtgcggc tttcgaatca tttggaacca agcgactgtg attctaatcg actttgcaaa
    11521 gtcgagagaa ggtactcaga tgtttgtgga ttttagccac gccttttgaa agtttctact
    11581 cggacgttaa aaatgatacg tactgtgagt tcggagtaaa aaatcaaagt ctgtttcgaa
    11641 tgtgtgtggc tactacattt tcagtaattc aatttaaggg aacctcatag aatgaatttt
    11701 catttgggga tcggctgcaa aacggcgatt tatacggaaa tttgattgaa cgatcgctgt
    11761 ttttggattt tatagggcgc tttaaaatga atgtaaggtt gaaacgccgt cttgactctt
    11821 gagacgtgga aacttccaca ttttgttttt acataaaaat tgacgtattg aggaaatttc
    11881 ttacgccgaa ctcacgttac tcaggaactt agaacgcgtc ccaaaaaacc taaccactca
    11941 ttcctaacca acgaaccact tgaaacgtaa gagttcccac aaattgagtt tctttggaat
    12001 gtacgccttt gaagatatta tatcgttgtt aaactttcgt gggagccctc gttttcaagt
    12061 tttgggacgc gcttttattc caaaagttag aatgtagaat ctcttaccaa aaaacatcaa
    12121 ttcaaggtta ggcgtaattt gtaagaactt ttacatcttt gtaaaatcaa gcgttaattt
    12181 ttggtaccat ttcatatgtc gtcgtagtag taaagacgat ccttttttaa agggcttact
    12241 cgtcttctct caaaataaat gaacgatttg aatcggtctt cggaaaacga ttttttctgt
    12301 taatttcgta taacgtgttt tggggcgagc cacaaattct aaatcgattt cctaaaacga
    12361 atatagaaag ggtgataacc catcgttttc cagaaggaaa ccgcgttttc gttctcaata
    12421 atggctctca gttcgatact ttggagcgac tggtcttttg cccaggattc gcaagcaagt
    12481 accaaaggtt tcatgtatcc cgctttttgt tttccgcgtt tggtgacggc caagtctatg
    12541 aaaagtattt tctgttcttc gagatagggt ttgtcttcgg ttctggcaat gagtagggat
    12601 acgagctctt ctcccaaaaa acctccaaga agtagaacct ttcccgtgcc tcttagtttt
    12661 agataaacgt cgatcatctt agttcccgca cgaggacgga tcttgaatat tccgtctaat
    12721 ttgagagaat tcacgaggcg aaagaattga tttacgagtt cgattgccgc ttctctgtgc
    12781 tccgggagta ggttggcgat ttgaaatttt cctgagttcg ttttggtttt cggcatgagt
    12841 gattcggtcg gtttcggatt taagagcggt ggcgatttct aagtatttac gaagttcgta
    12901 tatttgcatc caatatttta cgttttagaa ccggttcttc ggatctcgtc ctttacattt
    12961 tgagttcgtc ccaaaacctc cacgatcgtt acgttgtttc gcgttttgag atcagagcgc
    13021 gtctctccta cgagagtcta acaacaataa aatgtatgtt tgacttgaat tctaaaaatt
    13081 gtgaccgtct aggcgcgagt ttatcgtgaa aaaagcggat tccatccgga attgtcgtcg
    13141 tttatagaat acgaattgat cgtgttgtgg aacaaatctt ttcccgctta aaattttacg
    13201 aaggagcgtc tattagaata tggatctttc ccgttccgag aaaacgcttc taaaacgatt
    13261 gcggtatttt cgttcaaaaa cgtcctccgc atttccggga tggaaggatt ttaaagaaga
    13321 ggaggtagtt gcgaagcgcc tgaatctaac tcaatggaat tcgaatattc cgtctcaaga
    13381 gacggttccc ggttctttgt gtttgattct ttccggaaaa ttggaggaaa cccttcctga
    13441 ttcggaggaa aagaatttga ttctcaggga attatttccc ggagattatt ttttgtttca
    13501 acccgataaa attttacatt cgggaatatc tgaaattctt tatatacttc cgcgcgattt
    13561 gtctcgaatc gtttctaaac ttccaggctg gaaaaagtgg atcgaggatt tgaataagga
    13621 gaatcatctt tttcacgtat ccaagttgag accttccaaa aaggaactga tgtccttcct
    13681 atcttcggtg gaacttttgt ttcatctaaa taaggtcact ctttccgatt tggaatccag
    13741 aatggaatgg ctcgtgattc ccggcgggaa agttcttctc gaacagggag atgtgggcga
    13801 ttcgatgtat atactcgttt ccggtagatt gtcttggacg gttcgatcca agaacgagga
    13861 aatactcgca caaggagaac tcggtaaagg ggacatcatc ggtgaaatgt ccttattgag
    13921 cggggataac agatcggcga ccgtggtcgc tttgaggacc agccaagtcg ttcggatttc
    13981 gagagaggat tttcgtatga gttttgcaaa ttctccggaa gctctttttc aaattacggg
    14041 aactatcgta catcgattgg ggacggagag aaaccaggtc tatcgaaaag cgaattccgt
    14101 cagaaccgtt tccgtctttt cgttgaatta tactggaagt cagggcgaat ttttcggttc
    14161 tcttagaaac ggtctcagaa atttcggaaa aactatatta gtagattatg atattttttc
    14221 taaacggttc ggggggttct ataaaaattc gagaaaggag aacgcgtata ggatcggaga
    14281 cctggtgaac tggttttatg atcttgagaa aaattacgat aaacttatat tcaagaccta
    14341 tattcgcaat ccgggttgga gagaagcctg ttttcgtcaa tcggatcgga ttctaatttt
    14401 gatcgatccg agcggatcga tcgttccgga ttacgaggaa ataaattcca tgttgcccga
    14461 aggaattcaa aaggaactcg tgttttggat cgattcaggt tttaccgatt ggaaacggat
    14521 agaatcggtt ctacaaaaat ttccttccat ttcccattcg attgtacgaa gaggcgtgaa
    14581 cgaggatttc ggcagattat cccgaagact taccggtaaa agtatcggag ttgcgctttc
    14641 cggcggaggc gcaaaagggt ttgctcatct cgggcttttg aagtgtttcg aagagaacga
    14701 tattccggtg gatatgattt cgggtacgag tgcgggtgcg attatgggag gactgtttgc
    14761 gatgggactc ggttcgtccg atattcttcc tttgatcaga aacttttggt tggatcggaa
    14821 tattctagga gattttacgt ttcctttcgt ttctctcgta aggggaaaac ggtattcgaa
    14881 cgcgattcac gaatttttca aagatagaaa catagaaact cttccgattc ctttttatgc
    14941 gatcgcgtgt aacttaacga aagccgaaag aaaggttttc gacagaggtt tgttgtggaa
    15001 ggcggtaaga tccagcactt cgattccggg aatttttcct cccttttccg aaaacggaga
    15061 attgtatgtg gacggaggtt tactagacaa tcttcccggt tccattttga aggaaagagg
    15121 ggccggaatt ttgatctcgg tagatttggg cggagggggg cagatcgata aggattggat
    15181 gtatcataac ttactcggac ctcagtattt gggagaggcc ccttcctttt tcaatttatt
    15241 gtttcatcat ttgaagcgga agagtttaaa gacgaagtat accgggtttg ccgaaattat
    15301 gatgcgttct ttgatgttgt ccagcaagaa tagtcagaat cgaaccagga acagttccga
    15361 cctttacatc gaacttcccg taggcgggta ttccaccttc gattgggatc aatttcaaaa
    15421 actatacgaa atcggatacg aggccggtaa cagaaacgtc catatttgga aaaatgaaat
    15481 taagaaaaaa ctaaattcgt aaattctcat tttttaattg aaattctttg cataaagaaa
    15541 ttagaattgt ttttctttgg cgattgtcat gcgaccctcg gacattcaat ttttggagga
    15601 atactcttcc tttcatgatc ggatctgcat actcgaagag cgcacttccg gaaaaatttt
    15661 cctatcgaac gagtgcgttc gtttttgggg atttaaaggg tttgatcagg ggccggatac
    15721 gtttcccgct tttttgtttc atctccatgg gaaggttcgg gactacgcgg gttttaccga
    15781 aaaaattctt ttaaaacaca ttcaagattc ggaatatttc
//
LOCUS       GAJOMMCK_19             1597 bp    DNA     linear       08-DEC-2021
DEFINITION  Genus species strain strain.
ACCESSION   
VERSION
KEYWORDS    .
SOURCE      Genus species
  ORGANISM  Genus species
            Unclassified.
COMMENT     Annotated using prokka 1.14.6 from
            https://github.com/tseemann/prokka.
FEATURES             Location/Qualifiers
     source          1..1597
                     /organism="Genus species"
                     /mol_type="genomic DNA"
                     /strain="strain"
     gene            125..1117
                     /locus_tag="GAJOMMCK_00046"
     CDS             125..1117
                     /locus_tag="GAJOMMCK_00046"
                     /inference="ab initio prediction:Prodigal:002006"
                     /codon_start=1
                     /transl_table=11
                     /product="hypothetical protein"
                     /protein_id="X:GAJOMMCK_00046"
                     /translation="MTEVNFENEDQELRKLDEDELWVGDVRIEQTDFDKLEGFNWGDI
                     KNTNGIKFSTVDGMQNLGFNFKEMLNEADSRLSLYDFIIGRLEDALLKNKMEAGGWSI
                     SVITEITIHRKVNFSPKETFYFLKILEYLQSVSYLQKDNENKYFVENEEIKLTFDLEQ
                     YWYVSKLTISLTLKSYDVVRKHCENEVHLICHLQIGSLSRAFNRQVEKILEPIKQLEL
                     SSDWCEKIESVVELNSKIKVSKGTMKSLIMLSPSFREYSIDEFYKSYMEISLNSFPDA
                     LSSILESLEASKDEIKFGLRLIKQQFKMNNILTERLLYKTAIEGPSLSVSDYEG"
     gene            complement(1216..1590)
                     /locus_tag="GAJOMMCK_00047"
     CDS             complement(1216..1590)
                     /locus_tag="GAJOMMCK_00047"
                     /inference="ab initio prediction:Prodigal:002006"
                     /inference="similar to AA sequence:ISfinder:ISMma12"
                     /codon_start=1
                     /transl_table=11
                     /product="IS5 family transposase ISMma12"
                     /protein_id="X:GAJOMMCK_00047"
                     /db_xref="COG:COG3039"
                     /translation="MAITLSGANVHDKHNVKETLNSILIFSGRRKKKPKHLCLDKGYD
                     FKDTEKLIRRRNIRPHIRRRGEKPLIGKHKGKPRRWVVERTNSWHNRFRAILIRWERK
                     SENYMASLYLASTIIVFNFFNR"
ORIGIN      
        1 gtttctcact aactatatta tccgacttct tttgagggga atgaaagtct tctccggggt
       61 tccgactatc ggacaacttt gatctgaaaa gggaggggat atattaacta attgaggaaa
      121 ttcaatgact gaagtaaatt ttgaaaacga agatcaggaa cttagaaaac tagatgaaga
      181 cgaattgtgg gttggtgatg tcagaatcga gcaaactgat tttgataaac ttgaaggatt
      241 taattggggc gatataaaaa atacgaatgg aattaaattt tctactgtcg atggtatgca
      301 aaaccttggt ttcaatttca aggaaatgct aaatgaagcc gatagccgtt tatcgcttta
      361 cgattttatc attggaagat tggaggacgc gcttttaaag aataaaatgg aagcaggtgg
      421 atggtctatt tcagttatca cagagattac aattcataga aaggtcaatt ttagtccgaa
      481 agaaacattc tatttcctta aaatcctgga gtatttacag tcagtcagtt atttacaaaa
      541 ggataacgag aataaatatt ttgttgagaa tgaagaaata aaattaacct tcgatttgga
      601 acaatattgg tacgtgtcga agcttacgat ctcccttact ctaaagagct atgatgtggt
      661 aagaaagcat tgcgaaaatg aagttcatct gatttgtcat ttacaaattg gaagtttatc
      721 aagggctttc aatcgtcaag tagagaagat ccttgaaccg atcaagcaat tggaacttag
      781 ttcggactgg tgcgaaaaaa ttgaatccgt tgttgagttg aattcaaaaa ttaaagtgag
      841 taaaggcaca atgaaaagct taattatgct ctctccctca tttcgagaat attccattga
      901 tgagttttac aaaagctaca tggagatttc actgaattcc tttccggacg cactctcttc
      961 gattcttgaa agtctggagg cttcgaaaga tgaaattaag tttgggcttc gattaataaa
     1021 gcaacaattc aaaatgaaca atattcttac ggaaagattg ctttacaaaa ccgccattga
     1081 aggtccgagc ttgagtgtat cggattacga aggttaaaaa cgaaaagaaa gattgtgccg
     1141 gggtgattct ctaagttatc ccggtcaata tgacacatga tccccgatac aggtcgctta
     1201 gagcgggtct caaaactatc tattaaagaa attgaaaaca ataatagtgc tcgcgaggta
     1261 aagagaagcc atataatttt ccgattttct ctcccaacgg ataaggatag ccctgaatcg
     1321 attgtgccaa ctgttggttc tttcaacgac ccatcttcga ggctttcctt tgtgtttacc
     1381 gatcaatggt ttctcgcctc ttcttcgaat gtgaggccgg atatttcttc ttctaattaa
     1441 tttttccgta tctttaaagt catatccttt atcaagacag agatgttttg gtttcttttt
     1501 tcttctaccg gaaaaaatga ggattgaatt taaagtctct tttacgttat gcttgtcatg
     1561 aacattggct ccgctcaatg ttatggccaa tggaatt
//
LOCUS       GAJOMMCK_20            10303 bp    DNA     linear       08-DEC-2021
DEFINITION  Genus species strain strain.
ACCESSION   
VERSION
KEYWORDS    .
SOURCE      Genus species
  ORGANISM  Genus species
            Unclassified.
COMMENT     Annotated using prokka 1.14.6 from
            https://github.com/tseemann/prokka.
FEATURES             Location/Qualifiers
     source          1..10303
                     /organism="Genus species"
                     /mol_type="genomic DNA"
                     /strain="strain"
     gene            313..1131
                     /gene="soj_1"
                     /locus_tag="GAJOMMCK_00048"
     CDS             313..1131
                     /gene="soj_1"
                     /locus_tag="GAJOMMCK_00048"
                     /EC_number="3.6.-.-"
                     /inference="ab initio prediction:Prodigal:002006"
                     /inference="similar to AA sequence:UniProtKB:Q72H90"
                     /codon_start=1
                     /transl_table=11
                     /product="Chromosome-partitioning ATPase Soj"
                     /protein_id="X:GAJOMMCK_00048"
                     /db_xref="COG:COG1192"
                     /translation="MSKRHNIIVVANPKGGVSKTTSTGHLAMALGKKAKVCVVDFDRQ
                     KDLSKMFFRGETDAFFEKANIFTLLKYQTTLKETIKNKYGVDVIVAAPSLRDFQFIAS
                     KDIEITLRLKEILSELDSEIILIDTPGSGSYETITALMAADTVIIPVIPELWSIDTLR
                     DFFKTINETISQGATIEKIYLLPTRWGTSKESEQVHTQLYRTPEFLKKLKEKEPRSFN
                     LVPSPEILTSIPFSKTIRDRTEAGEPLAENTNGKAAFSALADKIISELGLFSKV"
     gene            1172..1882
                     /gene="noc_1"
                     /locus_tag="GAJOMMCK_00049"
     CDS             1172..1882
                     /gene="noc_1"
                     /locus_tag="GAJOMMCK_00049"
                     /inference="ab initio prediction:Prodigal:002006"
                     /inference="protein motif:HAMAP:MF_02015"
                     /codon_start=1
                     /transl_table=11
                     /product="Nucleoid occlusion protein"
                     /protein_id="X:GAJOMMCK_00049"
                     /translation="MKFSKKGIDLGDAFGLADDNSSNQSPEIIEESSIIKEIKALNNK
                     QKTKNGLNVTEIPVSLIRSNNNPRKRFDENKLKQLATNIKERGLLQPIGVRKHSDWYE
                     LIYGERRLRAFKINNYKTIPAIISDVKQIPPETIPEIQLLENLQREDLTDHETAQAVL
                     KISNTQGYTDEKLAKILNMSVAWVKQKMIHANLISSLENEIKDNTKLSDYLFALPTTV
                     FIDLQSSLKSNKKRFLTG"
     gene            2526..3749
                     /locus_tag="GAJOMMCK_00050"
     CDS             2526..3749
                     /locus_tag="GAJOMMCK_00050"
                     /inference="ab initio prediction:Prodigal:002006"
                     /codon_start=1
                     /transl_table=11
                     /product="hypothetical protein"
                     /protein_id="X:GAJOMMCK_00050"
                     /translation="MTEAINYALVIAHAIESLPLSRAKRQLLSKITDLDIAGRLNGFG
                     GCYAKNKTLGEEVGLAETTVSKYIREMRRDGYIKPGKFHGHYRILNSSLHNAVVKERY
                     EYNLQKHIAKNTSLPSTNFLESPKRSTGAAPYVCTGDYFNNQSTNKTNNKERIQSPSL
                     SEITWGNILEHSKNLVLEGWGEYDHNPEKESSKIRSWKKLVPENPGVVLETLRKLIHI
                     RKSEEYKTHRFWGTIPINIASTYSYKDIIKNTYNLLTQVEDKASSVTENKEEIKNDNK
                     INQQSKNESEPTWEGFLIWAGKRLTKSSFETLKQIEVKLENEEIRILEEIPESLHVIV
                     EKYFTEEVSKSIPVKFTNPTGNKVNIDRSEGNNSCPTFRKEKKNKETESFQYDEFLES
                     LTRIGQGGRWNMSIS"
     gene            4099..5235
                     /locus_tag="GAJOMMCK_00051"
     CDS             4099..5235
                     /locus_tag="GAJOMMCK_00051"
                     /inference="ab initio prediction:Prodigal:002006"
                     /codon_start=1
                     /transl_table=11
                     /product="hypothetical protein"
                     /protein_id="X:GAJOMMCK_00051"
                     /translation="MLGKVIQYKRRLSAAVAILGIAATVLSYCSKSSFGYSARTTIPK
                     LTLFFTNPLKAIGRLRSEPIPESIHITPAWEVAADIKITLEIAELIENDDFSKRTNLE
                     QTEEHSHPEAKPENLLKQDAIQEILELEFPTRNPNKKDHSIPTESLELDEIQKIRNTN
                     TELYDDPKQSYLQETEGYLTEGIQVEKEILNLNPNLTLNPNLEKIQPGRLRNDKLQTE
                     TIGSLQNAFEIHDAPSDPILIKGSVVDLRTLDLTSLYSVPWEWETDTFEIRILENMNI
                     ERWVWKHIQEPFQEVRTVNLETSFPSLTESAKERLLYLPRRDQTRKNPHELARESVYK
                     NTDSKGSSFKTDLPRFPSLRIDRKQMRYYAIQINGPPPTDHKQV"
     gene            complement(5422..5844)
                     /locus_tag="GAJOMMCK_00052"
     CDS             complement(5422..5844)
                     /locus_tag="GAJOMMCK_00052"
                     /inference="ab initio prediction:Prodigal:002006"
                     /codon_start=1
                     /transl_table=11
                     /product="hypothetical protein"
                     /protein_id="X:GAJOMMCK_00052"
                     /translation="MVLIRRLQIVWWIRVSAHSVRVTLRRSSAVLQILRQTLGALPNL
                     SVWSVRKNGSSQDRYFELIFFCRLQTIYSQFLMYPNSYPVLYFLSFVFVFPLFHPTLA
                     VGVPTNSVSFECSHGLNPFLYPTSVVGIPTISVFELSS"
     gene            complement(7290..7805)
                     /locus_tag="GAJOMMCK_00053"
     CDS             complement(7290..7805)
                     /locus_tag="GAJOMMCK_00053"
                     /inference="ab initio prediction:Prodigal:002006"
                     /codon_start=1
                     /transl_table=11
                     /product="hypothetical protein"
                     /protein_id="X:GAJOMMCK_00053"
                     /translation="MCFSVRCFYRLLQRIFCRQIPIQFRLLEYGNRIVPVLLSRSVLA
                     VCVICASFNSGHLVSVYFRYPRTSGRFHLRNLIVVVLDCSLFCLLQFQQFCLVFFFVF
                     FRPSFPILQRIDQRQKRGGDACKLSFHTRPKVLVRLHRTVYVFVLRLNLYLIRQSQRS
                     VPVGTIQSTSA"
     gene            complement(9573..9821)
                     /locus_tag="GAJOMMCK_00054"
     CDS             complement(9573..9821)
                     /locus_tag="GAJOMMCK_00054"
                     /inference="ab initio prediction:Prodigal:002006"
                     /codon_start=1
                     /transl_table=11
                     /product="hypothetical protein"
                     /protein_id="X:GAJOMMCK_00054"
                     /translation="MLHPVADFNRNPFYTYASFQFSTSRKYGVLDVRSVIHRLSDFFH
                     ITALVFETSFVEIVFRSLFVISFQAIHFLLECFSQVSR"
ORIGIN      
        1 taaatgaaag ctcgaaactt ctgaaaaaac tgcatgaata tggtgtcctc aatcatttcg
       61 agaaactccc tgaaaatcct tctgaacgta agaaacgggc tctcgtagat tttctcgatc
      121 tactttccca ggaagatatt taaactaacc taccctttca catccgtggg tcttttatat
      181 gtctgttttt gtcttacaac cccaatggat atctaaagtt tagccggcta aacttttaca
      241 aaaaatttca agattttatc tctttttaaa tttttcgctt tcctaacaaa ttcgatacgg
      301 tatttcaata atatgagtaa gcgacataat attattgttg tagcaaatcc gaaaggaggg
      361 gtttcaaaga ccacttctac aggacatctc gcaatggccc tcggtaaaaa agcgaaggta
      421 tgcgttgtag atttcgaccg acaaaaagat ctttctaaaa tgttcttccg aggtgaaacg
      481 gatgcttttt tcgaaaaagc aaatatcttc actttactaa aataccaaac tactttaaaa
      541 gaaacaatta agaataaata cggagtcgat gttattgtcg cagctccgag tctcagagac
      601 tttcaattta tagcatccaa agatatagaa attacactac gacttaaaga aattcttagc
      661 gaactcgata gcgaaattat tcttatcgat acgcctggtt ctggttcgta tgaaacaata
      721 acagccttaa tggctgccga cacagttatc ataccagtaa taccggagct ttggtcaatt
      781 gatacgctaa gagacttttt caaaacaatc aacgaaacca taagccaagg tgcaacaatt
      841 gaaaaaattt accttttacc aacaagatgg ggaacatcaa aggaatcaga gcaggtgcat
      901 acccagctct atagaactcc agaatttcta aaaaaattaa aagaaaagga gcctagatct
      961 ttcaaccttg taccttcgcc agaaattctg acttcaatac cattttctaa aactattagg
     1021 gacagaacag aagctggaga gccattggca gaaaatacaa atggcaaagc agcatttagt
     1081 gctttagcag ataaaatcat ctcagaactc ggattgtttt caaaagttta gccggctaaa
     1141 ctttttacat acaataaggc aataagttac aatgaaattt tcaaagaaag gcatcgattt
     1201 gggtgacgct tttggacttg cagatgacaa ttcgtcgaat caaagtcctg aaataattga
     1261 agaaagctca ataataaagg aaatcaaagc gcttaacaat aaacaaaaaa ccaagaacgg
     1321 cttaaatgtt actgaaatac ccgtatcact aatccgctcc aacaataacc cacggaaacg
     1381 tttcgacgaa aataaactca aacaactcgc taccaatatc aaagaaaggg gacttcttca
     1441 acccattggg gttcggaaac atagcgactg gtacgaattg atttatggcg aacgacgtct
     1501 ccgcgctttt aaaataaaca attacaaaac tataccggca attataagcg atgttaaaca
     1561 aatcccacct gaaacaattc cagaaattca acttttagaa aacctacaaa gagaagattt
     1621 aacagaccat gaaacggccc aagctgtctt aaagataagc aatacgcaag gatacacaga
     1681 tgaaaagtta gctaaaatac taaatatgtc tgtagcatgg gtgaagcaaa aaatgattca
     1741 tgcaaactta atttcaagtc tggaaaatga aatcaaagat aatacaaaat tgagcgacta
     1801 cttgtttgcc ctcccgacta cggtattcat cgatctacaa tcaagcttaa aatcaaataa
     1861 aaaaaggttc ttaactggtt agaaaattat gcaaaaacag atacgatacc aaaaaacaag
     1921 aagtaagaga ttttactaaa tcaataaaaa ttaatattca accagatagc aaatcaacac
     1981 cggaaaaaac ataaaggcac ttacaatcaa tcaactaata agattaatag cgtctattga
     2041 taaaaaattg ctaatcttaa tgcagaaaaa tcacattatg aaaaatcact taaaagccgc
     2101 cttgaggaaa aaataataaa aaaagaaaat ctctaaataa aattcttgta cttggttttg
     2161 gtttctttaa aattgtatag aatctaaatc cagattcgtg ttcgctaaaa acccacctgc
     2221 aaggaagtga gataccttgc aggtcggaat ctttgatata tagcaattat gttccttttt
     2281 ttagattatg tctcataaat tccttgacat ttatatagta cccgattcta gttcgaatca
     2341 atcttaggag acataactaa gattcggctt atctcacatc tgccgcatta gaacacgaat
     2401 cgaggaccta ccgcaaaggc tcatgcccga tccttagttc cccgtttttg aaatagagta
     2461 gggtaataca attaccgtgc tgcgcccgag gaatatgtcc ggcaccgtaa acaagggaaa
     2521 ccaaaatgac cgaggcaatc aattacgctt tggtgatagc tcacgctatc gaatcactac
     2581 cactatcaag agcaaagaga caactgctat ctaagattac cgatctagac attgccggaa
     2641 gattaaacgg cttcggtgga tgttacgcta aaaacaaaac acttggcgag gaagtagggc
     2701 tagcagaaac gaccgtttcg aaatacatcc gagagatgag gcgcgatggg tatataaagc
     2761 caggaaaatt ccatggacat tatagaatac taaactccag tctacataat gcagttgtaa
     2821 aagaacgtta tgaatataac ttacaaaaac acatagcaaa aaatactagc ctgcctagta
     2881 caaatttcct agagagcccg aaacgaagta ccggggctgc cccgtacgtt tgtacggggg
     2941 actattttaa taaccaaagt acaaacaaaa caaataacaa agagagaata caaagtcctt
     3001 ctctttctga aattacttgg gggaatattc ttgaacattc caaaaacctc gttttggaag
     3061 ggtgggggga atatgatcat aacccggaaa aagaaagtag taaaatcaga tcttggaaaa
     3121 aattggtacc ggaaaaccca ggagttgttt tagaaacact gaggaaacta attcatatcc
     3181 gtaaatcgga agaatataaa acacaccggt tttggggaac gatccctata aacatagcat
     3241 ccacatattc ttacaaggat attataaaaa acacatacaa cttactcaca caagtggaag
     3301 ataaagcttc ctcagtcacg gaaaataaag aagaaataaa gaatgataat aaaatcaacc
     3361 agcagtcaaa gaatgaaagt gaacctacct gggaaggatt cttgatttgg gccgggaaac
     3421 ggctcactaa atccagcttc gaaactctaa aacaaataga agtcaaattg gaaaatgagg
     3481 aaattcgtat attggaggag ataccagaat cactacatgt gatcgtggaa aaatacttta
     3541 cggaggaagt ttctaaatct attcccgtca agtttacgaa ccctactggg aataaagtaa
     3601 atatagatcg aagcgaaggt aataactcat gcccgacttt tcggaaagag aagaaaaata
     3661 aggaaactga aagttttcaa tacgatgaat ttttagaatc actaacccga atcggccaag
     3721 gtggacgatg gaatatgtcg ataagttaaa attcaggtga tgcctaaaac aattgttcca
     3781 aatcagaata gggtagggag ttcaaaggtt cacggagttt gtcaagaagt ccccaaaaca
     3841 tattttagag ataagatata taacattctg gtttctaaat taaaaggaat aggatgctcc
     3901 tcggttagtt ttgagacaaa attacttgtt ccagacctcg aaaaattaca attagaactg
     3961 tcagtgattc gatttccaaa cgtattgtaa attttttaaa attgtgattg ctttgtttta
     4021 ggaaaatcac agatttcgtc tttgttacaa attctaagtg gttattcgag tttgcggcga
     4081 tatcgattca aaaagacaat gttgggaaaa gtcattcaat ataagaggcg tttgtctgcg
     4141 gcggttgcga ttttaggaat tgcggctact gtgttgtcgt attgttcgaa atcaagtttt
     4201 ggatactctg cccgtacaac gattccaaaa ctaacactct tttttacaaa tccattgaaa
     4261 gcaatcggaa gactgcgatc agaaccgatc cccgaatcga tacatattac ccccgcttgg
     4321 gaagtggccg ccgacatcaa aatcacgctg gaaattgcag agctcatcga aaatgacgat
     4381 ttttccaagc gtacaaactt agaacaaaca gaagaacatt cgcatccgga agctaaaccg
     4441 gaaaatcttc tgaaacaaga tgcgatacaa gaaattttag aattagaatt cccaacaaga
     4501 aatccgaata aaaaggacca ttcgattcct accgaaagcc tggaactcga cgaaatacaa
     4561 aaaatccgaa atacaaatac agaactttac gatgatccga aacaatcgta tcttcaagaa
     4621 acggaaggtt atttaaccga aggaattcaa gtagaaaaag aaattctgaa tctaaacccg
     4681 aatctaactt tgaatccgaa tttagaaaag attcagccag gccgattgag gaatgacaaa
     4741 ctacaaaccg aaacaatcgg ttccttacaa aacgcattcg aaattcatga tgctccttcg
     4801 gatccgattt taatcaaagg atcggtagtg gatcttagaa cgttggactt gacttctttg
     4861 tattccgttc cttgggaatg ggaaacggat acgtttgaaa ttcgtatttt agaaaatatg
     4921 aatatagaac gttgggtttg gaagcacatc caagaaccgt tccaagaagt cagaaccgta
     4981 aatctggaaa ctagttttcc ttcccttact gaaagcgcca aagaaagact tttgtatcta
     5041 cccagacggg atcaaacccg caagaacccg cacgagttgg ctcgggaatc ggtgtacaaa
     5101 aacacggatt ccaagggttc gagttttaaa acagaccttc ctcgttttcc atccctaaga
     5161 atcgatcgaa aacaaatgcg ttattatgca atccaaatca acggaccgcc cccaacagat
     5221 cacaaacagg tgtaaagatg agacaaaaca aattcacaaa aatccaattt gatattgccg
     5281 acgacggagt cacaaaccga tccacgtttg gcggtaaggc gtgcgtgttc gaacccgtac
     5341 agcatacttg caaaaatcgt aatcttattg gaaaactcaa gaccctacaa gtcgcttcgg
     5401 tcaaaagcct ttctaaaaat ttcaagaact taattcaaaa actgagattg tcggaattcc
     5461 tacaacagac gttggataaa gaaacggatt caaaccgtgc gagcactcga aagagacaga
     5521 atttgtggga actcctacgg caagcgttgg atgaaacaac gggaatacaa atacaaaaga
     5581 cagaaagtaa aggactgggt atgaatttgg atacattaag aattgtgaat atatggtttg
     5641 aaggcggcaa aagaatatca attcaaaata ccggtcctgt gaagaaccgt ttttccttac
     5701 ggaccaaact gacaagtttg gtaatgctcc taacgtttgc cgtagtattt gtaataccgc
     5761 tgacgatctt cgaagagtta cacgcacaga gtgtgccgac actcggatcc accaaacaat
     5821 ttgcaagcga cgaattaaaa ccatacgtag atgcggccaa agccggttcg aacgatagtg
     5881 gaacgttttt aaatacggta accaacggag aacaagtaat cgaagcggcc tgggaagtcg
     5941 gtgtgaacgc tgaaatagaa gcgatcctcg gaggagtgac cacctcggac tcagtgaata
     6001 acgtaaacgt ctacaaagac gcggtcagag cacagctgga actacaaaaa caacaagcca
     6061 agagccgatg gttagcggat gtgaacgcat acgtccaagc ggagctgcag atatttttag
     6121 cggcgctttc gcaaaacaca tcgaacaacg taacagcgtc taacacaaac gcggtgaata
     6181 cgatcaaccc gacggtgcag tcggttacga ccacaccggt gtcacaagcg acgaatcccg
     6241 cacaggcggc acaaagttat taccaaggaa gccagctttg ggatacgaaa tggcaggatc
     6301 tactggccaa acaaaacacc tgggaacaga attcgttaag tgcaatccaa accggaattt
     6361 tacaatggaa tcaatcgatc acgggactcg agaatgataa attaacatat ttgaatggga
     6421 tcgaacagac gaaagcgcag tggctggcca acaaacaaat catacagaac gcacaaactc
     6481 aaatgagagg ggcgttgcaa agtacaatta caaatatccg aagtcaggaa aatcaattga
     6541 aggcgaacgc gtcgagcgat cccggtttga cttccgtatt tggagatatg gacgagttgt
     6601 tggaggattt gcaggatgct ttgaattcga acgcatccct ggggacattg gcgcaaacct
     6661 taggaaactt ttttcagaat caaatttcga acgcaacttc caaagcggat tattggaaca
     6721 caatcaaatg gcaagagacg tattcgaccc aaacggtttc gtattcccag gttgtgggaa
     6781 ccgcgaactt gagttgtagc catacatccg gaagcgaagc caattggtgc aactatttag
     6841 cctccggatc ccagtcggtg acgtattcat cgaatggaaa cgtatatggc tgggctgcga
     6901 ccagcggagg atttcaaaac ggagtgttgg taagtaatcc tgcggtttcc aataatacga
     6961 gtgccagtaa cagcaacgga cacgttgcag cggtgtgtaa cggcaacgat ttcgcaggaa
     7021 cttgtcttgg aggcaccggc cactacgcat tggatacgag cgactgtacg ggagcatggt
     7081 ttggagtcat gtgcggatac gacttaactt ggataacgga taatacctat tcgttatatg
     7141 taggggagtc ttttaaccaa caacaaattt cgaacaacaa caacatacga aacgcagtat
     7201 taggaggata taatgctgcg ttcggattgt catcgcaagc tgggagtgcg gtagccggat
     7261 ctgcaacggc acttcaaaca caagtatatt taggcggaag tgctttgaat agttccaact
     7321 ggtacggatc tttgggactg acgaatcaag tacagattca aacgaagtac aaatacatag
     7381 acagtgcgat gcaatcgaac gagaactttt ggacgagtat gaaaactcag tttacaagca
     7441 tcgcctccac gtttttgtct ttggtcaatc cgttgaagga ttgggaagct aggtcggaag
     7501 aatacgaaga agaataccaa gcaaaactgt tggaactgga gcaaacaaaa caaactacaa
     7561 tccaaaacta caacgatcag atttcgcaaa tgaaagcggc ccgaggtgcg tgggtaacgg
     7621 aagtatacgg ataccaaatg gccggaattg aaggaagcgc agataacgca aacagccaat
     7681 acagaacggg acaagagaac tgggacaata cgatttccat attccaacaa acggaattga
     7741 attggtattt gtctgcaaaa gatacgctgc aacaagcggt agaagcaccg gacggagaaa
     7801 cacaatacca aaccaactca attccacaag cgaaccaatt agaaacacag attagtaatt
     7861 cggaaacaaa cacttcacag ctttacaacg cagcgaccgg actctatcaa acgtaccaat
     7921 attctgcagc cggaaacgta atgcagcaag tgttaacgaa ccaacagaat caaacgagtt
     7981 ggaaccaaca aggcgcggcg ctttcaggga gtatcgcgga ttcgttcgga agaagtgaga
     8041 cgtacaaaac agcggaacta aacgccagca atcgaatcaa cgcactcgcc caaacgatct
     8101 acggaaacgg agcatatatc gtagacaata cggaactgca aacactccaa acccaaatca
     8161 caagcaacgg acaaaaccaa acgtattggc aaaatgaaat cagcggaacg aacggaggat
     8221 ttaattttag tggcagaaca accacaagcc aaaccaaaga aacactgtat acggatatga
     8281 tcgcggatat atcggtagca accacgttgc aagcggaagt agtagatgaa gagattacat
     8341 acttaagaac ggcgaatgaa tattttgaga aatcggagaa gtatcaagaa ctggcagaca
     8401 aagccaaaag tgaagcgaag ttcgacgaag cggccctgta taccggatat gcggtgagag
     8461 aaaagaacaa cgcactcggg tatctcaaga aaaagtatta tgcgttaggt gaagagatta
     8521 ctacggaagt agacaaccgc ggattgaact ttacaaagaa ttcattcctg agttacagag
     8581 atacgttatt aaacaagaat ttccagaata cgacacaagt tcaaaaacag attcaagaag
     8641 gaaagaatca agtagccgga attatcgcgg aaggggagag ctacaaccag atccaaggga
     8701 tgattcaaac ggcccagaac ttgaatcatc agggagaaga gaacaaagaa agagtagaaa
     8761 ggctactcaa ggaatcgcaa gaattagcaa atcgagatat tggcggaggg ctgctcgacg
     8821 gattgcaaga gatgattgca agtatccaag gcagtctacc gcaagaggta agcgcgaatg
     8881 gagtgagtca atatatccaa gcccaagaga aagagctgca agaaaagcag agcaaagtca
     8941 atgaattgct gagtcatatg aattcgcttg tgacgaataa caatgatttg gcggcattac
     9001 aaacgttgct gcaaggaagt aaccaaggat tgaactttgc ggccaacagc gctgtatcga
     9061 aatacttaga cgattacgcc aagaagttgc aaaaggacaa cgaagaacga agtgcaaact
     9121 tgcaaaagac attgctggaa gccctaacca acggagacca atacaaatat ctccgagaag
     9181 ctggatacgg atttagaacg gacggggaag gaatctcggc ttacagacaa attcacagcg
     9241 gagagattgc aatcgacgga agcgcgatga aggaaaccag ctattctcca gaattagaat
     9301 atcaatatat acgaatggaa acgaagttca atcccggaaa cctgagtgtc gacatgatgg
     9361 atccgaatac gacgagattc aacgcggaaa tggttctggg attgaaggga tacatcgacg
     9421 acttacaaaa gaacgtcgag gaaatgtttg cgcagttcag caacaaaacg gaagagatca
     9481 aagaagaata cgcacagaac caggaaatag aaagttacca aaagaaattg tatgaagcga
     9541 gtaaggaaaa ctacgtagcg gcgttccaag tgttaccggg agacttggga aaaacattcc
     9601 aacaagaaat gaatggcttg aaaggatatc acgaacaagg atcgaaatac aatttcaacg
     9661 aaggaagttt caaagaccaa agcggtgata tgaaaaaagt cggaaagtcg atgtatgacg
     9721 gagcgaacat cgaggacacc gtatttgcgg gaagtagaga actgaaagga agcgtaagtg
     9781 taaaagggat tcctgttgaa atcagctacg ggatgcaaca tttactggtc acatccggat
     9841 ttaacatatc gaatttagga ttcaacttca agttaaaagg agtaggaaca aactacgtag
     9901 acaatcaact cagcggggca aatcaaaagt attcgatcta ctcggaagac atatctgcaa
     9961 gaattgaaag acaagcgaag tcgaacgacg aagagaagga aagcaagggc tttctattca
    10021 caatcttgaa tggaatgaac ggcggatccg gaagtatggg ccagagattc acacaggccg
    10081 taagatcgga ggcgcaaagc cgcataacgg gagctgtggc agaagcaacc ggtcttcccg
    10141 caagtctcgt aggcgcgtta gtcggtggtt cgagtatgaa agacgcggtg aaggcgtacg
    10201 tgaaggacga gacgactaac gcgatttcga aagccaccgg gattccggca tggatgatct
    10261 cgaaccagat ggagaagatg aacaaaccga aggaacaatg gta
//
LOCUS       GAJOMMCK_21             7111 bp    DNA     linear       08-DEC-2021
DEFINITION  Genus species strain strain.
ACCESSION   
VERSION
KEYWORDS    .
SOURCE      Genus species
  ORGANISM  Genus species
            Unclassified.
COMMENT     Annotated using prokka 1.14.6 from
            https://github.com/tseemann/prokka.
FEATURES             Location/Qualifiers
     source          1..7111
                     /organism="Genus species"
                     /mol_type="genomic DNA"
                     /strain="strain"
     gene            75..2366
                     /locus_tag="GAJOMMCK_00055"
     CDS             75..2366
                     /locus_tag="GAJOMMCK_00055"
                     /inference="ab initio prediction:Prodigal:002006"
                     /codon_start=1
                     /transl_table=11
                     /product="hypothetical protein"
                     /protein_id="X:GAJOMMCK_00055"
                     /translation="MNAYVQAELQIFLAALSQNTSNNVTTSNTNAVNTINPTVQSVTT
                     TPVSQATNPAQAAQSYYQGSQLWDTKWQDLLAKQNTWEQNSLSAIQTGILQWNQSITG
                     LENDKLTYLNGIEQTKAQWLANKQIIQNAQTQMRSALQSTITNIRNQENQLKANASSD
                     PALTSVFGDMDELLEDLQDALNSNASLGTLAQTLGNFFQNQISNATTKADYWNTTKWQ
                     ETYATQVLDFKKEVATANLSCGGGPWCNSLPAGSQTVTYGSDGNVYGWAATSGGFQNG
                     VLVSSFDPYTTANPMYEYCQQDPGNLWCIISPPSSPTITVDPNYTSGYHSEGHYETVC
                     HGLDLGGVCLGGGGAYTNGGVLCSDAGYAVCNGYDRQWHTDQSYSLSVTETFNQSQKD
                     QIATNTKIRNAVLGNYNIAFGQSSQAGNAVAGSSVALETKAWLGGTALNSSNWYGSLG
                     LSNQVQIQTKYKYIDSAMQANENFWTSMKTQFTSIASTFLSLVNPLKDWEARSEEYEE
                     EYQAKLLELEQTKQTTISNYDSQIAQMKAARGAWVTEVYGYQMAGITGSLDNANSQYR
                     TGQENWDNTISVFQQVELNWYLSAKDTLQQAVEAPDGETQYQTNSIPQANQIQTQITN
                     SETNTSQLYNAATGLYQTYQYSAAGNVMQQVLTNQQNQTSWNQQGAALSGSIADSFGR
                     SETYKTAELNASNRINALAQTIYGNGAYIVDNTELQTLQTQITSNGQNQTYWQNEISG
                     TNGGFNSTVERPQAKRKRHTTRT"
     gene            2787..3038
                     /locus_tag="GAJOMMCK_00056"
     CDS             2787..3038
                     /locus_tag="GAJOMMCK_00056"
                     /inference="ab initio prediction:Prodigal:002006"
                     /codon_start=1
                     /transl_table=11
                     /product="hypothetical protein"
                     /protein_id="X:GAJOMMCK_00056"
                     /translation="MIQTAQNLNHQGEENKERVERLLKESQELANRDISGGLLDGLQE
                     MIASIQGSLPQEVSANGVSQYIQAQEKELQENRARSMSC"
     gene            3076..3597
                     /locus_tag="GAJOMMCK_00057"
     CDS             3076..3597
                     /locus_tag="GAJOMMCK_00057"
                     /inference="ab initio prediction:Prodigal:002006"
                     /codon_start=1
                     /transl_table=11
                     /product="hypothetical protein"
                     /protein_id="X:GAJOMMCK_00057"
                     /translation="MAALQTLLQGSNQGLNFAANSAVSKYLDDYAKTLQKDDEERSAN
                     LQKTLLEALTNGDQYKYLREAGYGFRTDGEGISAYRQIHSGEIAIDGSAMKETSYSPE
                     LEYQYIRIETKFNPGNLSVNMMDPNTTRFNAEMVLGLKGYIDDLQKNVEEMFAQFSNK
                     TEEIKEEYAQNQE"
     gene            3615..6374
                     /locus_tag="GAJOMMCK_00058"
     CDS             3615..6374
                     /locus_tag="GAJOMMCK_00058"
                     /inference="ab initio prediction:Prodigal:002006"
                     /codon_start=1
                     /transl_table=11
                     /product="hypothetical protein"
                     /protein_id="X:GAJOMMCK_00058"
                     /translation="MYEASKENYVAAFQVLPGDLGKTFQQEMNGLKGYHEQGSKYNFN
                     EGSFKDQSGDMKKVGKSMYDGANIEDAVFAGSRELKGSVSVKGIPVEISYGMQHLLVT
                     SGFNISNLGFNFKLKGVGTNYVDNQLSGANQKYSIYSEDISARIEKQAKANDEEKESK
                     GFLFTILNGMNGGSGSMGQRFTQAVRSEAQSRITGAVAEATGLPASLVGALVGGSSMK
                     DAVKAYVKDETTNAISKATGIPAWMISNQMEKMNKPKEQWYQSQTFQMVTTVAAVVAA
                     PLTGGASLAIVMAVNAGLGAASGAIQGGLKGALVGAVGGAAGAAVRSFTGGAVSMNLS
                     YSAENGFGASVGVGYGPAAVTVGVSERGGVDVGLGFQYGLSNNNGALNGGLNYNSKTG
                     QASGNLGFSSAGGSTFAMSYNEQSGAGVSAGHNFESGVGGNVSWSEHDGFGGGLSYSL
                     QQNEAKTNKWAGAGANLSFSQRGPTSVNITAGAGQKENGEGRTPVAGTNPVTQYGSGG
                     ATAGTWTQGKGFEANTNFLMDRWAQDYLSDYDDARQERERQQQNNQHQGADAIAGYGV
                     RRDEEFNFTADGEAESSDNIGGDNGKGKKPTLNEVEAMMNRYNSFQEGLDSIRNTKTT
                     HYDTANQEGSNIVRSVKTESGENGKTNITIDRSKNVGFDAETTPFFSRDSKGNLVPVT
                     DAHVSSPFTGYRAVTNGAHDGIDVISHAFRASADLEVTGITHGASRNVGGDPTKPAGI
                     WMQGDKLMTYSTVNEKGEAFRDKSGRPEARAIEYTAALAAQNNISAQDHAALVNHASS
                     NPNQYHGNGNSVTGRYTMGDGTKVDLIYKHAPSLEGLQNGKPVIWASGNKINQGDMVL
                     NVGSTGRSTGPHAHFEVQTRSTYGLDLNKDADVIRENPKNPGHYVIDGRYFTNNILKK
                     DLENR"
ORIGIN      
        1 acgtctacaa agacgcggtc agagcacagc tggaactaca aaaacaacaa gccaagagcc
       61 gatggatagc ggatgtgaac gcatacgtcc aagcggaact gcagatattt ttagcggcgc
      121 tttcgcaaaa cacatcgaac aacgtaacga cgtctaacac aaacgcggtg aatacgatca
      181 acccgacggt gcagtcggtt acgaccacac cggtgtcaca agcaacgaat cccgcacagg
      241 cggcacaaag ttattaccag ggaagtcaac tttgggatac gaaatggcag gatctactgg
      301 ccaaacaaaa cacctgggaa cagaattcgt taagtgcaat ccaaaccgga attttacaat
      361 ggaatcaatc gatcacggga ctcgagaatg ataaattaac atatttgaat gggatcgaac
      421 agacgaaagc acagtggttg gccaacaaac aaatcataca gaacgcacaa actcaaatga
      481 gaagcgcgtt gcaaagtaca attacaaata tccgaaatca ggaaaatcaa ttgaaggcga
      541 acgcgtcgag cgatcccgct ttgacttccg tatttggaga tatggacgag ttgttggagg
      601 atttgcagga tgcattgaat tcgaacgcat ccctggggac attggcgcaa accttaggaa
      661 acttttttca gaatcaaatt tcgaacgcaa ccaccaaagc ggattattgg aacacaacca
      721 aatggcaaga gacgtatgcg acccaagttt tggattttaa aaaagaagta gcgactgcga
      781 acttgagttg cggcggagga ccttggtgta attccctgcc tgcgggatcc caaacggtga
      841 cctacggaag cgacggaaac gtatatggct gggcggcaac aagcggagga tttcaaaacg
      901 gagtgttggt aagtagcttt gatccatata cgacggccaa tccgatgtat gaatattgtc
      961 agcaggatcc tggtaatttg tggtgtataa tttcaccacc ctcgtcgcca acaataaccg
     1021 ttgatccaaa ctacaccagc ggctatcaca gtgaagggca ttatgaaact gtgtgtcatg
     1081 gattggatct aggaggagtt tgtctaggtg ggggcggagc gtataccaac ggaggagtcc
     1141 tttgttcgga tgcgggatat gcggtttgca acggctatga tagacaatgg cacacagatc
     1201 aaagttattc tctctccgta acggagacgt tcaatcaaag ccaaaaagat caaatagcga
     1261 ctaacacaaa gatacgaaac gcagtattag gaaattacaa tattgcattt ggacaatcat
     1321 cccaagcagg gaacgcagtc gcaggatcca gcgtagcgct cgagacaaaa gcgtggttag
     1381 gcggaacagc tttgaacagt tccaactggt acggatcttt ggggctctcg aaccaagtac
     1441 agattcaaac gaaatacaaa tacatagaca gtgcgatgca agcgaacgag aacttttgga
     1501 cgagtatgaa aactcagttt acaagcatcg cctccacgtt tttgtctttg gtcaatccgt
     1561 tgaaggactg ggaagccagg tcggaagaat acgaagaaga ataccaagca aaactgttgg
     1621 aactggaaca aacaaaacaa actacaatct ccaactacga tagccaaatc gcacagatga
     1681 aagcggcccg aggtgcgtgg gtaacggaag tgtacggata ccaaatggcc ggaattacag
     1741 gaagcttgga taacgcaaac agccaataca gaacgggaca agagaactgg gacaatacga
     1801 tttccgtatt ccaacaagtt gagttgaact ggtatttgtc tgcaaaagat acgttgcaac
     1861 aagcggtaga agcaccggac ggagaaacac agtaccaaac caactcaatt ccacaagcga
     1921 accagatcca aacccaaatc acaaattcgg aaacaaatac ttcacagctt tacaacgcag
     1981 cgacgggact ctatcaaacg taccaatatt ctgcagccgg aaacgtaatg cagcaggtgt
     2041 taacaaacca acagaatcaa acaagttgga accaacaagg cgcggcattg tcgggaagta
     2101 tagcggattc gttcggaaga agtgaaacct acaaaacagc ggaactgaac gccagcaatc
     2161 gaatcaacgc actcgcccaa acaatctacg gaaacggagc gtatatcgta gacaatacgg
     2221 aactgcaaac actccaaacc caaatcacaa gcaacggaca aaaccaaacg tattggcaaa
     2281 atgaaatcag cggaacgaac ggaggattta attcaacggt agaacgacca caagccaaac
     2341 gaaaacggca tactacacgg acgtaagaga cgacatatcg atcgcaacca cattacaagc
     2401 tgaagtagtg gatgaagaaa gagggtattt aaagacagca aacgattact ttgagaaatc
     2461 ggagaagtat caagaactgg cagacaaggc caagagcgaa gcgaagttcg acgaagcggc
     2521 gctctacacc ggatatgcgg tgagagaaaa gaacaacgca cttgggtatc tcaagaaaaa
     2581 gtattatgcg ttaggcgaag agattactac ggaagtagaa aatcgaggat tgaactttac
     2641 aaagaattca ttcctgagtt acagagatac actcctgaac aagaactttc aaaacagcac
     2701 acaagtacca aaaacagatt caagaaggaa agaatcaagt agccggaatt attgcggaag
     2761 gggagggcta caaccagatc caagggatga ttcaaacggc acagaacttg aatcatcagg
     2821 gagaagagaa caaagaaaga gtagaaaggc tgcttaagga atcgcaagaa ttagcgaatc
     2881 gagatatatc gggaggactg ctcgacggat tgcaagagat gattgcaagt atccaaggca
     2941 gtctaccgca agaggtaagt gcgaacggag tgagtcaata tatccaagcg caagagaaag
     3001 agctgcaaga aaacagagca aggtcaatga gttgctgagt catatgaatt cgtcttgtga
     3061 cgaataacaa cgtatttggc ggcattacaa acgttgttgc aaggaagtaa ccaaggattg
     3121 aactttgcgg ccaacagcgc ggtctcgaaa tacttagacg attacgccaa gacgttgcaa
     3181 aaggacgacg aagaacgaag tgcaaacctt caaaaaactc tcttagaagc cctaaccaac
     3241 ggagaccaat acaaatatct ccgggaagct ggatacggat ttagaacgga cggggaagga
     3301 atctcggctt acagacaaat tcacagcggg gagattgcaa tcgacggaag cgcgatgaag
     3361 gaaaccagct attctccaga attagaatat caatatatac gaatagaaac gaagttcaat
     3421 cccggaaacc tgagtgtgaa tatgatggat ccgaatacga cgagattcaa cgcggaaatg
     3481 gttctgggat tgaagggata catcgacgac ttacaaaaga acgtcgagga aatgtttgcg
     3541 cagttcagca acaaaacaga agagatcaaa gaagaatacg cacagaacca ggaatagaaa
     3601 gttatcaaaa gaaattgtat gaagcgagta aggagaatta cgtagccgcg ttccaagtgt
     3661 taccgggaga cttgggaaaa acattccaac aagaaatgaa tggcttgaaa gggtatcacg
     3721 aacaaggatc gaaatacaat tttaacgaag gaagtttcaa agaccaaagc ggcgatatga
     3781 aaaaagtcgg gaagtcgatg tatgacggag cgaacatcga ggacgccgta tttgcgggaa
     3841 gtagagaact gaaaggaagc gtaagtgtaa aagggattcc tgttgagatc agttacggga
     3901 tgcaacattt actggtcaca tccggattta acatatcgaa tttaggattc aacttcaagt
     3961 taaaaggagt gggaacaaac tacgtagaca accaactcag tggggcaaac caaaagtatt
     4021 cgatctactc ggaagacata tctgcaagaa ttgaaaagca ggcgaaagca aacgacgaag
     4081 agaaggaaag caagggattt ctattcacca tcttgaatgg aatgaacggc ggcagcggaa
     4141 gtatgggcca gagattcacg caagctgtga gatcggaagc acaaagccgc ataacgggag
     4201 cggtggcgga agcgaccggt cttcccgcaa gtctcgtagg cgcgttagtc ggtggttcca
     4261 gtatgaaaga cgcagtgaaa gcatatgtaa aagacgagac gactaacgcg atctcgaagg
     4321 caacagggat tccagcgtgg atgatctcga accagatgga gaagatgaac aaacctaagg
     4381 aacaatggta tcaaagccag acgttccaga tggtaacgac tgtggccgca gtggtggcag
     4441 ctcctttgac cggaggagca tctcttgcga tcgttatggc ggttaacgct ggacttggag
     4501 ctgcgagtgg agctatccaa ggcggactca aaggagcatt agtcggggcc gtcggcggag
     4561 ctgcgggagc agctgttaga agttttacgg gtggggctgt gagcatgaac ttgagctact
     4621 ccgcagaaaa cggatttggt gcaagtgtgg gagtaggata tggcccagca gcagtaacag
     4681 taggagtttc cgaacgaggt ggtgtggacg taggtttggg atttcaatac ggtctttcca
     4741 acaacaacgg agcactcaac ggaggtctga actacaatag taaaacaggt caagcgagcg
     4801 gtaacctggg ttttagttca gcaggaggca gcacctttgc gatgagctac aacgaacaga
     4861 gcggagcggg agtgagtgcg ggtcataact ttgaaagcgg agtgggtggt aatgttagct
     4921 ggagtgaaca tgacggcttt ggtggtggtt tgtcttacag tttgcaacag aacgaagcga
     4981 aaacgaataa atgggcagga gcgggagcga atcttagctt tagccaaaga gggccaacaa
     5041 gtgtaaatat cacagcgggt gcaggtcaaa aagaaaacgg tgagggacgc acacccgttg
     5101 caggtacaaa tccagtgacc cagtatggtt ccggcggtgc tacggctgga acttggacgc
     5161 aaggtaaagg ctttgaagcg aacactaact tcctgatgga ccgctgggct caggattatc
     5221 tttccgacta cgatgacgct cgtcaggaaa gagaaaggca acaacagaac aaccaacatc
     5281 agggagctga tgcgattgcg ggttatggcg taagacggga tgaagaattt aatttcactg
     5341 cagatggtga agctgaatct tccgacaaca taggcggtga taacggaaaa ggcaagaagc
     5401 cgactttgaa tgaagtagaa gcgatgatga accgatacaa cagcttccaa gaaggacttg
     5461 attcgattcg taatacaaaa acgacccatt atgatacagc gaaccaagag ggctcgaata
     5521 ttgttcggag cgtgaagacg gaatcgggcg agaatggtaa aactaatatt acgatcgatc
     5581 gttccaagaa cgtaggcttt gatgcggaaa caacaccttt ctttagtaga gattcaaaag
     5641 ggaatttggt tcctgtgacg gatgcacatg tatcgagtcc ttttactggt tatcgagcag
     5701 ttacgaacgg tgcacatgat gggattgatg tgatttctca tgcgtttaga gcttcagcgg
     5761 atttggaagt aacgggtata actcatggag cttcgagaaa tgtgggaggc gatcctacaa
     5821 agccagctgg aatttggatg caaggtgaca agttaatgac gtattctacg gttaatgaaa
     5881 agggagaagc ttttagggat aaaagcggta gaccagaagc gagagcaata gaatacacag
     5941 cagcattagc agctcaaaat aatatatctg cgcaagatca tgcagcctta gtcaatcacg
     6001 catcaagcaa tccaaatcaa tatcacggaa atggaaattc cgtaactgga agatatacga
     6061 tgggagatgg aacaaaagtg gatttgatct acaaacacgc tccgagttta gaaggtttgc
     6121 aaaacggaaa acctgtgatt tgggcatcag gaaacaagat caatcagggt gatatggtct
     6181 tgaatgtagg ttctactgga agatcaactg gtccacacgc acactttgag gttcaaacac
     6241 gatccactta cggtttggat ttgaacaaag atgcggatgt gattcgtgag aatcctaaga
     6301 atccaggtca ttacgtaatt gatggtagat actttacaaa taatatctta aagaaagatt
     6361 tggaaaaccg atgaggtagg tttaatgaaa aagttaaaag ttcttagttg catccttagt
     6421 attattactt ctcctgcgtt gtattcagat acaaaagagg tagaatatga agtgaaaaaa
     6481 gacattggag aaattgtaag aggtatatat gaaattgctc ctggagtgta tgacgttgga
     6541 ggatctcgtt cgagacaaga tcatttgaac caattaaaag tttttaacaa agaaatactg
     6601 cccgatgtat taaaattccg tgatgcatat ttgaccggag acttagaagg gcttctcgga
     6661 agtttatctg atgaatatta tgataagtta aaggtgaatt acaatagtcg aaagaaaaag
     6721 ggagaagctt taataaagtc tcgtaaggag atgcgagaga tttataagcg ggaagtgctc
     6781 acttgtactg aagacaaaga tttaggattt gggctttgtg attttttgaa aaacagagag
     6841 aacgcgatta aaaacagagt aaagattatt atttctacgt atggctctac agatccaaaa
     6901 tataaaatag gtgggctggc agttgctttt gtagaattgg atggtaataa tcctgatcat
     6961 ccttattcta aagaatttca attcgtgaga gaaaaaggca aacttcaaat cgtagatact
     7021 ttgtacccag atcggcccga tattgagtta tgtgtttttt gctattatga gagtggagaa
     7081 gagtcagttc gacgaatatt taattccatc a
//
LOCUS       GAJOMMCK_22             9774 bp    DNA     linear       08-DEC-2021
DEFINITION  Genus species strain strain.
ACCESSION   
VERSION
KEYWORDS    .
SOURCE      Genus species
  ORGANISM  Genus species
            Unclassified.
COMMENT     Annotated using prokka 1.14.6 from
            https://github.com/tseemann/prokka.
FEATURES             Location/Qualifiers
     source          1..9774
                     /organism="Genus species"
                     /mol_type="genomic DNA"
                     /strain="strain"
     gene            117..4283
                     /locus_tag="GAJOMMCK_00059"
     CDS             117..4283
                     /locus_tag="GAJOMMCK_00059"
                     /inference="ab initio prediction:Prodigal:002006"
                     /codon_start=1
                     /transl_table=11
                     /product="hypothetical protein"
                     /protein_id="X:GAJOMMCK_00059"
                     /translation="MPCLVERLDIYLLEKHQAWHEARGMLSPSKTLTTISPNQLTTCN
                     ASNRINALAQTIYGNGAYIVDNTELNQIQTQITSNGQNQTYWQNEITGTNGGFNFNGR
                     TTTSQTKTAYYTDVRDDISIATTLQAEVVDEERGYLKTANEYFEKSEKYQELADKAKS
                     EAKFDEAALYTGYAVREKNNALGYLKKKYYALGEEITTEVDNRGLNFTKNSFLSYRDT
                     LLNKNFQNTTQVQKQIQEGKNQVAGILAEGESYNQIQGMIQTAQNLNHQGEENKERVE
                     RLLKESQELANRDISGGLLDGLQEMIASIQGSLPQEVSANGVSQYIQTQEKELQEKQS
                     KVNELLSHMNSLVTNNNDLAALQTLLQGSNQGLNFAANSAVSKYLDDYAKKLQKDNEE
                     RSANLQKTLLEALTNGDQYKYLREAGYGFRTDGEGISAYRQIHSGEIAIDGSAMKETS
                     YSPELEYQYIRIETKFNPGNLSVDMMDPNNTRFNAEMVLGLKGYIDNLQKNVEEMFAQ
                     FSNKTEEIKEEYAQNQEIESYQKKLYEASKENYVAAFQVLPGDLEKTFQQEMNGLKGY
                     HEQGSKYNFNEGSFKDQSGDMKKVGKSMYDGANIEDTVFAGSRELKGSVSVKGIPVEI
                     SYGMQHLLVTSGFNISNLGFNFKLKGVGTNYVDNQLSGANQKYSIYSEDISARIERQA
                     KVNDEEKESKGFLFTILNGMNGGSGSMGQRFTQAVRSEAQSRITGAVAEATGLPASLV
                     GALVGGSSMKDAVKAYVKDETTNAISKATGIPAWMISNQMEKMNKPKEQWYQSQTFQM
                     VTTVVAVAAAPFTGGASLLVAMSIGAGIGAATGAASGGLKGALVGAVGGAAGAAVKSF
                     TGGAVTVGLSYSAENGFGASVGVGYGPATVSVGISERGGTTVDLGLKSGAFNGGLSYN
                     SKTGSVSGNVGLEIAKGSSLGISYNEGDGFGASISKSLSNGVNGSLSWSEKGGLGGSI
                     GYESPGDENQPKNSLANQMKGAGGSLSFNQRDGVSASVSASGGVNAGNWSQSGGFQAN
                     TNFLADQWKADFQTKQGEIEALQSQGLSKEQATAILDARAQEESKAAQNKNNSESGKS
                     VLDGAAISTQRREDGDGDSADPVDQRINQLKRELSEGISLAHDNGTMSDAGNPALASA
                     AKELSSKMAELQKLEGQKAAGQKPGVQRDGSIVVVGSSKPTLGERASSLFGSVADGAK
                     GLWDRATGSNSNGHEIVRIGENGLAEYANGARTSIAFNEKTDGPFSQPRTNQIHGAVD
                     LMTPIGTKVSALEDGVVTIARNKPDDYLRYPVEPGKNTKLGGASVSIRHTNANGETVY
                     SYYAHNSEVLVRDGQKVVKGQVIALSGQSGNTPGGPHIHQEVNKYVDGKRTQIDPLEF
                     SWEKFNANKN"
     gene            4267..4929
                     /locus_tag="GAJOMMCK_00060"
     CDS             4267..4929
                     /locus_tag="GAJOMMCK_00060"
                     /inference="ab initio prediction:Prodigal:002006"
                     /codon_start=1
                     /transl_table=11
                     /product="hypothetical protein"
                     /protein_id="X:GAJOMMCK_00060"
                     /translation="MQIKIKSLIAISIVLLVACSCKAKESSTFNDIPDEVPLYQAVQT
                     DAKRIGILKRGESYEVQKEESISFTDEIGGYSESFSWILVKKSTGDIGWTLKNILNPN
                     SKSEQDDPIGRWVSLGAKFPQDLVGFLNLEVEKSKVLVNPYAGVGYLKYENPKYTCSS
                     GTCSISVNGQLILKFSFLKTNTIKIIFSAKVVGDGILPDAQVKESDLHHILEEGSILY
                     RL"
     gene            5048..5257
                     /locus_tag="GAJOMMCK_00061"
     CDS             5048..5257
                     /locus_tag="GAJOMMCK_00061"
                     /inference="ab initio prediction:Prodigal:002006"
                     /codon_start=1
                     /transl_table=11
                     /product="hypothetical protein"
                     /protein_id="X:GAJOMMCK_00061"
                     /translation="METKKRKKGYALGEAVQDKKSGQKMYVSTAWNPEVSCVYFDAEK
                     ESLVEVRMYPEDLERIQGLLPYLPK"
     gene            5391..5612
                     /locus_tag="GAJOMMCK_00062"
     CDS             5391..5612
                     /locus_tag="GAJOMMCK_00062"
                     /inference="ab initio prediction:Prodigal:002006"
                     /codon_start=1
                     /transl_table=11
                     /product="hypothetical protein"
                     /protein_id="X:GAJOMMCK_00062"
                     /translation="MEAEEKQSSKRYVIGEAVRDKRSGQKMYVDAAWSMEIKCVYYDV
                     LTNKLVKVEVPHEELEKVEDPFLKTIVRE"
     gene            complement(6117..6275)
                     /locus_tag="GAJOMMCK_00063"
     CDS             complement(6117..6275)
                     /locus_tag="GAJOMMCK_00063"
                     /inference="ab initio prediction:Prodigal:002006"
                     /codon_start=1
                     /transl_table=11
                     /product="hypothetical protein"
                     /protein_id="X:GAJOMMCK_00063"
                     /translation="MIPQIQQVVQKLEQLSPVRLAEVVDFIDFIRTKRTRLKSQPDIR
                     KGFRKLFR"
     gene            complement(6305..6697)
                     /locus_tag="GAJOMMCK_00064"
     CDS             complement(6305..6697)
                     /locus_tag="GAJOMMCK_00064"
                     /inference="ab initio prediction:Prodigal:002006"
                     /codon_start=1
                     /transl_table=11
                     /product="hypothetical protein"
                     /protein_id="X:GAJOMMCK_00064"
                     /translation="MNQKQKKSEPKDQFPERLRQLRVMKKMSQEELGQLTDLNYNHIG
                     RYERGDSRPSADKLKALAEALGVTTDYLLSGNEDNVARVNLEDQELLEMFQKVQLLPQ
                     DKKESIKDLIEAYLFREKVRKDIYVLTK"
     gene            6868..9396
                     /gene="dnaG_1"
                     /locus_tag="GAJOMMCK_00065"
     CDS             6868..9396
                     /gene="dnaG_1"
                     /locus_tag="GAJOMMCK_00065"
                     /EC_number="2.7.7.-"
                     /inference="ab initio prediction:Prodigal:002006"
                     /inference="protein motif:HAMAP:MF_00974"
                     /codon_start=1
                     /transl_table=11
                     /product="DNA primase"
                     /protein_id="X:GAJOMMCK_00065"
                     /translation="MPEYIPKEEITRLKTETDLLALVRSYGIELRKHGLNWLGRCPFH
                     EDKTPSLIVTPTKHLWHCMGACKAGGSAIDFVMKKVGLGFQEAVELLLENLTKSTGSG
                     NKKRPTPLALSKELGRKIPTTERVGEEERNLIFKSLEYYRTTLQESRIALSYLNTRKV
                     GSEESIEKYQLGYCDGRMGRTLPVRQSGIGVRVRDVLKDFGILSENGQEYFRGRIVIP
                     IFTKDKELCGMYGRRIIPSKSGSPDHLYLPGKHLGIWNEEDAFTKNELILCESILDAL
                     TFWEHGIRNVTCSYGVEGFTEVIQERVLEKQIKRIYIAYDGDAAGDKGAASVYRKFKD
                     QGIEMYRVLLPLGMDINEVAVRSEEVQDTLLGLLEESVQLTQEELAPQTKNAFELEPT
                     FSPTRPQEALLPTEGLTSLAAIPTQTQPEAKVTKDEVEVRFPERTYVTKGLFRNTVET
                     LKVTLKVIQGDRYHVDTVDLLSYKGRTSYISTSSNELGEKEETIKKEIGKLINTLEEV
                     LSEREKERNVKTEVELSPEERAQAVQYLEDPKLLTNIVMDFERCGLVGERVNSLVGYL
                     ASITRRTENPLAIIIQSSSSAGKSTLMDSILDFVPEEEKEKYSAMTGQSLFYMSSKNL
                     KNKVLAISEEEGAERAKYALKILQSEKKISIASAMKDPTTGRTVTEEYSVEGPVVIFL
                     TTTNLEIDEELENRCLILTVNEGREQTRTILEIQRELETLEGIVKKRDKEKILGLHKN
                     VQRILRPFVVVNPYAKELRFPDTKLRMRRDQKKYLTLIKSIALLNQYQREKKIGRDEN
                     GESFEYIEVTKEDMELGSILASKILGRTLEELDPPDEGSLVFVA"
ORIGIN      
        1 aaacaggcga atgaattaaa atgagtttaa attttgaaga ttccagcttc ttgatttcaa
       61 cgaaattggg tccgggcttt gaagcgggaa aaattgcccg gtgaaggggt agcgtaatgc
      121 cgtgcttggt tgaacgatta gatatttatt tattagaaaa acatcaagct tggcatgaag
      181 cgaggggaat gctttcccct tctaaaactc taacaactat ctcgcctaac caactaacca
      241 cttgcaacgc cagcaatcga atcaacgcac tcgctcaaac gatttacgga aacggagcgt
      301 atatcgtaga caatacggag ctgaatcaga tccaaaccca aatcacaagc aacggacaaa
      361 accaaacgta ttggcaaaat gaaattaccg gaacgaacgg aggatttaat ttcaacggca
      421 gaacgactac aagccaaacc aaaacggcat actacacgga cgtaagagac gacatatcga
      481 tcgcaaccac attacaagcc gaagtagtgg atgaggaaag agggtattta aagacagcga
      541 atgaatattt tgagaaatcg gagaaatatc aagaactggc agacaaggcc aagagcgaag
      601 cgaagttcga cgaagcggcg ctttacaccg gatatgcggt gagagaaaag aacaacgcac
      661 tcgggtatct caagaaaaag tattatgcgt taggcgaaga gattactacg gaagtagaca
      721 accgaggctt gaactttaca aagaattcat tcctgagtta cagagatacg ttgttaaaca
      781 agaatttcca gaatacgaca caagtgcaaa aacagattca agaaggaaag aatcaagtag
      841 ctggaatcct cgcggaaggg gagagctaca accagatcca agggatgatt caaacggccc
      901 agaacttgaa tcatcaggga gaagagaaca aagaaagagt agaaaggcta ctcaaggaat
      961 cgcaagaatt agcgaatcga gatatatcgg gagggctgct cgacggattg caagagatga
     1021 ttgcaagtat ccaaggatcc ttgcctcaag aggtaagtgc aaatggagtg agtcaataca
     1081 tccagacgca agagaaagag ctgcaagaaa aacagagcaa ggtcaatgaa ttgctgagtc
     1141 atatgaattc gcttgtgacg aataacaatg atttggcggc attacaaacg ttactgcaag
     1201 gaagcaacca aggattgaac tttgcggcca acagcgcagt ctcgaaatac ttggacgatt
     1261 acgccaagaa gttgcaaaag gacaacgaag aacgaagtgc aaacttgcaa aagacattgc
     1321 tggaagccct aaccaacgga gaccaataca aatatctccg agaagctgga tacggattta
     1381 gaacggacgg agaaggaatc tcggcttaca gacaaattca cagcggagag attgcaatcg
     1441 acggaagcgc gatgaaggag acaagctatt ctccggaatt agaatatcaa tatatacgaa
     1501 tcgaaacaaa gttcaatccc ggaaacctga gtgtagacat gatggatccg aataatacga
     1561 gattcaatgc ggaaatggtt ctgggattga agggatacat cgacaactta caaaagaacg
     1621 tcgaggaaat gtttgcgcag ttcagcaaca aaacggaaga gatcaaagaa gaatatgcac
     1681 agaaccaaga gatcgaaagt tatcaaaaga aattgtatga agcgagtaag gaaaattacg
     1741 tagccgcgtt ccaagtgtta ccgggagact tggagaaaac attccaacaa gaaatgaatg
     1801 gcttgaaagg gtatcacgaa caaggatcga aatacaattt caacgaagga agtttcaaag
     1861 accaaagcgg cgatatgaaa aaagtcggaa agtcgatgta tgacggagcg aacatcgagg
     1921 acaccgtatt tgcgggaagt agagaactga aaggaagcgt aagtgtaaaa gggattcctg
     1981 ttgaaatcag ttacgggatg caacatttac tggtcacatc cggatttaac atatcgaatt
     2041 taggattcaa cttcaagtta aaaggagtgg gaacaaacta cgtagacaat caactcagtg
     2101 gggcaaacca aaagtattcg atctactcgg aagacatatc tgcaagaatt gagagacaag
     2161 cgaaggtgaa cgacgaagag aaggaaagta agggctttct attcacaatt ttgaatggaa
     2221 tgaacggcgg atccggaagt atgggccaga gattcacgca agcggttcgc tcggaagcac
     2281 aaagccgcat aacgggagct gtagcggaag cgaccggatt gcccgcaagt cttgtgggag
     2341 cactcgtcgg cgggtcaagt atgaaagacg cagtgaaggc gtacgtgaaa gacgagacga
     2401 ctaacgcgat ttcgaaagca acagggattc cggcatggat gatctcgaac cagatggaga
     2461 agatgaacaa accgaaggaa caatggtatc aaagccagac gttccagatg gtaacgacag
     2521 tagtagcggt agccgctgcg cccttcaccg gtggagcctc tttgctcgtg gcgatgtcga
     2581 ttggcgccgg aatcggagct gccacaggag cagcaagcgg aggactgaaa ggtgcgttag
     2641 tcggcgccgt gggaggagct gccggagcag cggtaaaaag ttttacaggc ggagccgtta
     2701 ctgtgggact cagctactcc gcagagaacg gatttggagc aagcgtggga gtaggatacg
     2761 gacctgcgac ggtaagcgtg gggatctcgg aaagaggcgg aacaactgta gacttgggct
     2821 tgaagagcgg agcgttcaac ggaggactga gttacaacag caaaacagga agcgttagcg
     2881 gaaacgtagg gttggaaata gcgaaaggat ccagcttagg aattagttac aacgaaggag
     2941 acgggtttgg agcaagtatt agtaaaagct taagtaacgg agtgaacgga agtttgagtt
     3001 ggagcgagaa aggcggactt ggtggaagta ttgggtatga atcgcccgga gatgaaaacc
     3061 aacctaagaa ctcacttgcg aaccagatga aaggtgcagg aggtagtttg agtttcaacc
     3121 aaagagacgg agtgtccgca tctgtgagcg catcgggagg agtgaacgcc ggaaactgga
     3181 gtcagtccgg aggcttccaa gcaaacacga attttttggc cgatcagtgg aaggcagact
     3241 ttcaaacaaa acaaggtgag attgaagcac ttcaatcgca aggtttgagt aaggaacagg
     3301 cgactgcgat tctggatgct cgtgctcaag aggaatcgaa ggctgctcaa aacaaaaaca
     3361 attctgaatc cggaaaatcg gtgttagacg gcgcggcgat ttcgacacag agacgagagg
     3421 atggggatgg agattcagcc gatccggtag atcagagaat caatcagttg aagagagaat
     3481 tgagcgaagg gatttcactg gctcacgaca atggaacaat gagcgatgcg ggcaacccgg
     3541 cgctggcaag tgctgcgaaa gaactttcga gcaagatggc tgagttgcag aaattggaag
     3601 gtcagaaggc agcgggtcaa aaacctggag ttcaaagaga cggttcgatt gtcgtagttg
     3661 gaagcagcaa gcctactctg ggtgaaaggg catcatcatt gttcggttcg gtggcggacg
     3721 gtgctaaggg tttgtgggat cgagcgacgg gatcaaatag caatgggcat gaaatagttc
     3781 gtattggtga aaacggtttg gctgagtatg ccaatggagc aagaacatca attgcattta
     3841 atgaaaaaac agatggtcct ttctctcaac ctcgtaccaa ccaaatacat ggagcagtgg
     3901 atctcatgac gccaattgga acgaaagtgt ctgcgttaga ggatggcgta gttactattg
     3961 cgagaaataa acctgatgat tacttacgct atccagtgga gccaggaaaa aatacaaaac
     4021 tcggaggagc gtccgtttcg atacgtcata ctaacgcgaa tggcgaaaca gtttatagct
     4081 actatgctca caattcggaa gtattagttc gcgatggtca aaaagttgtt aaaggtcagg
     4141 tcattgcttt atctggtcaa tccggtaata ctcctggggg acctcatatt catcaagaag
     4201 tgaataaata cgtggacgga aaaagaacac aaattgatcc tttagagttt tcatgggaga
     4261 aattcaatgc aaataaaaat taaatcactg atagctattt caatagtgct acttgtagcc
     4321 tgttcatgta aggctaaaga aagttcgact ttcaatgata taccggatga agttccttta
     4381 tatcaagctg tacaaacgga tgcgaagaga attggaattc taaaacgcgg cgaaagttat
     4441 gaagttcaaa aggaagaaag tatttcattt acggatgaga ttggaggtta ttcagaaagt
     4501 tttagttgga tacttgtaaa aaaatcaaca ggtgatattg gatggacatt gaaaaacatt
     4561 ttgaacccca atagtaaatc ggaacaagat gatccaatcg gtagatgggt ttctttgggt
     4621 gctaaatttc cacaagattt agtcggcttt cttaatctgg aagtagaaaa atctaaagtt
     4681 cttgtaaatc cttatgccgg tgtaggttat ttgaaatatg aaaatcctaa gtatacatgt
     4741 tccagtggaa catgctcgat ctcggtaaat ggtcaattga ttcttaaatt tagtttcttg
     4801 aagaccaata ctattaaaat tattttttct gctaaagttg ttggggatgg aattttacct
     4861 gatgctcaag ttaaagaaag tgatttgcat cacatattgg aagaaggttc tattctttac
     4921 aggctttaat ttaatgtcct gtgcactgca ccttctgagt gagatagcat cgggctttgg
     4981 aaacgggaca gaaattaacc ctacagaaag aatacagagt gtaagagtga gtgagttgta
     5041 agatggaatg gaaacaaaga aaagaaaaaa gggatatgcg ttaggcgaag ctgtacaaga
     5101 caagaaaagc gggcaaaaga tgtatgtttc aacagcttgg aacccggaag taagttgtgt
     5161 ttactttgac gcagagaaag aaagccttgt tgaagtacgg atgtatccgg aggatttgga
     5221 gcgtattcaa ggattgcttc cgtatcttcc caagtaaaac gttttcaacg gaatcataat
     5281 atatcgagaa ataaagagct tctttcttcc aaacagatcg gaaagaggcc attaaggaat
     5341 gcgagagtaa aatcggaacc cagaagttta gatttcaaac tgggggaaga atggaagcag
     5401 aggaaaagca gagcagtaag agatatgtaa tcggagaagc ggtaagagac aaaagaagcg
     5461 gtcaaaagat gtatgtggac gcggcttgga gtatggaaat caaatgcgta tattacgatg
     5521 tattgacgaa caaactggtg aaagtggaag ttccgcatga ggaattggag aaggtggaag
     5581 atccgtttct gaaaacgata gtgcgagagt aacactttcg gatttcattt tccaatgccg
     5641 taaattgggg actttgttcg taaaagtgta ttagaaaaac tgagtgtatt tctggaaaac
     5701 aaacttgccc ggtgaatagc cgggtttttt tgtttagggt tccgattctg aaacgagaat
     5761 agagcgaatg agagcctgca aagaattctt gtctttggtc gagagatgac cgagagactt
     5821 aacgattagg gcttgttcga tcgtggcgat gagaggttta aaacggaagg tttagcgagc
     5881 ccagcgactt gccaatcttt aatgagagct tctccgaaat cgagaggctc tctgatttgt
     5941 gatgtaacag ccattaggat tatatcctgc ctttgttgtt ggtaagcctg atttgaaatg
     6001 atgacggctg gtctttttct tgaaggattg gagattggtg aaaggaaaat tcaccaagac
     6061 gatgtcaccg aaatcaaaga ttgtcgtaga ctgcatcttc ttcgttgtcc cagactttag
     6121 cgaaagagtt ttcggaagcc tttgcgtatg tctggctgag atttgagtct tgttcttttt
     6181 gtcctgatga agtcgatgaa atcgacgact tctgcgagac gaacgggaga gagttgttcg
     6241 agtttttgga cgacttgttg gatttgaggt atcatggtct gttctctgtt ttcaagagta
     6301 tcttttactt tgtaagaacg taaatatctt tgcggacttt ttcgcgaaac aagtatgctt
     6361 cgatcagatc tttgatcgat tcttttttat cttgaggaag caattggact ttttggaaca
     6421 tttcgagaag ttcttgatct tcgagattta cgcgagcaac gttatcttca tttccactga
     6481 gtaagtaatc tgtggtaaca ccgagagctt cggcgagagc tttgagtttg tcagccgatg
     6541 gtcttgagtc ccctcgttcg tagcgtccga tatgattgta atttaagtcc gtgagttgcc
     6601 cgagttcttc ctgagacatt tttttcatga ctctgagttg cctgagtctt tcagggaact
     6661 ggtctttggg ctcacttttc ttctgtttct gattcatttt ccttcattta tcacacaaaa
     6721 ttagtttctg tcgatcaaaa gttcctattt ttcggttgca ttctattaca agaatatcct
     6781 aacctactct acaaacatga cggaaaatcc tgcatatatg taggagtgcc gtttcgacta
     6841 aaaaaatcac ccccggagcg ttgccgcatg cctgaataca tcccaaaaga agagataacc
     6901 cgcctgaaaa cggaaacgga cctgcttgcg ttggtccgga gctacggaat cgaactaaga
     6961 aagcacggac tgaactggct tggaaggtgc ccgtttcacg aagacaaaac gccttcgctc
     7021 atcgtaacac cgacaaaaca tttgtggcac tgtatgggag cttgcaaagc gggcggaagc
     7081 gcgatcgact tcgtaatgaa gaaagtggga ttaggctttc aagaagcggt agaattacta
     7141 cttgagaatt tgactaaaag cacaggatcc gggaacaaaa agcgtccgac ccccttagcg
     7201 ttgtcaaagg aacttggtag aaagatcccg acgacagagc gagttggtga agaagagcgg
     7261 aacttgatct tcaagtcatt ggaatactat cgaacaacat tgcaagaaag tagaatagcg
     7321 ctttcgtatt tgaacacaag gaaggtaggc agcgaggaat cgatagaaaa ataccagttg
     7381 ggttattgcg acggaagaat gggacggacg ttgccggtaa gacaaagcgg aatcggagtg
     7441 agggtaaggg atgtgttgaa ggatttcgga atcttgagcg agaacgggca agagtatttc
     7501 cgaggcagaa tcgtgatacc gattttcacg aaagacaaag agctttgcgg aatgtatgga
     7561 agacggatca tcccgagtaa gagcggatcg ccggatcatc tttacttacc tggaaaacat
     7621 ttgggtatct ggaacgaaga ggacgcgttt acaaagaatg agctaatact ttgcgaatcg
     7681 atcttggacg cacttacctt ttgggaacat ggaatcagga acgtgacttg tagctacgga
     7741 gtggaaggct tcacggaagt aatccaggaa agggttttag agaagcaaat caaaagaatc
     7801 tacatcgcat acgacggaga cgcggcgggc gacaagggag cggcatcggt atatcggaag
     7861 ttcaaagacc aagggatcga gatgtatcgg gtgttgttac cgttgggaat ggatatcaac
     7921 gaagtggcgg tacgaagcga agaagtccaa gacacactcc tcggactctt agaagagagc
     7981 gtgcagctta cccaagaaga actcgcaccc caaaccaaga acgcgttcga attggaaccg
     8041 actttctcac ccactcgacc ccaagaagca ctccttccca cggaaggact tacttcttta
     8101 gccgctattc ccacacaaac ccaaccggaa gccaaagtga cgaaagacga agtggaggta
     8161 agatttccgg agagaacgta tgtaacgaag ggcctatttc gcaacacagt agagacattg
     8221 aaagtgacgt tgaaggtaat ccaaggggac cggtatcacg tggatactgt ggaccttttg
     8281 agttacaaag gcagaacgtc gtatatatcc acgtcttcga atgaactggg agaaaaagaa
     8341 gaaacgatca agaaggaaat cgggaaactg atcaatacct tagaagaggt cttgagcgaa
     8401 agagagaagg agagaaacgt aaagacggaa gtggagttga gtcctgagga aagggcgcaa
     8461 gcggttcagt atttggaaga cccgaaacta cttacgaata tcgtaatgga ctttgagaga
     8521 tgcggtcttg tgggagagag ggtgaattcc ctggtcgggt atttggcgag tatcacgaga
     8581 agaacggaga accctcttgc catcattata caaagctcct caagcgcggg caaatcgaca
     8641 ctgatggatt caattctcga cttcgtcccg gaagaggaga aagagaagta ttcggcgatg
     8701 accggccaat ctctcttcta tatgtcctcc aagaatttaa agaacaaggt gttagcgatt
     8761 tcggaagaag aaggagcgga aagagcgaag tatgcgctca agattttgca gagtgaaaaa
     8821 aagatcagca tcgcaagcgc gatgaaagac ccgacgactg gaaggacggt gacggaagaa
     8881 tacagcgtgg aagggccggt ggtgatattc ttaacgacca caaacttgga gattgatgaa
     8941 gagttagaaa acagatgtct catcctaacg gtgaacgaag gaagggaaca gacaagaacg
     9001 atccttgaaa tccaaagaga acttgagacg cttgagggga ttgtcaagaa gcgggacaaa
     9061 gagaagatct tggggctcca caagaatgtg cagagaatcc ttcgtccttt cgtggtagtg
     9121 aatccgtatg cgaaagagtt aaggtttccg gatacgaaac taagaatgcg tcgggaccaa
     9181 aagaagtatc tgacactcat caagtccatc gctcttctga atcaatacca aagagagaag
     9241 aagattggac gagacgagaa cggagagagt ttcgaataca tcgaggtaac caaagaagac
     9301 atggagcttg gaagtattct cgcatcgaag atcttgggac gaaccttgga agaactcgac
     9361 cccccagacg aaggaagtct tgtattcgtt gcatgagatt gtagagaaag aaagcgaggc
     9421 acaaaagatt ccaagagcga ggtacgtttt acgagacgag aggtacgaga gagacttggg
     9481 gtgagcgaca caagattgcg cgtacatctg aaacgcttgg aagagcttga gtatttggtc
     9541 gtacgtaatt caagacaagg ccagatatcg gaatacgaat tactttacga cggagaggga
     9601 aaggagggag aggagtttgc acttggactt tcctttggga gagaggagac gcaaacgtta
     9661 gaaaccgact cgcaaacaca agagacgtct ttttgcagaa agaagaagcg ggggactttc
     9721 ttgaagaagg cggcttgttt gcagggcttt cgagttggaa agaactatta gggc
//
LOCUS       GAJOMMCK_23             6119 bp    DNA     linear       08-DEC-2021
DEFINITION  Genus species strain strain.
ACCESSION   
VERSION
KEYWORDS    .
SOURCE      Genus species
  ORGANISM  Genus species
            Unclassified.
COMMENT     Annotated using prokka 1.14.6 from
            https://github.com/tseemann/prokka.
FEATURES             Location/Qualifiers
     source          1..6119
                     /organism="Genus species"
                     /mol_type="genomic DNA"
                     /strain="strain"
     gene            complement(174..839)
                     /locus_tag="GAJOMMCK_00066"
     CDS             complement(174..839)
                     /locus_tag="GAJOMMCK_00066"
                     /inference="ab initio prediction:Prodigal:002006"
                     /codon_start=1
                     /transl_table=11
                     /product="hypothetical protein"
                     /protein_id="X:GAJOMMCK_00066"
                     /translation="MTKDEVEVRFPERTYVTKGLFRNTVETLKVTLKVIQGDRYHVDT
                     VDLLSYKGRTSYISTSSNELGEKEETIKKEIGKLINTLEEVLSEREKERNVKTEVELS
                     PEERAQAVQYLEDPKLLTNIVMDFERCGLVGERVNSLVGYLASITRRTENPLAIIIQS
                     SSSAGKSTLMDSILDFVPEEEKEKYSAMTGQSLFYMSSKNLKNKVLAVSEEEGALQNP
                     HQR"
     gene            complement(875..1567)
                     /gene="dnaG_2"
                     /locus_tag="GAJOMMCK_00067"
     CDS             complement(875..1567)
                     /gene="dnaG_2"
                     /locus_tag="GAJOMMCK_00067"
                     /EC_number="2.7.7.-"
                     /inference="ab initio prediction:Prodigal:002006"
                     /inference="protein motif:HAMAP:MF_00974"
                     /codon_start=1
                     /transl_table=11
                     /product="DNA primase"
                     /protein_id="X:GAJOMMCK_00067"
                     /translation="MPVRQSGIGVRVRDVLKDFGILSENGQEYFRGRIVIPIFTKDKE
                     LCGMYGRRIIPSKSGSPDHLYLPGKHLGIWNEEDAFTKNELILCESILDALTFWEHGI
                     RNVTCSYGMEGFTEVIQERVLEKQIKRIYIAYDGDAAGDKGAASVYRKFKDQGIEMYR
                     VLLPLGMDINEVAVRSEEVQDTLLGLLEESVQLTQEELAPQTKDSFLFENRLSHPLAR
                     KKHFFPRKDLLL"
     gene            complement(1606..2112)
                     /gene="dnaG_3"
                     /locus_tag="GAJOMMCK_00068"
     CDS             complement(1606..2112)
                     /gene="dnaG_3"
                     /locus_tag="GAJOMMCK_00068"
                     /EC_number="2.7.7.-"
                     /inference="ab initio prediction:Prodigal:002006"
                     /inference="protein motif:HAMAP:MF_00974"
                     /codon_start=1
                     /transl_table=11
                     /product="DNA primase"
                     /protein_id="X:GAJOMMCK_00068"
                     /translation="MPEYIPKEEITRLKTETDLLALVRSYGIELRKHGLNWLGRCPFH
                     EDKTPSLIVTPTKHLWHCMGACKAGGSAIDFVMKKEGLGFQEAVELLLENLTKSTGSG
                     NKKRPTPLALSKELGRKIPTTERVGEEERNLIFKSLEYYRTTLQESRIALSYLNTRKV
                     GSEESIEK"
     gene            2272..2904
                     /locus_tag="GAJOMMCK_00069"
     CDS             2272..2904
                     /locus_tag="GAJOMMCK_00069"
                     /inference="ab initio prediction:Prodigal:002006"
                     /codon_start=1
                     /transl_table=11
                     /product="hypothetical protein"
                     /protein_id="X:GAJOMMCK_00069"
                     /translation="MKEMNQKQKKSEPKDQFPERLRQLRVMKKMSQEELGQLTDLNYN
                     HIGRYERGDSRPSADKLKALAEALGVTTDYLLSGNEDNVARVNLEDQELLEMFQKVQL
                     LPQDKKESIKDLIEAYLFREKVPQRYLRSYKVKDTLENREQTMIPQIQQVVQKLEQLS
                     PVRLAEVVDFIDFIRQKEQDSNLSQTYAKASENSFAKVWDNEEDAVYDNL"
     gene            2882..3244
                     /locus_tag="GAJOMMCK_00070"
     CDS             2882..3244
                     /locus_tag="GAJOMMCK_00070"
                     /inference="ab initio prediction:Prodigal:002006"
                     /codon_start=1
                     /transl_table=11
                     /product="hypothetical protein"
                     /protein_id="X:GAJOMMCK_00070"
                     /translation="MQSTTIFDFGDIVLVNFPFTNLQSFKKRPAVIISNQAYQQQRQD
                     IILMAVTSQIREPLDFGEALIKDWQVAGLAKPSVFKPLIATIEQALIVKSLGHLSTKD
                     KNSLQALIRSILVSESEP"
     gene            complement(3366..3671)
                     /locus_tag="GAJOMMCK_00071"
     CDS             complement(3366..3671)
                     /locus_tag="GAJOMMCK_00071"
                     /inference="ab initio prediction:Prodigal:002006"
                     /codon_start=1
                     /transl_table=11
                     /product="hypothetical protein"
                     /protein_id="X:GAJOMMCK_00071"
                     /translation="MQTDRKEAVKECESKIGTQKFRFQTGGRMEAEEKQSSKRYVIGE
                     AVRDKRSGQKMYVDAAWSMEIKCVYYDVLTNKLVKVEVPHEELEKVEDPFLKTIVRE"
     gene            complement(4074..4346)
                     /locus_tag="GAJOMMCK_00072"
     CDS             complement(4074..4346)
                     /locus_tag="GAJOMMCK_00072"
                     /inference="ab initio prediction:Prodigal:002006"
                     /codon_start=1
                     /transl_table=11
                     /product="hypothetical protein"
                     /protein_id="X:GAJOMMCK_00072"
                     /translation="MFFEKDPTFVIQKELNFKDEPKLQIVDLNFELKDRPKEKQVDEL
                     GLFYIFTIDEVYNGKKYKDTCISKLKAYAIFGLEDEAYYKKMNGLQ"
     gene            complement(4481..4756)
                     /locus_tag="GAJOMMCK_00073"
     CDS             complement(4481..4756)
                     /locus_tag="GAJOMMCK_00073"
                     /inference="ab initio prediction:Prodigal:002006"
                     /codon_start=1
                     /transl_table=11
                     /product="hypothetical protein"
                     /protein_id="X:GAJOMMCK_00073"
                     /translation="MRKFLILNILIFVSVFAWENEVAVLKKVLLKNKGASIASSYLQG
                     KDLYSSKNVDDGDLKTAWCTNKKPKGEFVAFKGAASEIIQSYTDLKN"
     gene            complement(4771..6090)
                     /locus_tag="GAJOMMCK_00074"
     CDS             complement(4771..6090)
                     /locus_tag="GAJOMMCK_00074"
                     /inference="ab initio prediction:Prodigal:002006"
                     /codon_start=1
                     /transl_table=11
                     /product="hypothetical protein"
                     /protein_id="X:GAJOMMCK_00074"
                     /translation="MKGAGGSLSFNQRDGVSASVSASGGVNAGNWSQSGGFQANTNFL
                     ADQWKADFQTGKAKEDADAQEASRAAQNKNNQEQGASNISAAGISTQRREGDDSHYYD
                     KDGNMRIRVADSNGDVYYRAATPEEAHRIQNGNELAMASNKGGVLSSVNNFFEALDNK
                     INGSGKFETKDQRNLRESEAHQKLVDNLAGTDRAILEKYGNRIASADQVAAHYGNNAE
                     AYGDRFHFLTDGNGNIVGKIVKDTAYENQTDAQFRDRTRGISSSNICSLASSAGMLMS
                     EGIPQRSPGQKFADELAGGFVERIPSSDAQKPSERITKTFKENVEIYSNGQKSGHSND
                     PEKNTEGAYTDSGKYGNNDKIKSLLDRGIPVMASTKLAGGPTGGHITYIVGYDNSKST
                     WITHDPYGDKNRPNYGRQESTAGRAIEYGQNTNGIGDRRIYWMEDKK"
ORIGIN      
        1 atccttgttc caatcaatcc tctattccaa ataaattata gccgcttctt tcattcaaac
       61 accggctaat ttcaattagc cggtgtttct tttggtatcc gatattccag taaaaatgtc
      121 atcttatcat tttacatttt caagtagcgg tccggttttc cggagtctgc ttactacctt
      181 tggtgtggat tctgcagcgc gccttcttct tccgagaccg ctaacacctt gttttttaaa
      241 ttcttggaag acatatagaa aagagattgg ccggtcatcg ccgaatactt ctctttctct
      301 tcctccggta cgaagtcgag aattgaatcc atcagtgtcg atttgcccgc gcttgaggag
      361 ctttgtataa tgatggcaag agggttctcc gttcttctcg tgatactcgc caaatacccg
      421 accagggaat tcactctctc acccacaagg ccgcatctct caaagtccat tacaatattc
      481 gtaagtagtt tcgggtcttc caaatactga accgcttgcg ccctttcctc aggactcaac
      541 tccacttccg tctttacgtt tctctccttc tctctttcgc tcaaaacctc ttctaaggta
      601 ttgatcagtt tcccgatttc cttcttgatc gtttcttctt tttcccccag ttcattcgaa
      661 gacgtggata tatacgacgt tctgcctttg taactcaaaa ggtccacagt atccacgtga
      721 taccggtccc cttggattac cttcaacgtc actttcaatg tctctactgt gttgcgaaat
      781 aggcccttcg ttacatacgt tctctccgga aatcttacct ccacttcgtc tttcgtcact
      841 ttggcttccg gttgggtttg tgtgggaata gcggctaaag aagtaagtcc ttccgtggga
      901 agaagtgctt cttccgggcg agtgggtgag aaagtcgatt ctcaaataga aacgagtcct
      961 tcgtttgggg ggcgagttct tcttgggtaa gctgcacgct ctcttctaag agtccgagga
     1021 gtgtgtcttg gacttcttcg cttcgtaccg caacttcgtt gatatccatt cccaacggta
     1081 acaacacccg atacatctcg atcccttggt ctttgaactt ccgatatacc gaggccgctc
     1141 ccttgtcgcc cgccgcgtct ccgtcgtatg cgatgtagat tcttttgatt tgcttctcta
     1201 aaaccctttc ctggattact tccgtgaagc cttccattcc gtagctacaa gtcacgttcc
     1261 tgattccatg ttcccaaaag gtaagtgcgt ccaagatcga ttcgcaaagt attagctcat
     1321 tctttgtaaa cgcgtcctct tcgttccaga tacccaaatg ttttccaggt aagtaaagat
     1381 gatccggcga tccgctctta ctcgggatga tccgtcttcc atacattccg caaagctctt
     1441 tgtctttcgt gaaaatcggt atcacgattc tgcctcggaa atactcttgc ccgttctcgc
     1501 tcaagattcc gaaatccttc aacacatccc ttaccctcac tccgattccg ctttgtctta
     1561 ccggcaacgt cccgtcccat tcttccgtcg caataaccca actggttatt tttctatcga
     1621 ttcctcgctg cctaccttcc ttgtgttcaa atacgaaagc gctattctac tttcttgcaa
     1681 tgttgttcga tagtattcca atgacttgaa gatcaagttc cgctcttctt caccaactcg
     1741 ctctgtcgtc gggatctttc taccaagttc ctttgacaac gctaaggggg tcggacgctt
     1801 tttgttcccg gatcctgtgc ttttagtcaa attctcaagt agtaattcta ccgcttcttg
     1861 aaagcctaat ccctctttct tcattacgaa gtcgatcgcg cttccgcccg ctttgcaagc
     1921 tcccatacag tgccacaaat gttttgtcgg tgttacgatg agcgaaggcg ttttgtcttc
     1981 gtgaaacggg caccttccaa gccagttcag tccgtgcttt cttagttcga ttccgtagct
     2041 ccggaccaac gcaagcaggt ccgtttccgt tttcaggcgg gttatctctt cttttgggat
     2101 gtattcaggc atgcggcaac gctccggggg tgattttttt agcgaaacgg cactcctaca
     2161 tatatgcagg attttccgtc atgtttgtag agtaggttag gatattcttg taatagaatg
     2221 caaccgaaaa ataggaactt ttgatcgaca gaaactaatt ttgtgtgata aatgaaggaa
     2281 atgaatcaga aacagaagaa aagtgagccc aaagaccagt tccctgaaag actcaggcaa
     2341 ctcagagtca tgaaaaaaat gtctcaggaa gaactcgggc aactcacgga cttaaattac
     2401 aatcatatcg gacgctacga acgaggggac tcaagaccat cggctgacaa actcaaagct
     2461 ctcgccgaag ctctcggtgt taccacagat tacttactca gtggaaatga agataacgtt
     2521 gctcgcgtaa atctcgaaga tcaagaactt ctcgaaatgt tccaaaaagt ccaattgctt
     2581 cctcaagata aaaaagaatc gatcaaagat ctgatcgaag catacttgtt tcgcgaaaaa
     2641 gtaccgcaaa gatatttacg ttcttacaaa gtaaaagata ctcttgaaaa cagagaacag
     2701 accatgattc ctcaaatcca acaagtcgtc caaaaactcg aacaactctc tcccgttcgt
     2761 ctcgcagaag tcgtcgattt catcgacttc atcaggcaaa aagaacaaga ctcaaatctc
     2821 agccagacat acgcaaaggc ttccgaaaac tctttcgcta aagtctggga caacgaagaa
     2881 gatgcagtct acgacaatct ttgatttcgg tgacatcgtc ttggtgaatt ttcctttcac
     2941 caatctccaa tccttcaaaa aaagaccagc cgtcatcatt tcaaatcagg cttaccaaca
     3001 acaaaggcag gatataatcc taatggctgt tacatcacaa atcagagagc ctctcgattt
     3061 cggagaagct ctcattaaag attggcaagt cgctgggctc gctaaacctt ccgtttttaa
     3121 acctctcatc gccacgatcg aacaagccct aatcgttaag tctctcggtc atctctcgac
     3181 caaagacaag aattctttgc aggctctcat tcgctctatt ctcgtttcag aatcggaacc
     3241 ctaaacaaaa aaacccggct attcaccggg caagtttgtt ttccagaaat acactcagtt
     3301 tttctaatac acttttacga acaaagtccc caatttacgg cattggaaaa tgaaatccga
     3361 aagtgttact ctcgcactat cgttttcaga aacggatctt ccaccttctc caattcctca
     3421 tgcggaactt ccactttcac cagtttgttc gtcaatacat cgtaatatac gcatttgatt
     3481 tccatactcc aagccgcgtc cacatacatc ttttgaccgc ttcttttgtc tcttaccgct
     3541 tctccgatta catatctctt actgctctgc ttttcctctg cttccattct tcccccagtt
     3601 tgaaatctaa acttctgggt tccgatttta ctctcgcatt ccttaacggc ctctttccga
     3661 tctgtttgca agaaagaagc tctttgtttc tcgatatatt atgattcttt tgaaaacgtt
     3721 ttacttggga agatacggaa gcaatccttg aatacgctcc aaatcctccg gatacatccg
     3781 tacttcaaca aggctttctt tctctgcgtc aaagtaaaca caacttactt ccgggttcca
     3841 agctgatgaa acatacatct ttcgaccgct tttcttgtct tgtaccactt cgcctaacgc
     3901 atatcctttt ttcttttctt tgtttccatt ccatttttca actcactctg acactctgta
     3961 ttttttcttt agggttaatt tctgttcaat taaagtcggc gacaattctt tgtcccgttt
     4021 caaaagcccg atgctatctc ggattctcta ctgtattctt tccttaaatc atatcactgc
     4081 aaaccgttca tctttttgta ataagcttca tcctcaagac caaatatcgc ataagccttt
     4141 aactttgaaa tacaagtatc tttatatttc ttaccgttat acacttcatc aatagtgaaa
     4201 atataaaaca aacccaattc atccacttgc ttctctttcg gcctgtcttt taattcaaaa
     4261 tttagatcaa caatctgtaa tttcggttca tctttaaaat taagctcttt ttgaatgacg
     4321 aacgttggat ctttttcaaa aaacaagcca cttaaagcgt ctccaattcg agcttcatat
     4381 attttaagcg ttcctttctt gattcgatta ttgttgtaat atatttcctc tgactttcca
     4441 tatccgttaa atattacaag ttttgctttg tagatataat ttaatttttt aagtcggtgt
     4501 aactttgaat gatttctgaa gcagctcctt tgaaagcaac aaattcccct tttggttttt
     4561 tattagtaca ccaagcagtt tttaaatcgc catcgtctac atttttagaa gaatatagat
     4621 ccttaccttg aagataacta gaagcaatac ttgccccttt attctttaac aatacttttt
     4681 taagaaccgc cacttcgttt tcccaagcaa atacacttac aaagatcaga atattcaaaa
     4741 ttaaaaactt tctcattgtt gttacctcaa ttacttcttg tcttccatcc agtaaatcct
     4801 tctgtctcca atcccattcg tattctggcc atattcaatc gctctacctg ccgtggactc
     4861 ttgtcttccg taatttggtc tgtttttgtc tccatacgga tcgtgcgtta tccaagtgct
     4921 cttgctgttg tcatacccta cgatatatgt gatatgtcca ccagtcggcc ccccggcgag
     4981 tttcgtggat gccatcacag ggattccacg atctaaaagc gatttgattt tgtcgttgtt
     5041 tccgtatttt cctgagtcgg tataggcccc ttcagtattt ttctcaggat catttgagtg
     5101 tccagacttt tggccattcg aatagatttc tacattctcc ttaaacgttt ttgtaatcct
     5161 ttccgaaggt ttctgagcat cagaagaagg aattctttcc acaaatccac ctgctaactc
     5221 atccgcaaac ttttgccctg ggcttctttg aggaattcct tcactcatca gcattccggc
     5281 agaagacgcc aaactacaaa tgttactgct actaattcct cgcgtcctgt ccctaaactg
     5341 cgcatccgtt tggttttcat aagctgtgtc ttttacgatc ttacctacta tgttaccgtt
     5401 gccatccgtt aaaaagtgaa aacgatctcc atacgcttcg gcgttgtttc cataatgagc
     5461 cgctacttga tccgcagatg ctattcgatt cccatacttt tctaatatag ccctgtctgt
     5521 tccagccaaa ttatctacca acttctgatg agcctcgctt tcgcggaggt ttctttgatc
     5581 ttttgtttca aatttccctg aaccgtttat cttgttgtca agtgcttcaa agaaattgtt
     5641 aacactggaa agaactcctc ccttgttgct cgccatcgcc aattcgtttc cattctggat
     5701 tcggtgtgct tcctccggag tagctgctcg gtagtaaacg tctccgttcg agtccgctac
     5761 tcgtattctc atgttaccgt ctttgtcgta ataatggctg tcatctccct ctcttctctg
     5821 tgtcgagatt ccggccgccg aaatattcga agcaccttgt tcctgattat ttttgttttg
     5881 cgcagctcta gaagcttctt gtgcgtccgc atcttcttta gcttttcctg tttgaaagtc
     5941 tgctttccac tggtcggcca aaaagttcgt gtttgcttgg aagcctccgg actgactcca
     6001 gtttccggcg ttcactcctc ccgatgcgct tacagatgcg gacactccgt ctctttggtt
     6061 gaaactcaaa ctacctcccg ctcctttcat ttgatttgca agtgagttct taggttggt
//
LOCUS       GAJOMMCK_24            33724 bp    DNA     linear       08-DEC-2021
DEFINITION  Genus species strain strain.
ACCESSION   
VERSION
KEYWORDS    .
SOURCE      Genus species
  ORGANISM  Genus species
            Unclassified.
COMMENT     Annotated using prokka 1.14.6 from
            https://github.com/tseemann/prokka.
FEATURES             Location/Qualifiers
     source          1..33724
                     /organism="Genus species"
                     /mol_type="genomic DNA"
                     /strain="strain"
     gene            complement(430..798)
                     /locus_tag="GAJOMMCK_00075"
     CDS             complement(430..798)
                     /locus_tag="GAJOMMCK_00075"
                     /inference="ab initio prediction:Prodigal:002006"
                     /codon_start=1
                     /transl_table=11
                     /product="hypothetical protein"
                     /protein_id="X:GAJOMMCK_00075"
                     /translation="MRKGIVFTLCIFFSIVDCSTPPEEPIFDYKAEVGRLKENNSKRK
                     KTVDPVEIEQICQDNEEGRRKALDAFVREKSFAIYWMKVAESRKADAQFGKSVKNWIF
                     VFLIGGAISLFGGVFYISPG"
     gene            complement(795..1013)
                     /locus_tag="GAJOMMCK_00076"
     CDS             complement(795..1013)
                     /locus_tag="GAJOMMCK_00076"
                     /inference="ab initio prediction:Prodigal:002006"
                     /codon_start=1
                     /transl_table=11
                     /product="hypothetical protein"
                     /protein_id="X:GAJOMMCK_00076"
                     /translation="MVKHAKSFWKYLLDNSIKGIISTILGVVIVIGSVVSVFLEKADW
                     SQAVIGIAAGFAAIGFIGKQLKTPEGKV"
     gene            complement(1016..1654)
                     /locus_tag="GAJOMMCK_00077"
     CDS             complement(1016..1654)
                     /locus_tag="GAJOMMCK_00077"
                     /inference="ab initio prediction:Prodigal:002006"
                     /codon_start=1
                     /transl_table=11
                     /product="hypothetical protein"
                     /protein_id="X:GAJOMMCK_00077"
                     /translation="MIHASALKGIEQNNKIKAVGPIQYGSVCGYIAAMVLTSSVIPEY
                     SSVDVVRWFIDWMEPRFGEKGIGEKILKMPKFQWIVSLWKSKPEIRLGRFLECYAEAL
                     KEILSEFKVEVNLRVNGEWEELDLVLKSGRAVMLGTSLTDSGHFIVLTGIEIIGGVKF
                     YNVIDSNGNWNSGYKDKGIYNRYEAAKLVAHCGRDKNAGKRASYIYLTQGGI"
     gene            complement(1651..1932)
                     /locus_tag="GAJOMMCK_00078"
     CDS             complement(1651..1932)
                     /locus_tag="GAJOMMCK_00078"
                     /inference="ab initio prediction:Prodigal:002006"
                     /codon_start=1
                     /transl_table=11
                     /product="hypothetical protein"
                     /protein_id="X:GAJOMMCK_00078"
                     /translation="MISQEQINYVAGIVISGIGYFVKHVHSRLNEALQVAYEARNKVN
                     QLERDLSYQANDLKEIKIELRTLGDSINRLNTTCSTLAVLLQESKEERT"
     gene            complement(2033..3853)
                     /locus_tag="GAJOMMCK_00079"
     CDS             complement(2033..3853)
                     /locus_tag="GAJOMMCK_00079"
                     /inference="ab initio prediction:Prodigal:002006"
                     /codon_start=1
                     /transl_table=11
                     /product="hypothetical protein"
                     /protein_id="X:GAJOMMCK_00079"
                     /translation="MRVNLPLEIRQNESTVIRLRGLKNIFSPVAQILFQIKESSSSAK
                     ILLSIEPLPTDEGADWEHEEIVIKIPPAMTRGLLPKVYEWDLLVNRQGEFTYPYWGIF
                     TLTGTISRNNETVDPVVINDLETRLAGTTLGRGSWMVGVFSNYWLGKLGGVGNLVLEK
                     CLEWLDQNKLGILNPFTGSKLLKSGAFAIEVLESGIGIDSLDNVTGARSISLLLAPSL
                     DSHATRRDWVIALVDAAIIQVKADLVNGAPGVLDTLQEISNALNNDPNFATTLLNQLA
                     SKADLVSGKIPLSQLPVLSSPDWTVIQNKPSVFPPSNHDHDSRYYTKSESDSALFQKR
                     NTATPIPATEVVEDTNHRFVTDTERAAWNTVSGGGFSIPLGGIIEDGLGQLPSSNFKE
                     TNGQAISRITFSTFWNLVRRNVTGIVASTDRINSSGHGCAEGQLVKFSFTGGGIAAST
                     DYYVRNPTTDDFQISLSPTGGVINLTASQTGDVIINVEYGFGDGLTTFTIPDRRGIFP
                     RGAGVHGSRAKMSGGNYDGGPVGAAGQDRIPSHRHQQYAGDIAGGTYGQGGRYADSGG
                     SNSATILYTGSPVSDGTGAPRNGNETAPAWTAVRYKIRVL"
     gene            complement(3937..4170)
                     /locus_tag="GAJOMMCK_00080"
     CDS             complement(3937..4170)
                     /locus_tag="GAJOMMCK_00080"
                     /inference="ab initio prediction:Prodigal:002006"
                     /codon_start=1
                     /transl_table=11
                     /product="hypothetical protein"
                     /protein_id="X:GAJOMMCK_00080"
                     /translation="MKNSSITIQRGRSFKKFFSSNLLEHTTVFASFGMLKNDGSFLKR
                     GQFETRVQEDGYFLSMNETETLKLKKKFYNSTF"
     gene            complement(4167..5063)
                     /locus_tag="GAJOMMCK_00081"
     CDS             complement(4167..5063)
                     /locus_tag="GAJOMMCK_00081"
                     /inference="ab initio prediction:Prodigal:002006"
                     /codon_start=1
                     /transl_table=11
                     /product="hypothetical protein"
                     /protein_id="X:GAJOMMCK_00081"
                     /translation="MALPPILSGRQDINWRYDEITGKFVFQEILGEVHEVVEFPELDG
                     RRGFRLNERPVDDGSIRVYKGNVLGDKIPANLQSRVTSEPIGPQVNITPSTMKVVVPS
                     TVNLGSKYISAYNGVGGGKTVENDLYIQYVALNSKLSRDGSLPMMGNLNFNSHKAINV
                     APGTNSTDGINLSQLAALSNLLTNEVNTRTNADSTINSKLNPLLSLVKWTKFSLLERD
                     YANDNESGTLGMESYAGQKGILIWYNARSRIGGIGAYGNSDSDFQVIDDQGAGQFNFR
                     WTSPGNALMRWILIQWITDYIP"
     gene            complement(5063..7003)
                     /locus_tag="GAJOMMCK_00082"
     CDS             complement(5063..7003)
                     /locus_tag="GAJOMMCK_00082"
                     /inference="ab initio prediction:Prodigal:002006"
                     /codon_start=1
                     /transl_table=11
                     /product="hypothetical protein"
                     /protein_id="X:GAJOMMCK_00082"
                     /translation="MGYIVDESAVYGHGERSGFPEGFGSTYGTSCKGQPTDATIFQEY
                     SGGTGEDSNVQLSSVAGSVLSQFPLGIQYPKLSSMKNTVNQFGPLSGELVFAEMPDVP
                     LPDFASYKLKIDSKSVMKGYLYDTPDQTSTSKKGFSYKSYGMIKRLEGETISNFNKWN
                     IHKIEIGGEDDTDAILYLGANVSFPQNLQIANIQPNQVLYVRDTDDSDNEGKFRVAQV
                     IDSLTVRIHNPSVVSQNIILGTVEILPKEWGDPLTLVSELANQVFKTYGQRVPILYSS
                     NLIQTTYGITTLGELYLEGMSLFKFIELVCDMLGGLWYCGVNADGFYFLEKKKEEPID
                     KLAIGWDFNDLDVKIDRDWVWNYIEIFAKSEEGSGTTKLYSELNESSENKWGRKTKSI
                     EVPASFTKEIAVQICKNLLELHKEPRVLITIKNAPYRYYEFGDYSVAFPQKSYYEIID
                     DLDSLSTWTSSDSSKLLPELTNETLISGSKCHKLIFSGADSVVYKKIFNERKNGLTDI
                     HFYLYASVKDDFILNPDGMVLFYIIDGEGQTHEKSFPIEQEAIWIPCPWNIASLKIKR
                     IVEIGFIFKNVPDCVLYFDQLRVRSNTSVTHTVPLVEVEYGNAPTKKNCKLTFGGKQT
                     LEQYLSGYLSQIETLRYIARNR"
     gene            complement(7007..7846)
                     /locus_tag="GAJOMMCK_00083"
     CDS             complement(7007..7846)
                     /locus_tag="GAJOMMCK_00083"
                     /inference="ab initio prediction:Prodigal:002006"
                     /codon_start=1
                     /transl_table=11
                     /product="hypothetical protein"
                     /protein_id="X:GAJOMMCK_00083"
                     /translation="MKFILQDSKGRTLTETLDQLWRISPTKFDLPEALVARNSQWGSK
                     NQSDNVISTRKLSLPYSKTFQSDLEYNLFRSKLANFFLTGKKPIYLIDVENGRRASVE
                     ISSIPEKFDKGSEKRIVSEANIELILMDVLFEDSEESNTDFLYLPSGGYFDIYLASEY
                     ALDGYPEFDLKAESNSNPDFSLDLEDEDGRGFATQRIQSLSFSNATELNKYMTISSVQ
                     GEIRIGGRINDSKPITYSHNNLIWTGGSFLVFRPGKNRVVYSSAANAPIRLRIRHRTR
                     YES"
     gene            complement(7848..8348)
                     /locus_tag="GAJOMMCK_00084"
     CDS             complement(7848..8348)
                     /locus_tag="GAJOMMCK_00084"
                     /inference="ab initio prediction:Prodigal:002006"
                     /codon_start=1
                     /transl_table=11
                     /product="hypothetical protein"
                     /protein_id="X:GAJOMMCK_00084"
                     /translation="MQGAITFASSVAGYTAAGAALAGPTFGTSMVTMPAIGMATGTVL
                     GGIVAGAGMTASGLALSAAQSQQYPPWMGFSIGGLVEGGITGKDSVPALLTPREVVVP
                     ESGWQDIRKDISESLIPKSNILNPNINIEWMDHSQNYSQIDKEAMLQYFLDELLKRLT
                     QTGVLG"
     gene            complement(8527..11370)
                     /locus_tag="GAJOMMCK_00085"
     CDS             complement(8527..11370)
                     /locus_tag="GAJOMMCK_00085"
                     /inference="ab initio prediction:Prodigal:002006"
                     /codon_start=1
                     /transl_table=11
                     /product="hypothetical protein"
                     /protein_id="X:GAJOMMCK_00085"
                     /translation="MSQAQIGGDSFNRLKSAVESVRTKLDEARKSGLEFGKALSAAID
                     PKAFRQSLNTISGLETRLKKFQDAMSKSQIGGDSFNRLKSGVESVRVKLDEARKSGED
                     FNKQTLSLKTALASLASGFTTRVITSEVKSFMDEAQKAQNTFSGLSAVIGYKFGKEAI
                     PEAVSAVSTISNELNLNKEAVTGAMRNFTSMGYSVTEASKLIRANADIGSVLRQSNYS
                     LAESIEVVSQGYKAGNSILSDATGIQTNISKMLEIHGMKLDDLNDATKSAQARQVLLN
                     ETLRETEAFQGRAAEQAEGYTGALGRLDKSSNETKVALGKLYQESLLPILNLGSDGFT
                     FLPGLFSNGDKVKKLDNELILLRESLARVPEGSEEWKKIDAQIKKTQIEIINVGPSIS
                     HFGKSLTVAGTAGLTFYASLVTITKGLELAGVAGAANWTKILGPFALGATALVFTIDI
                     VERYRREGEQKDTEEKGRRLKERFSDDLESANKAINELAGASNLGYAVGEQKIEKLQK
                     NLKSLGFTAEETEKIFKRNWLSGKQFISSEEVNRWRKAFSEISKENSGPKAPASPSGG
                     GGKGKLKEDLSEQKRIIDEFWKANPTTVKFVGTLESQSFEYLKKQLLDFSQKEGARIP
                     LTLDGKSISINQIQNKEQLERVVGEISKKYNISPDVVLKLKPENLRELDSMLSGARDE
                     IDRKVRSGALSPKDGIKLHAQLDDAKTFDTITAKIQKFKTDWEQTTGPLTQTESQIYD
                     ISQQINVATNKSQGFLQSVTAWGKAAASAVAFLSAPVTQVLQAQAQALQVQSQNQIQQ
                     VQFYGQAFERFVDANLQAYLSAQDAELSKLQEKLGAMEEAEQAYEERKGERRDAEAQR
                     IREENEALYNEDALKLEEKYNAQVSALEQESLDEELFNERKAELFDRLQKDKQDLKDR
                     YDKKTLSDIEKANKDADAADEKKKRRMKKRLRR"
     gene            complement(11599..11949)
                     /locus_tag="GAJOMMCK_00086"
     CDS             complement(11599..11949)
                     /locus_tag="GAJOMMCK_00086"
                     /inference="ab initio prediction:Prodigal:002006"
                     /codon_start=1
                     /transl_table=11
                     /product="hypothetical protein"
                     /protein_id="X:GAJOMMCK_00086"
                     /translation="MKLVRSGVREETVQKLGYHGLTSRLLALRYLELEEHRNKLLVAV
                     YLKPEFAEEITKKIAGIDNEMTSLKLVRPSQKLTEEEYEDAFWKAKSESADFWKKLKE
                     EHTQRKNGIVIREE"
     gene            complement(11979..12476)
                     /locus_tag="GAJOMMCK_00087"
     CDS             complement(11979..12476)
                     /locus_tag="GAJOMMCK_00087"
                     /inference="ab initio prediction:Prodigal:002006"
                     /codon_start=1
                     /transl_table=11
                     /product="hypothetical protein"
                     /protein_id="X:GAJOMMCK_00087"
                     /translation="MSPYNETSVVLPGGGEITLPIHVSTIGLHERLSKIQDKLELAIE
                     QHTTAFNETNHVISELYESYKLLVLEDAVSFVDFCKDLTQYVSEKDCTLFVKKQKEAR
                     KFGDKILTLLREKFQVTVFESEKYIEVLNRIPFFYPDFSNIFKFLNEVELATKRNPGE
                     SSAKK"
     gene            complement(12478..13296)
                     /locus_tag="GAJOMMCK_00088"
     CDS             complement(12478..13296)
                     /locus_tag="GAJOMMCK_00088"
                     /inference="ab initio prediction:Prodigal:002006"
                     /codon_start=1
                     /transl_table=11
                     /product="hypothetical protein"
                     /protein_id="X:GAJOMMCK_00088"
                     /translation="MPPEDLITPEGSAVIGRPTGSISPIATDFGKPLSKTQVQPGTIS
                     ISANNALVAGTGTDFTRLAVGQYLKIGNLPGLKKIKTITGATSLELMTPIGAVPAAGA
                     TFKVADMWDLGMSLKATMQESLGYAEHVAMQMGAQAFKKTLNSYMVTTTIEIIEPVQE
                     VIQKVIKGYLINYDSLTGNIKGAARTVKMWDSIEAGNGQELHLTGLIAPRTRSLDPMD
                     LLILPNTMLYPEPKWEFDGKTPLSVELKFESLVDPNTTFRGLPVAYYLGDLSVV"
     gene            complement(13305..13481)
                     /locus_tag="GAJOMMCK_00089"
     CDS             complement(13305..13481)
                     /locus_tag="GAJOMMCK_00089"
                     /inference="ab initio prediction:Prodigal:002006"
                     /codon_start=1
                     /transl_table=11
                     /product="hypothetical protein"
                     /protein_id="X:GAJOMMCK_00089"
                     /translation="MDEEQVTLLKSTRNGDVTTRVPKSQVEEFLKDPLFKLYEPKNAT
                     QEKPKQNVKQSSPE"
     gene            complement(13493..13921)
                     /locus_tag="GAJOMMCK_00090"
     CDS             complement(13493..13921)
                     /locus_tag="GAJOMMCK_00090"
                     /inference="ab initio prediction:Prodigal:002006"
                     /codon_start=1
                     /transl_table=11
                     /product="hypothetical protein"
                     /protein_id="X:GAJOMMCK_00090"
                     /translation="MSDVTTHRYLIEYLVDWMKLEPSFSSYSNILQPFVETPKEAVEK
                     ILVIHNITTNPDPFSKTQIDFLCIAKTLPRSKDIAFDLYEKLNERYNLSLPTPQNLPQ
                     GKTQVDLPGITLRVLQGKEIRLIGQVLNGEYRYNASFFIS"
     gene            complement(13918..14421)
                     /locus_tag="GAJOMMCK_00091"
     CDS             complement(13918..14421)
                     /locus_tag="GAJOMMCK_00091"
                     /inference="ab initio prediction:Prodigal:002006"
                     /codon_start=1
                     /transl_table=11
                     /product="hypothetical protein"
                     /protein_id="X:GAJOMMCK_00091"
                     /translation="MSKGWKVDDHEFKERLGIFFPEKIIEVAKKAFEIVALGIPAKIS
                     SSHTGIQPQRQTGYMQGAYSIYVGDELVKDVEEVSSKNKSQFKLPPTIADITDLEART
                     IYEAPYAEIQQSGESKVAGNPIVLKGKQPGTGPGWIEKLQEPVNSNEIVEEVSDHFGD
                     LFEKTFG"
     gene            complement(14423..14746)
                     /locus_tag="GAJOMMCK_00092"
     CDS             complement(14423..14746)
                     /locus_tag="GAJOMMCK_00092"
                     /inference="ab initio prediction:Prodigal:002006"
                     /codon_start=1
                     /transl_table=11
                     /product="hypothetical protein"
                     /protein_id="X:GAJOMMCK_00092"
                     /translation="MVPFEILRPIYNVADNSLDEERSEHITVFAESWKPKTRIRNSDN
                     GIAYTIIHADILPDEDIRPTDLIKWPQGISKEDFAIRGRYLSILYFYPAPDANQNVHH
                     IEIEG"
     gene            complement(14746..15852)
                     /locus_tag="GAJOMMCK_00093"
     CDS             complement(14746..15852)
                     /locus_tag="GAJOMMCK_00093"
                     /inference="ab initio prediction:Prodigal:002006"
                     /codon_start=1
                     /transl_table=11
                     /product="hypothetical protein"
                     /protein_id="X:GAJOMMCK_00093"
                     /translation="MEIHDDLLREMSKSQVDALLENLSDAIRELETSIVEFTWKTKNH
                     FSKVTPEQKEYLSYLERRYKKILILYDNVLNTFYESIGNTLSKTYRYGRSISESLILE
                     SGVNVAGTAIDSKALQVLIRDAARDFRVAIKQSKVMFRTYFKLSKQGVLTESELSKAV
                     AKGLLKSGTPNASRKNVIELFYKTDFSKSQSSRILSPKDKDSREFFTQKLGKKRFEKL
                     ERLNSKLLEKKYIQILNRNGDPIHFKVESYAELVTRSRITDSQVTASIEEGTRAGIVL
                     FTVPGHNTTAEVCKPHEDEIYTTDPDLAKAGVFKLLTEKEKPGYHPRCSHRLFPLVLT
                     NRKLFALIASRSSEKFARSWFRKQGKAIPERSAA"
     gene            complement(15853..16509)
                     /locus_tag="GAJOMMCK_00094"
     CDS             complement(15853..16509)
                     /locus_tag="GAJOMMCK_00094"
                     /inference="ab initio prediction:Prodigal:002006"
                     /codon_start=1
                     /transl_table=11
                     /product="hypothetical protein"
                     /protein_id="X:GAJOMMCK_00094"
                     /translation="MKVGLVTIKESDDFLQFLSGGQPWRDTERGEYSQKGTITAIGEN
                     LIGFGTEFNGTLPLLPGETLDLESQLVNVVSVTDDSNAIITPVEFDIDLPVRFRRIPE
                     NKVGTLTNLIQRKREALNTAFLRLQNSESFDYAKVSEETLKKAQIVFALELYKIPINK
                     HAENRANGIQSYSISDQSYTYKNGTVKDIPESVYDFVKKEGSRASGKLFRTGSGVSFF
                     "
     gene            complement(16693..17820)
                     /locus_tag="GAJOMMCK_00095"
     CDS             complement(16693..17820)
                     /locus_tag="GAJOMMCK_00095"
                     /inference="ab initio prediction:Prodigal:002006"
                     /codon_start=1
                     /transl_table=11
                     /product="hypothetical protein"
                     /protein_id="X:GAJOMMCK_00095"
                     /translation="MSNTGQDVLFPEFWFDGWDALDSGVLNLQNQVSRSIEQKLAEVG
                     DKVTVPITPDFGDADDYDPKEDPDATDVHQEAKKVELTESKKKTIILTSTELSLSSYD
                     LVEKYAQPMALSLYSTVNKFIYNLALKTNNIVDARTGLDKDKVVKLRTMLSNNKVSGE
                     KQLVCAPDDYGSLLSIPEFFKANESGDTSALRDGKITRALGFNVSENHAIESYTPTDL
                     AGAVNHTGGYASGDSEMVVDAFNDSLKPVRPGDVFTVAGETGAPLHTVIRTDKSLGVT
                     TKIYFDGPLRNSVSDNAVITVIPSRSMVAFSPSAIAFGARAYKAMPEGTGVRSVVAML
                     AGLPVRVSVWSDGLRVKVQNDILYGGEVINQKRIGRVLAAA"
     gene            complement(17833..18669)
                     /locus_tag="GAJOMMCK_00096"
     CDS             complement(17833..18669)
                     /locus_tag="GAJOMMCK_00096"
                     /inference="ab initio prediction:Prodigal:002006"
                     /codon_start=1
                     /transl_table=11
                     /product="hypothetical protein"
                     /protein_id="X:GAJOMMCK_00096"
                     /translation="MRFWNQYSRVLKQAGEGDGSGGTETEENGQGSEGGGDSGRNNET
                     ELAEFKFGGNTYNIPRELAQGFGKLSAEYRTASSKLKTLEEAAKEEHPALKELQEKLQ
                     QLELEKLPEKEREAAKLGAELKKLSGVIEAEKRNKERYESLFREKSINTELYSALSKH
                     NLYDQNQALLLLKAISQPTVIENKEDGSFKVFLKLDVGDGAGVQELEPEEAAAKWLAL
                     PTNANLLKSNLIPGSGTSVKGGRLTTTGQVAYKRSDLAKPEVRQERLEKMKAGIQTII
                     VD"
     gene            complement(18670..20208)
                     /locus_tag="GAJOMMCK_00097"
     CDS             complement(18670..20208)
                     /locus_tag="GAJOMMCK_00097"
                     /inference="ab initio prediction:Prodigal:002006"
                     /codon_start=1
                     /transl_table=11
                     /product="hypothetical protein"
                     /protein_id="X:GAJOMMCK_00097"
                     /translation="MPETIEYEIILKRRNPDIASKLSAWELIRDSFLGGLSYIDKNHL
                     FQYSKENSFSYENRKRRSVFLNHTSPIVEALTGLIFDTTPSRDVPDSLKPFLEKVNHR
                     QSMDEFMQEVATKSLLCTCAVLVDSPTFDPEIIKTQADINEQGLRPYCVLYDLGQIRD
                     FSIDEKGSLLWVLLDNSYLEDEDPFQERTNVVEYRLWTKDYYQDFTRTKDGKVIANDP
                     VQHSLGRVPLIFVSWSDNESGPINQTVFEDIAIIDRKIYNLLSVEDEVIYSGAFKIFI
                     YPGVLPEKLEKEGIGSLSFITYDKESGSAPSFIGPGIEDLTGLGIVVERLCKKILQKV
                     GLDKDQEKTGPQSGIAKSLEFREAKAFLHSGATRLEKCEREIFELFALWQKSSVSKDQ
                     IKISYQKKFETIDIAETVKTLLTVFDSLNYSAVKKKIAKEIINKVFPDLSESEKSKLY
                     SEIDSTDTEKLPGFMEKFFNAESSHTASSSDMEEKNQESQNTRGAAPTQTQTRTANSR
                     DKVA"
     gene            complement(20281..21681)
                     /locus_tag="GAJOMMCK_00098"
     CDS             complement(20281..21681)
                     /locus_tag="GAJOMMCK_00098"
                     /inference="ab initio prediction:Prodigal:002006"
                     /codon_start=1
                     /transl_table=11
                     /product="hypothetical protein"
                     /protein_id="X:GAJOMMCK_00098"
                     /translation="MTGKSRIIQPQPGPQERFLSTSADIAFFGGAKGGGKSYAITIDP
                     LRYIHIPKFNAVFFRKNSTDLRKPGGLWDEANNLYPFLGGVARESPALEYRIQKASIQ
                     YHHLQLEKTKFSWEGSQVAGFYFDECNQFSEDTFFFMGSRNRSGSGVLPYVRATCNPD
                     PDSWIRRFLDWWIDRETGLPISARDGKVRYFLRVKNEFYFADSKKELIHSFPDFTESD
                     IRSVTFIKSSVYDNKILLEKNPGYLANLKSMADYERERYLEGNWNARPVAGKVFNRHW
                     FGHAPEFPSDMRLFRFWDLAATVKKTNKNDPDFTATAIGGIKDGILYLKFDQNRLAWH
                     DVKRWIQRESELDKIQYSKYGKVKVGVEKEPGATGKGAVEDIITLLAEIGVECASYPA
                     NGDKLSRALPWAGLAGIGKVVIVNSPNTSIEVILNTLHNFVGDGKGHDDIVDVGSGVY
                     YMTIEKTFVASFGLAS"
     gene            complement(21678..22106)
                     /locus_tag="GAJOMMCK_00099"
     CDS             complement(21678..22106)
                     /locus_tag="GAJOMMCK_00099"
                     /inference="ab initio prediction:Prodigal:002006"
                     /codon_start=1
                     /transl_table=11
                     /product="hypothetical protein"
                     /protein_id="X:GAJOMMCK_00099"
                     /translation="MRKQSGRPSKLSEKVKEKFFAAISNGHTYESSCALAGISERAFY
                     QWKAKGSDISEKKNLEYVQFVQELREKEALAKIKLLSDIQKSDSWQAKAWILERRWPE
                     EWGRKDKLSVEKEVQQVVVYLPENGRTPIEDNKNESNNEV"
     gene            complement(22099..22848)
                     /locus_tag="GAJOMMCK_00100"
     CDS             complement(22099..22848)
                     /locus_tag="GAJOMMCK_00100"
                     /inference="ab initio prediction:Prodigal:002006"
                     /codon_start=1
                     /transl_table=11
                     /product="hypothetical protein"
                     /protein_id="X:GAJOMMCK_00100"
                     /translation="MVPNKEEVNRKLSEINFYIAPYKLAWVDPVKDCELLTVNARYMT
                     PDQMNRLVENVKKDGFLSQLPFGVKIEEKFKVISGNHRVTAAIKAKLEAILILYVEDI
                     DTERELAIQLSHNSIAGQDDLGILKSLYLQIKELDWKAYSGIDEQALLNYQIPELVPI
                     SESDIKLNEVRLFYGDLDLKQIDQTLELLEKKLIDEKRDRVVLGDFERFVEVMTEIKR
                     RLNVKNHSVAFLKMIEICEEWIETNENDLCA"
     gene            complement(22824..23705)
                     /locus_tag="GAJOMMCK_00101"
     CDS             complement(22824..23705)
                     /locus_tag="GAJOMMCK_00101"
                     /inference="ab initio prediction:Prodigal:002006"
                     /codon_start=1
                     /transl_table=11
                     /product="hypothetical protein"
                     /protein_id="X:GAJOMMCK_00101"
                     /translation="MFDFKIESFYFGDFLKHVQDCDGVSFLFAPTYKGGYEKMYNTVE
                     EVFEYERATYNLFDSKNAGKTYLSLLESGESVVYSDIDFPELAAFKKGVVRYSNKRDV
                     TLYTSLENRKTYFFTPTTGNENTTLKIVPDDFQFSEKSKIEFAKVTSDLIFHYKHIFM
                     SSRVNYSDKEDFGIAFLADGHVFGFAGFKKFMSSMDNVFVSSDFVVKSGEKRISKLLI
                     MLLLSKEVKKFLTNQYIHAYRGVKTSVYTPHPVSMKYRGVYELAEHKKGKLVYQQDFK
                     NATLSENFKEWFQTKRK"
     gene            complement(23660..24127)
                     /locus_tag="GAJOMMCK_00102"
     CDS             complement(23660..24127)
                     /locus_tag="GAJOMMCK_00102"
                     /inference="ab initio prediction:Prodigal:002006"
                     /codon_start=1
                     /transl_table=11
                     /product="hypothetical protein"
                     /protein_id="X:GAJOMMCK_00102"
                     /translation="MGFIGSVPPEARAILVDLISKTSKSRKIFVGCSGNFTTDRILFR
                     LGYKVHSNDVSLYSKLIADIILNEDTPIKCNDPTYLAVFQSWPKDSKYRKLVEVMYVL
                     KTSKFRPCKNDFQKNMWDSYLEKGDEFYDRTLKNSNPAECLILKSNPFTSAIF"
     gene            complement(24128..24511)
                     /locus_tag="GAJOMMCK_00103"
     CDS             complement(24128..24511)
                     /locus_tag="GAJOMMCK_00103"
                     /inference="ab initio prediction:Prodigal:002006"
                     /codon_start=1
                     /transl_table=11
                     /product="hypothetical protein"
                     /protein_id="X:GAJOMMCK_00103"
                     /translation="MKVYTSYFANVRKLPEHIVPISIARYARYWKGLKYFPLAPDADT
                     LKMPLEEYTERFLTKLSKLSVETVILELGILSEGKDFALLCYEKPGDFCHRRLVAEWI
                     EEKTGIKIEDYKAEKQEETKQPNLL"
     gene            complement(24508..24699)
                     /locus_tag="GAJOMMCK_00104"
     CDS             complement(24508..24699)
                     /locus_tag="GAJOMMCK_00104"
                     /inference="ab initio prediction:Prodigal:002006"
                     /codon_start=1
                     /transl_table=11
                     /product="hypothetical protein"
                     /protein_id="X:GAJOMMCK_00104"
                     /translation="MSVEESRYQIQIIRLQLLSKEISYEKARELATPHLKNLNEIGRR
                     IATKHNRRHYPLTFTGMMR"
     gene            complement(24696..25163)
                     /locus_tag="GAJOMMCK_00105"
     CDS             complement(24696..25163)
                     /locus_tag="GAJOMMCK_00105"
                     /inference="ab initio prediction:Prodigal:002006"
                     /codon_start=1
                     /transl_table=11
                     /product="hypothetical protein"
                     /protein_id="X:GAJOMMCK_00105"
                     /translation="MNTVMQIIEQNGGLEKLKSRALKIKNEGFMDLVIEHIGKGPLGH
                     DAISVCHYYIQNGDMMRDPEVCFQLIEKDTIKKIKGISKIQKELKMIPYLFVQNGRFA
                     RYDDVYLLNEDGSVHKVSLKLQYSIQGFCNLWSKNLKSQGFLDTNDTKVEEIE"
     gene            complement(25160..25285)
                     /locus_tag="GAJOMMCK_00106"
     CDS             complement(25160..25285)
                     /locus_tag="GAJOMMCK_00106"
                     /inference="ab initio prediction:Prodigal:002006"
                     /codon_start=1
                     /transl_table=11
                     /product="hypothetical protein"
                     /protein_id="X:GAJOMMCK_00106"
                     /translation="MKTIHEIIRRHGGKRGVEASPIRIEYVDLYSGKNQSGENKV"
     gene            complement(25386..25694)
                     /locus_tag="GAJOMMCK_00107"
     CDS             complement(25386..25694)
                     /locus_tag="GAJOMMCK_00107"
                     /inference="ab initio prediction:Prodigal:002006"
                     /codon_start=1
                     /transl_table=11
                     /product="hypothetical protein"
                     /protein_id="X:GAJOMMCK_00107"
                     /translation="MTFREAADCMRISQNTLQKLVHRFKFIRYVEKYNSKNQKIFDLS
                     GEDIRRLVMMKEASGEETWKDFLSIYTYIDHSPVHTIQFVKDVDEEFVRSKIDKWVLE
                     "
     gene            complement(25919..26152)
                     /locus_tag="GAJOMMCK_00108"
     CDS             complement(25919..26152)
                     /locus_tag="GAJOMMCK_00108"
                     /inference="ab initio prediction:Prodigal:002006"
                     /codon_start=1
                     /transl_table=11
                     /product="hypothetical protein"
                     /protein_id="X:GAJOMMCK_00108"
                     /translation="MKERQMYIHTTPRGYNKAKFLDALGRSSSIEETNELGEKSTIWF
                     GLDNGDRIRFDQETAKLAASILMQFVETGKIAA"
     gene            complement(26149..26562)
                     /locus_tag="GAJOMMCK_00109"
     CDS             complement(26149..26562)
                     /locus_tag="GAJOMMCK_00109"
                     /inference="ab initio prediction:Prodigal:002006"
                     /codon_start=1
                     /transl_table=11
                     /product="hypothetical protein"
                     /protein_id="X:GAJOMMCK_00109"
                     /translation="MKGKSDQELKAEFLEALEEGFRKEAQKKILEGGRFFTVKSKKSK
                     LLCFASLIFEEGENRNYQVVRYKDKKTKWVSYEELLEDFDLIDADPKPCPIDWISPNY
                     KEKALDDESFREHYMKKINETRNVKTNAQNRSKSA"
     gene            complement(26577..26762)
                     /locus_tag="GAJOMMCK_00110"
     CDS             complement(26577..26762)
                     /locus_tag="GAJOMMCK_00110"
                     /inference="ab initio prediction:Prodigal:002006"
                     /codon_start=1
                     /transl_table=11
                     /product="hypothetical protein"
                     /protein_id="X:GAJOMMCK_00110"
                     /translation="MDKNLKDSIVWHFRERYSVMKTWEILEWSNPGLKLKEVEVVFDE
                     LESQIPKAGIRKTTLAA"
     gene            complement(26807..27844)
                     /locus_tag="GAJOMMCK_00111"
     CDS             complement(26807..27844)
                     /locus_tag="GAJOMMCK_00111"
                     /inference="ab initio prediction:Prodigal:002006"
                     /codon_start=1
                     /transl_table=11
                     /product="hypothetical protein"
                     /protein_id="X:GAJOMMCK_00111"
                     /translation="MDGTWIDFTIVNGLNLTDQEKILFSMIFHLSKRKEGCTAGNAYF
                     AEIMEKSDKAISEAISRMARKGVIRVRLTKTKLGTNRVMFANVKVQKPTPQTLEEATP
                     QSEEPTPYGVDITPQNREATPQDKECMHSPDYGSDIKGIKEEHKKEIEKGSLSLSAET
                     TWSNVSKKAKDLILRECKEYDHTPKTEKSKLEEWETFQDGLRPEIVLETITKLIAIRN
                     SENFKTDTFWQSRPVNISSAYSYKDHIKNAYNALLLLSETKSKKSVESQQIPISKKEI
                     LKPKPALSELYASFEDWASERLSGSSMKIIRETNSPAELPDSIRIIYNKYVNEEGGSP
                     ILHSIVRKVAV"
     gene            complement(27877..28278)
                     /locus_tag="GAJOMMCK_00112"
     CDS             complement(27877..28278)
                     /locus_tag="GAJOMMCK_00112"
                     /inference="ab initio prediction:Prodigal:002006"
                     /codon_start=1
                     /transl_table=11
                     /product="hypothetical protein"
                     /protein_id="X:GAJOMMCK_00112"
                     /translation="MKNETILNLLEHYEFGEERNSQFKGPLGLSISLSESVVVRRLGM
                     IELVTDNLEILDDLLHDLTYFYLRTGETKKFFIPPNEEPDFPEFHEDFWDCECEDDFI
                     HHKRFQNFCSKCGAIEEEQPDSLVSEVTALR"
     gene            complement(28396..29277)
                     /locus_tag="GAJOMMCK_00113"
     CDS             complement(28396..29277)
                     /locus_tag="GAJOMMCK_00113"
                     /inference="ab initio prediction:Prodigal:002006"
                     /codon_start=1
                     /transl_table=11
                     /product="hypothetical protein"
                     /protein_id="X:GAJOMMCK_00113"
                     /translation="MYPSIKRSNKLRQKLDLYGIEHLSASALNEYITDPAKWVLRYIL
                     KHKGDGPSLWRGRAIENAMKNCVLSNMAGSEYEIESAVETGFRVFEESEKDFLIARGG
                     EIPSLYSERRDKEISYIEPSIRAGYSYFKEIPSAIFQKKFEFDLGVEIPAIGYLDFLT
                     PGKIIELKTAKSFPSELKDSVRRQVALQCKALSLPAEIIYLGKPTKNKSHEGFRKFEI
                     PASDIESLVDDYRMAARAIRRLLMNTDSVEEIIEFVFRITTISFGTTKKSKSQNSTGS
                     LRHESIPNIQRKNQDIR"
     gene            complement(29277..30326)
                     /locus_tag="GAJOMMCK_00114"
     CDS             complement(29277..30326)
                     /locus_tag="GAJOMMCK_00114"
                     /inference="ab initio prediction:Prodigal:002006"
                     /codon_start=1
                     /transl_table=11
                     /product="hypothetical protein"
                     /protein_id="X:GAJOMMCK_00114"
                     /translation="MAFVKATKEKSKLRAAMFGPAGAGKTFTSLSMGEGLGKKIAVID
                     SEKGSSAKYSDRFNFDISVLEDKSIDSYIQQIQEAGSLGYDVLIIDSGTHAWQELLDE
                     VDRIAKSKFNGNSYAAWSYGTPKQKKLISALYDFPGHLIFTMRSKTEYILSFNDKGQQ
                     IPKRVGLAPEQGKGVEFEFDILFEMNVEHNATIIKDRTGKFQDLFIEKPGKVFGQALS
                     DWLSVGIQPKPKENKPSSEKYRSFIDLIQKVQRATNLTDEQKKNELLRIKKSWEKIKD
                     IFSESEIHFFNDGKNEILNVLCKYGWIEDPNIPEPEETGSDKTIPENSIQAEDSVINT
                     TSSEPELVGLNGGMR"
     gene            30860..31258
                     /locus_tag="GAJOMMCK_00115"
     CDS             30860..31258
                     /locus_tag="GAJOMMCK_00115"
                     /inference="ab initio prediction:Prodigal:002006"
                     /codon_start=1
                     /transl_table=11
                     /product="hypothetical protein"
                     /protein_id="X:GAJOMMCK_00115"
                     /translation="MKANDSTPGRRLSEAISVLGINQTEFANSIGSSQQTISRWISGK
                     LTITRIDALAVEAVHKISHQWLLNGKGQMFDLPESQKTDITSLSKMTEFIRKINRTKG
                     LKPLIDDFILLPESDQDMIRNLAKHFKSKL"
     gene            complement(31352..31558)
                     /locus_tag="GAJOMMCK_00116"
     CDS             complement(31352..31558)
                     /locus_tag="GAJOMMCK_00116"
                     /inference="ab initio prediction:Prodigal:002006"
                     /codon_start=1
                     /transl_table=11
                     /product="hypothetical protein"
                     /protein_id="X:GAJOMMCK_00116"
                     /translation="MDPFSICVDHESVKEEMLIKSSQKDFAFRRNELPLQQSGSALRK
                     EALKKLVLNSFKNCISENKNSKNL"
     gene            complement(31625..31891)
                     /locus_tag="GAJOMMCK_00117"
     CDS             complement(31625..31891)
                     /locus_tag="GAJOMMCK_00117"
                     /inference="ab initio prediction:Prodigal:002006"
                     /codon_start=1
                     /transl_table=11
                     /product="hypothetical protein"
                     /protein_id="X:GAJOMMCK_00117"
                     /translation="MMQHNMRIEYHIYKHIAPTLNSPRLWGAIGQEFVGPGADKSAID
                     EAERLQQSAPQGVRYSVQRYEYSESRKNRPKKITIWRNGLSIAA"
     gene            complement(31878..32072)
                     /locus_tag="GAJOMMCK_00118"
     CDS             complement(31878..32072)
                     /locus_tag="GAJOMMCK_00118"
                     /inference="ab initio prediction:Prodigal:002006"
                     /codon_start=1
                     /transl_table=11
                     /product="hypothetical protein"
                     /protein_id="X:GAJOMMCK_00118"
                     /translation="MSASILNQNISPTPKEKKSGPLKDSDTFFFREENGEILYMDRRD
                     AIRVLEVIRNSKNQTYNDAA"
     gene            complement(32174..32530)
                     /locus_tag="GAJOMMCK_00119"
     CDS             complement(32174..32530)
                     /locus_tag="GAJOMMCK_00119"
                     /inference="ab initio prediction:Prodigal:002006"
                     /codon_start=1
                     /transl_table=11
                     /product="hypothetical protein"
                     /protein_id="X:GAJOMMCK_00119"
                     /translation="MDTNETILIPKNGIKRTNQIRIDILLGHYEWVEKRNNPRRFEHR
                     YLKNLEISVKSDEIHFRVKDNPYYLTTDRTTVEQVLEYIDSNWKRIRDLPIETTHLDR
                     VFAVFANPEELLNVVA"
     gene            33052..33522
                     /locus_tag="GAJOMMCK_00120"
     CDS             33052..33522
                     /locus_tag="GAJOMMCK_00120"
                     /inference="ab initio prediction:Prodigal:002006"
                     /codon_start=1
                     /transl_table=11
                     /product="hypothetical protein"
                     /protein_id="X:GAJOMMCK_00120"
                     /translation="MPTTGVSRFCQIVSLGYTVNIIFVSFGYGPVKKIYDRLNWIENH
                     FNLTTEKISDIIRCRRNQYSKYKRGEVNIPEFRLQYLEAELGVRAEWVQFGKEPVMVN
                     HDEKLKSLNESSKLLKKLHEYGVLNHFEKLPENPSERKKRALVDFLDLLSQEDI"
ORIGIN      
        1 attatcatta aatattggtc ttataaaaat tatacctcca tcattaagat aattgatagc
       61 atctaatttt tccaaagagt acgattcttt atttggcgga aaatcttctc ttgattttac
      121 ttgtatcgga attcttccga gtataaattc ttttttgtca ttatgatcag gtcgatcata
      181 gacaataatg ctaccgtccc aggatggcaa tttatcattt tcatctgtat ccggttttaa
      241 aactttgcta cgtaatataa aaatattaaa atgtgaaatg cccaagcttt caattctcga
      301 attactcata ttatattaat ctctattact attctaaatt ctaatttgat ttagaaaaat
      361 caagagtaaa gaatatttgt tatcgagtat tgatttcttt gaacatttta acaggattta
      421 atttcgaacc taacccggag aaatataaaa aactccaccg aacagtgaaa tcgctccccc
      481 tatcaaaaaa acaaagatcc aattcttcac cgattttcca aactgcgcgt ctgccttccg
      541 ggattcagcg actttcatcc agtaaatcgc aaaagatttc tcgcgaacaa aggcgtccaa
      601 cgcttttctc ctaccctcct cgttatcttg acagatttgt tcgatttcta ctggatcgac
      661 ggttttcttt ctcttggaat tgttttcctt taagcgtccg acttcggctt tgtaatcgaa
      721 gatcggttct tccggaggag tagaacaatc gacaatggaa aagaaaatgc aaagagtaaa
      781 aacaatccct tttctcatac ctttccctcc ggagttttca attgtttccc gatgaaaccg
      841 atcgctgcga aacctgctgc tatcccaatc acagcttgtg accaatccgc tttttcaaga
      901 aaaacgctta caacggaacc gataacgata acaaccccaa ggatcgttga aatgattcct
      961 tttatagaat tgtcgagaag gtatttccaa aaagactttg cgtgttttac caagatcaaa
     1021 ttcctccttg agtcaggtaa atataggaag cgcgcttccc cgcgtttttg tctctaccgc
     1081 aatgcgcgac gagcttcgcc gcttcatacc ggttataaat tcctttgtct ttgtagcctg
     1141 agttccaatt gccgttcgaa tcgataacgt tgtagaactt cactccaccg atgatttcga
     1201 ttccggtaag aacgatgaaa tggccggaat ctgtaagact tgttccaagc attaccgcgc
     1261 gaccgctctt aagaacgaga tccaactctt cccattctcc gttgactcga agatttactt
     1321 cgactttgaa ttcgcttagg atttctttta gagcttccgc gtagcattcg agaaatcttc
     1381 ctagacgaat ttcaggtttt gatttccaaa gacttacaat ccactggaac ttcggcattt
     1441 ttagaatttt ttctccgatc cctttttcgc caaatcgcgg ttccatccaa tcgatgaacc
     1501 agcgaacaac gtctacggaa gaatactccg gaatgaccga agaggtaagg accatcgcgg
     1561 cgatatagcc gcaaacggaa ccgtattgta tcggaccgac agctttgatt ttgttattct
     1621 gctcaatacc ttttaaggcg gatgcgtgta tcaagttctc tcctccttac tttcttggag
     1681 aagaacggct aaagtagaac aggttgtatt gaggcgattg atcgaatctc ctaacgttcg
     1741 gagttcgatt ttgatctctt tcaaatcgtt tgcttgataa ctcagatccc tttcgagttg
     1801 atttacttta tttcgagctt cataggcgac ttggagcgct tcgttcaaac gggaatgaac
     1861 gtgttttaca aagtatccaa taccggaaat cacgataccg gcaacgtaat tgatttgttc
     1921 ttgagaaatc acttagtatt tgttcttaga ttcgtttgtg tttttatttg taagtcctgt
     1981 ttgagctacg ataagttctg caagagtaat gtttttagta atattcataa tattacaata
     2041 cccttatttt gtatctgaca gcagtccagg cgggtgccgt ttcatttcca ttgcgtggtg
     2101 ctccggtccc atccgaaaca ggagaacccg tatacagaat tgtggcagag ttcgacccgc
     2161 cagaatcggc atatcgccca ccctgtccgt acgttccccc ggcaatatcc ccggcgtatt
     2221 gttggtgcct gtgggaagga attctatcct gacccgccgc gccaaccggt ccgccgtcgt
     2281 aattcccgcc ggacattttg gctctggagc cgtgaacccc cgcaccacgc gggaagatcc
     2341 cgcgacgatc cggaatagta aacgtggtga ggccgtcgcc gaaaccgtat tcaacattta
     2401 taataacatc tccggtctga gaggccgtta aattgataac tccacccgtg ggacttaacg
     2461 aaatctggaa atcgtctgta gtaggattac ggacatagta atccgtagag gccgcaattc
     2521 cgccaccggt gaacgaaaat ttcaccagct gaccttcagc acatccgtgg ccgcttgagt
     2581 tgattctgtc cgttgacgca acaattcccg taacgttgcg acgaaccaaa ttccaaaatg
     2641 ttgaaaaggt aattctcgaa attgcctgtc catttgtttc tttgaaatta gaacttggta
     2701 actgaccaag gccgtcctct atgattccac cgagtggaat cgagaaacct ccaccggaaa
     2761 cggtgttcca cgccgctcgt tctgtgtccg ttacaaacct gtgatttgtg tcttcgacaa
     2821 cttcagttgc aggaatcgga gttgcggtat tgcgtttttg gaataatgcg gaatctgatt
     2881 cggatttggt ataataacgg gaatcatgat cgtgattaga aggtggaaat accgaaggct
     2941 tattttgtat tactgtccaa tctggagaag ataacactgg tagttgtgat aggggaattt
     3001 ttccggaaac aagatccgct ttggatgcaa gttgatttag aagagtcgta gcaaagttcg
     3061 gatcgttatt aagagcatta gaaatttctt gaagtgtgtc gagtacaccg ggcgcgccat
     3121 ttacaagatc cgcttttact tggataatcg ccgcatcaac taacgcaatc acccaatctc
     3181 tacgggtagc gtgagaatct aaggaaggtg caagaagtaa ggaaatagaa cgcgcaccgg
     3241 ttacgttatc aagagaatcg attccgatac cggattccaa aacctctatc gcaaaagccc
     3301 cggatttaag aagtttcgaa cctgtgaatg gatttagaat cccaagttta ttctgatcga
     3361 gccactcgag acacttttct aaaacaagat ttccaacgcc accgagcttt ccgagccaat
     3421 agtttgaaaa aacaccaacc atccaagaac cgcgaccgag ggtagttccg gcgagacggg
     3481 tttctaaatc attgatgaca accggatcga cagtttcgtt attgcgcgaa atcgttcccg
     3541 tgagggtaaa aattccccaa tacggatatg taaattcacc ctgacggttt acgagtaaat
     3601 cccattcata cacttttggg agaagcccgc gtgtcatcgc gggtggaatt ttgattacga
     3661 tttcttcatg ttcccaatcc gcgccttcgt ctgtgggaag tggttcaatt gaaagtaata
     3721 tttttgcaga agaggaagac tctttgattt ggaaaaggat ttgtgcaacg ggggaaaaga
     3781 tattctttaa cccccggagc cgtattacag tggattcgtt ttgtctgatt tctaaaggaa
     3841 gattgactct caaaaaacgt tactcgactt tgagtattcc gccatactca aagatcgcgt
     3901 tttttccttc gggccaactt ggatccgctc tttcgactaa aacgtcgaat tgtagaattt
     3961 cttttttaac tttaaagttt ctgtttcatt catcgaaaga aaatatccgt cctcttgaac
     4021 ccgagtttcg aactgtcctc gctttaaaaa agaaccgtca ttttttagca taccaaagga
     4081 agcgaaaaca gtcgtgtgtt ctaacaagtt cgaagaaaag aattttttaa aacttcttcc
     4141 tctctggatc gtaatactcg aatttttcat ggaatataat ccgtgatcca ctggatgaga
     4201 atccaacgca tgagcgcgtt tccgggcgag gtccaacgga agttgaactg tcctgcgcct
     4261 tggtcatcga tgacttggaa atcggaatcg gaatttccat aagcgccgat gccaccgatt
     4321 cgagaccggg cgttgtacca gattaaaata cctttttgtc cggcgtagga ttccataccc
     4381 aaagtgccgg attcgttgtc gtttgcgtag tctctttcga ggagagaaaa ttttgtccat
     4441 tttacaagac taagtagagg atttagtttt gaattgatcg tagaatccgc gtttgttctc
     4501 gtattgactt cattcgttaa aagattcgaa agcgctgcaa gttgggataa attgattccg
     4561 tccgtagaat ttgttccagg cgctacattg atcgctttgt gagaattgaa attaagattc
     4621 cccatcattg gaagagaacc gtctcttgaa agttttgaat ttaaggcgac gtattggata
     4681 tagagatcgt tttcaacggt ctttcctccc cctactccgt tatacgcgct tatatatttg
     4741 gatccaagat tcactgtact cggaactacg actttcatcg tggaaggagt gatattcact
     4801 tgaggtccga tcggttcgga tgtaaccctt gattgaaggt ttgcgggaat cttgtctcct
     4861 aaaacgtttc ctttataaac tcgaatcgaa ccgtcatcca cgggtctttc gtttaatcga
     4921 aatcctcttc gtccgtcgag ttcgggaaat tctacgactt cgtgaacttc accgagtatt
     4981 tcttgaaaaa cgaacttacc cgttatttca tcgtatctcc agttaatatc ttgtcttccg
     5041 gagagaatcg gaggaagggc catcacctgt tccttgcaat gtagcgtaac gtttcaattt
     5101 gcgagagata cccggacaaa tattgttcta aagtctgctt gccgccgaag gtgagtttgc
     5161 agttcttctt tgttggtgcg ttaccatatt ccacctcaac gagtggaact gtatgagtga
     5221 cggaagtatt cgaacgaacc cgaagctggt cgaaatacag tacgcagtcg ggaacgttct
     5281 tgaatataaa gccgatctcg acgattcttt tgattttgag tgatgcaatg ttccaagggc
     5341 agggaatcca aatcgcttcc tgctcgatcg ggaatgattt ttcgtgagtt tgtccctctc
     5401 catcgatgat gtaaaagagg accattccat cggggtttag gataaagtcg tctttgacgc
     5461 ttgcatagag gtagaaatga atatctgtaa ggccgttttt acgttcgtta aaaatctttt
     5521 tgtaaactac actatctgca cctgagaaga tgagtttgtg acacttcgat cccgatataa
     5581 gagtttcgtt tgtaagttct gggagaagtt tactcgaatc ggaagaagtc caagtagaga
     5641 gagaatccag atcgtcgatg atttcgtaat aacttttttg agggaaagca acgctgtaat
     5701 caccgaattc ataatagcga taaggcgcgt ttttaatcgt gattaaaact cttggctctt
     5761 tgtggagttc gagtaaattt ttacaaattt gaaccgcgat ttcttttgta aatgacgcgg
     5821 gaacttcaat gcttttagtt tttcttcccc atttattttc cgaagactca tttagctctg
     5881 agtagagttt tgtagtaccg gaaccttcct cgctttttgc gaaaatttca atgtagttcc
     5941 aaacccaatc ccgatctatt tttacatcaa ggtcattgaa atcccaaccg atcgcgagtt
     6001 tatcaatcgg ttcttctttt ttcttttcga gaaaataaaa cccgtctgca ttgactccgc
     6061 agtaccaaag tccaccgagc atatcgcaaa ccagctcgat gaatttaaaa agggacatcc
     6121 cttcgagata gagttctccg agagttgtaa ttccgtaggt ggtttgtatg agattggaag
     6181 aatagagaat cggaactcgt tgaccgtaag ttttaaaaac ttggtttgca agttcggaaa
     6241 caagagttag aggatcaccc cattctttag gtaaaatctc tacggttccg aggataatat
     6301 tttgagaaac aacggacggg ttgtgaatgc gaaccgttaa agaatcgatt acctgggcga
     6361 ctctgaattt tccttcattg tcagaatcat ccgtatctct tacatacaaa acttgatttg
     6421 gttggatgtt ggcaatttgt aaattctgcg gaaaagaaac gttcgctcct aaataaagaa
     6481 tagcgtctgt atcgtcttcg ccgccgattt caatcttatg aatattccat ttattaaaat
     6541 tggaaatcgt ctcaccttcc aaccgtttaa tcattccata cgatttgtag gaaaatcctt
     6601 ttttagaagt ggaggtttga tcgggtgtat cgtagagata gcccttcatc accgatttag
     6661 aatcgatttt taatttgtaa gaagcgaaat cgggaagtgg aacatccggc atttcagcaa
     6721 acacaagttc gcctgacaat gggccgaact ggttcacggt atttttcatc gaagaaagtt
     6781 ttggatattg aatcccgaga gggaactgag agagaacgga acccgcaacc gatgaaagtt
     6841 gaacgtttga gtcttctcct gtgccaccgg aatattcctg aaagatcgtt gcgtcggtcg
     6901 gttgaccttt acaggaagtt ccatacgtgg aaccgaatcc ttccggaaaa ccggatcttt
     6961 ctccgtggcc gtaaacagcc gattcgtcta caatatatcc caagctttaa gactcatagc
     7021 gcgtcctgtg tctgattcgt aggcgaatgg gcgcattcgc agccgaagaa taaacgactc
     7081 tgtttttacc cggacgaaag actaaaaaac ttcctccggt ccatatcaaa ttgttatgag
     7141 aatatgtgat cggtttcgaa tcattgattc ttccgccgat gcggatctct ccttgtacgg
     7201 agctgatcgt catgtatttg ttgagttcgg ttgcattcga aaaagataaa ctttggatcc
     7261 tttgtgtggc aaatcctcga ccgtcttcgt cttcgaggtc taaagagaaa tcaggattgg
     7321 aattactttc cgcttttaag tcaaattctg gataaccgtc gagagcgtat tcggatgcga
     7381 gatagatatc aaagtatccg ccggatggaa gatacaaaaa gtctgtgttt gattcttcgc
     7441 tatcttcaaa aagaacatcc atgagaatga gttcgatatt tgcttcgctt acgattcgtt
     7501 tttcagaacc cttgtcgaat ttttccggga tacttgaaat ctcaacactc gcgcgacgac
     7561 cattctcaac atcgatcaag taaatcggtt tctttcccgt aaggaaaaag ttcgcgagtt
     7621 tactcctgaa caaattgtat tccagatcgg actgaaacgt tttcgagtat ggaagtgaaa
     7681 gttttctggt agaaatcaca ttgtcggatt gattcttaga accccactga ctgtttcttg
     7741 caactagagc ctccggaaga tcgaattttg taggggaaat tctccaaagc tgatcgagag
     7801 tttccgtaag agttcttcct ttagaatcct gtaaaataaa cttcaaacta tcctaaaacg
     7861 cccgtttgcg tgagacgttt caggagttcg tcgaggaagt attggagcat cgcttctttg
     7921 tcgatttgag agtagttttg agagtggtcc atccactcga tatttatatt cggatttaaa
     7981 atattcgatt ttggaatgag gctttctgaa atgtcttttc gaatgtcctg ccagccggat
     8041 tcgggaacaa ccacctcgcg cggagttaat agagcaggaa cagaatcttt tcctgtgatt
     8101 ccaccttcta cgagtcctcc gatagaaaac cccatccaag gaggatactg ttgagactgc
     8161 gcggcggata acgcaagtcc actcgcagtc attccggctc ccgctacaat tccgccaaga
     8221 accgttccgg ttgccatacc gatcgcgggc attgttacca tcgatgtacc aaaagttggt
     8281 ccggcaagag ccgcaccggc ggccgtgtat ccggctacgg aagacgcgaa tgtaatcgca
     8341 ccttgcaccg cagattgagc aatcccgaaa gccgcttgag caacctgcgc ttgtttgtta
     8401 gcttcaaatg cacttttacc cgcttgccat tcgatatatg aggtgagttt ttttgcgttc
     8461 tgtttgtctt gttctgcttt cgctgtagcc gctgtcttgt cggcttcaat tttttttgct
     8521 gttcggctaa cgccttagcc ttttcttcat cctccttttt ttcttttcat ccgccgcatc
     8581 ggcgtctttg tttgctttct caatgtcgct tagagttttt ttatcatagc ggtctttaag
     8641 gtcttgttta tctttttgaa gtctgtcaaa gagttcggct tttctctcgt tgaatagttc
     8701 ttcgtctaag ctctcttgtt caagtgctga aacttgcgcg ttgtattttt cttcaagttt
     8761 gagtgcgtct tcgttgtaga gagcttcgtt ctcttccctg attctttgcg cttctgcgtc
     8821 tcttcgttcc ccttttcttt cttcatacgc ctgctcggct tcctccatcg cacccagctt
     8881 ttcttgaagt ttgctgagtt ctgcgtcttg tgctgagaga taggcttgaa ggtttgcatc
     8941 gacaaaccgt tcaaaggctt gtccatagaa ttgaacttgt tgaatctgat tttgactttg
     9001 aacctgtaaa gcttgagctt gcgcttgcaa aacttgcgtt acgggagcgg aaagaaaagc
     9061 aactgcactg gccgccgctt ttccccaagc ggtaacggat tgcaaaaatc cttgtgactt
     9121 attcgtcgct acattgatct gttgggaaat atcgtaaatt tgggattctg tttgagttaa
     9181 gggacctgta gtttgttccc agtctgtttt aaacttttga atctttgcag taatcgtatc
     9241 aaaagttttt gcatcgtcta actgtgcgtg aagtttgatt ccatctttgg gagaaagtgc
     9301 gcctgagcga acctttcgat cgatttcgtc tcttgcaccg gaaagcatcg aatcgagttc
     9361 tcttaaattc tcaggcttta attttagaac tacatcggga gagatattgt atttttttga
     9421 gatttccccg acgacacgtt caagctgctc tttgttttga atctggttta ttgaaatcga
     9481 ttttccatcg agggtaagag gaattctcgc gccttctttt tgtgaaaaat cgaggagttg
     9541 tttttttaaa tactcgaaag actgagattc aagagttcct acgaacttta cggtcgttgg
     9601 atttgctttc caaaactcat caataattct tttttgttcc gataaatcct ctttgagttt
     9661 tccttttcct cctccgccgg acggagaggc aggagctttc ggacctgagt tttctttact
     9721 gatttctgaa aatgcctttc tccaacggtt tacctcttcg ctggaaataa actgtttccc
     9781 ggaaagccaa tttcgtttga aaattttctc ggtctcttct gccgtaaatc cgagactctt
     9841 taaattcttt tgaagtttct caatcttttg ttcaccgacc gcgtatccta agttggaagc
     9901 tcctgcaagt tcattgatcg ctttgttcgc agattctaaa tcatcactga atctttcttt
     9961 gagtctccgg cccttttctt cggtgtcttt ttgttcccct tcccttctat acctctcaac
    10021 aatgtcgatc gtgaatacaa gagcggttgc gcctaatgca aaaggtccaa gtatttttgt
    10081 ccagttggcg gcaccggcga cgcctgccag ttctaaacct tttgtgatcg taacgaggga
    10141 tgcgtaaaat gtaagtccgg ctgttccggc tactgtgaga gattttccaa aatgagaaat
    10201 cgaagggcca acgtttataa tttcaatttg agttttttta atttgagcat cgattttttt
    10261 ccattcctcg gatccttcgg gaacacgggc taaggattct ctaagaagta taagttcgtt
    10321 atctaacttt ttaaccttgt ctccattcga gaaaaggcca ggtaaaaatg tgaatccgtc
    10381 acttccgaga ttcaagatag gcaagagaga ttcttgatag agttttccaa gtgcgacttt
    10441 cgtttcattc gaagacttgt cgagtcttcc taaagcacct gtgtatcctt ctgcttgttc
    10501 tgcggcccgt ccttggaagg cttctgtttc gcgtaacgtt tcatttaaaa gaacctgtct
    10561 ggcttgcgcg cttttcgttg cgtcatttag gtcatccagt ttcatcccgt ggatttcgag
    10621 catcttggag atattcgtct gaatcccggt tgcatcggac agaatcgaat tccccgcttt
    10681 gtatccttgt gagactactt cgatcgattc cgcgagtgaa tagttggatt gtctaagaac
    10741 ggaacctatg tccgcgtttg ctcgaatgag ctttgaggct tccgtaaccg aataacccat
    10801 cgaagtaaaa tttcgcatcg ctccggttac tgcttctttg tttaaattca gttcatttga
    10861 aattgtgctt accgctgata ctgcttcggg aattgcttct ttaccgaatt tgtatccgat
    10921 gacagcagaa agccctgaga aagtgttctg agctttctgt gcttcgtcca taaaggactt
    10981 tacttcgctt gttataactc ttgtcgtgaa gccgctcgca agagaggcga gggcggtttt
    11041 tagtgagagt gtttgtttgt taaagtcttc tcccgacttt cttgcttcgt cgagtttaac
    11101 tcgaacggac tcaactccgg atttgagacg gttaaacgag tcgcctccaa tttgagactt
    11161 gctcattgca tcttggaatt tttttagtct tgtttcaaga ccggaaatcg tattcagaga
    11221 ttgtctgaat gctttcggat caatcgcagc acttagggct tttccaaact ctaaaccaga
    11281 ctttctcgct tcatccagtt tagttcgaac cgattcaacg gcggatttaa gacgattaaa
    11341 agagtcgcct ccgatctgag cctgactcat tccgtcttgg aatttcttta gtcttgattc
    11401 aagacctgaa atcgtgttta gggaactacg gtacgctttc ggatcgactg cgatcgcgtt
    11461 attcgccgcc tgaccaagtt ccttgatctg agtaacgaaa tttcgcgcat cggaaacggc
    11521 atcgttaaac gccttttgaa gaggcttttt gtctccgaca agagaaacgt ttaccgtagc
    11581 ttggttttta ctcagttctt actcttcgcg tatcacgatt ccgtttttcc tttgtgtgtg
    11641 ttcttccttt agttttttcc aaaaatccgc agattcggat ttagctttcc aaaacgcatc
    11701 ttcgtattcc tcttccgtga gtttctgcga cggacgaacg agtttcaaag aagtcatttc
    11761 attgtcgatc cccgcgattt tcttcgtgat ctcttccgca aattccggtt tcaaataaac
    11821 tgctacaaga agtttgttcc tatgctcttc taactccaga taccggagtg cgagaagtcg
    11881 gcttgtcagt ccgtggtagc ctagtttttg aaccgtttct tcccgaactc cggaacgaac
    11941 gagcttcatc tttgctagta aaagctccga gtcgggatct acttttttgc ggacgactct
    12001 cccggatttc gttttgtcgc aagttcgact tcgtttaaga atttgaatat gtttgaaaag
    12061 tcgggataga aaaagggaat cctgtttagg acttcgatat atttttcaga ttcgaaaact
    12121 gtgacttgaa atttctctcg aagcagcgtt aaaatcttat ccccgaattt ccgagcttct
    12181 ttttgttttt ttacaaacaa cgtacaatct ttttctgaaa cgtactgagt taaatctttg
    12241 caaaagtcta cgaaagaaac cgcgtcttct aaaacgagaa gcttgtaact ttcgtagagt
    12301 tctgaaatta catgattcgt ttcgttaaaa gcggttgtat gttgctcgat cgcaagttcc
    12361 aacttgtctt gaatcttaga aagacgttcg tgcagaccga tagtcgatac atggatcgga
    12421 agagtgattt caccaccgcc cggaaggacg acggatgttt cgttgtatgg actcacgtta
    12481 tacgacactc aaatcaccca gatagtaggc aaccgggagg ccgcggaacg ttgtgtttgg
    12541 atctacgagt gattcgaatt ttaattccac cgagagcgga gtctttccat cgaattccca
    12601 tttcggctcg gggtagagca tcgtattcgg taaaatcaaa aggtccatcg gatcaagcga
    12661 gcgggttctt ggtgcaatga gtccggttag gtgaagttcc tgaccgttac ctgcttcaat
    12721 actgtcccac attttaaccg tgcgagccgc gcctttgata tttccggtaa gtgaatcgta
    12781 gttaatcaaa taccctttga taactttttg gattacttct tgcacaggtt cgatgatttc
    12841 aatcgtcgtc gtcaccatgt aactgttgag agtcttctta aacgcttgcg ctcccatctg
    12901 catagcgacg tgttccgcgt aaccgagtga ctcttgcatc gtagctttca aactcatgcc
    12961 caaatcccac atgtcggcga ctttgaaagt cgcgcctgcc gccggaaccg ctccgatagg
    13021 agtcatcagt tcaagtgacg ttgcaccggt tatggttttg atttttttaa gaccgggaag
    13081 atttccgatc tttagatact gaccgactgc aagtctcgtg aaatccgttc cggttcctgc
    13141 gactaatgcg ttgttagcgg aaatggaaat ggttcccggt tggacttgag tttttgaaag
    13201 cggttttcca aaatcagtcg caatcggact gattgatccg gtagggcgac caatgactgc
    13261 cgatccttcc ggcgttatta aatcttctgg cggcatttct tagctcactc gggagagctt
    13321 tgtttcacgt tttgttttgg cttttcctgt gttgcatttt taggttcgta gagtttaaag
    13381 agcggatctt ttaaaaactc ctccacttgc gattttggaa ctcgagttgt cacgtctccg
    13441 ttacgggtcg acttaagaag tgtcacctgt tcttcatcca ttcttactcc ttttatgaaa
    13501 taaaaaaact cgcgttgtat cgatactcgc cgttcagaac ttggccgatg agtcgaattt
    13561 cttttccttg aagtactctc aaggtgatac ccggaagatc gacttgagtt tttccttgcg
    13621 ggagattttg cggggtcggt aaacttaagt tatacctttc gtttaacttt tcatacagat
    13681 caaacgcaat gtctttcgat cttggaagtg tctttgcaat acataaaaaa tcgatctgcg
    13741 tcttcgaaaa cggatcgggg tttgttgtta tattatgaat gactaaaatc ttctctacgg
    13801 cctctttagg ggtctcgaca aagggctgta aaatgtttga gtaagatgaa aaggaaggct
    13861 caagtttcat ccaatcaact aagtattcga ttaaatatct gtgagtagtt acgtcgctca
    13921 tccaaaagtc ttttcgaaga ggtcgccgaa atggtcggag acttcttcta caatttcgtt
    13981 tgagttcaca ggttcttgaa gtttctcaat ccaaccgggt ccggttcctg gttgttttcc
    14041 tttgagtaca attggatttc cggctacttt actttcgcct gactgttgta tttctgcata
    14101 cggagcttcg taaatggtcc ttgcttctaa gtctgtgatg tctgctatcg taggcggaag
    14161 tttaaactgt gatttatttt ttgaagaaac ttcttccaca tcctttacga gttcgtcgcc
    14221 aacatagatc gagtaggctc cctgcatgta tccggtttgt ctttgtggtt gaatacctgt
    14281 gtgggaactt gatattttcg ccgggattcc gagggctaca atctcgaagg ctttttttgc
    14341 gacctcgatt atcttttccg gaaaaaatat cccgagtctt tctttgaatt cgtgatcgtc
    14401 tactttccag cccttactca actcaaccct caatctcaat gtgatgaacg ttttgattgg
    14461 cgtcgggtgc cggatagaag taaagaatgg aaaggtatct gccacgaatt gcaaagtctt
    14521 ctttcgaaat accttgcggc catttgatta ggtcggtggg tcgtatgtcc tcatccggta
    14581 aaatatctgc gtgaatgatt gtatatgcga ttccgttatc agaatttcta attctagttt
    14641 tcggtttcca gctttcggca aagaccgtga tatgttcgga tctctcttca tcgagcgagt
    14701 tatccgctac attgtaaata ggtcttaaaa tctcgaaagg gaccattacg ccgcgctcct
    14761 ttcaggaatt gccttccctt gttttcgaaa ccaagagcgt gcaaatttct cactcgaacg
    14821 agaggcaata agcgcgaaaa gtttccggtt ggtaagaacg agaggaaaga gtctatgaga
    14881 gcatcttgga tgataccctg gtttttcttt ttcggttaga agtttaaaaa cgcctgcttt
    14941 tgctaagtcc gggtccgttg tatatatctc gtcttcgtga ggtttacaaa cttcggcggt
    15001 agtgttgtga cctgggaccg taaataaaac gattcctgcc cgagttccct cctcgatcga
    15061 ggctgtaact tggctgtctg taattctgga tcttgtgacg agttccgcgt aactttctac
    15121 tttgaaatga atcggatccc cgtttcgatt caggatttga atgtatttct tttctaagag
    15181 tttggaattc agcctttcta atttctcgaa tcttttttta ccaagtttct gggtaaagaa
    15241 ctctctcgaa tctttgtctt tcggagaaag aatacgcgag ctttgacttt ttgaaaaatc
    15301 agttttgtag aaaagctcga ttacattttt tcgcgaagcg ttaggagttc ctgattttaa
    15361 aagacctttt gcaaccgctt tggaaagttc cgattccgta agaacacctt gtttcgaaag
    15421 tttaaaatac gtcctaaaca ttactttgga ttgtttgatc gcgactcgaa aatctcgggc
    15481 cgcatctctg attaaaacct gtagagcttt cgaatcgatc gcagttccgg cgacattcac
    15541 tccggattct aagatcaaac tttccgaaat acttcttccg tatcggtagg ttttagaaag
    15601 agtattccct atcgattcat agaaagtgtt taagacgtta tcatagagaa tgagaatttt
    15661 tttgtacctt ctttctaaat aactaaggta ttctttttgc tcgggagtaa ccttagagaa
    15721 atgattcttc gttttccaag tgaattctac gattgaagtt tccaattcgc gaatcgcatc
    15781 ggagagattt tcgagcaaag cgtccacctg acttttactc atttcgcgaa gtaagtcgtc
    15841 gtgaatttcc atttagaaaa atgacactcc tgatcctgtt cgaaagagtt tcccagaagc
    15901 ccggcttcct tcttttttta cgaaatcata aaccgattct ggaatatctt ttacggttcc
    15961 atttttgtat gtgtaactct gatcagaaat tgaatacgac tgaatcccat tggcccggtt
    16021 ctcagcgtgt ttgtttatgg gaattttata aagctccaaa gcaaaaacga tctgagcttt
    16081 ttttaaagtt tcttcgctaa ctttggcgta atcgaaagat tccgaatttt gaagccttaa
    16141 aaaggcggta ttcagagctt ccctttttct ttgaatgaga ttcgtgagtg ttccaacttt
    16201 gttttcggga attcggcgaa accgaaccgg aagatcaata tcgaattcaa ccggggttat
    16261 aatcgcgttt gaatcatctg tgacggaaac tacgttcaca agttgggatt ctaaatctaa
    16321 agtttctccg ggaagaagcg ggagagttcc attgaactcg gttccgaacc cgattagatt
    16381 ttcacctatg gctgtgattg ttcctttttg agaatattcg cctctctcag tatctctcca
    16441 gggttgtcct ccggagagaa attgcaagaa gtcatcggac tcttttatcg ttacaagccc
    16501 gactttcatt ttaggtttgc acctcttctt cttgattttt ctttttggga ctgtgaactt
    16561 cctttgattc cggaattcga aaatcagaat gaacagcgag agcttcgagt tggctttcgt
    16621 ctgcaagtaa ctcgacctcg gtcccatttt ttagtttttt atatactttg attaggtttt
    16681 tttcatgtgg ttttaagccg ccgcgagaac tcttccgatt cgtttttgat tgattacttc
    16741 tccaccatag agaatgtcat tctgcacttt gaccctgagt ccatccgacc aaacagaaac
    16801 ccgaacagga agaccggcga gcatcgcaac aactgacctt actccggttc cttcgggcat
    16861 tgctttgtaa gctcttgcgc cgaacgcgat cgcagacggt gaaaacgcaa ccatggaacg
    16921 ggaaggaatc accgtaataa ctgcgttatc cgaaacagag tttctaagcg gcccatcaaa
    16981 ataaatctta gtcgtaaccc caagagattt gtcggttcga attactgtat gaagcggggc
    17041 tcctgtttct ccggcgacag tgaaaacgtc tcccggtcgc accggtttta aggaatcgtt
    17101 aaacgcatcg actaccattt ccgagtctcc agacgcgtaa ccgccggtgt ggtttaccgc
    17161 acctgcaaga tcggtcggag tatacgattc gatcgcgtgg ttctcggata cgttaaatcc
    17221 gagtgcgcga gtgatctttc cgtctcttaa cgcgcttgtg tctccggatt cgttcgcttt
    17281 gaaaaactcc ggaatggaaa gaagcgatcc gtaatcatcc ggagcgcaca caagttgttt
    17341 ctctccactt accttgttat tcgacagcat ggttctgagt ttcacaacct tgtctttatc
    17401 caaaccggtt cttgcatcga cgatgttgtt tgtctttaac gcgaggttat agataaactt
    17461 gttcactgtt gaataaagag aaagagccat tggttgcgcg tatttctcga caagatcata
    17521 cgagcttaaa gaaagttcgg tggaagttaa gataatcgtt ttctttttcg attccgtaag
    17581 ttcgactttc ttagcctctt ggtgaacatc ggttgcatcc gggtcttctt tcggatcgta
    17641 gtcgtccgcg tctccaaagt ctggcgtaat cgggaccgtt actttgtccc ctacttccgc
    17701 gagcttttgc tcgatggatc ttgaaacttg attttgtaaa ttgagaactc cggagtctaa
    17761 ggcgtcccac ccatcgaacc agaattcagg aaagagtacg tcttgtcctg tgttagacat
    17821 tgaaccttct cgttagtcaa cgatgatcgt ttggattccg gctttcatct tttcgagccg
    17881 ttcttgtctt acttccggtt tcgctaagtc ggaccgcttg taggcaacct gtccggttgt
    17941 agttaagcga cctcctttca cggatgtccc ggaacccgga attaaattgg atttgagaag
    18001 gtttgcgttc gtcggtaacg ctagccattt ggcagccgct tcttcgggtt ctaattcttg
    18061 aacacccgcg ccgtcgccaa catcgagctt taagaaaact ttaaaacttc catcttcctt
    18121 attctcgatt acagtcggtt gactgatcgc tttcaaaaga aggagtgctt gattctgatc
    18181 gtaaagattg tgtttggaaa gcgcggagta aagttcggta ttgatcgact tttcgcgaaa
    18241 gagactttcg taacgttcct tatttctttt ttcagcttcg ataaccccgc ttaatttttt
    18301 taactctgca ccgagttttg cggcctccct ttctttctca ggaagttttt cgagttctaa
    18361 ctgttgcagt ttttcttgaa gttcctttag ggccgggtgt tcttctttgg ccgcctcttc
    18421 gagagtcttt aatttactcg atgcggtcct atattcggct gatagctttc caaacccttg
    18481 agcgagttct cgaggtatgt tgtaagtatt tcctccaaac ttgaactctg cgagttccgt
    18541 ctcattgttc ctacctgagt cccctcctcc ttcactacct tggccgttct cttctgtctc
    18601 tgttcctccc gatccgtctc cttcgcctgc ttgttttaaa actctggaat actggttcca
    18661 aaacctcatc tatgctacct tatctcggct attcgccgtg cgcgtttgcg tttgtgtcgg
    18721 ggccgctccc cgtgtgtttt gagattcttg attcttttct tccatgtcgg aggaagaagc
    18781 cgtatgacta ctttcagcgt taaaaaactt ctccatgaag ccgggaagtt tttctgtatc
    18841 ggttgaatcg atttcagaat agagtttact cttttctgat tcgctaagat cggggaaaac
    18901 cttgtttata atttcttttg cgatcttctt tttaactgcg gagtaattca ggctatcaaa
    18961 aacggtaagg agcgtcttaa cggtttccgc gatgtcgatc gtctcgaatt ttttctgata
    19021 tgaaatcttg atttgatctt ttgaaactga ggatttttgc cagagagcaa agagttcgaa
    19081 aatttccctt tcacactttt caagacgtgt tgctccggaa tgtaagaacg ctttggcttc
    19141 acgaaactct aaagactttg caattccgga ttgcgggccg gttttttctt ggtctttgtc
    19201 aagacccact ttttgaagga tctttttgca gagtctttct actacgattc caagaccggt
    19261 aagatcctcg ataccgggac cgatgaacga gggagctgaa ccggattctt tgtcgtatgt
    19321 tataaaggaa agagaaccga tcccttcctt ttccaatttt tcagggagaa ctccgggata
    19381 gatgaaaatc ttaaacgcac cggaatagat aacttcgtct tctacggata gaagattata
    19441 aatcttgcga tcgatgattg ctatatcttc aaaaaccgtc tgattgattg gtccggattc
    19501 gttatcggac caggatacga aaatgagagg aacgcgtccg agtgaatgct gaacaggatc
    19561 gtttgcgata acctttccgt ctttggttcg tgtaaagtct tgataataat ccttagtcca
    19621 aagtcgatac tcgacaacat tcgttctttc ttggaatggg tcttcgtcct ccagatacga
    19681 gttatcaaga agaacccaaa gaagtgatcc tttctcatcg attgagaagt cccgaatttg
    19741 accgagatcg tacaatacgc aatagggcct taatccttgt tcatttatat ccgcttgggt
    19801 tttaataatt tcgggatcga aggtcggcga atcaacaagg acggcgcaag tgcaaagtag
    19861 cgacttggta gcaacttctt gcatgaactc atccatactc tgacgatgat ttactttttc
    19921 gaggaatggt tttaaagaat cgggtacgtc tctcgaaggt gtagtatcga aaataagtcc
    19981 ggtaagagct tcgacgatcg gagaagtatg atttaaaaat acggaccttc tttttcggtt
    20041 ttcatacgaa aatgaatttt ctttcgagta ttgaaagagg tggtttttgt ctatgtagga
    20101 aaggccgccc agaaacgaat ctcgtatcaa ctcccatgcg gacaacttgg atgctatgtc
    20161 cggatttctt ctctttaaaa tgatttcgta ttctatcgtc tcgggcatga aactttttta
    20221 ggacctattt ttactgtatt tcacggatga aaaacagtca ggtgcattcg taaattttct
    20281 ttaggaagca aggccgaagg atgcaacaaa ggttttctca atggtcatgt agtaaacgcc
    20341 ggaacccaca tccacaatgt cgtcgtgacc tttaccatct ccgacaaagt tgtgaagcgt
    20401 gtttagaatt acttctatac tcgtattcgg actatttacg atcacaactt ttccgatacc
    20461 ggcaaggcct gcccagggaa gagcgcgaga aagtttgtct ccgttggccg gataagacgc
    20521 acactccact ccaatttctg caagtaacgt tatgatgtct tctacagcgc cttttccggt
    20581 tgcacccggt tctttctcta cgcctacttt gacttttccg tattttgaat attgaatttt
    20641 gtcgagttcg gactctcttt ggatccaacg tttaacgtcg tgccaagcga gtctgttctg
    20701 atcaaatttt aaatatagaa ttccgtcttt aatacctcct attgcggtcg cagtgaagtc
    20761 cggatcgttt ttgtttgttt tcttaactgt ggccgccaaa tcccagaatc ggaagagccg
    20821 catgtcactt ggaaactcgg gcgcgtgtcc gaaccagtga cgattgaaaa cttttccggc
    20881 cacgggccgc gcattccagt ttccttcaag gtatctttcg cgctcatagt cagccatgga
    20941 cttgaggttt gctaagtaac ctgggttttt ttctaaaagt atcttgttat catatacgga
    21001 agacttaata aaggttactg aacgaatgtc agattccgta aaatcaggaa atgagtgaat
    21061 gagttctttt ttagaatcag cgaagtagaa ttcgtttttt actcggagaa aataacggac
    21121 ctttccatct cttgcggaaa tgggtaagcc agtttcgcgg tctatccacc aatccaggaa
    21181 tctccgtatc caagagtcag gatcgggatt acaagtcgca cgaacatacg gaagtacacc
    21241 acttccggat cggtttcggg atcccataaa gaaaaaagta tcttcactaa actggttaca
    21301 ctcatcgaag taaaacccgg ctacctgaga accttcccaa ctgaattttg ttttctcaag
    21361 ttggaggtgg tggtattgga tacttgcttt ttggatcctg tattcaagtg ccggtgactc
    21421 gcgggcaact ccaccgagga acgggtaaag attgttcgcc tcatcccaaa gaccgccggg
    21481 tttacgaagg tccgttgagt tttttctaaa aaagaccgcg ttgaattttg ggatgtggat
    21541 gtaacggaga ggatcgatcg taatcgcgta actctttccc cctcctttgg caccaccaaa
    21601 aaaagcaatg tccgcagaag ttgaaagaaa cctttcctgg ggtcccggtt gtggttggat
    21661 gatccgggat ttaccggtca aacttcgtta ttggattcgt ttttgttatc ttcgatcgga
    21721 gttcttccat tttcgggaag atatacgact acctgttgaa cttctttctc gacggaaagt
    21781 ttgtcttttc taccccactc ttccggccac cggcgttcca agatccaagc cttcgcttgc
    21841 cacgaatcgg atttctgaat gtcgctcaag agtttgatct ttgcgagggc ttccttttct
    21901 ctgagttcct gcacaaattg cacatattct aaattctttt tttcgctaat gtccgatccc
    21961 ttagctttcc attgatagaa agcgcgttct gaaatccctg caagagcgca ggaagattcg
    22021 taagtatggc cgtttgaaat cgccgcgaaa aatttttctt ttaccttctc gcttaatttg
    22081 gaaggtcttc cactttgttt acgcacataa atcgttttcg tttgtttcta tccattcttc
    22141 acaaatctca atcatcttga gaaacgctac ggaatggttc tttacattga gccgcctttt
    22201 aatctcggtc ataacctcaa cgaatctttc gaagtcccct aacacaactc tgtccctctt
    22261 ttcatcgatg agtttctttt ctaaaagttc taacgtctgg tctatttgct ttagatccaa
    22321 atcaccgtag aaaagtctta cttcattgag ctttatatcc gattcggata ttggaacgag
    22381 ttccggaatt tgataattga gaagtgcttg ttcatcgata ccggaatacg ctttccaatc
    22441 cagttctttg atttgaagat agaggctttt gagaattcct aaatcatctt gtcctgcgat
    22501 tgagttgtga gaaagctgta tcgcaagttc tctttcggta tcgatgtcct cgacatacag
    22561 gattagaatc gcttcgagtt tcgctttgat tgccgcagta actcggtgat tcccggatat
    22621 tactttgaat ttctcttcta tttttactcc gaaaggaagc tgagagagaa agccgtcttt
    22681 ttttacgttt tcgactaacc ggttcatttg gtccggcgtc atatacctgg cgttgaccgt
    22741 tagaagctcg cagtctttaa ccggatccac ccaggccagc ttgtatggcg cgatatagaa
    22801 attgatttca gaaagcttcc tgtttacttc ctctttgttt ggaaccattc tttaaaattt
    22861 tcactcaagg tcgcgttttt gaaatcttgt tggtaaacga gttttccttt cttatgttca
    22921 gccagttcat acacacctct gtatttcatg gacacggggt gtggagtata tacggaagtt
    22981 ttcacacctc tatacgcatg aatatactga tttgtgagga acttttttac ttcttttgaa
    23041 agtaaaagca tgatgagaag ttttgagatt cttttctcgc cggatttaac tacgaaatcc
    23101 gaggatacga aaacattgtc catactgctc atgaattttt taaaccctgc aaaaccgaag
    23161 acatgaccgt ctgcaagaaa cgcgattccg aaatcttctt tgtctgagta gttcactcgc
    23221 gaagacatga agatatgttt gtaatgaaag attaaatctg atgtgacttt tgcgaattct
    23281 atttttgact tttcagaaaa ctggaaatca tcaggaacaa tcttcaaagt cgtgttttcg
    23341 tttccagtgg ttggagtaaa aaagtaagtt tttctatttt caagactcgt ataaagtgtg
    23401 acgtctcttt tattggaata cctcacgacc ccttttttga aggccgcgag ttccggaaag
    23461 tcgatgtctg aataaacgac ggattcaccg gattctaaaa gagaaaggta ggtttttcct
    23521 gcattcttgc tatcgaaaag attgtaggta gctctttcat attcgaatac ttcctctact
    23581 gtattgtaca ttttctcata tccgcctttg taggtaggcg caaaaagaaa actcacaccg
    23641 tcgcagtcct gaacgtgttt caaaaaatcg ccgaagtaaa aggattcgat tttaaaatca
    23701 aacactccgc cggattcgaa ttttttaagg ttcgatcgta aaactcatcc cccttctcca
    23761 aatacgaatc ccacatattt ttttgaaagt cgttcttaca aggccggaat ttggaagttt
    23821 tcaaaacata catcacttct acgagttttc tgtatttaga atctttcggc caactttgga
    23881 agactgccaa ataagtagga tcattgcatt ttatgggagt atcctcgtta aggataatgt
    23941 ccgcaatgag ctttgagtaa agggagacat cgttagagtg gactttgtat ccgagtcgaa
    24001 aaaggatacg atctgttgta aaattgccag aacaacccac gaagattttt cgagacttag
    24061 atgttttcga aatcaaatct acgaggatcg ccctggcttc cggtgggacg gaacctatga
    24121 accccattta aagaaggttc ggttgtttcg tttcttcttg tttttctgct ttgtaatctt
    24181 ctattttgat acctgtcttt tcttcaatcc actccgcgac aagacgccgg tgacaaaaat
    24241 cccccggttt ttcgtaacaa agaagagcga agtcctttcc ttcggataga atacctaatt
    24301 ctaagatcac ggtttccaca cttaactttg aaagtttagt tagaaatctt tccgtatatt
    24361 cctccaaagg cattttcaaa gtgtccgcgt ccggcgcgag tgggaagtat tttaatcctt
    24421 tccagtatct cgcgtatctt gcgatcgaaa tcgggacgat atgctcggga agtttcctga
    24481 cattcgcaaa gtagcttgta taaactttca tctcatcatt cctgtaaagg taagcggata
    24541 atgtctacga ttgtgtttcg tcgctatccg cctaccgatc tcgtttaagt tttttaggtg
    24601 aggggttgcc aactccctcg ccttctcgta actgatttct ttactgagga gttgtaatcg
    24661 aatgatttgg atttggtatc tggattcttc gacgctcatt cgatttcctc aacttttgtg
    24721 tcattcgtat cgaggaatcc ttggcttttt aagttcttac tccaaagatt gcaaaaaccc
    24781 tgaatactat attgaagttt caaagaaact ttgtgaactg acccgtcttc attcagcaag
    24841 taaacgtcgt cgtatcttgc aaacctcccg ttctgaacaa agagatacgg aatcattttt
    24901 aattcttttt gaatcttcga aattcccttt attttcttaa tcgtatcttt ttcgatcaac
    24961 tgaaagcaaa cttccggatc ccgcatcata tcgccgtttt ggatatagta gtgacagaca
    25021 gaaatcgcgt cgtgacccaa aggacctttc ccgatgtgtt cgattaccaa gtccatgaat
    25081 ccttcgtttt tgatttttaa agcacggctc tttaactttt ccaatccgcc gttttgttca
    25141 atgatttgca taacggtatt catactttgt tttctccgga ttgatttttt ccactataca
    25201 gatccacata ttcgatccgt ataggacttg cttctactcc tctcttgcct ccatgtcttc
    25261 ttattatctc gtgtatcgtt ttcatacgtt agtcaccttt ttactaattt tgtgatttta
    25321 accactagaa aaagaatcta ctaagtaaac tttatttttc atattattct ttaataatgt
    25381 attttttact ccaaaaccca tttatcgatt ttcgatctta cgaactcctc atcaacgtct
    25441 ttaacaaatt gaatcgtatg aaccggagaa tgatctatat acgtgtaaat cgaaagaaaa
    25501 tccttccacg tttcctcccc cgatgcttct ttcatcataa caagccttcg aatatcctcg
    25561 ccggagagat cgaaaatttt ttgattcttg gaattgtatt tctcgacgta tcggataaac
    25621 ttaaatcgat gcacgagctt ctgaagtgtg ttctgggaaa tccgcataca gtctgcggcc
    25681 tctcggaacg tcattctggt tttgaaagtt tcgttttgct ttgatggtta aacttaggtt
    25741 tgtttaaagg gaaattaccg agaaggtaaa tgataagaag agccgtgatt ccaaagacga
    25801 aataaccagc cgcgagccaa aagaaaaaga ttactaaaat accgtacatt ttattcgatt
    25861 gctatcctcc acctgcgatt ttaaaaaaat cgcagggttc acgtttgatt tttcaaattt
    25921 atgcggcaat cttgccggtt tcaacgaact gcattaaaat tgaggccgca agtttcgcag
    25981 tttcttgatc gaaccgaatt cgatccccgt tatcaagtcc aaaccaaatg gtagatttct
    26041 cacccaattc gtttgtttct tcgatactgg agcttcttcc aagagcatcc aggaactttg
    26101 ccttgttata acctcttgga gttgtgtgaa tatacatttg tctttctttc atgcagactt
    26161 acttctgttt tgcgcgtttg tttttacgtt ccgggtctca tttattttct tcatataatg
    26221 ttctcgaaag gattcgtcgt ctaaagcctt ctctttgtaa tttggagaaa tccaatcaat
    26281 cggacaaggt tttggatcag cgtcgatcag atcaaagtcc tcaagcaact cttcgtacga
    26341 aacccatttt gtctttttat ccttgtatcg gacaacttga tagtttcgat tttctccctc
    26401 ttcgaagata agggaagcaa aacagagaag tttggatttt ttcgatttca ctgtaaaaaa
    26461 tcttcctcct tcgagaattt tcttttgagc ttcctttcta aacccttctt ctaaggcttc
    26521 gagaaattca gctttcaatt cttgatctga ttttcccttc acaaattctt tcgcttttag
    26581 gctgcgagcg ttgtctttcg tattcccgct ttcggaatct ggctttccag ctcgtcaaag
    26641 actacttcta cttctttaag ttttaatcct ggattggacc attcaagtat ctcccaagtt
    26701 ttcataactg aatacctttc ccggaaatgc cagacgatcg aatctttcaa atttttatcc
    26761 atgttttatt ctcctttttg gatttgattt ttgattctaa aatatttcaa actgctacct
    26821 ttcttactat tgaatgaaga atcggtgatc cgccctcttc attcacatac ttgttatata
    26881 taatccggat cgagtcagga agctcagccg ggctattcgt ctcacggatg attttcatgg
    26941 aacttcctga taacctttcc gacgcccaat cttcgaaaga agcgtataac tctgacaaag
    27001 caggttttgg tttgagtatt tcttttttcg aaataggtat ttgctgactc tcgaccgatt
    27061 ttttcgattt tgtttccgac aacaaaagaa gcgcattgta agcgttttta atgtgatcct
    27121 tgtaggaata agcggaggaa atatttacgg gtcttgattg ccaaaaagta tcggttttaa
    27181 aattttccga attccggatt gcgatcagtt tcgttattgt ttccaaaacg atttcaggtc
    27241 ttaaaccatc ttgaaacgtt tcccattctt ctaacttact tttttccgtt ttcggagtgt
    27301 ggtcgtattc tttgcattct cgaagtatta ggtccttcgc ttttttggaa acattcgacc
    27361 aagttgtctc ggctgaaagc gagagagacc ccttttctat ctctttttta tgttcttctt
    27421 ttattccttt aatatctgat ccataatctg gggagtgcat acactcctta tcctggggag
    27481 tggcctccct attttgtgga gtaatatcca caccgtatgg agtgggttcc tcgctttgtg
    27541 gggtggcttc ttccaaagtt tgtggagtgg gtttttgaac cttaacgttc gcaaacatga
    27601 ctcggtttgt tccaagtttt gttttcgtaa gtcgtacgcg gatgacacct tttcgggcca
    27661 tcctggaaat cgcttccgaa attgctttat ccgatttctc catgatttcc gcgaagtatg
    27721 cgttccccgc cgtacaacct tctttccttt tggaaaggtg aaagatcata gagaatagga
    27781 ttttttcctg atcggtaaga ttcagtccgt ttacgattgt aaaatcgatc caagtcccgt
    27841 ccattccgga cgggcgctct ttttttgtta tcgttttcat cgcaaagccg tgacttccga
    27901 tacgagactg tccggttgct cttcttcaat agccccgcac ttagaacaga aattttgaaa
    27961 acgcttgtga tggataaagt cgtcttcaca ttcgcagtcc caaaaatcct cgtgaaattc
    28021 cgggaagtcg ggttcttcgt ttggtggtat aaagaatttt tttgtttctc ctgtcctgag
    28081 atagaagtag gttaagtcat gaagaaggtc gtccaaaatt tcaaggttat cggttacaag
    28141 ttctatcatt ccgagccgtc ggacaacgac ggattcactc agtgaaatgc ttagaccaag
    28201 tgggccttta aattgtgaat ttctctcctc tccaaattcg taatgttcca agaggtttaa
    28261 aattgtttcg tttttcatga ctttgcttac ctgttctcaa atcgagtctg aacaaaatcg
    28321 ttttcagctc ttcgtttatt tgcacgtttg gaaacccggt tagcaaaatt gagggctttt
    28381 tgtttccttc tttttctaac gaatgtcttg attctttctt tgaatattcg gaatactttc
    28441 atgccgcaaa cttccagtac tgttttgcga cttcgatttc ttcgtcgtcc caaaggaaat
    28501 tgtcgtaatt cggaaaacaa attctatgat ttcctcaacc gaatctgtgt tcatgagaag
    28561 tcttcggatt gctctcgccg ccatacgata atcatctact aaagattcaa tatcggaagc
    28621 cgggatttcg aattttctaa acccttcgtg agatttattt ttcgtaggtt taccgagata
    28681 gattatttcg gcgggaagag aaagcgcctt acactgcaaa gcaacttgtc ttcttactga
    28741 gtcttttagt tcgctcggga aactttttgc ggttttgagt tcgataattt ttccgggagt
    28801 taaaaaatca agatacccga tcgccggaat ttcaactccg agatcgaatt cgaatttctt
    28861 ctgaaaaatt gccgaaggaa tttctttaaa atacgaatag cccgcacgga tggaaggttc
    28921 gatataagaa atttctttat cccttctttc cgagtaaagg ctcggtatct cccctcctct
    28981 tgctatgagg aaatctttct cagattcttc aaaaacgcgg aaccctgttt cgaccgctga
    29041 ttctatttcg tactcagaac ccgccatatt cgaaagaacg caatttttca ttgcgttttc
    29101 tatcgctcgc cctctccaaa gggaaggtcc atctcctttg tgtttgagga tatatcttag
    29161 aacccactta gccgggtccg tgatatattc gttcaaagcg gaagcggaca agtgttcgat
    29221 tccgtatagg tccagttttt gtcttaattt attcgatctt tttatggaag gatacattag
    29281 cgcattcctc cattcaatcc gacaagttcc ggttccgatg acgttgtgtt tataacagaa
    29341 tcttcggctt ggatcgaatt ttctgggatg gttttatccg atccggtttc ttcgggttcg
    29401 ggtatgtttg gatcttcgat ccatccatat ttacatagaa cgtttaggat ctcgttttta
    29461 ccatcgttga aaaaatggat ttcagattct gaaaaaatat ctttaatctt ttcccaactt
    29521 ttctttattc tcagaagttc atttttcttt tgctcatcgg taagattagt cgccctttgc
    29581 actttctgga tcaggtcgat aaaacttcgg tatttttcag acgatggttt attttccttt
    29641 ggtttcggct gtattccaac cgaaagccaa tcagatagag cttgtccaaa tacctttcca
    29701 ggcttctcaa taaacaaatc ttgaaacttt ccagttctgt ccttgattat agtggcatta
    29761 tgttcaacgt tcatttcaaa aagaatatcg aactcaaact caacaccttt accctgctct
    29821 ggggcaagtc ctactcgttt tggaatctgc tgtcctttat cattgaatga taggatatat
    29881 tccgttttcg atctcattgt aaaaatcaaa tgtcccggaa aatcatataa cgcagaaatt
    29941 agtttctttt gtttcggagt tccgtaggac caagcggcat aagaatttcc attgaatttc
    30001 gactttgcaa ttctatccac ttcgtcaaga agctcctgcc aagcatgagt cccagaatcg
    30061 ataattaata catcgtatcc gagagaaccg gcctcttgaa tctgttggat ataagaatcg
    30121 atcgatttat cttccaatac ggaaatatcg aaattgaagc gatccgagta tttcgcagac
    30181 gagccttttt ctgaatcgat aaccgcgatt ttttttccca acccttctcc cattgataat
    30241 gaggtgaatg ttttgcctgc tccagcaggt ccaaacatag cggcgcgtaa ttttgatttt
    30301 tctttcgttg ctttaacaaa agccatatta gacgacactc ccctttttgg atttcatcgg
    30361 ccaacatttt tgacctttga tccaatcctt cccagttctg aacaatacga atcggattga
    30421 taaacccgcg ttcgttcaaa attcctactt tctctcgttc gttcggttcg tattcgttcg
    30481 ttagtcgaaa cgcccgaaat gcaattttta cttcgatcgc gattcttccc atttttgaat
    30541 tcaaattcat cgatcttgct ccattatcaa attttgattg actttttgaa acagaggcat
    30601 tcactggaac caggttcatt tagttcactg tgatcccaaa aaagctcggg tgctgccggg
    30661 cttttttctt ttaagtttca acaaatccgt attccaaata aaatccatgg ttcgaattaa
    30721 aaccgaaggg aaatatatcc gtttgatctt ttttactgct tgcatgtttt taaggcacaa
    30781 agaccatctc catgcattct attggaatat aaattatata ttctacacga atggaattta
    30841 gtcaagtagg aaatgaatta tgaaggcaaa tgattcaact ccgggaagaa ggttatcgga
    30901 agcgatatcc gttctcggta tcaaccaaac ggaatttgcg aacagcattg gatcgtctca
    30961 acaaactata agcagatgga taagtggaaa acttacgatt actcgcatcg acgctttagc
    31021 tgtcgaagca gttcacaaga tttcccatca atggcttttg aacggtaagg ggcaaatgtt
    31081 tgatttacca gaaagccaaa aaaccgatat aacatccttg agcaaaatga cagaattcat
    31141 tcgaaaaata aatcggacga aaggtcttaa gcccttaatc gatgatttca ttcttcttcc
    31201 tgaatccgat caggatatga ttcgaaattt ggcaaaacat ttcaaaagca aactataacc
    31261 ttaccgcttt atgcaatgtt taattacgaa tcgaaataag attcattgtt agcctgaata
    31321 tataagttat caattttaag aatttgatct tctataagtt tttcgaattc ttgttttccg
    31381 aaatacaatt cttgaacgaa ttgaggacca gttttttcaa tgcttctttg cgaagtgcgg
    31441 aaccactttg ttgtaatggc aattcgttcc gacgaaaagc gaaatccttc tgggaacttt
    31501 tgattaacat ttcttctttc acactttcgt gatccacaca aattgaaaaa gggtccattc
    31561 aagaatttat tgataatgaa aaaagttaag gactgtccct atcgcaagtg ccttcattcg
    31621 aaacttaggc cgcaatcgag agtccatttc tccaaatcgt tattttcttg ggtcgatttt
    31681 tacgagactc ggaatactca taccgctgca cggaataacg tacaccctgc ggtgctgatt
    31741 gttgtaatct ctcagcttcg tcaattgcgc ttttatccgc gccgggtcca acaaactctt
    31801 gtccgattgc tccccaaagc ctgggggaat tcaaagtcgg cgctatgtgc ttatatatgt
    31861 gatattcgat tctcatatta tgctgcatca ttatacgttt gattttttga atttcggatc
    31921 acttctaaaa cccgaattgc gtcccgacga tccatataca gaatctctcc attttcttca
    31981 cgaaaaaaga aagtatcaga atcttttagc ggtccggact ttttctcttt aggggtaggt
    32041 gaaatatttt gatttaatat tgatgcgctc atacgattct taccttttgg tttgatattt
    32101 ttctttctgt cttgagaaca gaacccactc tatttttaaa atttctttgt ttgctttcga
    32161 attatattcc gttttatgcc actacattca aaagttcttc ggggtttgca aatactgcaa
    32221 atacacgatc gagatgagtt gtttctatcg gtagatctcg aattcttttc caattcgagt
    32281 ctatatattc gagcacttgt tcgaccgtag tcctatccgt tgtaagataa tacgggttgt
    32341 ctttgactcg gaaatggatc tcatcacttt tgacagaaat ttctaagttt tttaaatatc
    32401 tatgttcgaa tcgtctaggg ttgttgcgct tttcgaccca ttcgtaatgg cctagtaata
    32461 tatcgattcg tatctggttt gtgcgtttga tcccgttttt tggaatcagg atcgtctcat
    32521 ttgtatccaa ctgcgttatt tcctgttttg agtttattcc gttttcgcat attttttatt
    32581 ctgttcgttt aggatttgtt ttgaggataa ccgcctaaat cgatatcggt atatctccac
    32641 cccgaaaaaa atcaccagtc ccagtgaaaa aattaaaaaa aattcgttca tttccattct
    32701 tctccaatat accccaagtg ttctttcatg cccaaatcgg gccttgccac tccctcaaag
    32761 tttggaaagg tccagggctt cgttctatcc cgccctgccc tatcggagtt ttttatttct
    32821 agattttatt ccttttttgg atgatttgat tcatttttga acttgcctgt tttgatttta
    32881 gtttcatctt tgtttgtgtt ttaaacgttt taaaaccgat ttacgatact ttgaattcaa
    32941 tattaaattt tgttaacgga ctaagattat gacttctccg actcactttt tttattccaa
    33001 cccgtatgac acagaatttt caccctcaaa cgtactcttt ttctttttcc tgtgcctacc
    33061 acaggagtta gtcgtttttg tcaaattgta tctttgggat acactgtaaa cataatattt
    33121 gtatcttttg gttatgggcc tgtgaaaaaa atttacgacc gtctcaactg gatcgagaac
    33181 cattttaatc ttactacgga aaaaatttcc gatatcatcc ggtgccgacg caatcaatac
    33241 tccaaataca aacgagggga ggttaatatt cccgagttcc gtttgcaata tttagaggcc
    33301 gaactaggtg tcagagccga atgggttcag tttgggaaag agcccgtcat ggttaatcac
    33361 gatgaaaaat tgaaatcttt aaatgaaagc tcgaaacttc tgaaaaaact gcatgaatat
    33421 ggtgtcctca atcatttcga gaaactccct gaaaatcctt ctgaacgtaa gaaacgggct
    33481 ctcgtagatt ttctcgatct actttcccag gaagatattt aaactaatgg gtgtgttctt
    33541 atcagagagc ttcaatctac tctacccttt cacatccagg gggcttttat atgtcttaca
    33601 tttgagtgag gtaggttagc atgctaacct actattttgt ataggaatta caaatggtaa
    33661 aaatacaatt aacttcaaaa aaatataatc gtatttattc ctaatacact acccttttgt
    33721 agtg
//
LOCUS       GAJOMMCK_25             2521 bp    DNA     linear       08-DEC-2021
DEFINITION  Genus species strain strain.
ACCESSION   
VERSION
KEYWORDS    .
SOURCE      Genus species
  ORGANISM  Genus species
            Unclassified.
COMMENT     Annotated using prokka 1.14.6 from
            https://github.com/tseemann/prokka.
FEATURES             Location/Qualifiers
     source          1..2521
                     /organism="Genus species"
                     /mol_type="genomic DNA"
                     /strain="strain"
     gene            47..892
                     /locus_tag="GAJOMMCK_00121"
     CDS             47..892
                     /locus_tag="GAJOMMCK_00121"
                     /inference="ab initio prediction:Prodigal:002006"
                     /codon_start=1
                     /transl_table=11
                     /product="hypothetical protein"
                     /protein_id="X:GAJOMMCK_00121"
                     /translation="MGHNIITIANPKGGVSKSTTAGHLSMSLAQKGRVCAVDFDRQKD
                     LSKMFFLSHPDSFYEHANTLTLINFETSLEDTIKNKYGVDVVVGAPRLRDFSMLVAKD
                     ITFLDRAKEILRDPITAAKYDYIIIDTPGTGIFETTSAVLASDIVIIPVTPARWSLDT
                     LKDFFKDLNDAIKSGSYLSKIFILPSLWGNSAEKEEIYDQLLQIPNVLEDLKKMESGF
                     ELLPKPIILNPIPSSDSIRKRSEFAEPLGENTIGKIAFDKLADRIVKECSNKNKELLG
                     SRLAR"
     gene            1159..1866
                     /gene="noc_2"
                     /locus_tag="GAJOMMCK_00122"
     CDS             1159..1866
                     /gene="noc_2"
                     /locus_tag="GAJOMMCK_00122"
                     /inference="ab initio prediction:Prodigal:002006"
                     /inference="protein motif:HAMAP:MF_02015"
                     /codon_start=1
                     /transl_table=11
                     /product="Nucleoid occlusion protein"
                     /protein_id="X:GAJOMMCK_00122"
                     /translation="MADNIKRFGLLQPIAVRKTSNGYDLIYGERRLRAYKLNKETVIP
                     AIVKNIKQLNTELIPEIKLMENLHREDLSDFEIALSLSVLKSRLKLSDNELTHYVNKS
                     LSWVKHKLIHASTVSKIVEKESENESLISFLSKMSTTSVVDLQPSLEIDKRTVLSWLE
                     MHIKSGNIPKRDEVREFAQSLKTGIINKIKPVNKTNKEKAILSKEQIKEKINEIENRI
                     SQLKREKKNTKKCFYST"
ORIGIN      
        1 aactattttt tactttcctc gctaaattcc tctgtatttt atctgtatgg gacataatat
       61 tattacaatc gcaaatccta agggtggggt ttctaagtca acaaccgctg ggcacctttc
      121 tatgtccttg gctcaaaagg gaagggtttg tgcggttgat tttgataggc aaaaagattt
      181 gtccaaaatg ttttttttaa gccatccgga ttcgttctat gagcatgcaa atacattaac
      241 attaataaat tttgaaacta gccttgaaga tactataaaa aataaatacg gcgtggatgt
      301 tgtagtaggc gctcctcgcc taagagactt ttcaatgctt gttgctaaag atattacatt
      361 cttagatcgg gcaaaagaaa tattaagaga tccaataact gccgcaaagt atgattacat
      421 aattattgat acgccgggaa ctggaatatt tgaaacaacc tccgcggtac tcgcttctga
      481 tattgtaatc attcctgtga cacctgcgag atggtctctt gacacactca aagacttttt
      541 caaagattta aacgatgcca taaaatccgg atcttattta tccaaaatct ttatccttcc
      601 ttccctatgg ggcaactctg cggaaaagga agaaatatac gatcaattac tacaaatacc
      661 caatgtatta gaggatttaa agaaaatgga gtctggtttt gaattattac cgaaaccaat
      721 aatcttaaac ccaataccaa gctcggactc tatacgaaaa cggtcagaat ttgccgagcc
      781 tttgggagaa aatacaattg gaaaaatcgc tttcgacaaa ttagcagata gaattgtaaa
      841 agaatgctca aataaaaata aagaattact tggcagtagg ttagctcgct aacctataaa
      901 tttgtatagt aatcttggta agtaacatat gggaagcata aaaagaaaag aaacttaaac
      961 gattcattcg gtatttcaag tacacctaac attgattctt ataagcataa taatatactt
     1021 cttaaagaac ttaatgaaaa aagaaactca ttagaaccaa attcatacgg tattggagaa
     1081 attcaaaata ttccggtcaa tgccattaaa tccgaggata atccaagaaa aacatttact
     1141 caagaatcct taaaagaatt ggcggataat ataaaacgat ttggactact ccaacccata
     1201 gccgttcgca aaacaagcaa tggatatgat ttaatttacg gagaacgacg actaagggca
     1261 tacaagttaa ataaagaaac agtaatacct gcaatagtaa aaaatatcaa acagcttaat
     1321 acggaattaa ttccagaaat taagttaatg gagaatttgc atcgggagga cctcagcgat
     1381 ttcgagattg cgctaagctt atctgtccta aaatcgagat taaaactttc cgataatgag
     1441 cttacccatt acgtaaataa atctctttct tgggtgaaac ataaacttat acatgcctca
     1501 actgtttcaa aaatagttga gaaagaaagt gaaaatgaat ctttaatatc ttttctatct
     1561 aaaatgtcta ctacatccgt agttgattta caacccagtt tagaaataga taaaagaacc
     1621 gtgctttctt ggcttgaaat gcacattaaa tccggtaata tacctaaaag agatgaagta
     1681 agagaattcg cacaatctct aaaaactgga attattaata aaataaaacc cgtaaataaa
     1741 acaaataaag aaaaggcgat tctgtccaaa gaacaaataa aagaaaaaat aaatgaaatc
     1801 gaaaatcgaa ttagccaatt aaaaagagaa aagaaaaata cgaaaaaatg cttttatagt
     1861 acataaaata cttgtactca aaatcgcacg aagtattatt gctttgaatc taattcacca
     1921 cgattcaaga tcacaaatcg cccgcgggga ggttagagcc cccaagggca cttctttaaa
     1981 gtcccaataa tttagttatg tcccattttg tgcttgacag ttatatagta ctctgtacca
     2041 agtcaaacta tcttaggaga cataactaag aattggccgc tctaacttta agccaataga
     2101 tcttgaatcg aggacctatc gcaaaaggct ccatgcccga cccttagttc ctcgtttttg
     2161 aaatagagta gggtaataca atttaccgtg ctgcgcccgc tgtatgtccg gcaccgtaaa
     2221 caagggaaac caaaatggcc gaggcaatca attacgcttt ggtgatagct cacgctatcg
     2281 aatcactacc actatcaaga gcaaagagac aactgctatc taagattacc gatctagaca
     2341 ttgccggaag attaaacggc ttcggtggat gttacgctaa aaacaaaaca cttggcgagg
     2401 aagtagggct agcagaaacg accgtttcga aatacatccg agagatgagg cgcgatgggt
     2461 atataaagcc aggaaaattc catggacatt atagaatact aaactccagt ctacataatg
     2521 c
//
LOCUS       GAJOMMCK_26             4040 bp    DNA     linear       08-DEC-2021
DEFINITION  Genus species strain strain.
ACCESSION   
VERSION
KEYWORDS    .
SOURCE      Genus species
  ORGANISM  Genus species
            Unclassified.
COMMENT     Annotated using prokka 1.14.6 from
            https://github.com/tseemann/prokka.
FEATURES             Location/Qualifiers
     source          1..4040
                     /organism="Genus species"
                     /mol_type="genomic DNA"
                     /strain="strain"
     gene            complement(70..636)
                     /locus_tag="GAJOMMCK_00123"
     CDS             complement(70..636)
                     /locus_tag="GAJOMMCK_00123"
                     /inference="ab initio prediction:Prodigal:002006"
                     /codon_start=1
                     /transl_table=11
                     /product="hypothetical protein"
                     /protein_id="X:GAJOMMCK_00123"
                     /translation="MKVQLSALKRKRKKFHTRPFERLKLVFLSYLDRMWKENLILVSP
                     ATLLEWRKEKFKIFWALISKRKKPGRPSIPWDVIKLIRRVAKENKIWGATKLHGLLLK
                     LGIFDISERTVSKYIPRPTPNPQKRLSWKQFYSLHSETMVVSDTFSVYSSNFKEIFRV
                     VFFLHVGTRQILHFDIHTNPTTRWIEKF"
     gene            908..3643
                     /locus_tag="GAJOMMCK_00124"
     CDS             908..3643
                     /locus_tag="GAJOMMCK_00124"
                     /inference="ab initio prediction:Prodigal:002006"
                     /codon_start=1
                     /transl_table=11
                     /product="hypothetical protein"
                     /protein_id="X:GAJOMMCK_00124"
                     /translation="MRRILLKKQKGIISRAARDGGVVNKLGLRVILCMMFLSFNLLTG
                     AESPVSEKRNRINHVEYSKTLKYETHFLRKPPYILITSQLIPSHSKSEYDGFGRLVGS
                     ISDTDDGSRSTASYSYDSSFPLSAKTTFPTGTGDPDFLSRTYTDGLGRNIYTVKSASN
                     GGYVLTGRLVYDGNGKLVRKGQSNWATSGEMGRFVLHLEERNPTSFEYDPIGRIKKTT
                     MPVATGETSPTTITTTYNSAFETTEEHSSGTSKRIVKDARGQILYVEDFSTDGSQAKI
                     GFCYDISGNRIKKSDLNDTSTMSCSTTLVGVPTKDTSGRNQAYWSYDAFGKLRAESDP
                     DLGVSSYNYNAFGDLTSSTNAKGITTTLSYDGIGRILIKSIPEGNIAYTYDSFSGSEN
                     ALGRLVRIEDSNQSKTFSYDKLGRVKKETRTILATSAGNPLPTETQGPYITETRYDLL
                     GRVTRIDYLEHPISHGRMRACYEYGSAGYISGISVQVNTNGILPGYCNKDIVENISYN
                     EFGQTATVTLGNGIATSYSYDVKGRMIRLNSSGDVNGNTKVLQDAVYSFNPNNNITNI
                     SNTTTDFNTQYDYGYDGLGRLTSANGSYLGIAEGNLSRRFQQSFDYAKNGNLTAKRIH
                     DPGNGNITDEWSYQYTNHQVTNIDSSRTGADTLTLQYDANGNLTRQRDNVKDLTKRIQ
                     VDSQDRITQIQDGNNAILGSYWYDESGFRIRRSALEEKNNVFTNVEILYPSKFYGLEF
                     IESENVITSVNNVYLNGVRIAAMNEAGALAYYLTDQVDSVSHVLDDEGNTLSQIQYQP
                     YGETFVQRGDLDFSPKYNSQELDRESGFYFYNARYYDPGIAGFTSADTIIDGEWDTQG
                     WNRFSYVKGIRLHLKTLLVTRFPSLVMVLPETAYCQGVVIQMIQDINLKLQINMI"
ORIGIN      
        1 tggaatcgtt gtccgttaag aggtaatcca ttttctttcc ggattgaact tgtttacgaa
       61 ttgcaaactt caaaactttt ctatccatcg tgttgtagga ttcgtgtgaa tgtcgaagtg
      121 aagaatctgc cttgtaccaa catgaagaaa gaaaacaaca cgaaagatct ctttgaaatt
      181 ggaagagtaa acggaaaacg tatcagaaac aaccatggtc tcagaatgaa gtgaatagaa
      241 ctgtttccaa gaaagtctct tctgaggatt tggagtaggt cttggaatgt attttgaaac
      301 cgttctttct gaaatatcaa aaatgccaag tttcaaaagt aaaccatgaa gtttagttgc
      361 tccccagatt ttattttctt tagcgactct tcgaatgagt tttattacgt cccaaggaat
      421 actaggccta cccggtttct ttcttttgga aatcaaagcc cagaagatct tgaatttctc
      481 ttttctccat tccagaagag tagcaggaga aaccaaaatc aagttttctt tccacatccg
      541 atccaaatat gaaagaaata ctaacttcaa acgttcaaaa ggccgtgtat ggaacttctt
      601 ccgtttcctc tttaacgcag aaagttgaac tttcaaaaac aatacctgag ccctgttccg
      661 ggactttctt tcaaaatgga agagcgagta aatcaagaga atctaattca aaccaatcga
      721 cagctcgtaa aacaaacgtt agacctttta tctttcaaga tcggcaattc ttgaaaaagg
      781 aaccacacag atatttaaac ttgaatacag aatccaaaac aaaaactcac aaaatcaacg
      841 ttagattctt tctttttttc gtacaaatca tttcattgta attttaagtg attcattgtt
      901 tagagaaatg agaaggattc ttttaaaaaa acagaaaggc attatttcac gagcggcaag
      961 ggatggaggc gtagtcaata aattgggatt gagagtaata ctttgtatga tgtttctttc
     1021 tttcaattta ttgactggag ccgagagccc ggtttcggag aaacgaaatc gaatcaacca
     1081 tgttgaatac agcaaaactc taaaatacga aacccatttt ctccgaaagc cgccctatat
     1141 actaatcact agccaactaa ttcctagcca ctcgaagagc gaatacgatg gctttggaag
     1201 actggttggt agtatttccg acacggatga cggaagtagg agcactgcga gttacagcta
     1261 tgattcgagt tttccacttt ctgcaaaaac aacgtttcct acgggaacgg gagatcccga
     1321 ctttttgtcg cgcacatata ccgacggact tggtcgtaac atctacacgg taaaaagtgc
     1381 gtctaacgga ggttatgtcc taacgggaag acttgtttac gacggaaatg ggaagttagt
     1441 gcgcaaggga caaagtaatt gggcgacgtc gggagagatg ggccggtttg ttttacattt
     1501 ggaagaaaga aatcctacat cctttgaata cgatccgatc ggaagaatca aaaagacgac
     1561 gatgccggtc gcaacgggcg aaacatctcc tacaacaatt acaaccacgt ataactcagc
     1621 atttgaaacg acagaagagc actccagtgg aacgagtaag agaatcgtaa aggatgcgag
     1681 aggacagatc ctgtatgtgg aggatttttc taccgacgga agtcaggcga agatcggatt
     1741 ttgttacgac atatctggca acagaattaa gaagagcgat ttaaacgaca caagcacaat
     1801 gagttgttct acaacgctcg taggagttcc gacaaaagac acgagcggaa ggaaccaagc
     1861 gtattggagt tacgacgcat ttggcaaact ccgagcggaa agcgatccgg atctgggtgt
     1921 gagttcctac aactacaacg cgtttggtga tctgacctca agcacgaacg caaaaggaat
     1981 aacgacaacc ctcagttacg acggaatcgg aagaatcctc atcaaaagta ttccggaagg
     2041 aaatattgca tatacgtatg attctttttc gggaagtgag aatgcacttg gaagactggt
     2101 cagaatcgaa gactcgaatc aaagcaaaac ctttagctac gacaagttag gtcgtgttaa
     2161 aaaagaaact cggacgatcc ttgcaacttc cgcaggaaac ccgctaccta cagaaacgca
     2221 aggaccatat attacagaaa ctagatacga tcttctcggt cgagtgactc gtatcgatta
     2281 tctggaacat ccgatctccc acggaaggat gcgagcttgt tatgaatatg gaagtgctgg
     2341 atatatttct gggatcagtg tccaagtcaa cacgaacgga attttacccg gatattgtaa
     2401 caaggacatc gtagagaaca tttcctacaa cgagtttgga cagactgcaa ctgttacact
     2461 tggaaacgga attgcaacct cctacagcta cgacgtcaag gggagaatga ttcggctcaa
     2521 ctcttccgga gatgtaaatg gaaatacaaa agtcttgcaa gatgcggtgt attcgttcaa
     2581 cccgaacaac aacattacaa acatctccaa tacaacaacg gacttcaata ctcaatatga
     2641 ttacggatat gacggtcttg gtcgcctaac gagcgccaac ggaagttatt taggaattgc
     2701 ggaaggaaat ctttcgagaa ggtttcagca gtcgtttgac tatgcaaaga atgggaactt
     2761 gactgcaaag cggattcatg atcctgggaa tgggaacatc acggacgagt ggagttatca
     2821 atatacgaat catcaagtta cgaacattga ttcgagtcgt acgggtgctg atactcttac
     2881 tttgcaatac gatgcaaacg gaaatcttac aagacaaaga gacaatgtta aggacttaac
     2941 caagcggatt caagtagatt ctcaagatcg aattactcag atccaagatg ggaacaatgc
     3001 gattcttgga agttactggt atgatgagag cggttttaga attagaagat ccgcgttaga
     3061 agaaaagaat aacgttttta cgaacgtaga aatcctttat ccgagcaagt tttacggtct
     3121 tgagtttatt gaaagtgaga acgtgatcac ttcggtaaac aacgtttact tgaacggagt
     3181 tcgtattgcc gccatgaacg aggccggcgc tcttgcgtat tacctgaccg accaagtgga
     3241 ttccgtatct catgtgttag acgatgaggg aaatactctt tctcagatcc aataccagcc
     3301 gtatggtgag acttttgtcc aacgtgggga tttggatttt tctcctaaat acaattctca
     3361 ggaactggat cgtgaatccg gtttttactt ttacaatgcg aggtattacg atcctgggat
     3421 tgcggggttt accagtgcgg atacgatcat tgacggggag tgggatacgc aaggctggaa
     3481 ccgtttctcg tatgtgaagg gaatccgatt acatttaaag accctactgg tcacgagatt
     3541 cccctcattg gttatggttc tccccgagac ggcttattgc cagggagtcg taatacaaat
     3601 gatacaagat atcaatctga aattgcaaat aaatatgatt taaaagacaa aggtaagatt
     3661 gaggctgctg ccaaagaata tcaagctggt tctcaaaaag gattcaatca aggttattct
     3721 cggactttcg ggtgggcttc tcctactcaa ggccacaatg ctcaatctga tggacaagca
     3781 ttagaaaaat ctgatttatc tggtaagtct aaaccgtaca aagacggtta caaggattct
     3841 gttggtgttg gtcgtgctta tggtatcctt ggcgggctgg ggactgggat ttctgaagcg
     3901 gctggacttg caacagcggg tggaattggg aaaacaggga agacagtaaa tgcgaaaaat
     3961 tcaggcacag atggtggtgt aggcaatttt aaatatgacc cgcgcgttcg agcacgagga
     4021 gttgaagatc ccaaagctca
//
LOCUS       GAJOMMCK_27             9824 bp    DNA     linear       08-DEC-2021
DEFINITION  Genus species strain strain.
ACCESSION   
VERSION
KEYWORDS    .
SOURCE      Genus species
  ORGANISM  Genus species
            Unclassified.
COMMENT     Annotated using prokka 1.14.6 from
            https://github.com/tseemann/prokka.
FEATURES             Location/Qualifiers
     source          1..9824
                     /organism="Genus species"
                     /mol_type="genomic DNA"
                     /strain="strain"
     gene            178..471
                     /locus_tag="GAJOMMCK_00125"
     CDS             178..471
                     /locus_tag="GAJOMMCK_00125"
                     /inference="ab initio prediction:Prodigal:002006"
                     /codon_start=1
                     /transl_table=11
                     /product="hypothetical protein"
                     /protein_id="X:GAJOMMCK_00125"
                     /translation="MQYLVIDASLNGTGIRDEYEGNYIDPSSLGINSDLLDRISSWLL
                     KYEAEHYKGYMNNSLIEELDNEGKELAIQIKKELKNVKIAYYSDAKMDKTIIY"
     gene            complement(987..1280)
                     /locus_tag="GAJOMMCK_00126"
     CDS             complement(987..1280)
                     /locus_tag="GAJOMMCK_00126"
                     /inference="ab initio prediction:Prodigal:002006"
                     /codon_start=1
                     /transl_table=11
                     /product="hypothetical protein"
                     /protein_id="X:GAJOMMCK_00126"
                     /translation="MFYSGKKHTDFKSSHLPDFAKYLGISLHQASYYLNQYKGLRFTD
                     FINQYRIEEALLILSDNSQPVNLKKRLLPAALVLILRSFLLSKRLPVSLRPIS"
     gene            complement(1282..1962)
                     /locus_tag="GAJOMMCK_00127"
     CDS             complement(1282..1962)
                     /locus_tag="GAJOMMCK_00127"
                     /inference="ab initio prediction:Prodigal:002006"
                     /codon_start=1
                     /transl_table=11
                     /product="hypothetical protein"
                     /protein_id="X:GAJOMMCK_00127"
                     /translation="MYERIINKFNIQQKNLLPLESVFVVISFQYILKEFFGTQSLVVS
                     NFDFNFRLKIVSIIFGLQLFPFLQIRPILKSILNLKSNLSIQSIFLFLVVTGYTLLIV
                     SNDVFSFALYGSLFVFLVSLGISAETFFLVKNHKLPARFYAISVIPFFMGLIFFGNAV
                     LVLTFNLNFYFFPFFSYTVIQLLASVLHFNSDKIHLRMNSFVSDPTIVPADKHLLKHV
                     SLADIEKN"
     gene            complement(2178..3248)
                     /locus_tag="GAJOMMCK_00128"
     CDS             complement(2178..3248)
                     /locus_tag="GAJOMMCK_00128"
                     /inference="ab initio prediction:Prodigal:002006"
                     /codon_start=1
                     /transl_table=11
                     /product="hypothetical protein"
                     /protein_id="X:GAJOMMCK_00128"
                     /translation="MNILCRIQVSVFYNVRTTKNNQPLLYVRKNEFPILEIIIISLHF
                     ILIDVSYGLWDLVISNLDKHYRLIFVSILFGIQLFPFLLLRPIIKSKLKIGSQFSISK
                     NILIIAVSIPVFLVLFQDALSLALYGSICIFLLSLFLAVETFFLVKKHRLSFRFYWIS
                     LIPISMALICIGNVAFILKYNSDFNDYPFVSNGINLFIVSLLYFRRYNFRLFELSNST
                     GDNDLLKKSSLADIETKIDLFIKEKRYLDIKFNYMSEFSKYLEIPSYHASLYINKYRG
                     RSYREFINQLRIEEVILNLSNNFQSRNIIKIAFASGFSSYSAFIRSFKKNIGITPSQY
                     IVQNNLKIDPDLRFIHEMKDED"
     gene            3422..3817
                     /locus_tag="GAJOMMCK_00129"
     CDS             3422..3817
                     /locus_tag="GAJOMMCK_00129"
                     /inference="ab initio prediction:Prodigal:002006"
                     /codon_start=1
                     /transl_table=11
                     /product="hypothetical protein"
                     /protein_id="X:GAJOMMCK_00129"
                     /translation="MNTPGQRIKYIRTEGLGKKLNQEEFAATIFLSQSQLSKLENDET
                     ETSEQTAFIIEIVHKFRMEWVLNGKGSKIAIIDDLKEEYTSKFKSVDLLFRKMEIYPK
                     SKKSFDSYFKLSEKQRNVVDQIIDCLLEK"
     gene            4307..5437
                     /locus_tag="GAJOMMCK_00130"
     CDS             4307..5437
                     /locus_tag="GAJOMMCK_00130"
                     /inference="ab initio prediction:Prodigal:002006"
                     /inference="similar to AA sequence:ISfinder:ISGlo4"
                     /codon_start=1
                     /transl_table=11
                     /product="IS5 family transposase ISGlo4"
                     /protein_id="X:GAJOMMCK_00130"
                     /db_xref="COG:COG3039"
                     /translation="MKPEESTKHENQGELFRNRLDQILDHRHPLYQIANKIDWEKFEK
                     EFGKNYTEKTGRPGLRIRLLVGLHYLKHAYNVSDERVVEGYLENPYWQYFCGNEYFEH
                     DLPCDPTSLVKWRKRIGSEGVEKFLEETILLGQREGEIKDQEFRRVNVDTTVQEKAIA
                     FPTDARLYHKMRQALVKEASKENIQLRQSYKRKGKLAFIKQGRYFHAKQSKRANKETK
                     RLKTYLGCVKRDIERKVENPHIRLKSLLEISERILSQTKNSKNKIYSIHAPEVECISK
                     GKSHKRYEFGCKVSLVTTSKSNWIVGVQALHGNPYDGHTLKDAINRMEKVVGLRPKEV
                     YVDLGYKGKDHHPEDVQVHLSNKSRKNMTRWERMWMNRRSAI"
     gene            complement(6186..6533)
                     /locus_tag="GAJOMMCK_00131"
     CDS             complement(6186..6533)
                     /locus_tag="GAJOMMCK_00131"
                     /inference="ab initio prediction:Prodigal:002006"
                     /inference="similar to AA sequence:ISfinder:ISMba5"
                     /codon_start=1
                     /transl_table=11
                     /product="IS5 family transposase ISMba5"
                     /protein_id="X:GAJOMMCK_00131"
                     /db_xref="COG:COG3039"
                     /translation="MYKNYSEIPNELWEKIAPLLPKEKPKPQGGRNRVPTRIVMAGII
                     YRMKTGCQWRAIPHEFGSGQTCHRRFQEWERAGVFKKIYKSILKYYDIKNKIAWTWAS
                     MDSATVKAPKGGA"
     gene            complement(6549..7415)
                     /locus_tag="GAJOMMCK_00132"
     CDS             complement(6549..7415)
                     /locus_tag="GAJOMMCK_00132"
                     /inference="ab initio prediction:Prodigal:002006"
                     /codon_start=1
                     /transl_table=11
                     /product="hypothetical protein"
                     /protein_id="X:GAJOMMCK_00132"
                     /translation="MNFSNYLCIGTSLYIFFMGMYIYKFPDRKKVQGYFLALAGSFSI
                     WISFFVIRQYVTYDYRHYVLDWMLIPTIFFPIFLIRIVSLISNPNHKLPGWQIGIIWI
                     FVLYFLWAAISCSFSVLIDKFNYKYTPTIHYHALIGYQVGFIGYCILKLMRSIVQFPG
                     EQRVRLTLIAFGIFSVLFFALIFIYILPLLGFFYGFLSSIGALISVSLWAVAILQYNV
                     FEIKIAVHEGQYVPILNRLSLNFYMSLFKILDPMGFKYSNFLYKRTCSLKFLCTDLRL
                     RAGLKTACTFEL"
ORIGIN      
        1 attttcctta ctcctttgat aaagaaatat tatctacgaa ggcaataccc aaagaaaatg
       61 gttataatat tttccaaaaa tcaggaacaa tgaataataa aaagggctct tttgaaatgg
      121 gagtgaataa agaaggtata attgatcaca gattctttag accggataaa caataatatg
      181 caatatttag ttattgatgc ttcactaaat ggtacaggta ttagagatga atatgaaggt
      241 aactacattg atccttcatc attgggaatc aattctgatt tattagatcg aattagctct
      301 tggctgctaa aatatgaagc tgaacattat aagggttata tgaataattc cttgatcgaa
      361 gaattagata acgaaggaaa agagctagct attcaaataa agaaagaact aaaaaatgta
      421 aagattgctt actattcgga tgcgaagatg gataaaacaa taatttattg atgagtctcg
      481 caaaaactaa attagtggat gatttgatta atataatgac ggttaggatt tcttttcatt
      541 cgattttgaa ctcgaattga agcgattgta ttggaaaaca cgttcaagaa attgaattca
      601 atgtttttaa acaatttttg ggaatgaaaa acgagtcagg acataacttg tctgactcgt
      661 tttcaataac gattttttca aagaaactac gaaagaacgt tatgctactt tttcataaga
      721 ataggtatgg taaagaccgc caagaacggg agttgagaca agcttttctt tcctgagcct
      781 ggcaaaaact aaaaagagag ttatgcagaa tttattttct gaatttgacg gacttagaat
      841 agcctaaagc cgaatacatt ttcctcttag actatacggt tgtgcccact gtttttcaga
      901 cggtactttt ttgagtattg aatcagttag cttaaaaacg aaactataag aactaaaatc
      961 gaaatgaaat attaagattt tttgattcac gaaatcggtc ggagtgatac cggtaacctt
     1021 tttgaaagca gaaaagaacg gagtataaga actaaagccg caggcaagag ccgttttttt
     1081 aaattcacag gttgggagtt atcggacaaa attagaagag cttcttcgat tctgtattga
     1141 ttgataaagt cagtaaacct gagacctttg tattgattca gataatagga agcttggtgc
     1201 agggaaatac ctaaatattt agcaaaatcg ggaaggtgac tggatttaaa atccgtatgt
     1261 ttttttcctg aataaaacaa ttcaattttt ttcgatatcg gctaaggaaa cgtgttttag
     1321 aagatgcttg tcggctggaa caatggtcgg atcggaaacg aacgaattca tacgaagatg
     1381 aattttatca ctattgaaat gaagtacgga agccaacaat tgaatgacgg tataggaaaa
     1441 gaaggggaaa aaataaaagt tgagattgaa tgtaaggacc aggaccgcat taccgaaaaa
     1501 tatcaatccc ataaaaaagg ggattacaga gatcgcataa aaacgagcgg ggagtttatg
     1561 atttttgact agaaaaaaag tttctgcgga tataccgagg gaaacaagga aaacgaaaag
     1621 actaccgtaa agagcaaacg aaaaaacgtc gttggaaacg atgagtaggg tataaccggt
     1681 aacgactaaa aataaaaaga tagattggat cgaaagattg gactttaagt tcagaataga
     1741 ttttaaaatc ggccttattt gtaaaaaagg gaacaattga agaccgaaaa taatggaaac
     1801 gatttttaat cgaaaattaa aatcaaagtt ggaaacaact aaactttgag ttccgaaaaa
     1861 ttcttttaaa atatattgaa acgaaatcac gacaaacaca ctttccaagg ggagtaggtt
     1921 tttctgttga atattgaatt tattgattat tctctcgtac atctgaaaag tcctctaaaa
     1981 aggtaaacta acgaatcgaa atccaatatt acgtttattt acaattgtta taaaaatcaa
     2041 agagtgattc catggattga agtttctaaa tagatcatcg ggacaatccc caaaactccg
     2101 aaaattagtt gtaaacgaag taatcaaaat acaaaagtaa cctacttggt ttcaaacctt
     2161 tatatttctt aaaaagttta atcttcatct ttcatttcat gaataaatct aagatcggga
     2221 tcgattttca gattattttg aacgatatat tggctaggtg taattccgat gtttttctta
     2281 aaagatcgaa taaaagccga gtaggaactg aatccggagg cgaaagctat tttaataata
     2341 tttctggatt gaaagttatt agacagattc aggatgactt cctcaattct gagttgattg
     2401 ataaattctc gataggaacg tcctctgtat ttattgatat aaagcgaagc gtgataactg
     2461 ggaatttcca gatatttgga aaattcggac atataattga atttaatatc taaatatcgt
     2521 ttctctttaa taaacaaatc tatcttggtt tctatgtccg ctaaggaaga cttttttaaa
     2581 aggtcgttgt caccggtaga attggaaagt tcaaagagtc ggaaattata gcgacggaaa
     2641 tagagcaaag aaacgataaa tagattgata ccattggaaa cgaaagggta atcattaaaa
     2701 tcggaattat attttaggat aaatgctaca ttaccgatac aaatcaaagc cattgaaata
     2761 gggatcaggg aaatccaata aaaacggaac gatagtctat gttttttgac taagaaaaag
     2821 gtttcgactg caaggaacaa agacaaaagg aaaatacaaa tactaccgta aagcgcaagt
     2881 gacagggcat cttggaacaa aacgagaaat acggggatac taacggcgat tatcagtata
     2941 ttttttgaaa tggaaaattg agagcctatt ttaagttttg attttatgat gggtcttagt
     3001 aataaaaaag ggaacaactg aattccaaat aagatggaaa cgaagatcaa tcgatagtgc
     3061 ttatctaaat ttgaaataac caaatcccaa agcccgtatg acacatcgat aagaatgaaa
     3121 tgcaaagaga taattataat ttctaaaatg gggaattcgt tttttctaac gtaaagaagg
     3181 ggttgattgt ttttagttgt tcgtacattg taaaataccg aaacttgaat cctacataaa
     3241 atattcaaaa atcgatcaaa gtgtatgaat ttatcgattt aagataaaac tgaatcaaaa
     3301 catattttct tctttagttt tttaataaaa tgtaccgaat agaaattcag cacgttgtaa
     3361 atagtaaata tagaaatatg aactaaaaat caaagaaaaa aatatactat tataataaaa
     3421 aatgaacaca ccaggacaac ggataaaata cattcgaacg gagggattag gcaaaaaatt
     3481 gaatcaagag gaatttgcgg ccacgatatt cctatctcaa tcccagctta gcaagttaga
     3541 aaatgatgaa acagagactt cggaacaaac agcctttata atagaaattg ttcataaatt
     3601 cagaatggaa tgggttttga atggaaaagg aagtaaaatt gcgataatag atgatttgaa
     3661 agaagagtat acgagtaaat ttaaatctgt ggatctattg tttcgaaaaa tggaaattta
     3721 tccgaaatcg aaaaaaagtt ttgattctta ttttaaactt tctgaaaagc aacgcaatgt
     3781 agtcgatcaa ataattgatt gtctcttaga aaaataaact agtactttat tgtaagacac
     3841 ctctttaact tcatattttt aaataaaatc tccgttttat agtgagatca ccaaatgaaa
     3901 attcatttat agaagtttcc ataaggtatt atactatctc ctaaaaatgt attaaaaatt
     3961 ggaacgatta ttgctcaaat gtataaaaat ggtaatcaaa attaatactt gatatattct
     4021 agaatgtaaa aattcttaca aatttcgtct aatccggaat ttaatgcttt tttgaaagcg
     4081 ggattacacg ttttaatttt tgaaataaac tcatagtctt attttcatac gttcgagtag
     4141 taaatatcaa aatatgcgtg ttcccacaga ttaaattcta gttatttagt cgtccctgaa
     4201 aaagagtcat aatggcgaat aacgcaaata aaatggtttg caatagggaa atgtcaaaaa
     4261 caaaatcacc ggaaagcatc cagaaagcac gtaaaagccg gtgaaaatga aaccagaaga
     4321 aagcacaaaa cacgagaatc aaggcgaact atttcgcaat agattggacc agatcctgga
     4381 tcatagacac ccgttgtatc aaatcgcgaa caagatagac tgggaaaaat ttgagaaaga
     4441 attcggaaag aattacacag agaaaaccgg aagacccgga ttgcgaatcc ggttgttagt
     4501 gggtttgcac tacttgaaac acgcgtataa cgtgtctgat gaaagagtag tagaaggtta
     4561 tttagagaat ccgtattggc aatatttctg cggaaatgaa tatttcgaac atgatttacc
     4621 ttgtgatcca acgagtttag taaagtggag aaagcggatt ggctcagagg gagtagagaa
     4681 atttttagaa gagacgatct tgttaggaca acgcgaaggt gagatcaaag accaagaatt
     4741 tcgcagagtg aatgtagata caacggtgca agagaaagcg atcgcttttc caacggatgc
     4801 aagactgtat cataaaatgc gacaagcttt agttaaggaa gcgtcgaaag aaaatatcca
     4861 attaagacaa agttataaac gaaagggtaa attagcattc attaaacaag gtcgctactt
     4921 tcatgcaaaa caaagtaaac gtgccaacaa ggaaacgaaa cgcttaaaaa cgtatttggg
     4981 ttgcgtaaaa cgggatatag agagaaaagt agaaaatccg catatacgac taaaatcgct
     5041 tttagaaatc tccgaacgaa tcttatcaca aactaaaaat agtaaaaata aaatctatag
     5101 catccatgct cctgaagtgg aatgtatttc taagggaaaa tctcataaga ggtatgagtt
     5161 cggttgtaag gtaagtttag ttaccaccag taaatccaat tggattgtcg gagttcaagc
     5221 cttacatgga aatccctatg acggtcatac tttgaaggac gcaatcaatc ggatggaaaa
     5281 ggttgttggt cttcgaccga aggaagtcta tgtggattta ggttacaaag gaaaagatca
     5341 tcatccggag gatgttcaag ttcatctttc caataaaagc agaaagaata tgactcgttg
     5401 ggaaaggatg tggatgaatc gaagatctgc tatttgaacc cgttatttct catctgaaac
     5461 acgatcacaa tatgattcga aactttctca aaggtagaga aggggatcgt atcaatgctc
     5521 tatttcgctg ctgccgggtg taatttcagt aagctccttc gagctttttt gtccttattt
     5581 ttgaaacctt atatttctcc ttctttcagc ttcgcttttt gatactttgc actttttcag
     5641 ggacgactat ttaatatatt ggtcgtatct tctcgctaaa atttcagctc tttgcaagta
     5701 atccatattc gtatttaatc taagagccgg tctcaaaact atctattaaa gaaattgaaa
     5761 acaataatag tgctcgcgag gtaaagagaa gccatataat tttccgattt tctctcccaa
     5821 cgtatgagaa tggctctgaa tcgattgtgc caactgttgg ttctttcaac gacccatctt
     5881 cgaggctttc ctttgtgttt accgatcaat ggtttctcgc ctcttcttcg aatgtgaggc
     5941 cggatatttc ttcttctaat taatttttcc gtatctttaa agtcatatcc tttatcaaga
     6001 cagagatgtt ttggtttctt tttcttctac cggaaaaaat gaggattgaa tttaaagtct
     6061 cttttacgtt atgcttgtca tgaacattgg ctccgctcaa tgttatggcc aatggaattc
     6121 catttccatc tgtagaatat gccgtttaac ccccaatttg gcgcggtccg tagggttttt
     6181 cccagttaag ctcccccttt gggagcctta accgttgcgc tatccataga ggcccaggtc
     6241 caagctatct tattctttat atcataatat tttaaaatgg acttatagat ctttttaaat
     6301 actccggctc gttcccattc ttgaaatctt ctatgacaag tttgaccaga tccaaactca
     6361 tgtggaattg cacgccactg acagccggtt ttcattcgat agatgatgcc tgccatcact
     6421 attcttgtgg gaacacgatt gcggcctccc tgaggcttag gcttttcttt gggaagcaac
     6481 ggtgctattt tttcccaaag ctcgttcggt atctctgaat aatttttgta catttcacaa
     6541 gtaaataatt acaattcaaa agtacaagca gttttgagac ccgctctaag tcgtaagtca
     6601 gtgcaaagga attttaaaga acaagttctt ttatacaaga aattactata tttaaagccc
     6661 ataggatcta atattttaaa taaactcata tagaagttta aagataatcg atttaaaatt
     6721 ggaacatatt ggccttcatg aaccgctatt ttaatttcaa aaacattata ctgtaaaata
     6781 gcaactgccc aaagtgatac ggatattaga gcaccaatag aagatagaaa tccgtaaaaa
     6841 aaccctaata aagggagtat atatataaaa ataagtgcaa aaaataaaac actaaaaatc
     6901 ccaaaagcta tcaaagttaa gcgaactctt tgctccccag gaaattgaac tatcgatctc
     6961 attaatttta aaatacaata tcctataaat ccaacttgat acccaattag tgcatgataa
     7021 tgaatcgtag gagtgtattt ataattgaat ttgtcaatga gaacgctgaa agagcaagat
     7081 attgcagccc atagaaaata aagaacaaat atccaaataa ttccaatttg ccatcctggt
     7141 aatttatgat ttggatttga aattagagaa acaatacgaa ttagaaaaat cggaaagaaa
     7201 attgtaggta ttaacatcca atctaaaaca taatgtctat aatcataagt aacgtattga
     7261 cgtattacaa aaaaagaaat ccaaatcgaa aaagatcctg ctaaagctaa aaagtaacct
     7321 tggacttttt tacgatctgg aaatttatat atatacatac ccatgaaaaa tatatataag
     7381 gatgtgccaa tacaaaggta atttgaaaaa ttcatggttt ttacacgaaa ttactacaat
     7441 tttgccgcta tgttttgtaa agcattttct ctgatttcta ttaatttaaa aagagctaat
     7501 tctccattta aaaaacatcc aggataatac actaaatctg aatatacttc tgagataatt
     7561 gccccattat cgaaatatac acgttgtaga cctttccaaa ttggattaat taatccataa
     7621 actatactga actttcgatc taaacagtat tttgctaaat tgcatgctac aattttaaag
     7681 gcttgagcgc ctaaaatagt ttgtttaaaa cttacagaat tccagtcggc aatgttagaa
     7741 tgattaacgt tataatgttt tccagaagga aatcttttga caatttctaa aggaattaaa
     7801 ttttcattcg tttttcaact atacgagtag ctgcttgcaa atggccccat cgtacgttac
     7861 ataaaaccat tttgaccaat tgtctaaatc aacagtctca tagtctgaat aaccagcttc
     7921 tgtatagatt tgtttacaga attcttttac tggatttaat ttttttatct tgagaactgt
     7981 cccaagtaaa aagttggaat ccgtttaatt tcgaacttgt tttttgactt tgcggtaatg
     8041 tttcaatggt ttgtatcata agcgaattat gtcacattat aaaataaaac aagccttttt
     8101 cgcttattat aaaataaaaa attagaaata ttgtttagaa gaattaattt aaattaaaat
     8161 ttctaagaaa agaatacaca aacatattct ttaaaaacag aaacgttaca aaataagaat
     8221 tttcagctaa atttgactaa cctaaaaata ggaattagtc tgatgagtgg atagaaggaa
     8281 agaatagaaa cttccacaaa agaaggaagt tagtttgtat ataatcatag tccaagcagg
     8341 ctttccatct ccagccaaag agtatttgga accgtttttg aatatagcaa gtcttttaat
     8401 agaaaatccc aattttactt tttacggtag gatagtaggg gattcaatgt atatacatat
     8461 ttacccgggt ttagcgcatg gattttaatg tgagttttac ctaacgggaa ccaaattttg
     8521 tttcaataga gaaaactttt gaaagagttc tcagattatt ggacgtatca agattaaaaa
     8581 aatcccccta cagaattgta agggggaatt ttaggaaccc taaactaccg gagaaaggtt
     8641 tttaaataca ttaaaatatt atgatccacg tatgtcaaaa ctgattgcag ataatatttc
     8701 ttgaaaatcg aaaatttagc aaaaaagtat aatatgtcgc cgaaaagaaa tacaaaatta
     8761 gataataaat aaagactgta gaaatgggaa atatagcgtg agtgaactcg ccctgcagaa
     8821 gagacattga gagaagcaaa gcaaggaaga agcggttctt tggaacggtt gagcaggtag
     8881 gcgtcttcgc ttaaatggaa ttgaaacaca gtgcaccggc actaaaaacc gggggtctca
     8941 attcagcttt tgtaattatt aattccttac cgggtataaa acaaatgctg ccatcaaacc
     9001 tagaaaatga gaccaaatcc aattgacgaa aaagaaagcc actacggaca ataacgaatg
     9061 accgaagtca ataatccgca cgatcgattg attcgagaaa ccttccaaga taaaaaagaa
     9121 gcggcaactt tcctgaaaaa tacgctctca ccggaagtag tagaattgct tgacttggaa
     9181 aatttagaac tgtcggaaac cagctttatc acagaagaat taaaacaaga acaaaccgat
     9241 ctgttgtttc aaatcccgct cagatccgga aataagtcaa acgtctactt gctcttcgaa
     9301 cataaaagtt atatagacaa cacgatctat atccaactgc tgggatacct aaccgaaatc
     9361 tatcgaaacc aacaaagaaa cgaaggaaaa ctaagcgtag ttatccctta cgtattctat
     9421 cacggagaaa aggaatggaa actaggaaat cgatttttgg accagttcgt aataacaaac
     9481 cgcgagagag aagtattaga agacttcatt ctcgatttta aaatagactt gtttgaattg
     9541 aacggtgtgg aattgaaaga gaagttggaa agtatcacgt tacaagtgac cttgggcgtg
     9601 gtgcagagaa ttcgggaagg agatctggaa ttcataactc acttgcctgg gttattgtcc
     9661 ctactgttgg aagtcgaaga ggaatcaaaa agggttgcaa tcttacgaaa gctgttgttg
     9721 tatatatact gggtgcgtga ttacaaacct tcggaattga aaggaatcct ccaaagatca
     9781 aacttggacg aatacaagga gttgatagtg acaactgcac aaag
//
LOCUS       GAJOMMCK_28             5116 bp    DNA     linear       08-DEC-2021
DEFINITION  Genus species strain strain.
ACCESSION   
VERSION
KEYWORDS    .
SOURCE      Genus species
  ORGANISM  Genus species
            Unclassified.
COMMENT     Annotated using prokka 1.14.6 from
            https://github.com/tseemann/prokka.
FEATURES             Location/Qualifiers
     source          1..5116
                     /organism="Genus species"
                     /mol_type="genomic DNA"
                     /strain="strain"
     gene            41..799
                     /locus_tag="GAJOMMCK_00133"
     CDS             41..799
                     /locus_tag="GAJOMMCK_00133"
                     /inference="ab initio prediction:Prodigal:002006"
                     /codon_start=1
                     /transl_table=11
                     /product="hypothetical protein"
                     /protein_id="X:GAJOMMCK_00133"
                     /translation="MEAELEEEIAREEEILILCETMLAEPDLSEEEMSEVLETILENE
                     LDELEGKLGRVNGRYKGRAIYRKIEIVRAYLKGEANRLIDGFKETAAGALYFLMRNLR
                     WHLNEFPDVSILLSALRYHVGNQAPIEDKKQRKEYIQSYRYTIHQTIGILVDIREALD
                     DANLEFLEQDKDLEKLLVYWQYAILEQYLKIYETRKESPYYKKLGWFKRWALGSYVTQ
                     TRDALHMYLSKKAELEESKSPNEKQGNKKRRRKR"
     gene            complement(849..1172)
                     /locus_tag="GAJOMMCK_00134"
     CDS             complement(849..1172)
                     /locus_tag="GAJOMMCK_00134"
                     /inference="ab initio prediction:Prodigal:002006"
                     /codon_start=1
                     /transl_table=11
                     /product="hypothetical protein"
                     /protein_id="X:GAJOMMCK_00134"
                     /translation="MNFKIEPTPRFEKNLKRLVKKYPSLKKEIKDIISDIQINPTKGT
                     PIRQNCYKIRIPIASKGKGKSGGARVITCVFLIEKVVWLLSIYDKSEKENISDKDLEK
                     AIKEI"
     gene            complement(1162..1383)
                     /locus_tag="GAJOMMCK_00135"
     CDS             complement(1162..1383)
                     /locus_tag="GAJOMMCK_00135"
                     /inference="ab initio prediction:Prodigal:002006"
                     /codon_start=1
                     /transl_table=11
                     /product="hypothetical protein"
                     /protein_id="X:GAJOMMCK_00135"
                     /translation="MKQIILNVPDQKYPFLMELLRNLNFVNVQESGEEKEPTKKEILE
                     DLAESVQEMKLIRAGKLKAKPIQQLLDEL"
     gene            complement(1397..1783)
                     /locus_tag="GAJOMMCK_00136"
     CDS             complement(1397..1783)
                     /locus_tag="GAJOMMCK_00136"
                     /inference="ab initio prediction:Prodigal:002006"
                     /codon_start=1
                     /transl_table=11
                     /product="hypothetical protein"
                     /protein_id="X:GAJOMMCK_00136"
                     /translation="MRVSKKKESEKNVGFPERFRNLRLQKNLSQEDLGKLVGIHANHL
                     GRYERGLSKPSAETLQKLAEALGVSGDFLIGGSSEDFAKAKFEDKDLLRMFQEIEKFP
                     LEEKETIKKVLDAFLTKRKVQELSGT"
     gene            2002..2229
                     /gene="dnaG_4"
                     /locus_tag="GAJOMMCK_00137"
     CDS             2002..2229
                     /gene="dnaG_4"
                     /locus_tag="GAJOMMCK_00137"
                     /EC_number="2.7.7.-"
                     /inference="ab initio prediction:Prodigal:002006"
                     /inference="similar to AA sequence:UniProtKB:Q9X4D0"
                     /codon_start=1
                     /transl_table=11
                     /product="DNA primase"
                     /protein_id="X:GAJOMMCK_00137"
                     /translation="MVRSYGIELRKHGLNWLGRCPFHEDKTPSLIVTPTKHLWHCMGA
                     CKAGGSAIDFVMKKEGLGFQEAVELLLENLN"
     gene            2273..3592
                     /gene="dnaG_5"
                     /locus_tag="GAJOMMCK_00138"
     CDS             2273..3592
                     /gene="dnaG_5"
                     /locus_tag="GAJOMMCK_00138"
                     /EC_number="2.7.7.-"
                     /inference="ab initio prediction:Prodigal:002006"
                     /inference="protein motif:HAMAP:MF_00974"
                     /codon_start=1
                     /transl_table=11
                     /product="DNA primase"
                     /protein_id="X:GAJOMMCK_00138"
                     /translation="MSKELGRKIPTTERVGEEERNLIFKSLEYYRTTLQESRIALSYL
                     NTRKVGSEESIEKYQLGYCDGRMGRTLPVRQSGIGVRVRDVLKDFGILSENGQEYFRG
                     RIVVPIFTKDKELCGMYGRRIIPSKSGSPDHLYLPGKHLGIWNEEDAFKKKELILCES
                     ILDALTFWEHGIRNVTCSYGVEGFTEVIQERILEKQIKRIYIAYDGDAAGDKGAASVY
                     RKFKDQGIEMYRVLLPLGMDINEVAVRSEEVQDTLLGLLEESVQLTQEELAPQTKDSF
                     LFAESTFSPTRPEEALLPTEGLTSLAAIPTQTQPEAKVTKDEVEVRFPERTYVTKGLF
                     RNTVETLKVTLKVIQGERYHVDTVDLLSYKGRTSYISTASNELGEKEETLKKEIGKLI
                     NTLEEVLSEREKERNVKTEVELSPEERAQSGSVFGRPETTYEYSNGL"
     gene            3582..4886
                     /locus_tag="GAJOMMCK_00139"
     CDS             3582..4886
                     /locus_tag="GAJOMMCK_00139"
                     /inference="ab initio prediction:Prodigal:002006"
                     /codon_start=1
                     /transl_table=11
                     /product="hypothetical protein"
                     /protein_id="X:GAJOMMCK_00139"
                     /translation="MDFERCGLVGERVNSLVGYLASITRRTENPLAIIIQSSSSAGKS
                     TLMDSILDFVPEEEKEKYSAMTGQSLFYMSSKNLKNKVLAISEEEGAERAKYALKILQ
                     SEKKISIASAMKDPTTGRTVTEEYSVEGPVVIFLTTTNLEIDEELENRCLILTVNEGR
                     EQTRTILEIQRELETLEGIVKKRDKEKILKLHKNVQRILRPFVVVNPYAKELKFPDTK
                     LRMRRDQKKYLTLIKSIALLHQYQREKKIGRDENGESFEYIEVTKEDMELGSILASKI
                     LGRTLEELTPQTKEVLYSLHTMVEKESEAAKISKSEVRFTRREVRERLGVSDTRLRVH
                     LKRLEELEYLVVRNSRQGQISEYELLYDGEGKEGEEFALGLSFGREETQTLETDSQTQ
                     ETSFLQKEEAGDFLEEDGLFVGFSSWKELLGLAKKSEGSEVA"
     gene            4883..5080
                     /locus_tag="GAJOMMCK_00140"
     CDS             4883..5080
                     /locus_tag="GAJOMMCK_00140"
                     /inference="ab initio prediction:Prodigal:002006"
                     /codon_start=1
                     /transl_table=11
                     /product="hypothetical protein"
                     /protein_id="X:GAJOMMCK_00140"
                     /translation="MSKKEYTYILKKLCKLILLRVDGTDLSNGRASQLPQTSPPKIAT
                     SPSKKGTSPPLRLGKTGGSPG"
ORIGIN      
        1 aaaggaacga aatcagatca aagcaaagac ggagaaaaag atggaagcgg aattagaaga
       61 ggaaatagca agagaagagg aaatcctaat cctgtgtgaa acaatgctgg cagaaccgga
      121 cttgtcggaa gaggaaatga gcgaagtatt agaaacaatc ctggaaaacg agttagatga
      181 attagaagga aagctcggtc gtgtaaatgg ccgttacaag ggaagagcaa tataccgcaa
      241 aatcgagatt gtccgagcgt atttgaaggg agaggcgaat agactgatag atggatttaa
      301 agaaacggct gcgggcgcgt tgtatttctt aatgagaaat ttgcgatggc atttgaatga
      361 atttccggac gtatcgatct tgctatcggc gttaaggtat catgtaggga accaagcacc
      421 gattgaggac aaaaaacagc gcaaagaata catccaatcg tatcggtata cgatccacca
      481 aacgatcgga atactggtag atattcgtga agctttggac gatgcgaact tagaattctt
      541 ggaacaagat aaagacttag agaagttgct ggtatattgg caatatgcaa tattagagca
      601 gtatttaaaa atatatgaaa cccgcaaaga aagtccgtat tacaagaagc tcggatggtt
      661 taagagatgg gcgttaggca gttatgtgac acaaacgaga gatgctttgc atatgtattt
      721 gtccaaaaaa gcggagttag aagaaagtaa gagcccgaat gagaaacagg gtaacaaaaa
      781 gagaagacga aagagataga cggaatttca aagagtaatt ttggcgttgt cagttttatg
      841 gaaatatatt aaatttcttt aatagctttt tctaaatctt tgtcggatat attttctttt
      901 tcagacttgt cgtagatgga gagaagccaa acgacttttt cgattaggaa gacacaagtg
      961 atgactcttg cgccgccgga tttacctttt cctttggaag cgattggaat ccggattttg
     1021 tagcagttct gacgaattgg agttcctttg gttggattta tttgaatgtc agaaataata
     1081 tcttttattt cttttttgag agaagggtat tttttaacga gtcgtttgag gtttttctcg
     1141 aaacgaggag ttggctcaat tttaaagttc atctaagagt tgttgaatgg gttttgcttt
     1201 tagtttaccg gctcgaatga gtttcatttc ctggacactt tccgcgaggt cttcgagaat
     1261 ttctttttta gtgggttctt tttcttctcc ggactcttga acgtttacaa aattaagatt
     1321 tcgtagcagt tccattagga aaggatattt ctgatcagga acgttgagaa taatttgttt
     1381 catgattttc ttctggctat gttccgctga gttcttggac ttttcttttg gtcaaaaaag
     1441 catctaagac tttcttaatc gtttcttttt cttcaagggg aaacttttca atttcctgaa
     1501 acatcctgag taaatctttg tcttcgaatt tggctttagc aaagtcttcg gaggaacctc
     1561 caattaaaaa gtctccggag acgccgagag cttcggctaa cttttgtaac gtttcagctg
     1621 agggtttaga aagtcctctt tcatatcgtc cgagatgatt tgcatgaata cctacgagtt
     1681 ttccaagatc ttcttgggaa agattctttt gtagacgtaa gtttcgaaat ctttctggaa
     1741 aaccgacgtt tttttcactt tctttcttct tggatactct catttacaat cattgtattg
     1801 ggttaaacct gttaatttca agaaaaaaga gacatggaga tttgataggg aaatatttac
     1861 attgacacta tggcattatt aatgtttgtt aaacaagcat agacatttga ttaaaaaatc
     1921 acccccggag cgttgcctca tgcctgaata catcccaaaa gaagagataa cccgcctgaa
     1981 aacggaacgg acctaatcgc gttggtgcgg agctacggaa tcgaactaag aaagcacgga
     2041 ctgaactggc taggaaggtg cccgttccac gaagacaaaa cgccttcgct catcgtaaca
     2101 ccgacaaaac atttgtggca ttgtatggga gcttgcaaag cgggcggaag cgcgatcgac
     2161 ttcgtaatga agaaagaggg attaggcttt caagaagcgg tagaattact acttgagaat
     2221 ttgaactaaa agcacaggat ccggtaacaa aaagcgtccg acccccttag cgttgtcaaa
     2281 ggaacttggt agaaagatcc cgacgacaga gcgagttggt gaagaagagc ggaacttgat
     2341 cttcaagtca ttggaatact atcgaacaac attgcaggaa agtagaatcg cgctttcgta
     2401 tttgaacaca aggaaggtag gcagcgagga atcgatagaa aaataccagt tgggttattg
     2461 cgacggaaga atggggcgga cgttgccggt aagacaaagc ggaatcggag tgagggtaag
     2521 ggatgtgttg aaggatttcg gaatcttgag cgagaacggg caagagtatt tccgaggcag
     2581 aatcgtggta ccgattttca caaaagacaa agagctttgc ggaatgtatg gaagacggat
     2641 catcccgagt aagagcggat caccggatca tctttactta cctggaaaac atttggggat
     2701 ctggaacgaa gaggacgcgt ttaaaaagaa agagctaata ctttgcgaat cgatcttgga
     2761 cgcgttgacc ttttgggaac atggaatcag gaacgtgact tgcagttacg gagtggaagg
     2821 attcacggaa gtaatccagg agaggatttt agagaagcaa atcaaaagaa tctacatcgc
     2881 atacgacgga gacgcggcgg gcgacaaggg agcggcatcg gtatatcgga agttcaaaga
     2941 ccaagggatc gagatgtatc gggtgttgtt accgttggga atggatatca acgaagttgc
     3001 ggtacgaagc gaagaagtac aagacacact cctcggactc ttagaagaga gcgtgcagct
     3061 tacccaagaa gaactcgcac cccaaacgaa ggactcgttt ctatttgcag aatcgacttt
     3121 ctcacccact cgcccggaag aagcacttct tcccacggaa ggacttactt ctttagccgc
     3181 tattcccaca caaacccaac cggaagccaa agtcacgaaa gacgaagtgg aagtaagatt
     3241 tccggagaga acgtatgtaa cgaagggcct atttcgcaac acagtagaga cattgaaagt
     3301 gacgttgaag gtaatccaag gggaacggta tcacgtggat actgtggacc ttttgagtta
     3361 caaaggcaga acgtcgtata tatccacggc ttcgaatgaa ctgggagaaa aagaagaaac
     3421 gcttaaaaaa gaaatcggga aactgatcaa caccttagaa gaggtcttga gcgaaagaga
     3481 gaaggagaga aacgtaaaga cggaagtgga gttgagtcct gaggaaaggg cgcaaagcgg
     3541 ttcagtattt ggaagacccg aaactactta cgaatattct aatggacttt gagagatgcg
     3601 gccttgtggg tgagagagtg aattccctgg tcgggtattt agcgagtatc acgagaagaa
     3661 cggagaaccc tcttgccatc attatacaaa gctcctcaag cgcgggcaaa tcgacactga
     3721 tggattcaat tctcgacttc gtcccggagg aagagaaaga gaagtattcg gcgatgacgg
     3781 gccaatctct tttctatatg tcctccaaga atttaaaaaa caaggtgtta gcgatttcgg
     3841 aagaagaagg agcggaaaga gcgaagtatg cgctcaagat tttgcagagt gaaaaaaaga
     3901 tcagcatcgc aagcgcgatg aaagacccga cgaccggaag gacggtgacg gaggaataca
     3961 gcgtggaagg gccggttgta atctttttaa cgaccacaaa cttggagatt gatgaagagt
     4021 tagaaaacag atgtctcatc ctaacggtga acgaaggaag ggaacagacg agaacgatcc
     4081 tcgaaatcca aagagagctt gagacgcttg agggaattgt caagaagcgg gacaaagaga
     4141 agattttgaa actacacaag aatgtgcaga gaatccttcg tcctttcgtg gtagtgaatc
     4201 cgtatgcgaa agagttaaag tttccggata cgaaactaag aatgcgtcgg gaccaaaaga
     4261 agtatctgac tttaatcaaa tccatcgccc ttcttcatca ataccaaaga gagaagaaga
     4321 ttggacgaga cgagaacgga gagagtttcg aatacatcga ggtaaccaag gaagacatgg
     4381 agcttggaag tattctcgca tcgaagatct tggggagaac actcgaagaa ctcacccccc
     4441 agacgaagga agtcttgtat tcgttgcata caatggtaga gaaagaaagc gaggcagcaa
     4501 agatttccaa gagcgaggta cgttttacga gaagagaggt gcgagagaga cttggggtaa
     4561 gcgacacaag attgcgcgta catctgaaac gactggaaga gcttgagtat ttggtcgtac
     4621 gtaattcaag acagggccag atatcggaat acgagttact ttatgacgga gagggaaagg
     4681 agggagaaga atttgcactt ggactttcct ttgggagaga ggagacgcaa acgttagaaa
     4741 ccgactcgca aacacaagag acgtcttttt tgcagaaaga agaagcgggg gactttcttg
     4801 aagaagacgg cttgtttgta gggttttcga gttggaaaga gctattaggg cttgccaaaa
     4861 aatcggaagg gagtgaagtt gcatgagcaa aaaagaatat acatatattt taaagaagct
     4921 ttgtaaatta attcttctca gggttgacgg cacagactta agcaacgggc gtgcctcaca
     4981 attgccacaa acttcgcccc ccaaaatcgc aacttcgcct agcaaaaagg gcacttcgcc
     5041 cccccttcgc ctaggcaaaa ccggggggtc gccggggtag ccgccccccc gacctcttgc
     5101 attctgtagg ggttta
//
LOCUS       GAJOMMCK_29             5780 bp    DNA     linear       08-DEC-2021
DEFINITION  Genus species strain strain.
ACCESSION   
VERSION
KEYWORDS    .
SOURCE      Genus species
  ORGANISM  Genus species
            Unclassified.
COMMENT     Annotated using prokka 1.14.6 from
            https://github.com/tseemann/prokka.
FEATURES             Location/Qualifiers
     source          1..5780
                     /organism="Genus species"
                     /mol_type="genomic DNA"
                     /strain="strain"
     gene            25..1242
                     /locus_tag="GAJOMMCK_00141"
     CDS             25..1242
                     /locus_tag="GAJOMMCK_00141"
                     /inference="ab initio prediction:Prodigal:002006"
                     /codon_start=1
                     /transl_table=11
                     /product="hypothetical protein"
                     /protein_id="X:GAJOMMCK_00141"
                     /translation="MQYDANGNLTRQRDNAKDLTKRISVDSQDRITQIQDGNNAILGS
                     YWYDESGFRIRRSALEEKNNVFTNVEILYPNKFYGLEFIESENVLTSVNNVYLNGVRI
                     AAMNEAGALAYYLTDQVDSVSHVLDDEGNTLSQIQYQPYGETFVQRGDLNFSPKYNSQ
                     ELDRESGFYFYNARYYDPGIARFTSADTLIPDEHNSQGWNRFAYVYNNPIGAKDPTGH
                     VPQKSCGPEYCGGGIGGGGDSRGSHWANTSKNSDIGQGPSSGGVRGSSGNSGSGSNSG
                     FKGSGGNNGSTRTSAKGSNTYSNTNSNRNTSKPSNDSSLKSDTGSKPSLKSHKEALKE
                     VHDKVGKQPKGEPGKFGSPQAGNSKKGYRLDPGHPNAKPGSGEEGHHINYWDYSGGKR
                     GNGAKEGAIPIKD"
     gene            1328..1771
                     /locus_tag="GAJOMMCK_00142"
     CDS             1328..1771
                     /locus_tag="GAJOMMCK_00142"
                     /inference="ab initio prediction:Prodigal:002006"
                     /codon_start=1
                     /transl_table=11
                     /product="hypothetical protein"
                     /protein_id="X:GAJOMMCK_00142"
                     /translation="MEKIKIENFIATYPYKAFPYWEALSIQECAKIKKEIILKLSLPS
                     NVTDLNFIKSIEKKGVFKAILDLDHSENIKTTLVNNLPSTKNELIYINWYRMDRIDQM
                     YLIDLINNFDDIWYPSVDDIDIIDMSISWILSVSHFGEIKLIDLI"
     gene            1872..4556
                     /locus_tag="GAJOMMCK_00143"
     CDS             1872..4556
                     /locus_tag="GAJOMMCK_00143"
                     /inference="ab initio prediction:Prodigal:002006"
                     /codon_start=1
                     /transl_table=11
                     /product="hypothetical protein"
                     /protein_id="X:GAJOMMCK_00143"
                     /translation="MGLRVILCVTLFSFNLLTGAESPVSEKQERSGNVEYNEILKSVK
                     DFLRKPPYLLITKQLTTSHSKYVEDFGNDGSAAKIGFCYDISGNRIKKSDLNDSSLMS
                     CPTTLVGVPTKDTSGRNQAYWSYDAFGKLRAESDPDLGVSFYTYNVFGDLTSSTNAKG
                     VTTNLSYDSIGRILIKSIPEGNIAYTYDSLSGSENALGKLVRVEDGNQSKTFSYDKLG
                     RVKKETRTILAISSGNPLPTETQGPYITETRYDLLGRVTRIDYPEHPISHGRMRACYE
                     YGSAGYISGISVQVNTNGILPGYCNKDIVENISYNEFGQTASLVLGNGIATSYSYDVK
                     GRMVRLNSSGDINGNTKVLQDAVYSFNPNNNITNISNTTTDFNTQYDYGYDGLGRLTN
                     TAGSYVETADNLSKRFRQSYSYAKNGNLTAKRIHDPGNGNITDEWSYQYTNHQVTNID
                     SSRTGADTLTLQYDANGNLTRQRDNAKDLTKRISVDSQDRITQIQDGNNAILGSYWYD
                     ESGFRIRRSALEEKNNVFTNVEILYPSKFYGLEFIESENVITSVNNVYLNGVRIAAMN
                     EAGALAYYLTDQVDSVSHVLDDEGNTLSQIQYQPYGETFVQRGDLNFSPKYNSQELDR
                     ESGFYFYNARYYDPGIARFTSADTIIDGEFDTQGWNRFSYVKGNPIGAKDPSGHEANA
                     GIGIMMNSQCRGNAGCNSAGLNAVSEGAKKAVVGTAAVAATAATGYAAAAEVGSATLP
                     SAIYLSSRLGSSNITNSLLNRLPQSQGAVANSVNATKEATKYGKIVPTNDLATIKEKG
                     LPKQGWPTIAKLDDLKKVNLNNPKEIVSTLYNKQLQADPKYLERFKGGGTLLELTIPK
                     NTTIRASGITNKSPYGIPQYKVDGEIPYKNIDYPGKTK"
     gene            4553..5317
                     /locus_tag="GAJOMMCK_00144"
     CDS             4553..5317
                     /locus_tag="GAJOMMCK_00144"
                     /inference="ab initio prediction:Prodigal:002006"
                     /codon_start=1
                     /transl_table=11
                     /product="hypothetical protein"
                     /protein_id="X:GAJOMMCK_00144"
                     /translation="MKSQDNLKQIITEIRKLAKRHTRDKSKKQFDEELFGLYFLEYIK
                     EKKIKPDIIFQIASEFMQSPDNFDKDMAIFIINAEGVKQELILNFIEKNLPTLNEEQT
                     SSIMFLVNKYHLENLYYPVFNHLKFNSFYGSESLRSRFTYTGILFEKEEGYKELEKEL
                     EKELLIINNTTKQSELYTGNVLFLLIANKNYKNIERIFQHSRSQKKRTHLEQQTLIAA
                     KRWNAGFKERLMIKKAIIAACIKNFFKPNKAKPRKN"
ORIGIN      
        1 cgtacgggtg cagatactct tactttgcaa tacgatgcaa acggaaatct gacaagacaa
       61 agagacaatg cgaaggactt aacgaagaga atcagtgtag attctcaaga tcgaattact
      121 cagatccagg atgggaacaa tgcgattctt ggaagttact ggtatgacga gagcggtttt
      181 agaattcgta gatccgcgtt agaagaaaag aacaacgttt ttacgaacgt agaaatcctt
      241 tatccgaata agttttacgg tcttgagttt attgagtccg agaatgtcct tacttcggta
      301 aacaacgttt acttgaacgg agttcgaatc gccgccatga acgaggctgg tgctcttgcg
      361 tattacctga ccgaccaagt ggattccgta tctcatgtgt tagacgatga gggaaatact
      421 ctttctcaga tccaatacca gccgtatggt gagacgtttg tccaacgtgg ggatttgaac
      481 ttttctccta aatacaattc tcaggaactg gatcgtgaat ctggatttta cttttacaac
      541 gcgaggtatt acgaccctgg gattgcgagg tttaccagtg cggatacttt aattccggat
      601 gaacacaact ctcaaggttg gaatcgtttt gcatacgttt acaacaatcc gattggggct
      661 aaggacccta caggtcacgt tcctcaaaaa tcatgcggac cagagtattg cggtggagga
      721 attggtggcg gaggcgatag ccgtggttct cattgggcaa atacttcaaa aaattctgat
      781 atcgggcaag gtccatcttc cggcggagtt cgaggatcat caggaaatag tgggtcaggt
      841 tcaaacagtg gttttaaagg ttccggtgga aataatggat caactcgaac tagtgcaaaa
      901 gggtcaaaca catactctaa cactaattct aataggaata cctcgaaacc atcaaatgat
      961 agtagtttaa aatcagatac aggttcaaaa ccatcgctaa aatcacataa agaggcactt
     1021 aaagaagttc atgataaagt aggaaagcag cctaaaggag aacctggaaa atttggtagt
     1081 ccccaagcgg ggaattcaaa aaaaggatat agattagatc cagggcatcc taatgctaag
     1141 cctggttctg gggaagaagg tcatcatatt aattattggg attattccgg cggcaaacgt
     1201 ggaaatggtg cgaaagaagg tgcaattccg ataaaagact agagagcttg ctcaaaaata
     1261 ctttgccttt gtttaaaata ccgattctaa ttattctaag atatttttga gataacttta
     1321 ataaattatg gaaaaaatca agattgagaa ttttattgcg acttatcctt ataaagcatt
     1381 tccatattgg gaagcgctat ctattcaaga atgtgctaaa attaaaaagg aaattatctt
     1441 aaaattaagc cttccttcta atgtgactga tcttaatttt atcaaatcaa ttgaaaagaa
     1501 aggagtattc aaagccatat tagatttgga tcattctgaa aacatcaaga ccaccctagt
     1561 gaataattta ccttcaacta agaatgaact aatctatatt aactggtata gaatggacag
     1621 aatagatcaa atgtatctta tagatttaat taataatttc gacgatatct ggtatccatc
     1681 cgtagatgat attgatatta ttgatatgtc tatttcttgg attctttcag tttctcattt
     1741 tggagaaatt aaattaatag atctaattta aacttgagcg tcgcaaaaac taaaaaagca
     1801 gaacgcttct cgaacaacga aaaaaataac ctttcactaa cgcggcaggg gatggaggcg
     1861 tagtcaataa attgggattg agagtaatac tttgtgtcac attattttct ttcaatttat
     1921 tgactggagc cgagagcccg gtttcggaga aacaagagcg aagtggcaat gttgaataca
     1981 atgaaatact aaaatcagta aaggattttc tccgaaagcc gccctattta ctaattacta
     2041 aacaactaac tactagccac tcgaagtatg tagaagattt tggaaatgac ggaagtgctg
     2101 cgaagattgg gttttgctac gacatatctg gcaacagaat caagaagagc gatttaaacg
     2161 actcaagttt gatgagttgt cctacaacgc ttgtaggagt tccgacaaaa gatacgagcg
     2221 gaaggaacca agcatactgg agttacgacg catttggcaa actccgagcg gaaagcgatc
     2281 cggatctggg tgtgagtttt tacacgtaca acgtgtttgg cgatctgacc tcaagcacga
     2341 atgccaaagg agtcacgaca aacttgtcgt atgattccat cggaagaatc ctcatcaaaa
     2401 gtattcccga agggaacatt gcatatacat acgattccct ttccggaagt gaaaacgcgc
     2461 tgggcaaact cgtccgagtc gaagacggaa atcaaagcaa aacctttagc tacgacaagt
     2521 taggtcgtgt taaaaaagaa actcggacga tccttgcaat ttcttccgga aacccgttac
     2581 ctacagaaac gcaaggacca tatattacag aaactagata tgatctgctt ggtcgagtga
     2641 ctcgtatcga ttatccggaa catccgatct ctcacggaag gatgcgagct tgttatgaat
     2701 atggaagtgc tggatatatt tctgggatca gtgttcaagt taatacgaac ggaatcttac
     2761 ccggatattg taacaaggac atcgtagaga atatttccta caacgagttt ggacaaactg
     2821 caagtttagt tctcggaaac ggaattgcaa cctcttacag ctatgacgtc aaggggagaa
     2881 tggtgcgact caattcttcc ggagatataa atggaaatac aaaagtcttg caagatgcgg
     2941 tgtattcgtt caacccgaac aacaacatta caaacatctc caatacaaca acggacttca
     3001 atactcaata tgattacgga tacgatggtc ttggtcgctt aacaaacaca gccggaagtt
     3061 acgtcgagac cgctgacaat ctcagcaaac ggtttagaca aagttattcg tatgcaaaga
     3121 atgggaactt gactgcaaag cggattcatg atcctgggaa tgggaacatc acggacgagt
     3181 ggagttatca atatacgaat catcaagtta cgaacattga ttcgagtcgt acgggtgcag
     3241 atactcttac tttgcaatac gatgcaaacg gaaatctgac aagacaaaga gacaatgcga
     3301 aggacttaac gaagagaatc agtgtcgatt ctcaagatcg aattactcag atccaagatg
     3361 ggaacaatgc gattcttgga agttactggt atgatgagag cggttttaga attagaagat
     3421 ccgcgttaga agaaaagaac aacgttttta cgaacgtaga aatcctgtat ccgagcaagt
     3481 tttacggtct tgagtttatt gaaagcgaga acgtgatcac ttcggtaaac aacgtttact
     3541 tgaacggagt tcgtattgct gccatgaacg aggccggcgc tcttgcgtat tacctgaccg
     3601 accaagtgga ttccgtatct cacgtgttag acgatgaggg aaatactctt tctcagatcc
     3661 aataccagcc gtatggtgag accttcgtcc aacgtgggga tttgaacttt tctcctaaat
     3721 acaattcgca agaactggat cgtgagtccg ggttttactt ttacaatgcg aggtattacg
     3781 atcctgggat tgcgaggttt acgagtgcgg atacgatcat tgacggggag tttgatacgc
     3841 aaggctggaa ccgtttctcg tatgtgaagg ggaatccgat cggtgcgaaa gacccaagcg
     3901 ggcatgaagc aaacgctggc attgggatca tgatgaattc ccagtgtaga ggaaatgcag
     3961 gttgtaattc cgctggtttg aatgccgttt cggaaggtgc aaaaaaagca gttgttggaa
     4021 ctgctgcggt tgctgctact gctgcaacgg ggtatgcagc agctgcagaa gtcggttccg
     4081 ccactcttcc ttctgctatt tatttaagta gtagacttgg tagttctaat attacaaatt
     4141 ctttattaaa tagacttcct caatcgcaag gtgcagttgc aaattctgta aatgcgacga
     4201 aagaagccac taaatatggt aagattgttc ctacaaatga tttagctacg ataaaagaaa
     4261 aaggtcttcc taaacaggga tggccgacta tagcaaagtt agatgatcta aagaaagtga
     4321 atttaaataa tccaaaggaa attgtttcta ctttgtataa caagcaactt caagcagatc
     4381 cgaagtatct tgaacgattt aaaggcgggg gtaccttatt ggaattaacg attccgaaaa
     4441 acacaaccat tagggcttct ggtattacta acaaaagtcc atacggaatt ccgcaatata
     4501 aagttgatgg tgaaattcct tacaaaaata tcgattatcc ggggaaaacg aaatgaaaag
     4561 ccaggataat ttgaaacaaa taattaccga aattagaaaa ttagcaaaaa gacatactcg
     4621 ggataaatca aagaaacagt ttgatgaaga attatttgga ctttatttct tagagtatat
     4681 taaagaaaag aaaatcaaac cagatattat atttcaaatc gcgtccgaat tcatgcaaag
     4741 cccggataat ttcgataaag atatggctat ctttattata aatgccgagg gagtaaaaca
     4801 agaattgatt ttaaatttta tagaaaaaaa tttacccacc ttgaatgaag aacaaactag
     4861 ctcaataatg ttcctagtta ataagtatca tctagaaaat ttatattatc ctgtttttaa
     4921 tcatcttaag ttcaattcat tttacggttc agaaagtcta agaagccgat ttacatacac
     4981 aggtattctt tttgaaaaag aagaaggtta caaagaatta gaaaaagaat tagaaaaaga
     5041 attgctaatc attaataata ctacgaaaca aagtgaactt tataccggaa acgttttatt
     5101 tcttttaatc gctaataaaa actataaaaa cattgaaaga atttttcaac attctcgtag
     5161 tcagaaaaaa agaactcacc tagaacaaca gactttaata gcagcaaaac gatggaatgc
     5221 gggatttaag gaacgactta tgattaaaaa ggcaattatt gcagcttgca ttaaaaattt
     5281 ctttaaacca aacaaggcta aacctcgcaa aaactaacgc ggcaagggat ggaggcgagt
     5341 caataaattg ggactgaaag taatactttg tatgacgttt ctttcttttc aatttattga
     5401 cttggagccg agagcccggt ttcggagaaa ctgggtaagc gactaacgaa gcttacggtt
     5461 aaatttataa ctctgattga tttcccccgt cgtttaaaaa atatcctttc taagattccg
     5521 gggagatttc cctgtaaatt taatagaagc cctgtgaaac gaagaagcgg aattgaagcc
     5581 acattcaaga gcgatattta aaagattata atctgatttt gtgcgtatca tatccattac
     5641 ttcgttgatc ctgtgatagt ttaaaaaatc gacatagctc attttaatat atttgttcaa
     5701 atacttcgaa gcctgatggg tggtaagacc taaatcaacg gtaaagtccg gaagtcgaag
     5761 ttcttcgtct ttaaaacctt
//
LOCUS       GAJOMMCK_30            11783 bp    DNA     linear       08-DEC-2021
DEFINITION  Genus species strain strain.
ACCESSION   
VERSION
KEYWORDS    .
SOURCE      Genus species
  ORGANISM  Genus species
            Unclassified.
COMMENT     Annotated using prokka 1.14.6 from
            https://github.com/tseemann/prokka.
FEATURES             Location/Qualifiers
     source          1..11783
                     /organism="Genus species"
                     /mol_type="genomic DNA"
                     /strain="strain"
     gene            complement(5..643)
                     /locus_tag="GAJOMMCK_00145"
     CDS             complement(5..643)
                     /locus_tag="GAJOMMCK_00145"
                     /inference="ab initio prediction:Prodigal:002006"
                     /codon_start=1
                     /transl_table=11
                     /product="hypothetical protein"
                     /protein_id="X:GAJOMMCK_00145"
                     /translation="MCLFLILNGGILFEQGTFRNENRITFGFYYGLVLYSCIAVLVCF
                     YFILGNSDNPWIYCKRLLGMIPVVILFSYLIPDLYLISFVDILGFMISIFAFTWSLRN
                     ILNTNKSILYFNLPFLSFLISICFVFDLFGTVFNKKDFFFFAELIPGSIICYAILLER
                     FFPSLFSKATIPNIDKDFVETIPKDIEKKKYPPRNVLDGIDLNKVEIKLNHF"
     gene            complement(685..807)
                     /locus_tag="GAJOMMCK_00146"
     CDS             complement(685..807)
                     /locus_tag="GAJOMMCK_00146"
                     /inference="ab initio prediction:Prodigal:002006"
                     /codon_start=1
                     /transl_table=11
                     /product="hypothetical protein"
                     /protein_id="X:GAJOMMCK_00146"
                     /translation="MFDINTVGILNYKNILELGIIYFHAFGVVIGFLLGFSKLF"
     gene            complement(1468..1902)
                     /locus_tag="GAJOMMCK_00147"
     CDS             complement(1468..1902)
                     /locus_tag="GAJOMMCK_00147"
                     /inference="ab initio prediction:Prodigal:002006"
                     /codon_start=1
                     /transl_table=11
                     /product="hypothetical protein"
                     /protein_id="X:GAJOMMCK_00147"
                     /translation="MKRELGRLDIPESIWKKFQPFLPKNKQDPSKGGRPRLDDRVAMA
                     AIFYRVRTGVQWRYIPPMFGSKSTLHRRFQEWVAAGVFDKIEKEALKLYERSVKIRTK
                     RMAAGGSFARAPKGGLSRVQTRRIAAKEALKGIFSSIGVEHL"
     gene            complement(2036..2455)
                     /locus_tag="GAJOMMCK_00148"
     CDS             complement(2036..2455)
                     /locus_tag="GAJOMMCK_00148"
                     /inference="ab initio prediction:Prodigal:002006"
                     /inference="similar to AA sequence:ISfinder:ISMma12"
                     /codon_start=1
                     /transl_table=11
                     /product="IS5 family transposase ISMma12"
                     /protein_id="X:GAJOMMCK_00148"
                     /db_xref="COG:COG3039"
                     /translation="MGVKRHILTDGNGIPLAITLSGANVHDKHNVKETLNSILIFSGR
                     RKKKPKHLCLDKGYDFKDTEKLIRRRNIRPHIRRRGEKPLIGKYKGKPRRWVVERTNS
                     WHNRFRAILIRWERKSENYMASLYLASTIIVFNFFNR"
     gene            complement(2485..2832)
                     /locus_tag="GAJOMMCK_00149"
     CDS             complement(2485..2832)
                     /locus_tag="GAJOMMCK_00149"
                     /inference="ab initio prediction:Prodigal:002006"
                     /inference="similar to AA sequence:ISfinder:ISMba5"
                     /codon_start=1
                     /transl_table=11
                     /product="IS5 family transposase ISMba5"
                     /protein_id="X:GAJOMMCK_00149"
                     /db_xref="COG:COG3039"
                     /translation="MDKYYSEIPNELWEKIAPLLPKEKPKPQGGRNRVPTRIVMSGII
                     YRMKTGCQWRAIPNEFGSGQTCHRRFQEWERAGVFKKIYQCVLKYYDVKNKIAWTWAS
                     MDSAMVKAPKGGV"
     gene            3223..3333
                     /locus_tag="GAJOMMCK_00150"
     CDS             3223..3333
                     /locus_tag="GAJOMMCK_00150"
                     /inference="ab initio prediction:Prodigal:002006"
                     /codon_start=1
                     /transl_table=11
                     /product="hypothetical protein"
                     /protein_id="X:GAJOMMCK_00150"
                     /translation="MVPYSVEMSKNGNISEAQPKMSGGYVTLSVLNLVKN"
     gene            3343..6021
                     /locus_tag="GAJOMMCK_00151"
     CDS             3343..6021
                     /locus_tag="GAJOMMCK_00151"
                     /inference="ab initio prediction:Prodigal:002006"
                     /codon_start=1
                     /transl_table=11
                     /product="hypothetical protein"
                     /protein_id="X:GAJOMMCK_00151"
                     /translation="MLELKRKSIIPFISEGMRILKLSVNRIAALLCSQSASNASGMSR
                     SRKPFQKQNRGPRYKKVYSIFFIWITVLLIGCSGENSNSSAMGAISMGSIKDSFLNLI
                     HSHSSNQSLIPSSGLYVFVSSYTNNASVPPLSHNGNFGGIAGADAYCNSHIPTSLTGT
                     GSYKAMLVDGKNRVATTVGQTSSTGQKDWVFEKNTSYYRADGDLVFTTNDAGLFDFSN
                     GSLTRPFADVFYLYDFGIWTGLQSNWKTAASTQLCSSASQPWTSGSSPVRGSIGYANY
                     NSSASISTGSIPCQWTSAQDPNSQGSMEMGVLCVQEKPITLKGKIGFLEDEQCHHSNS
                     PFTIPWKQCHEFKRHFDPVTGAAISSDVAAPESFRPVPGQVHLNFFNSAQTNPAGCYI
                     SNLQSDLDGNVSGQIDNCLKSNPAPDSVRITLVLDYKTNLAYNGSIGTIRSVWEKTRI
                     TALNYLPYDQSKFFKTLFVEPNSDQAMVEPYFEVLLPLSSYWNAATKTYELGTVNLLS
                     SVPKNMASSMRGTLSNWQGTLEFHNRLKNESLDKIQFDMFLNDSARNCVRCYTINFVG
                     TQGTSANTGNLILTAPNANNLPTIYPVDRPLGHEFGHTVTFSAAPWLIPPPVHWAGQF
                     RNSSNQNYARVDHGNEYQDMKTALFEGIVNPIGRYLISGNQGNWQSDQYYLGTDQKGW
                     QLNPIVDQPNSDYQRFRYEMWARGIAENSPEWTSRWQGISNVGNSFTDYFTNSNNEFR
                     YDGFVHYLLQTAPYHIDSYFATGAIAPYMYQVEYRYDQMKLLGEILDGRPANFKWVSY
                     GDVVHPKNSRVSLKDLLVTLGEMHNGSPLPQDGSPGFTDAYLSIKSPFSPQSLGWRLV
                     QKGLISKDEVNNLYRAVGMDQLENICGYPWALPNCQ"
     gene            6683..7258
                     /locus_tag="GAJOMMCK_00152"
     CDS             6683..7258
                     /locus_tag="GAJOMMCK_00152"
                     /inference="ab initio prediction:Prodigal:002006"
                     /codon_start=1
                     /transl_table=11
                     /product="hypothetical protein"
                     /protein_id="X:GAJOMMCK_00152"
                     /translation="MNNTRINHTVQVITSVQRRRRWSSMEKEQIVKETLEPGNSVSLI
                     ARKYNIAPVSFSSGGDMENGASKGIENEENLVPESEYKKLEQRIWNAFSEERLKRTRF
                     SKKRSALLVKKLISQKPLEGIEGTRIASALGVSRSIFYYKNHLLRTKQSIGEFKEHIL
                     QTIKDVCQDRPPTGFIEYLFLSRRETYGKGL"
     gene            7242..7838
                     /locus_tag="GAJOMMCK_00153"
     CDS             7242..7838
                     /locus_tag="GAJOMMCK_00153"
                     /inference="ab initio prediction:Prodigal:002006"
                     /codon_start=1
                     /transl_table=11
                     /product="hypothetical protein"
                     /protein_id="X:GAJOMMCK_00153"
                     /translation="MEKVYSLFFVSLIFLMGACSVDIKQVPPIQNEIYSEQTNAVRSV
                     YIRKFDFILADRDLYLKSWKVVFRNMLRLNDLSLRVFDVEKDPIEVSTQKVLDIEMRP
                     TYDDSFVWWVTWPAVYPLVGYWPFQIRETNYQVELRVSILQNNSLIHHRTIVKKNHHK
                     VVYYGFFRTNEVEKMIETTNREAMEECAKEIVRLLSAV"
     gene            7799..8128
                     /locus_tag="GAJOMMCK_00154"
     CDS             7799..8128
                     /locus_tag="GAJOMMCK_00154"
                     /inference="ab initio prediction:Prodigal:002006"
                     /codon_start=1
                     /transl_table=11
                     /product="hypothetical protein"
                     /protein_id="X:GAJOMMCK_00154"
                     /translation="MCKRNSKIIIGCLVFILQVYCISIPEKPPNESDRCISNYFQVRR
                     EVRAISNRTEFVNSMIIGYSSGFVLFAGPGALVLLVGVPINQFVNKDQADRIVEVWHN
                     RQCEVNL"
     gene            8478..8990
                     /locus_tag="GAJOMMCK_00155"
     CDS             8478..8990
                     /locus_tag="GAJOMMCK_00155"
                     /inference="ab initio prediction:Prodigal:002006"
                     /codon_start=1
                     /transl_table=11
                     /product="hypothetical protein"
                     /protein_id="X:GAJOMMCK_00155"
                     /translation="MANSKKKSSSKNSKSEGMKIEFVSAPSHSITPFLMFNANTEEAA
                     KFYVSIFKKSKIIKASPMQADFILNGQKFFAYNGGPEFQFSWGVSFMISVETQKEVDY
                     YWNALLADGGKEAMCGWLQDKYGMWWQVTPKILLQLISNKDRSKAERATQAMLNMRKI
                     DIAALKAAAG"
     gene            9667..9861
                     /locus_tag="GAJOMMCK_00156"
     CDS             9667..9861
                     /locus_tag="GAJOMMCK_00156"
                     /inference="ab initio prediction:Prodigal:002006"
                     /codon_start=1
                     /transl_table=11
                     /product="hypothetical protein"
                     /protein_id="X:GAJOMMCK_00156"
                     /translation="MKLIYELYGLTDEDIAIIENVVIWHKLDNSSLLISEHSCPRFGN
                     IDFTDFCRKPFDNANQYGKH"
     gene            9865..10143
                     /gene="higB"
                     /locus_tag="GAJOMMCK_00157"
     CDS             9865..10143
                     /gene="higB"
                     /locus_tag="GAJOMMCK_00157"
                     /EC_number="3.1.-.-"
                     /inference="ab initio prediction:Prodigal:002006"
                     /inference="similar to AA sequence:UniProtKB:Q7A225"
                     /codon_start=1
                     /transl_table=11
                     /product="Endoribonuclease HigB"
                     /protein_id="X:GAJOMMCK_00157"
                     /translation="MIRSFKDKETQEIWEGHFSKKYPPDIQKKAQMKLGMNNNVIDVL
                     ELRVPPGNRLHKLSGDREGQYSISINSQWRICFGFKGNAFNVEITDYH"
     gene            10153..10494
                     /locus_tag="GAJOMMCK_00158"
     CDS             10153..10494
                     /locus_tag="GAJOMMCK_00158"
                     /inference="ab initio prediction:Prodigal:002006"
                     /codon_start=1
                     /transl_table=11
                     /product="hypothetical protein"
                     /protein_id="X:GAJOMMCK_00158"
                     /translation="MVSKKLLNVHPGEILQEEFLEPMGISGYRLSKETGIPESKISDI
                     IHGKRNITVSISIKLGKFFDLNPHFWIGLQNDYDIREEQHKLAKVLKSMKSYKDFYKD
                     QDSKKVTPFLA"
     gene            10973..11503
                     /locus_tag="GAJOMMCK_00159"
     CDS             10973..11503
                     /locus_tag="GAJOMMCK_00159"
                     /inference="ab initio prediction:Prodigal:002006"
                     /codon_start=1
                     /transl_table=11
                     /product="hypothetical protein"
                     /protein_id="X:GAJOMMCK_00159"
                     /translation="MNKLLMVSLTLLLSWTVVLSAKDIDSEAEPPTADLVFSIVKTSE
                     TERSHQFEVRGTYRGKPVGFAIRMPKSDPNRLWLIPQEPYTKNFIVALAKAYSVPVPV
                     NSLRNEIELVSILLKGNPRDLLHSKLLFKCFYDTEERKNLYSEFYINIHLGQKRLELA
                     EKDFDYRPNIVKLLSQ"
ORIGIN      
        1 gttgtcaaaa atgattcaat ttaatctcca ctttgtttag atcgataccg tccagaacat
       61 ttctaggagg atatttcttt ttttctatgt cctttgggat agtctctaca aaatctttgt
      121 ctatatttgg aatcgtagcc ttactaaata aagagggaaa aaaacgttct aaaagaattg
      181 cgtaacaaat tatagaacca ggaattaatt ctgcaaagaa aaagaaatct ttcttattaa
      241 aaaccgtccc gaagagatcg aaaacaaaac aaatagaaat taggaaagat agaaatggga
      301 ggttaaaata taagatcgat ttgttggtat ttaaaatatt tcgcaaagac caggtaaaag
      361 caaaaataga aatcataaat cccagaatgt ctacaaagga tataaggtaa agatccggaa
      421 ttagataaga aaataggata acaacgggaa tcatccctaa aagtcgtttg caataaatcc
      481 aaggattgtc ggaatttcct agaataaaat aaaaacagac taaaacggcg atacaggaat
      541 aaagaaccaa accataataa aacccgaatg taattctgtt ttcgtttcga aaggttccct
      601 gttcaaagag tattccccca tttaaaatca aaaaaaggca caagattgta aaatggaacc
      661 gtatgatttg ttgaagaagt tattttaaaa tagcttagaa aatccaagta aaaatccgat
      721 aactaccccg aaggcgtgga aatagatgat tcccaattcc aaaatgttct tataatttaa
      781 aattccgact gtatttatat caaacattga aaagatctcg cgagagtaat ggttttcttc
      841 ttaaaagtgt ttaaaggttt tattttaaaa taattgatta ccatggtcgt tcctatttgg
      901 cttgaggtga aatgggaact ctggtaagag gtataaattt ctttaagaat ttttggagat
      961 aatagggttg ggattttaca aatctacttt gggaatgttt tttcaggaga tttagaaaac
     1021 tggaaacttt attataaaaa ataattctct ttctattata tttaaaatta attttaagaa
     1081 cttgtcccaa aacctatttt ttaatcattc ttaaaagaat gatcgcgcat gagagtttca
     1141 aaaaagcgat ataattttca attttatatt cccaacatgt cttgacggct cgaaaagcat
     1201 taagccatgc gaaagttctt tcaacagtcc atcgaaatgg ctttaactta ggaatgaatt
     1261 ccggacacac agtatttgct ttgtttggaa tcctgtatcg aatattcttc ttttttaatt
     1321 tgttcttaat tgttttgcta aagtaagcct tatctaaaga aagaatatcg ggtttaagca
     1381 atttcttatt acgaaatact ttaaattctt ttaaagtagg aaagattagc tgagaatcgt
     1441 gagttccagc aggagaaatt acaaaagcta caggtgctcc acgccgatcg acgagaatat
     1501 gccttttaat gcctcttttg ccgcgatccg tcgggtttgg acccgtgaaa gccccccttt
     1561 gggagctctt gcgaagcttc caccggctgc cattcttttc gttctaattt taacagaacg
     1621 ctcataaagt tttaatgctt ctttttcaat tttatcaaaa actcctgctg ctacccattc
     1681 ttgaaatctt ctatgcaacg ttgattttga accgaacatc ggaggtatat atctccattg
     1741 aactcccgtt cgaactctgt aaaatatcgc tgccatggct actctatcat ctaagcgagg
     1801 acggccacct ttactcggat cttgcttatt tttgggaagg aatggctgga actttttcca
     1861 aatactttca ggtatatcaa gacgacctaa ttctcttttc atacatccaa ttttaaattc
     1921 tgaggtttat gtacaaggag gttttgggac aagttctaaa tataattacc cggatattcg
     1981 aatataacat tacgatgtcc tttgtttata atgagcctta gagcgggtct caaaactatc
     2041 tattaaagaa attgaaaaca ataatagtgc tcgcgaggta aagagaagcc atataatttt
     2101 ccgattttct ctcccaacgt atgagaatgg ctctgaatcg attgtgccaa ctgttggttc
     2161 tttcaacgac ccatcttcga ggctttcctt tgtatttacc gatcaatggt ttctcgcctc
     2221 ttcttcgaat gtgaggccgg atatttcttc ttctaattaa tttttccgta tctttaaagt
     2281 catatccttt atcaagacag agatgttttg gtttcttttt tcttctaccg gaaaaaatga
     2341 ggattgaatt taaagtctct tttacgttat gcttgtcatg aacattggct ccgctcaatg
     2401 ttatggccaa tggaattcca tttccatctg taagaatatg ccgtttaacc cccaatttgg
     2461 cgcggtccgt agggtttttc ccggttaaac tccccctttt ggagctttaa ccattgcact
     2521 atccatagag gcccaagtcc aagctatctt attcttcaca tcataatatt ttaaaacgca
     2581 ttgatagatc tttttgaata ctcctgcacg ctcccattct tgaaatcttc tatgacaagt
     2641 ttgaccagat ccaaactcat tcggaattgc acgccactga cagcccgttt tcattcgata
     2701 gatgatacct gacatcacta ttcttgtggg aacacgattg cggcctccct gaggcttagg
     2761 cttttctttg ggaagcaacg gggctatttt ttcccaaagc tcgttcggta tctctgaata
     2821 atatttgtcc atttcacaag taaataatta ccattccaaa gtacaagcag ttttgagacc
     2881 ggctcttagt taatgtttga agaaattaaa gaaagatttg aatttatatt agaaattaat
     2941 ttctctcata gaaacaagat ttaataaaat tagatttccg gatgattcaa tcaactctga
     3001 aggtggaatg accattttga ctctattgta atgagaccga gcgattggag gaatttctac
     3061 aattcagaaa gacctcatag ctctctcggg gggattggcc ccgcaggagc atttaagacg
     3121 ttctgcttaa ggggatttta acacattaca ctcgcattac tcagagctat ataacggggt
     3181 gtccaaaatt ctgcttcaaa acggagattg gactttaaat gaatggtacc ctattctgta
     3241 gagatgagta aaaatgggaa catctctgaa gcccaaccta aaatgtccgg agggtatgtt
     3301 actctatccg ttcttaacct tgttaagaat taggagaatc cgatgttaga attaaaaaga
     3361 aagtctatca ttccttttat ttccgaagga atgaggattt taaagttaag tgtgaatcga
     3421 atcgcagcat tgctatgcag ccaatccgct tcaaacgcga gtgggatgag taggtcccgt
     3481 aaaccgtttc aaaaacaaaa ccgaggtcct cgatataaaa aagtatattc catctttttt
     3541 atatggatta cggttctgct gatcggatgc agtggagaaa attccaattc ttctgcaatg
     3601 ggagcgatct ctatgggaag tatcaaagat tcctttttga atctaataca ctctcattca
     3661 tcgaaccaga gtttgattcc ttccagtgga ttgtatgtgt ttgtttccag ttatacgaac
     3721 aatgcttccg ttccgcctct gtctcataat ggaaattttg gaggaattgc aggcgcggac
     3781 gcgtactgca attctcatat tccgacgagt ttaaccggaa ccgggtctta taaggcgatg
     3841 ctcgtagacg gaaagaatcg tgtcgcgacc acggtcggcc agacttcttc gactggacaa
     3901 aaggactggg tatttgaaaa gaatacgtct tattacagag ccgatgggga tctcgtgttc
     3961 actacgaatg acgcagggtt gttcgatttt tcgaatggaa gtctaacacg tccgtttgcg
     4021 gatgtttttt atttgtatga cttcggaatt tggaccggac ttcaatccaa ttggaaaacg
     4081 gccgcttcca cacaactttg ttcttccgca tcccagcctt ggacgagcgg aagttcgccc
     4141 gttcgtggat ccatcggata cgcaaattac aactcgtccg cttccatttc cacaggctcg
     4201 attccatgtc aatggacttc cgcacaggat ccaaattctc aaggaagtat ggaaatgggt
     4261 gttttgtgtg ttcaggagaa accgatcaca ctcaaaggga aaatcggatt tttggaagac
     4321 gaacaatgtc accattcaaa ttctcctttt acgattcctt ggaaacaatg ccacgagttc
     4381 aaacgccact ttgatcctgt aacaggcgcc gcgatttcga gtgatgtcgc tgctcccgaa
     4441 agttttagac cggttccagg acaggtccat ttgaatttct tcaacagcgc tcagacaaat
     4501 cctgcgggat gttatatctc taatttgcaa agtgatttgg acggaaatgt aagcggacag
     4561 atcgacaact gtcttaagtc aaaccctgct ccggatagcg ttcgtatcac tctcgtgttg
     4621 gattataaaa cgaatcttgc atataacggt tcgatcggaa cgattcggag tgtttgggaa
     4681 aaaacaagaa tcaccgctct caattacttg ccgtatgacc agagtaaatt tttcaaaacc
     4741 ttgtttgtgg aaccaaattc ggatcaagct atggtggaac cttatttcga agtgctgttg
     4801 cctttgagct cgtattggaa tgcggcaaca aaaacgtacg agttgggtac ggtgaatctt
     4861 ttaagctccg tgcccaagaa catggcgagc agcatgcgag gaaccctttc gaattggcaa
     4921 ggtacgttgg aattccacaa tcgattgaaa aacgaatcgt tggataagat tcaattcgat
     4981 atgtttctca acgattctgc tcgtaattgt gtccgttgtt acacaatcaa ttttgtcggc
     5041 acgcagggta cgagtgcaaa tacggggaat cttattctca ccgcgccgaa tgcgaataac
     5101 cttccaacta tttatccggt tgaccgtccg ttaggtcatg aattcggcca tacggtgaca
     5161 ttctccgcgg ctccctggtt aatccctcct cctgtgcatt gggctgggca atttaggaat
     5221 tccagcaacc aaaactatgc acgtgtagat cacggtaacg aataccaaga catgaaaacc
     5281 gcattgtttg agggtatcgt gaatccgatc ggcagatatt tgatcagtgg gaatcaggga
     5341 aactggcaat cggatcaata ttatcttggc acggatcaaa aaggctggca attgaatccg
     5401 atcgttgatc agccgaattc cgattatcag agatttcgat acgagatgtg ggcccgagga
     5461 attgctgaaa actcaccgga atggacgtct cgatggcagg ggatttccaa cgtgggtaat
     5521 agtttcactg attacttcac gaattcgaat aacgaatttc gctacgacgg tttcgtgcat
     5581 tatctgttgc aaaccgctcc gtatcacata gacagttatt tcgccaccgg ggcaattgca
     5641 ccttacatgt atcaggtgga atatcgatac gatcaaatga agctgttggg agaaattttg
     5701 gacggaagac cggctaattt taagtgggtt tcttacggag acgtggtgca tcctaagaat
     5761 tctcgtgtga gtttaaaaga tttgctggtt actttaggcg agatgcataa cggttctcct
     5821 cttccacaag atggaagtcc cgggtttacg gatgcgtatc tttccatcaa aagtccgttt
     5881 tctcctcaat ctctcggatg gagactcgtg caaaagggac tcatctcgaa ggatgaagta
     5941 aacaacttgt atcgcgccgt gggaatggac caactcgaaa atatctgcgg ttatccatgg
     6001 gctcttccga actgtcaatg aggtaagacg gtcggataga attttcacaa tttggaacta
     6061 attcacttaa taaaagttag gtgaattagt ttgctcgttt gtatctagaa atttatagtt
     6121 ttctaaattt cttttggaat gttaaaaccg atctgaatgg attttttcga attaaaatcg
     6181 aattcttcgg tataattcgt ttttttctaa aaagaattat aaaattctgt tttttagatc
     6241 gaagccgaca tttcggcaag tctgtcgttg ctacttatct ctacagaata gggtaccatt
     6301 cgctttaagt ccaatctccg ttttgaagca gaattttgga cgcccggttc tatagttctg
     6361 agtaatctcc aaaggtaaag gggactctta ctataatttt aacgatgaag ttctatcatt
     6421 ataaaacgcg gtgaaaatga aaccagaaga aagcacaaaa cacgagaatc aaaggaaact
     6481 atttcgcaat agatcggacc aaatcataga cccccgttgt atcaaatcgc gatcaattcg
     6541 tttctgataa tctaatgaaa agagcattcg ttagaagtat tgagatacta ggtgaggcct
     6601 ctaataaatc atcagatttg taattgcccc accacttaaa accgtacacc tcagttagtt
     6661 cctaaataat aggagtaatg ctatgaataa tactagaatc aatcacacgg tccaggtaat
     6721 cacctctgtt cagcgacgga gaagatggtc atcgatggaa aaggaacaga tagtaaaaga
     6781 gacattggaa ccgggaaatt cggtttcttt aattgcgaga aaatataata tagccccagt
     6841 cagcttttcc agtggaggcg atatggaaaa tggcgcaagc aaaggaatcg agaatgaaga
     6901 gaacttggtt cctgaatccg agtataaaaa gctcgaacag agaatttgga acgccttctc
     6961 ggaagaaaga ctgaagagaa cgagattctc aaagaaacgg tcagccttgc tcgtaaaaaa
     7021 actgatctcg caaaagccat tggaaggaat cgaagggacc agaatcgctt ccgcgttagg
     7081 agtttctcgg tcgatttttt actacaagaa tcatcttctc cgaacaaaac agtcgatcgg
     7141 cgaattcaaa gagcatatcc tgcaaacgat caaagatgtc tgccaggata gaccccctac
     7201 tgggtttatc gaatatttat ttttatcgag aagggagacg tatggaaaag gtttatagtt
     7261 tattttttgt atctctgatt tttcttatgg gagcttgttc cgtagatatt aagcaagttc
     7321 ctccaattca gaatgagatt tattctgagc agacgaatgc ggtaagaagt gtttatatta
     7381 gaaaattcga tttcattctt gctgatagag atttgtatct gaaatcctgg aaagttgttt
     7441 ttaggaatat gctacggtta aatgatctct cgctgcgagt ctttgatgta gaaaaggatc
     7501 cgatagaagt atcgactcaa aaagttttag atattgaaat gcgccctaca tatgatgatt
     7561 cttttgtttg gtgggtgaca tggcccgctg tttatccttt ggtcggatat tggccttttc
     7621 aaatccgtga aacgaactat caagttgaat taagagtttc cattctacag aataactcgc
     7681 ttattcatca tcgaacgatt gtaaaaaaga atcatcacaa agtagtctat tatggttttt
     7741 tccggactaa tgaggttgag aaaatgattg aaacaacaaa cagagaggcg atggaagaat
     7801 gtgcaaaaga aatagtaaga ttattatcgg ctgtttagtt tttattcttc aagtttattg
     7861 tatctcgatc cctgaaaaac caccaaatga atcggaccgc tgtatatcca attattttca
     7921 agttcgtcgt gaggtaagag caataagcaa tagaactgaa tttgtgaatt ctatgattat
     7981 cggttattct tccggttttg ttctttttgc tggtcctggt gcattggttt tgcttgtagg
     8041 agttccaatt aatcagttcg ttaataagga tcaggcggat cggatagttg aagtttggca
     8101 caatcggcag tgtgaagtta atttatgaat tatatgggct taccgaagaa gatattggaa
     8161 tcattgaaag cggcgtctaa ctgcggtttc tcgcagcgtt actgtgttac atagtaaaag
     8221 aaaagtattt tagtaaaggc gttttgcgtc ctttcgagac cggcgacttc ggaaaatcaa
     8281 atcgttatct gacgttttct cttgcggggt acgctatgaa atattttcga atttgtatta
     8341 tcgattattt agaatagaca aagaaaatcg gacaatcgcc gtatctctgt aaaaagtatt
     8401 gattgttcgc acaatacggc tataaatata atgtttgtaa aacagccaag aaaatcgctt
     8461 tcaaaaggga gaaaggcatg gcaaattcaa agaagaaaag cagttcgaaa aattcaaaat
     8521 ctgaaggaat gaaaattgaa ttcgtgagcg ctccgtcgca cagcatcaca ccgtttctca
     8581 tgttcaacgc gaacaccgaa gaagcagcga aattctacgt atcgatcttc aagaaatcca
     8641 aaattattaa ggcaagcccg atgcaggcgg attttatttt gaacggccaa aagttttttg
     8701 cctacaatgg cggacctgaa tttcagttca gctggggcgt ttcattcatg atcagcgtag
     8761 agacacaaaa agaggtcgat tattactgga atgcccttct cgcagacggc ggaaaagaag
     8821 ctatgtgcgg ctggcttcaa gacaaatacg gcatgtggtg gcaggtgacg cctaaaattc
     8881 ttttgcaact tatatcgaat aaagatcgat cgaaggcaga gcgcgcaaca caagcgatgc
     8941 tgaatatgcg gaaaatcgat attgcggcac tcaaagccgc agccggttga aacgactttt
     9001 attttctttg ctcccgcatt ctagggtttt gggacaagtt caaaatcata cattagtgga
     9061 ttttgccttt ggcaaaagag actggaagaa aatatattcc ggtggttaaa tacggaaata
     9121 gggagtgggg aggaaggaat cggcggaaag gttacattga ctgttaaacg aaatcgattt
     9181 ctttaaagaa cataagaagc ttacatacaa aaaagtaagt tgaaaagact gaccaattcg
     9241 ggatcatttt gaaataagga cactgtgtct ttgggtttaa atttacttcc ggatcacgca
     9301 gaagaactaa agaatattgg tatattatag aaaaataaaa tactagaatg ccgggaagaa
     9361 tgcaggcgtc aacgtttaaa agaagtcgaa tgcctggatc ggaatcttta tttgagagaa
     9421 tgattcaagt cctgggagaa aaagccaaag aaactttcac atccggatct acaatttgcc
     9481 actagcgact ctgataagac aaaatggcgc cccttctggg cttgaaaacc gtgggttaga
     9541 tgcaagcatt cccacaaaca agaaggttcg tataaaaaac acaaagcaag gtaaagatcg
     9601 cgaggttttg ggacgaactc aaaataacat ttcaacaaaa aagtgatttg ttaaataagc
     9661 agatagatga agttaattta cgaattgtat gggttaacgg acgaagatat tgcaattatt
     9721 gaaaatgtcg ttatttggca taaacttgac aactcttctt tgcttattag cgaacattca
     9781 tgcccgcgat ttggaaatat agattttact gatttttgtc gaaaaccatt tgataatgct
     9841 aatcaatatg gtaagcatta attagtgata aggtctttta aagataaaga gactcaggaa
     9901 atttgggaag gtcatttttc aaaaaaatat ccgcctgaca ttcaaaagaa agcacaaatg
     9961 aagcttggaa tgaacaacaa cgttatagat gtgctggaac tccgagttcc tcctgggaat
    10021 cgacttcata agctatctgg agatagagag ggacagtatt ctatttcaat taattcacag
    10081 tggcggattt gctttggttt taaagggaat gcattcaacg ttgaaataac tgactatcat
    10141 taggagaaag aaatggtaag taagaaacta ttaaatgtcc atcctggtga aattttacag
    10201 gaagagttct tagaaccaat gggtatttct ggctatagat tatctaaaga aacaggcatt
    10261 cctgagtcga aaatttcaga tattattcat gggaaaagaa atatcactgt tagcatatca
    10321 ataaagcttg ggaaattttt tgatttaaac ccgcactttt ggattggtct tcaaaacgat
    10381 tatgatatcc gagaagaaca acacaaattg gcaaaagttc ttaaaagtat gaaatcatat
    10441 aaagattttt ataaggatca agatagtaaa aaagtaactc cattcctggc ttaatctgtt
    10501 tgtatacagg gctaacttaa cgggcgtcta actgcggttt ctcgcagcgt tcgtcactca
    10561 cgggttcctg ctcggttccg cacattgctt tgtcccttcg gtttgcaaga cgttcgttaa
    10621 ggctcgctcg aaccccatcg cacacaagtg ttcgggaacg caaacgtcat taattggatt
    10681 ggcgactcgg agagcaaaag acttttattt agcgttaggg tatgaagaat ctgcactatt
    10741 cttcaggaaa ctgttataaa aacaaataca aacttcgcac gtcacctatc ccggaaatat
    10801 tatgcgacat tctcctatgg ctataggcgg gcgggggtcg agcgcgtttt cttgggattt
    10861 ttgctattct attttcattg atggatttcc acggttttat ggtattcggt tattttacga
    10921 cagtcgatga tttatagtag ccgaaatgcc gatcccgggg agaataaaat ccatgaataa
    10981 attactgatg gtctcgctaa cattgttgct aagctggacg gtagtcctct ccgcaaagga
    11041 tattgattcg gaggccgaac cgccaactgc ggatttagtt ttctcaattg tgaaaaccag
    11101 tgaaacagag cgatcccacc aattcgaggt tcgtggaacg taccggggta aacctgtggg
    11161 atttgcgatt cggatgccaa agtcggatcc aaacaggtta tggttaattc ctcaagaacc
    11221 ttacacgaaa aatttcatcg tcgctcttgc aaaagcatat tctgttccag tgcccgttaa
    11281 ttccttgcgg aatgagattg agcttgtttc gattctcttg aaaggaaatc cacgcgacct
    11341 cttacattct aaacttctct ttaagtgctt ctatgacacg gaagaacgga aaaatctcta
    11401 ttcggaattc tatatcaata tccatttggg acaaaaacgt ttagaactgg ccgagaagga
    11461 ttttgactat cgtccgaaca ttgtcaaact tcttagccaa taaagggaag gggcggcact
    11521 ttggctaact cccgcttacc gcttcgtttc gaaacggtat acacggtcga agactactgg
    11581 gatggtcccg tcctaggcta cgccaacttt cacatctgga tctaccgttt ctccttagaa
    11641 ctgatgttcg ttagtttaga gcgttttcat gaaaacggtt tttacttcga gtgtcctttg
    11701 gtttttcccc gggtcttctt ttggcgggag tcagttcgcg cgccgtgatt cggatgagtt
    11761 ccgacaacca aggggcgtca tcg
//
LOCUS       GAJOMMCK_31            14708 bp    DNA     linear       08-DEC-2021
DEFINITION  Genus species strain strain.
ACCESSION   
VERSION
KEYWORDS    .
SOURCE      Genus species
  ORGANISM  Genus species
            Unclassified.
COMMENT     Annotated using prokka 1.14.6 from
            https://github.com/tseemann/prokka.
FEATURES             Location/Qualifiers
     source          1..14708
                     /organism="Genus species"
                     /mol_type="genomic DNA"
                     /strain="strain"
     gene            complement(354..1094)
                     /locus_tag="GAJOMMCK_00160"
     CDS             complement(354..1094)
                     /locus_tag="GAJOMMCK_00160"
                     /inference="ab initio prediction:Prodigal:002006"
                     /codon_start=1
                     /transl_table=11
                     /product="hypothetical protein"
                     /protein_id="X:GAJOMMCK_00160"
                     /translation="MKHTFKFPYLFFIFLFVQCSWVQERSFFFWPTNSNLIYRSAEVA
                     YFQINPIKVDLFEELAASRPFLHPSQLTPEQWKDLLGNLKYVKKSSLGFFTDHVFSDG
                     ELEVIARDLPLVIKSLPENKILVLISKYDDVQSVVSLEELTTALIWGEKDKINVVFGK
                     IKKEIVDKNEGMDFSLWTDIKPISLDHVSDGTEISDNGTVQFQTVRNIPNRKWIIFNS
                     EQLDRYKFKPRKRNEIRKLTDENDRPGG"
     gene            complement(1091..1459)
                     /locus_tag="GAJOMMCK_00161"
     CDS             complement(1091..1459)
                     /locus_tag="GAJOMMCK_00161"
                     /inference="ab initio prediction:Prodigal:002006"
                     /codon_start=1
                     /transl_table=11
                     /product="hypothetical protein"
                     /protein_id="X:GAJOMMCK_00161"
                     /translation="MIIRSEIREKHIVLSVLEDILMDNSRDFHKEFEESVKTENPEII
                     SFFLGKVKFIDSSGIGIIIKVRNQIREKNGTLNIFGLNKSLNSVFRLSGLDRIVNLYT
                     NEEFLNKYPIFQEFVDQNSK"
     gene            1581..1898
                     /locus_tag="GAJOMMCK_00162"
     CDS             1581..1898
                     /locus_tag="GAJOMMCK_00162"
                     /inference="ab initio prediction:Prodigal:002006"
                     /codon_start=1
                     /transl_table=11
                     /product="hypothetical protein"
                     /protein_id="X:GAJOMMCK_00162"
                     /translation="MAEFDKTKRSIGVNNLDDKARKEMFNKFQSVGGKVVSEKDKKKR
                     KPIDNLTFVKAREVRPVEKAPVLWAREKAQEGRRHRKDRIRGTEKLSKTKWETSSIVF
                     RSG"
     gene            1906..2391
                     /locus_tag="GAJOMMCK_00163"
     CDS             1906..2391
                     /locus_tag="GAJOMMCK_00163"
                     /inference="ab initio prediction:Prodigal:002006"
                     /codon_start=1
                     /transl_table=11
                     /product="hypothetical protein"
                     /protein_id="X:GAJOMMCK_00163"
                     /translation="MGRVTGFSSTDLLPAFLSDFNLFGKKSLLELNFVGNDILGNPAY
                     AGKIAKELDAQNPIYIELLGRMHKLYDNDEVNQVLEPHNAAPDLPVAISRIKDPLYSI
                     FKKLYYVYPFQGSYVKAVNLGYSVLEKLEGKPTTIYNTKKKRALQEFDYLFGTLFENF
                     I"
     gene            2437..3390
                     /locus_tag="GAJOMMCK_00164"
     CDS             2437..3390
                     /locus_tag="GAJOMMCK_00164"
                     /inference="ab initio prediction:Prodigal:002006"
                     /codon_start=1
                     /transl_table=11
                     /product="hypothetical protein"
                     /protein_id="X:GAJOMMCK_00164"
                     /translation="MESVLGILPEEKPGHRQQGEELDEISGGAAPEQDAPVEEKKEET
                     NPEDSLSKELKYGLKLMRMLPLDQLRKKHDPKGEYEDILSEDKAFLTWLFFREFDAEY
                     SFVMTTKKIEIKPTIVNGAKVDYREKMIDHYETTRASIEQFRIYDQYYKELKNHLKNP
                     GANYIEASKKTSALETKKSQQSRNVRVTVKEFVEKTAEILEKLIADMKSKKEIVTNMD
                     EIMTLDMMESKRRLNKKPIKQCIMEAYCFAIAFAGRLENGDLFGGVTELSPEEMEKEF
                     GIKTEQSSANESDLGIPGGSSETSEKLDSDSLGVDPSILGD"
     gene            3596..4129
                     /locus_tag="GAJOMMCK_00165"
     CDS             3596..4129
                     /locus_tag="GAJOMMCK_00165"
                     /inference="ab initio prediction:Prodigal:002006"
                     /codon_start=1
                     /transl_table=11
                     /product="hypothetical protein"
                     /protein_id="X:GAJOMMCK_00165"
                     /translation="MRISEYYKGVIIGGAVFRKDDSGKLKLSVPIVQDVVVVDWYDKR
                     ELSPEENPAVSGDSETIFIMGGVRFGIAAGKEIRNSERLEELKSQGVNLLFHIDCIYE
                     SDSTHAQDLERYAKLSSQYDIFIARVGGVGSVFGRNRIGRSLLSTSSGVNWKVAESEK
                     DKEVIKTVTINGVNGLF"
     gene            complement(4376..5329)
                     /locus_tag="GAJOMMCK_00166"
     CDS             complement(4376..5329)
                     /locus_tag="GAJOMMCK_00166"
                     /inference="ab initio prediction:Prodigal:002006"
                     /codon_start=1
                     /transl_table=11
                     /product="hypothetical protein"
                     /protein_id="X:GAJOMMCK_00166"
                     /translation="MILRIPKIRHILWIVPFFLWADPALDSEFLRSVQEGDPKKTQLL
                     IQAGASVDAADSRGKTALMLADHRPEVAEVLIRAGANVNAQDKDGSSVLMESLSGLFD
                     VKVLDIDDLAVPKRLIESGAKLEYLSKVDATKTLPVSILNVAIRHGNLVLVRFLVENQ
                     ADVNFDKGSPEEFPLFLACGAGSSSANFPIVEFLLKNNAKADYTSRLHDKSQDGKQIQ
                     AGVDNALHFLSEKPDIDPRIPELLVKSGTNLNHRNAQGITPLLQAILKRRIALSEKLL
                     ELGADPNISDVQGRNPLDETRKQKLTDLETLILKKSGTKTE"
     gene            5546..6892
                     /locus_tag="GAJOMMCK_00167"
     CDS             5546..6892
                     /locus_tag="GAJOMMCK_00167"
                     /inference="ab initio prediction:Prodigal:002006"
                     /codon_start=1
                     /transl_table=11
                     /product="hypothetical protein"
                     /protein_id="X:GAJOMMCK_00167"
                     /translation="MIPVLLIGLGRIASLLEKDRLRSHPCTHAGTIFSPWGRKKFSLL
                     GAIDPSEERRITFCKDWNIPKTLCFYDFKEWSISFRSITKEGSDSSFPNQKDSRSTVV
                     RNAKVPSRKKVGSSSDPKVFRSEKVFRVSSNSDRDLQSSFHAPGYPGANSKRRNSSNI
                     NRERFEMESSVINSFPTKIDLSSCLVVIATPSETHYELAKAAIDFGFRRLLLEKPVCH
                     SLPLARKLAKLCKKTGAELWVNHERRYHPLYIQVRKWIREETYGPVRTIRASVLTSAR
                     NPGRAILDKTGPLFHDGTHAVDLLTWYLGMPDRIVSVLRSFRHSPVEEQALALMTYPN
                     GETVFLEAGGMRNYFQFELDIQTENARFLVGNDEVRFWISKPSRKYKGFKSLTPVSIS
                     EKSSAGSNPFLNLYDSLFRHLSGKSSPITGDMEENLRILTVLDTIRRRAEKRFLEV"
     gene            6904..8616
                     /gene="ubiB"
                     /locus_tag="GAJOMMCK_00168"
     CDS             6904..8616
                     /gene="ubiB"
                     /locus_tag="GAJOMMCK_00168"
                     /EC_number="2.7.-.-"
                     /inference="ab initio prediction:Prodigal:002006"
                     /inference="protein motif:HAMAP:MF_00414"
                     /codon_start=1
                     /transl_table=11
                     /product="protein kinase UbiB"
                     /protein_id="X:GAJOMMCK_00168"
                     /translation="MLVTGTAEPQETQSYKRHGSSWRFWNASSFVWKKIWSIFWFFKL
                     GKIFFPSYGDRIVQEKFFRTLGEDCRDFFLSMGGVYIKLGQYLGNLSHIFPDSFTESL
                     QDLQDRVPPHPFSEIEERFRSEFGKEIGKVFPDIRNVPEASASTAQVHVASIGGQKVA
                     VKVLYPGIETLIENDLKNIRSFLKRINRYLFRFEYKKIHDEITHLITRETDLQLEADS
                     YDRMRQLFAEEPDYVFPKVIRPFSGRSVLVTEFIEGVKITRAIPILKGQAKSRPVELL
                     VRAYVLMIFQYRFYHADPHPGNLIYTKDEKLCFIDFGAVGEMNVMKVFALKKIFLCAI
                     AKDYYGVVSGLDDIGALSASADREKLEEVVRYSLEKLGRFVADTDYFRNLSLEQIHTR
                     EDRLFLKEINSSLKEIFRMIQIPENFIFLERVLGLLVGITAILDPYRTVLDYGEKPFR
                     ALAVGKEGGLEFPLLNEDKNLLSHALSIPGEFYKVLQNINRGRQGIQLREVERHTRKM
                     YVLGHQFLYFGFLVVGIHFGNYYLERGMEIQSWGFFGTSGFFGLILIYSFWKNKLKKK
                     GTPS"
     gene            8613..9161
                     /gene="lspA"
                     /locus_tag="GAJOMMCK_00169"
     CDS             8613..9161
                     /gene="lspA"
                     /locus_tag="GAJOMMCK_00169"
                     /EC_number="3.4.23.36"
                     /inference="ab initio prediction:Prodigal:002006"
                     /inference="protein motif:HAMAP:MF_00161"
                     /codon_start=1
                     /transl_table=11
                     /product="Lipoprotein signal peptidase"
                     /protein_id="X:GAJOMMCK_00169"
                     /translation="MKYFEKRFLDVYRPLYIGVVLFGIVLDLATKFLVILYFEPHRYL
                     EVLGSFFRMTLTFNTGFVFGAFQDNAIPSLIATGIAIVFLIGYRWKNYDLGNPWGWNL
                     VMAGAFGNFLDKFFVKIPGTGFRFGFQPNAGEYIGVVDFLDFDWPDFLLFSRWPAFNV
                     ADSCVTIGLTILIFTMKLEEGK"
     gene            9166..9693
                     /locus_tag="GAJOMMCK_00170"
     CDS             9166..9693
                     /locus_tag="GAJOMMCK_00170"
                     /inference="ab initio prediction:Prodigal:002006"
                     /codon_start=1
                     /transl_table=11
                     /product="hypothetical protein"
                     /protein_id="X:GAJOMMCK_00170"
                     /translation="MKALDLPVWRKLFIRKEANNKAIIQFLRETSVFGRMKKRTLIEI
                     ARMVHVREYQDGEMVFRQGDVGAGFYLVYEGSVVIRSVRDGIELDLAHLDRHSFFGEL
                     SLFTEERRTASAIALEPTTLLGFFQPDLKEIIETKPRIGIEILMSLSTVIVERLHRTN
                     GLLEKAYFKGKQKNA"
     gene            9686..10753
                     /locus_tag="GAJOMMCK_00171"
     CDS             9686..10753
                     /locus_tag="GAJOMMCK_00171"
                     /inference="ab initio prediction:Prodigal:002006"
                     /inference="similar to AA sequence:UniProtKB:P9WFM5"
                     /codon_start=1
                     /transl_table=11
                     /product="Putative transport protein"
                     /protein_id="X:GAJOMMCK_00171"
                     /db_xref="COG:COG0628"
                     /translation="MRDPGTGEFSGYFVRTSFFLIVVFTVVVSLWGLRLLAVPIVLAL
                     LIFYAFNGMINNLESLGVPRILSIAVLMLFAILPIYLFINSVASPIASTLNPLLKNWK
                     QDLDDAKFKYLTVTVNLQFNEFPASWNETIRPDELIKKIAELMHEQVKGFVSYIPTLI
                     GYLLITPLFAFLFLLNGNGIYKSLISLIPNRYFEMALMITYKINEQLTNYLKSLMIQS
                     VIICAVSSLGFYIIGLPYFYIFGLFLGVANSIPYLGPIMGAIPPLFFALVIGGAGTTE
                     LMISILIVVSVAQIIDNFLVQPIVISGSMSLHPIVIVGAVTVGGTALGLVGMLIAVPM
                     AAILKVTIQTLYSSMKDHNLL"
     gene            complement(11128..12060)
                     /locus_tag="GAJOMMCK_00172"
     CDS             complement(11128..12060)
                     /locus_tag="GAJOMMCK_00172"
                     /inference="ab initio prediction:Prodigal:002006"
                     /codon_start=1
                     /transl_table=11
                     /product="hypothetical protein"
                     /protein_id="X:GAJOMMCK_00172"
                     /translation="MEVSESKWKPFWGASLVLTGAVLFSAKAIFVKLVYRYDIDSITA
                     LALRMLFAIPFFAWIAYRSGSAKKTSVNLTKKDWGLILILGFLGYYLASLFDFIGLEY
                     ISAGLERITLFVYPTLVLIIGSVLFKRKIKRAEVFAILLTYSGIVVAFIGDIQTEGPN
                     TTKGVLFVLGSAIAYALYLVGSESLIPKLGSVRFTSYLMLLSGLIVVTHFFIARNPTS
                     LIQPTNVYLYGLALGVLTTVIPAYFTTEGIRMIGSGKAAIVGSVGPMSTILLAWIFLG
                     EPITSFGIAGTILVLTGVLWIGKKTGIEKSEGNS"
     gene            12848..13981
                     /locus_tag="GAJOMMCK_00173"
     CDS             12848..13981
                     /locus_tag="GAJOMMCK_00173"
                     /inference="ab initio prediction:Prodigal:002006"
                     /codon_start=1
                     /transl_table=11
                     /product="hypothetical protein"
                     /protein_id="X:GAJOMMCK_00173"
                     /translation="MLGTIKQYKRRLSAAVAILGIAATVLSYCSKSSFGYSARTTIPK
                     LTLFFTNPIKAIGRLRSEPIPESIHITPAWEVAADIKITLEIAELIENDDFSKRTNLE
                     QTEEHSYPKAKPENFLKQDTIQEILELEFPTRNPNKKDHSIPTESLELDEIQKIRNTK
                     TELSDDPEQSYFQETEGYLTEGIQEEKEILNLNLNLNPNLERKIQPGRLRNDKLQTET
                     IGSLQNTFEIHDAPSDPILIKGSVVDLKTLDLTSLYSVPWEWETDTFEIRILENMNIE
                     RWVWKHIQEPFQEVRTVNLETSFPSLSESAKERLLYLPRRDQTRKNPHELARESVYKD
                     TDSKGSSFKIGLPRFPSLRIDRKQMRYYAIQINGPPPTDHKQV"
     gene            13984..14631
                     /locus_tag="GAJOMMCK_00174"
     CDS             13984..14631
                     /locus_tag="GAJOMMCK_00174"
                     /inference="ab initio prediction:Prodigal:002006"
                     /codon_start=1
                     /transl_table=11
                     /product="hypothetical protein"
                     /protein_id="X:GAJOMMCK_00174"
                     /translation="MRRNKFTKIQFDIADHGITNRSTIGGKACVFEPVRHTCKNRNLI
                     GKLKTLQAASVKSLSKNFKNLIQKLKLSELPQQTLGETTDSDGASTRKPKLWELPQQT
                     LAEKTDSNRASIQKRQNLWELPQQTLDETTDSTRVGTRKRQNLWELPQQTLGETTDSD
                     RASTRKRQNLWELPQQTLCETTDSNRASTRKRQNLWELPQQTLAEKRECLPLPKH"
ORIGIN      
        1 gggcgtcatc gatttgattc tcaatgagaa aggaaggttt ggcgccggga taaggcgggg
       61 cttcggtcgg tgagccgcct ccctgcgtgg gtttcacgaa aagacggttg tcgcaaacga
      121 gagcgacgag tgtttgagaa caatagattg cgtattcgcc gaacattttt ttgaatgaga
      181 caacgcccgc ctgtcccatc tgttcggttg cgtaagaaac aaaatcaacg gtagaagcca
      241 tgagtcttca aatcgacggg tgcgttcttt tcgtccgaat acgggtcgtc gttttccgtt
      301 ttcgcgcaag attcatgaaa aatatcaacc tcacacaatg gcgcataacg tgatcaaccg
      361 cccgggcggt cgttttcgtc ggtgagttta cggatctcgt ttcgttttcg aggtttgaac
      421 ttgtatcgat ccaattgttc ggaattgaag atgatccact ttcgattcgg aatgtttcga
      481 accgtttgga attgaacggt tccgttatcc gaaatttccg ttccgtcgga aacgtgatcg
      541 agagaaatcg gtttgatgtc ggtccaaagg gaaaaatcca tcccctcgtt tttatccacg
      601 atttcctttt tgatttttcc gaaaaccacg ttgattttat ctttttcgcc ccaaattaag
      661 gcggtagtca attcttccaa agaaacaacc gattgaacgt cgtcgtattt tgagatcaaa
      721 acgaggatct tgttttcggg aagggacttg attactaagg gaaggtctct tgctatgact
      781 tccaattctc cgtcggaaaa aacatgatcc gtaaaaaaac cgagagacga ttttttgacg
      841 tatttcaggt ttcctaaaag gtccttccac tgctccgggg tgagttggga aggatgaaga
      901 aacggtctcg aagcggccaa ctcctcaaat aaatccactt tgatgggatt gatctgaaaa
      961 tacgcgacct ctgccgaacg gtaaatcagg tttgaattgg tgggccaaaa gaaaaaactt
     1021 ctttcttgaa cccaagaaca ctgaacgaac aaaaagatga aaaacaaata gggaaatttg
     1081 aatgtatgtt tcatttggaa ttttgatcca caaattcttg aaaaatcgga tacttattta
     1141 gaaactcttc gttggtataa aggttcacga ttctgtccag tcctgatagg cgaaatacgg
     1201 aatttaagga tttattcaga ccgaagatgt ttaaagttcc gtttttttct cggatttgat
     1261 ttcttacttt aatgataatg ccgattccgg aagagtcgat gaatttgact tttcccagaa
     1321 aaaagctgat gatttccgga ttttccgttt ttacggattc ttcgaattct ttgtgaaaat
     1381 cccgcgaatt atccatgagg atatcttcga gaacgctaag aacgatatgc ttctctcgta
     1441 tctcgcttcg gattatcatc aaatcgaaaa aacacctgga agaaaggtct gtcaagaagt
     1501 aaaatgaagc agtaactttc ttgatttatt tcttagaact gcaaatttga actaagacgc
     1561 ggagtgtaag ggttgtaact atggctgagt tcgataaaac aaaacgctct atcggagtga
     1621 acaatctgga tgataaagcc aggaaagaaa tgtttaataa attccagtct gtcggcggaa
     1681 aagtcgtcag tgaaaaggac aaaaaaaaga ggaagccgat agacaaccta acattcgtca
     1741 aggccagaga agtcaggccg gtggaaaagg ctcccgtcct gtgggcgcgg gaaaaggcgc
     1801 aggaggggcg tcggcaccga aaggaccgaa tccgagggac agaaaagctc tcgaagacga
     1861 aatgggaaac ttcatcaatc gttttccgtt cgggttaaat gttggttggg aagggttacc
     1921 ggattttcct caaccgatct attgcccgca tttttatccg actttaatct ctttggaaaa
     1981 aaatcccttc tcgaattgaa ctttgtcgga aatgacatcc tcggaaatcc cgcatacgcg
     2041 ggaaagatag cgaaagaact cgacgctcag aatcccattt acatcgaact tttgggaaga
     2101 atgcataaac tttacgataa cgatgaagtg aatcaagtgt tggaaccgca taatgcggct
     2161 ccggatctgc ccgttgcgat ttccagaatc aaagatcctt tgtattccat ttttaagaaa
     2221 ttatactatg tttatccgtt ccagggaagt tatgtgaagg cggtcaatct cggatactcc
     2281 gtcttggaaa aattggaggg caaacccacc actatctaca acacgaaaaa aaaacgagcc
     2341 cttcaggaat tcgattattt gttcggaacc ttattcgaaa actttatcta gttgttctta
     2401 gaaacgaaac aaaatattcc cctcttaagc aatacgatgg aatccgttct cggaatcctt
     2461 cccgaagaaa aaccgggcca tagacaacaa ggggaagagt tggatgaaat ctccggaggc
     2521 gcggcgcccg aacaggacgc tcccgtagag gaaaagaagg aagaaaccaa tccggaagat
     2581 tccctgagta aggaactcaa atacggtttg aagctgatga gaatgcttcc tctcgatcag
     2641 cttcgtaaaa aacacgatcc gaaaggggaa tacgaggata ttctttccga ggataaggcg
     2701 tttttgacct ggcttttctt tagggaattc gacgccgaat attctttcgt gatgacgacc
     2761 aaaaagatcg agattaaacc cacaatcgta aatggcgcca aggtggatta tcgagagaag
     2821 atgatcgatc actatgagac gacacgggcc tcgatcgaac agtttagaat ttacgatcag
     2881 tattataagg aactaaaaaa ccatcttaaa aatccgggcg ccaactacat cgaagcttct
     2941 aaaaaaacca gcgccttgga aacgaaaaaa agccaacaat ccagaaacgt tcgagtgacg
     3001 gttaaggaat ttgtggaaaa gacggccgaa attttggaga aactcatcgc ggacatgaaa
     3061 tccaaaaaag agatcgttac caacatggat gagattatga ccttggatat gatggaatcg
     3121 aaaagaaggc tgaataaaaa gccgatcaaa cagtgcatca tggaagcgta ttgttttgcg
     3181 atcgcgtttg cgggtcggct tgaaaacggg gatttattcg gaggggtaac cgaactttct
     3241 cccgaagaaa tggaaaaaga attcggtatc aaaacggaac aatcttccgc taatgagtcc
     3301 gatctcggaa ttccgggcgg ttcgtccgag acttccgaaa agctcgattc ggattcgtta
     3361 ggcgtagatc cctccatttt aggcgattga tcgggcggtt atcggttttg gcgtctgtaa
     3421 aagttacact tttttcaaaa aacatatcaa ccggcccgtt tccaatgatc agaaactaaa
     3481 actttcgaag gaaaaatccg actttttact tttaccggaa tattttccgt tctacgattc
     3541 gtcctcctct ccggagaaac tttccgaaaa atccaagatc ctttccgacg agcttttgcg
     3601 aatttccgaa tattataaag gtgtaattat cgggggagcc gtgttcagga aggacgattc
     3661 cggaaaactg aaactcagcg ttccgatcgt tcaggacgtg gtagtcgtgg attggtacga
     3721 taaacgggaa ctttccccgg aagaaaaccc ggccgtttcg ggcgattcgg aaacgatctt
     3781 tatcatggga ggcgttcgtt ttgggatcgc ggccggaaaa gaaatccgaa attccgaacg
     3841 tttggaggag ttgaaatccc agggtgtaaa tcttcttttt cacatcgatt gtatttatga
     3901 atccgattcc actcacgcgc aggatttgga acggtatgcg aaactttctt cccaatacga
     3961 tatttttatt gcgagggtag gaggtgtggg ctcggttttc ggtcgtaatc gtatcggaag
     4021 aagccttttg tccacttctt ccggggtgaa ttggaaggtc gccgaatccg aaaaagacaa
     4081 agaagtaatc aaaaccgtta cgatcaacgg tgtgaacggt ttattttaga ttttttaata
     4141 ttcaaaaaat agaattttct atcttgtcgg tctccggaaa aagcgacgga gagaataaag
     4201 agcggatttt ctatcttgtg cgggagttcc cacactctca gagttaaact ctgacgacct
     4261 tttttcgaaa tttcaaaaat gcgattggtt tctaaaagcc gtctcaaaag tattttatct
     4321 ttgcttaaaa tgccgattcc aactatcctc gggtatttcg agatagcttg taacgttatt
     4381 ccgtcttagt tccgcttttt ttcaaaatca aagtttccaa atcggtcagt ttttgttttc
     4441 tcgtttcgtc cagaggattc cttccttgta cgtcggagat attcggatcg gcgcccagtt
     4501 cgagtaactt ttcggataag gcgattcttc ttttgagaat ggcctgtaaa agcggcgtga
     4561 ttccctgcgc gtttctatga ttcaaattcg ttccgctttt gacgagaagt tccggaattc
     4621 tcggatcgat atccggcttt tccgaaagaa aatgaagcgc gttgtcgact ccggcttgga
     4681 tctgttttcc atcctgactt ttgtcgtgaa gtcggctcgt ataatccgct tttgcgttat
     4741 tttttagaag aaattcaacg attgggaaat ttgccgaaga cgaaccggct ccgcaggcca
     4801 gaaagagagg aaattcttcc gggcttccct tatcgaagtt tacgtccgct tggttctcca
     4861 ctagaaatcg tacaagtacg agattcccgt gacgaatcgc cacatttagg atcgaaacgg
     4921 gaagggtctt ggtcgcgtcc actttggaaa gatattccaa tttggctccg gattcgatca
     4981 atcgtttggg aacggcgagg tcgtctatgt ctagaacttt cacgtcgaaa agtccggata
     5041 aactttccat caatacggaa cttccgtcct tatcctgcgc gtttacgttg gcccccgcgc
     5101 ggattagaac ttcggcgact tcgggtctgt gatccgcgag catcaaagcc gttttgcctc
     5161 tggaatcggc ggcgtccacg gacgctcccg cttggattaa aagttgcgtt tttttaggat
     5221 ctccttcctg aacggatctt aaaaactcgc tatccaaagc ggggtccgcc cataggaaaa
     5281 acggaacgat ccaaaggata tgtcggattt taggaattct taaaatcatc gtaatatcaa
     5341 taatcctcct actatattca atcggatttt tgacggagtg tatatccaca tttttagata
     5401 cgagaatctg aaaacagttt gaccctttgg aggttcctat ccgttttcaa atccgtgaat
     5461 caaagaatcg tttcgaaatc cggatgggtc aagccaaaat aactcttgat tcggagtcga
     5521 attcctaaaa tggtttcatc atcttatgat tcccgtttta ctcatcggtc tgggaagaat
     5581 cgcgtctcta ctcgagaaag atcggcttcg aagtcatccc tgcacgcacg cggggacgat
     5641 cttctcccct tggggaagaa aaaaattctc tctcttagga gcgatcgatc cttcggaaga
     5701 acggcgaatt acattctgca aggattggaa tattccaaaa acgttatgtt tttacgactt
     5761 caaggaatgg tcgatttcat ttcgatccat aacaaaagaa ggatcggatt cttcttttcc
     5821 gaatcaaaag gattctagat cgacggttgt gaggaacgca aaagtcccat cccgaaaaaa
     5881 agtcggatct tcgtcggacc cgaaagtgtt ccgttccgag aaagtctttc gagtttcgtc
     5941 gaactccgat agggatcttc aaagttcttt ccacgcaccg ggctacccgg gtgcgaattc
     6001 aaaacgtagg aactcctcga acatcaatcg ggaacgattc gaaatggaat cctccgttat
     6061 aaactctttc cccacaaaaa tcgacctgag ttcctgtctt gttgtgatcg cgactccttc
     6121 cgagacgcac tacgaactcg caaaggcggc gatcgatttc ggatttcgaa ggttactcct
     6181 cgaaaagccg gtttgtcatt ccctcccgct tgcgcgtaaa ctcgcaaaac tttgtaaaaa
     6241 aaccggagcc gaactctggg tgaatcacga aagaagatac catccgcttt acattcaagt
     6301 tcgcaaatgg atccgggagg aaacgtatgg tccggtgcga accatacgcg cttccgttct
     6361 gacttccgca cgaaatcccg gccgggcgat cctggataaa accgggcctc ttttccacga
     6421 cggaactcat gcggtcgatc ttttaacctg gtatttggga atgccggatc ggatcgtttc
     6481 cgttttgcga tcttttcggc attcacccgt ggaagaacag gctctggccc tcatgactta
     6541 tccgaacggc gagactgttt ttttggaagc ggggggaatg aggaattact ttcagttcga
     6601 gttggatatc caaacggaga acgcacgttt tcttgtcgga aacgacgagg ttcgtttttg
     6661 gatatccaaa ccttcccgaa aatacaaagg atttaaaagt ttgactccgg tttcaatttc
     6721 cgaaaaatct tccgcaggct cgaatccgtt tctaaaccta tacgattctc tctttcggca
     6781 tttgtccgga aaatcctccc caatcacggg ggatatggag gagaatcttc ggattctcac
     6841 cgtattggat acgatccgga gaagagccga aaaaagattc ctagaagttt agaagtttta
     6901 cgtatgctcg taaccggaac agccgaacct caagaaacac agtcctacaa acgacacggt
     6961 agttcctgga gattttggaa cgcgagttcc ttcgtttgga aaaagatatg gtctatattc
     7021 tggtttttta aactgggaaa aatctttttc ccctcctacg gagataggat cgttcaggaa
     7081 aaattcttcc gcacgttagg agaggattgc cgcgattttt tcttatccat ggggggagtg
     7141 tatatcaaac tcggtcagta tcttggaaat ctttcccata tctttccgga ttcgtttacc
     7201 gaatctcttc aggatcttca ggatagggtt ccccctcatc ctttttcgga aatagaggaa
     7261 cgttttcgtt cggaattcgg aaaagaaatc ggaaaagttt ttccggacat tcggaatgtt
     7321 cccgaggcga gtgcgtccac ggctcaggtt cacgtcgctt ccatcggagg tcagaaagtc
     7381 gccgtaaagg ttttatatcc cggaatcgaa accttgatcg aaaatgatct taagaacatc
     7441 cgctcttttt tgaaacgaat caatcgttat ctctttcgtt tcgagtataa aaagatccac
     7501 gatgagatca cccatctcat cactagagag accgatcttc aattggaagc ggattcttac
     7561 gatcggatga gacaactttt cgccgaagaa ccggattacg tatttccgaa agttatccgt
     7621 ccgttttcgg gtagaagcgt tttggttacg gaatttatag aaggggtcaa gattacaagg
     7681 gcgattccca tactcaaggg tcaggccaaa tccaggcctg tggaacttct tgttcgcgcc
     7741 tatgtattga tgatttttca gtatcgtttt tatcatgcgg atccgcatcc cggaaatctg
     7801 atctacacga aggatgaaaa actttgtttc atcgattttg gggccgtggg agaaatgaac
     7861 gtgatgaagg ttttcgccct gaaaaaaatc tttctctgcg cgatcgccaa agattattac
     7921 ggagtcgttt ccggcttgga cgacatcggc gccttatccg cttccgcgga tcgggagaaa
     7981 ctcgaggaag tagttcgtta ctctttggaa aagttgggaa gattcgtggc ggatacggat
     8041 tatttccgaa acctttctct ggaacagatt catactcggg aggatcgact tttcttaaag
     8101 gagatcaatt ccagtctgaa ggaaattttt agaatgattc agattccgga aaattttatt
     8161 ttcctggaac gtgttctggg attactggta gggattaccg caattttgga tccttataga
     8221 accgttttgg actatgggga aaaaccgttc cgggccctcg ccgtcggaaa ggaaggcgga
     8281 ctggagtttc ctttgttaaa cgaagataag aatcttttga gtcatgccct ttccattccg
     8341 ggagaatttt ataaagtact ccagaacatc aatcggggaa ggcagggaat ccaactccgg
     8401 gaagtggaac gacacactcg aaagatgtac gttttgggac atcagttttt gtatttcgga
     8461 tttctggttg tgggaattca tttcggaaat tactatttgg aaagaggaat ggaaattcaa
     8521 agttggggat tttttggaac ctccggattt tttggactga tacttattta ttcattttgg
     8581 aaaaacaaac ttaaaaagaa aggaaccccc tcgtgaaata ttttgaaaaa cgatttttag
     8641 acgtctatcg tcctctttat ataggcgttg tcttgttcgg gatcgtattg gatcttgcga
     8701 ctaagttttt ggtcattctc tacttcgaac cgcaccgtta tctggaagta ctcggaagtt
     8761 ttttcagaat gactcttacc ttcaataccg gttttgtgtt cggagcgttt caggataacg
     8821 cgatcccgtc tttgatcgca accggaatcg cgatcgtgtt tctcatcgga tacagatgga
     8881 aaaattacga tcttggaaac ccttggggat ggaatctcgt aatggccggc gcttttggaa
     8941 atttcctgga taagttcttc gtaaaaatcc cgggtactgg atttcgtttc gggtttcaac
     9001 cgaacgcggg agaatacatc ggggttgtcg acttcttgga tttcgactgg ccggattttc
     9061 ttcttttttc aagatggccc gcgttcaatg tggcggattc ctgcgtgacg atcggtctta
     9121 cgattctgat ttttacgatg aaactcgaag aggggaaata atttattgaa agctctcgat
     9181 ctgcccgtct ggaggaagtt gttcattcgc aaggaagcga ataacaaggc gatcattcag
     9241 tttctcagag aaacttccgt ttttgggaga atgaaaaaaa gaaccttgat tgaaatcgca
     9301 aggatggtgc acgttcgaga ataccaggat ggcgaaatgg tttttcgtca gggagacgtc
     9361 ggcgccggtt tttatctagt ctatgaaggt tcggttgtaa tccgttccgt cagggatgga
     9421 atcgagcttg atctcgctca tctggatcgg cattcgtttt tcggcgaact ttcccttttt
     9481 acggaggaaa gaagaacggc tagcgcgatc gctttggaac cgaccacgtt gctcggattt
     9541 ttccaacccg atctcaaaga aatcatagaa acaaagccga ggatcggtat cgaaattctc
     9601 atgagccttt ccaccgtgat cgtggaaaga ttacatagga ccaacgggct tttggaaaaa
     9661 gcctacttca agggaaaaca aaaaaatgcg tgatccgggg accggagaat tttccggata
     9721 ttttgtccgg acgagttttt tcctcatcgt cgtttttacc gtcgtcgttt ctctctgggg
     9781 acttcgattg ctcgcggttc cgatcgtatt ggctcttttg atcttctatg cgtttaacgg
     9841 aatgatcaac aatctggaaa gtttgggcgt gcctcgaatt ctttccattg cggttttgat
     9901 gttgttcgct atccttccga tttatctgtt tatcaactcg gtcgcttctc cgatcgcctc
     9961 cacgttaaat ccgcttttga aaaactggaa acaggatctg gacgacgcaa agttcaaata
    10021 cttgaccgtg acagtcaatc ttcagttcaa cgaatttccc gcctcttgga acgaaacgat
    10081 tcgtcccgac gagctgatta aaaagatcgc ggagttgatg cacgaacaag taaaagggtt
    10141 cgtgtcttat attccgactt tgatcggtta tcttctcatc actcctctgt ttgcgttttt
    10201 gtttttactg aacggaaacg gaatttataa aagtctgatt tccctcatac cgaatcgtta
    10261 ttttgaaatg gctcttatga tcacgtataa aatcaacgaa caacttacga attatcttaa
    10321 aagtttaatg attcaaagtg tgatcatctg tgcggtttcc agtttgggat tttatatcat
    10381 aggattgcct tatttttaca ttttcggtct ctttttggga gtggccaatt cgattcctta
    10441 tttggggccg atcatggggg cgattcctcc cttatttttt gccctcgtaa tcggcggagc
    10501 aggaacgacg gaacttatga tttcgatttt gatcgtggta tcggtcgcgc agattatcga
    10561 taactttcta gtacaaccga ttgtaatttc gggttcgatg tctctgcatc cgatcgtaat
    10621 cgtaggcgcg gttaccgtgg gcggtacggc gctcggtctt gtgggaatgc tgatcgcggt
    10681 tccgatggcg gcaatcttaa aggtgacgat ccaaactctt tacagctcga tgaaggatca
    10741 caatctgctt tgatcgtacg cctgaagctg aagccaggga tcggaatttt gaaagatacg
    10801 atattgactg tcgttgtccc aaaagcaaac tcgatctcgc tcttatggtc gctcgataga
    10861 cagaaccttg taagttagcg ttaggcgaaa cggattcaag tgatactcaa agtgttttta
    10921 ttcagagtgc gcctcaaaat tttacgagag atcggttact atcattctac agctttattg
    10981 aaactgtaag aattcccaca gttttagtct cttttgtaat ttgcggtttt tggacgcatt
    11041 ctattgttgt taaactctcg tgaggagttc cgacatcgga ctgctttgag acacgctctg
    11101 agtttttccg atataccttc tttgttttta agagttgcct tccgattttt caattccggt
    11161 ttttttgccg atccaaagaa ctcccgttaa tacgaggatc gttcccgcaa ttccgaagga
    11221 ggtgatcggt tctccgagaa atatccaagc gagcaaaatc gtagacatcg gacccaccga
    11281 acctacgatt gccgcctttc cggaaccgat cattctaatt ccttccgttg tgaaataagc
    11341 aggaattacg gtggttaaaa ctccgagagc caatccgtat aaatatacgt tagtcggctg
    11401 aatcagagag gtcggattac gagcgataaa aaagtgtgtt actacgatca aaccggataa
    11461 gagcatgaga taggaagtga atcgaaccga accgagtttc ggaatcaaag attcgcttcc
    11521 tacgagatat aaagcgtatg cgatcgcgga tccgagtacg aatagcacgc ctttcgtcgt
    11581 gttcggtcct tcggtttgaa tgtctcctat gaatgcgacc acgattccgg aatatgtgag
    11641 aaggatcgca aatacttccg ctcttttgat tttccttttg aaaaggacgg agccgatgat
    11701 gagaacgagc gtaggatata cgaatagcgt gattctttcc aaacccgccg agatatattc
    11761 caaacctata aagtcgaata ggctcgctag ataatatcct aaaaagccga gaatcaaaat
    11821 taagccccaa tcttttttgg tgagatttac ggaggttttt ttagcacttc cggaacggta
    11881 ggcgatccaa gcgaaaaacg gaattgcaaa caacattctg agcgcgagcg ccgtaatcga
    11941 atcgatatcg taccgataga ccaatttgac gaagattgcc tttgcggaaa agagaacggc
    12001 tcccgttaat acgagagaag ctccccaaaa aggtttccat ttggattcgg agacttccat
    12061 aaatccatct ctcattccca agggcttttt aaaagaattt ttcgtccgta gaaggatttt
    12121 agattttcga ttttttgaaa taacaatcgc tcaagaagaa tggaatattc tctcttgaat
    12181 gaaagttctt ttggttcgac caatgggaaa tcgttccggt tttatctacc ggggcctccc
    12241 ggccttgttc atgtggaacg gacaaagata cggaagcaaa aaatcttaaa cttaacgtga
    12301 gttcgacgta aggaatttcc tcaatagtca ttcttacgta aaaaacaaaa tgtgggagtt
    12361 ccgacatttc aagagtcaag atgacgttcc aactgataca ttcattttaa atccaaaacc
    12421 tgaaaacgtg ggagttccca caaattacgt ctctttacgc tctttttgtc ggtttgaaag
    12481 aattttttac aatgaagttt gtgtataaag gcggcaactc cgattctgtg ggagttccga
    12541 cattcgggaa actgtgattt tcttacgccg aactcacgtt aaacttacga agaatctatc
    12601 atttcggccc gcaaacaatt tcataattta gaacgatgtt ctccccggtt agttttaagc
    12661 caaaattact tgtacactca attctaatga ttccattccc aaacattcta gaattttttt
    12721 aaaattgtga ttgcattctt ttagaaaaat cacaagattc gtccttgtta caaatccgaa
    12781 acccacggtc ggtataaccg aatcggcgtt ctattcgagt ttgcggcgat atcgattcaa
    12841 aaagacaatg ttgggaacaa tcaaacaata taagaggcgt ttgtctgcgg cggttgcgat
    12901 tttaggaatt gcggctactg tgttgtcgta ttgttcgaaa tcaagttttg gatattccgc
    12961 ccgcacaacg attccaaaac taacactctt ttttacaaat ccaatcaaag caatcggaag
    13021 actgcgatcg gaaccgatcc ccgaatcgat acatattacc cccgcttggg aagtggccgc
    13081 cgacatcaaa atcacgctgg aaattgcaga gctcatcgaa aatgacgatt tttccaagcg
    13141 tacaaactta gaacaaacag aagaacattc gtatccgaaa gctaaaccgg aaaattttct
    13201 gaaacaagat acgatacaag aaattttaga attagaattc ccaacaagaa atccgaataa
    13261 aaaggaccat tcgattccta ccgaaagcct ggaactcgac gaaatacaaa aaatccgaaa
    13321 tacaaaaaca gaactttccg acgatccgga acaatcgtat tttcaagaaa cggaaggtta
    13381 tttaaccgaa ggaattcaag aagaaaaaga aattctgaat ctgaatctga atttgaatcc
    13441 aaatttagaa cgtaagattc agccaggccg attgaggaat gacaaactac aaaccgaaac
    13501 aatcggttcc ttacaaaaca cattcgaaat tcatgatgct ccttcggatc cgattttaat
    13561 caaaggatcg gtagtggatc ttaaaacgtt ggacttgact tctttgtatt ccgttccttg
    13621 ggaatgggaa acggatacgt ttgaaattcg tattttagaa aatatgaata tagaacgttg
    13681 ggtttggaaa cacatccaag aaccgttcca agaagtcaga accgtaaatc tggaaactag
    13741 ttttccttcc ctttccgaaa gcgccaaaga aagactttta tatctaccca gacgggatca
    13801 aacccgcaag aacccgcacg agttggctcg ggaatcggtg tacaaagaca cggattccaa
    13861 gggttcgagt tttaaaatag gccttcctcg ttttccatcc ctaagaatcg atcgaaaaca
    13921 aatgcgttat tatgcaatcc aaatcaacgg gccgccccca acagatcaca aacaggtgta
    13981 aagatgagac gaaacaaatt cacaaaaatc caatttgata ttgccgatca cggaatcaca
    14041 aaccgatcca cgattggcgg taaggcgtgc gtgttcgaac ccgtacggca tacttgcaaa
    14101 aatcgtaatc ttattggaaa actcaagacc ctacaagccg cttcggtcaa aagcctttct
    14161 aaaaatttca agaacttaat tcaaaaacta aaattgtcgg aactcccaca gcaaacgttg
    14221 ggcgaaacaa cggattcaga cggcgcgagc actcgaaagc cgaaattgtg ggaactccca
    14281 caacaaacat tggctgaaaa aacggattca aaccgcgcga gcatccaaaa gagacagaat
    14341 ttgtgggaac tcccacagca aacgttggat gaaacaacgg attcaacccg cgtgggcact
    14401 cgaaagagac aaaatttgtg ggaactccca caacagacat tgggtgaaac aacggattca
    14461 gaccgcgcga gcactcgaaa gagacaaaat ctgtgggaac tcccacaaca aacgttgtgc
    14521 gaaacaacgg attcaaaccg tgcaagcact cgaaagagac aaaatttgtg ggaactccca
    14581 caacaaacgt tggctgaaaa acgggaatgc cttcccctcc caaaacacta attactattc
    14641 ttcctagccg actaacaact cgaagcctaa cgactatccc gtctcgtata acttcgtata
    14701 atgtatgc
//
LOCUS       GAJOMMCK_32            33880 bp    DNA     linear       08-DEC-2021
DEFINITION  Genus species strain strain.
ACCESSION   
VERSION
KEYWORDS    .
SOURCE      Genus species
  ORGANISM  Genus species
            Unclassified.
COMMENT     Annotated using prokka 1.14.6 from
            https://github.com/tseemann/prokka.
FEATURES             Location/Qualifiers
     source          1..33880
                     /organism="Genus species"
                     /mol_type="genomic DNA"
                     /strain="strain"
     gene            complement(1093..1374)
                     /locus_tag="GAJOMMCK_00175"
     CDS             complement(1093..1374)
                     /locus_tag="GAJOMMCK_00175"
                     /inference="ab initio prediction:Prodigal:002006"
                     /codon_start=1
                     /transl_table=11
                     /product="hypothetical protein"
                     /protein_id="X:GAJOMMCK_00175"
                     /translation="MANWGSLVGVTNSAGLFTFPLNSTWHPFAGYNIWTGLNSDWTGA
                     PENCGMWMNPDAHGRYGDSDRTTDEAISAGVSACDNSAFIDPEILCVEQ"
     gene            complement(1439..2434)
                     /locus_tag="GAJOMMCK_00176"
     CDS             complement(1439..2434)
                     /locus_tag="GAJOMMCK_00176"
                     /inference="ab initio prediction:Prodigal:002006"
                     /codon_start=1
                     /transl_table=11
                     /product="hypothetical protein"
                     /protein_id="X:GAJOMMCK_00176"
                     /translation="MRTKQKCGTILVLTLIFAACSKNSSEDTATLAALVTSNAATQGC
                     IGTDCVRSGAATRDSNPAAISTNNILPGFPDEPAYYVFVTDEHNGDWKAYFDANGILG
                     ADAYCNSHMPDNIRYGRTGEFLPISFKAMLVDESRRRASVTPNQGDGQTSWVFKPNTQ
                     YRRATDGQLITTTDSKGLIPFPMVNSFTSNPHNNNIWTGLNSDWTTVPQGSRCNDWTS
                     TTGMGRNGYASATSNLAISVRDIGCANESAGIDKKIEFSVLHNGPLFRGISNTSIKLQ
                     EWTETFPFRGNPVFTERINSAIQRHFTTVMNSLCLGVRPSHSKRWLWMESTEEHP"
     gene            3774..7073
                     /gene="czcA_1"
                     /locus_tag="GAJOMMCK_00177"
     CDS             3774..7073
                     /gene="czcA_1"
                     /locus_tag="GAJOMMCK_00177"
                     /inference="ab initio prediction:Prodigal:002006"
                     /inference="similar to AA sequence:UniProtKB:P13511"
                     /codon_start=1
                     /transl_table=11
                     /product="Cobalt-zinc-cadmium resistance protein CzcA"
                     /protein_id="X:GAJOMMCK_00177"
                     /translation="MIDKLIRASIKNRALVLVLTFMITLVGIYNAYYLSIDAIPDVTN
                     VQVSAVTSSPALSPLEVEQFITYPIEMEFTGLPNVTEIRSISRAGVSSVTVVFKDGTD
                     IYFARQLVNERIKQAEAIIPPGYGRPELSPIATGLGDIYEFVLTSDRHSPEELRTYMD
                     WELAREVKSVEGVIDVNIIGGQVRQYQVKIDPKRLAVHNLTLSQIYGKLESANQNTGG
                     GYISKNSEQIVIRGESQYKSIEDLKNTAVTTAGDGIPLLLGQIAEVEIGPALRFGLVT
                     KDSQGEVVGATAMMLMGQNSLEVVKRVKIRIEKIREKLPPGMRIETFYDRSEFIGRTL
                     STIFTNLGEAAVLVVVVLILALGTVKGALLVALAIPIPMLVATIFMNAFGIVGNLMSL
                     GALDFGLLVDGTIVMLESILHGFILKRSFYEMQTKLEDRELAAEEIITDACVRVGRAA
                     TFSVAIILLVYLPLMSLEGVEGRMFKPMAITVALALGAALLFSLTTFPAAASILFRNP
                     FFHHSKYWDIITEKYKLLLDFGMARKAEFCYAGIGIVLLALLLGSTLGSEFLPRIDEG
                     EIAIDIKRLPSTSINYSRDINSDMEAVLKKFPEVIGVVSRMGRGESAAEPVGTDEGEA
                     MVKLKPRKEWTTAEDREELMTKMKDEILKFIPSSTISLSQPIENRVNALLSGSKADVV
                     IKIYGDDLVKLKDIAAQFANKLKSVPGVADLRVQRVLGLPLVEIKVDRENMARYGVQA
                     EEILATVEALRLGRQTGKVFEGFKRFDLVVRLKIDATDLEQVENIPVFTSFGSTVPLG
                     QVAEINLVEGPAAIYRESLKRRIMVETNIRGRDLVGFVNEAQKATKEIEKNLPSGYRT
                     DWGGQFENFTRAKERLALVVPIALAIIFFMLMAAFGSVYYALGVFIVVPLAVSGGIIG
                     LVVRGLPFSIPAGVGFIAVSGIAVLNGVVYASTLREELEKGASISEAVYLAGIHSLRP
                     VMTTEIIAAVGFIPMAISTMAGAEVQKPLATVVISGVIVATVLSRVLLPIVMEYLLNL
                     YESQERRKSAKRRLLEKRAFGNLNSNFVHDNSEWLGAHENRLVEATWEPETKEDRKKK
                     KTPRLQKGKKK"
     gene            7314..7898
                     /locus_tag="GAJOMMCK_00178"
     CDS             7314..7898
                     /locus_tag="GAJOMMCK_00178"
                     /inference="ab initio prediction:Prodigal:002006"
                     /codon_start=1
                     /transl_table=11
                     /product="hypothetical protein"
                     /protein_id="X:GAJOMMCK_00178"
                     /translation="MSAQKPIVSLLDHSKDPFNLSIATARTCYSSKGILLPSDMIASE
                     KSIEIRDKVAKSTKKAGHLTTRQHPQFIFTLDKVSRQFVWSFLHSHPFYNSEQVSQRY
                     VEVKKENYYVPSELNGKLLELYLDAVDFASRAYFSYTEILHPFIQEEYFQIYKARANY
                     PDKWQVPIKKNVWKWRVICYLWARIPISIIPSTV"
     gene            7922..8887
                     /gene="thyX"
                     /locus_tag="GAJOMMCK_00179"
     CDS             7922..8887
                     /gene="thyX"
                     /locus_tag="GAJOMMCK_00179"
                     /EC_number="2.1.1.148"
                     /inference="ab initio prediction:Prodigal:002006"
                     /inference="protein motif:HAMAP:MF_01408"
                     /codon_start=1
                     /transl_table=11
                     /product="Flavin-dependent thymidylate synthase"
                     /protein_id="X:GAJOMMCK_00179"
                     /translation="MNSYDVPNEQRAVVTEMVDQVRTIDPLYADEMDDPIPLEETTEY
                     RYFDSVFGSGKREFHPESAADFVKEFDRELGGRYSRLVSYSSNGPEILAQSVRSILGI
                     SKSSLNDRDAIDLVLNPAKNGHLTSTLNENSMSPISRALFNVQYSFQKRISHTADSQD
                     QRHRMVPGGRPVLMSQYAGVPDYITPFVVRKYPELKEKYDAIHAQIFEKLNRFLDAGG
                     APEYGTYLLPNSFPIRFYESGDLLNLHHKWKSRTCYNAQEEIFQASVDELTDVTKVHP
                     EIAKWIKAPCWIRLQGEVKPYCPEGDHYCGTQVWKRELSEYSRVI"
     gene            8961..10151
                     /gene="scmP"
                     /locus_tag="GAJOMMCK_00180"
     CDS             8961..10151
                     /gene="scmP"
                     /locus_tag="GAJOMMCK_00180"
                     /EC_number="3.5.1.-"
                     /inference="ab initio prediction:Prodigal:002006"
                     /inference="similar to AA sequence:UniProtKB:P54955"
                     /codon_start=1
                     /transl_table=11
                     /product="N-acetylcysteine deacetylase"
                     /protein_id="X:GAJOMMCK_00180"
                     /db_xref="COG:COG1473"
                     /translation="MVRMKLTVTTDRTEELIRYRRQIHKHPELRYEENQTSGYVIDHL
                     KNLGFSFQDKIAKTGIVSLIDSGKPGKTLLVRADMDALPIFEESIREYKSVHDGVMHA
                     CGHDAHTSILMGLATEIKEDIGSVIPKGKVLLVFQPAEEGGQGADKMIEEGILEKYNI
                     DAALALHVWNHIPVGKVGVVDGPMMAAVDEFTIVVSGISGHGAMPQHTVDPIVVGAQI
                     VNALQTIVSRNTDPLDSCVVTVGSFHAGNAFNVIPETAELKGTVRTYSKKMFEEVPER
                     LERVVGGIASALGANVSIRYERTNQPTINDSRMANIVRKASLNVLGPGSVTEENTKSM
                     GGEDFSAFLMRVPGCYFFVGSRNEKKGFVYPHHSSKFDIDEDSLSIGLSVLKEAIKIY
                     HEEN"
     gene            complement(10191..10838)
                     /locus_tag="GAJOMMCK_00181"
     CDS             complement(10191..10838)
                     /locus_tag="GAJOMMCK_00181"
                     /inference="ab initio prediction:Prodigal:002006"
                     /codon_start=1
                     /transl_table=11
                     /product="hypothetical protein"
                     /protein_id="X:GAJOMMCK_00181"
                     /translation="MTAVHLSPDSNISESHAEKYESSSFTPLKELSKDLNIQLRTIYK
                     TSTNITKDIIRIVDEGNYKLLLLGAARSFFSDDILGGKIRTILNETDCNAGILFSSQL
                     EDVKNIHILFGKEKDLGLLHIAKRLAVNYNSKLSIVNLNGSVDRIPSRIKQNLKKEKV
                     KILTPGNGSSDWKKFDLILCDLDIWENHLEFRVNELPTGGGLLLVRSMDDFLTEI"
     gene            complement(10835..11257)
                     /locus_tag="GAJOMMCK_00182"
     CDS             complement(10835..11257)
                     /locus_tag="GAJOMMCK_00182"
                     /inference="ab initio prediction:Prodigal:002006"
                     /codon_start=1
                     /transl_table=11
                     /product="hypothetical protein"
                     /protein_id="X:GAJOMMCK_00182"
                     /translation="MSSSGLWPIFFLILFVAVLGKLGGSSIASRMSGKNWKDSLSIGI
                     LMNTRGLMELIVLNIGYDLGVLSEEIFSMMVLMALATTIMTGPGLKLVEFLFTKGGLT
                     AKATSNAGILISFAQHSRGLELLKIAYGLFPEKKKKER"
     gene            complement(11221..12414)
                     /gene="kefB"
                     /locus_tag="GAJOMMCK_00183"
     CDS             complement(11221..12414)
                     /gene="kefB"
                     /locus_tag="GAJOMMCK_00183"
                     /inference="ab initio prediction:Prodigal:002006"
                     /inference="protein motif:HAMAP:MF_01412"
                     /codon_start=1
                     /transl_table=11
                     /product="Glutathione-regulated potassium-efflux system
                     protein KefB"
                     /protein_id="X:GAJOMMCK_00183"
                     /translation="MKKISLFYIFLIFLFILSLGFILKTGQNLEPVKVNFHSSQTSPE
                     QNTKTKNHLSKNTSSRPDFLDLEAMGKIFSGHLKQPISRLLLQLIVIMFSARFFGKLA
                     TVLGQPSVIGEILAGILLGPSLLGLAFPEGFQLLFPKESLSTLQILSQLGLLLFMFVI
                     GMELDLQILKNQAESAVVISHSSIMFPFLLGAGLAYFIYVPLAPEGVDFIAFCLFMGI
                     GMSITAFPVLARIILEKGLTKTALGSLALTAAAADDVTAWCVLAIVVTIVNAGSFSSG
                     ILMIVMSLTYMFVMWKGILPLMKRAGNVYTTKESMTKSITAFFFLFIFLSAWITEAIG
                     IHALFGAFLAGVVMPDKKELRDNLVEKIEDFSLTVLLPLFSHLRDSGRNSVFCPVRVF
                     GRFFS"
     gene            complement(12485..13099)
                     /gene="blaR1"
                     /locus_tag="GAJOMMCK_00184"
     CDS             complement(12485..13099)
                     /gene="blaR1"
                     /locus_tag="GAJOMMCK_00184"
                     /inference="ab initio prediction:Prodigal:002006"
                     /inference="similar to AA sequence:UniProtKB:P12287"
                     /codon_start=1
                     /transl_table=11
                     /product="Regulatory protein BlaR1"
                     /protein_id="X:GAJOMMCK_00184"
                     /translation="MSVENGYLKENQFLFFWDKTRYPYIRWQKDQNLKSALEYSVHWY
                     FTKLWNDIGPEKGKSLLEKIETFSAPVPFTQNSFWLDGSYTISPSEFVDFLIRLQEPP
                     PPFRKKTIQTVFDLFKRTPGSLSNASGSHDLSGDWNGVEDYKSDSAFYYTQDETDSWF
                     WVSFQKANVRWLLLTRVRVLGQPTGPLEAATLASRILREESILP"
     gene            complement(13333..13851)
                     /locus_tag="GAJOMMCK_00185"
     CDS             complement(13333..13851)
                     /locus_tag="GAJOMMCK_00185"
                     /inference="ab initio prediction:Prodigal:002006"
                     /codon_start=1
                     /transl_table=11
                     /product="hypothetical protein"
                     /protein_id="X:GAJOMMCK_00185"
                     /translation="MAQTNYQIPSLETLDLEFEKEIYWNRFLERAGFIVGYGAYLICF
                     VIVFGLKLEAVKYASLFYLGLFTRLSSLLIGKFYEIPVVFRNLFSENKSLVSVSQDFI
                     RIHREKTLKRLASNLFGMNDSSSLYQANEEELVEIIRPKMQKPWKKAGRIYFFFVYIP
                     IAFVLIGVALWT"
     gene            13965..15260
                     /locus_tag="GAJOMMCK_00186"
     CDS             13965..15260
                     /locus_tag="GAJOMMCK_00186"
                     /inference="ab initio prediction:Prodigal:002006"
                     /codon_start=1
                     /transl_table=11
                     /product="hypothetical protein"
                     /protein_id="X:GAJOMMCK_00186"
                     /translation="MSLYAESNLNSFLFVCSCALTGIVSKRFFFSSGGKLREDRKSFH
                     TRFFGCRSHSKKRKKIQIGEFWTSRQRQSHSIHYSVSYRASFKPELPAFFLDRYLSKS
                     KGVVFDPFGGRGTTSIQANLAGHCAIHNDISPMSLFLAKSRQTIPSLDSMEKILDRLD
                     LKKKTREEKEDKDLLAFYHKDTLNEIKNLKRILSRDPSPEIQYIGVTALSRLHGHSDG
                     FFSVYSFPQISIPPTAQKRNNEKRGIKPEYKEIKSRILQKMKRDLKSPLPPFYHEFSG
                     RNRYTNHSSLHLESIEDKIADLVVTSPPFLDKVNYEEDNWLRYWFLDIELPDHKKPSI
                     FSTLDTWMEFIRETLKELSRVLKSNGVCVMEVGDIKKGSAVFNLDEYVIEAASDSGLE
                     WETTFINDQKFTKLSNCWNVSNNEKGTNSNRCVVFRNFR"
     gene            15671..16468
                     /gene="flgG_1"
                     /locus_tag="GAJOMMCK_00187"
     CDS             15671..16468
                     /gene="flgG_1"
                     /locus_tag="GAJOMMCK_00187"
                     /inference="ab initio prediction:Prodigal:002006"
                     /inference="similar to AA sequence:UniProtKB:P0A1J3"
                     /codon_start=1
                     /transl_table=11
                     /product="Flagellar basal-body rod protein FlgG"
                     /protein_id="X:GAJOMMCK_00187"
                     /db_xref="COG:COG4786"
                     /translation="MMRSLWTAATGMIAQQFHIDTISNNLANVNTTGFKKNRADFEDL
                     VYQHQVLAGTPATSVSEIPTGVNVGHGVRAAASQKLFEIGSFQSTGNKLDMAITGEMG
                     FFKIQMPDGSFAFSRDGSFKIDSNQQVVTSNGYLLEPPLILPEGAILNTLMISEQGEV
                     TVKVGADIRPIVIGQVELYRFVNPAGLQAIGKNLFQETVASGPEIPGTPGMEGFGNVL
                     QGFLEMSNVKIVEEMVAMIVAQRAYESNSKAIQTSDNMLSTAISLKR"
     gene            16487..17374
                     /locus_tag="GAJOMMCK_00188"
     CDS             16487..17374
                     /locus_tag="GAJOMMCK_00188"
                     /inference="ab initio prediction:Prodigal:002006"
                     /codon_start=1
                     /transl_table=11
                     /product="hypothetical protein"
                     /protein_id="X:GAJOMMCK_00188"
                     /translation="MNFFARILILLVLGVDSLWGAGIYLKGRAIVEGEEVRLSSVARI
                     PDGFEDRVIIRSLKRPVFVGSKDILKVYGDLNPIVTGKETLVLPLNHSLEPEEIEESL
                     SDEIKKKHPNEEFKLTFLSGDIKVPSEDVELRWANLSSRLHPGQLIASLEIFFQNRKV
                     HTLRIRFQVEQKVKVLKAIRPLNKGLKIVKEDFKEEEILTAEEILDSPGSDLLGSTLL
                     KDMNEGEIFRKKHVRKIQDVQRGGEVLMIYHKGSLVLKAKVKALSSGNVGEEVQVTTH
                     SREGQLRAKVVDKNTVVTE"
     gene            17371..18075
                     /gene="flgH"
                     /locus_tag="GAJOMMCK_00189"
     CDS             17371..18075
                     /gene="flgH"
                     /locus_tag="GAJOMMCK_00189"
                     /inference="ab initio prediction:Prodigal:002006"
                     /inference="protein motif:HAMAP:MF_00415"
                     /codon_start=1
                     /transl_table=11
                     /product="Flagellar L-ring protein"
                     /protein_id="X:GAJOMMCK_00189"
                     /translation="MRFDSISGGLLFSSSVILGAIVLYVFAGNEFGLNAQESSLWTDK
                     NPYSMRQNIKVGSPLYVKIKNGIQAEFELESNADETLTLKVMPDKKIVPDMPSYNSDR
                     TITRKNKGKIKSLGKIKGNLTVLVTAVDPNTGLLTIRGQKMNVINGEENSLLLSGTVS
                     PEFVEKDSSVDADKIADLQVSFNGRIKPREVIPPISLKTVANPDGSVTTKAELSEEEK
                     QRLILNQLNRLLGESQ"
     gene            18072..19172
                     /gene="flgI"
                     /locus_tag="GAJOMMCK_00190"
     CDS             18072..19172
                     /gene="flgI"
                     /locus_tag="GAJOMMCK_00190"
                     /inference="ab initio prediction:Prodigal:002006"
                     /inference="protein motif:HAMAP:MF_00416"
                     /codon_start=1
                     /transl_table=11
                     /product="Flagellar P-ring protein"
                     /protein_id="X:GAJOMMCK_00190"
                     /translation="MKTKYSIFCMFLSVWIFLFASLLSLNAAELKLKDIARIEGIREN
                     QITGYGIVVGLPGTGDSKTPFTSESMRNYLKNLGVEANLKPDQTRNIASVLITATIPT
                     YSRKGDKLNVIVSSIGDAKSLEGGVLLQSPLKTAGDKTFAVASGVISFGGRQEQERGS
                     GARGNKKTVGIVHGGAIVEQELDQNFYASEKIQIQLENQDFTALNAIVSRIRSILPGK
                     HGIGPESVVPVSPSEIDIVLGKTFENKSDAFLTLLSDIENLTVETQVKPKVIINERTG
                     VIVMGGNITIEEVAVSRSGLNLTVMDKNRRRSWFGKEQEPVKSSFLIEESTSVGDVVE
                     ALNKVGASTRDIIVILEALKKSGALHAELEIQ"
     gene            19169..19657
                     /locus_tag="GAJOMMCK_00191"
     CDS             19169..19657
                     /locus_tag="GAJOMMCK_00191"
                     /inference="ab initio prediction:Prodigal:002006"
                     /codon_start=1
                     /transl_table=11
                     /product="hypothetical protein"
                     /protein_id="X:GAJOMMCK_00191"
                     /translation="MKIDFIQDYTNRLNLVEKPEVKSLLDIENSNKEKRNVSFPELLR
                     EEFNEKLSGKISSSEIRLPHNIKEEIAADPYRKKLYSVSVEVESIFVKMMLSEMKKTV
                     GKSGLIDGGHAEAIFEDMLYDEYSKNLSSNSSLGLAEQIYQSYSSKLAPIDSSRKTDR
                     KA"
     gene            complement(19871..20137)
                     /locus_tag="GAJOMMCK_00192"
     CDS             complement(19871..20137)
                     /locus_tag="GAJOMMCK_00192"
                     /inference="ab initio prediction:Prodigal:002006"
                     /codon_start=1
                     /transl_table=11
                     /product="hypothetical protein"
                     /protein_id="X:GAJOMMCK_00192"
                     /translation="MKEEEIPVLTKKLCELGFFSETRKNEFVPIIAPGDLSIGDVYRK
                     IPEPLLTGDKELKLFPGNINSKIEKTEEKLQNDLDGIKFGDLLD"
     gene            complement(20158..22113)
                     /locus_tag="GAJOMMCK_00193"
     CDS             complement(20158..22113)
                     /locus_tag="GAJOMMCK_00193"
                     /inference="ab initio prediction:Prodigal:002006"
                     /codon_start=1
                     /transl_table=11
                     /product="hypothetical protein"
                     /protein_id="X:GAJOMMCK_00193"
                     /translation="MLHLFKSGWLTDSDKIPEKGFLRIFVLFIRIIVGSAYRFIKDDC
                     LMQASGISYTTIVSLIPMLTVALSLITITSGLENRKEEIFDTINTFILQSNINVDINT
                     YLETIGELIDTATQIGAIGFVILVFSATAVLRSLENAFNEIWKIRSNRSLFQKFVFYF
                     FVLAIGPLLFVIGEGIAKKTIDFFRPSHYFSMEKDPFGKIWVSGENGTLFRMDSNLKK
                     EYSIREDEIDFENIRCLDNLGGRLDLCKKPDIQASDFIRIKIREGIIYALSAKGVLLI
                     KPIEAPVWTLTSFEGVELKDIEATNQNNIFIIFKNGEILHYIPEGISFKPIFKDRLKM
                     NASKIYFPDSSKGYIADESGTVWTSNDGGFNFYPNRLTHLAFHDIHQTTNGDLFLTGE
                     RGILYRSQDGGNSWIELRHKRYNFVRIWSFTGPDITELFLMDSLGNILISTDLGDHWN
                     PFYTPMHGKLWANLLLERMEDGKIKMLNVGEYRTISITESKDQKFVTTLVAGGDSVFT
                     IYSFLRILFPLSGIWLFFLSLYSLIPNTKVPLKASSVGAAVTGIIFLIFLWGFHVYLS
                     SFSETTMIIYKALAAIPIFLLGVYSLSLIVLFGAEITASLQFRERYLAPFRDEMHTSS
                     SNEFRKLISILKSAYRIQREKRHLPLP"
     gene            complement(22155..23003)
                     /gene="COQ3_1"
                     /locus_tag="GAJOMMCK_00194"
     CDS             complement(22155..23003)
                     /gene="COQ3_1"
                     /locus_tag="GAJOMMCK_00194"
                     /EC_number="2.1.1.222"
                     /inference="ab initio prediction:Prodigal:002006"
                     /inference="protein motif:HAMAP:MF_00472"
                     /codon_start=1
                     /transl_table=11
                     /product="Ubiquinone biosynthesis O-methyltransferase,
                     mitochondrial"
                     /protein_id="X:GAJOMMCK_00194"
                     /translation="MDFSGETLNETCPCCQKNDWKFLYRSAFKNYNIPIYLCSVCGLQ
                     TQYPRPKPSELYTEEYYSGNADFSYRDERQTEEFDRYVWKARIKNIQKFKPKGEFLDI
                     GCSFGGFLNCAKEAGFEVTGVEISRYSAEVAKSRGFKVHQGEFLDADLPENFFDVITL
                     VEVIEHLSEPDRVFQKLRRILKPGGLLLLQTANFEGLQAIDAGSSYHYYLPGHFYYYS
                     ESNLKKILDRSGFRNHIIYLGVDFSLLAKLLKSRGSFRSWKEYWKWIRIGVYHWKSKL
                     KNKAGL"
     gene            complement(22979..23626)
                     /locus_tag="GAJOMMCK_00195"
     CDS             complement(22979..23626)
                     /locus_tag="GAJOMMCK_00195"
                     /inference="ab initio prediction:Prodigal:002006"
                     /codon_start=1
                     /transl_table=11
                     /product="hypothetical protein"
                     /protein_id="X:GAJOMMCK_00195"
                     /translation="MNPSEPSSRSAWNLHYTRTKSRLGYPDENLVRMLSKIGTDYSDR
                     QTERKALDFGAGSGRHCVLLNEFGYQVYATDYTENSVKTVRETYPFVKASLGDKPPFP
                     FEKNFFDVIVSWGVLHYNSAQSAREILREKTRILKQGGYLAGSVRAAGDTHLRAQGTV
                     IGTEDLKGAYSRFYTLEELKEDLRGFSHTDFGYTERTPLGKLEERICHWIFLAKL"
     gene            complement(23613..24194)
                     /locus_tag="GAJOMMCK_00196"
     CDS             complement(23613..24194)
                     /locus_tag="GAJOMMCK_00196"
                     /inference="ab initio prediction:Prodigal:002006"
                     /codon_start=1
                     /transl_table=11
                     /product="hypothetical protein"
                     /protein_id="X:GAJOMMCK_00196"
                     /translation="MTNYAPYLEIAHTLPFLRPELIGEILLNCRALIAATKMNNCPFV
                     SEFRINPQGEIYLIEAAPEVGGEFLADALIPNYFGSLYFENLVKLLTGEKIKSFPNYS
                     EVPKKYAGIFFSAPPEGKSKLIEHSEFSTMGKEKLMFDRKLKQHGEILKTTEGNGVRV
                     RSIGIVGPEQNRQTLEEWKKSVLQRLEGKFESV"
     gene            complement(24585..24854)
                     /locus_tag="GAJOMMCK_00197"
     CDS             complement(24585..24854)
                     /locus_tag="GAJOMMCK_00197"
                     /inference="ab initio prediction:Prodigal:002006"
                     /codon_start=1
                     /transl_table=11
                     /product="hypothetical protein"
                     /protein_id="X:GAJOMMCK_00197"
                     /translation="MKEKGYFLSIGAGLNQVPLISAAIKLGYSVISVDRNNHAPGLSV
                     SSLRIMESVTEYRKILKTVSEIPLQGKFSESEPVPTEKRLTPLPI"
     gene            complement(25257..25754)
                     /locus_tag="GAJOMMCK_00198"
     CDS             complement(25257..25754)
                     /locus_tag="GAJOMMCK_00198"
                     /inference="ab initio prediction:Prodigal:002006"
                     /codon_start=1
                     /transl_table=11
                     /product="hypothetical protein"
                     /protein_id="X:GAJOMMCK_00198"
                     /translation="MSKEKFEISKREGIHKEFESLIGNWKGVAHMIFEEGKIADESPI
                     AGTMKLVLGGRFILHEYKGSFKGEPLEGIAIYGYHIDRNRYESAWIESFGMGTGILFS
                     EGSPRENEWSFTGHYGGETPETRWGWKTYIEKEGNDKLVLFSQNLRPTGEKAGGVRIL
                     YDRVS"
     gene            complement(25856..26530)
                     /locus_tag="GAJOMMCK_00199"
     CDS             complement(25856..26530)
                     /locus_tag="GAJOMMCK_00199"
                     /inference="ab initio prediction:Prodigal:002006"
                     /codon_start=1
                     /transl_table=11
                     /product="hypothetical protein"
                     /protein_id="X:GAJOMMCK_00199"
                     /translation="MIQRILAVFILTLPVFEALSETKQTVVVSGMGTAIVETDYVQMN
                     FSVEVENQDPKIAQEKNLERAANVIQTLSKEFKIAPKDIYSTDYTLQRQYLEEGKKRP
                     YLAVSGILLKLRNLKLYHNLLLEVQKLGVNNVGGIEFKSDSTKKQEKEALTSAYEDAK
                     NKALVLAKSLGKTNVIPVKILESDSMLNPQVVYFMKNKESSDSSPISVGERTIQSRVS
                     VEFEIQ"
     gene            complement(26638..28278)
                     /gene="groL"
                     /locus_tag="GAJOMMCK_00200"
     CDS             complement(26638..28278)
                     /gene="groL"
                     /locus_tag="GAJOMMCK_00200"
                     /inference="ab initio prediction:Prodigal:002006"
                     /inference="similar to AA sequence:UniProtKB:P61438"
                     /codon_start=1
                     /transl_table=11
                     /product="60 kDa chaperonin"
                     /protein_id="X:GAJOMMCK_00200"
                     /db_xref="COG:COG0459"
                     /translation="MAKDIEYNETARRKLLEGVNKLANAVKVTLGPKGRNVVIDKKFG
                     APTITKDGVTVAKEIELDDPLENMGAQMVKEVSTKTNDVAGDGTTTATILAQSIINEG
                     LKNVTAGANPMSLKRGIDKAVTAAVEHIQKKAVKIENKKDIANVATISANNDDTIGNL
                     IADAMDKVGKDGVITVEEAKSIETTLDVVEGMQFDRGYISPYMVTDPESMVATLSDPY
                     ILIYDKKISSMKDLIHILEKVAQAGKPLVIISEEVEGEALATIVVNTLRKTISCVAVK
                     APGFGDRRKAMLEDIAILTGGQVISEDLGMKLENTTLQMLGRANKVTVDKENTTIIEG
                     KGQTKEIQGRIGQIKKQIEDTSSEYDREKLQERLAKLAGGVAVIHVGAATEVEMKEKK
                     ARVEDALSATRAAVEEGIVPGGGLTLLKAQEAVGSLKLEGDEATGAKIIFRALEEPIR
                     MITSNAGLEGSVIVEHAKAKKGNEGFNALTMVWEDMIKAGVVDPAKVVRSALQNAASI
                     GSMILTTEVTITDRPEKDAPNPMAGMGGGGMGGMGGMM"
     gene            complement(28293..28583)
                     /gene="groS"
                     /locus_tag="GAJOMMCK_00201"
     CDS             complement(28293..28583)
                     /gene="groS"
                     /locus_tag="GAJOMMCK_00201"
                     /inference="ab initio prediction:Prodigal:002006"
                     /inference="similar to AA sequence:UniProtKB:P61436"
                     /codon_start=1
                     /transl_table=11
                     /product="10 kDa chaperonin"
                     /protein_id="X:GAJOMMCK_00201"
                     /db_xref="COG:COG0234"
                     /translation="MASIKPLGDRVLVEPRQEAEEKIGSIFVPDTAKEKPQEGKVVEI
                     GSGKYEDGKLVPLEVKVGDTVLYGKYSGTEIKSEGKEYLIIRESDILAVVKK"
     gene            29429..29764
                     /locus_tag="GAJOMMCK_00202"
     CDS             29429..29764
                     /locus_tag="GAJOMMCK_00202"
                     /inference="ab initio prediction:Prodigal:002006"
                     /codon_start=1
                     /transl_table=11
                     /product="hypothetical protein"
                     /protein_id="X:GAJOMMCK_00202"
                     /translation="MFPKENLIRVRDLNQKPIREEKPILLYWMSMARRLVWNHSLDYA
                     IHLSQKYKKELLICEPLKTDYPWSSPRLHRFILEGMASNVNTAEKLGLTYRALVETSD
                     GSIADVMEK"
     gene            29821..30978
                     /locus_tag="GAJOMMCK_00203"
     CDS             29821..30978
                     /locus_tag="GAJOMMCK_00203"
                     /inference="ab initio prediction:Prodigal:002006"
                     /codon_start=1
                     /transl_table=11
                     /product="hypothetical protein"
                     /protein_id="X:GAJOMMCK_00203"
                     /translation="MLSEMGRKFECKLFAVDSNSIVPLSLYGEFASAARILRPRVHKL
                     FPEAWKFRSSPKPAKPYRDPGESWLEKNSDSPLNKIRWCNQKEDTIEKICKNSNFICS
                     NVLPVSGKIGGREEGLKLLKRFLKQGLNGYAQLRSQPKDPKESYSSLLSPYLHFGHVS
                     QEEVISAVLDWNLEEPWNPGIIVPENKNRKEGYFHPDENVNSFLDELVTWRDVGFLMF
                     WKNPSFRKDLSILPDWIRKNLDFHKNDARPFLYTKEQLENAKTHDAIWNAAQKELVLS
                     GSMHNYLRMLWGKKVIEWTQDYGTAFEILEDLNNKYAYDGRDPNSYTGILWCFGLFDR
[truncated: 9,208,895 more chars]
