# Supplementary material for: Horizontal transfer of the rfb cluster in Leptospira is a genetic determinant of serovar identity
Source: Life Sci Alliance. 2022 Dec 9;6(2):e202201480. doi: 10.26508/lsa.202201480 (PMC9736851; doi:10.26508/lsa.202201480)
Supplement: Supplementary file 9 [file LSA-2022-01480_Supplemental_Data_3.zip › Supp_Data_2-rfb_sequences/sequences_used_Fig_5C/Pomona_4427610.gbk]

LOCUS       ILLJICEF_1             58703 bp    DNA     linear       08-DEC-2021
DEFINITION  Genus species strain strain.
ACCESSION   
VERSION
KEYWORDS    .
SOURCE      Genus species
  ORGANISM  Genus species
            Unclassified.
COMMENT     Annotated using prokka 1.14.6 from
            https://github.com/tseemann/prokka.
FEATURES             Location/Qualifiers
     source          1..58703
                     /organism="Genus species"
                     /mol_type="genomic DNA"
                     /strain="strain"
     gene            complement(746..1081)
                     /locus_tag="ILLJICEF_00001"
     CDS             complement(746..1081)
                     /locus_tag="ILLJICEF_00001"
                     /inference="ab initio prediction:Prodigal:002006"
                     /codon_start=1
                     /transl_table=11
                     /product="hypothetical protein"
                     /protein_id="X:ILLJICEF_00001"
                     /translation="MPSSVPLLILTVDPFDHSTLPLPLRIFHANALPIVYLLQVLFLL
                     YNTYDLALKIGFLTIDGLLIPLISHFLYSSFCISLIFIFFWVLIFIGISKELIHPEFF
                     AFFYVGIII"
     gene            2059..3171
                     /locus_tag="ILLJICEF_00002"
     CDS             2059..3171
                     /locus_tag="ILLJICEF_00002"
                     /inference="ab initio prediction:Prodigal:002006"
                     /codon_start=1
                     /transl_table=11
                     /product="hypothetical protein"
                     /protein_id="X:ILLJICEF_00002"
                     /translation="MDNYIVNYHHIGGRGGKFPINIPECLRDGVNLTMYDADNSCIEE
                     AIKSDFVKGFNKVEVLPFCISGIDGIEEFTITKQPHASSLLKANKELYKFVRNSPKFG
                     AMRLKEILEPRKSFKVESMKLSSAVKKMGIPYPEFISLDTQGTEYDIIKFSSNVFQNA
                     IFINTEISFMEMYKSQKNFPELHNLLMSLGFVLVDLKIYDPHHSCLTPIDFEAKGFLL
                     DGEAFYLKKPEISKWSFVMLIKYCFAALISEQTHLCIQIFERLNEKYSTEFKDLSERF
                     EYIKLIKELCAEYLGSYKAYLPLFHESNIYKSYSQLGSIKDLKPKRKSLKINGIAMNK
                     NQYSKILIKYGLSIFAENIANHKKLNIRNLEKIYKQ"
     gene            3179..4969
                     /gene="pglK"
                     /locus_tag="ILLJICEF_00003"
     CDS             3179..4969
                     /gene="pglK"
                     /locus_tag="ILLJICEF_00003"
                     /EC_number="7.5.2.5"
                     /inference="ab initio prediction:Prodigal:002006"
                     /inference="similar to AA sequence:UniProtKB:Q0P9C4"
                     /codon_start=1
                     /transl_table=11
                     /product="Protein glycosylation K"
                     /protein_id="X:ILLJICEF_00003"
                     /db_xref="COG:COG1132"
                     /translation="MNYSKSLFYLIFRIWNYLSSKRHRQFGILLILLIISSLSEMVSI
                     GAVVPFLGVLTTPEKVFDMPYIQPIKECLGIFNGQELILPLTLFFIIIAIFTGLVRLL
                     VLWLGNRLSFASGADLSLDIYRKTLYQPYQIHVMRNSSEVMGGILGKANGLVPSLIIP
                     IINTLGGILIIGMILIALILLNPVISISVFIGFGVIYGIIGYITRKRLSIIGKIKSEE
                     YTRVIKILQEGLGGVRDILLDGNQAIYCKIFEESDQKFRRASAESAFIGGSPRFLIES
                     FAMILLALFAYFLSRSDSSGLVTVLPLLGAIALGAQRILPILQQVYQSWVTIKGNEKA
                     FWDVLELLDQSIPEYVDLNIKPLKFSDCICIENLSFRYHPDQSWVIKDLSLNICNGDR
                     IGFIGVTGSGKSTLLDIVMALLEPSQGKLSVDNQIIDSNTMRRAWQANIAHVPQSIYL
                     SDSTIAENIAFGVGLDQIDFDRVRMAARQAQIDAYIMSLKDGYKTFVGERGIRLSGGQ
                     RQRIGIARALYKEASVIIFDEATSALDNETEKAVIEAIEGLGKHLTVLLVAHRITTLR
                     NCNKIVELKSGKIFRTGTYTELFPDLVDKT"
     gene            5080..5970
                     /gene="rmlD_1"
                     /locus_tag="ILLJICEF_00004"
     CDS             5080..5970
                     /gene="rmlD_1"
                     /locus_tag="ILLJICEF_00004"
                     /EC_number="1.1.1.133"
                     /inference="ab initio prediction:Prodigal:002006"
                     /inference="similar to AA sequence:UniProtKB:O66251"
                     /codon_start=1
                     /transl_table=11
                     /product="dTDP-4-dehydrorhamnose reductase"
                     /protein_id="X:ILLJICEF_00004"
                     /translation="MDSNTILITGASGLLGHHLSRFFLENGNKVIALRKTHSLGIIGL
                     DEIEIDLLDFNTVKNLLTKIGPDYIIHCAGLTNVDDCEKNESLAKKIHIDVSQIIAQT
                     ASRINSKMIHISTDHLWDGTMQMVTEDVPVCPLNVYGKTKAESERAVLAVNSEALILR
                     TNFFGPGLQWRQSLSDWIINSLNRNEKINAFSDVFFTPISIYHLARVILFLIQKKAKG
                     IYHTVGSERISKYDFAISIAKSFNKSTELIRPISIQNIQFNALRPLDMSLSTDKIVGF
                     LNVSMPTVQAGIDSLSGEFR"
     gene            5967..7145
                     /gene="pseC"
                     /locus_tag="ILLJICEF_00005"
     CDS             5967..7145
                     /gene="pseC"
                     /locus_tag="ILLJICEF_00005"
                     /EC_number="2.6.1.92"
                     /inference="ab initio prediction:Prodigal:002006"
                     /inference="similar to AA sequence:UniProtKB:Q0P8W3"
                     /codon_start=1
                     /transl_table=11
                     /product="UDP-4-amino-4,
                     6-dideoxy-N-acetyl-beta-L-altrosamine transaminase"
                     /protein_id="X:ILLJICEF_00005"
                     /db_xref="COG:COG0399"
                     /translation="MTLIPYGKQEITQADIDIVNEVLRSDFLTQGPMVPRFESLVAKR
                     CKSKFAVAVNSATSALHIACIALNVGPGDIVWTTPITFVASANCALYCGASIDFVDID
                     PKTYNISVDRLSEKLELAEKIGKLPKVLIPVHLAGQSCQMDKIHILSKKYGFKIIEDA
                     SHAIGGTYKNEPIGNCRYSDITVFSFHPVKIITTGEGGMALTNDTELYSKMYRLRSHG
                     ITRNLLEMTHSPDGPWYYQQLELGYNYRMTDIQAGLGVSQMSRLDEFIKKRHTIAEKY
                     NALLSDKPVVIPWQNPESYSGFHLYIIRLKLKEFNLSHKQVFEQFRSAGILVNLHYIP
                     IYRQPYYEKMGYNRSDFPESEQYYSEAISIPMYPSLTEEEQQEVVHRLITPIGHQTLF
                     "
     gene            7259..8161
                     /locus_tag="ILLJICEF_00006"
     CDS             7259..8161
                     /locus_tag="ILLJICEF_00006"
                     /inference="ab initio prediction:Prodigal:002006"
                     /codon_start=1
                     /transl_table=11
                     /product="hypothetical protein"
                     /protein_id="X:ILLJICEF_00006"
                     /translation="MKAFLTKKQKVEKLSLGTAQFGFNYGIANKKGKVTFEEANEILS
                     FARISGIKYLDTAILYGESEKVLGEIGVKDLKICTKLPSVSTNEADDIEKWVDDSISK
                     SIKLLKINNLESLLLHRPRELLGENGERLYKALIRLRESGLIQKIGISIYDPLELEDL
                     IKNFNFDIVQAPMNVFDRRLINSGWLDKLDKCGIEIHIRSAFLQGLLLMKKEELPDKF
                     KKWENLWGKWHTWLNETNQSPLQVCLGYLVQIHPISKIIVGVDSLRHLKEIVIAIKQE
                     VIELPEELFSTDENLINPSKWQSF"
     gene            8499..9494
                     /gene="legI"
                     /locus_tag="ILLJICEF_00007"
     CDS             8499..9494
                     /gene="legI"
                     /locus_tag="ILLJICEF_00007"
                     /EC_number="2.5.1.101"
                     /inference="ab initio prediction:Prodigal:002006"
                     /inference="similar to AA sequence:UniProtKB:Q0P8T1"
                     /codon_start=1
                     /transl_table=11
                     /product="N,N'-diacetyllegionaminic acid synthase"
                     /protein_id="X:ILLJICEF_00007"
                     /db_xref="COG:COG2089"
                     /translation="MSLQIIAEVAQGFEGKIDQSRLLIKAAAAAGADAVKFQLVFADE
                     LATPDYKYYDLFRSLEMSEDTWLGLSNYAKNLGIELFLDIFGERSLRLSEKMNVSTIK
                     LHGTDVTNIGLLELVSKSMVPNILLGAGGAYLSEIRKALSMLSQKKVVVLLGYQGYPT
                     PDNCNQIDRIRKLKDVFSFTNVSIGFADHADPASEQKNTIPAAALGAGAVVIEKHLTL
                     GKSMKLEDHESALNPDEFFYFVKTIRACSEAMGQALEVDDFGMGESEKEYRNMIRRHV
                     VSKVDLKKDEKIDSGKLVLKRSAIENYIDNLEFVYEKIARRDIRANTPITKEDIV"
     gene            9502..10254
                     /locus_tag="ILLJICEF_00008"
     CDS             9502..10254
                     /locus_tag="ILLJICEF_00008"
                     /inference="ab initio prediction:Prodigal:002006"
                     /codon_start=1
                     /transl_table=11
                     /product="hypothetical protein"
                     /protein_id="X:ILLJICEF_00008"
                     /translation="MERKLVAAIACRNQGSRLYAKPIQNLNVQNGIRIIDNIISCLRT
                     LKSIDEIVLGISEGLENEIFKRIANEKNIRFITGDENDVLSRLIQAGEIVGATDIFRI
                     TSESPFLFFEKVEEAWEIHKLENSDATFMDGIIDGCGFEIISLQALRVSHEKGESKHR
                     SELCTLYIRENHSKFKITKLNPPKELVRTDLRLTVDNPEDLSLCRTIYNHFQELVPRI
                     PISEIVKFLDTNPKLKELVYQFTEIGYSTMYL"
     gene            10301..11629
                     /gene="hemL_1"
                     /locus_tag="ILLJICEF_00009"
     CDS             10301..11629
                     /gene="hemL_1"
                     /locus_tag="ILLJICEF_00009"
                     /EC_number="5.4.3.8"
                     /inference="ab initio prediction:Prodigal:002006"
                     /inference="similar to AA sequence:UniProtKB:P30949"
                     /codon_start=1
                     /transl_table=11
                     /product="Glutamate-1-semialdehyde 2,1-aminomutase"
                     /protein_id="X:ILLJICEF_00009"
                     /db_xref="COG:COG0001"
                     /translation="MNKITTFKKSREFSTEIHKLIPGGSHTYSKGDDQFPLNAPGSIV
                     RGKGARVWDLDDNEYIDCSMGLTSVSIGHGFEPVAQAVADAAFSGTNFQRPALIELEA
                     ARLFLETVQSGDMVKFAKNGSTVTTAAVKLSRAFTGKNRVAIAKEHNFFSYDDWFIVT
                     TPCDKGIPSKVAEMTSLFSYNNFESVEALFANKNHDIACLIMEPMKFDLPEDNFLHKV
                     AALCKEKGVVFILDEMISGFKWDLTGAHNYFGVKADLVTWGKGIANGFSACALTGRAE
                     IMELGGIKKEGEDKLFLISTTHGAETTGLAAMIATIKAFKENNMIESNWRRGEVLKKS
                     LELIIKNHQLELYLELMGLPCLFILGCKNSSGFPDNHFRTLFLQEMIARGVLFQGMFY
                     PTWSHQQTEIDHIIQAFDESCSIYLQAIKSGSTDNFLVGPSIKPVFRKKI"
     gene            11632..12417
                     /gene="yafV_1"
                     /locus_tag="ILLJICEF_00010"
     CDS             11632..12417
                     /gene="yafV_1"
                     /locus_tag="ILLJICEF_00010"
                     /EC_number="3.5.1.3"
                     /inference="ab initio prediction:Prodigal:002006"
                     /inference="similar to AA sequence:UniProtKB:A0A140NDS5"
                     /codon_start=1
                     /transl_table=11
                     /product="Omega-amidase YafV"
                     /protein_id="X:ILLJICEF_00010"
                     /translation="MKIALVSLNIKWEDKAYNLEHCKNLICEAVRYGVDLVIFPEMTL
                     TGFSMNTEVIAEDPNNSPSIDAFQKLAKENCVALVFGLVLKKENKALNTLVFISKDGI
                     EKTRYDKIHPFSFATEDRYFEGGRNLSKLTLSNLTFGFTICYDLRFPELYSALAKDCD
                     VLVNIANWPERRKSHWRILSQARAIENQTYFIGVNRTGIDGNGIEYKKSSIVVDANGE
                     FIFPEITLSEIDIFEIKKESLHSFRNKFSTRQDRVPEFYKTII"
     gene            12689..13684
                     /locus_tag="ILLJICEF_00011"
     CDS             12689..13684
                     /locus_tag="ILLJICEF_00011"
                     /inference="ab initio prediction:Prodigal:002006"
                     /codon_start=1
                     /transl_table=11
                     /product="hypothetical protein"
                     /protein_id="X:ILLJICEF_00011"
                     /translation="MKDKVFIFTECLTFTGLGHLGRCTALAEILQEAGRDAEIVLHTD
                     GTGLGGQISVPIRALDWKNLKMLSDFLNQENPQIVFVDSYLADVQVYETIHKKARKLI
                     CIDDTNRILYPEKSIILNPGLGGTYLDYDKEQNQIFTGIEYVLLRKPYREDFERLNVR
                     EKVESILITLGGSDQLNLVPKILEILTKIKPEWGKEVVIGSSFQNIKEIESIMDKNTK
                     LHLPMSASEMRDLMLSVDLAVTAGGQTTYELAKCAVPMIIIETAENQKLNVQTWHEYC
                     GIPIILFEKIISKEGLAYLSKLIDENQDRKIREDLNKKLKSFFKNSFLNGIFNGV"
     gene            13674..14144
                     /locus_tag="ILLJICEF_00012"
     CDS             13674..14144
                     /locus_tag="ILLJICEF_00012"
                     /inference="ab initio prediction:Prodigal:002006"
                     /codon_start=1
                     /transl_table=11
                     /product="hypothetical protein"
                     /protein_id="X:ILLJICEF_00012"
                     /translation="MVSDKEFTLRKVKIEDLEILFDWANDSLVRTNSFSTKSITISEH
                     KAWFQEKFLTCPFWYIFELNFQPVGVIRFDEVNSSKIFLLNYLLKPEVRGKGFGKKII
                     EMGIYEIKKSIQKSTKVFGVVKNENIASRKTFLALGFKETIYDQISYSYEIILK"
     gene            14151..15203
                     /gene="pseI"
                     /locus_tag="ILLJICEF_00013"
     CDS             14151..15203
                     /gene="pseI"
                     /locus_tag="ILLJICEF_00013"
                     /EC_number="2.5.1.97"
                     /inference="ab initio prediction:Prodigal:002006"
                     /inference="similar to AA sequence:UniProtKB:Q0P8U0"
                     /codon_start=1
                     /transl_table=11
                     /product="Pseudaminic acid synthase"
                     /protein_id="X:ILLJICEF_00013"
                     /db_xref="COG:COG2089"
                     /translation="MNKINIGNQKIGNVFKPFIIAEMSGNHNQSLEKALEIVDAAADA
                     GAHAIKLQTYTADTITIDKKEGEFFISDPKSLWKGESLYDLYKKAYTPWEWHESIFKR
                     AKEKGIVCFSSPFDFTAVDFLESLNAPAYKIASFENIDLPLIRKVANTGKPIIISTGM
                     ANIQEIAEAVDTVRATGNNQLILLKCTSTYPATPDNTNILTIPHMRELFQCEIGLSDH
                     TLGIGVAVASVALGATVIEKHFTLSRAEGGVDSAFSMEPVEMKSLVTETERAWQSLGK
                     ITYGPTEKERASMVFRRSLYVVEDMNAGDKITERNVKSIRPGYGLPPKYLDVVVGKKL
                     NRSLRMGTPLSWEFIE"
     gene            15443..15727
                     /locus_tag="ILLJICEF_00014"
     CDS             15443..15727
                     /locus_tag="ILLJICEF_00014"
                     /inference="ab initio prediction:Prodigal:002006"
                     /codon_start=1
                     /transl_table=11
                     /product="hypothetical protein"
                     /protein_id="X:ILLJICEF_00014"
                     /translation="MSQALLGVSKQEFKTLCVPFGLSYLSLKEEIKHNFTKGRKSILQ
                     DIEENLFFILFYLKTYPTYDVLEAVFKMDRTAACKLVKLWWRLYFFHLVP"
     gene            15724..16314
                     /locus_tag="ILLJICEF_00015"
     CDS             15724..16314
                     /locus_tag="ILLJICEF_00015"
                     /inference="ab initio prediction:Prodigal:002006"
                     /inference="similar to AA sequence:ISfinder:ISRfsp3"
                     /codon_start=1
                     /transl_table=11
                     /product="IS5 family transposase ISRfsp3"
                     /protein_id="X:ILLJICEF_00015"
                     /db_xref="COG:COG3039"
                     /translation="MNTLPANEISDLKRKLKKLKKLKYVIIDGTERPIRRPTDKDLQK
                     EFYSGKKKRHTIKNLILTNKDKAILFLSNTISDKTHDLKVAENVMITSAIPKDVACVL
                     DSGFEGIEKTSKKTNIIKPKKKPKKRELTAKQKAKNRRISKKRIFVENAFAGIRRFRI
                     TSDVIRSFRKNFKHLVFVLAAGLWNLHLFFDKRFNW"
     gene            16620..17684
                     /locus_tag="ILLJICEF_00016"
     CDS             16620..17684
                     /locus_tag="ILLJICEF_00016"
                     /inference="ab initio prediction:Prodigal:002006"
                     /codon_start=1
                     /transl_table=11
                     /product="hypothetical protein"
                     /protein_id="X:ILLJICEF_00016"
                     /translation="MSDFSEIQKIIAFIRSWKFFFSFKNENLELWSDLFLKAPYQPVA
                     YSDLALDFQYLYQKEKEPSIIDMSFIIKDMGKPIGIWPLSICTSEKTNKLNFYGLTLQ
                     IPLLITTELRVLERIANEFYLFLERLLNILKEKEFLISLPFRGKLFYVVDPWHKAALD
                     FGAKPEINYDLYIDLNLDIEEIRSQFRKSYKPLISKGLNLWNTFVLTDRDELVWEEYR
                     QLHISAAGRVTRCKETWDVQLKSIESKKGFLVCLRDEEDTLVGAGFFMFTKHEARYDT
                     AAYNRDLFDKPLGHVVQYIAIQEFKKRGISSYIVGSRPYDFDSVQYTEKELSISKFKS
                     GFTSSLIPRFIFKKSLLNEK"
     gene            17674..18633
                     /locus_tag="ILLJICEF_00017"
     CDS             17674..18633
                     /locus_tag="ILLJICEF_00017"
                     /inference="ab initio prediction:Prodigal:002006"
                     /codon_start=1
                     /transl_table=11
                     /product="hypothetical protein"
                     /protein_id="X:ILLJICEF_00017"
                     /translation="MKNRSFFLWPDYNPIQSLSRIIYSKKISSIEDTLETLFPSGYPV
                     LCSSGRAAIGLALEFLDLKRNDFLGVFPFASHCVLDAVSRYTTPLTGRSSKNTKNRIV
                     YHQWGYVQEYNLPPNTIEDCVDTLCIPGAKLFPAGGMFEIWSLPKILGTSSGGVLWCR
                     EEKVASQIKAICDGRKYSGAIQWYLKLFSYKFPSLLSYWTGVEASNGKLSFLQTGEIH
                     YSLNNWQKFIDDKLNRVEIASRLFPSWLKQTPDRIPSIIPVELTISSEKFVNWGLSSG
                     MRTFEKYIKKKSKLIQVFPLPLHSQIPLKRFKKIVLELENIKK"
     gene            18630..20189
                     /locus_tag="ILLJICEF_00018"
     CDS             18630..20189
                     /locus_tag="ILLJICEF_00018"
                     /inference="ab initio prediction:Prodigal:002006"
                     /codon_start=1
                     /transl_table=11
                     /product="hypothetical protein"
                     /protein_id="X:ILLJICEF_00018"
                     /translation="MKIEFNSYTYLYFFNTRVEELIEKVKNKIPESLKENTRRVQQKV
                     LCLIYNDILSKVSMLGMLQSLEIFNKDELVSINGKFKLNLFTGNFVISLHYRFLLYIK
                     SAFYISICFFELCKGFVKGKLSEKDKINIVLDDLGFEQFYNKNTIIEFNENIKCGYYP
                     VLTPEIYTILKSKTFAGLKVNNVYFFKQPLLSVLSIVKWKLIELFFFMGVLLFSFLKE
                     LLLSFNNQYRLLLFDDKLMEVVVSMLARKNIIKNLIITNSSYCEQGTYFDKNRFKNFT
                     TVMLWYSVNSKWFKYKKELGFPNETFTPLFKFMQLDEHYVWNNDQKDWIKKINSDANI
                     RMFGPILFDNPKQKITSGLIESKSFNLVIFDVAPLEDDAARNIYAHSFRFYNLNACLS
                     IIQDPITWSKGKKVKIYIKIKRQYSSHHHSEYIQFIEKCIKLGYLVNIDFSVSISSVL
                     KEKVDLLICSPFTSVSVLGNFLQKNSIYYDPTKVLECHYGLGNYQKFISGRENLISYL
                     DTLYEKSIKKV"
     gene            20243..21601
                     /locus_tag="ILLJICEF_00019"
     CDS             20243..21601
                     /locus_tag="ILLJICEF_00019"
                     /inference="ab initio prediction:Prodigal:002006"
                     /codon_start=1
                     /transl_table=11
                     /product="hypothetical protein"
                     /protein_id="X:ILLJICEF_00019"
                     /translation="MKTLVIVGGGIVSIFSALYARRKFDRIIILEKSDKVGGLLASFP
                     LGENNFDYGTHIPGFTGDKEIDNLLYGNDEEINKKWHRFPYLMSENFFSGSWYQSSPL
                     VNVKSLGEDLYLKALSEILKLPKADSSKDNLEEYLDLSFGETIANNIYRPIFRKLLSE
                     EIENLHVECLRIFGLQRVILLNSESTTELKKLPEYDSKIGFHSYKEGSPVGGYIYPKG
                     FSGIGTWADILLEKALDQNIEISYHSTVKAMSVKHDTIKSLELNDGTVIHCDYVLWAL
                     PAALAIKNLNIDFKKDIPKFRTTSLFHFQFDQPLLKKIPQYLLCWDPKYISYRITLYP
                     NISNDRTKTSNASLTVEVLYDESIEKKLNEVSLKIVSELKELEIIPLSSKIIVSKSEY
                     LGTSFPILSRRFINDCRDSCSFLENSYSNFKMIGRHSGKAFFINDTILLAKKILTEHS
                     LC"
     gene            21595..22359
                     /locus_tag="ILLJICEF_00020"
     CDS             21595..22359
                     /locus_tag="ILLJICEF_00020"
                     /inference="ab initio prediction:Prodigal:002006"
                     /codon_start=1
                     /transl_table=11
                     /product="hypothetical protein"
                     /protein_id="X:ILLJICEF_00020"
                     /translation="MLDEFQKNSIKPYIEMAKEKKIGLTQSAGRYAEDSGKEEFIWKD
                     IQEKLCLVQSGSLLDLGVGFGPLASKIINYCIKEKKTGYFYDIPEVIENLRTEWSAPN
                     IYFLKGFFPYDAGEFLDSDIKFDSILVYSVIHYTSKPFEFIKEAARKLKIGGRMLIAD
                     IPNVDKKGRFLCTENGRKFHASYKKIPLNEVPIYKDQADFVLKNENQNKVINDQLISK
                     ILVEFRAFGYDVYVLPQNEDLPFSKTREDILLIRNY"
     gene            22485..23363
                     /gene="kdsA_1"
                     /locus_tag="ILLJICEF_00021"
     CDS             22485..23363
                     /gene="kdsA_1"
                     /locus_tag="ILLJICEF_00021"
                     /EC_number="2.5.1.55"
                     /inference="ab initio prediction:Prodigal:002006"
                     /inference="similar to AA sequence:UniProtKB:Q5ZWA3"
                     /codon_start=1
                     /transl_table=11
                     /product="2-dehydro-3-deoxyphosphooctonate aldolase"
                     /protein_id="X:ILLJICEF_00021"
                     /db_xref="COG:COG2877"
                     /translation="MKPKIIEIGYGKVSKVKIGETLPLVFIGGPCAIESKEHTFMMAR
                     RIQEICDRVKIPWILKACYDKDCRSAPDSFHGLGLDDGLKILSDVRDEFGIPVTSDFS
                     DASWGPATGEVCDLVQVPAYLCRQTSILRAAALTKRPIHLKKGQFMSPWNMKNSVRKI
                     EASGNYQILLTDRGTFFGYNMLVNDFKCFPIMAETGYPVCFDATHSIQLPTSMGNISG
                     GQREYIPHLVRGAAAVGINALFMEVHNDPPNAKSDANTVLDIQYLERILSQAKYMHEQ
                     RLELLEKWGEDNVHRN"
     gene            23347..23766
                     /gene="kdsD_1"
                     /locus_tag="ILLJICEF_00022"
     CDS             23347..23766
                     /gene="kdsD_1"
                     /locus_tag="ILLJICEF_00022"
                     /EC_number="5.3.1.13"
                     /inference="ab initio prediction:Prodigal:002006"
                     /inference="similar to AA sequence:UniProtKB:P45395"
                     /codon_start=1
                     /transl_table=11
                     /product="Arabinose 5-phosphate isomerase KdsD"
                     /protein_id="X:ILLJICEF_00022"
                     /db_xref="COG:COG0517"
                     /translation="MSTEINRNKLVREVMLKPDSFPVLKETIILKEALETMGKFNLGI
                     ACIVDEDSKLLGLVTDGDIRRKLLKVQKPFSALFVDDALEHCIKSPVCISADAKLIDG
                     VNLMGAKHVWDLPVVDSNHRLIGLLHLHPAISSILEE"
     gene            24105..24890
                     /gene="rhmA"
                     /locus_tag="ILLJICEF_00023"
     CDS             24105..24890
                     /gene="rhmA"
                     /locus_tag="ILLJICEF_00023"
                     /EC_number="4.1.2.53"
                     /inference="ab initio prediction:Prodigal:002006"
                     /inference="similar to AA sequence:UniProtKB:P76469"
                     /codon_start=1
                     /transl_table=11
                     /product="2-keto-3-deoxy-L-rhamnonate aldolase"
                     /protein_id="X:ILLJICEF_00023"
                     /db_xref="COG:COG3836"
                     /translation="MNHRKEIKNKFKNRERLFGGWVSYAHPSITETFAKAGFDFIAID
                     MEHATISLEQAQRIIAASQSEGSLCLPRPVSHSNDWTKPLLDSGADGMLYPMVNTKEE
                     VRNLINLNKYPSMGKRSFGVNRAQGYGFVFDEYVREWNSSSILILQIESIQAVENIES
                     LLSFDEVDGVMVGPYDMSGSLGVPGQTTHPSVLEASKKVILACEKFGKSCGSQIADVT
                     QDGLKKHFDQGYTYSILGSDLFVLWKWAESMKTMMDSFKKLGV"
     gene            24890..25684
                     /gene="uxuB"
                     /locus_tag="ILLJICEF_00024"
     CDS             24890..25684
                     /gene="uxuB"
                     /locus_tag="ILLJICEF_00024"
                     /EC_number="1.-.-.-"
                     /inference="ab initio prediction:Prodigal:002006"
                     /inference="similar to AA sequence:UniProtKB:O34896"
                     /codon_start=1
                     /transl_table=11
                     /product="putative oxidoreductase UxuB"
                     /protein_id="X:ILLJICEF_00024"
                     /db_xref="COG:COG1028"
                     /translation="MEKLESNYITKLFNLENKVAAVIGGGGYLCSEMAKGFARAGCKV
                     AVIDLRKEKADRVADEIKLEGYSRPLSLALDVSKKEEHKACLKEILSEFGDLDILING
                     AGINGTSPFFEISLEEWNSVLDSQITGTFLGCQVFGEYMVGKGKGSIINVSSASAGPP
                     LSKVFTYSVAKAGIKNLTQNLGREWGIKGVRVNAIRPGFFPTEWNRKNVITPEREKSI
                     LTHTPMERFGEPHELLGAILWLASDASRFVTGAEIAVDGGFSCMTI"
     gene            25685..26482
                     /locus_tag="ILLJICEF_00025"
     CDS             25685..26482
                     /locus_tag="ILLJICEF_00025"
                     /inference="ab initio prediction:Prodigal:002006"
                     /codon_start=1
                     /transl_table=11
                     /product="hypothetical protein"
                     /protein_id="X:ILLJICEF_00025"
                     /translation="MKIKKLIKIILRVFSIREFLLNLLLNKKTKIKHKNISLIFYTPN
                     QLCEYRANSFSTKEPDTLYWIDSFEKNNVFYDIGANVGIYSIYAAKRGMQVVAFEPSL
                     FNLEILARNVNLNCLQETIRILPIALNSKNGINKMRHSTIQWGGALSTFEKQYGFDGK
                     TLNEVFSYLTLGITLDFTIKYFNLLPPDYIKLDVDGIEHLILQGGTRYIKDVKEILVE
                     VNEYFEEQNESCNEILKNCGFTLINKGNYPDPSIRVANQIWKNVSKI"
     gene            26692..27618
                     /locus_tag="ILLJICEF_00026"
     CDS             26692..27618
                     /locus_tag="ILLJICEF_00026"
                     /inference="ab initio prediction:Prodigal:002006"
                     /codon_start=1
                     /transl_table=11
                     /product="hypothetical protein"
                     /protein_id="X:ILLJICEF_00026"
                     /translation="MNESCLVCNSTDLSTVRSYRGNSELFRNLELKKCNNCTFVFADP
                     LPKDEELDKYNSSYFVNAHGGLSSHPMATAYQAAINKIRVNYVIEMIQKGQDLNLKIL
                     EIGPGTGDFLKFWLQRFPNSEYSILESDLINRERFKGLVSFQYSSFKEIPSNYFDLII
                     ISHVLEHTNDPKRFLNELSNNLKNAGFIFIEVPCQDYLFKDKEEPHLLFFNKESMNQL
                     FNKINMRVINLGYFGPSIIQSFSKKILNRIYLKVVGLFLKFRITLPVSIFFPKMRSYL
                     SSLEILMILPSEAIREKSNPSWWLRAVVSKNK"
     gene            27655..28605
                     /locus_tag="ILLJICEF_00027"
     CDS             27655..28605
                     /locus_tag="ILLJICEF_00027"
                     /inference="ab initio prediction:Prodigal:002006"
                     /codon_start=1
                     /transl_table=11
                     /product="hypothetical protein"
                     /protein_id="X:ILLJICEF_00027"
                     /translation="MRTLVSKTKIQFIGRHVRKSDKTLSQIQQNRLAQLRKEGYVIIE
                     DGIEKSRLNTLQSIFKNQVEVQCEFETPCLAQTKIIESKHKSLIENYFKYSPSQMKEF
                     GITFDQSDIKSYNQILNEFAPSNLKVFLPKDPNFIQTWLDDQILELIEQYMGVRPYLA
                     EAYLRRNFPAKYKVMNHFWHRDRNHPDHLLKAFFFLTDCEIENGPHEYIAGSVVDRQL
                     DGKPYFSDEEVDTIYPEDGGKRIKSIVKAGAVILEDTRGLHRANLPTKGFRDLGFAVF
                     IPKPFYLKWEKKYYNIPKYTFNHLSNRQKTYIPKSFIQED"
     gene            28762..29505
                     /gene="butA"
                     /locus_tag="ILLJICEF_00028"
     CDS             28762..29505
                     /gene="butA"
                     /locus_tag="ILLJICEF_00028"
                     /EC_number="1.1.1.304"
                     /inference="ab initio prediction:Prodigal:002006"
                     /inference="similar to AA sequence:UniProtKB:P99120"
                     /codon_start=1
                     /transl_table=11
                     /product="Diacetyl reductase [(S)-acetoin forming]"
                     /protein_id="X:ILLJICEF_00028"
                     /translation="MKKTAVITGGSKGIGLGITEAFFEAGYHVVVGARQKIDLSRFAD
                     RVRFVSINVCEESDHDKLVKEAISWTGRLDVYINNAGFSEWRPIENIDEEFFDLMIST
                     NLKGAFWGCKVASKYLNEGGSIINISSLAGKRGSSNNSLYVASKFGMNGLTQSLAKEL
                     GSKGIRVNGVCPVLVSTDGLLYALKQSDSPAQGNPEKFLSDFTKSNSALGRLPNAKEV
                     ASLCLFFASENASAITGQNVNVDCGVFPQ"
     gene            29502..30278
                     /gene="kpsU"
                     /locus_tag="ILLJICEF_00029"
     CDS             29502..30278
                     /gene="kpsU"
                     /locus_tag="ILLJICEF_00029"
                     /EC_number="2.7.7.38"
                     /inference="ab initio prediction:Prodigal:002006"
                     /inference="similar to AA sequence:UniProtKB:P42216"
                     /codon_start=1
                     /transl_table=11
                     /product="3-deoxy-manno-octulosonate cytidylyltransferase"
                     /protein_id="X:ILLJICEF_00029"
                     /db_xref="COG:COG1212"
                     /translation="MNKKIVAMIPAHLASVRFPRKVLFKIHGLPMIEHVRRRAVLSGA
                     FSDVIVATCDKEIQSLIKDFGGKVVVTSNTHKNGTTRIAEAIEEVDCTHVVLLQADEP
                     LLLPKDLILFADRVREDNTDTVAWNATGPIEYLEELDRHSFVKCFVNSNGRIQFCFRR
                     SPCYGKFEDTKTMIRKILGIIAYEKKFLIELSKMKSSNFETFEFIEQMRIIENEYKLM
                     SVAFDHTLPSINEPGEVEEVLEKLKTSEVQNTYLTSILNH"
     gene            30607..32193
                     /locus_tag="ILLJICEF_00030"
     CDS             30607..32193
                     /locus_tag="ILLJICEF_00030"
                     /inference="ab initio prediction:Prodigal:002006"
                     /codon_start=1
                     /transl_table=11
                     /product="hypothetical protein"
                     /protein_id="X:ILLJICEF_00030"
                     /translation="MDFYKIAKEEYDQYIYLCNKSFSKSSSWWFVPSSSRERFGTNVQ
                     EGYIEWVQKLSNSNELNSQEKWFKITFKRIPSYKTFFNFIKILMLLLYHVIKNFYRMV
                     KNKKTDFDIVFVRPLHPLKVDFNEKNIFDHYFGELPKLMNQLQKKVIILGPADPSIEW
                     KSTLFEKKDLEISNLLKYFSFLSFLRWLFLSIVEYFLRLKLPEPSSNYTKILYELVSE
                     EFRGSYIRRLWGIVYYFSFRNFLKRNKKSIIFHTYENNPWERAIDRACQENSHLVQKN
                     FGFLHCSILESHRKYRLLYDEWDLKPSPDTILVTGLNAKEILMKFGSYKEDHITIGYD
                     LRGPNLFNIRDKNKPNGKIKTVLVLLEGLNTMPKLLKLVMDTILNVPGKTILVRCHPV
                     YPISNPEFNLIRENPLFQKVIVSDNTSLEEDLLKADIAIYKGSTSALYAAFMGIPLLR
                     FQDTWWSSDDPLKYSTALKKEFTDSKSLLDGISFFEDMDFREYLSQKKISKEYILEYM
                     KPYRRTDLEKFAKDIIFSSK"
     gene            32197..32763
                     /locus_tag="ILLJICEF_00031"
     CDS             32197..32763
                     /locus_tag="ILLJICEF_00031"
                     /EC_number="3.1.3.45"
                     /inference="ab initio prediction:Prodigal:002006"
                     /inference="similar to AA sequence:UniProtKB:P45314"
                     /codon_start=1
                     /transl_table=11
                     /product="3-deoxy-D-manno-octulosonate 8-phosphate
                     phosphatase KdsC"
                     /protein_id="X:ILLJICEF_00031"
                     /db_xref="COG:COG1778"
                     /translation="MGFLFKIFFRFLMKNNSIFKKLKLIVIDVDGVLTDGKLYYNEHG
                     EFFKTFDVKDGLGIKLLCKELNVAILSGNTSKIIHARAKSLGIKHCMTGIDDKKTSLQ
                     SLMNQLGISLEEVAYIGDDINDLPVRSITKLFACPSDAHPSVKKVADLILKSRGGNGA
                     VREFADYVLSAKGILDSYILQGLFEKNV"
     gene            33195..34139
                     /locus_tag="ILLJICEF_00032"
     CDS             33195..34139
                     /locus_tag="ILLJICEF_00032"
                     /inference="ab initio prediction:Prodigal:002006"
                     /codon_start=1
                     /transl_table=11
                     /product="hypothetical protein"
                     /protein_id="X:ILLJICEF_00032"
                     /translation="MNKFKSKDICVLIPTKDRLHKIKNLLNSLSNQTLAVGRVIVIAS
                     GSDIRKDVLKFKDKLPIEYFFCEPPGQIRQRKMGVSKLTKKTKLVATLDDDIILEPDA
                     IEKILNFWNQVGPETAGIGFNITNMEAHRSNFWKILFYLSSKRPGIVLKSGFPTSIMN
                     VRENIKTEWLNGGATTWRQDILIANIHKKSIDAKWAPCEDLIFSYPIGKMYPMYVCAE
                     SKVIHDDIIISQLTFSQLWYRGEILSIWMIFFVSQYSDLSIFKSSIALFAIALVNILK
                     YSILFKFKLLGMEFGRIKGLFLALISVLKKRELSDILS"
     gene            34770..35495
                     /locus_tag="ILLJICEF_00033"
     CDS             34770..35495
                     /locus_tag="ILLJICEF_00033"
                     /inference="ab initio prediction:Prodigal:002006"
                     /codon_start=1
                     /transl_table=11
                     /product="hypothetical protein"
                     /protein_id="X:ILLJICEF_00033"
                     /translation="MRIEKRYTDGSYLQKNPGWDREDSPWKVEQVNAILRKFDIKPKT
                     ICEIGCGTGDNLLHIGNEFVFSQLFGFDISPQLASFWRENIKSNSLKNRLKFYLGDFH
                     VLNKKKYDLILMLDVFEHVRDPFTFLEKSLTFAKYFVFHIPLDLSVLAVLRNTPLLSV
                     REKVGHLHYYTKDLALETLKDSGYEILHWNYTQASLSSPNRSLKTKMMSIPRKIFYWI
                     HKDFGVRLLGGETLIVLAKAKNS"
     gene            37661..39673
                     /locus_tag="ILLJICEF_00034"
     CDS             37661..39673
                     /locus_tag="ILLJICEF_00034"
                     /inference="ab initio prediction:Prodigal:002006"
                     /codon_start=1
                     /transl_table=11
                     /product="hypothetical protein"
                     /protein_id="X:ILLJICEF_00034"
                     /translation="MKFGLDANITYPPLSVIYSILLILGCDFLGFYILKLFENHLGEI
                     KNTWRRWQAPLTGALLLSVSLYPLALFGFTSRLFMESVAFLLVILGLINLGGFIKKIK
                     SNKDILNISKQNLDRSLNFNIQTDLEQQKRPFFLFKEKYSFMDKFALIDINKFLNLFI
                     KLLLVAYGLLALCPVTNADSLDYHIGVAIEILNQGKMPAFLGWFHGRLAGSGEVLNAL
                     GLAIGAEQFGSLLQFSGLLGIYGILAFYSFLEKNLANDGSVWREIIIIAFLSSPVLVF
                     LVSSSKPQLLQVGMTSFAVVLLLEIISKAKTDKNKLSIFILICILIMSTTQAKFSFFL
                     SAFLIGLCSLILLGSIRLYIYGVLIGIFFLILIIFPSVFWKIKNFDSSMIDAILVPLP
                     GPWPGVRSFESVLRNYRDSTLDFPLSLLIPNTFGVVTTIIGSGLFLVIFVKPIANLQT
                     FVLSFIIIIFVILGILLGQNASRFFLEPFIWILISLIVIDPIKIQNLKFTRNVIGFLV
                     ILQAGLTFGILLLGIYQLLPGVFSIQSREKVMNQYSNGYNLMKWTGSVLPKDAVLLSQ
                     HRSVALSERKTLSLDWAKFVNFDSIIASPYLREIKDENVTHILILGEISKDSPFFGCI
                     GNVIGKTKSQIAMRNPLAPKDHFTAILAEFRINNLSQCSNSVLKLK"
     gene            40038..41333
                     /locus_tag="ILLJICEF_00035"
     CDS             40038..41333
                     /locus_tag="ILLJICEF_00035"
                     /inference="ab initio prediction:Prodigal:002006"
                     /codon_start=1
                     /transl_table=11
                     /product="hypothetical protein"
                     /protein_id="X:ILLJICEF_00035"
                     /translation="MIIEFVLFIILFLLLFIIKFNIRGLRLEIDHNFLIVCGFIYYWY
                     LPFIAYEINSLERPLFANYDFVLESYERVSYEAKVWYLITSVLLILSFILGEIIFKKK
                     SHKWNFLKSKYDFSKTPIHLFFYGLVLFGIISIKYMLPVLFRGYSAISEWPLQRGWFI
                     SVNVSLIVLFCIYASNRVDFYNISGNRKDKFKIFFNQYLIVSFLFGFLMYSTGNRGYL
                     TLSVISILLVLHKVSKGFPIIPSIFVISFLGILNAIWGHIRAQNSVTFFKILQAILME
                     PGYVGMTLISHLIRNEFSFIEFPISLLGNIIGMIPSIIFPDKFKYIQAITEMGKPINV
                     FQGTTHNYVELMANFGLIGSMIFMFLLSLSLNFLKRNESLSGIYIAICSFLPFFFFRD
                     LPNTLIKYIFEFTIILSILLYYSNSIIIKIRNKIISRND"
     gene            41401..42531
                     /gene="mshA_1"
                     /locus_tag="ILLJICEF_00036"
     CDS             41401..42531
                     /gene="mshA_1"
                     /locus_tag="ILLJICEF_00036"
                     /EC_number="2.4.1.250"
                     /inference="ab initio prediction:Prodigal:002006"
                     /inference="protein motif:HAMAP:MF_01695"
                     /codon_start=1
                     /transl_table=11
                     /product="D-inositol-3-phosphate glycosyltransferase"
                     /protein_id="X:ILLJICEF_00036"
                     /translation="MILGIDASNIYSGGGVAHLAELLRAANPPHFGFERVIVWGGEKI
                     LDKLENRNWLKKNHEPFLDRSLLWRIYWQKFILRKKVKDCDLLFIPGGYYLGNFRPFV
                     TINQNLLPFEWKEMKRYGLSWQLIRNIILYFLQSATFRKANGIIFLTRYAKDLVQKVV
                     KKSLNRTTIIPHGIHSRFSKETKKQKKVNEYTFSKPLKILYVSTIDMYKHQWNVAEAV
                     SILHDLKFPVSIEFIGSAYEPSLKLLISKMNQCDPSGKYIYYSGQVAHEKLQKKYHSA
                     DIFVFASSCETFGQIVTEAMAAGLPIACSNMSSMKEILLDNALYFNPEDPISIADSLG
                     KLIDSPNLRTKLARNAYKRSKIYSWKKTADSTFEFFHDVLNK"
     gene            42558..43592
                     /gene="capD"
                     /locus_tag="ILLJICEF_00037"
     CDS             42558..43592
                     /gene="capD"
                     /locus_tag="ILLJICEF_00037"
                     /EC_number="5.1.3.2"
                     /inference="ab initio prediction:Prodigal:002006"
                     /inference="similar to AA sequence:UniProtKB:Q9ZDJ5"
                     /codon_start=1
                     /transl_table=11
                     /product="UDP-glucose 4-epimerase"
                     /protein_id="X:ILLJICEF_00037"
                     /db_xref="COG:COG1086"
                     /translation="MFKNKSLLITGGTGSFGKAVLDRFLNSDIREIRIFSRDEKKQDD
                     LRKKHNNSKLKFFVGDVRDLDSVRNAFRGVEYVFHAAALKQVPSCEFFPLEAVKTNVL
                     GTENVIEAAIQCNVKKVVCLSTDKAVYPINAMGISKAMMEKVMVAKSRSIEKSDMMVC
                     GTRYGNVMASRGSVIPLFIEQVKSGKPITITDPNMTRFMMSLEDAVELVLFAFQNGNN
                     GDIFVQKASAATIEVLSKALLELLDKPHHPVEIIGTRHGEKLYETLLSREEMANAEDL
                     KDYYRVPPDLRDLNYEKFIDQGEKKISTLEDYNSHNTKRLNLKEMKEMLLKLQFIRNV
                     IEGKPAEIID"
     gene            43599..44699
                     /gene="wbjC"
                     /locus_tag="ILLJICEF_00038"
     CDS             43599..44699
                     /gene="wbjC"
                     /locus_tag="ILLJICEF_00038"
                     /EC_number="1.1.1.367"
                     /inference="ab initio prediction:Prodigal:002006"
                     /inference="similar to AA sequence:UniProtKB:Q9XC60"
                     /codon_start=1
                     /transl_table=11
                     /product="UDP-2-acetamido-2,6-beta-L-arabino-hexul-4-ose
                     reductase"
                     /protein_id="X:ILLJICEF_00038"
                     /translation="MNILITGANGFIGKNLTFQLKERKEFKIFFYTKESTKGELSQFI
                     SEADFIFHLAGVNRPKENLEFKKVNTDLTESICSLLREKNKKTPILFSSSIQAALDNE
                     YGKSKLEAESILNRLQSENGNPVFIFRLPNVFGKWCLPNYNSVIATFCYNIVRDLPVK
                     INDPDATIVLAYIDDVVDKFINILNNFSQNFDQNLTTYKITLGELYRILQSFKQSRKD
                     LVIPNVGTGLIRALYATFTSYLDTNSFSYPIPQYKDPRGVFVEMLKTQDAGQFSFFTA
                     HPGVTRGEHYHHSKIEKFLVISGKAKFRFRHIITNEYFEIFTEGDIPQVVESIPGWTH
                     DITNVGQEKMVVMLWASEIFDKSKPDTYSCKI"
     gene            44703..45833
                     /gene="wbpI"
                     /locus_tag="ILLJICEF_00039"
     CDS             44703..45833
                     /gene="wbpI"
                     /locus_tag="ILLJICEF_00039"
                     /EC_number="5.1.3.23"
                     /inference="ab initio prediction:Prodigal:002006"
                     /inference="similar to AA sequence:UniProtKB:G3XD61"
                     /codon_start=1
                     /transl_table=11
                     /product="UDP-2,3-diacetamido-2,3-dideoxy-D-glucuronate
                     2-epimerase"
                     /protein_id="X:ILLJICEF_00039"
                     /db_xref="COG:COG0381"
                     /translation="MKKLKVSTIIGTRPEIIRLSRVLAKLDQYCDHIMIHTGQNYDYE
                     LNEIFFNDLEIRKPDYFLNAAGTSGAATIGNVIIKVDELLAQVQPDAVLVLGDTNSCM
                     AVIPAKRRKIPIFHMEAGNRCFDQRVPEEINRRIVDHTADINLTYSNIAREYLLREGL
                     PSDMVIKTGSPMFEVLNYYLEGIKKSDILEKLKISEGKYFVVSAHREENIDSDKNFAK
                     LIDIINTIAEVFKFPVIISTHPRTQKKINVSNVSFNPLVQLLKPLGFKDYNKLQLSAK
                     AVLSDSGTITEESSILNFPALNIREAHERPEGMEEASVMMVGLEKERVLQVLQILEKQ
                     PKGEGRLLRNVSDYSMPNVSEKVVRIIHSYTDYVNRVIWKKY"
     gene            45843..47030
                     /locus_tag="ILLJICEF_00040"
     CDS             45843..47030
                     /locus_tag="ILLJICEF_00040"
                     /inference="ab initio prediction:Prodigal:002006"
                     /codon_start=1
                     /transl_table=11
                     /product="hypothetical protein"
                     /protein_id="X:ILLJICEF_00040"
                     /translation="MKICIIVDDYLPKSTKVAAKMMHELAVKLKEKGHEITVITPGVD
                     LKQNYKKDTLDGVSILQFSSGKIKNVSKIKRLINEFVLSRRAWKCLKKYFIQNHHDLI
                     IYYSPSIFWGNLVFRLKNLWKSPSYLILRDFFPQWIIDNGMIREKSLIAYFFKYYEKL
                     NYKTADQIGIQSPANIEWFSKKFPEFKNIELLYNWATDSPVLNKNDFYRKRLNLEGKI
                     VFFYGGNIGKAQDMMNIVRLAEKMKTYTDVIFLLVGAGDEVELVKASIQDLQLNNMIL
                     LDPVSQEEFKLMLAEFDIGLFTLHFGHKTHNFPGKILGYMVQEKPILGVVNPGNDLKN
                     ILEDSQSGLVTIAGDVEELYKNALVLLDDKTRKQMGRNANLLLKSKFSVDNAAETVLN
                     ILS"
     gene            47034..48299
                     /gene="wecA_1"
                     /locus_tag="ILLJICEF_00041"
     CDS             47034..48299
                     /gene="wecA_1"
                     /locus_tag="ILLJICEF_00041"
                     /EC_number="2.7.8.40"
                     /inference="ab initio prediction:Prodigal:002006"
                     /inference="similar to AA sequence:UniProtKB:B3FN88"
                     /codon_start=1
                     /transl_table=11
                     /product="UDP-N-acetylgalactosamine-undecaprenyl-phosphate
                     N-acetylgalactosaminephosphotransferase"
                     /protein_id="X:ILLJICEF_00041"
                     /translation="MYVRRHSRIHEQILLSTLFQLTVGSLLVSCVTIIPLWGFDFWNR
                     IDKNSFNSAMGVLIAFNITFISLRRLLKYPGSQSSAYILPTTAIVFGILVAFNLINRA
                     EYSIQVILLGFITTLSWCYIGYFIGHRYRLQRFALVPLGEALEFRETHGTQFVFLKKP
                     DLGKERFDAVVADLRAKNLTPEWEKFLARCTLSRVPVYHTKQIIESLTGRVKITYLSE
                     NEFGSLLPSKFYETIKRFIDFIAALFFFPIFSPFMFLIAILIRLESKGKVVFSQKRMG
                     YRGRIFTLYKFRTMYVEKKGKGFTQGENDLRITRIGKVLRKYRLDETLQIFNVLKGDM
                     SFIGPRPESMELSEWYEKDVPFFAYRHVVRPGISGWAQVEQGYAAEVDGMKVKLEYDF
                     YYIKNFSFWLDMLITFKTVKTILTGFGAR"
     gene            48373..49617
                     /locus_tag="ILLJICEF_00042"
     CDS             48373..49617
                     /locus_tag="ILLJICEF_00042"
                     /inference="ab initio prediction:Prodigal:002006"
                     /codon_start=1
                     /transl_table=11
                     /product="hypothetical protein"
                     /protein_id="X:ILLJICEF_00042"
                     /translation="MSTHFSLKSASVITDYLFKFRIFSLPAICWICSTLIGFGTVNGR
                     LSLFVIGLSFIISIFLLKNIKWNISSTFSFLLVISFLLAYFFFYKTPNMPQHLDGKLN
                     PILYVFKAFPTLFSFFIIFALPSLKQKKLFFIGIALGMFVFAIINSIATLVYLEPPYY
                     GKAYHFFYKMEYNSPGITILASMLPIVLFCFNGYLLKIDKKLKWQNIFFIFVFLISLF
                     ISFLFSARTFFFLIIANIIILVLIRLWKIYSIPNKGIYYKFIIGFLILFVSCSSIYFF
                     LKETYIGQRIMNGIYSEKLNHHVDYWNTVKKDFFIYPKITIGSEYTFWYHNIFFDSHK
                     TSGPITALILYIYSVFTFLISLRKSLKRDYRSFRYFHFYICFIPYLMTTIPWESSESQ
                     MVALFAGLGALITTVDDQTPEM"
     gene            49939..51282
                     /locus_tag="ILLJICEF_00043"
     CDS             49939..51282
                     /locus_tag="ILLJICEF_00043"
                     /inference="ab initio prediction:Prodigal:002006"
                     /codon_start=1
                     /transl_table=11
                     /product="hypothetical protein"
                     /protein_id="X:ILLJICEF_00043"
                     /translation="MLQKLYILYPNLKDILHNSGWLFFDKIFRMGMGMFLGVWIARYL
                     GPDSYGKLNYVIAYIALIGSFTNLGLDGVVVRELIKEKTQKQEIISTSFLLQLIAGVF
                     AYGGAILLIPILRPDESDLFWMVFLVGLTLIFRSVGVIKYWYEAQVLSKYFVWLENGL
                     FFVFSGVRILLILNGFGVFAFIWVGLIESFISLFGYSLLYKYHNGSLSVLHANWKRAQ
                     TLLRDSWMLLLSGLAVIVYMRIDQIMIGQMMGDEAVGVYTAAVKISEVWYFIPMTIAS
                     SIFPAILKAKEFSQKLYLERLSLLHSFMFLLALMIAIPMTFLSDPIIQMFFGEKFSEA
                     GVILAIHIWAGIFVFLGVASSRYYLTENLPKGELYKSISGCLANIVLNYFLIPLYGIK
                     GAVIATVISQFIASTLFNLFFKRTREIFFIQLESVFFWRMFSRLNQLRNRLLKDG"
     gene            51286..52227
                     /locus_tag="ILLJICEF_00044"
     CDS             51286..52227
                     /locus_tag="ILLJICEF_00044"
                     /inference="ab initio prediction:Prodigal:002006"
                     /codon_start=1
                     /transl_table=11
                     /product="hypothetical protein"
                     /protein_id="X:ILLJICEF_00044"
                     /translation="MSLAPIALFVYNRPEHTKRTIDSLSNNDYAEQSELFVFCDGPKP
                     NTNMDRIREVRSIVKQATGFKKVIVYEKENNVGLAKSIISGVTELVTKHGKIIVLEDD
                     MITSKYFLTYLNHGLEYYENSNQVVSIHAYRLPFTAKTPETYFLRGADCWGWATWKRG
                     WDLFEVDGQKLLDKLISEKLIYQFDMQGSYPYTQMLKDQIAGKNDSWAIRWYASTFLQ
                     NKLTLYPARSLVFNIGLDASGTHCEVTNEYDVDLSSIPIRIETIQIEENVYIRNLYRD
                     YFRKLSQSDLRTRIFGRLKQLLERIKTRIWPDKSNLL"
     gene            52924..53817
                     /locus_tag="ILLJICEF_00045"
     CDS             52924..53817
                     /locus_tag="ILLJICEF_00045"
                     /inference="ab initio prediction:Prodigal:002006"
                     /codon_start=1
                     /transl_table=11
                     /product="hypothetical protein"
                     /protein_id="X:ILLJICEF_00045"
                     /translation="MNSILKTYIKKIAYKFSPPIFWDLLKFVRRQFHKRVKFKIHGKL
                     FYDGFNGIYKTWEEASQFCGSYDSDLILEKCKQSLLKVKRGEAVYERDSVVFEKIQYS
                     WPLTSGLLYAATMSNSKLNVLDFGGSLGSSYYQNRNFLKGIKNLSWNIVEQPNFVQAG
                     KKYFKDDILNFYDSIESCINDKNQKINVFLASSSFPYIKDPFVLIKKIIQYKFAYIII
                     DRTYFIDLPKSIVSIQSIPSEIYEASYPAWFFNFEEFISLFQTMYHLVTDFESYLQAT
                     GRLEGLSTQEKGMIFELKKTL"
     gene            54457..55479
                     /locus_tag="ILLJICEF_00046"
     CDS             54457..55479
                     /locus_tag="ILLJICEF_00046"
                     /inference="ab initio prediction:Prodigal:002006"
                     /codon_start=1
                     /transl_table=11
                     /product="hypothetical protein"
                     /protein_id="X:ILLJICEF_00046"
                     /translation="MKYLCTLFDFNYLPLGISLYESIRLHFGDFHLWVLAMDDKTCTF
                     FKENSFDHVTVLSLSDIESEDVLVAKGNRTWQEYCWTLSPVLPSYVLAKNRGIDHITY
                     LDSDIYFFSDVEPVYNEIGKYSVMIIPHRFPDRLKYLEANGIYNVQMVYFKRDEIGMK
                     CLNRWREQCLEWCYNRLEEGRLGDQKYLDIWPQAYKNVCVLKNEQAGVALWNVEKYKI
                     ELKNGKIFIDDVLLVFYHFHMFKFYAGNIYGTGISDYGLNYKTLKIIYEVYVEQLIKV
                     VSRFDLKLRNLNILEMCNMIEKKNFYSYSFFNKFFWNVFLYGFVVLKKILKIGRNSLL
                     KVYPET"
     gene            55629..56048
                     /gene="fdtA"
                     /locus_tag="ILLJICEF_00047"
     CDS             55629..56048
                     /gene="fdtA"
                     /locus_tag="ILLJICEF_00047"
                     /EC_number="5.3.2.3"
                     /inference="ab initio prediction:Prodigal:002006"
                     /inference="similar to AA sequence:UniProtKB:Q6T1W8"
                     /codon_start=1
                     /transl_table=11
                     /product="TDP-4-oxo-6-deoxy-alpha-D-glucose-3,
                     4-oxoisomerase"
                     /protein_id="X:ILLJICEF_00047"
                     /translation="MDEIIVKNSGYINLKKIRDDRDGNLIILESLKDIPFEIKRVYYI
                     NNLENSVSVRGQHAHKEIEQAIFCVSGSFTLRLDDGKTKQEILMNKDNVGVLLGRMLW
                     HAMENFSSGCILLVAASDYYREDDYIRNYSDFIRLAG"
     gene            56062..57153
                     /gene="fdtB"
                     /locus_tag="ILLJICEF_00048"
     CDS             56062..57153
                     /gene="fdtB"
                     /locus_tag="ILLJICEF_00048"
                     /EC_number="2.6.1.90"
                     /inference="ab initio prediction:Prodigal:002006"
                     /inference="similar to AA sequence:UniProtKB:Q6T1W6"
                     /codon_start=1
                     /transl_table=11
                     /product="dTDP-3-amino-3,6-dideoxy-alpha-D-galactopyranose
                     transaminase"
                     /protein_id="X:ILLJICEF_00048"
                     /translation="MIEYENLRLANERFFDEYKTKLLETIESGWYILGKEVSNFESQF
                     AEYNGNRYCIGVGNGLDALILALKALGLEKNSEIIVPSNTYIASILAILHAGLKPVLV
                     EPDIRTYNIDPQKIEEKINFKTKGILIVHLYGKPCEMDSILKTKEKNNLFLVEDCAQS
                     HGALYKNKKTGTFGEMSGFSFYPTKNLGALGDAGAVVTDNDLYHDEIRKLRNYGSSIK
                     YKNDLVGYNSRLDELQATILSIKLKHLDVMNEHKRSLAKIYLENLKEDFIKPIVDEEV
                     YDVYHIFNIRHTKRDDLRDYLLKNGVKTEVHYPIPPHKQIAMKDVILYAEGEFAISEE
                     IHRTTLSLPISTFHTEEDVYKIVEIMNRF"
     gene            57296..58093
                     /locus_tag="ILLJICEF_00049"
     CDS             57296..58093
                     /locus_tag="ILLJICEF_00049"
                     /inference="ab initio prediction:Prodigal:002006"
                     /codon_start=1
                     /transl_table=11
                     /product="hypothetical protein"
                     /protein_id="X:ILLJICEF_00049"
                     /translation="MILKEPKISIITINLNNLEGLRKTLESVKSQTYTNFELIVVDGG
                     STDGSFEYLKSNLDLIKKFISEKDKGIYNAQNKGISLSKGEYLVFLNAGDTLLQKNIL
                     LEISKFLDQDVDLVYGNILIDSKDNGIIERKYPDRLNYFYWSIKSLCHQAVFIRKSLF
                     DLYGYYNEEYLFAADFEFFHRFWFNKNIKIKHASVFVTLYDFNGVSAQPKNRKRIAEE
                     YQKIKKKYFPIWAYVVYKVNSYLLERFSNTFVWNLLFKFYRFINPKR"
     gene            complement(58285..58587)
                     /locus_tag="ILLJICEF_00050"
     CDS             complement(58285..58587)
                     /locus_tag="ILLJICEF_00050"
                     /inference="ab initio prediction:Prodigal:002006"
                     /inference="similar to AA sequence:ISfinder:IS1502"
                     /codon_start=1
                     /transl_table=11
                     /product="IS5 family transposase IS1502"
                     /protein_id="X:ILLJICEF_00050"
                     /db_xref="COG:COG3039"
                     /translation="MRNSKVLKPEILSLDKAYANNAIKDKLKKRNIRYRIPNKKNAKK
                     PEWIAPLNPFRWTVERTFAWFNAFRAVKTCWEFKLKNYTALFKIAFAIILFRMSCK"
ORIGIN      
        1 tccctagtct ttttttacag aaaaaaacta tactgaatag gaccttgtag cttaatcttt
       61 ctaatagagt agatctgagt tttgatatgc gctgtaaaat ttgacaaatc ttagtactta
      121 gtaaaagaaa atatccaact aagacaaagt tataaacaaa aaagtaagtt atcactaatt
      181 taccaaggtc gttactttaa tacgaaacaa atgaagcgtg ccaataaaaa aagaaaaaga
      241 ttaaaaaatg tatttgggct gcataaacga gatagagaga agaaattaga agatcctaat
      301 gaatgattta aatccgtttt ggacatctct ggacgaatct taacacaaag taaagcagca
      361 aaataaaatc tacagcattc atgctccaaa aatagaatgt atttctaaaa gtaaaactca
      421 taagaggtat gagtttggtt gtaagtttaa ttaccacaag tagatctaat tgtattgttg
      481 gagttcaagt cttacatgga aatggaggcc atcaaccaga tggaaaaggc tgtggtgtgg
      541 gctttttttg acccaaggaa gtctatgtag atttaggtta caaaggaaag ggccatccta
      601 aagatgttca agctcatctt tctaatgaaa gcagggagaa tatgactcgt tgggaaagga
      661 tatggatgaa tagaaaagca gccattgaat tggtcatttt ccatttgaaa cacaatcata
      721 atatggttcg caatttgatt gagaattata ttattatacc cacgtaaaaa aatgcaaaaa
      781 attctggatg gatcaactct ttactgatcc ctataaaaat aagtacccaa aagaatataa
      841 agattaaaga tatgcaaaat gaagaatata gaaagtgcga aattaaaggg attagcaaac
      901 cgtcgattgt aaggaatcca atttttaaag caaggtcata cgtgttatag agtaggaaaa
      961 gaacttgaag taagtaaaca atcggtaatg cgttggcgtg aaagatacga agaggaaggg
     1021 gtaaagtgga atggtcaaag gggtcgaccg tcaaaattaa caaaggtaca gaagaaggca
     1081 ttaaaacgca tcatcttgaa aggagcgaca agttatggat atccgaatga actatagaca
     1141 acatttcgta taacggagat agttcgaaaa gaattcaaag tgaagtttca tcaagattac
     1201 gtagggattc tgttacacca attagaattt tcgtatcaaa aaccaaaaaa atagcgttgg
     1261 aaagagatga aagggcgatt caaagttgga aaacggcaaa gggggccgga tataaaaaaa
     1321 gtgcagaaag agggatttaa gatcatattt ctggatgaaa gtggaatcag tcaaaatccg
     1381 taccctgcaa aaacatgggg gattgatagg taagacaccg atcattcgcc acaagatgtc
     1441 ttggaaaaaa ttatcgataa tagggggcta tatcccaaaa ggatttttac ttttagatta
     1501 tagaaggctc cactaaaagt cagaatctca ttcatttctt aagaatgctc ttaaaggaaa
     1561 atcataaaaa gattttatta gtttgggata agctatccgt tcataaaagt aaagccgtaa
     1621 atgtattttt aaaagaacat acaaagtggc ttcgagacct ccttatacgc ctaagttaaa
     1681 tctccaagaa tatatttggc gtcgttggaa aagaaaaaac gacatgacga acttttgtcc
     1741 ggttaatttg agttccttgt ttaataaagc caaatacact ttaagaaaat tgaaatctac
     1801 cacggtttgt tttgaaaact gttggagata agccggtatt taggtactta tttttataag
     1861 aatcagtaat ggaaatgatt taggtaagtt gctattttat tttactaagt tttagtattt
     1921 ttaaaataat aaaagtattt ttgggtttga attcgaaaat tatattgtta gatttctact
     1981 aacattcgca actattttca ttaaaatacc ttgttaataa gctttgtaaa aaatattaat
     2041 tttcgggagg aatttgtaat ggataattat atagtgaatt atcatcatat tggggggaga
     2101 ggagggaaat ttccaataaa tattcctgaa tgtctacgtg atggtgtaaa cttgacaatg
     2161 tatgatgcag ataatagttg tatagaagag gcaataaaga gtgattttgt aaaagggttt
     2221 aataaagttg aagttttacc cttttgtatt tcaggtatcg atggaataga agagtttaca
     2281 attactaaac aaccacatgc atcctctctt cttaaggcaa ataaggaact ttataaattc
     2341 gttagaaata gtccaaagtt tggggcaatg agattaaaag aaattttaga acctagaaag
     2401 agttttaaag ttgaatctat gaaattgtct tctgcggtta aaaaaatggg tattccgtat
     2461 cctgaattta tctctcttga tactcaaggt actgagtatg atattataaa attttctagt
     2521 aatgttttcc aaaatgctat ttttataaat actgaaatat cgtttatgga gatgtataaa
     2581 agtcagaaaa attttcctga attgcataat ttgctgatga gtttggggtt tgtacttgtg
     2641 gatctaaaaa tttatgatcc acatcattct tgtctaaccc ctattgactt tgaggctaaa
     2701 ggctttttgt tagatggcga agctttttat cttaaaaaac ccgaaatttc aaagtggtca
     2761 tttgttatgc tgatcaaata ttgttttgct gctctaattt cagagcagac tcatctatgc
     2821 attcagatat ttgaaagatt aaatgaaaaa tattcgacag agtttaaaga tctatctgaa
     2881 agatttgaat acataaaatt gattaaagaa ctttgtgctg aatatttagg ttcctataag
     2941 gcatatctac ctttatttca tgaaagtaat atttataaga gttatagcca acttggatct
     3001 attaaagatt taaagcctaa gagaaaatct ttgaaaataa acggaatagc aatgaataaa
     3061 aatcaatatt caaaaattct aattaagtat ggtttaagca tttttgcaga gaatattgcg
     3121 aatcataaaa aattaaatat acgcaacctt gaaaagattt ataaacaata aatccacgat
     3181 gaattattca aaatctttgt tttacttaat atttcgtatt tggaattatt tgtctagtaa
     3241 aagacataga caatttggga tattgctaat cttattaatt atctcatcat tatctgaaat
     3301 ggtgagtata ggtgcagtag tgccattttt aggcgtattg acgacccctg agaaagtatt
     3361 tgatatgcca tatattcagc cgataaaaga gtgcttagga attttcaacg gacaggaatt
     3421 aattctacct ttaaccttgt tttttatcat tatcgcaatt ttcacaggtt tagttaggct
     3481 tttagtttta tggttaggta accgtttaag ttttgcttct ggggctgatc taagtctgga
     3541 tatttatcgt aaaacattgt accaacctta tcaaattcat gtgatgcgaa atagtagtga
     3601 ggttatgggt gggattttag ggaaggcaaa tggtttggta ccatctctaa ttattccgat
     3661 aattaatact ttgggaggaa tattgattat cggcatgatt ttaattgctc ttattttgct
     3721 taatccggtg atttcaattt cagtttttat tggatttgga gtaatttatg gaatcatagg
     3781 atatataacg agaaagagat tatcaatcat aggtaaaatc aaatctgaag aatacacccg
     3841 ggtaattaaa atactgcaag aaggacttgg tggggttaga gacattttac ttgatgggaa
     3901 tcaagcaatt tattgcaaaa tatttgaaga atcagatcag aaattcaggc gtgctagtgc
     3961 agaaagtgcg tttattggtg gatcacctcg atttttaata gagtctttcg caatgatttt
     4021 attagctctt tttgcatatt ttctttctcg tagtgattct tctggattgg ttactgtttt
     4081 acctttattg ggtgcaattg cgttaggagc tcaaaggatt ctacctatct tacagcaagt
     4141 gtaccaatct tgggtaacta ttaaaggtaa tgaaaaagca ttttgggatg ttttggaatt
     4201 attggatcaa agcatacctg aatacgtaga tcttaatatt aaacctctaa agttcagtga
     4261 ttgtatttgt atcgagaatc tttcttttcg atatcatcct gatcagtcct gggtaatcaa
     4321 agatctaagc cttaatattt gtaatgggga tcgaattgga tttataggag ttacgggtag
     4381 tggtaaaagt actttactag atatcgttat ggctttattg gaaccatctc aagggaaact
     4441 cagtgtagat aaccaaatta tagattctaa tactatgagg agggcatggc aagcaaacat
     4501 tgcacatgtg cctcaaagta tttatttatc agattctaca atagctgaga atatagcttt
     4561 tggtgtcggt ttggatcaaa tcgattttga tagggtgcgc atggcagcta gacaggcgca
     4621 gattgatgca tatattatga gtttaaaaga tggttataaa acctttgttg gagaaagggg
     4681 aattcgtttg tcaggaggac aaaggcaacg gattggtata gccagggcct tgtataaaga
     4741 ggcttcagtt attatttttg atgaagctac aagtgcactt gataacgaaa ctgaaaaggc
     4801 ggtaatagag gcgatcgaag gtttgggaaa gcatttaact gttctattgg ttgcacatag
     4861 gataacaact ttacgaaatt gtaataagat agttgaacta aaatctggaa aaatttttag
     4921 aacaggaact tatactgaat tgtttccgga tttagttgac aaaacataag atcatagaat
     4981 taaaatcaat ttctttgatc ttcaaatatt gtttttagga aaaactttaa agaataataa
     5041 aaagttacat cttagtgact tattttttta aataagaatt tggattcaaa tacaatttta
     5101 attactggcg caagtggttt actcggccat catctttcaa gattttttct agagaatgga
     5161 aataaagtta tagctttaag aaaaacacat tctttgggaa taatcggatt agatgaaatt
     5221 gaaatcgatc ttttagactt taatacagtt aagaacttat taactaaaat tggacccgat
     5281 tatatcattc attgtgctgg gcttacaaat gtggatgatt gtgagaaaaa tgagtctctt
     5341 gcaaaaaaaa ttcatattga tgttagtcaa ataatagctc aaacagcatc gcgaataaat
     5401 tcaaagatga ttcatatttc aacggatcat ctttgggatg gaacaatgca gatggttacc
     5461 gaagatgtcc cagtttgtcc tctgaacgta tatggaaaaa caaaagctga atcggagcgt
     5521 gcagtgttgg ctgtaaattc ggaagcatta atcctcagaa cgaatttttt tggacctggt
     5581 ttacaatgga gacaatcgct atcggattgg attatcaatt cacttaatag aaatgaaaaa
     5641 attaatgcgt tttccgatgt atttttcact ccaatttcca tataccattt ggctagagta
     5701 attttattcc ttatacaaaa aaaagcgaaa ggaatttatc atacagtagg gagtgaaaga
     5761 atttcaaaat atgattttgc aatatcaatt gcaaaatcat ttaacaaatc aactgagctt
     5821 attcgtccaa tttcgattca aaatattcaa ttcaatgcac ttaggccatt agatatgagt
     5881 ctttcgacgg ataaaattgt cggtttttta aatgtatcaa tgcctactgt ccaagcgggg
     5941 attgatagtt tgagcggtga atttagatga cattaattcc ttatggcaag caagaaatta
     6001 cacaagcaga tatagatatt gtaaacgaag tactacgttc agatttttta actcaagggc
     6061 ccatggttcc taggtttgaa tcattagtag cgaaaagatg taaatctaaa tttgcagtgg
     6121 cagtcaatag tgctacatca gctttacata ttgcttgcat tgcattaaac gttggccctg
     6181 gagatatcgt ttggacgact cctattactt ttgttgcatc ggcaaattgt gcgctatatt
     6241 gtggtgcgtc tattgatttt gttgatatag atccaaaaac ttacaatata agcgtagatc
     6301 gtttatcaga aaaattggaa cttgccgaga aaatcggtaa actcccaaaa gtattaattc
     6361 ctgttcacct tgctggacaa tcgtgccaaa tggataaaat ccatatttta tcaaaaaaat
     6421 atggatttaa aatcatcgaa gatgcttccc atgctattgg cggaacatat aaaaatgaac
     6481 ccattggaaa ttgtagatac agtgatataa cggtgtttag ttttcatccg gttaagatca
     6541 ttactactgg agaaggagga atggccttga caaatgatac tgaactttat tcaaaaatgt
     6601 acaggttaag gagtcatgga attacaagaa atcttttgga aatgactcat tcacctgacg
     6661 gcccatggta ttatcagcaa ttagaattag gatacaatta tagaatgact gatatacaag
     6721 cgggattggg tgtaagtcaa atgtcacggc ttgatgaatt tattaaaaaa agacacacaa
     6781 tagctgagaa atataacgct ttattaagtg ataagcccgt agttataccc tggcaaaatc
     6841 ctgaaagtta ttcaggattt catctataca ttattcgctt gaaattaaag gaatttaatt
     6901 taagccataa acaagttttt gaacagtttc gtagtgctgg aattctagta aatttacact
     6961 atatcccaat ttatagacaa ccttattatg aaaaaatggg ttataacaga tctgattttc
     7021 cagaatcgga gcaatattac tcagaagcaa tcagcatacc tatgtatccg agcttgacgg
     7081 aagaagaaca acaagaagtt gtccatagat taatcactcc aatcgggcat cagacattat
     7141 tttagtgatt aatttgagga gatgaattct gtaaataaat cttctattta agttgatcat
     7201 actaaattgt tagttttcat acaacgattt aattttaaga ttattatctt ttgatttcat
     7261 gaaagctttt ttaactaaaa aacaaaaagt agaaaagttg agtttgggga ctgctcaatt
     7321 cggttttaat tatggaattg caaataagaa gggaaaagtt acttttgaag aagccaatga
     7381 aatcctatct tttgctcgaa tttcaggaat caaatatttg gacaccgcta tcttatatgg
     7441 agagagtgaa aaagttctag gtgaaatagg tgttaaagat ttaaaaattt gtaccaagct
     7501 tccttccgtt tcaacaaatg aagctgatga tatagaaaaa tgggttgatg attcaatttc
     7561 aaaatctatt aagcttttaa aaattaacaa tcttgaaagt ttacttttac atcgtccaag
     7621 agaattgtta ggcgaaaatg gcgaaagatt atataaagca ttaattcgat taagagagtc
     7681 agggttaata caaaaaatcg gtatttcgat ttatgatcct cttgaattgg aggatctgat
     7741 taaaaatttt aactttgata tagtccaagc ccctatgaat gtatttgatc gtcgtttgat
     7801 aaattcagga tggttagata aattagataa atgtggaatt gaaattcata ttcgttcagc
     7861 ttttttgcaa gggcttcttt tgatgaaaaa agaagaactg cctgataaat ttaaaaaatg
     7921 ggaaaatctc tggggaaagt ggcatacttg gttaaatgaa actaatcaat cacctttgca
     7981 ggtttgttta ggttatttgg ttcaaattca tcctattagc aagataattg ttggtgtaga
     8041 tagtcttaga catcttaaag aaattgtaat agcaataaaa caggaagtaa tagaacttcc
     8101 agaggaattg ttttcaactg atgaaaatct aataaatccg tcaaaatggc aaagttttta
     8161 attaaagatc tgtctaaaac tttaaaagga atggttttga accattttga aaggatcgtt
     8221 attatttaac ttttatctaa attcttatat tttaaagttt ttgaagaaga tattttgaat
     8281 tttactgatt tagatttaaa aatctattta tagaataact taaatatttt ataataattt
     8341 aaagtacatt tagtgaaaga gttcgttccg taagtaaaat ttgatttttc gacagaaaat
     8401 aagatttaat caatgcaaaa gttggcactt taagttcttt ttaaatgtat caaattaaat
     8461 tcgtgttaga ataagttcta aatattttaa aggatccaat gagtctacaa attatcgcag
     8521 aagttgcaca agggttcgaa ggcaaaatcg atcaatctcg tttattaatt aaagcagcgg
     8581 cggcagctgg tgcagatgca gtaaaatttc aattagtctt tgcagatgaa ttagcaactc
     8641 ctgattataa atattatgat ttatttcgct ctttagaaat gagtgaggat acatggcttg
     8701 gactttcaaa ttatgcaaaa aatttgggta ttgagctttt tttggatata tttggtgaaa
     8761 gaagtcttcg gttatccgaa aaaatgaatg tatccactat aaaattgcat gggacagatg
     8821 ttaccaatat aggattactt gaacttgtct caaaatctat ggttcctaat attctgctag
     8881 gagctggagg agcttatctt tcagaaatta gaaaagcttt atctatgttg tctcaaaaaa
     8941 aagtggtagt actcttaggt tatcaaggtt atcctacacc agataattgt aatcaaatcg
     9001 acagaataag aaaattgaag gatgtatttt ctttcacaaa tgtgtcaatt ggatttgcag
     9061 atcacgctga tccagcttct gaacaaaaaa atactattcc agcagctgca ttaggtgcag
     9121 gagctgttgt aattgaaaag catctaactt tgggaaaatc gatgaaatta gaagatcatg
     9181 aatctgcttt aaatccagat gaattttttt actttgtaaa aacaatcagg gcttgttcgg
     9241 aagcgatggg acaagcactt gaagtagatg attttggaat gggtgaatct gaaaaagaat
     9301 atagaaatat gataagaagg cacgtagtta gtaaggtgga tttaaaaaaa gatgaaaaaa
     9361 ttgattccgg taaattagta cttaaaagaa gtgctattga aaactacatt gataatcttg
     9421 aattcgtgta tgaaaaaatt gcgagaagag atatccgagc aaatactcct attactaaag
     9481 aagatatagt ttaaagagaa tatggaaaga aaacttgttg ctgctattgc atgtcgaaat
     9541 caaggttctc gtttatatgc aaaaccaatt cagaatttaa atgttcaaaa tggcattcga
     9601 attatagata atattatctc ctgtttacgt actttgaaaa gtatagacga gattgtatta
     9661 ggtatttctg aaggtttaga aaacgaaatt ttcaaacgaa ttgcaaatga aaaaaatatt
     9721 cgatttatta ctggtgacga aaatgacgtt ctatcacgtt tgattcaggc tggtgagata
     9781 gtcggtgcga ctgacatttt tcgtattaca agtgaatccc ccttcctctt ttttgaaaaa
     9841 gtagaagaag cttgggaaat acataaattg gaaaattcgg atgctacttt tatggatggt
     9901 attattgatg gatgtggatt tgaaattatt tctttacaag ctttaagagt ttctcatgaa
     9961 aaaggagagt caaagcatag atctgaactt tgcacgcttt atattagaga aaatcattct
    10021 aaatttaaaa ttaccaaatt aaacccacct aaagaattag ttagaactga tcttagatta
    10081 accgtagata atccagagga tttatcactc tgcagaacta tttataatca ttttcaagaa
    10141 ttagtcccaa gaatacctat ctcagaaatt gttaaatttt tagatacaaa tccgaaatta
    10201 aaagagcttg tgtatcagtt tactgaaatt ggttattcta ctatgtattt gtaagaagtt
    10261 gtcaaaatat agaagagagt atttcataaa aaattctgta atgaataaga taactacatt
    10321 caaaaaatct cgtgaatttt ctacagaaat tcataagtta attccaggtg gaagtcatac
    10381 ctattcgaag ggtgatgatc aatttccatt gaatgctcca ggctcaattg ttcgtggtaa
    10441 aggagctcgt gtatgggatt tagatgataa tgaatacatt gactgtagta tggggttaac
    10501 atcggtttca ataggacatg gatttgaacc agtggctcag gccgtagcag atgcagcttt
    10561 ttcgggaacg aattttcagc gtcccgcatt gattgaattg gaggcagcta gattattttt
    10621 agaaacagtt caatcagggg atatggtgaa atttgctaaa aatggttcaa cagttacaac
    10681 agctgctgtt aagttatctc gggcgtttac tggcaagaat cgagttgcga ttgctaaaga
    10741 acataacttt tttagttatg atgattggtt tatagtaaca actccctgcg ataaaggtat
    10801 tccttctaaa gttgctgaga tgacttcttt atttagttac aataattttg aatctgttga
    10861 ggccctattt gctaataaaa atcatgatat cgcatgcctg attatggagc caatgaagtt
    10921 tgatttaccg gaggataatt ttctacataa ggttgcagct ttatgtaagg aaaaaggtgt
    10981 tgtttttatt ttggatgaaa tgatctcagg atttaaatgg gatctgacag gcgctcacaa
    11041 ttatttcgga gtaaaggcag atttagttac atggggtaag ggaattgcaa atggattttc
    11101 tgcatgtgcg ctaacaggac gtgctgagat tatggaatta ggtggaatta aaaaggaagg
    11161 cgaggataag ctttttctaa tatctactac tcatggtgct gaaacaactg gtcttgccgc
    11221 tatgattgct acaataaagg cattcaaaga aaataatatg attgagagta attggagaag
    11281 gggagaggtt cttaagaaaa gtttagaatt gattattaag aatcatcagt tggaacttta
    11341 tcttgaactt atgggacttc cttgtttatt tattctcgga tgtaaaaatt catctggatt
    11401 tccagataat catttccgca ctttattttt acaagagatg attgcaagag gggttttgtt
    11461 tcaaggaatg ttttatccta catggtcaca tcaacaaaca gaaattgacc atattattca
    11521 ggcttttgat gaatcttgta gcatttactt acaagcaata aaatcaggat cgacggataa
    11581 ttttttagtt ggtccttcta taaaaccagt gtttcgaaag aaaatttaaa aatgaaaatt
    11641 gctttagtat ctttaaatat taaatgggaa gataaagcat ataacttgga gcattgtaaa
    11701 aatttaatat gcgaagctgt tcgatatggt gttgacttag ttatatttcc tgagatgact
    11761 ctaacaggtt tttcgatgaa tacggaagtg attgcggaag accctaataa ttctccttct
    11821 attgatgcat tccagaaact tgcaaaagag aattgtgtag cactcgtatt tggtctggtt
    11881 ttaaaaaaag aaaataaggc acttaataca ttagttttta tatctaagga tggaatagaa
    11941 aaaacacgct atgataaaat tcatcctttc tcttttgcaa cagaagatag gtattttgag
    12001 ggtggaagaa atttatcaaa attaacattg tcaaatttga cttttggttt taccatttgt
    12061 tatgatttgc gttttccaga actttattct gctcttgcaa aagattgtga tgtcttagtg
    12121 aacattgcca attggccaga acgtagaaaa tctcattgga gaattttatc gcaagcgagg
    12181 gctattgaaa accagactta tttcattggt gtaaatcgta ccggcataga tggtaatggt
    12241 atagagtata aaaagagttc aattgtagtt gatgcaaatg gagagtttat ttttccagaa
    12301 attactttaa gtgagattga tattttcgaa attaaaaagg aatcattgca tagctttaga
    12361 aataagtttt cgacaagaca agatcgtgtt cctgaatttt ataaaacaat tatttaatta
    12421 gctacttgtc ctaaaacctt aaaaatatca tcttgaattt taacaaaaat gagtaattct
    12481 catattatga cttgtttaca gatttttaga aaattttttg ttataaacta tttcaaaaaa
    12541 atgatttaga acatttcaga ataatatttc aaaggtataa tataagattt tcataatggt
    12601 tttgtgcaat ttattgtaaa tgctctgcgc tcgataagat cttgagatag actctaaaac
    12661 gtataagcta caaatttaaa ttctaatttt gaaagataaa gtttttattt ttacagaatg
    12721 tcttactttt acaggtcttg gtcatttggg acgttgtacc gcacttgcgg agattcttca
    12781 agaagcagga cgtgatgcgg aaatcgttct gcatacggat gggactggac tgggaggaca
    12841 aataagtgtt ccaattcgag ctttagattg gaagaatctg aaaatgcttt ctgatttttt
    12901 aaatcaagaa aatcctcaaa ttgtttttgt ggattcttat cttgcagatg tacaggttta
    12961 cgaaacgatt cataaaaaag cccgaaagct gatttgtata gatgatacga atcgaattct
    13021 gtatccagaa aaatctataa ttcttaaccc aggtcttggc ggaacgtatt tggactatga
    13081 taaggaacaa aatcagattt ttacaggaat tgaatatgtt ttacttcgaa agccttatcg
    13141 tgaagacttt gagcgtctta atgtgcgtga aaaagtagag tcaattttga ttactcttgg
    13201 aggtagtgat caattaaatc tagttccgaa aattttggag attttgacta aaataaaacc
    13261 tgaatgggga aaagaagtag ttataggttc ttcttttcag aatattaaag aaatcgaaag
    13321 tataatggat aaaaatacaa agttacattt accaatgagt gcaagtgaaa tgcgtgattt
    13381 gatgctttct gtagatttag cagtaacagc tggaggtcaa actacttatg aacttgcaaa
    13441 gtgtgcagtt cctatgataa taattgaaac agctgaaaat caaaaattaa atgttcaaac
    13501 atggcatgaa tattgtggaa ttccgattat tctttttgaa aaaataattt caaaagaagg
    13561 acttgcatat ttatcaaagt taattgatga aaatcaagat agaaaaattc gagaggattt
    13621 aaataagaaa ttaaaatcat ttttcaaaaa ctcattttta aatggaattt tcaatggtgt
    13681 ctgataaaga atttacactg agaaaagtga aaattgaaga tttggagatt ctttttgatt
    13741 gggcaaacga ttcgcttgta agaacaaatt cgttttcaac taaatcgata acaattagtg
    13801 aacataaggc ttggtttcaa gaaaaatttt taacttgtcc attctggtat atttttgaat
    13861 taaattttca acccgttgga gtaattagat ttgatgaggt caattcgagc aaaatctttt
    13921 tactcaatta cctactaaaa cctgaagttc gtggaaaggg tttcggaaag aaaattattg
    13981 aaatgggtat atatgaaatc aaaaagtcca ttcaaaaatc tactaaagtg tttggcgtcg
    14041 ttaagaacga aaatattgca tcaagaaaaa catttttagc cttgggtttt aaagaaacta
    14101 tctatgatca aatctcatat tcgtacgaaa ttattttaaa ataagtaatc atgaataaaa
    14161 taaacatagg aaatcaaaag attggaaatg tttttaaacc cttcatcatt gcggaaatgt
    14221 cgggaaacca taatcaatcc ttagagaaag cgttggaaat agtagacgcc gctgcagatg
    14281 caggtgcaca tgcaattaaa ttacaaactt atacggcgga tacaattaca attgataaaa
    14341 aagaaggaga gtttttcata tcagatccaa aaagtctttg gaaaggggag tctttatacg
    14401 atctttataa aaaagcttat accccatggg aatggcatga atcaattttt aaacgtgcga
    14461 aagaaaaggg gattgtctgt tttagttctc cttttgattt tactgcagtt gattttttgg
    14521 aatctttaaa tgcccctgct tataaaattg cttcttttga aaatatagat cttcctttga
    14581 ttcgaaaagt ggctaatact ggtaagccca ttataatttc tactggtatg gcaaacattc
    14641 aagaaattgc tgaagctgta gatacggttc gagcaactgg caataatcaa ctaattttgc
    14701 ttaaatgtac tagtacttac ccggctactc ctgataacac caatatctta acaattcctc
    14761 acatgagaga actttttcag tgtgagattg gtttatcgga tcatacttta ggaattgggg
    14821 ttgcagttgc cagtgtcgcg ttaggcgcga ctgtaattga aaaacatttt acattgagta
    14881 gagcggaggg tggagttgat tccgcttttt ccatggaacc ggtggaaatg aaatcacttg
    14941 tcactgaaac ggaaagggct tggcagtctt tgggtaaaat tacctacgga ccgacagaaa
    15001 aggaacgggc ttctatggta tttagaagat cgttatacgt tgtagaagat atgaatgcgg
    15061 gcgataagat tacggaacga aatgtgaaaa gtatccggcc gggatacgga ttgccaccga
    15121 agtatttgga tgtagtagtt gggaaaaaat tgaatcgaag cttacgtatg gggactcctt
    15181 tatcttggga attcatagag tgataaaaga atattatttg atttaaaaat ttccttagaa
    15241 tttattctaa tacatcaaaa taagtctttt gaaatataaa atgtaatagt tagaacttga
    15301 tcttatattt tttttgtgtt cgcttcttgc ataatttttc acatccttaa tgtatttaaa
    15361 caaattctta ataaaactta tttccgattt ttatagaata gagttgttga aaaattgaga
    15421 aaaagtctta aagaatccta gaatgtcgca agcgttgctt ggtgtctcta agcaagaatt
    15481 caaaacactc tgtgttccat ttggcctttc gtatttatct ttgaaagaag aaataaaaca
    15541 taattttaca aaaggtagaa aatcaatctt acaggatata gaagagaatc tattttttat
    15601 tcttttttat ttaaagactt atccgactta cgacgtattg gaagcagttt ttaaaatgga
    15661 caggactgct gcttgtaagt tggtaaagct ttggtggagg ctttacttct ttcacttggt
    15721 tccatgaata ctcttcccgc aaatgaaatt tcagacctta aaagaaagtt aaagaagtta
    15781 aaaaaactga agtatgtaat tatagacgga acagaaagac ccattagaag gccaacagat
    15841 aaggatctac agaaagaatt ctactctgga aaaaagaaaa gacatacgat taaaaatcta
    15901 attttgacaa ataaggataa agcaatttta ttcttatcaa acacgatatc ggacaaaaca
    15961 cacgatctta aagttgcgga gaacgtgatg atcacttctg caattcctaa agatgtcgca
    16021 tgcgtccttg actctggttt tgaaggaatt gaaaagacat caaagaaaac gaatattatc
    16081 aaacccaaaa agaaacctaa gaaaagggaa cttaccgcca aacaaaaagc aaagaataga
    16141 agaattagta aaaaaagaat tttcgtagaa aatgcttttg ctggtattag aagatttaga
    16201 attacatcgg atgtcattag aagttttaga aaaaacttta aacatctcgt ttttgtttta
    16261 gccgctggac tttggaacct tcatttattt tttgataaac ggtttaattg gtaatttttc
    16321 aacaactcta atagagttta gaattatctt atttaaattt tttattatag gccaagcaca
    16381 gttttaaaga actaattcgt tcaaatctca aattttcttc ctgtagatta atagatcgtt
    16441 ttgaattttc caggttgctt gttaattaga ttccagactc attttattat cttaatttca
    16501 cagagattaa atatctttta actaaaaatt tattcgaagc attgttagta agtttgaatt
    16561 tagaaaattc aattgatttt aagataaact ttaaacgtta atgtaaaaac ttatcacaaa
    16621 tgagtgattt ttcagaaata caaaaaataa tagcatttat tcgatcttgg aagtttttct
    16681 ttagctttaa gaatgaaaat ttggagttgt ggagtgattt atttttaaag gcgccttatc
    16741 agcctgttgc atattccgac ttggcattag attttcagta tttatatcaa aaagaaaaag
    16801 aacctagtat catagatatg tcttttatca taaaagacat gggaaagccg ataggaatat
    16861 ggcctctatc tatatgtaca agtgaaaaaa ctaataaatt aaatttttat ggtttaactc
    16921 ttcagatccc cttacttatt acaactgaat tgcgtgtttt ggaaagaatt gcaaatgaat
    16981 tctatctatt tcttgaaaga ttactaaaca ttttaaagga aaaagaattt ctaattagtt
    17041 taccatttcg cggaaagctt ttttatgtag ttgatccttg gcataaagca gctttagatt
    17101 ttggcgcaaa accagaaatc aattacgatc tatatatcga tttaaatttg gatatcgaag
    17161 aaattcgttc tcaatttcgg aaaagttata aaccacttat aagtaaaggt cttaatttat
    17221 ggaatacttt tgttctaact gatagagatg aacttgtatg ggaagaatat agacaattac
    17281 atatctctgc agctggcaga gtgactagat gtaaagaaac ttgggatgtt caattgaaaa
    17341 gtatagaatc gaaaaaaggt tttttagttt gtttaagaga tgaagaagat acattagttg
    17401 gtgctggttt tttcatgttt actaagcatg aggctagata tgataccgca gcatataata
    17461 gagatttatt tgataaacca ttgggtcatg ttgttcaata tattgctatt caagagttta
    17521 aaaaaagagg tatctcttct tatattgttg gatctcggcc atacgatttt gactcagttc
    17581 aatatacaga aaaagaatta tccatctcaa aatttaaaag tggattcacc agtagtttaa
    17641 ttcccagatt tatttttaaa aagtcattat tgaatgaaaa atagatcttt tttcttatgg
    17701 ccagattata accctattca gtctttgagt agaataatat attctaagaa aatttcttct
    17761 attgaggaca cgcttgagac actctttcca tctggatatc cagtattgtg ttccagtggg
    17821 agagctgcaa ttggccttgc tttagagttt ttagatttaa aaagaaatga ttttctcgga
    17881 gtttttccgt ttgcaagtca ctgtgtttta gatgccgttt ctagatatac tacgccttta
    17941 actggaagaa gttcaaaaaa tactaaaaat agaattgttt atcatcaatg gggttatgta
    18001 caagaataca atcttcctcc aaatactata gaagattgtg tagatactct ttgtatccct
    18061 ggagcgaaat tatttccggc aggtgggatg ttcgaaattt ggtctttacc aaaaatttta
    18121 ggtacttcct ctggaggagt tttatggtgt cgggaggaaa aagttgcaag tcaaattaag
    18181 gcaatttgtg atggtagaaa gtattctggc gctattcaat ggtatttaaa attattttca
    18241 tataaattcc cttctttatt aagttattgg acaggggttg aagcaagcaa tggaaaatta
    18301 tcttttttac agacgggaga gatacactac tcattaaata attggcaaaa atttatagat
    18361 gataaattaa atagagtaga aattgcatcg agattatttc cttcttggtt aaaacaaact
    18421 cctgatcgta ttccttcaat tattcctgtt gaactcacta tttcctctga aaaatttgtc
    18481 aattggggac tttcttcggg tatgcgaact tttgagaaat atattaaaaa aaaatcgaaa
    18541 ttaattcaag tttttccact accgcttcac tctcaaattc cattgaaaag atttaaaaaa
    18601 attgttttag aattagaaaa tatcaaaaaa tgaaaataga atttaattca tatacatatt
    18661 tatatttttt taatactaga gttgaggagt taatagagaa ggttaaaaat aagattccag
    18721 aaagtctaaa agaaaataca agaagagttc aacagaaggt tctttgttta atttataacg
    18781 atatattaag taaagtaagt atgttaggga tgcttcaatc gttagaaatc tttaataaag
    18841 acgaattagt ttcaatcaat ggaaaattta agcttaatct ttttacaggg aattttgtca
    18901 ttagtttgca ttatcgattt cttttataca ttaaatctgc attttacatt tctatatgtt
    18961 tctttgaatt atgtaagggg tttgtaaaag gtaaactttc tgaaaaggat aaaattaaca
    19021 ttgtcttaga tgatttagga tttgaacagt tttataataa aaatacaatt atagaattta
    19081 atgaaaatat aaaatgtgga tattatccag ttcttacacc ggaaatatat acaatattaa
    19141 aatctaaaac gtttgcaggt ttaaaagtta ataatgttta tttttttaag cagcctttat
    19201 tgagtgtttt atctattgta aaatggaaat taatcgagct atttttcttt atgggagttt
    19261 tgctattttc ttttttaaaa gaactgcttt tatcgtttaa taatcaatat agattgttac
    19321 tttttgatga caaactgatg gaagtcgttg ttagtatgct tgctaggaaa aatataatta
    19381 aaaatttaat tattacaaat tctagttatt gtgagcaagg cacgtacttt gataaaaata
    19441 ggtttaagaa ttttactacg gtaatgctct ggtattctgt taattctaaa tggtttaaat
    19501 ataaaaaaga attaggattt ccaaatgaga cttttacacc gttattcaaa tttatgcaat
    19561 tggatgaaca ttatgtatgg aataatgatc aaaaagattg gataaaaaaa ataaattcag
    19621 atgctaatat taggatgttt gggccaattt tgtttgataa tcctaaacaa aagattactt
    19681 ctggattgat cgaaagtaaa agctttaatc ttgtaatttt tgacgttgca ccgttagaag
    19741 acgacgctgc gcgaaatata tacgctcatt cgtttaggtt ttataattta aatgcttgtc
    19801 ttagtataat tcaagatcct atcacttggt ccaaagggaa aaaagtaaaa atttatataa
    19861 aaattaaacg tcaatattct tctcatcatc attcagaata tattcaattt atagaaaaat
    19921 gtataaagtt gggatatctt gtaaatatag atttttcagt ttctattagt tcagtcttaa
    19981 aggaaaaggt agatttatta atttgtagtc catttacatc tgtatcagtt ttgggaaatt
    20041 ttcttcaaaa aaattccata tattatgatc caactaaagt tctcgaatgt cattatgggt
    20101 taggtaatta tcagaaattt atatctggta gagaaaactt aattagctat ttagatacac
    20161 tatatgaaaa aagcataaag aaagtttagc gaaataatgt tatcgtaaag tttacatcat
    20221 cgaggaaaat taacaagtca aaatgaaaac attagttatt gtgggtgggg ggattgtaag
    20281 tattttctct gctttgtatg ctagacgaaa atttgatcgt attattattt tagagaaaag
    20341 cgataaagtt ggtggattgc ttgcttcatt tccattgggg gaaaataatt ttgattatgg
    20401 aactcatatt cctggattta ctggtgataa ggaaatagat aatctattat atggtaatga
    20461 tgaagaaatt aataaaaaat ggcatcgttt tccatattta atgtctgaga attttttttc
    20521 tgggtcatgg tatcagtcaa gtcctttagt aaatgtgaaa tccttaggag aggatcttta
    20581 tcttaaagcg ttgagtgaaa tattaaagct tccaaaagcc gattcttcta aagataatct
    20641 tgaagaatac ttagatttaa gttttggtga gacaattgct aataatattt atcgcccaat
    20701 ttttagaaaa cttcttagtg aggaaattga aaatcttcat gtagaatgtt tgcgtatatt
    20761 tggtttacag cgggtaatat tattgaattc cgaatctaca accgaactta agaagttacc
    20821 tgaatatgat agtaaaatag gttttcattc ttataaagag ggttctcctg tgggaggtta
    20881 tatttaccca aaaggcttct ctggaattgg gacttgggca gatatactat tagaaaaagc
    20941 tttggatcaa aatatagaga tcagttatca ttctacagtt aaggctatga gtgtaaaaca
    21001 cgatactatt aaaagtttag aactaaatga tggaactgtt attcattgtg attatgtgct
    21061 ttgggcgtta cctgctgcac ttgctattaa aaatctaaat atagacttta aaaaagatat
    21121 tccgaaattt agaactacct ctttatttca ttttcaattt gatcagccat tattgaaaaa
    21181 aattccacaa tatctattat gttgggatcc aaaatatatt tcttacagga ttacgcttta
    21241 tcccaatatt tcaaacgata gaacaaaaac aagtaatgca agtttaactg tcgaagtgct
    21301 ttatgacgaa agtatagaga aaaagttaaa tgaagttagt ttaaaaatcg tttcagaatt
    21361 aaaagaactt gaaattatac cgctttcatc aaaaataatt gtttcaaagt ctgaatatct
    21421 tggcacttct tttcctattc tatctaggcg gtttattaat gattgcaggg attcttgtag
    21481 ttttttagaa aattcttatt caaattttaa aatgataggt agacattcag gaaaagcgtt
    21541 ttttattaat gatactattc tccttgcgaa aaaaatttta acggaacatt cgctatgcta
    21601 gacgaatttc aaaaaaattc cattaagcct tatatcgaaa tggctaagga aaaaaaaatt
    21661 ggtttaactc aatctgctgg tcgatatgcg gaagattcag gtaaggaaga attcatttgg
    21721 aaggatattc aagaaaagct ttgtcttgtt caatctggtt cactgctaga tttaggagtt
    21781 gggttcggcc ctttagcatc taaaataatt aattattgta taaaggaaaa aaagacggga
    21841 tacttttacg atattcctga agttattgaa aatttaagaa ctgaatggtc ggctccaaat
    21901 atttattttt taaaaggttt ttttccttat gacgcaggtg agtttttaga ttctgatata
    21961 aaattcgatt ctattttagt ttattcagtg atccattata cttcaaagcc ttttgaattt
    22021 attaaagagg ctgcgcgtaa attgaagata ggtggtagaa tgcttattgc tgatattccc
    22081 aatgttgata aaaaaggtag atttttatgt acagaaaatg gcagaaaatt tcatgcttct
    22141 tataagaaaa tacctcttaa tgaggttccc atatataagg atcaagcaga ttttgtttta
    22201 aagaatgaaa atcagaataa agttattaat gatcaactta tttctaaaat actagtggaa
    22261 tttcgagctt ttggatatga cgtttatgtt ttgccccaaa atgaagattt accatttagt
    22321 aaaacccgcg aagatatttt attaatcaga aattattagg ttgcacctat tttttctggt
    22381 ttgattttat agaattacct taatataaaa ttttaagtta aaaaatacta tacaaggatt
    22441 ttctaataaa ctaatctaat tttgtttaaa aatctaaaac ttatatgaaa ccaaaaatta
    22501 ttgaaattgg atacggaaag gtatccaaag taaaaatcgg cgaaacttta ccacttgttt
    22561 ttatcggtgg tccatgtgcg attgaatcca aagaacacac gttcatgatg gctagaagga
    22621 tccaagaaat ttgtgatcga gttaaaattc cttggatctt aaaggcttgt tatgacaaag
    22681 attgtcggtc tgctcccgat agttttcatg gcttgggatt agatgatggg ttaaagattc
    22741 tttctgacgt tcgagacgag ttcggaattc ctgtaacttc cgatttttct gatgcttctt
    22801 gggggcctgc tactggggaa gtttgcgatt tagttcaagt tcctgcgtat ctttgtcgtc
    22861 aaacatcaat tttgcgggct gcagctctca cgaaacggcc gattcatctt aagaaaggac
    22921 aatttatgag cccttggaat atgaagaatt cggtccggaa aattgaagca agtggaaatt
    22981 atcaaatttt gcttacagat cgtggaactt tttttggtta taatatgttg gtaaatgatt
    23041 ttaaatgttt tccgattatg gctgaaactg gttatccggt atgttttgac gctacacatt
    23101 ccattcaact acctacttcg atgggtaata tatctggagg tcaaagagaa tacattcccc
    23161 atttagtgag aggagccgct gcggttggaa ttaatgcttt gtttatggaa gttcataacg
    23221 atcctccaaa tgcaaaatca gacgctaaca cagtgttaga cattcaatat cttgaaagaa
    23281 ttctttctca ggctaaatat atgcatgagc aaagattgga acttttagaa aaatggggag
    23341 aagataatgt ccacagaaat taatcgtaat aaattagttc gagaggtaat gttgaagcca
    23401 gattcgtttc cagtattaaa ggaaacaata attctaaaag aagcattgga aacgatggga
    23461 aaattcaatc taggaattgc ttgtattgta gatgaggatt ctaagttgct tggtcttgtg
    23521 acagatgggg atattcgaag aaaactatta aaagttcaga aaccgttttc cgctcttttt
    23581 gtggatgatg ctttagaaca ctgtataaaa tcaccagtat gtattagcgc tgatgccaaa
    23641 ctaattgatg gtgtaaattt aatgggtgcg aaacacgtat gggatttgcc ggttgtggat
    23701 tcaaatcata gattgatcgg attgttacat ttacatcctg cgattagttc cattttagag
    23761 gaatgaaatg atatttttag aaaatgaatc taaaaaaata ctcataaata atctgaaaag
    23821 tgatgaaaat gtaacctctt tctcattgga aaaaatatca tagagatttc aaggttaatt
    23881 ctgatggatc aattgatata tttttattgt tgtaacagag aggaaaagaa attaccagat
    23941 gggaaccgta atatcgttta aaaaatatcc ttggaaggag catgatgaag ttctaataga
    24001 tgatctatgc ccttggcacc aagaatacta tgcctttaag ccttcctttt atagaagata
    24061 tgatgggcca atcaggcatc gattagtaaa attaaattaa atatatgaat catagaaaag
    24121 aaattaaaaa caaatttaaa aacagagaaa ggctttttgg tggatgggta tcttacgctc
    24181 atccgtctat tacggagacg tttgcaaaag caggatttga ttttatcgca attgatatgg
    24241 agcacgctac aatttctctt gaacaagctc agagaattat cgcagcgagt caatcggaag
    24301 gtagtttatg tttaccgcgc cctgtttctc attccaatga ttggacaaaa cctctattgg
    24361 attcgggagc agatggaatg ctgtatccaa tggtgaatac taaggaagaa gttcgaaact
    24421 tgatcaattt aaataaatat ccatctatgg gtaaaagaag ttttggagtg aatcgagccc
    24481 aaggttatgg atttgttttt gatgaatatg ttcgagaatg gaattcttca tcgattttaa
    24541 ttctccaaat tgaatcgatc caagcagtgg aaaatataga atctctatta tcttttgatg
    24601 aagtagatgg agtgatggtt gggccgtatg atatgtctgg ttctttagga gttccgggac
    24661 aaacaacaca tccttccgtt ttagaagctt ctaaaaaagt tattcttgct tgcgagaaat
    24721 ttggaaaaag ttgtggttcg caaattgctg atgttacaca agatggatta aaaaaacatt
    24781 ttgatcaagg ttatacgtat tctatcttgg gatcagactt gttcgtgctt tggaaatggg
    24841 cggaatctat gaaaacgatg atggattctt ttaagaaatt gggtgtataa tggaaaaatt
    24901 agaaagtaat tatataacaa aattgtttaa tttagagaat aaagtcgctg cagtaatcgg
    24961 tggaggaggt tatctttgta gtgaaatggc aaaaggtttt gccagagcag gttgtaaagt
    25021 tgcagtaatt gatttgcgaa aagaaaaagc ggatcgagta gcggatgaaa ttaaattaga
    25081 aggatactct cggcctttat ctcttgcatt agacgtttct aaaaaagaag aacataaagc
    25141 ttgtttaaaa gaaattttat cggagtttgg agatttagat atcttgatta atggtgcggg
    25201 tattaatggg accagtcctt tttttgaaat atcattagag gaatggaatt cggttttgga
    25261 ttctcaaata accggaactt ttttagggtg tcaggtgttt ggagagtata tggttggtaa
    25321 aggtaaaggt tcaattatta atgtttcttc cgcttcggcg ggaccgccat tatcaaaagt
    25381 atttacttat tctgtcgcca aagcagggat taaaaatttg actcaaaatt taggaagaga
    25441 gtgggggata aaaggtgtaa gggtcaatgc aattcgacca ggattttttc ctactgagtg
    25501 gaatcgaaaa aatgttatta ctcccgaaag agaaaaatcc attttaactc ataccccgat
    25561 ggaaagattt ggtgaaccac acgaactgtt aggcgctatc ctttggcttg cttcagatgc
    25621 ttctagattt gttactggtg cagaaattgc tgtagacggt ggcttttctt gtatgacgat
    25681 ataaatgaaa attaaaaaat tgattaagat aatacttaga gttttttcaa ttagagaatt
    25741 cttattaaat ttactgctta ataaaaaaac aaaaattaag cataaaaata tatctttaat
    25801 tttctataca ccaaatcaac tatgtgagta tagagcgaac tctttttcaa caaaagaacc
    25861 tgatacttta tattggattg attcatttga aaaaaataat gttttctatg atataggagc
    25921 taatgtagga atatactcaa tttatgctgc taaaagagga atgcaagttg ttgcctttga
    25981 accttcttta tttaacttag aaatactagc tagaaatgtt aatttaaatt gcctacaaga
    26041 aacgataaga attcttccaa ttgctctcaa ttctaaaaat ggaatcaata aaatgcgaca
    26101 ttctactatt caatggggtg gcgcattgtc aacatttgaa aaacaatacg gttttgatgg
    26161 taaaacactt aatgaagtat tcagctattt gacgcttggg ataactttag attttactat
    26221 aaagtatttt aatcttttgc ctccagatta tataaagtta gatgtagatg gaattgaaca
    26281 tcttattctt cagggtggca caagatatat aaaagatgtt aaggaaatct tggttgaagt
    26341 gaatgagtat tttgaagagc agaatgaaag ttgtaacgaa attttaaaga attgtggttt
    26401 tactctgatt aataaaggta attaccctga tccaagtatt cgcgtcgcga atcaaatttg
    26461 gaagaatgta tctaaaattt aaatattctg aaaataaatc aaaaaattta tatctaagtt
    26521 gttgaaggtt tgttttaaag tttaaaacaa ttttttatta taatctatct caaaaatgct
    26581 ttatctttac ttaaaatgcc aattattcta agatattttt aagatggttt ctaattaatt
    26641 cttaatttta ttttttaaac aaataatccc aatttattgg tcatctgcaa aatgaatgaa
    26701 agctgcttgg tttgcaattc aaccgactta tctacagttc gatcttacag aggaaattct
    26761 gagttatttc gaaatttaga attaaaaaaa tgtaataatt gtacctttgt ttttgcagat
    26821 ccacttccca aagatgagga attagataaa tataattctt cttattttgt aaatgcacac
    26881 gggggattat caagccatcc gatggctaca gcttatcagg ctgcaattaa caagattcga
    26941 gtcaattatg ttattgaaat gattcaaaag gggcaagatc tcaatcttaa aattttagaa
    27001 attggaccag gaactggcga ttttctcaaa ttttggttac aacgatttcc aaattctgaa
    27061 tattccatat tagaatctga tttaataaat agagaacgat ttaaaggttt agtaagtttc
    27121 caatattctt cttttaagga aataccatcg aattatttcg atcttattat tatttctcat
    27181 gtattagaac atacaaatga tccaaagcgt tttttaaacg aattatcaaa taatttaaag
    27241 aatgcaggat tcattttcat agaagtacct tgtcaggatt atttatttaa agataaagaa
    27301 gagccacatc ttcttttttt taataaggaa tcaatgaatc agctttttaa taaaatcaat
    27361 atgcgcgtaa ttaacttagg atattttgga cctagtataa tacagtcttt ttcaaaaaaa
    27421 atattgaatc gaatatattt gaaagttgtt ggtttattcc taaaattcag gattacactt
    27481 cctgtttcta ttttttttcc aaagatgcga agttatttat ctagtcttga aattctgatg
    27541 attcttccat cggaagctat tcgtgaaaaa tcaaacccgt cttggtggtt gagagcagtt
    27601 gtttctaaaa ataaataggc aatccagata taaaacaaat ttgagagtaa aaagatgaga
    27661 actctagttt ctaaaaccaa aattcaattt attggaaggc acgtacgtaa atcggataaa
    27721 actctttctc aaattcaaca aaatcgcttg gcccaattaa ggaaagaagg atacgttatc
    27781 atagaagatg gaattgaaaa atctagactg aatactcttc aatccatttt taaaaatcaa
    27841 gttgaagtgc agtgcgagtt tgagacacct tgtttggccc aaactaaaat aatagaaagt
    27901 aaacacaaat cacttataga aaattatttt aaatattccc cgtctcagat gaaagagttt
    27961 ggaattacat tcgatcaatc cgatataaaa agttataacc aaattcttaa tgaatttgca
    28021 ccttccaatt taaaagtatt tttgcctaaa gatccaaatt ttatacaaac atggttagac
    28081 gatcaaattt tagaattaat agaacaatat atgggagtta gaccttatct tgcggaagct
    28141 tatcttcgta gaaattttcc agcaaagtat aaggttatga atcatttttg gcatagagat
    28201 cgaaatcatc cagatcatct actcaaggct ttcttttttt taaccgattg tgaaatcgaa
    28261 aatgggccac acgaatacat agcgggttca gtagtagatc gacagctcga tggcaagcca
    28321 tatttttctg atgaagaagt ggataccatt tatcctgagg acggtggtaa aagaattaaa
    28381 tcgattgtaa aggctggagc tgttatttta gaagatacta gagggctgca tcgcgcaaat
    28441 ttgccgacaa aaggttttag agatttagga tttgctgttt ttattcctaa acctttttat
    28501 ttaaaatggg aaaagaaata ttataatatt ccaaaatata catttaacca tttatccaat
    28561 aggcaaaaga catatattcc gaagtctttt attcaagaag attaaactag gctgtcgaaa
    28621 aattaattct ccatttgttt ctgttacatt gaaatgaaca attgaaacag ttttgctaat
    28681 cttcactata gaatttctca acaactctac tggtgtatat tcaaataaat gtatttttaa
    28741 atcaatttaa gttaggtaga aatgaaaaaa acagcggtta tcacgggtgg aagtaaagga
    28801 attggtttag gaattactga ggcatttttt gaagcgggtt atcatgtagt cgtaggggcc
    28861 agacaaaaaa tagatctttc aagattcgca gatcgagtac gttttgtatc tattaatgtg
    28921 tgtgaagaat cggatcatga taaacttgtg aaagaagcta tttcttggac tggacgcttg
    28981 gatgtctata ttaacaatgc tggattttcc gaatggagac ctattgaaaa tatcgatgaa
    29041 gagttttttg atttgatgat ctcaacgaat ttaaaagggg cattttgggg gtgtaaggtc
    29101 gcctccaagt atttaaatga aggtggttct atcatcaata tttcgagttt agctggtaaa
    29161 agaggaagca gtaacaattc actctatgtt gcttctaaat ttggtatgaa cggattgact
    29221 caatctcttg ctaaagaact tggttcgaag ggaattagag tcaatggtgt ttgccctgtt
    29281 ttagtttcta cagatggact tttatatgca ctgaaacaat ccgattctcc tgcgcaaggg
    29341 aatcctgaaa aatttttatc tgattttact aaatctaatt ctgctttggg aagattgcca
    29401 aatgccaaag aagttgcatc gctttgtctt tttttcgctt cagaaaatgc ctcggctatt
    29461 actggtcaaa atgttaatgt tgactgtgga gtatttcctc aatgaataaa aaaatcgtag
    29521 ctatgattcc cgctcacctt gcttcggttc gttttcctag aaaggtttta tttaaaattc
    29581 acggtttacc tatgatagaa cacgttcgaa gaagagcagt tctttcagga gctttttcgg
    29641 atgttattgt tgccacttgc gataaagaga ttcaatcttt gatcaaagat tttggtggaa
    29701 aggttgtcgt aacttcaaat acacataaaa atggaactac tcggatagca gaagcaattg
    29761 aagaagtgga ctgcacacat gttgtacttt tacaagcgga tgaacctctg ttacttccca
    29821 aagatttgat tttgtttgca gacagagtta gagaagataa tacagatacg gttgcttgga
    29881 atgcgactgg gccaattgaa tatctagagg aactggatcg tcattctttt gtgaagtgtt
    29941 ttgtaaattc taatggaaga attcaatttt gttttagacg gtctccttgt tatggaaaat
    30001 ttgaagatac taaaacaatg attcgaaaaa ttttaggaat tattgcatat gagaagaaat
    30061 ttttaataga attatctaaa atgaaatctt ctaattttga aacatttgaa tttatagaac
    30121 agatgagaat tattgaaaac gaatataagc ttatgtctgt cgcttttgat catactttac
    30181 cttctattaa tgagcctgga gaagtggaag aagtgttgga gaaattaaaa acatctgaag
    30241 tacagaacac ttatttaact tctatattaa atcactaatt gtatttgtag ttttttcaaa
    30301 aatcttatta aatataagaa ctacgacgtt ttttataacg aagttaagat ttgttcataa
    30361 aatgcaaatt tacagtagtt ctcatggatt acatcttttc ttcttataaa tttttggaca
    30421 aaaatacttt attattaaac tttttagtag gagctttcaa agtcttttta taaaagattc
    30481 agttttacaa aaactgagac cctttttgct gaagttcaca tttagcatca agttaatttt
    30541 ggatcatttt aaggaaattc aatttaaatt ccttaagtat agtcgaaatt agacattcaa
    30601 aaaaatatgg atttttataa gattgcgaaa gaagaatatg atcaatatat ttatctttgt
    30661 aataaatcgt tttcaaaatc ttcttcatgg tggtttgtcc cttcttcgtc aagagaaaga
    30721 tttggaacta atgttcagga aggatatatt gaatgggttc aaaaattaag taattctaat
    30781 gaattaaatt cccaagagaa atggtttaaa attacattta aaagaattcc atcctacaaa
    30841 acgtttttta attttattaa aatattgatg cttttgcttt atcatgtaat aaagaatttt
    30901 tatagaatgg taaaaaataa aaaaaccgat tttgatatag ttttcgttag accgcttcac
    30961 cccttaaaag tagattttaa tgagaaaaat atttttgatc attactttgg tgaattgccg
    31021 aaattgatga atcaattaca aaaaaaagtc ataattttgg gtccggcaga tccgagtata
    31081 gaatggaaat ctactttatt tgaaaaaaaa gatttagaaa tttctaattt acttaaatat
    31141 ttttctttct tatcgttttt acggtggctt tttttaagta tagttgagta ttttttgaga
    31201 ttaaaattac ctgaaccttc ttctaattat acgaaaattt tatatgagtt agtttcagaa
    31261 gaatttagag gatcatatat aagaaggtta tgggggattg tttattattt ttcttttaga
    31321 aattttctca aaaggaataa aaaatctata atatttcata cttatgaaaa taatccgtgg
    31381 gagagagcta tagatagggc gtgccaagaa aattctcatc ttgtacaaaa aaactttggt
    31441 tttttacatt gttcaattct tgaatctcat agaaaataca gattacttta tgatgaatgg
    31501 gacttaaaac caagcccgga tacaatttta gttacaggct tgaatgcaaa agaaatttta
    31561 atgaagtttg gtagttataa ggaggatcat ataactattg gttatgattt acgagggcct
    31621 aatcttttta atataagaga taaaaataaa ccaaatggaa aaataaaaac ggttttggtt
    31681 ttattagaag ggttaaatac gatgccaaaa ttacttaaat tagttatgga tacaatttta
    31741 aatgttcctg gcaaaacaat tctggtaaga tgtcatcctg tatatccaat ttcaaatcct
    31801 gaatttaatt taattagaga aaatccttta tttcaaaaag ttatcgtttc agacaataca
    31861 tctttagagg aggatttgtt aaaagcagat atagcaatct ataaaggttc tacttcggct
    31921 ctttatgctg cgtttatggg aattccgttg ttgcgttttc aggatacctg gtggtcttct
    31981 gatgatccat taaagtatag tactgccttg aagaaagaat ttactgattc aaaatccttg
    32041 ttggatggaa tttctttttt tgaagatatg gattttcgag aatatctttc acagaaaaaa
    32101 atttcgaaag aatatatttt agaatatatg aaaccttata gaagaactga tttagaaaaa
    32161 tttgcaaagg atattatttt ttcttctaaa taaagaatgg gttttctttt taaaatattc
    32221 tttcgctttt tgatgaaaaa taattccatc tttaaaaaac taaaattgat tgtcattgat
    32281 gtggatggag ttttaaccga tggaaaatta tattataatg aacatggaga attttttaag
    32341 acatttgatg taaaagatgg tcttggaatt aaacttcttt gcaaagaatt aaatgtagcg
    32401 atcctgagtg ggaatacgtc caagattatc catgcaagag caaaatcttt gggaatcaaa
    32461 cattgtatga ctggaattga tgataaaaag acaagtttac aatctttgat gaatcaattg
    32521 ggaatttctt tggaagaggt tgcttatatt ggagatgata taaatgattt accagttcgt
    32581 tctattacaa aattgtttgc atgtccttca gatgcccatc cttcagttaa aaaagttgct
    32641 gatttgattt taaaatctag aggtgggaat ggtgctgtaa gggaatttgc tgactatgtt
    32701 ttaagtgcaa aaggaatttt agatagttat attcttcaag gattatttga aaagaatgtt
    32761 taattaatct actaatagca gtaaaaattt aattcgactt atagctagat aacatagtaa
    32821 aaaggatgca gatttattcg tttggtaatt tgtatttgag aattcaaaaa atagagtgaa
    32881 cttctgtaaa atccaaaagc ggtgattttt aaaatcgaat tttcgtataa agatgattgt
    32941 ataaattaga aatttatttt atagaagttc tttaaggaat gaaaaaaata gaatctttac
    33001 gtttttaaat aaaaactata gttgctgaag atttttttac atttgaaagc gcttattcca
    33061 gaactttata taatttcatt tttaatcaag gtgtgagttc ttatcttagt tgcagctata
    33121 taaattttat tacattaaaa tattttgata attaattttt taatacttct actcatttca
    33181 atttaagaaa atcaatgaat aaattcaaaa gtaaagatat ttgtgtgctt attcctacaa
    33241 aggatcgcct tcataaaatt aaaaatcttt taaatagtct ttctaaccaa acacttgcag
    33301 ttggtcgagt tattgtgatt gcaagtggaa gtgatattag aaaagacgtt ttgaaattta
    33361 aagataaact tccgatagag tatttttttt gtgagcctcc tggtcaaatt cgccaaagaa
    33421 aaatgggcgt ttcaaagtta actaagaaaa caaaacttgt ggccacttta gacgatgata
    33481 ttattttaga gcccgatgca atagaaaaaa tattaaattt ttggaatcag gtagggcctg
    33541 aaactgcagg aattggattt aacattacaa atatggaagc tcatcgatcc aatttttgga
    33601 aaattttgtt ttatcttagt tcaaagcgac caggaattgt tttgaaaagt ggttttccaa
    33661 cttctatcat gaatgtgaga gagaatatca agactgaatg gttaaatgga ggggcgacta
    33721 cttggagaca ggatatatta attgcaaata ttcataaaaa aagtattgat gctaaatggg
    33781 caccttgcga ggacctaatt tttagttatc caattggaaa gatgtatcct atgtatgttt
    33841 gtgctgaatc aaaagtaatt catgatgaca taataataag tcaactcact ttttctcaac
    33901 tttggtatcg aggtgagatt ctttcaattt ggatgatttt tttcgtttcg caatattcag
    33961 atttaagcat ttttaaatct tcgatagcct tgtttgcaat tgcattagtt aatatattga
    34021 aatattctat tttatttaaa tttaaattac ttggtatgga gtttggtaga attaaagggc
    34081 ttttcttggc tcttatttcg gtcttaaaga aaagagaatt gtctgatatt ttgtcttaaa
    34141 agtctttaaa agtttaattt gttttttgca agattttcgt ttatttagag ttatgaaaaa
    34201 tcgtagatta aattataact tagattattc aaagatgatc cttgctactt aaagttatat
    34261 aatataataa aatacttaag cttttgtttc taggtgagag tttgtttgga aattatggtc
    34321 gttattatat aggaagtaag tgttttataa tagagttaga tgtttaagat tttatttcta
    34381 aatgctatct ctgtattaga atttcatagt atcttgctat tcagagttgt atcataagag
    34441 acttaatatt tggaattcaa atgagctttt gtggtatttt gttattcgtt tattcgcata
    34501 aaaatcaaat ttccgtatag agtattattt agcgagcaac agttgaaaaa tttattttat
    34561 aatgattctc ttaacttact tataaatatt ttcttaaaat caattttaat ggaaaataat
    34621 catattaatc tctaaaatat attcaatttc ttgtaggtat ttaagttttt atcatatttt
    34681 gaaatcttct ttaacgtatg tttagtggaa tttttttatc cattgaatgt tcggtataat
    34741 gaaggttata aattagagag tttgaaagaa tgagaattga aaagagatat actgatggat
    34801 cctatttgca aaaaaatcca ggttgggata gagaagactc tccttggaaa gtagagcaag
    34861 tgaatgcgat tcttcgaaag tttgatataa agccgaaaac aatatgtgag ataggttgtg
    34921 gaactggaga taacttgttg catataggga acgaatttgt cttttctcag ttatttggtt
    34981 ttgatatttc accacaactt gcttcctttt ggagagaaaa tatcaaaagt aattcactga
    35041 aaaatcgttt aaagttttat ctgggtgatt ttcatgtgtt gaataaaaaa aaatatgatt
    35101 taattttgat gttggatgtc tttgaacatg taagagatcc atttactttt cttgaaaaat
    35161 ctttaacatt tgcaaaatac tttgtttttc atatccctct agatttaagt gttcttgccg
    35221 tcttaagaaa tactcctttg ttgagcgttc gtgaaaaagt cggtcactta cactattata
    35281 ccaaagatct ggctttggaa acgcttaaag attctggtta tgagatcttg cattggaatt
    35341 atacccaagc ttcattgtct tctccaaatc gatccttaaa aacaaaaatg atgtcaatcc
    35401 ctaggaagat tttctattgg attcataaag actttggtgt tagattatta ggaggagaaa
    35461 cgctgattgt attagcaaaa gcgaaaaact cttaattttt gattttattt gaaaaaataa
    35521 gtagataagt acctaattaa gttttcaaga tcaaagctga aaaaaaaata aatagatcta
    35581 aatttatggt ctgtcaaata aatgcagcaa tctaagagaa ttaatctgaa actctttctt
    35641 aaattcgttt tactcattcc tgtaaaatga gtacccataa atagaaacta aaaaagataa
    35701 ttctgtaaaa aatgaaaaaa ccaaaataga ctcaaaggat ttagagaaaa gaagacagaa
    35761 gggaattcgc ttacttaaga aaaagttaca tctatataaa aacagccaaa aacttaaagt
    35821 ctgtaaacat tcagtgatgc gttggtgtaa ttaatatgaa aaggaaggat agaaaagtca
    35881 aatacaggat tggctgacca tcttagtaac ctttgaacga acgaaagaat tatattagag
    35941 ttgttgaaaa attccatagc aacaattaac aaaacgcttc aatcggccgt ttccatacaa
    36001 cgaaaacccc tagagaatta atttttcaac aattctatta aaaagtctga caagttataa
    36061 ttaaccaaat taattctgat caaagtatcg tgtattaaaa attgaaaaaa gtagcattat
    36121 taaattctaa tttagtaatg tactatgaat tttaaaacaa atatttgttt aagataaaaa
    36181 ctttagtatt ctattatata gcaatgatta aaaataaatt atccattaaa gctaaaactt
    36241 ggttcgatat aaaagcaaag aataaaagtt ttaagattct atttttagat aaaaccaaaa
    36301 tcagttaaaa tccgtataag gtaaaaattt gaagtttaat aggtagaacg ctcgatcatt
    36361 cgtcgtaaaa tgtcttggaa aagttatcag taagatacta atttcttaaa aaatttttac
    36421 ttttagaccg tagaaaactc tgttaaaaat ccggttctta tttctttctt aaggatactt
    36481 ttaaaagaaa atcgtaaaaa aattttaata gtttgagata atttatctgt tcataaagat
    36541 gaaacggtaa ataaattttt aaaagtaaat gagaaaaagc ttccgagtaa aattttgcga
    36601 cccgaaagtt aaatctgcaa gaatatatat atgtgcctct gagagaaaat acatggcaaa
    36661 tttttttcag aaaatcttag ttcattgatt gaaaaacaaa atatacttta ggaaaattga
    36721 aattaaatat aagtagtcta gttgatatta gaggcctttg tattaggaat gaatatttaa
    36781 aacgtgtccc aaaacctcaa agaatttgcg cgataattct ttagaaattt ttaataaaat
    36841 acagtagttc ctacaaaaac cgtcacattt gataatttgt gaactttcaa gtaattctaa
    36901 tattgttaaa tttttgtgtt agttcccaca ttttcaggtt ttgggacatg ttcttagtca
    36961 attatattaa tgcaagaggg caattacaaa ggtctaatag atttttggaa actaaacagg
    37021 tagtgtttta gtttaataaa gttgtgaaaa aattctatag tttagataaa caaaaatgct
    37081 tcatggacta ttttgatgaa atgaaaacgg ataaaaaatt aatttttcag caattctaac
    37141 ataagttttg agtcagtaga aaaaatattc tactgaatat attgaaattt ctttatgtaa
    37201 ttttttatat taattttttc atatatatat gaataataat atttttttaa gattgtaatt
    37261 ttgtgttact gctacgtata aaattaaata ctgtaagttt aattgcagcg tcctatttta
    37321 atacaagata ttaaatactc tggtatagtt ttgagtgaaa atttaaaaag taaattttcg
    37381 tattcttggt aattttgaaa attcgtaatt gttcttaact cttcatctaa aagaatgaag
    37441 atatttttta ttaagaactt gtcccaaaac cttaaagaat ttacatgata gttatttaga
    37501 aatttttaat aaaacacaat agttcctaca aaaaccgtca catttggtaa tttgcgaact
    37561 ttcaagtaat tctaatattg ttaaattttt gtgtgagtcc cacatcttga gattttggga
    37621 caagttctaa attgaatcga aagccttata tacagtcgat atgaagttcg gattagacgc
    37681 aaatattacg tatcctcccc tttccgtgat atattctatt ttattaatat tgggttgtga
    37741 ttttttggga ttttatattc taaaattatt cgaaaatcac ttgggggaaa ttaagaatac
    37801 ttggaggcgg tggcaggctc cactaactgg agccttatta ttgagtgttt ctctttatcc
    37861 tttagcttta tttggtttta cttcccgact ttttatggaa agtgttgcct ttcttttagt
    37921 gattttagga cttattaatt taggaggctt cataaaaaaa ataaaatcta ataaagatat
    37981 tttgaatatt tcaaaacaaa accttgatag atcattgaac tttaatatac aaacagatct
    38041 tgaacagcaa aaaagaccat ttttcttgtt taaggaaaaa tattccttta tggacaagtt
    38101 tgctttaatt gatataaaca aatttttaaa tctatttata aaattactac tcgttgctta
    38161 tggattgtta gctctctgtc ctgtaacaaa tgctgattct ttagattatc atattggagt
    38221 ggcgattgaa attttaaatc aaggaaagat gccagctttt ttaggttggt ttcatggaag
    38281 attggctgga agtggagaag ttttaaatgc tcttggtctt gctataggag ccgaacaatt
    38341 tggttcttta cttcagtttt caggtctttt aggtatttat ggaatattag ctttttattc
    38401 ttttctggaa aaaaatttag caaatgatgg ttcagtatgg agagaaatca ttataattgc
    38461 atttctttcg tctccggttt tggtcttttt agtgagttca tcgaaacctc agttacttca
    38521 ggttggtatg acctcttttg ccgtagtatt gctattagaa attatttcta aagcaaaaac
    38581 agataaaaat aaattatcga tttttattct tatttgtata ttgattatgt cgactactca
    38641 ggcaaaattt tcattttttc tgtcagcgtt tttaatcggt ctttgttctc taattttgct
    38701 gggttctatc agattatata tttatggagt tttgattggg atatttttct tgatcttaat
    38761 aatttttcct tctgtatttt ggaagataaa aaattttgat agctcgatga ttgatgcaat
    38821 actcgtccct ttacctggtc catggccagg agttaggtca tttgaatctg tacttcgtaa
    38881 ttacagagat agtacattag actttccact atctttattg attccgaata catttggagt
    38941 tgttactact ataattggtt ctggattatt tttagtcata tttgtaaagc ctattgctaa
    39001 tttacaaacg tttgtattga gctttattat aattattttt gtaatattag gtattctgtt
    39061 aggacaaaac gcttctagat tttttttaga accatttatt tggattttaa tttctctaat
    39121 tgttatagat ccaattaaaa ttcaaaatct caaatttacc agaaatgtaa taggctttct
    39181 agtaattttg caagccggac tgacatttgg gattcttctt ttaggtattt atcaattact
    39241 tccgggcgtt ttttcaattc aatctagaga aaaagtaatg aatcaatatt cgaatggata
    39301 taatttgatg aagtggacag gttcagtact acctaaggat gctgtattat tatcgcaaca
    39361 tagatcggtt gcactttctg agagaaaaac tttatcttta gattgggcca aatttgtgaa
    39421 ttttgattct atcatcgcaa gtccttattt aagggaaatc aaagacgaaa atgtaacgca
    39481 tattttgatt ttaggggaga tatctaaaga cagcccattt tttggatgta taggaaatgt
    39541 aattggtaaa actaaaagtc agattgcaat gagaaatcct ttagctccaa aagaccattt
    39601 tacagcaata cttgcagaat ttagaattaa taacttatca caatgttcaa attctgttct
    39661 taaactcaaa tgaaatgaac attttacttt ttatagtaga gatatagttt taaatattta
    39721 agaaataaaa tctggaaatt tatataaaat caaaaaataa taattttaaa attgaatttt
    39781 tgcgtataat cactgtttga tgattataat ataaaaaatt cattatatat aatagattcc
    39841 taaataagat aaattgtttt aaactttaaa attaccaagt tagtttattg atgaatcaag
    39901 attttgaaaa ttagatatga gcgactttat gaataagtat agaatccaag aacgtataat
    39961 gatattatca ttgcctaatg aaagaaaaat tgcctgtgac ctatttgata tagtattcca
    40021 ttttgaagag ttttcctatg attattgaat ttgttctttt tataatatta tttcttttac
    40081 tttttatcat aaaatttaac attagaggat tgcgacttga gatagatcat aattttctaa
    40141 ttgtttgcgg ctttatttat tattggtatt tgccattcat tgcttatgaa ataaatagct
    40201 tggaacgacc actttttgcc aattatgact ttgttttaga atcctacgag cgggtaagtt
    40261 acgaagcaaa agtttggtat ttaattactt ccgtgctttt aatcctttca tttatattag
    40321 gagaaatcat ttttaaaaaa aaatctcata aatggaattt tttaaaaagt aaatacgatt
    40381 tttctaagac gccaatccac ctattttttt acggattagt attatttggt attatatcca
    40441 taaaatatat gcttccggtt ttgtttagag gatattctgc gatctctgaa tggccattac
    40501 agaggggctg gtttatatcc gtaaatgttt ctttgatagt tttattttgt atttatgctt
    40561 cgaatcgggt tgatttttac aatatttccg gaaatcggaa agataagttt aagatttttt
    40621 ttaatcaata cttaatcgtt tccttcctat ttggattttt aatgtattcg accggaaatc
    40681 gtgggtattt aacgttatca gtaatttcta ttcttttagt tttacataaa gtatcaaaag
    40741 gttttccaat tataccatct attttcgtta taagcttttt aggaattctc aatgcgattt
    40801 ggggacatat acgcgctcaa aattctgtta ctttttttaa aatattacaa gcaattctta
    40861 tggaacctgg atatgtagga atgactttaa tttctcacct aattagaaat gaattcagtt
    40921 ttattgaatt tccgatttct ttattaggca atatcattgg aatgattcct tctataatat
    40981 ttccggataa atttaaatat atccaggcta taactgagat gggaaaacct attaatgtat
    41041 ttcaaggaac aactcataac tatgtagaat tgatggcaaa ctttggattg attggttcta
    41101 tgatttttat gtttttatta tctttaagtt taaattttct aaaaagaaat gagagtttgt
    41161 ctggtattta catagcgatt tgttcttttt tgcctttttt cttttttaga gatcttccga
    41221 atactttaat taaatatata tttgagttca ctataatttt aagcatttta ttgtattatt
    41281 ctaattctat aattatcaaa attagaaata aaattatttc tagaaatgat tagattggat
    41341 aattatcttt tatattaagt aatattagtt tatttttata acgttattta cctttttgca
    41401 atgattttag gaattgatgc ttcaaatatt tatagtggag gaggagtggc tcatcttgcc
    41461 gaacttttaa gagcagctaa tccgcctcat tttggttttg aaagagtaat agtatggggc
    41521 ggagaaaaaa tcttagataa attagaaaat cggaattggc taaagaaaaa tcatgaacct
    41581 tttttagata gatctcttct ttggaggatt tattggcaga aatttatact tagaaaaaaa
    41641 gtaaaggatt gtgatttatt atttataccc ggcggatatt atttaggaaa ttttagacct
    41701 ttcgttacca tcaatcaaaa tcttctacct tttgaatgga aagaaatgaa gcgttatggg
    41761 ctatcttggc agttaattcg aaatataatt ctttattttt tacaatctgc aacttttcga
    41821 aaggcgaatg gtattatttt tttaacaagg tatgcaaaag atttagtaca aaaagttgtt
    41881 aaaaaatctt taaatagaac tacgattata cctcatggta ttcattccag gttttcaaaa
    41941 gaaaccaaga aacaaaaaaa agtaaatgaa tatacgtttt caaaacctct aaaaatttta
    42001 tatgtttcaa caattgatat gtataaacat caatggaatg tcgccgaagc tgtttctata
    42061 ctacatgact taaaatttcc cgtttcaatt gaatttatag gttctgctta cgaaccaagt
    42121 ttaaaactat tgattagcaa gatgaaccaa tgcgatcctt caggaaagta tatttattat
    42181 tcaggtcaag tagcgcatga aaaacttcaa aaaaaatatc attctgctga cattttcgtt
    42241 tttgcttctt cttgtgaaac ttttggacaa atcgtaacag aagcaatggc tgctggttta
    42301 ccgattgctt gttcaaacat gtcttctatg aaggaaattt tattggataa tgctttatat
    42361 tttaatcctg aagatccaat cagtatagcc gattctttag gtaaattgat agattcacct
    42421 aatctaagaa cgaagttagc tcgaaatgca tacaaaagaa gtaaaattta tagctggaaa
    42481 aagactgcag attccacttt cgaatttttt catgatgttt taaataaata acgaaacaag
    42541 tagcggagtt gtattgaatg tttaagaaca aatctctttt aataactggc ggaacaggct
    42601 cttttggaaa agcagtctta gatcgatttt taaatagtga tattagagaa attagaattt
    42661 ttagtagaga cgaaaagaaa caagatgatt taagaaagaa acacaataat tctaaactga
    42721 aattttttgt gggagatgtt agggatttag attcagttcg aaatgctttt cgaggagttg
    42781 agtatgtatt tcatgctgcc gctcttaagc aagttccttc ttgtgaattt tttcctttag
    42841 aagcggtcaa aacaaatgta ttaggaactg aaaatgtaat tgaagcggct attcaatgta
    42901 acgtcaaaaa agtagtttgt ttgagcacag acaaagcggt ttatcctatt aatgcaatgg
    42961 gtatatcaaa agctatgatg gaaaaagtta tggtagctaa gtctagaagt atcgaaaaat
    43021 cagatatgat ggtttgtgga actcgttacg ggaatgtgat ggcttctagg ggttctgtaa
    43081 ttcctctttt tatagaacaa gttaaaagcg ggaaaccgat tacgataacc gatcctaata
    43141 tgactcggtt tatgatgtct ttagaagatg cggtagaact tgtattgttt gcgtttcaaa
    43201 atggaaataa tggtgacatt tttgtacaaa aagcttcagc ggcaacgatt gaagttttgt
    43261 cgaaagcttt attagaatta ctagataagc cccatcaccc tgttgagatt ataggcactc
    43321 gtcatggtga aaaactttat gagactcttc tgagtcgtga agaaatggcc aacgctgagg
    43381 atttgaaaga ttactataga gttccacccg atctaagaga tttaaattat gagaagttta
    43441 ttgatcaagg agaaaaaaag atttctacat tagaagatta taattctcac aataccaaaa
    43501 gattaaattt aaaagaaatg aaggagatgt tgttaaagct acaatttatt aggaatgtga
    43561 tcgaaggaaa accagcagaa ataattgatt agattatcat gaatatttta ataacgggtg
    43621 caaatggttt tattggaaaa aatctaactt ttcaactaaa agagagaaaa gaatttaaaa
    43681 tattttttta taccaaagaa tctaccaaag gcgaattatc acaatttatc tctgaagcgg
    43741 attttatttt tcacttggct ggagtaaatc gccctaaaga aaacctggaa tttaaaaaag
    43801 taaatacgga tttaaccgaa tctatttgca gtttattaag agaaaaaaat aaaaaaacac
    43861 ctattctttt ttcgtcttcg attcaagcgg cattggataa tgaatatgga aagagtaaat
    43921 tagaagctga aagtattctc aaccgtttac aatccgaaaa tggaaatcct gtttttattt
    43981 ttcgtttacc aaacgtattt ggaaaatggt gtctacctaa ttacaattct gtaattgcta
    44041 cgttttgtta taatatcgtc agagatttac ctgtaaaaat taacgatccg gatgcaacta
    44101 tagttttagc ttatattgat gacgtggtcg ataagtttat taacatttta aataattttt
    44161 ctcaaaactt tgatcagaac cttactactt ataaaataac tttaggcgag ctctatagaa
    44221 tattacaatc ttttaaacaa agtcgtaaag atttagtaat tcctaatgta ggaactggtt
    44281 taatacgagc tttatacgct acatttacta gttatttaga taccaattcc ttttcatatc
    44341 ccattcctca gtataaggat ccaagaggcg tatttgtaga gatgcttaag actcaagacg
    44401 cgggtcagtt ctcttttttt acggctcacc ctggtgtaac acgaggggaa cattatcatc
    44461 atagtaaaat tgagaaattt cttgttatta gcggaaaagc aaaatttcgt tttagacata
    44521 ttataacaaa cgaatatttt gaaattttta cggaagggga tattccgcag gttgtagaat
    44581 ctatacccgg atggacccat gatattacta atgtcggtca ggagaaaatg gtcgtaatgc
    44641 tttgggccag tgaaattttc gataaatcta aacctgacac atattcctgt aaaatttgat
    44701 ttatgaaaaa attaaaagtt tccacaatta taggcacaag gccggaaatc atccgtctat
    44761 ctagggttct tgcgaaacta gatcaatatt gtgatcatat catgattcat accggtcaaa
    44821 attatgacta tgaacttaat gagatctttt ttaatgattt ggaaattaga aagccagatt
    44881 attttttaaa tgccgcgggg acttcgggag cggcaactat cggaaacgta attattaaag
    44941 tggatgaatt gcttgcccaa gttcaaccag acgccgtttt agttttagga gatacgaaca
    45001 gttgtatggc ggtaatcccc gccaaaagaa gaaagatacc tatttttcac atggaagctg
    45061 gtaatcgctg tttcgaccaa cgtgtccctg aggaaatcaa cagacgaatc gttgatcata
    45121 ccgctgatat taatttaact tatagtaata ttgctaggga atatcttttg agagaagggc
    45181 tgccctctga tatggtaatc aagactggaa gtcctatgtt tgaagttcta aattactatt
    45241 tggaaggaat taaaaaatca gatattttag agaaattgaa aatttcagaa ggaaagtatt
    45301 ttgttgtaag tgcacataga gaagaaaaca tagattcgga taaaaatttt gccaagttga
    45361 tagatattat taatacaata gctgaagtat ttaaatttcc ggtcattatt tcgacccatc
    45421 ctagaactca aaaaaaaatc aatgtatcta atgtctcttt taacccgttg gttcaacttt
    45481 taaaaccttt aggttttaaa gattataata aacttcaact atcggcaaag gcagttcttt
    45541 ctgacagcgg aactattaca gaagaatctt ctatactcaa ttttccggct ttaaatattc
    45601 gagaagcgca tgaaagacca gaaggaatgg aagaggcaag tgtaatgatg gttggcttgg
    45661 aaaaagaaag agtattacaa gttcttcaaa ttttagaaaa acaacctaaa ggtgaaggga
    45721 ggcttttacg taacgttagc gactatagta tgccgaatgt ttctgaaaaa gtcgttcgaa
    45781 tcattcatag ttatacagat tacgtgaatc gggttatctg gaaaaagtat taggatatta
    45841 ttttgaaaat ttgtatcatc gtcgacgatt atcttcctaa aagcacaaaa gtcgctgcta
    45901 agatgatgca tgaattggcg gtgaaattaa aagagaaagg acatgaaata acagttatta
    45961 cacctggagt cgatttgaaa caaaattata aaaaagatac tttagatgga gtttctattt
    46021 tacaattttc atcgggcaaa attaaaaatg tttcaaaaat taaacgtctt atcaacgagt
    46081 tcgtactttc tagaagggct tggaaatgtc taaaaaaata ttttattcaa aatcatcatg
    46141 atctaatcat ttactattct ccttctattt tttggggaaa tctagtgttt cgtttaaaaa
    46201 atctatggaa gtccccttct tatctaattt taagagattt ttttcctcaa tggattattg
    46261 ataatggaat gatccgtgaa aagtctctga tagcatattt ttttaaatat tatgaaaaac
    46321 taaattacaa aacagcagat cagataggga tacaatctcc tgcaaatata gaatggtttt
    46381 ctaaaaaatt tcctgaattt aagaatattg aacttcttta caattgggct accgattctc
    46441 ccgttttaaa taagaatgac ttttatcgca aaaggttaaa tttagaagga aagattgttt
    46501 ttttctatgg tggaaatata ggtaaagctc aggatatgat gaatatcgtt cgtttggctg
    46561 aaaaaatgaa aacctataca gatgttatat tcttgttagt tggagcaggg gatgaagttg
    46621 aattagttaa agcgtcaata caagatttac aattgaataa tatgattctc ttggatcctg
    46681 tgtctcaaga ggaatttaaa ctcatgttag cagagtttga tattgggctt tttactttac
    46741 actttggtca taaaacgcat aattttccag gtaaaatttt agggtatatg gttcaggaaa
    46801 agcctattct aggtgttgta aatcccggaa atgatcttaa gaatatattg gaagattctc
    46861 aatcaggttt agtcacaatt gcaggtgatg ttgaagaact ttataaaaat gcacttgtat
    46921 tgttagacga taagactaga aaacaaatgg gtaggaatgc aaatttactt cttaaaagta
    46981 aattctctgt tgataatgct gcggagacag ttttaaacat tctttcttaa tttatgtacg
    47041 ttcgaagaca ttctagaatt catgaacaaa tacttttaag tactctcttt caattaaccg
    47101 ttggtagttt attagtgtct tgtgttacta taattccatt atggggattc gatttttgga
    47161 atcgtataga taaaaatagc ttcaattctg caatgggggt tttaattgct tttaatatta
    47221 cctttatttc cttaagaaga ttattaaagt atcctgggtc tcaatcctct gcttatatct
    47281 taccaactac cgcaattgta tttgggattc tagttgcatt taatttaata aatcgtgctg
    47341 aatatagtat tcaggtaatt ctattaggtt ttattactac attatcttgg tgttatatcg
    47401 gatattttat agggcatcga taccgtttac aaaggtttgc attagttcca ttgggtgaag
    47461 ctttggagtt tagggaaact catgggacac agttcgtctt tttgaaaaaa cctgatttgg
    47521 gaaaagaaag atttgatgcg gtagtagcgg atctacgtgc aaagaatttg actcctgaat
    47581 gggaaaagtt tttagcaaga tgtactttat ccagagtacc tgtttatcat actaaacaaa
    47641 ttatagaatc attgactggg agggtgaaaa ttacttacct ttctgaaaac gaattcggct
    47701 ctttgctgcc ttctaagttt tatgaaacaa taaaacgttt tatagatttt atagctgcct
    47761 tgttcttttt tccaattttt tctcctttta tgtttttgat tgcaattctt atccgtttag
    47821 aaagtaaagg gaaggttgta ttttctcaga aaagaatggg gtaccgtgga agaatattta
    47881 ctctttataa atttagaacg atgtatgttg aaaaaaaagg aaaaggattt actcaaggag
    47941 aaaatgattt aagaattact agaattggaa aagtattacg aaaatatcga cttgatgaaa
    48001 cattgcaaat ttttaatgtt ttaaaaggag atatgagttt tatcggacct agacctgaat
    48061 ccatggaact ttcagaatgg tatgaaaagg atgttccttt ttttgcttat cgacatgttg
    48121 ttagacctgg tatatccggt tgggcacagg tagaacaggg atacgccgct gaagtagacg
    48181 gaatgaaagt aaagttagaa tatgattttt attatataaa gaatttttca ttttggttag
    48241 atatgttaat tacttttaaa accgttaaaa cgattttgac cggttttgga gcacgataaa
    48301 aaagttttaa cgcatgctaa attcattcaa tcttagaaaa gtattctatt gtatgaaatt
    48361 gagaaaaaat ttatgagcac tcacttctca ttaaaaagtg catcagttat aacagattat
    48421 ttatttaaat ttcgaatttt ttctcttcca gccatttgtt ggatttgttc aactttaata
    48481 ggttttggta ctgtaaatgg acgcctttct ttatttgtta tcggattgtc ttttataatc
    48541 agtatttttt tattaaaaaa tataaagtgg aatatctctt caactttttc ttttttatta
    48601 gttatttctt ttttattagc ttatttcttt ttctataaaa ctccaaatat gcctcaacat
    48661 ttggatggta agttaaatcc tatactttac gtgtttaagg cgtttcctac tttattttca
    48721 ttttttatta tttttgcact tccaagttta aaacaaaaaa aactcttttt tataggaatt
    48781 gctttgggaa tgtttgtatt tgcaattatc aattccattg caaccttagt ttatttagaa
    48841 cccccttatt atggaaaagc gtatcacttc ttttataaaa tggaatataa ttcgcctgga
    48901 attaccattt tggctagtat gctacctatc gttctttttt gttttaacgg ttatcttttg
    48961 aaaatagata aaaaactaaa atggcaaaat atttttttta tatttgtttt tttgattagc
    49021 cttttcattt catttttatt tagtgcacga accttttttt ttctgatcat tgcaaatata
    49081 atcatattag ttttgattcg attgtggaaa atctattcga ttcctaataa agggatatat
    49141 tataaattta ttattggatt tttgatctta tttgtttcgt gttcttctat ttattttttc
    49201 ttaaaagaaa catacattgg tcagagaatt atgaacggaa tttattccga aaaattaaat
    49261 catcatgttg attattggaa cacggttaaa aaagattttt ttatataccc taaaattaca
    49321 attggatctg aatatacttt ttggtatcat aatatttttt ttgattcgca taaaacttcc
    49381 ggtcctatca ccgctttgat attgtatatt tattcggttt ttactttttt aatttcatta
    49441 agaaaatctt taaaaagaga ttatagatcg ttccgatatt ttcatttcta tatttgtttt
    49501 attccctatt taatgacaac aataccttgg gaatcctcag agtctcaaat ggtagcattg
    49561 tttgcgggtt taggggcttt gatcacaact gtagatgatc aaactcctga aatgtagaag
    49621 tttatttcaa aaatcataaa ataaactaaa ttctaaaaat ataataaaaa tcgaatgtga
    49681 tttttgcttt tgcagaaatt ttataacaaa cttttctgtt aaataaaact taagaacttt
    49741 tctcaaaact tcaaagtgta ggaactgcta ctaagattta acaacattag agctactcga
    49801 agttcacaaa ttgccaaatg caacttaatt tgtaggaact actgcgtttt attaaaaatt
    49861 tctaaagaat gatcgcgtaa aattctttga ggttttgaga aaagttctta agttaaaaaa
    49921 ataaaatcaa aacttgtaat gttacaaaaa ctttatattc tatatccaaa tttgaaagat
    49981 atactgcata acagcggttg gctttttttt gataaaattt ttagaatggg aatgggaatg
    50041 tttttaggag tttggatagc ccgctatcta ggtcctgaca gctatggaaa gctaaattac
    50101 gtgatcgcct atattgcgtt aattggtagt tttacaaatt taggcttaga cggggttgtt
    50161 gtcagagaac tcattaaaga gaaaactcaa aaacaagaaa ttatctctac ttcttttttg
    50221 ttacaattga tcgcgggagt attcgcatac ggaggagcaa ttttactcat tccaattctt
    50281 agaccggatg aatcggatct attttggatg gtatttctcg tcgggttgac tcttattttt
    50341 cgctcagttg gagtaataaa atattggtat gaggcccaag ttttatccaa atactttgta
    50401 tggcttgaaa acggattatt ttttgtgttt tcgggagtgc ggatactatt gattttaaat
    50461 ggtttcggtg tgtttgcttt tatatgggtc ggattgatag aatcatttat tagtttattt
    50521 ggttattctt tattatataa atatcataat ggatctttgt ctgtacttca cgcaaattgg
    50581 aaaagggctc aaacattatt gagagatagt tggatgttgt tactttcagg attggccgta
    50641 attgtgtata tgcggatcga tcagattatg ataggccaga tgatgggaga cgaagcggtt
    50701 ggagtatata cggcggctgt caaaatcagc gaagtatggt attttattcc aatgacgatt
    50761 gcgtcatcga tatttcccgc aatattaaaa gcgaaagagt ttagtcaaaa gttatatcta
    50821 gaaagattga gccttttaca ttcttttatg tttttgttag ctctaatgat agctataccg
    50881 atgacatttt tgtctgatcc gattattcag atgtttttcg gagaaaaatt ttcagaagcg
    50941 ggagttatat tagctattca tatttgggct ggaatttttg tttttttagg agtggctagt
    51001 agtcgctatt atctaactga aaatttacct aagggagagt tatataaaag tatatctggt
    51061 tgtttggcaa acatagtttt aaattatttt ttgatccctc tctatggtat taagggagct
    51121 gtcattgcta cagtaatttc tcaatttata gcgagcactt tattcaatct atttttcaaa
    51181 cgaactcgtg aaatattttt tatacaattg gaatcggttt ttttttggag aatgttcagt
    51241 cgtttaaatc aacttagaaa tcgattgctt aaggatggtt aaaagatgtc attagctccg
    51301 attgcacttt ttgtttataa tagaccggaa catacaaaaa gaacgatcga ttctttatca
    51361 aacaacgatt atgcggaaca gtctgaatta tttgtatttt gtgatggacc taagcctaat
    51421 acaaatatgg ataggattag agaagttaga tcgattgtca aacaagcgac tggttttaaa
    51481 aaagttatcg tttatgaaaa agaaaacaat gtaggtttag caaaatctat tatatctgga
    51541 gtgactgaac tagtaacaaa acatggaaaa attatcgttt tagaagacga tatgataact
    51601 tcgaaatatt ttttgactta tttaaatcat ggattagaat attatgaaaa ttcaaatcag
    51661 gtagtttcta tacacgctta tcgattgccg tttaccgcaa aaactcccga gacgtatttt
    51721 ttaagaggtg ctgattgttg gggctgggcg acttggaaaa ggggctggga tctattcgag
    51781 gtcgatggac aaaaactttt ggataaatta atttcagaaa aactaattta tcaatttgat
    51841 atgcaagggt cttatcctta tacccaaatg ttaaaagatc agattgcagg taagaacgat
    51901 tcctgggcga taagatggta tgcttccact tttttacaaa ataaattaac tttatatcct
    51961 gcaagatctt tagtgtttaa tattggattg gatgcttccg gaacacattg tgaagttacg
    52021 aacgaatacg atgtggattt gagttcgatt ccgattcgga ttgaaacgat tcaaattgaa
    52081 gagaacgttt acattagaaa tttatataga gattattttc gcaaactcag tcaatcagat
    52141 ttaagaactc gaatttttgg tcgattgaaa caacttttag aacgtataaa aacgagaatt
    52201 tggccagaca aatctaattt gctctaggat ttaaattctt aaattgtgaa attttatctt
    52261 ctgggattgt tttgagtttt atagtttatt tataaaaaca atatatgtaa aaattagaat
    52321 ggttttgctt tggtaagggt agagaaattg tatataaaat tcaaaaaaat aagagtctct
    52381 cccaaaaatc tgtcgaagcg tcctaaaacg cgacccggaa aatccagcga atgcttttct
    52441 aagtatatcg gtatttagga agaagttcaa gaagcgagac tctgagtttc caccggtcca
    52501 tcgaaaagtg tttgttaagt tttttgaacg atttttcgga agtgaaattg agtttcacaa
    52561 aaatgtggga cccgtataga aattataata ataaaagagt attaaaaaac tataaatcct
    52621 ttatagagat ttttgtgaga actatcatat tttgtttaag attcaaaagc gattgatttt
    52681 aaggttttgg gacaaactct aaatataaaa tctttgtaaa aacactgctt ctaaacaccg
    52741 caaaaattat agaaattttc ggatttggac tttatttaga atttgtcgat ttattgtttg
    52801 taaattttag aaagacttta aagatttata atgtttaaaa tttggatata aaatagttat
    52861 aattttttaa aaaatatgct cttattctaa gaatacgaaa gtaaaatttt tagatttttt
    52921 cttatgaatt caattttaaa aacatatata aagaaaatcg catataagtt ttcacctccc
    52981 attttttggg atttattaaa gtttgtcaga aggcaattcc ataaacgagt taaattcaaa
    53041 atacacggca agctttttta tgacggtttt aatggaattt ataaaacttg ggaggaagct
    53101 tctcagttct gtggttctta tgattctgat ctaattttag aaaagtgtaa acaatcttta
    53161 ttaaaagtaa aacgaggaga agccgtttat gaaagagatt cagtcgtttt tgaaaaaatt
    53221 caatattctt ggcctttgac atcagggtta ctttatgcag cgactatgtc caattcaaaa
    53281 ctgaacgtat tagattttgg aggttcttta ggaagtagct attatcaaaa tcgaaatttt
    53341 ttaaaaggaa ttaaaaattt atcttggaat atagtagaac aaccgaattt tgttcaagca
    53401 ggtaaaaaat attttaaaga tgatatttta aatttttatg attctattga atcctgtatt
    53461 aatgataaaa atcagaaaat caatgtgttc ttagcttcta gttcttttcc ttatataaag
    53521 gatccgtttg tgttaatcaa aaaaattatt caatacaaat ttgcttatat tataatagat
    53581 agaacttact ttatagattt acctaaatcc attgtatcga ttcagagtat accttcggaa
    53641 atttacgaag cgtcttatcc ggcttggttt tttaattttg aggaatttat ctctttattt
    53701 caaacaatgt atcacttagt tacggatttt gaaagttatt tacaggcaac cggtagatta
    53761 gaaggtctat caactcaaga aaaaggaatg atttttgaac ttaagaaaac tttgtaaagt
    53821 tatattaaat ttttaaaatg ttttgaattt atgttcaatc ttttattata aaaacctata
    53881 cactggatga tcttagaaaa aacattttaa agattcataa tgcctgttgt gtagggttgt
    53941 tataatgttt tgtaaaagct tgtcccaaag ccttaaaatc tggagactac tgcgaaaatt
    54001 agagctactc gaaggtttgc aaattgctaa tataatctaa tttgtagaaa ctactgtatt
    54061 ttattaaaaa tttctaaaaa attatcgcct aaaattcttt aaggttttgg gacaagttct
    54121 aagtaaaaat tgatgcaagt tcataaaagt ttaatttcaa ttcatttcat aaacttttaa
    54181 aacgttttaa ataattttta aatgaataat agagttattc aaaaattatt tttcttttat
    54241 ttatttttca ttaagctgag tgggtgattt cgttttgcta agaattatct taaaagtact
    54301 ttgtctttgt ttaacatatt gactctgatt attctaggat atttttgaga tagtttctaa
    54361 tatcgaatct caatagtttg aatgtagctt ttgtaatata tattttaata tttaataatg
    54421 tatttatgtt atacatttaa aaataaataa ctgccaatga aatacctctg cactttattc
    54481 gattttaatt atttaccctt gggaatatct ttatacgagt ctattcggct gcattttgga
    54541 gattttcatc tttgggttct tgcgatggac gataagactt gtactttttt taaagaaaat
    54601 tccttcgatc atgttacagt gctctcgtta agtgacatcg agtccgaaga tgttttagtg
    54661 gcaaaaggaa atagaacctg gcaagaatat tgctggactc tttcgccagt tttaccttct
    54721 tacgtattgg ctaaaaatcg aggtatagat cacataacgt atttagattc agatatatat
    54781 tttttttccg atgtagaacc agtttataat gaaatcggaa aatattccgt aatgattata
    54841 ccacaccgtt ttccagatcg tcttaaatat ctcgaagcca acggaattta taacgttcaa
    54901 atggtatatt ttaaacgaga cgaaatcgga atgaaatgtc ttaatcgttg gagagagcaa
    54961 tgtttggaat ggtgttataa ccgattagaa gaagggcgtt tgggagatca aaagtattta
    55021 gacatatggc ctcaagctta caaaaacgta tgtgtattaa aaaacgaaca agcaggagtc
    55081 gctctctgga atgtggaaaa atataaaatt gaattgaaaa atggaaagat ttttatcgat
    55141 gatgttcttt tagtatttta tcattttcat atgtttaagt tttatgcggg aaatatctat
    55201 ggaactggga tttccgatta cggattgaat tacaaaactt taaaaattat ttatgaagtt
    55261 tatgtggagc aattgatcaa agtggtttct cgttttgatc taaaattaag aaatttaaat
    55321 attctagaaa tgtgtaatat gatcgaaaaa aagaattttt attcatattc tttttttaat
    55381 aaattttttt ggaatgtttt tctctacggt tttgtagttt tgaaaaagat tctaaaaatt
    55441 ggccgaaatt ctcttttaaa agtttatccg gaaacttgaa atatcgatct tgaatcttta
    55501 gataaaatat gtaggttctg taaattacat cgagtaaaat gaaatcttgt tctgatacag
    55561 attaaaatat tcaattctga ttttgtgtag ttttttagca aaagtattgt ggaaattagg
    55621 ttattcttat ggatgaaatt atagtcaaaa attcaggtta tataaaccta aaaaaaatca
    55681 gagacgatag agacggaaat ttaattatat tagaaagctt gaaagatata ccttttgaaa
    55741 taaaacgagt ttattatatt aataatttag aaaactctgt aagtgtaaga ggccagcacg
    55801 ctcataaaga gattgaacaa gcgatttttt gtgttagcgg gagttttacc ttgagattag
    55861 atgatggaaa aacaaaacag gaaattttaa tgaacaaaga taatgtggga gtccttttgg
    55921 gaagaatgct ttggcatgct atggaaaatt tttcttccgg ttgtatcctt cttgttgccg
    55981 cttcggatta ttatagagaa gacgattaca taagaaatta ttctgatttt atcaggctgg
    56041 ctggttgaaa aaaaattaaa tatgatcgaa tatgaaaatt tacgtttagc gaatgaacgc
    56101 ttttttgacg agtataaaac taaactttta gaaaccatag aaagcggatg gtatatatta
    56161 ggaaaagaag tttctaactt tgaaagtcaa tttgcagaat acaatggaaa tagatattgt
    56221 attggggtag gaaatggtct agatgcgttg atactcgcct taaaggcgtt aggtctagaa
    56281 aagaattctg aaattatagt tccttcaaat acgtatatag cttctatatt agcaattttg
    56341 catgcaggtt tgaaacccgt tttagttgaa ccagatattc gaacctataa cattgatccc
    56401 caaaagatag aggaaaaaat aaattttaaa acaaaaggga ttttgatcgt acatctgtat
    56461 ggtaaacctt gtgaaatgga ttctatttta aagacaaaag aaaaaaataa tctgtttcta
    56521 gtggaagatt gtgcgcagtc tcatggggcc ttgtataaga ataaaaaaac gggaacgttt
    56581 ggagaaatga gtggattcag tttttacccc actaaaaatt taggagctct tggggatgcg
    56641 ggtgcggttg taactgataa tgatttatat cacgacgaga ttcggaaatt aagaaattat
    56701 ggttcttcaa tcaagtataa aaatgatttg gtcggatata actctcgttt agatgaatta
    56761 caagcaacaa ttttaagtat caagctgaaa catttggatg taatgaacga gcataaaaga
    56821 agtttggcga aaatttatct agaaaatcta aaagaagatt ttattaaacc aatagtcgac
    56881 gaagaagttt acgacgtata tcatatcttt aatattcgtc atacaaaacg tgacgatttg
    56941 cgagactatc tgttaaaaaa tggcgtaaaa acagaagttc attacccaat tcctcctcat
    57001 aaacaaatag cgatgaagga cgtaatctta tacgcagagg gcgagtttgc gatctcagaa
    57061 gagattcatc gtacaactct tagtcttcct atttcaactt ttcatacaga agaagatgtt
    57121 tataaaattg tagaaattat gaatagattt taaagaaaga ttttcattta tcaaaaataa
    57181 aaatttcttc atataagaat ttcataaaaa ctaaatgttt gtataaaaat tttactgata
    57241 ttattagaca catttcaaat ctgatttttg aaaaactttg aattaatttt tatacatgat
    57301 ccttaaagag ccaaaaattt caataattac tattaattta aataatctgg aagggttacg
    57361 taaaacttta gaaagtgtta agtcgcagac ttatacaaat tttgaattga tagtcgtaga
    57421 tggaggttca acggacggaa gttttgaata tttaaaatca aacttagatt taatcaaaaa
    57481 gtttatctct gaaaaagata aagggattta taatgcacaa aacaaaggaa tttcgctttc
    57541 taaaggagag tatctcgttt ttttaaatgc gggagatact ttgctacaaa aaaatattct
    57601 attagagatt tctaaatttt tagaccaaga tgttgattta gtatatggaa atatactgat
    57661 agattctaaa gataatggaa ttattgaaag aaaatatccg gatcgattga attattttta
    57721 ttggtcgata aaatctttat gtcatcaagc ggtttttatt cgtaaaagcc tttttgattt
    57781 atacggatat tataatgaag aatatttatt tgctgccgat tttgaattct ttcacagatt
    57841 ttggtttaat aaaaatataa aaataaaaca cgcatctgta tttgtaactt tatatgattt
    57901 taatggagta agtgctcaac caaaaaatag aaaacgaata gcagaagaat atcagaaaat
    57961 taaaaaaaag tattttccaa tctgggctta cgtagtttat aaagtgaata gttatttact
    58021 tgaaagattc tctaacactt tcgtttggaa tttacttttt aaattctata gatttataaa
    58081 tccaaaaaga taaaatttgt ttcgaagcct aaaagatatt aaaggcaatt actcatactt
    58141 actacgaaga tttatagact aacaccaaaa aacagtctaa aaatgtagta gttcttacaa
    58201 attgctctat cccgaaattt atagttcttt ttgaggaaaa tccttcagtt caaattttga
    58261 ataacttaga gcttgtccca aaacctattt acaggacatt ctaaataaaa tgatagcaaa
    58321 tgcgatcttg aataatgctg tataattttt gagtttgaat tcccaacaag tttttacagc
    58381 tctaaatgca ttgaaccaag caaaagtacg ttcgaccgtc catctaaaag gatttagcgg
    58441 agcaatccat tcaggttttt ttgcattctt tttatttgga attcgatacc gaatattcct
    58501 cttttttaat ttgtctttaa ttgcattgtt agcataagcc ttatctagtg aaagaatctc
    58561 cggtttcaaa actttagaat ttctcaatat tctaaagttt cttaaattag gaaataatag
    58621 tttagaatca tgagttccgg ctggggcgat tacaaaagct acaggtgctc cacgccgatc
    58681 gacgagaata tgccttttaa tgc
//
LOCUS       ILLJICEF_2              1588 bp    DNA     linear       08-DEC-2021
DEFINITION  Genus species strain strain.
ACCESSION   
VERSION
KEYWORDS    .
SOURCE      Genus species
  ORGANISM  Genus species
            Unclassified.
COMMENT     Annotated using prokka 1.14.6 from
            https://github.com/tseemann/prokka.
FEATURES             Location/Qualifiers
     source          1..1588
                     /organism="Genus species"
                     /mol_type="genomic DNA"
                     /strain="strain"
     gene            complement(41..1519)
                     /locus_tag="ILLJICEF_00051"
     CDS             complement(41..1519)
                     /locus_tag="ILLJICEF_00051"
                     /inference="ab initio prediction:Prodigal:002006"
                     /codon_start=1
                     /transl_table=11
                     /product="hypothetical protein"
                     /protein_id="X:ILLJICEF_00051"
                     /translation="MESQEVKYVGVDCGKKSIEVVRINSENSLERRQFSTTESGINNL
                     LQWLTLNDIVGLDFLASLRANSNRCFLAISLTMNRSIGSQSFRIAKSILNKGIQVIVL
                     NPGDLATIYQSLKKTDKEDSLKIARLIQRFPIEELPVVPIPNDEEEDNRRLCTEQENW
                     TRQLTQSKNRLHSLFTQAGLTHITKKHLRTKANREISVALLPSRYQKEAERILKVLDL
                     VEQNLKLIEEEIKEALKKNKAYAQTIMSMPGVGMITSLAIKANSISHSLWVGGGGGGG
                     GGGGGGGGGGGGGGGGGGGGGGGGGVCFQSFRIAKSILNKGIQVIVLNPGDLATIYQS
                     LKKTDKEDSLKIARLIQRFPIEELPVVPIPNDEEEDNRRLCTEQENWTRQLTQSKNRL
                     HSLFTQAGLTHITKKHLRTKANREISVALLPSRYQKEAERILKVLDLVEQNLKLIEEE
                     IKEALKKNKAYAQTIMSMPGVGMITSLAIKANSISHSLWGVR"
ORIGIN      
        1 tgtttagctg aagagaatcg tttacaatta cccatgtaac ttatcgaacg ccccataggg
       61 agtgagatat tgagtttgct tttatcgcca aagaagtaat cataccgacc ccaggcattg
      121 acataatcgt ttgagcataa gccttatttt tctttaaggc ttctttaatt tcttcttcta
      181 tgagttttag attttgttcc actaaatcta aaacttttaa tattctttcc gcttcttttt
      241 ggtatcgact tggaagtaag gctacagaga tttctctatt tgcttttgtt cttaaatgct
      301 ttttagtgat atgtgtcaaa ccggcttgag taaataaact atgaagtcga ttcttacttt
      361 gcgttagttg ccttgtccag ttctcttgtt ccgtgcatag tcttctattg tcctcctctt
      421 catcgtttgg aatcggaacg accggtaatt cttctattgg aaaacgttgt atgagtctcg
      481 caatcttgag agagtcttct ttatctgttt tttttaaaga ttgatagatt gttgctaagt
      541 ctcctggatt caagacgatc acttgaatcc ctttgtttaa tattgatttg gcaattctaa
      601 aagattggaa acaaaccccc cccccccccc cccccccccc cccccccccc cccccccccc
      661 cccccccccc cccccccccc cccccccccc cccccccccc cccccccccc ccgacccata
      721 gggagtgaga tattgagttt gctttgatcg ccaaagaagt aatcataccg accccaggca
      781 ttgacataat cgtttgagca taagccttat ttttctttaa ggcttcttta atttcttctt
      841 ctatgagttt tagattttgt tccactaaat ctaaaacttt taatattctt tccgcttctt
      901 tttggtatcg acttggaagt aaggctacag agatttctct atttgctttt gttcttaaat
      961 gctttttagt gatatgtgtc aaaccggctt gagtaaataa actatgaagt cgattcttac
     1021 tttgcgttag ttgccttgtc cagttctctt gttccgtgca tagtcttcta ttgtcctcct
     1081 cttcatcgtt tggaatcgga acgaccggta attcttctat tggaaaacgt tgtatgagtc
     1141 tcgcaatctt gagagagtct tctttatctg ttttttttaa agattgatag attgttgcta
     1201 agtctcctgg attcaagacg atcacttgaa tccctttgtt taatattgat tttgcaattc
     1261 taaaagattg agatccaatc gagcgattca tggtgagcga gattgccaaa aagcagcggt
     1321 tgctgttggc tcttagcgaa gctaagaaat ccagacctac aatgtcattc aaggtcaacc
     1381 attgtaataa attgttaata ccactttccg ttgtgctgaa ttgtctacgt tcgagtgagt
     1441 tttccgaatt gattcgaaca acctctatac ttttctttcc acaatcgact cctacatact
     1501 tgacttcttg actttccatt tcttttctcc taaaatgaaa gaggcggaag gacttaacaa
     1561 agtcgggtga taacaccagc actcccat
//
LOCUS       ILLJICEF_3               460 bp    DNA     linear       08-DEC-2021
DEFINITION  Genus species strain strain.
ACCESSION   
VERSION
KEYWORDS    .
SOURCE      Genus species
  ORGANISM  Genus species
            Unclassified.
COMMENT     Annotated using prokka 1.14.6 from
            https://github.com/tseemann/prokka.
FEATURES             Location/Qualifiers
     source          1..460
                     /organism="Genus species"
                     /mol_type="genomic DNA"
                     /strain="strain"
ORIGIN      
        1 gtctcattgt acgcaccgct aaaacggcct cagggcgttt ctgacgggaa accggcaaaa
       61 caggcaacaa accacccgaa aacccgtcag aaacgcgcag gctctgtttt tacggcatgc
      121 atgagaatgc acgcaagtgc atagcgcgaa aattcccgcc attcagccag ggtaagtcct
      181 gtttccggcg ttcttcctat ccgaaaacgg tgaacgggga cgcaatttat tgcgtggccg
      241 tgaggcgtcg ccggcgcagc cggaaaaccg gttttcagca cgttcaggaa tcgggttcgt
      301 cgacggccgg caatcacgtt atggcaagtc gccggacgac tcaccacacg attcaccggc
      361 gattcgaatc gtgaattgaa tcaagagtca ccatgaacaa aaaacgccca aattgatgaa
      421 ttgaatcaag agtcgattca tcataacaac atgataataa
//
LOCUS       ILLJICEF_4               370 bp    DNA     linear       08-DEC-2021
DEFINITION  Genus species strain strain.
ACCESSION   
VERSION
KEYWORDS    .
SOURCE      Genus species
  ORGANISM  Genus species
            Unclassified.
COMMENT     Annotated using prokka 1.14.6 from
            https://github.com/tseemann/prokka.
FEATURES             Location/Qualifiers
     source          1..370
                     /organism="Genus species"
                     /mol_type="genomic DNA"
                     /strain="strain"
ORIGIN      
        1 ctccaggatc tgagcagacg taaaccgaat cataagaatc gtatcgaacc cgaaaaagaa
       61 gaggcggtaa agaagaaggt gatcgacttt ccggcttacg gtcaacaaag agcatcgaat
      121 gaattgaaaa aacaagggat atagtcgccc ctgctacggt aagaagtgta tgggttcgtc
      181 acgatttgga aacttttcaa aaaagactga aagcattaga agcgttcatg gcccaaggag
      241 attctcccgt attaaccgaa tcgcaggtgc aggcattaga aaaaaggaaa ttagaaaagc
      301 aagttgaagg agaaatagaa acggaacatc ccggatattt gggatgtcaa gacacgtatt
      361 acgtgggcac
//
LOCUS       ILLJICEF_5             12265 bp    DNA     linear       08-DEC-2021
DEFINITION  Genus species strain strain.
ACCESSION   
VERSION
KEYWORDS    .
SOURCE      Genus species
  ORGANISM  Genus species
            Unclassified.
COMMENT     Annotated using prokka 1.14.6 from
            https://github.com/tseemann/prokka.
FEATURES             Location/Qualifiers
     source          1..12265
                     /organism="Genus species"
                     /mol_type="genomic DNA"
                     /strain="strain"
     gene            160..825
                     /locus_tag="ILLJICEF_00052"
     CDS             160..825
                     /locus_tag="ILLJICEF_00052"
                     /inference="ab initio prediction:Prodigal:002006"
                     /inference="similar to AA sequence:ISfinder:ISBmu27"
                     /codon_start=1
                     /transl_table=11
                     /product="IS481 family transposase ISBmu27"
                     /protein_id="X:ILLJICEF_00052"
                     /translation="MAQGDSPVLTESQVQALEKRKLEKQVEGEIETEHPGYLGCQDTY
                     YVGTIKGVGRIYQQTFIDSYSKVAMAKLYDRKNALVAADMLNDKVVPWFEEEGIRLLR
                     ILTDRGTEYCGNREHHEFQLFLALEDIDHSKTKARHPQPNGICERFHRTIQDEFYAIA
                     FRKKVYNSIEDLQKDLDQWSDSYNNERTHQGKYCFGKTPIQTFLDTKELAKNKYLDNL
                     QFS"
     gene            1484..3583
                     /locus_tag="ILLJICEF_00053"
     CDS             1484..3583
                     /locus_tag="ILLJICEF_00053"
                     /inference="ab initio prediction:Prodigal:002006"
                     /codon_start=1
                     /transl_table=11
                     /product="hypothetical protein"
                     /protein_id="X:ILLJICEF_00053"
                     /translation="MRSKILLYLVDLTHTGPVISSDVFPYGVAMVGAYLKAHHADEVE
                     IEIFKFPNDLSAALEKRRPDIIGFSNYSWNFYLSYDFAERIKKRFPETVIVFGGPNYG
                     LSSLEKERFWKEYKKIDFYIVGEGEVSFTKLFLKLKDYSFNVSALKSAGEVLGSCDYL
                     YEDKIICNELTPRVKSLTELPSPYLLGLMDKFWDTSLIPLIATTRGCPFTCAMCSEGA
                     SYYNKVVHNELFFQELAYIANHVKNTTILNLSDANFGMYRQDIDKAKVIAQFQLSHGY
                     PKSLLTATGKNQKEKVIEVASLLNGAMVVFASLQSTDEEVLENIKRSNIKIESLKGVA
                     DATKIQDSTTVTELILGLPGDTIEKHKKSLKDTVDAGLGVVRMYQLIMLFQSELNTPE
                     NREKYKMETLYRIMPRSFGKYELFNEEFISVESEEICIATKSMPYKDHLDCREIDLVV
                     EILHNGSPFLEYWYICDWLGYSWFDFLMQIYEQRNKFSPELKKLFDGFREDNKTGYWK
                     SYQELKKHVTIEFDKLINNSDGTNEMSKAKAKAFFLCRDELHSLMKEQMQILLKKQNV
                     WDQIFELFLDELDEFIRIRKTNVLNYEEVYKKVFNFDFAALINIKKGTDPRKSKLSQP
                     LEFEFYFDEKQIEIYQSYTRIYGKDSIDALGRLLMRTRMTDMFRKVRVSGHADGKKNA
                     KVSDSPETNMETYYSYS"
     gene            3525..4592
                     /gene="iolM"
                     /locus_tag="ILLJICEF_00054"
     CDS             3525..4592
                     /gene="iolM"
                     /locus_tag="ILLJICEF_00054"
                     /EC_number="1.1.1.-"
                     /inference="ab initio prediction:Prodigal:002006"
                     /inference="similar to AA sequence:UniProtKB:Q9WYP3"
                     /codon_start=1
                     /transl_table=11
                     /product="scyllo-inosose 3-dehydrogenase"
                     /protein_id="X:ILLJICEF_00054"
                     /db_xref="COG:COG1063"
                     /translation="MLKFLILLKLIWKLIIAIADEFMQSLVIIESGKLELKTQKLIPL
                     KNHEVRIRVAVSAVCGSDLKIINKPMRPKIQIPGHEFAGKIIESYNNKSIVGQKVTVF
                     PMFGCLQCEFCKNRDYRECIRKKSLGYDLQGSFAEEIIVDERFIIKLHEKLNYEEGAL
                     LEHLCCGFRLAIEVEKWINPDANILIVGDGPMALADLRFLIQSGYSRITLIGKHKERM
                     NYANSLGAKRVLKSDEFLNFTDEFNNFFDIIIYTINREEIIEKLLFSFNERKVIMFPQ
                     SRISEEMMNILSQKHGVQFGRAFAYHFDDFFAVMELIQSGEINVSELISARINMIDVP
                     VSLPTLFDKSKIKTLILNQNF"
     gene            4694..5872
                     /gene="COQ3_1"
                     /locus_tag="ILLJICEF_00055"
     CDS             4694..5872
                     /gene="COQ3_1"
                     /locus_tag="ILLJICEF_00055"
                     /EC_number="2.1.1.222"
                     /inference="ab initio prediction:Prodigal:002006"
                     /inference="protein motif:HAMAP:MF_00472"
                     /codon_start=1
                     /transl_table=11
                     /product="Ubiquinone biosynthesis O-methyltransferase,
                     mitochondrial"
                     /protein_id="X:ILLJICEF_00055"
                     /translation="MNLCRLCKKPHLNTLIHFGKHPIVNNFLKEKDESYLEFPFELVY
                     CEDCGFMQIMDPIDPKILYKNYFTISSWKNQPHVPRLVEVMEAIYSLEKKEKILEIGC
                     NDGSFIDFLKLRGYKNIYGIEPTLDASTIAIDKGHEVYNVFWTYQYALNFLSGKEKFD
                     VIIARQVLEHITDLEDFISGINYVLKDDGALVVEIPDSDWNLEYLDYTLWEEHVNYFT
                     IESLINLFSFYGYKLVHYEVTLFSGRTIIAYFQKSGKILKQTSFTRKGKVIRYGKMFK
                     IFKEKFSKYISKYKRSVMYGCGARSANFVNFMDIKNYLSYFIDDQTEKQNLYVPGSRL
                     QIISSDKLSEKIDHVLLGVNTENENRVLTKRLNKGITYNSILPPSRLLPEFWEEMIND
                     "
     gene            5865..6389
                     /locus_tag="ILLJICEF_00056"
     CDS             5865..6389
                     /locus_tag="ILLJICEF_00056"
                     /inference="ab initio prediction:Prodigal:002006"
                     /codon_start=1
                     /transl_table=11
                     /product="hypothetical protein"
                     /protein_id="X:ILLJICEF_00056"
                     /translation="MIDFTLQEKYNEEVYHSSNSIIDLDREDVNQLILLASSTKRTRV
                     RFCSHNNSSEALHEMFIVHSKDTYVRPHKHLNKPESMLVLEGKAQYITFYDDGQIENC
                     IQMGTFQSGDIFYHSIKESKFHSLLIQSGWLVFLEITKGPFFKADTQYAPWSPEESDI
                     FEVSKFMRKVQEKL"
     gene            6392..7609
                     /locus_tag="ILLJICEF_00057"
     CDS             6392..7609
                     /locus_tag="ILLJICEF_00057"
                     /inference="ab initio prediction:Prodigal:002006"
                     /codon_start=1
                     /transl_table=11
                     /product="hypothetical protein"
                     /protein_id="X:ILLJICEF_00057"
                     /translation="MDYHYLKKECRLCKSSHLIKVLGLTPTGLCDAYVKEKKQQQIYP
                     LDLFQCVDCKFVQIECVVDPEIIYRDYIYMTTSSSGLSSHFESYADEVSRDIGLKKNS
                     FVIDIGSNDGTLLNYFKMKSCRVLGIEPSNKIAQEATDKGVKTLPEFFTPDLAISIKN
                     NYGEADLITINNLYANVDDLYSFTKGLISMLAPDGVLVIESSYLVDMVENMVFDFIYH
                     EHLSYFSILPLIKFFSKFNMRLIRITHVSTKGGSLRYFWARENSSFSVDESVVIFTEK
                     EKKKKIDRLFFEEWENRINVIKIRLLETLNKYKDKTIIGYGASATSTTLIYHFDLDKY
                     LTYLIDDNPGKIGTFSPGLNIPVESSEKLKFESNNIVLVLAWRYFELIKMKLKGKKVR
                     LICPLPEIKEVIS"
     gene            7643..8731
                     /gene="per_1"
                     /locus_tag="ILLJICEF_00058"
     CDS             7643..8731
                     /gene="per_1"
                     /locus_tag="ILLJICEF_00058"
                     /EC_number="2.6.1.102"
                     /inference="ab initio prediction:Prodigal:002006"
                     /inference="similar to AA sequence:UniProtKB:Q9A9H3"
                     /codon_start=1
                     /transl_table=11
                     /product="GDP-perosamine synthase"
                     /protein_id="X:ILLJICEF_00058"
                     /db_xref="COG:COG0399"
                     /translation="MVDYKINWWRTSFEEAEIDRVVNSFKNQNISQGLVTAQFERELS
                     EYLGVKYVIATSSGSTAILLALLAVGIRPGDEVIVPNRTWIATAHAPYLLGAKVVLVD
                     VESDRPIIDVTKVEEIITPRTRAIIPVHLNGRSANMKKLQVICKKNNICLIEDAAQAI
                     GSKNNRGFLGTQSDIGCFSLSIAKTITTGQGGFAVTNNSDLAFKLRAIRTHGVENVKD
                     PKTWAMPGFNFRFTDILASIGIEQLKILPERIEYLKEIYQVYLEGLKDLSINCIPVKI
                     ETGEVPVYTEYLANDREDFIQNLSKAEIDSRPFYPDLDKASYFPQGNRDFPNSRKYGL
                     KGIYLPSGPSQKIDNIKFVIEQIKKIYG"
     gene            9066..9329
                     /locus_tag="ILLJICEF_00059"
     CDS             9066..9329
                     /locus_tag="ILLJICEF_00059"
                     /inference="ab initio prediction:Prodigal:002006"
                     /codon_start=1
                     /transl_table=11
                     /product="hypothetical protein"
                     /protein_id="X:ILLJICEF_00059"
                     /translation="MIVLGIPNSVVTFFEMDEEVDSGKILLQIPFQIGLKRIHNLVIR
                     MNKAKAIYDGVVKLAKILETNPDFPSSFTKSQWRELLEDTNGG"
     gene            9431..9643
                     /locus_tag="ILLJICEF_00060"
     CDS             9431..9643
                     /locus_tag="ILLJICEF_00060"
                     /inference="ab initio prediction:Prodigal:002006"
                     /codon_start=1
                     /transl_table=11
                     /product="hypothetical protein"
                     /protein_id="X:ILLJICEF_00060"
                     /translation="MDETELPPNWQNLEHGQILNVTNAFLDLKVDGSVVRLFYMNQTE
                     EVSKEYIPQLIICVNEIYKFLISVFY"
     gene            10363..11805
                     /locus_tag="ILLJICEF_00061"
     CDS             10363..11805
                     /locus_tag="ILLJICEF_00061"
                     /inference="ab initio prediction:Prodigal:002006"
                     /codon_start=1
                     /transl_table=11
                     /product="hypothetical protein"
                     /protein_id="X:ILLJICEF_00061"
                     /translation="MNFKKILNLTFKYISPKIKFWVKRLIYNFELKLNPSSGITYFKL
                     FNTYYQMKNNMKLNPSWEYFLKKTIEVDPDFFFSNRRIIFNVFLNDSNLELMEEYMQI
                     FEDFQSAYLQNHDLENFDFRFASPYLFSSYNVNSYLDTFIKAMELGLKPKRKILVLIP
                     ENEKIANPYMLKMWQKYIGVIRNSKTIELLSNLRKYLQYDIDYSCSLNGKSMYIEHAK
                     VIVQKEWEKSNKKPLLKLTDEDIKAGWDLLAESGIKKNSWFVSLHVRDSGYLLGKPDD
                     KNDSNFYRNADIDSYAEAIKTIVSRGGYVVRVGDPKMKYMSDKIEGIFDYAHSDVRSN
                     KMDIFLFTQCRFFIATNSGPLLVPCIFNVPVVYTNVLPIIQRPWTKNTLYSPKLLKSN
                     KENRILTLKEILESDIGKFYNTRQYTERYISIIDNTAHELNALILEMLNYLDGSLEYT
                     DEDNANQEKLGNLYLKYSKYGNNGRMGEIF"
ORIGIN      
        1 aaagaagatg gcgatcgact ttccggctta cggtcaacaa agagcatcga atgaattgaa
       61 aaaacaaggg atatagtcgc ccctgctacg gtaagaagtg tatgggttcg tcacgatttg
      121 gaaacttttc aaaaaagact gaaagcatta gaagcgttca tggcccaagg agattctccc
      181 gtattaaccg aatcgcaggt gcaggcatta gaaaaaagga aattagaaaa gcaagttgaa
      241 ggagaaatag aaacggaaca tcccggatat ttgggatgtc aagacacgta ttacgtgggc
      301 acaatcaaag gcgtaggaag gatttaccaa cagaccttta tcgactccta ttctaaagtg
      361 gcgatggcaa aactttacga taggaagaac gcgttagtag ctgctgatat gttaaatgac
      421 aaagtggttc cctggttcga agaagaaggc attcggttgt tgaggatttt aaccgataga
      481 ggaaccgaat attgtggaaa tagagagcat catgaattcc aactgttcct tgctttagaa
      541 gatatcgacc attcgaaaac aaaggcaaga catcctcagc ccaacggtat ttgtgaacga
      601 tttcacagaa ccattcaaga cgaattttat gcgatcgctt ttaggaagaa ggtatacaac
      661 tcgattgaag atttgcaaaa ggatttggat cagtggagcg attcgtataa caacgaacgt
      721 acgcatcaag gcaagtattg ttttggtaaa accccgatac agactttcct tgacacgaag
      781 gaattagcta agaataagta tctcgacaac ttacagtttt cgtaatgaac tttaaaagag
      841 tgtcagatct tattttgact attacaggaa ataaaatctg gaaattatct tgcatctctt
      901 tatctggcaa gcttgatcat tactttcaac ttttttaata gatagttttg agaccggctc
      961 ttagtctcta tagtgtatca aataattaag aataaaaaac tctgaacaaa agttataaag
     1021 taaataaaag ccattctatg ataatttaga caaaatagta gttttttagt gaatagaaaa
     1081 atactacaag agctaaaata tatgtctacg acgaaataaa aaacattttg attaactaaa
     1141 ttaattaaag attgcatttt ttactaacac atagtataaa aaaaattaat caagatttaa
     1201 attttaaatg gataaaaata atacttaatt agttcatcta atttattaaa tgtttttaaa
     1261 aagcaaaaaa taatttaaat ttagtttgtg tatagattta ttatcataaa gtcgtttatc
     1321 gtttctgata tcctgttttt tctaaggttt tatatctaaa taactactat tttatcatga
     1381 atatttttat gaaaattctt ttatcaatag tttcattctt ttgtggatga ttatttttaa
     1441 ttcaaaaaat aacaatgaat acccattcga gaggttgtaa aatatgcgct caaaaatact
     1501 gctctattta gttgatttga cacatacagg tccagtgatt tcatctgatg tttttccata
     1561 tggggtagca atggttggag cttacttaaa ggcacatcat gctgatgaag tcgaaattga
     1621 gatatttaaa tttccaaatg atctatctgc tgctctagaa aaacggagac cagatattat
     1681 aggtttttca aattattcct ggaattttta tctatcatat gatttcgctg agagaatcaa
     1741 aaaaaggttt ccggaaacag taatagtctt tggaggccca aattatggat taagctcgtt
     1801 agaaaaagaa aggttttgga aggaatataa gaaaattgat ttctatattg ttggagaagg
     1861 agaggtttca tttactaaac tttttcttaa attaaaagac tattctttca atgtttcagc
     1921 tttgaaatcg gctggagaag tattaggaag ttgtgattat ctttatgaag ataaaataat
     1981 ttgtaatgaa ttgacccctc gtgtaaaatc actgacagaa cttccttctc cttatctttt
     2041 gggattaatg gataaatttt gggatacaag tttaattcca ttaatagcaa caactagagg
     2101 ttgcccattt acttgtgcta tgtgttcaga aggggcaagt tattataata aagtagttca
     2161 taatgagctt ttttttcagg aacttgctta tattgctaat catgttaaaa atacaacgat
     2221 attaaattta agtgatgcca attttggaat gtatagacaa gatattgata aagcaaaggt
     2281 aatcgctcaa ttccagctga gccacggtta tccgaaaagc ttattaactg ctactggtaa
     2341 aaatcaaaaa gaaaaagtaa ttgaagttgc ttccttgctt aatggggcta tggtggtatt
     2401 tgcttctcta cagtcaactg atgaagaagt tttggaaaat atcaaaagaa gtaatataaa
     2461 aattgagtct cttaagggtg ttgccgatgc gactaaaata caagattcga ctaccgtaac
     2521 ggaattgatt ttaggacttc ctggagatac aattgagaaa cataaaaaaa gtttgaaaga
     2581 tacagttgat gctgggcttg gagttgttag aatgtatcaa ttaattatgt tatttcaatc
     2641 agagcttaat actcccgaaa atagagaaaa atataaaatg gaaactcttt accgaatcat
     2701 gccacgatca ttcgggaaat atgaattgtt taacgaagaa tttattagtg tagaatcgga
     2761 agagatttgt atagctacta aatcaatgcc ttataaagat catttggatt gtcgtgaaat
     2821 tgatttagtt gttgaaatac ttcataatgg tagcccattt ttggaatatt ggtatatttg
     2881 tgattggctg ggatactctt ggtttgattt cttaatgcaa atttatgagc aacgtaataa
     2941 gtttagccca gagttaaaaa agttatttga tggtttcaga gaagacaaca aaacaggata
     3001 ctggaaatcg tatcaagaat taaagaagca tgttactatt gagtttgata aacttattaa
     3061 taattcagat ggtactaatg aaatgtctaa ggctaaagca aaagcatttt tcctttgtcg
     3121 cgatgagttg cattctctta tgaaagagca aatgcagatc ttattaaaga aacagaatgt
     3181 ttgggatcaa atattcgagt tatttttgga tgaattagat gaatttatca gaatacgtaa
     3241 aacgaatgtt ctcaattatg aggaggttta taaaaaggtt tttaattttg attttgctgc
     3301 attgattaat attaaaaaag gaacagatcc gagaaaatct aagttatctc agcctcttga
     3361 atttgagttt tattttgatg agaagcagat agaaatttat caatcatata ctaggattta
     3421 tggtaaagat tcaatagatg cattaggtcg tcttttgatg cgaactcgga tgacggatat
     3481 gtttcgaaag gttagagtca gtggacacgc cgatggcaaa aaaaatgcta aagtttctga
     3541 ttctcctgaa actaatatgg aaacttatta tagctatagc tgacgagttt atgcaaagtc
     3601 ttgtaattat cgagtctggt aagcttgaat taaaaactca aaaactaatt ccactgaaaa
     3661 atcatgaggt acggattcga gttgctgtat ctgcagtatg tggttctgat ttaaaaataa
     3721 tcaataaacc aatgcgacct aagatacaga tacctggaca tgaatttgct ggtaagatta
     3781 ttgagagtta caataataaa agtattgtag gacaaaaagt cacagtgttt ccaatgtttg
     3841 gatgtcttca gtgtgagttt tgcaaaaatc gtgattatcg tgagtgtatt agaaaaaaat
     3901 cgctaggata tgacttacag ggatcctttg cagaagagat cattgtggat gaacgattta
     3961 taattaaatt acatgaaaaa ttaaattatg aggaaggtgc tttactagaa catctttgct
     4021 gtggctttcg acttgccata gaagttgaaa aatggattaa tccagatgct aatattttaa
     4081 tagtgggaga tggtccaatg gcgttagccg atttacgttt tttaatccaa agcggttata
     4141 gtcgaattac tttgattgga aaacataaag agagaatgaa ctatgctaat agtcttggtg
     4201 caaagagagt tttaaaaagt gatgaatttt taaatttcac tgatgaattt aataattttt
     4261 ttgacattat tatttatact attaatagag aggaaattat agagaaatta ttatttagct
     4321 ttaatgagcg caaggttata atgtttcctc aatcaaggat aagcgaggag atgatgaata
     4381 ttctgagtca aaaacatggt gttcagtttg gaagagcttt cgcatatcat tttgatgatt
     4441 tctttgcagt catggaattg atacaatcag gtgaaataaa tgtcagtgag cttatttctg
     4501 caagaattaa tatgattgat gtgcctgtct ctctacctac tttatttgat aaatctaaaa
     4561 ttaaaacatt gatattaaat caaaactttt aattgcaatt aaattcttcg gaagttgcga
     4621 tttaagttta agcatgttta aatatacatt caaaaaaata taaagttata gaagtttcaa
     4681 tgaaaggaat attatgaatt tatgtcgatt atgtaaaaaa ccacatttaa atacgttaat
     4741 ccattttggc aaacatccaa tcgtgaataa ttttttgaaa gaaaaagatg aaagttattt
     4801 ggaatttcct tttgaactgg tttattgcga agattgtggt tttatgcaaa tcatggatcc
     4861 tattgatcca aagattttat ataagaatta ttttacaatt agtagttgga aaaatcaacc
     4921 gcatgttcca cgtttggttg aagttatgga agctatctat agtcttgaaa aaaaagagaa
     4981 gatattagaa ataggatgta atgatggtag ctttatcgat tttttgaaat tgcgaggcta
     5041 taaaaatatt tatggaatag agcctactct agatgcatca acgatagcta tagataaggg
     5101 acatgaagta tataatgtat tttggacata tcaatatgct ttaaattttc tttctgggaa
     5161 agaaaagttt gatgttatca ttgcaaggca agtccttgaa cacatcactg atttggaaga
     5221 tttcatttcg gggataaatt atgttcttaa agatgatggt gctttagttg ttgaaattcc
     5281 tgattcggat tggaatctag aatatttgga ttacacttta tgggaagaac acgtaaatta
     5341 ttttaccata gaatcattga ttaatctttt ttctttttat ggatacaaat tagtacatta
     5401 tgaagttact ttattttcag ggaggacgat tattgcttat ttccaaaaaa gcggaaaaat
     5461 actaaagcaa actagtttca caagaaaagg taaagttatt agatatggta aaatgtttaa
     5521 gatatttaag gaaaaattct ctaagtatat aagtaaatat aaaagaagtg taatgtatgg
     5581 ttgtggtgca agatctgcaa attttgtaaa ttttatggat attaaaaatt atttgtccta
     5641 ttttatagac gatcaaactg aaaagcaaaa cctttatgtt ccaggttccc gtcttcaaat
     5701 aattagttct gacaaactct cggaaaaaat agatcatgtt ttattaggtg tgaataccga
     5761 aaatgaaaat cgagttttaa caaaaagact taataaagga atcacttata attctattct
     5821 tccaccaagt agattgttgc ctgaattttg ggaagaaatg ataaatgatt gattttactc
     5881 tacaagaaaa atataatgag gaggtctatc attcttcgaa ttctattatt gatttagata
     5941 gagaagatgt taatcaacta atcctgcttg ccagtagtac aaaaagaacc cgggtaagat
     6001 tttgctcaca taataattct tcagaagcac ttcatgaaat gtttattgtt cattcgaagg
     6061 atacgtatgt acgtccacat aaacatttaa ataagcctga atcaatgtta gttcttgaag
     6121 gaaaagccca gtacattact ttttatgatg atggacagat tgaaaattgt attcaaatgg
     6181 ggacatttca atcaggcgat attttttatc attcaataaa agaatctaaa tttcattctt
     6241 tattgattca atcaggatgg ttagtgtttt tggaaataac taagggcccc ttttttaaag
     6301 cagatacgca gtacgcccct tggagtcccg aggagtcgga tatattcgaa gtatcaaaat
     6361 tcatgagaaa agtgcaggag aagttataga gatggattat cactatttaa aaaaggaatg
     6421 caggctttgc aaaagcagtc atttaatcaa agtgttaggt cttacgccaa caggattgtg
     6481 tgatgcttat gtaaaggaaa aaaaacaaca acaaatctat cccttagact tatttcaatg
     6541 tgtagattgc aaatttgttc aaattgaatg tgttgtagat ccagaaatta tttatcgtga
     6601 ttacatctat atgactacta gttcttccgg acttagctct catttcgagt cttatgccga
     6661 tgaagtaagt cgagatatag gtttgaagaa aaatagtttt gttattgata ttgggagtaa
     6721 tgatggaact ctactaaact acttcaaaat gaaaagttgt cgtgtgttag gtattgagcc
     6781 atctaataaa atagcgcaag aagcaactga taagggggta aaaactttac cagaattttt
     6841 tactcctgat cttgcaattt ctataaaaaa taattatggg gaagctgatt taatcacaat
     6901 aaataatcta tatgcaaatg ttgatgattt gtattcgttt actaaagggt taatttctat
     6961 gctggctcca gatggagtgc ttgtaattga gtcgtcgtat ctcgtggata tggtggaaaa
     7021 catggttttt gattttattt atcatgaaca tttatcatat ttttcaatac tccccctcat
     7081 aaagtttttc tcaaaattta atatgaggtt gattcgtatt actcatgttt caacaaaagg
     7141 tggctctctg cgatattttt gggcacgaga aaattcgagt ttttctgttg atgagagtgt
     7201 agttatattt actgaaaagg aaaaaaagaa aaaaatagat cgattatttt ttgaagaatg
     7261 ggaaaatcgg attaatgtaa ttaagattcg attattagaa acacttaata aatataaaga
     7321 taaaaccatt attggatatg gtgcttctgc tacatccact acgcttattt atcattttga
     7381 cttagataaa tatttaactt accttataga tgataatcca ggcaaaattg gaacgtttag
     7441 tccgggatta aatattcctg ttgaaagttc cgaaaaatta aaattcgaat ctaacaatat
     7501 tgtattagtg ttggcgtggc gatattttga actaataaaa atgaaattaa aaggaaaaaa
     7561 agttagattg atatgtcctt tgcccgaaat taaagaagtc atttcttaat tcatcatttg
     7621 tttgagggtt aattaattac ttatggttga ctataaaatt aactggtggc gtacttcttt
     7681 tgaagaagca gagatagaca gagtcgtaaa ttcatttaaa aatcaaaata taagtcaggg
     7741 gcttgttact gctcaatttg aaagggagct atctgagtac ctcggagtta aatatgtgat
     7801 tgcaacgtca agcggaagta cggcaatttt gttagctcta ttagccgttg gaataaggcc
     7861 aggcgatgag gtaattgtgc ctaatcgtac ctggattgca actgctcatg caccttattt
     7921 acttggagca aaagttgtgc ttgttgatgt ggagagtgat agacctataa tagatgtaac
     7981 aaaagtagaa gaaataatta ctcctagaac aagagctatt atacctgttc atttgaatgg
     8041 tcgttctgca aacatgaaaa aactacaagt gatttgtaaa aaaaataata tatgtttaat
     8101 tgaagatgca gctcaagcaa tcggatctaa aaataatagg ggatttcttg gtacacaatc
     8161 ggatatagga tgtttttctc tttctattgc gaaaacgatt actactgggc aaggcggctt
     8221 tgcagttaca aataattcgg atcttgcctt taaactccga gctattagaa cacatggagt
     8281 agaaaatgtt aaagatccca aaacatgggc tatgccaggg tttaatttta gatttactga
     8341 catacttgct tctattggaa ttgagcagct taaaatatta ccagaacgta tagaatatct
     8401 taaggagata taccaagttt atttagaagg tttaaaagat ctttcaatca actgtattcc
     8461 tgtcaaaatt gagactggag aagttccagt atatactgaa tatcttgcaa atgataggga
     8521 agatttcatt caaaatctct ctaaagctga aattgattcg agaccattct atcctgactt
     8581 ggataaagct tcttattttc cacaaggaaa tagagatttt ccaaattcta ggaaatatgg
     8641 tcttaaggga atttacttac ctagtggccc atcccagaaa attgataata taaaatttgt
     8701 tattgaacaa attaaaaaga tttatggatg aaagatatat tgttattgga acttcacaag
     8761 ctactagtga atgtattaag gcacttttgg attctaaaaa aaaagtatag taggagtatt
     8821 ttcactttct aagaaaaaat tatctaacaa ctctgcggat tttaagttat tgtcagaagg
     8881 aatatagtat tccttatttt gaagttgaaa acttaaatgc tacctcatct gaagaaatca
     8941 ttactaaatt aaatccagat tatataattt ctacttggcc aaaaattatt tcaattccaa
     9001 aaaaattgat tgggacacat cctactccct tgcctttcaa taaaggacga catcctttgc
     9061 actgaatgat tgttttaggt attcctaatt cggttgttac tttttttgaa atggatgagg
     9121 aggttgattc tggaaaaatt ttactgcaga ttccatttca aattgggtta aagcggattc
     9181 ataatcttgt aattagaatg aataaagcta aagctattta tgatggtgta gtaaaactag
     9241 cgaaaatatt ggaaacaaat cctgattttc caagttcttt tacaaaatca caatggagag
     9301 aattactgga ggacacgaac ggaggatgat gttatcttag atccaaaaat gactgcttct
     9361 atgataaaaa gaattgttcg tttattttct tcgccatacc ctatgtataa aaattggaca
     9421 cgccgaagag atggatgaga ctgaacttcc tccgaattgg caaaatttag aacatgggca
     9481 aatccttaat gtaaccaatg cttttttaga cttaaaagta gatggttctg tagttcgatt
     9541 attttatatg aatcagactg aagaagtgtc aaaagaatat atcccccaac ttattatttg
     9601 cgttaatgaa atttataaat ttctaataag tgttttttat taaacttttt gttaaaaata
     9661 tttctgataa acttttcgga gatataggtt acatcagtaa atctctatta aaaggtcttt
     9721 atgaaaaggg aattcaactc attacaaaat taaaaaagaa tatgaagaat aactgaatac
     9781 ccttagttga taaaattctt ttaagaaaaa gaactatcgt tgaatccgta aatgataaac
     9841 ttaaaaatat ctgccagatt caacatactg aacatctaag ttttttcaat tggaccttta
     9901 atctattaag tggtttagtt gtattttcat tttttccaaa aaaatttctt taaacttaag
     9961 attaaaagac aatttataac ttttacttcc ttaggccaaa cacacgttag ttaggcattt
    10021 acttattaag caacagaatt cgaaggagta atagcaggaa ggaaaactgc tggagtaacg
    10081 cagtctctaa attcttcttt ggttttctat aaaaagaaat gcaatataat tacttttata
    10141 gaatttaaga aatggaacaa atactttttg atcatctaga tgtatacatt ataataggta
    10201 gaaattacga tcccttttag gttttgtgaa ctctgtcgaa tttgaaaaaa atactgctta
    10261 gaagagaaag tccattaaag cgtaataggc tacgactact tttatagggg catttttcta
    10321 atacttttga agtgaacaaa aaaatgattc agatagtttt atatgaattt taaaaaaata
    10381 ttaaatctaa catttaaata tatcagtcct aaaatcaaat tttgggtaaa aagacttata
    10441 tataactttg aacttaaact aaatccaagt tctggtatta cttattttaa gcttttcaat
    10501 acttattacc agatgaagaa taatatgaag ctaaatcctt cttgggaata ttttttgaaa
    10561 aaaacaatcg aggtagaccc tgattttttt ttctcgaaca ggagaataat atttaatgta
    10621 tttcttaatg attcaaatct tgaattaatg gaagaatata tgcagatttt tgaagatttt
    10681 caatctgctt atttacaaaa ccatgattta gaaaattttg attttagatt tgcgagcccc
    10741 tatcttttta gttcgtataa cgtaaattct tatttagata catttattaa agctatggaa
    10801 cttggtctaa aacctaagcg gaaaatttta gttttaatac ctgaaaatga aaaaattgct
    10861 aatccttaca tgcttaaaat gtggcaaaag tatattggag ttattagaaa ctcgaaaaca
    10921 attgagcttt tatctaatct caggaagtat cttcaatacg atatcgatta ctcttgtagc
    10981 ttaaatggta aaagcatgta tattgagcat gcaaaagtaa tcgtacagaa agaatgggaa
    11041 aaaagtaata aaaagccgct tttaaaatta acggatgaag atataaaggc aggttgggat
    11101 ttgcttgctg aaagtggtat taaaaagaat agctggtttg tttctttaca tgttcgagat
    11161 tctggttact tacttggaaa gcctgacgat aaaaatgatt ctaattttta tcgtaatgct
    11221 gatattgatt catatgccga agcaataaaa accattgtga gtcgtggagg ttatgtagtt
    11281 cgtgtaggag accctaaaat gaaatatatg tcagataaga tcgaaggtat ttttgattat
    11341 gcccatagtg atgtaagatc taataaaatg gatatttttc tttttactca atgtcgcttt
    11401 ttcattgcta ctaattcagg tccgttattg gtcccatgta tttttaatgt tccagttgta
    11461 tatacgaacg ttcttccgat tattcaaaga ccttggacta aaaatacttt atatagtcca
    11521 aaacttttaa aatctaataa agaaaatcgt atattaacgc ttaaggaaat ccttgagtca
    11581 gatattggaa aattttataa tactagacag tacactgaac gatatatttc aattattgat
    11641 aatacagcgc atgagttaaa tgcattaatt ttggagatgt tgaattatct tgatggttca
    11701 ttagaatata ctgatgaaga taatgctaat caagaaaaat tgggcaattt atatttaaaa
    11761 tacagtaagt atggcaacaa tggacgaatg ggcgagattt tctaaagaaa cacttttcag
    11821 aacaattatt tatttaaaag attctctgaa tataaaaaga aatgtcggct aaatagtaaa
    11881 cgtataacaa taaaaattta tatagtcatt tttgaaaaag tgctcaaatg acgaataacg
    11941 caaataaaat gttattcaag aagccgaaga attacttttt gatcatatag aggtttatta
    12001 taatagacac agatctcatt cgtcattaga ctttgtgagt cctgtgcaat ttgaagtaaa
    12061 tgctgcgtaa aaatgtgtcc aataattcgt cactaggtta aaataaaata caaaaattta
    12121 cagtgtttaa ttagtcgtga tcttagtttt accgtaaatt cgatgttagg tggtagaaaa
    12181 aatcttgtac tcaaaagtgt tagatcacat attgagtcaa actttcaaca aaaaaggggt
    12241 taaatatgat ctgacatcaa tattt
//
LOCUS       ILLJICEF_6               833 bp    DNA     linear       08-DEC-2021
DEFINITION  Genus species strain strain.
ACCESSION   
VERSION
KEYWORDS    .
SOURCE      Genus species
  ORGANISM  Genus species
            Unclassified.
COMMENT     Annotated using prokka 1.14.6 from
            https://github.com/tseemann/prokka.
FEATURES             Location/Qualifiers
     source          1..833
                     /organism="Genus species"
                     /mol_type="genomic DNA"
                     /strain="strain"
     gene            26..631
                     /locus_tag="ILLJICEF_00062"
     CDS             26..631
                     /locus_tag="ILLJICEF_00062"
                     /inference="ab initio prediction:Prodigal:002006"
                     /inference="similar to AA sequence:ISfinder:ISLin1"
                     /codon_start=1
                     /transl_table=11
                     /product="IS110 family transposase ISLin1"
                     /protein_id="X:ILLJICEF_00062"
                     /translation="MTHITKKHLRTKANREISVALLPSRYQKEAERILKVLDLVEQNL
                     KLIEEEIKEALKKNKAYAQTIMSMPGVGMITSLAIMSYMGNCKRFSSAKQAAYYVGLV
                     PRVDISGDSAYYGRIVNRGCHSIRRVIVQAAWSLVRCQYGGKIKEFYQRLYPKKGAKK
                     SIIATSRKMIEILYTMIKTGELFDSMPEKVLNRKLTQYGLM"
ORIGIN      
        1 tcatagttta tttactcaag ccggtttgac acatatcact aaaaagcatc taagaacaaa
       61 agcaaataga gaaatctctg tagccttact tccaagtcga taccaaaaag aagcggaaag
      121 aatattaaaa gttttagatt tagtggaaca aaatctaaaa ctcatagaag aagaaattaa
      181 agaagcctta aagaaaaata aggcttatgc tcaaacgatt atgtcaatgc ctggggtcgg
      241 tatgattact tctttggcga tcatgagtta tatgggtaat tgtaaacgat tctcttcagc
      301 taaacaagct gcttactacg ttggtcttgt gcccagggtt gatatttcag gtgactccgc
      361 ttattacggc agaattgtaa atcgaggttg tcattcaatt cgaagagtga tcgttcaggc
      421 ggcttggagt cttgtccgtt gtcaatatgg tggtaagata aaagaattct atcaaagatt
      481 atatcctaaa aaaggtgcta aaaaatcaat catagccact tctcgcaaaa tgatcgaaat
      541 cctttacaca atgattaaaa cgggagaact tttcgattct atgcctgaaa aagtattgaa
      601 tcgaaaatta actcaatatg gtcttatgta ataaaattgc ggaagggatt gacacaagaa
      661 acataggaga gaagcaacat tgagttcaag aaactcaatg aaacgctttt tacgaaagag
      721 tttgaaactc agtaaaacgc tctctaccat caccaacccc acaagttgaa taggatttta
      781 gaatcagaag gctcaaaaag gcacattttt caagtgttcc gacaagaatg agt
//
LOCUS       ILLJICEF_7               695 bp    DNA     linear       08-DEC-2021
DEFINITION  Genus species strain strain.
ACCESSION   
VERSION
KEYWORDS    .
SOURCE      Genus species
  ORGANISM  Genus species
            Unclassified.
COMMENT     Annotated using prokka 1.14.6 from
            https://github.com/tseemann/prokka.
FEATURES             Location/Qualifiers
     source          1..695
                     /organism="Genus species"
                     /mol_type="genomic DNA"
                     /strain="strain"
     gene            167..409
                     /locus_tag="ILLJICEF_00063"
     CDS             167..409
                     /locus_tag="ILLJICEF_00063"
                     /inference="ab initio prediction:Prodigal:002006"
                     /codon_start=1
                     /transl_table=11
                     /product="hypothetical protein"
                     /protein_id="X:ILLJICEF_00063"
                     /translation="MDILLFDEGQKIESVLIEGVVGTDSLLVPEVYWNQLDFQERKVL
                     RNRLPFLLRKYSKQIASMTRLHNKAGKLNTIWVLVK"
     gene            406..693
                     /locus_tag="ILLJICEF_00064"
     CDS             406..693
                     /locus_tag="ILLJICEF_00064"
                     /inference="ab initio prediction:Prodigal:002006"
                     /codon_start=1
                     /transl_table=11
                     /product="hypothetical protein"
                     /protein_id="X:ILLJICEF_00064"
                     /translation="MKKFSIRVHTGVWATLSVLAAAHGVSRCYLFNYMLWLDEQGDFF
                     VKTLNRGVPSFHWTYEMTWKINRRQNLISRELKFEPNPMTDKYPYYLQESS"
ORIGIN      
        1 atattagagt tgttgaaagt gcggattagc aaattgcttt aatcgaccgt ttttatacaa
       61 tgaaaacaga tatagaatcc atttttcaaa aactctatta tgtttttttt ctaaattttt
      121 tttataaacc gttccgttta gataagtaga agaaccgttt cctagtatgg atattctttt
      181 attcgatgaa ggtcaaaaaa ttgaatctgt tttgatagaa ggtgttgttg gaaccgattc
      241 tcttttggtt ccggaagttt attggaatca gttggatttt caagaaagga aggttcttcg
      301 gaataggctt ccttttttac tgagaaaata ttcgaaacaa attgcgtcta tgacgcgact
      361 tcataataag gcgggaaaat taaatacaat ctgggtgttg gtaaaatgaa aaaattcagt
      421 attcgggttc ataccggtgt ttgggcgacc ttaagtgtgt tagctgctgc tcatggggtc
      481 tctcggtgtt atctttttaa ttatatgctc tggctggatg aacaagggga tttttttgtg
      541 aaaactttga accggggagt tcctagcttt cactggactt acgaaatgac ttggaagatc
      601 aacaggagac aaaatctcat atcaagagaa ttaaagttcg aaccaaaccc aatgacggac
      661 aaatatccct attacttaca ggagtcttcg taatc
//
LOCUS       ILLJICEF_8               417 bp    DNA     linear       08-DEC-2021
DEFINITION  Genus species strain strain.
ACCESSION   
VERSION
KEYWORDS    .
SOURCE      Genus species
  ORGANISM  Genus species
            Unclassified.
COMMENT     Annotated using prokka 1.14.6 from
            https://github.com/tseemann/prokka.
FEATURES             Location/Qualifiers
     source          1..417
                     /organism="Genus species"
                     /mol_type="genomic DNA"
                     /strain="strain"
ORIGIN      
        1 ccatttgcct agaataataa aaataaaagg tgatatatga aaaaattact tttcctaggg
       61 gttgttaccg tttctgtggt tctggcagca tgtcaggtca ataatgttcg agacaccgga
      121 ggtggggctg tttcaccttc atcgacggtg accggagtca cgcttgatag cggtacgaac
      181 ggcaatccgg aaaggatctt cttgagatcc catttggatc gtcgtaatct cttgctctgt
      241 aaacgaaaaa accgccttgc agggcggttt ttccgaaggt tcaaacactt gcaggtgatt
      301 gaaccaaggt aactggctta gaggagcgca gtcaccaaaa cttgttcttt cagtttagcc
      361 ttaacaggcg catgacttca agaccaactc ctctaaatcc gttaccagtg gctgctg
//
LOCUS       ILLJICEF_9               969 bp    DNA     linear       08-DEC-2021
DEFINITION  Genus species strain strain.
ACCESSION   
VERSION
KEYWORDS    .
SOURCE      Genus species
  ORGANISM  Genus species
            Unclassified.
COMMENT     Annotated using prokka 1.14.6 from
            https://github.com/tseemann/prokka.
FEATURES             Location/Qualifiers
     source          1..969
                     /organism="Genus species"
                     /mol_type="genomic DNA"
                     /strain="strain"
     gene            89..391
                     /locus_tag="ILLJICEF_00065"
     CDS             89..391
                     /locus_tag="ILLJICEF_00065"
                     /inference="ab initio prediction:Prodigal:002006"
                     /inference="similar to AA sequence:ISfinder:IS1502"
                     /codon_start=1
                     /transl_table=11
                     /product="IS5 family transposase IS1502"
                     /protein_id="X:ILLJICEF_00065"
                     /db_xref="COG:COG3039"
                     /translation="MRNSKVLKPEILSLDKAYANNAIKDKLKKRNIRYRIPNKKNAKN
                     PEWIAPLNPFRWTVERTFAWFNAFRAVKTCWEFKLKNYTALFQIAFAIILFRMSCK"
ORIGIN      
        1 gcgtggagca cctgtagctt ttgtaatcgc cccagccgga actcatgatt ctaaactatt
       61 atttcctaat ttaagaaact ttagaatatt gagaaattct aaagttttga aaccggagat
      121 tctttcatta gataaggctt atgctaacaa tgcaattaaa gacaaattaa aaaagaggaa
      181 tattcggtat cgaattccaa ataaaaagaa tgcaaaaaac cctgaatgga ttgctccgct
      241 aaatcctttt agatggacgg tcgaacgtac ttttgcttgg ttcaatgcat ttagagctgt
      301 aaaaacttgt tgggaattca aactcaaaaa ttatacagca ttattccaga tcgcatttgc
      361 tatcatttta tttagaatgt cctgtaaata ggttttggga caagctctaa aactatccaa
      421 aaatattaga gttttttaaa aattccatag cgccgattaa caaaactact tcaatcgact
      481 atttcataaa acagaaacaa gatggagagt taatttttcg ataactcttt ttaaaaaacc
      541 atcatagacg aatttaattt ttttaaataa ttgattaaat ataaaattca ttcatcataa
      601 attattaata cactaatttt ataagtttgt ttcaaaagtc agaacgtaga aactccttta
      661 aaaaaatcga ttgattccga aatgatcatg taatctttgt aaaatttctc ttttattttc
      721 gatatatttt tgtggatctt catactaaga gcttgtccca aaacctattt acaggacatt
      781 ctaaataaaa tgatagcaaa tgcgatctgg aataatgctg tataattttt gagtttgaat
      841 tcccaacaag tttttacagc tctaaatgca ttgaaccaag caaaagtacg ttcgaccgtc
      901 catctaaaag gatttagcgg agcaatccat tcagggtttt ttgcattctt tttatttgga
      961 attcgatac
//
LOCUS       ILLJICEF_10              713 bp    DNA     linear       08-DEC-2021
DEFINITION  Genus species strain strain.
ACCESSION   
VERSION
KEYWORDS    .
SOURCE      Genus species
  ORGANISM  Genus species
            Unclassified.
COMMENT     Annotated using prokka 1.14.6 from
            https://github.com/tseemann/prokka.
FEATURES             Location/Qualifiers
     source          1..713
                     /organism="Genus species"
                     /mol_type="genomic DNA"
                     /strain="strain"
ORIGIN      
        1 acacaaaata gctgattcca agtgaccctg ctacttcttt tatcgtaaac tcacacctcc
       61 tctactgtat cgctgtagtc tctttcagct gtaccttggt acactctgct tcggtatagc
      121 tgttctgttg tttttttttt gtgagatatg ccaccccccc gaagttctcc cctagtcggt
      181 tcgtcggcag cgtaggatgt gtataagagc cagtaacttg actggagctg agagcccggt
      241 cccgcctatt ccattcgatc tttcttttac aaattattgg cgggattcgc tcctattttc
      301 aactgccaaa ttcatcttga tataaggttt atagttaaag ccaatttatt ttgtgtctat
      361 caattctaaa tctcgttttt gaaaccaact taagttatag accttatctt ttatgtaagg
      421 ggagggaatc aaaacgaaat accaatcagg catttgtttt tcgttcaatt tgtttgaaag
      481 tgcaaaacct tcaaaatttg tattgtataa gagcttgtcc caaaacctat ttacaggaca
      541 ttctaaataa aatgatagca aatgcgatct ggaataatgc tgtataattt ttgagtttga
      601 attcccaaca agtttttaca gctctaaatg cattgaacca agcaaaagta cgttcgaccg
      661 tccatctaaa aggatttagc ggagcaatcc attcagggtt ttttgcattc ttt
//
LOCUS       ILLJICEF_11              372 bp    DNA     linear       08-DEC-2021
DEFINITION  Genus species strain strain.
ACCESSION   
VERSION
KEYWORDS    .
SOURCE      Genus species
  ORGANISM  Genus species
            Unclassified.
COMMENT     Annotated using prokka 1.14.6 from
            https://github.com/tseemann/prokka.
FEATURES             Location/Qualifiers
     source          1..372
                     /organism="Genus species"
                     /mol_type="genomic DNA"
                     /strain="strain"
ORIGIN      
        1 ctgcagcgag tagtgtcgcg attaaaggtg gtacgagatt cgcacagtta gtaatgtatc
       61 aggtagggtc tgatattacg agcggaggta atattcagac cgtaaaattt acatggaatt
      121 tatactcaat gagagatgta gtcgtcccta ctggtggctg cgatgtttac gccagagatg
      181 tcacaatgac gcttcctaat tatccgggat cgatggccgt gccggttacc gttcattgcg
      241 cacagaatca aaatcttagt tactatctct ccggtacgac tacagatagt gcaaattcga
      301 tatttgctaa cactgcttct gcctctccag cacagggcgt tggcgtgcaa atgacacgta
      361 atggagcgat tg
//
LOCUS       ILLJICEF_12              703 bp    DNA     linear       08-DEC-2021
DEFINITION  Genus species strain strain.
ACCESSION   
VERSION
KEYWORDS    .
SOURCE      Genus species
  ORGANISM  Genus species
            Unclassified.
COMMENT     Annotated using prokka 1.14.6 from
            https://github.com/tseemann/prokka.
FEATURES             Location/Qualifiers
     source          1..703
                     /organism="Genus species"
                     /mol_type="genomic DNA"
                     /strain="strain"
     gene            complement(183..485)
                     /locus_tag="ILLJICEF_00066"
     CDS             complement(183..485)
                     /locus_tag="ILLJICEF_00066"
                     /inference="ab initio prediction:Prodigal:002006"
                     /inference="similar to AA sequence:ISfinder:IS1502"
                     /codon_start=1
                     /transl_table=11
                     /product="IS5 family transposase IS1502"
                     /protein_id="X:ILLJICEF_00066"
                     /db_xref="COG:COG3039"
                     /translation="MRNSKVLKPEILSLDKAYANNAIKDKLKKRNIRYRIPNKKNAKN
                     PEWIAPLNPFRWTVERTFAWFNAFRAVKTCWEFKLKNYTALFQIAFAIILFRMSCK"
ORIGIN      
        1 gttgagtacc gcaaactttt atccaaagat gtgtttcaga taaaaagctg gcgttctgtt
       61 atataatttc tgagcaacaa ttggaaactg ctataaaatc tcaaaaaatg attatccaat
      121 caaattttta caaaaaatct tcatttgcaa ccctcagtct tctttagagc ttgtcccaaa
      181 acctatttac aggacattct aaataaaatg atagcaaatg cgatctggaa taatgctgta
      241 taatttttga gtttgaattc ccaacaagtt tttacagctc taaatgcatt gaaccaagca
      301 aaagtacgtt cgaccgtcca tctaaaagga tttagcggag caatccattc agggtttttt
      361 gcattctttt tatttggaat tcgataccga atattcctct tttttaattt gtctttaatt
      421 gcattgttag cataagcctt atctaatgaa agaatctccg gtttcaaaac tttagaattt
      481 ctcaatattc taaagtttct taaattagga aataatagtt tagaatcatg agttccggct
      541 ggggcgatta caaaagctac aggtgctcca cgccgatcga cgagaatatg ccttttaatg
      601 cctcttttgc cgcgatccgt cggatttgga cccgtgaaag gccccctttt ggagaccttg
      661 cgtagctacc atctgctgcc attcttttcg ttctaatttt aac
//
LOCUS       ILLJICEF_13              260 bp    DNA     linear       08-DEC-2021
DEFINITION  Genus species strain strain.
ACCESSION   
VERSION
KEYWORDS    .
SOURCE      Genus species
  ORGANISM  Genus species
            Unclassified.
COMMENT     Annotated using prokka 1.14.6 from
            https://github.com/tseemann/prokka.
FEATURES             Location/Qualifiers
     source          1..260
                     /organism="Genus species"
                     /mol_type="genomic DNA"
                     /strain="strain"
ORIGIN      
        1 ccgtcttact cttgtcgaga accgtagtgg gtatgggcat tttattactc aactctgatc
       61 atgaaattag ttctacattc caaaagaatc gttctgaaac ggtgactctt ttaattccgg
      121 aagatacttg gcttcttttt tctgaaaaag acgtgaggct acttacgaaa agaatcccta
      181 cacttttgaa ggtttatgcg aaatatcttt cttcgccgaa acgtctcggt aaaaaagcgg
      241 acagaacttt gtatcaaccc
//
LOCUS       ILLJICEF_14              511 bp    DNA     linear       08-DEC-2021
DEFINITION  Genus species strain strain.
ACCESSION   
VERSION
KEYWORDS    .
SOURCE      Genus species
  ORGANISM  Genus species
            Unclassified.
COMMENT     Annotated using prokka 1.14.6 from
            https://github.com/tseemann/prokka.
FEATURES             Location/Qualifiers
     source          1..511
                     /organism="Genus species"
                     /mol_type="genomic DNA"
                     /strain="strain"
     gene            89..391
                     /locus_tag="ILLJICEF_00067"
     CDS             89..391
                     /locus_tag="ILLJICEF_00067"
                     /inference="ab initio prediction:Prodigal:002006"
                     /inference="similar to AA sequence:ISfinder:IS1502"
                     /codon_start=1
                     /transl_table=11
                     /product="IS5 family transposase IS1502"
                     /protein_id="X:ILLJICEF_00067"
                     /db_xref="COG:COG3039"
                     /translation="MRNSKVLKPEILSLDKAYANNAIKDKLKKRNIRYRIPNKKNAKK
                     PEWIAPLNPFRWTVERTFAWFNAFRAVKTCWEFKLKNYTALFQIAFAIILFRMSCK"
ORIGIN      
        1 gcgtggagca cctgtagctt ttgtaatcgc cccagccgga actcatgatt ctaaactatt
       61 atttcctaat ttaagaaact ttagaatatt gagaaattct aaagttttga aaccggagat
      121 tctttcatta gataaggctt atgctaacaa tgcaattaaa gacaaattaa aaaagaggaa
      181 tattcggtat cgaattccaa ataaaaagaa tgcaaaaaaa cctgaatgga ttgctccgct
      241 aaatcctttt agatggacgg tcgaacgtac ttttgcttgg ttcaatgcat ttagagctgt
      301 aaaaacttgt tgggaattca aactcaaaaa ttatacagca ttattccaga tcgcatttgc
      361 tatcatttta tttagaatgt cctgtaaata ggttttggga caagctctaa tatccctagc
      421 agtgaaaagt tttgttttca ctgagaagca aaaagaatga aagaaggtga aaatgatgaa
      481 gataatttta atcggtttct ttttattaaa a
//
LOCUS       ILLJICEF_15            38743 bp    DNA     linear       08-DEC-2021
DEFINITION  Genus species strain strain.
ACCESSION   
VERSION
KEYWORDS    .
SOURCE      Genus species
  ORGANISM  Genus species
            Unclassified.
COMMENT     Annotated using prokka 1.14.6 from
            https://github.com/tseemann/prokka.
FEATURES             Location/Qualifiers
     source          1..38743
                     /organism="Genus species"
                     /mol_type="genomic DNA"
                     /strain="strain"
     gene            complement(108..542)
                     /locus_tag="ILLJICEF_00068"
     CDS             complement(108..542)
                     /locus_tag="ILLJICEF_00068"
                     /inference="ab initio prediction:Prodigal:002006"
                     /codon_start=1
                     /transl_table=11
                     /product="hypothetical protein"
                     /protein_id="X:ILLJICEF_00068"
                     /translation="MKSELGHLDIPEEIWKRLRPLLPKIKTNPLKGGRPRLDDRVAMA
                     AIFYRVRTGIQWRYIPPMFGSKSTLHRRFQEWVAAGVFDKIEKEALKLYERTVKIRTK
                     RMAADGSFARAPKGGPSRVQIRRIAAKEALKGIFSSIGVEHL"
     gene            complement(603..1616)
                     /locus_tag="ILLJICEF_00069"
     CDS             complement(603..1616)
                     /locus_tag="ILLJICEF_00069"
                     /EC_number="1.1.1.1"
                     /inference="ab initio prediction:Prodigal:002006"
                     /inference="similar to AA sequence:UniProtKB:P42328"
                     /codon_start=1
                     /transl_table=11
                     /product="Alcohol dehydrogenase"
                     /protein_id="X:ILLJICEF_00069"
                     /translation="MKVYEIQNQFGLENLKISERPDPVPVQGEVLVRFRAASLNYRDY
                     LMAIGRYNPKQKLPLIPLSDGAGEVVQVGPGVTRWKIGDKVCANFAQTWFDGAPEKDM
                     LKNTLGGPLDGTLCEYRIFREEGLVLMPENLSFAEASTLPCAALTAYTAIVTHGNIQP
                     GATVVVQGTGGVSIFALQFAKMMGCRVIATSSSEEKLAKVKELGADEVINYNEKTNWD
                     REVRKITEMKGADLVIEVGGAGTLQKSISSTKPWGTIALIGVLAGGESNNLSLFPILM
                     QGIRIQGIIVGSKRNFEDMNLAINTNKIKPVVDQIYSFEEVPKAFESLKAGKHFGKIC
                     IEI"
     gene            complement(1831..2139)
                     /locus_tag="ILLJICEF_00070"
     CDS             complement(1831..2139)
                     /locus_tag="ILLJICEF_00070"
                     /inference="ab initio prediction:Prodigal:002006"
                     /codon_start=1
                     /transl_table=11
                     /product="hypothetical protein"
                     /protein_id="X:ILLJICEF_00070"
                     /translation="MEFPFSKLTETYRIRVTVAIYRDNILSYKNEVIIPSEYLRRTEA
                     RAHIQKEISERLIHSNFFRSPRPDYDLVRYTEEATCNTFLRYRILSLKSGEGLIRERI
                     "
     gene            2403..4394
                     /gene="ispG"
                     /locus_tag="ILLJICEF_00071"
     CDS             2403..4394
                     /gene="ispG"
                     /locus_tag="ILLJICEF_00071"
                     /EC_number="1.17.7.3"
                     /inference="ab initio prediction:Prodigal:002006"
                     /inference="protein motif:HAMAP:MF_00159"
                     /codon_start=1
                     /transl_table=11
                     /product="4-hydroxy-3-methylbut-2-en-1-yl diphosphate
                     synthase (ferredoxin)"
                     /protein_id="X:ILLJICEF_00071"
                     /translation="MNFRYNQTPFGYQRRKTREVKVGDVKVGGNNPIVIQSMINSDTT
                     DTQGSVKQILELERVGCEIVRLTVPSQADADNLPSIRQELKKAGSKVPLVADIHFTPS
                     VAMKAVEYVEKVRINPGNFADKKKFAVRDYTDLEYNQELERISEVFSPLVLRCKELGV
                     SMRIGTNHGSLSDRIMNRYGDTPQGMVESALEFIRIAESLGYYDIIVSMKASNPQVMV
                     QAYRMLASRFNELKMDYPLHLGVTEAGDGNDGRIKSAIGIGSLLEDGLGDTIRVSLTE
                     DPVLEVPVAKLLADKFNKKISNSNSVKGYSEFRNPFSYNRFYSSEIKIVQFEAGENHP
                     VRVETILPFENSNSFLENVAKLYQYGKSPSIEPESILVDSPLPDQLKEISEAATALSI
                     PVGILLSKNVSLNEKLQKELLSFPKIVFDPFLQFQDGEKMLSFLKERQNAGLFSEIHT
                     SGDKLDSLRGLPDTLSEIGIKNVLFSLDSKEILYDYRKLGSILSRFEFPILLHGSFSN
                     PEEALYNSAIGIGGLLIDGIGDLIRISTSKIKDIEEIFQLSYDLLQGTRLRLTKTEYI
                     SCPSCGRTLFDLQETTARIKSRTGHLKGVKIAVMGCIVNGPGEMADADFGYVGAGPGK
                     VHLYRGKEIVLKNVPSEIADEKLVQLIKDNGLWQDPSND"
     gene            complement(4520..4789)
                     /locus_tag="ILLJICEF_00072"
     CDS             complement(4520..4789)
                     /locus_tag="ILLJICEF_00072"
                     /inference="ab initio prediction:Prodigal:002006"
                     /codon_start=1
                     /transl_table=11
                     /product="hypothetical protein"
                     /protein_id="X:ILLJICEF_00072"
                     /translation="MNFCESESVGTLTSLGFADLFKNVGTLTSLSFADLFKNVGTLTN
                     LGFADLFKNVGTLTSLGFADLFKNVGTLTSLGFADLFKMWELSQI"
     gene            complement(5788..6408)
                     /locus_tag="ILLJICEF_00073"
     CDS             complement(5788..6408)
                     /locus_tag="ILLJICEF_00073"
                     /inference="ab initio prediction:Prodigal:002006"
                     /codon_start=1
                     /transl_table=11
                     /product="hypothetical protein"
                     /protein_id="X:ILLJICEF_00073"
                     /translation="MVLFGIDRKIIFALGVVLLLFFVFLDCGKKNKGTTKKENVKTSN
                     LQKKNKEVELEPDLKERKFFQEDALGQPKKYVEEVADSEPNRPYRKETKSISAYLGAT
                     PGCKNGNCKSGQGIYVYDTGEVYSGTFKNDKRHGYGRIQYKDGDLYSGYFQNDKKVGT
                     GTYRFANGAVFSGRFYDDGESAEGHLIVGKRKKECSIIRNKLSCHG"
     gene            complement(6740..7945)
                     /locus_tag="ILLJICEF_00074"
     CDS             complement(6740..7945)
                     /locus_tag="ILLJICEF_00074"
                     /inference="ab initio prediction:Prodigal:002006"
                     /codon_start=1
                     /transl_table=11
                     /product="hypothetical protein"
                     /protein_id="X:ILLJICEF_00074"
                     /translation="MENQISRFLIFLTVFTLIIGLGYTYTGFRLIPNLSTQGWISWLG
                     WTLIVLFTLSIPVSYYISLTSKREGIQTAFSYLAFTGLGFFTILFSLVLLKDITTVSF
                     YGLTKFFPSQNIIESETEELIQRKEFLNRVLSFSVLGLAGGLTGIGFYQAHKKLKVIS
                     VEVIEKNLHTSLDGFRIVQISDVHIGPTIKKSFLESVVKRINELEPDLVAITGDLVDG
                     PVSKLGHHITPLADLKSKHGTFFVTGNHEYYSGVLSWIRELEKHGIRVLLNENKILEH
                     GKASLTLAGVTDLKAGTILEEHKTDPYRAMKGGEKTDYKILLAHQPNSVFEGAEAGFD
                     LQLSGHTHGGQYFPGNLLIYLAQKFVAGLHKHKETWIYVSRGTGYWGPPIRLGAPSEI
                     SVIQLKKNS"
     gene            8094..9860
                     /locus_tag="ILLJICEF_00075"
     CDS             8094..9860
                     /locus_tag="ILLJICEF_00075"
                     /inference="ab initio prediction:Prodigal:002006"
                     /codon_start=1
                     /transl_table=11
                     /product="hypothetical protein"
                     /protein_id="X:ILLJICEF_00075"
                     /translation="MPQTVLEFQKLKSILNVSTIFTANLDLYQLLPLIMLYSKDLLEA
                     EASSLFLIDETREFLYCEVALGEKGEIIQKYGRLNLGEGIAGWVAKEKKTIILEDAYS
                     DSRFNSSWDQKTGYRTRSLICVPLFVENKVIGTLEILNKTQNRSFDSSDLNYLTSLSE
                     VAAIAIQNAKIHENLKKRILELSLLYEFEKLIVSEKSIHELGNWVLQRILEFLEARTG
                     TIYLADHTNQTLRILAAKGIPKEAVQTITVPFGEGVAGWVAKEKKSLLIHNLEEDNRY
                     DKNAKYKFETNSLISSPLIYRNELLGVISVNSKKSGFAFHQNDLEMLDTVANRLALTI
                     KNADLFHRVIDSDRELQRAREVMSKFIPTTIPYIKNLEVSAEYIPYSNVGGDFYNIFR
                     LDPERTGFLIADVSGHGLSASVIAAMMNTIISTYDKEILSSPSQFFTELNHALYNKMV
                     GNFVTAFYCVINTNQNTILYSNAGHNHPLLLQNATNNLISLETKGKLIGVIPDLFFEE
                     NLIDFDFGDRLVLYTDGISEHYSEDRTKRYNEELISLSIHKSISKTSKEVASQIISDC
                     IEFCNRPKFDDDVTLLVIDRLK"
     gene            11381..12217
                     /gene="yvgN"
                     /locus_tag="ILLJICEF_00076"
     CDS             11381..12217
                     /gene="yvgN"
                     /locus_tag="ILLJICEF_00076"
                     /EC_number="1.1.1.-"
                     /inference="ab initio prediction:Prodigal:002006"
                     /inference="similar to AA sequence:UniProtKB:O32210"
                     /codon_start=1
                     /transl_table=11
                     /product="Glyoxal reductase"
                     /protein_id="X:ILLJICEF_00076"
                     /db_xref="COG:COG0656"
                     /translation="MNNKENPLKQTIMLNNGISMPILGLGVWKTKSGKECKEAVLNAL
                     EAGYRHIDTARIYDNEVDVGQAIRESGIPRKEIFITTKLWNADQGSDKTRKALENSLD
                     RLGIDFVDLYLIHFPVTSKRMDSWKELEKLYHDKLCKAIGVSNYTIIHLTELLKNSQI
                     TPAVNQVEFHPFLNQIHLLEYCKKHKIQLEAYSPLAHGQKIEDPTIAKIAQKYDKTPA
                     QILIRWAIEQKIVVIPKSIKKERIIENSKVFDFAISEEDMKILNSLDEDFRTCWDPSE
                     VV"
     gene            12590..14086
                     /gene="yheS_1"
                     /locus_tag="ILLJICEF_00077"
     CDS             12590..14086
                     /gene="yheS_1"
                     /locus_tag="ILLJICEF_00077"
                     /inference="ab initio prediction:Prodigal:002006"
                     /inference="similar to AA sequence:UniProtKB:P63389"
                     /codon_start=1
                     /transl_table=11
                     /product="putative ABC transporter ATP-binding protein
                     YheS"
                     /protein_id="X:ILLJICEF_00077"
                     /db_xref="COG:COG0488"
                     /translation="MIKISGLNKAFTTKVLFDDLNLSINRGEKVGLVGRNGHGKSTLF
                     QVILGNVEADSGTISIPKGYKIGHLQQHLHFTKPTVLEECSLGLPEGEEYETWKVEKI
                     LSGLGFSEQDMEKNPNEFSGGYQIRMNLAKLLVSSPDMLMLDEPNNYLDIVTIRWLEE
                     FLREWEGEIILVTHDRGFMDAVVTHTIAIHRTKAIKVQGDTDKLYNQINQSEEIYEKT
                     RLNEAKKRKQEEIFIAKFKAKASFASRAQSRVKKLEKQGEMKELEKIQDLELYFNSAP
                     FNANQMLSAENLSFSYDGKEPFLIENFSISVGSRERICIIGKNGKGKSTLLKILAGEL
                     ETSQGTIKKHPVLKEGYFGQTNKLNLNENSTVVEEIMISDPSCNEWKARTIAGGLMFS
                     EDQALKKIKVLSGGEKSRVLLGKILVTPCHLLYLDEPTNHLDMQSCDSLIEAIDEFDG
                     SVIMVTHDELHLRAVATKLIVFDNDSIQIFNGSYDDFLNDVGWSNEHY"
     gene            15179..15463
                     /locus_tag="ILLJICEF_00078"
     CDS             15179..15463
                     /locus_tag="ILLJICEF_00078"
                     /inference="ab initio prediction:Prodigal:002006"
                     /codon_start=1
                     /transl_table=11
                     /product="hypothetical protein"
                     /protein_id="X:ILLJICEF_00078"
                     /translation="MNYYILEEVNYHLNIPYIGDLPEELDTIDVMTGRKIEISNLPIR
                     VPIKIDYESEIVYPDIMTADLPLFSEKIRNSLDQIGIKNIQYYPVELFED"
     gene            15491..15730
                     /locus_tag="ILLJICEF_00079"
     CDS             15491..15730
                     /locus_tag="ILLJICEF_00079"
                     /inference="ab initio prediction:Prodigal:002006"
                     /codon_start=1
                     /transl_table=11
                     /product="hypothetical protein"
                     /protein_id="X:ILLJICEF_00079"
                     /translation="MSILPVSVECLKSGINRSPAGRLILKNPIIDPTKILGLKLFRLG
                     EEPSLIIIDSMVKDTLTNAHLNGVSFIPLEEYTSS"
     gene            16073..16459
                     /locus_tag="ILLJICEF_00080"
     CDS             16073..16459
                     /locus_tag="ILLJICEF_00080"
                     /inference="ab initio prediction:Prodigal:002006"
                     /codon_start=1
                     /transl_table=11
                     /product="hypothetical protein"
                     /protein_id="X:ILLJICEF_00080"
                     /translation="MNQKIFKSIWAIIAGFLTIFILSTAVDLILHQTGIYPPMGVIMS
                     DELFALATAYRVFFGILSGYVTAKIAPDQPVKHSLALGVLGLIVSITGAIVMWDAGPA
                     WYSLAIIAIALPCSWAGGILYERSQT"
     gene            16740..17633
                     /locus_tag="ILLJICEF_00081"
     CDS             16740..17633
                     /locus_tag="ILLJICEF_00081"
                     /inference="ab initio prediction:Prodigal:002006"
                     /inference="similar to AA sequence:ISfinder:IS195"
                     /codon_start=1
                     /transl_table=11
                     /product="IS982 family transposase IS195"
                     /protein_id="X:ILLJICEF_00081"
                     /translation="MDLTEIFCAIDDYCTQQKINWGGKILSPVVRKRNRKFQLSLSEV
                     ATIAVYFHLSHYREFKNYYLIEIKKNLKSEFPKAVSYNRFVELMPNALSVIASFLSNT
                     CMGKCSGISFIDSTILKVCNNRRIHSHKVFKDIAHRGKSSTGWFYGFKLHLIINDQGE
                     ILSFMITPGNVDDRNSKVIFSLVKNIHDKLFGDRGYISQSLFESLYKKGIQLITKLKK
                     NMKNKLMPLADKILLRKRAIIESVNDELKNICQIQHTRHRSFFNWAVNLLSGLVAFSF
                     FPKKPSLNLRSKDNLQLLLSP"
     gene            18133..19008
                     /locus_tag="ILLJICEF_00082"
     CDS             18133..19008
                     /locus_tag="ILLJICEF_00082"
                     /inference="ab initio prediction:Prodigal:002006"
                     /codon_start=1
                     /transl_table=11
                     /product="hypothetical protein"
                     /protein_id="X:ILLJICEF_00082"
                     /translation="MIFVLEYCLENPKSIFLVIPKDFETVREKFPFLKRKVIATYFGF
                     HPSSLNVLEKITDSAVQNGYLKTFQNLYSIPVFQKAFHHLPIINEFIIQFFNYSRAKN
                     WNEKWDILFLKDLLFRFPNPNFEEEDFERTFQLYEEVKRFSPSWKIRSLEHLKDLEQK
                     MIQKIQKNEFIGPDQPYPTPPMEKEDWLEPINSRKELFLESRIQHNCIFSYDTRILEG
                     KYYIYRIFFPERCTLSLFYINGDWYLDQIAAAFNKEAKAETLRKVEKWRMQNGIFVLG
                     DAFRLGIPPDWIFAR"
     gene            19207..19464
                     /locus_tag="ILLJICEF_00083"
     CDS             19207..19464
                     /locus_tag="ILLJICEF_00083"
                     /inference="ab initio prediction:Prodigal:002006"
                     /codon_start=1
                     /transl_table=11
                     /product="hypothetical protein"
                     /protein_id="X:ILLJICEF_00083"
                     /translation="MRQILRDWFIIHACKEPYHRNLLGYTGKEHPEYLLAKRKNRFRI
                     TISERSFSKNKPFSLHCNLGEYQSPGLLYLAVNRFISNSIL"
     gene            20201..20929
                     /gene="cas4-cas1"
                     /locus_tag="ILLJICEF_00084"
     CDS             20201..20929
                     /gene="cas4-cas1"
                     /locus_tag="ILLJICEF_00084"
                     /EC_number="3.1.-.-"
                     /inference="ab initio prediction:Prodigal:002006"
                     /inference="similar to AA sequence:UniProtKB:Q1CW50"
                     /codon_start=1
                     /transl_table=11
                     /product="CRISPR-associated exonuclease Cas4/endonuclease
                     Cas1 fusion"
                     /protein_id="X:ILLJICEF_00084"
                     /db_xref="COG:COG1518"
                     /translation="MDQYGNIRAMGIHSLLYCERLFYLEEVEGILVADDRVYAGRTLH
                     EELEPNEDFSGRIESFHYTSEKLEVSGKVDRIQKRDGDWIPYEHKRGRARIGTNGPEA
                     WESDQCQVTVYALLLEEATGRNISEGKIRYHGSKDLVKIEIDEELRSKALKAIDRAKE
                     LSTSTNRPPVAQNENLCKNCSLAPVCLPEETRVITENEYEPIRLFPEKREKTTLHVFG
                     HDSRTKTTSESCQNYGGFRRKNPI"
     gene            20898..21113
                     /gene="cas2"
                     /locus_tag="ILLJICEF_00085"
     CDS             20898..21113
                     /gene="cas2"
                     /locus_tag="ILLJICEF_00085"
                     /EC_number="3.1.-.-"
                     /inference="ab initio prediction:Prodigal:002006"
                     /inference="similar to AA sequence:UniProtKB:Q1CW51"
                     /codon_start=1
                     /transl_table=11
                     /product="CRISPR-associated endoribonuclease Cas2"
                     /protein_id="X:ILLJICEF_00085"
                     /translation="MEGFGERIQYSVFRIYSTDKELEKLRWKLAKVTEEEDNIFYLTL
                     CTKCASGAHTQEKKSAWPEAPKTLKIL"
     gene            complement(22454..23818)
                     /locus_tag="ILLJICEF_00086"
     CDS             complement(22454..23818)
                     /locus_tag="ILLJICEF_00086"
                     /inference="ab initio prediction:Prodigal:002006"
                     /codon_start=1
                     /transl_table=11
                     /product="hypothetical protein"
                     /protein_id="X:ILLJICEF_00086"
                     /translation="MFGDPVKNEKGWEVKRLKDVIYGIDSGWSPVCEDYSRSIESEKE
                     ILKLGSVTKCKFDPTANKKLPEELEEKKLIEVKDGDVLFTRKNTKELVAAACYVFKTP
                     CNLFLSDLIFRLNYNSDLLNGIYLSNLITEEKYRKQIQSLATGSAGSMPNISKEKLMN
                     FYTLVLPISIQNKFAEFVENIQLQKIQYQRSLIDLETLYSSLSQKAFNGELTANQKSS
                     STVSAPWLARETSLHVIATDSNKERTTLQKIDKIKAAFSSKKEEQSFLKRKILGSYII
                     NQSLDDSQFGDVKFEKLLHLSEYLILKRNFGQHYVQKVAGPYDNKFTILFFQQIEKDR
                     WFRRTKKEKQFHFQQGEKHESSTKTYNYFSEEELGAIQGLIGLFKKANYEKVEVVSTL
                     YAVWNNRIIKGEPIEDNLLKEDFLNWDPKKEKYQNRLDNAIVWMREKNLVPDGWGPLI
                     EKTK"
     gene            complement(23881..24393)
                     /gene="hsdS"
                     /locus_tag="ILLJICEF_00087"
     CDS             complement(23881..24393)
                     /gene="hsdS"
                     /locus_tag="ILLJICEF_00087"
                     /inference="ab initio prediction:Prodigal:002006"
                     /inference="similar to AA sequence:UniProtKB:P05719"
                     /codon_start=1
                     /transl_table=11
                     /product="Type-1 restriction enzyme EcoKI specificity
                     protein"
                     /protein_id="X:ILLJICEF_00087"
                     /db_xref="COG:COG0732"
                     /translation="MTIKIEELKDYVSQIRGVSYKPNEITNNQTASKIPILRATNFNE
                     NGLNFNDLIYIERSSINEIQFIKKGDILLAASSGSKDIVGKNVQFEEDFDGTFGAFCK
                     IIRPKNSLHAKYLGKFFKTKYYKDSIRKSIQGVNINNLRTEHIDQLEIPLPLSPIKFI
                     SHIFSAKPKH"
     gene            complement(24422..25012)
                     /locus_tag="ILLJICEF_00088"
     CDS             complement(24422..25012)
                     /locus_tag="ILLJICEF_00088"
                     /inference="ab initio prediction:Prodigal:002006"
                     /inference="similar to AA sequence:UniProtKB:Q9K0V1"
                     /codon_start=1
                     /transl_table=11
                     /product="hypothetical protein"
                     /protein_id="X:ILLJICEF_00088"
                     /db_xref="COG:COG3177"
                     /translation="MENLERYINDDELSDADVLIKMAVIHYQFESIHPFYDGNGRTGR
                     ILNILYLVLKDLLILLILYLNRYIIQNKTQYYKFLQGVRDKQDWESWILFILIGVEGT
                     FIQTIDMIQSIKQVMMDYKHRVRSSCKFYSQDLINNLFYHSYTKIEFIEKDLGVGRLT
                     AAKYLEELCKQGFLKKQKWGRSNDYINLGLYKILVG"
     gene            complement(25025..25243)
                     /locus_tag="ILLJICEF_00089"
     CDS             complement(25025..25243)
                     /locus_tag="ILLJICEF_00089"
                     /inference="ab initio prediction:Prodigal:002006"
                     /codon_start=1
                     /transl_table=11
                     /product="hypothetical protein"
                     /protein_id="X:ILLJICEF_00089"
                     /translation="MKPAAKEVGNYASALRKGFQLVKDSKLLTGKHILAVQEELEKNK
                     AGYRRLSGTDLKNQQTGEVIYTPPQSLK"
     gene            complement(25515..26327)
                     /locus_tag="ILLJICEF_00090"
     CDS             complement(25515..26327)
                     /locus_tag="ILLJICEF_00090"
                     /EC_number="2.1.1.72"
                     /inference="ab initio prediction:Prodigal:002006"
                     /inference="similar to AA sequence:UniProtKB:Q89Z59"
                     /codon_start=1
                     /transl_table=11
                     /product="putative type I restriction enzymeP M protein"
                     /protein_id="X:ILLJICEF_00090"
                     /db_xref="COG:COG0286"
                     /translation="MKTILDDSFYGYDIDTTMVRLGLMNLMMHGIDEPHINYKDSLSK
                     KFNEDGRYDIVLANPPFTGNIDEGDIHESLALPTTKSELLFVERIFNMLRMGGTAGVI
                     VPQGVLFGSGKAFVTLRKKLLEEAELKAVITLPSGVFKPYAGVSTAILIFTKGGETKH
                     TWFYELLADGYTLDDKRTKIHQSDLKDIVSRFHSRNPKEETKRTERGFFVPKNEIVGD
                     KPEESKYDLSLSKYKEEVYEEIQYESPKVILSRLQDLEKQIQKGLSELQKQI"
     gene            complement(26348..27082)
                     /locus_tag="ILLJICEF_00091"
     CDS             complement(26348..27082)
                     /locus_tag="ILLJICEF_00091"
                     /EC_number="2.1.1.72"
                     /inference="ab initio prediction:Prodigal:002006"
                     /inference="similar to AA sequence:UniProtKB:Q89Z59"
                     /codon_start=1
                     /transl_table=11
                     /product="putative type I restriction enzymeP M protein"
                     /protein_id="X:ILLJICEF_00091"
                     /db_xref="COG:COG0286"
                     /translation="MLHNNPQLKSLIDKLWNNFWSGGISNPLTAIEQITYLIFMKRLD
                     DLEAKRERDAEFIGEKYKSRFSGRYKVPGSNELIDKKKLRWSEFQNFTANELLLHIQT
                     KVFPFLKELTGDASPFTHHMQNAVFIIPKASLLSEAIQIIESIFSEIERDTNEGRQAF
                     QDIQGDVYEMLLGEIASAGKNGQFRTPRHIIKLIAELVAPRLGQRVADPACGTGGFLL
                     GAYQFMLTDYIRNKSFPMRTGLKEAF"
     gene            complement(27082..29883)
                     /locus_tag="ILLJICEF_00092"
     CDS             complement(27082..29883)
                     /locus_tag="ILLJICEF_00092"
                     /inference="ab initio prediction:Prodigal:002006"
                     /codon_start=1
                     /transl_table=11
                     /product="hypothetical protein"
                     /protein_id="X:ILLJICEF_00092"
                     /translation="MKSEKETRKDIIDQRLQKAGWNLQDRTQVIEEFDIEVKNFNGLL
                     KARSSTAQHQFSDYVLIGKNGKPIAVVEAKKTSKDSAIGREQAKQYCHSIQEKHGGSL
                     PFCFYTNGHDIYFWDLGNYPPKKVYGFPTRHDLERYSYLRETRKPLVSESIDTKIAGR
                     TYQIASIRAVMEAIEKKRKKFLLVMATGTGKTRTCVALVDALMRSGWVNRTLFLVDRI
                     ALRRQTLDAFKEYLPDEPIWPKEGELEISRERRIYVSTYPTMLNIIRDEIQPLSPHFF
                     DLVVVDESHRSIYNTYQEILDYFNTITLGLTATPTDIIDHNTFRLFECEDGVPTFVYS
                     YEEAVNHVPPYLCNFQIMKIKSKFQAEGINERTISLADQKKLILEGREIEEINFEGTE
                     LEKTVINRGTNSLIVREFMEECIKDPDGVLPGKTIFFCMTKAHARRMEEIFDSLYPEY
                     KGEIAKVIVSEDPRVHGTGGLLDQFIKNDMPRIAISVDMLDTGIDVREIVNLVFAKPV
                     YSYTKFWQMIGRGTRLLEEDKIKHWCPEKNSFLIIDCWDNFEYFKLNPKGKPTSPQIP
                     LPVRLFGLRLDKVAKAIELKEDTIFQKEILNLQRQISALPKMSVVVLEARNELQRLEE
                     ENFWKYLSPEKLEFLYSSIKPLFRIASAIDFKAMRFEKDIVEISLAHLFGEKERFETL
                     KESIVEKIENLPLEIHIVAQEKELIQTSQTNSFWATINEHKFDTLIEKLSPLMKYSLS
                     FGPLDGPARFDLEDFVSEKEYIEFGPSHEALSVAKYRELVEQKINELVSESPILKKIK
                     EGKDISKIESELLAEELYNQHPHITIDLLRRVYQNRKAELVQFIKHILGIEILESFSE
                     TVSKTFENFIRNHSYLTSRQLQFMDVLKNYILEKGELQKRNLIESPFTLLHPEGIRGV
                     FSPKEIEEILDLAKKVVAA"
     gene            30808..31218
                     /locus_tag="ILLJICEF_00093"
     CDS             30808..31218
                     /locus_tag="ILLJICEF_00093"
                     /inference="ab initio prediction:Prodigal:002006"
                     /codon_start=1
                     /transl_table=11
                     /product="hypothetical protein"
                     /protein_id="X:ILLJICEF_00093"
                     /translation="MAKTKNRRVVFLPIKPEFAHKIINGEKNIEFRKKFSSQEVETIV
                     IYSSSPEKRVIGYATVDSIVIDTPDSLWKRFYKKGGIDKDRFSFYFNGKETGVGIRIK
                     NVSRLKEALPLLSWESKERFRRTLSFWKKGLLRY"
     gene            complement(31228..31410)
                     /locus_tag="ILLJICEF_00094"
     CDS             complement(31228..31410)
                     /locus_tag="ILLJICEF_00094"
                     /inference="ab initio prediction:Prodigal:002006"
                     /codon_start=1
                     /transl_table=11
                     /product="hypothetical protein"
                     /protein_id="X:ILLJICEF_00094"
                     /translation="MGRRGKIATEHNASEILRDLSLPNFTFSAMILKKALKFLLSFVS
                     RSLVSKANSNLVFFLK"
     gene            31585..33126
                     /locus_tag="ILLJICEF_00095"
     CDS             31585..33126
                     /locus_tag="ILLJICEF_00095"
                     /inference="ab initio prediction:Prodigal:002006"
                     /codon_start=1
                     /transl_table=11
                     /product="hypothetical protein"
                     /protein_id="X:ILLJICEF_00095"
                     /translation="MTSAQQRAALQRQIWQIANDVRGAVDGWDFKQYVLGTLFYRFIS
                     ENFTNYMEGGDSSIQYSKLNDKKITKEIKDDAIKTRGYFIYPSQLFANVVSKADDNES
                     LNTDLAAIFKAIETSANGFPSEHDIKGLFADFDTTSNRLGNTVKDKNSRLAAVLKRVA
                     ELDFGDFDSSHIDLFGDAYEFLISNYAANAGKSGGEFFTPQHVSKLIARLAIHKQTRI
                     NKIYDPACGSGSLLLQAKKQFDDHIIEEGFFGQEINHTTYNLARMNMFLHNINYDKFD
                     IELGNTLIDPQHNHEKPFDAIVSNPPYSINWKGSDDPTLINDERFAPAGVLAPKSKAD
                     FAFVLHALSYLSSKGRAAIVCFPGIFYRGGAEQKIRQYLVGNNFVETVISLAPNLFFG
                     TTIAVNILVLSKHKTDTNTQFIDASGLFKKETNNNILTEDHIERIMQTFDSKVDTEHF
                     AKSVSVETIANNDYNLSVSSYVEAKDNREVIDIQKLNAELKITVAKIDQLRADIDAIV
                     AEIEG"
     gene            33138..34343
                     /locus_tag="ILLJICEF_00096"
     CDS             33138..34343
                     /locus_tag="ILLJICEF_00096"
                     /inference="ab initio prediction:Prodigal:002006"
                     /codon_start=1
                     /transl_table=11
                     /product="hypothetical protein"
                     /protein_id="X:ILLJICEF_00096"
                     /translation="MEKLLKGAKVEWKALGEVIISNTGGGTPSKAKSEYWNGEIPWAS
                     VGDLSIDGHFIKKTRNHVTSEGLKDSSSNLISKGDVIVAVKISPGKMKIAGIDLAINQ
                     DLRGLKLKDEISAKFLNYYFQILILQGTGTIVKAITSKDLEKIQIPIPPLPAQEEIVR
                     ILDAFTELTTELTTELTTELTARKKQYNYYRDQLLSFEQGEVEWKTLGEVTLPTNNIR
                     WSDTDHSYRYIDLTSVSRENNLITETSKITARNAPSRAQKLVEKDDVIFATTRPTQQR
                     LCLINDEYAGEVASTGYCVLRAKVDEILPKWIYYCISSIEFKIYVQENQSGSAYPAIS
                     DAKVKEFKLPIPPLAEQERIVAILDKFDALTSSISEGLPREIELRQKQYEYYRELLLS
                     FPKAEVGPT"
     gene            34340..35491
                     /locus_tag="ILLJICEF_00097"
     CDS             34340..35491
                     /locus_tag="ILLJICEF_00097"
                     /inference="ab initio prediction:Prodigal:002006"
                     /codon_start=1
                     /transl_table=11
                     /product="hypothetical protein"
                     /protein_id="X:ILLJICEF_00097"
                     /translation="MSMDIVKLLKDADQKVQLLYAFNGTGKTRLSREFKQLVAPKNNR
                     DEADQAESSHNKILYYNASTEDLFFWDNDLEKDAEPKLKIQSNSFTDWILKDQGQDRN
                     IITNFQHYTNEKLTPRFNEAYTVKDKNEQEVIVKEFSEVTFSLTRGNEEHSGNLKISK
                     GEESNFIWSIFYSLLEQVISVLNVIDSSEQETDQFDQLEYVFIDDPVSSLDENHLIEL
                     AAELIQSSKSDIRFLITTHNPLFYNVLHNEFKKDTFKKYILKKQEDESYELANQSTDS
                     PFSYHLHLKAELEKAIETGQLHKYHFNFLRNILEKTSTFVGLERWGDLLPKTEDGDPN
                     PYEVRIINFSSHSKHSDNEVVEVPDEHRRVLSFLVKKLDEMYRLRMRTK"
     gene            35509..38607
                     /gene="hsdR"
                     /locus_tag="ILLJICEF_00098"
     CDS             35509..38607
                     /gene="hsdR"
                     /locus_tag="ILLJICEF_00098"
                     /EC_number="3.1.21.3"
                     /inference="ab initio prediction:Prodigal:002006"
                     /inference="similar to AA sequence:UniProtKB:P10486"
                     /codon_start=1
                     /transl_table=11
                     /product="Type I restriction enzyme EcoR124II R protein"
                     /protein_id="X:ILLJICEF_00098"
                     /translation="MTEYKTIAESNHFIVLDKYNREWQVSESYQSEADLEKELVQDLI
                     NQGYEFRTDISTPEKMLANVRERLQALNAMQFSEGEWLRFVETWLDKPSDTVIDKTRK
                     IHDDYIHDFVFDDGHIQNIYLLDKKNISRNKVEVIRQFEQAGTHSNRYDVTILVNGLP
                     LVQIELKKRGVAIREAFNQIHRYSKESFNSEHSLFKYLQLFVISNGTDSRYFANTTHR
                     NKNSFDFTMNWAKADNSLMKDLKDFTATFFQKNTLLNILLTYSVFDVSDTLLVMRPYQ
                     IAATERILWKIKSSFGTKNWSKPEGGGYIWHTTGSGKTLTSFKAARLSTELDFIDKVF
                     FVVDRKDLDYQTMKEYQRFSPDSVNGSDSTAGLKRNLEMDDNKIIVTTIQKLNNLIKS
                     ESDLSIYNKQVVFIFDEAHRSQFGEAQKNLRKKFKKFYQFGFTGTPIFPQNALGADTT
                     ASVFGRELHSYVITDAIRDEKVLKFKVDYNDVRPKFKEIETEQDEKKLTAAENKQALL
                     HEERIREISQYILNQFKQKTHRLQPSSKGFNAMFAVSSVDAAKLYYESFKEVQKDQDK
                     PLKVATIFSFSANEEQDAVGEIQDESFEVSAMESTAKEFLSAAINDYNIMFQTNFGVD
                     SNSFQNYYRDLAKKVKDREIDLLIVVGMFLTGFDAPTLNTLFVDKNLRYHGLLQAYSR
                     TNRIYDTTKTFGNIITFRDLEKATIEAITLYGDKNTKNVVLEKSYKEYMEGFTDLATG
                     EARRGYVDVVAELQQRFPKPEEIEKESDKKAFVKLFGEYLRVENVLQNYDEFTSLKAL
                     QSVDMSNQEAVEEFKAKHYVSDEGLAALQKIQVPAERKIQDYRSTYNDIRDWLRRQKS
                     GDEKVKPRIDWDDVVFEVDLLKSQEINLDYILELIFEHNKKVKNKSTLIEDIRRVIRA
                     SIGNRAKESLMVDFINQTDLDQISDKASVIDAFFSFAQTEQKREADELIQTENLNAEA
                     AKRYITSSLRREFASENGTELNTILPKMSPLHPQYLTIKQSVFQKVSAFVEKFKGVGG
                     QI"
ORIGIN      
        1 aagaatctcc ggtttcaaaa ctttagaatt tctcaatatt ctaaagtttc ttaaattagg
       61 aaataatagt ttagaatcat gagttccggc tggggcgatt acaaaagcta caggtgctcc
      121 acgccgatcg acgagaatat gccttttaat gcctcttttg ccgcgatccg tcggatttgg
      181 acccgtgaag gccccccttt gggagctctt gcaaagctac catctgctgc cattctttta
      241 gttctaattt taacagtgcg ctcataaagt tttaatgctt ctttttcaat tttatcaaaa
      301 actcctgcgg ctacccattc ctggaatctt ctatgtaacg ttgattttga gccgaacatc
      361 ggaggaatat atctccattg gattcctgtc cgaaccctgt aaaatatcgc tgccattgcc
      421 actcgatcat ccagtcgggg acgacctcct ttcagtgggt ttgttttaat ctttggcaat
      481 aacggacgaa gacgtttcca aatctcttca gggatatcta aatgacctaa ctctgatttc
      541 atatgtcatt tatagctcgt tcgctaatag gtacaagtag gttttgggac aagctcttaa
      601 ttttaaattt cgatacaaat ttttccaaaa tgttttcctg ctttcaggct ttcaaaagct
      661 ttaggaactt cttcaaaaga ataaatttga tccactacgg gtttgatctt gtttgtattg
      721 attgcaagat tcatatcctc gaagtttctt ttacttccta caataattcc ctgaatccga
      781 atcccctgca tcaaaatagg aaatagagat aagttgttac tttctcctcc ggctaaaacc
      841 ccaatcagtg caatcgttcc ccaaggttta gtactagaaa tcgatttttg taaagtacct
      901 gcacctccga cttcgatgac aagatcggcg cctttcattt ccgttatttt acgaacctct
      961 ctgtcccaat ttgttttttc attgtagttg atgacttcat ccgctcctaa ttcttttacc
     1021 tttgctaatt tttcctcact tgaagaagta gcaattactc tacatcccat cattttagca
     1081 aattgtaatg cgaatatgga aacacctcca gttccctgaa cgactacagt ggctcccggt
     1141 tgtatgtttc cgtgagttac aatcgcggtg tacgccgtca gagcggcaca aggaagtgta
     1201 gaagcttctg caaaagaaag attttcaggc attaaaacca gaccttcttc cctaaaaatt
     1261 ctatattcac agagtgttcc gtctaacgga cctcctagag tatttttcaa catatctttt
     1321 tccggagcgc cgtcaaacca agtctgagca aagttcgcac atactttatc ccctatcttc
     1381 caacgagtaa ctccaggacc aacttgaacc acttcacccg ctccatcgga aagaggtatc
     1441 aaaggtaatt tttgtttagg attgtatcta cctatagcca ttagataatc cctataattt
     1501 aaagaagcag ccctaaaacg aacgagtacc tctccttgta ctggaacagg atctggacgt
     1561 tctgaaattt ttaaattttc cagaccaaat tggttttgaa tttcataaac tttcataaat
     1621 tcgttttatc cttgttaaat gacttatttt ttctatccat tttaaaagta gaaagaataa
     1681 tctatattcc attttaaaac ttcaaaagaa attcacggtt aatctctaaa aaacagatca
     1741 tatcagaaaa ttgaatttga aaatctttat ctttgaattt tatagatgtt ttcaaaagct
     1801 tgcttttgat aaaatccgaa attacaccga tcaaatcctt tctcggatca atccttctcc
     1861 cgattttaga gaaagaattc tatagcgcaa aaaagtatta catgtagctt cttccgtgta
     1921 acgaactaaa tcgtaatcag gcctaggaga acgaaaaaaa ttagaatgta taagtctttc
     1981 cgagatttct ttctgaatat gtgctctcgc ttcagttctt cttaaatatt cagaaggtat
     2041 gattacttcg ttcttataag acaaaatatt gtcccgataa atagcgacag taacccgtat
     2101 ccggtatgtt tctgttaatt tcgaaaaggg aaattccatg attgattatt tccgaagatg
     2161 tgtttgtact atcggattga gaagactcaa aatcaattcg acccgtaaaa atacgtgaaa
     2221 gaaatttaca gagtttgaca gttctctcaa atgtaaaaga aactccattt ttatgaagaa
     2281 cttgtaaaaa catcgttttt tacttagttt tggaatcggt tttactctga taaaaaggag
     2341 aatgacgaag ttataattct ctacaaaact gtcttaagta agagggagta ttctaaacga
     2401 gaatgaattt tagatacaat caaacacctt tcggttatca aagaagaaaa accagagaag
     2461 tcaaagtagg agacgtcaaa gtaggcggta ataatccgat tgtcatccaa tctatgatca
     2521 acagtgatac cacggataca caaggttccg taaaacaaat tttggaatta gagcgcgtcg
     2581 gctgtgaaat cgtaagactt actgttccct ctcaagcgga cgcggacaat cttccttcca
     2641 ttcggcaaga actgaaaaaa gcgggcagta aggttcctct cgttgcggat attcatttta
     2701 cccctagcgt cgccatgaaa gcggtcgagt atgtagaaaa agtgagaatc aacccgggta
     2761 attttgcaga taagaaaaaa tttgcggtca gagattatac agacttggaa tataaccaag
     2821 aattggaaag aatttcggaa gtattttccc ctcttgtttt acgttgtaaa gaattaggag
     2881 tttcgatgag gatcggaacc aatcacggtt ctctttccga tcggatcatg aaccgatacg
     2941 gcgacactcc tcagggtatg gttgaatccg cactcgaatt tattcgtatt gcagaaagtt
     3001 taggatatta tgatattatt gtaagtatga aagcttccaa tcctcaggtt atggttcaag
     3061 cctacaggat gttagcttcc agatttaacg agctaaaaat ggattatccc ctacatttag
     3121 gagtcaccga agcaggagac ggtaatgacg gaagaatcaa atctgccatc ggtattggtt
     3181 ctcttttaga agacggtcta ggagatacaa tccgggtttc tcttacggaa gacccagtct
     3241 tagaagtgcc agttgcaaaa cttcttgcag acaaatttaa caaaaaaatc tcaaactcaa
     3301 attccgtaaa aggttattcc gaatttagaa atcctttctc ttataatcga ttttatagta
     3361 gtgaaattaa gatcgttcaa ttcgaagcgg gagaaaacca tccggttcga gtggagacta
     3421 ttttaccttt cgaaaattca aactcatttt tagaaaacgt tgcaaaactt tatcagtatg
     3481 gaaaatctcc ttcgatagaa ccggaaagca ttttagtaga ttccccctta cccgatcaat
     3541 tgaaagaaat ttctgaagct gctacggctt tgtctattcc ggtggggatc cttctttcta
     3601 aaaacgtttc tttaaacgaa aaacttcaaa aagaacttct tagttttcct aagattgtat
     3661 ttgatccgtt tcttcaattt caggatggag aaaagatgtt atcttttcta aaagaaagac
     3721 aaaacgctgg gcttttttcg gaaattcata cgagtggtga taaactcgat tctctcagag
     3781 gacttccaga tacgttatcc gaaataggaa ttaaaaacgt tttattttct ctggattcta
     3841 aagaaattct atacgactat agaaagttag gaagcattct aagccgtttt gaatttccga
     3901 ttcttcttca cggttctttt tccaacccgg aagaagcttt atataattcc gcaatcggta
     3961 tcggcggact tttgatagac ggcatcggag atctgatacg aatctccact tctaaaatca
     4021 aagacatcga agaaatattc caactttctt atgatctttt acaaggcacc agacttcgtt
     4081 taacaaaaac ggaatatata tcttgccctt cttgcggtag aactcttttt gatcttcaag
     4141 aaactacggc cagaatcaaa tccagaactg gtcatcttaa gggagttaaa attgcggtga
     4201 tgggttgtat tgtaaacggt cccggcgaaa tggcggacgc ggactttggt tatgtgggcg
     4261 ccggtcctgg taaagttcat ctttatcgag gaaaagaaat cgttctgaaa aacgtaccca
     4321 gcgaaatcgc ggatgaaaag ttagtccaac tcatcaaaga caacggactt tggcaggatc
     4381 cttctaatga ttaaaatttc ataattttat gttatttgat ctgacggttt ctttgttttt
     4441 gatttatcaa gactttattt aaaacttggt ccgacaaatt attgaatgtg ggttcgattt
     4501 ttaaatagat ctgtaaaacc tagatttgtg agagttccca cattttaaat agatctgcaa
     4561 aacctagact tgtgagagtt cccacatttt taaataaatc tgcaaaacct aaacttgtga
     4621 gagttcccac atttttaaat agatctgcaa aacctagatt tgtaagagtt cccacatttt
     4681 taaatagatc tgcaaaactt agacttgtga gagttcccac atttttaaat agatctgcaa
     4741 aacctagact tgtgagagtt cccacagatt cagattcaca gaagttcatt cataatatta
     4801 aatattctgt ttaacaaata actcatacaa ttacgaaaaa aattttactg atctctaaaa
     4861 aattaagtgt tcgtaaatgt tgtgacaaag cgtcgattaa cataggttca atagaatcaa
     4921 tacaaaagcg attgaggagc aaaatgctct ttcaaactca gcaaaacttt ttattatacc
     4981 acccacgagt atttggatct caatataaat aaatctgttg gaattacgac aaatcctctg
     5041 taaaacttac actccacaac gcgacctgca gagcgatgca ttgagtttga ggaaagcgtt
     5101 gtgctgagtt ttccctattt ttgggtgggt gcggtaaggt tcggaaaatt tttctctatc
     5161 cgaaaaacat actttttgca agtaaaaaga ctcattcttg tcggaacact tgaaaaatgt
     5221 gcctttttga gcccagagcg gcgatgcatt gagttcaggg agtgagacat tgagttactt
     5281 cgagcgccaa taaaagcaag acactggagc gttctgttga gtccaatttt aattctaaaa
     5341 tccccttcaa cttgtaagca tttccccata ttcatcgcgt tctatattga aactaaagat
     5401 aaaatatcgc attacgtttc tttcatgcaa ttgattaacc agaactaaga gttcggtccg
     5461 gcaaaactgg attcgccact attttattat acaaaatcca taggattaaa gttgttaaaa
     5521 aataaattct tcatctctgt ttcatggaaa cggtcgattg aaatgtaaac aattggattg
     5581 attactttat tatatagttc taattaaaat agcttcattt ttaaaatagt caaaagaatt
     5641 tttattaaat gataattata gaattaagat tttattcgaa aatttgattt tgagattatt
     5701 attttcggat ttgataaaga ctcttttgat ggagctataa actaagacta ccacctaaca
     5761 ctgaaactta aaatcgagca aaaatttcta cccgtgacaa cttagtttgt ttcggataat
     5821 agaacattct ttttttcttt ttcccacaat cagatgacct tctgcgcttt ctccgtcgtc
     5881 ataaaacctt ccgctaaata cggctccgtt tgcaaatcga tacgttccgg ttcccacttt
     5941 tttatcgttt tggaaatacc cggaatataa atccccatct ttgtattgaa tccttccgta
     6001 tccatgtcgt ttatcatttt tgaaagttcc ggaatatact tctcctgtat cgtatacgta
     6061 tataccctgt ccacttttac agtttccatt tttacatcct ggggttgctc ccagataagc
     6121 ggaaatggat ttagtttcct tccggtaagg tcgattcggt tctgagtccg ctacttcttc
     6181 tacgtatttt ttaggttggc ctagtgcgtc ttcttgaaag aattttcttt cctttaaatc
     6241 cggttccaac tctacttctt tatttttttt ctgtaaattc gaagttttaa cgttttcttt
     6301 cttagtagtt cctttgtttt tttttccaca atctaagaat acaaaaaaca aaagtaaaac
     6361 aactcctaac gcgaagatta tttttcgatc gattccgaaa agtaccatcg ccgcctcctt
     6421 tgtttttata tcggaatcca atttgggttt caaaagattt gtattttaac agaggctctc
     6481 taaaatcaaa aagaaacgtc gtccaatcaa atttttgcac aaaaccgctg ttttgcggcc
     6541 atcacaaaat taaaaatcca ttttagaact tgtcccaaaa ctgtccaatg taggaactac
     6601 tatgaaaatt taacgagttt agaactgctc gaaagttcac aaattgccaa atacgactta
     6661 atttgtagga accattgtgt tttattaaaa atttctaaag aatgatcgcg taaaattttt
     6721 tgaggttttt ggacaactct taagaatttt tcttcaattg aatcacactg atttcggaag
     6781 gtgctccgag tcgtatcggt ggtccccaat atccggttcc acggctcaca taaatccaag
     6841 tttccttatg tttatgaagt ccggctacaa acttctgcgc taaatagatg agtaaattac
     6901 ccggaaagta ttgtcctccg tgggtatgcc cggacaactg tagatcaaat ccagcttccg
     6961 ccccttcaaa gacgctatta ggttgatgag cgagtaatat tttataatct gttttttccc
     7021 cacctttcat tgcacgatac ggatctgttt tgtgttcctc cagaatcgtc cccgctttta
     7081 aatcagtaac tcccgcaaga gtcagactag ctttaccgtg ttctaaaatt ttattttcgt
     7141 ttaacaatac tcggattccg tgtttctcca attcccgaat ccaagaaagt acacccgaat
     7201 aatattcgtg atttccggtt acaaaaaagg ttccgtgttt agattttaga tctgcaagag
     7261 gtgtaatatg atgccctagt ttacttacag gcccgtctac taaatctccg gtaatcgcta
     7321 ccaagtccgg ttccagttcg ttgattcttt ttactacgga ttctaaaaaa ctttttttaa
     7381 tcgtaggtcc aatgtgaacg tcagagatct gaacaatcct aaatccgtct aaggacgtat
     7441 gtagattttt ttctattact tctaccgaaa tcacttttag ctttttatgc gcctgataaa
     7501 atccaattcc ggtcaaccct cccgcaagcc caagaaccga aaaacttaaa accctattta
     7561 aaaattcttt tctttgtatc aattcttcgg tttcactttc tattatattc tgactcggaa
     7621 aaaatttagt aagtccgtaa aaagacacag ttgtaatatc tttcaataat accaaactga
     7681 ataagatcgt aaaaaaaccg agtccagtaa aagctagata agaaaacgcg gtttgaattc
     7741 cttctcgttt agaagtcaga ctgatataat aactcactgg aatacttaag gtgaacaata
     7801 caatcagagt ccaccctaac caagaaatcc atccttgagt acttaaattt ggaattaaac
     7861 gaaagcctgt atacgtataa cccagcccta taatgagcgt aaacaccgta agaaaaataa
     7921 gaaaacgaga gatttgattt tccatgatct atagacctaa aaaatttctt aaagtttctt
     7981 attaaattca atttctttgt gtgcaagact ttccttttta ttttcgtttt ctttcaaatc
     8041 cttccaaacc cttgacgatc cttctgttcg ctctagtctt gacgcaaata tctatgcccc
     8101 agaccgtttt agaatttcaa aaactaaaaa gtattttaaa cgtcagtacg atctttaccg
     8161 caaacttaga tctctaccaa cttttacctt tgattatgct ttattctaaa gatcttctag
     8221 aagcagaggc aagttcctta tttcttatag atgaaaccag agaattttta tactgcgaag
     8281 tagctctcgg tgaaaaagga gaaatcattc aaaaatatgg acgcctaaat ttaggagaag
     8341 gaatcgcggg ttgggtcgcc aaagagaaaa aaacgatcat cttagaagac gcctattcgg
     8401 attctagatt caattcttct tgggatcaaa aaactggtta tagaacccgc tccttaatat
     8461 gtgttccttt gtttgtggaa aataaagtga tcggaactct tgaaattcta aataaaacgc
     8521 aaaaccgttc ttttgattcc tccgatttaa attatcttac ttctctttcc gaagtggctg
     8581 caatagcgat ccagaacgca aagattcacg agaatctcaa aaaaagaatt ttagaacttt
     8641 ctcttcttta tgaatttgaa aaactaatcg tctccgaaaa aagtattcat gaattaggaa
     8701 attgggtatt acaaaggata ttagaatttt tagaagcaag aactggaact atctatcttg
     8761 cggaccatac aaaccaaacc ttaagaattt tagcagccaa aggaattccc aaagaagcgg
     8821 ttcaaacaat tacagttcct tttggagagg gtgttgccgg ttgggtcgcc aaagaaaaga
     8881 aaagtcttct tatacataac ttagaagaag acaatcgtta cgataagaac gcaaaatata
     8941 agttcgaaac aaactctctc atctcttctc ctttaattta cagaaatgaa cttttaggag
     9001 ttattagtgt taatagtaaa aaatcaggct ttgcgtttca tcaaaacgat ttggaaatgt
     9061 tggacacggt tgccaatagg cttgctctaa cgattaaaaa cgcggatcta tttcacagag
     9121 taatagattc ggatcgtgag ttgcaaagag ccagagaagt catgtctaag tttattccaa
     9181 ctacaatccc ttatataaaa aatttggaag ttagcgcaga gtatattcct tattcgaatg
     9241 taggaggaga tttttataat atatttagat tagatccaga acgaaccggt tttttaatcg
     9301 cggatgtttc cggtcacggc ctttcggctt ctgtaatcgc cgcaatgatg aatacgatca
     9361 tttccactta cgacaaagaa attctttcta gtccttctca attttttacc gaactcaatc
     9421 acgctcttta taataagatg gttggaaatt ttgtaaccgc gttttactgt gtaatcaaca
     9481 ccaatcaaaa tacaattctt tattccaacg caggacacaa tcatccctta cttttacaaa
     9541 acgctaccaa caacctgatt tctttagaaa caaagggcaa attgataggg gtaattccag
     9601 atcttttttt cgaggagaac ttgattgatt tcgacttcgg cgacagactt gttttatata
     9661 cggatggcat ttcggaacat tattctgaag acagaaccaa acgttataac gaagagttaa
     9721 tttctctttc aattcataag tcgatttcta aaacctcaaa ggaagtagcg tctcaaatca
     9781 tttcggattg tatcgaattt tgtaaccgtc ctaagtttga cgatgacgtt actcttcttg
     9841 taatcgatcg tttaaaataa aaacgcgata gttcctacaa tttcttaatt ttactgtaat
     9901 ctcccgaatg tgggagttcc cacatcaact gataaacgga atattctaat tttataaaat
     9961 gaattgtctc aatatctaaa aggaaattat aatttctacc cactgaaagc gtgatagttc
    10021 ctacaatttc ttaattttac tgtaatctcc cgaaaatgtg ggagttccca catcaactga
    10081 taaacagaat attctaatct tataaaatga attgtctcaa tatctaaaag gaaattataa
    10141 tttctaccca ctgaaagcgt gatagtttct acaatttctt aattttactg taatctcccg
    10201 aaaatgtggg agttcccaca atccagccta acaaacctta ccgggaatta aacttcgtaa
    10261 tcataattca aacatgaaac cggagttgtt ataatgtagg aactcatacg aattctgttc
    10321 tatacttttt ttcatcccaa aagaaagatc atcatctatc aaaaaaatgt gggaactact
    10381 acttttttaa tgtgaattcg atgcaaaaaa atgagaaaga atttcctaaa agaatagaat
    10441 tgttgaaaaa ttaattctct atgggttttc gttgtataga aacggtcgat tgaaacgttt
    10501 tgttaattgt tgctatggaa ttttcaacaa ctctaatatg agttcctaca attttagaat
    10561 ttgttcgtaa aatcgtgatt tgtagtagtt ctcacaattt aaggaaaaga tttgcaaaat
    10621 tgaatccaac ttttttcaaa aaaatgaatc gtagccgaac tcacgttttc ttacgaaaga
    10681 ttctaatgac aaactccaaa attagaacct gttcaaagta tcagaacgaa acgtatagac
    10741 tttttcaagt aacagattcc ttctattttt tctttcccaa tctttgaatc tattttggct
    10801 ttatcattag agttttaaaa aaaatccata ctgcgattaa cacaagggct ttatcgaatc
    10861 gtttttgaat aatacagatt ttactacgaa tttattttta ctttattcaa gaactgcata
    10921 ataaaaaacc caatccaata agtttcatca attctgtgaa ttcagcgaaa gaaaaccggg
    10981 gcaaatccgg cgtcaccgga ccgagctctg tcctggtcaa tcaattacat gaaagaaatg
    11041 taatacaata ttttatcttt agtttcgata taggacgcga tctgtcgagt gccaatagaa
    11101 gcgagacgct gagtttgaga aagcgttctg ctgagttcaa ttttgatttt aaaactctct
    11161 tcaacttgtg gggttggtta tggcagagag cgttctgctg aatttcctta tacatcatcc
    11221 gtttcgcatt agattctatc aaacttacat aaaacggcgg tttgtgataa acatttaggt
    11281 acttgatttg atagaggtga gtaatagaaa ttcataattt cattcttaag ttgttgcgtt
    11341 ttattccttt tacaatcaaa aatcaaatca ggagccaaag atgaacaaca aagagaaccc
    11401 acttaagcaa acgataatgc tcaacaatgg aatttctatg ccgattttag ggcttggagt
    11461 ttggaaaacc aaatccggca aagaatgcaa agaggcagtc ttaaacgcct tggaagcggg
    11521 ttatcgccat atcgatacgg ccagaattta tgataacgaa gtagatgtag gtcaagcaat
    11581 tcgagaaagt ggaattccaa gaaaagaaat ttttataact acaaaacttt ggaatgcaga
    11641 tcaagggtcg gataaaacca gaaaggctct cgaaaatagt cttgatagat taggaatcga
    11701 tttcgtggat ctttatctca tccattttcc agtgacttct aaaagaatgg attcttggaa
    11761 agaattggaa aaattgtacc atgataaact ctgtaaagcg atcggagtca gtaactatac
    11821 aattatccat cttacagaat tactaaaaaa ttctcaaatt actcctgcag tcaatcaggt
    11881 ggaatttcat ccgtttctaa atcaaattca tttattagaa tattgtaaaa aacataaaat
    11941 ccaactcgaa gcttatagtc cacttgcaca tggtcaaaaa atagaagacc ctacgatcgc
    12001 aaaaattgca caaaaatatg ataaaactcc ggctcagatt ttgattcgtt gggccataga
    12061 acaaaaaatc gtagtcattc ctaaatctat aaaaaaggaa agaattatcg aaaattctaa
    12121 agtttttgat tttgcaattt cggaagaaga tatgaaaatt cttaattcat tggatgaaga
    12181 tttcagaacc tgttgggacc catccgaagt cgtttaaaac ttgtcctacc gatacctata
    12241 aaattgggtt aacgcaaagc cttgtttcaa tagaaaatat tgatactttg ttttacagtt
    12301 attgagtaaa atcttaaaat atgctggttc aatcatttta ataagttcat tataaaatga
    12361 ttgaattcct gcagatcaca tcctattagc gttttggaat tgttttaaat gttcacggga
    12421 gttccacgtt ttccaaacat gggcgtagtt acgacccttg aattaaaatt aaaatctcaa
    12481 tcaaaaagaa taacataata cggcagacgg cagagatccg acttttcaaa tcaaatatgg
    12541 atcacattta gaatgaccct tgtatcgtat ctgaaatttt ggttttcaga tgataaaaat
    12601 ttccggccta aacaaggcat ttacaaccaa agttcttttt gacgacttga acctgagcat
    12661 caatcgagga gaaaaagtcg gactcgtagg tcgcaacgga cacggaaagt ctacgctttt
    12721 tcaggtaata cttggaaacg tggaagcgga ttcaggaacg atttcgattc ctaagggata
    12781 taagatcgga catctacaac aacatcttca ttttactaaa ccaactgtac tagaggaatg
    12841 ttctcttgga cttccagagg gagaagaata cgaaacctgg aaggtcgaaa aaatcctttc
    12901 cggtttgggc ttttccgaac aggacatgga aaaaaatcca aacgagtttt ccggaggtta
    12961 tcagattcgg atgaatcttg caaaacttct agtttcttcg cccgacatgc tgatgttaga
    13021 cgaacccaat aactatctag atatagttac gatccgttgg ctcgaagaat ttttaagaga
    13081 atgggaaggt gaaatcatat tagtaactca tgatagagga tttatggacg cagtggtcac
    13141 tcatacaatt gcgattcata gaaccaaggc aatcaaggtt caaggtgata cagataaact
    13201 ttacaaccag atcaatcaat ccgaagagat ctacgaaaag actcgtttaa acgaagcgaa
    13261 aaaacgcaaa caagaagaga tattcatcgc aaaatttaaa gcaaaggcga gttttgcgag
    13321 ccgagcccaa tccagagtca aaaaattaga aaaacaagga gagatgaaag agcttgagaa
    13381 aattcaagat ttggaattat atttcaacag tgctccattt aacgcaaatc aaatgttatc
    13441 cgcagaaaat ctttcctttt cctatgacgg taaggaaccg tttctaatag aaaacttttc
    13501 catcagcgta ggcagcagag aaagaatttg tatcattggt aaaaacggaa aagggaaatc
    13561 cactcttctc aaaattttag cgggagaatt agaaacctct caaggaacga tcaaaaaaca
    13621 tccagtttta aaagaaggtt attttggcca gaccaacaaa ctcaatctaa acgaaaattc
    13681 cacggtcgta gaagagatta tgatttccga tccatcctgc aacgaatgga aggccagaac
    13741 gatcgcaggt ggattgatgt tttcagaaga tcaagctttg aaaaaaatca aagtactttc
    13801 tggaggtgaa aaaagcaggg tgcttctcgg aaaaatatta gtgactcctt gtcatctact
    13861 ttatctggac gaacctacaa accatttaga tatgcaatcc tgcgattctc ttatcgaagc
    13921 catcgatgaa ttcgacggct ctgtcattat ggtgactcac gacgaactac atctccgcgc
    13981 agtcgccaca aaattgattg tatttgataa cgattcgatt caaattttca acggttcata
    14041 tgacgatttt ctaaacgacg ttggctggtc taacgaacat tattaaatta aaatattatt
    14101 ttatgtaaaa ataaagttta ataaaggtga aattatcgat tctactccaa gtagaatgat
    14161 tttattactc ggaagatata atataaatca cccaatccaa taatttaata ctcaatcaag
    14221 cgtttccata aaacagagat ggaaaattca tttttcaaca actctaataa aataagggca
    14281 aattcggtgt tgccggacca agctctctgt cctggtcaat caattgcata aaagaaatgt
    14341 aatgcgatat tttatcttta gtttcaatat agaacacgat ccgtagagag ccataacctt
    14401 acccacaaat aattggatct caatataaat ctgtcggaat tacgacaaaa tcttctgtaa
    14461 aacttagttc ccgcccttat ttttgggtgg gggaggaggt ggaaaggttt tctttatcag
    14521 aaaaacatac tttttgcaag taaaaagact cattcttgtc ggaacacttg aaaaatgtgc
    14581 ctttttgagc ccagaacggc gatccataga aagcccgttc tgttgagttc attctgattc
    14641 taaaatccta ttcaacttgt ggggttggtg atggtagaga gcgttctatg gctttcaaat
    14701 tagattatat cgaactcgcc gttttatcac tacctttatg gtattcgatt tataaggatc
    14761 agtaaaacct tatagaagtt ttatgctgaa aattctcttg atacattgtg tctgttattt
    14821 gaggaaaata attaaaagct tgtcccaaaa cctgaacatt attactctga gactataaat
    14881 gggaatctca aaaattatcg aaaaatttgg aatcgcttag atagggcgta atctgcaata
    14941 cctttgagag tttattagaa acttataaag tatcattgct actcgaatgc ataaaaatgg
    15001 tatccaaaat taaccgtcga ttttacaaaa atactaaagt acttaaaaat taagtacaat
    15061 ccggaattgt tagccatttt taaaaaatgt tatatattct aacttttgaa acaagctcat
    15121 gacagtatta ttcatccgag taagtatatc taggttttag gagaattttt aataaaaaat
    15181 gaactactat attttagagg aagtaaacta tcatttaaat attccttata tcggagattt
    15241 accagaagag ttagacacaa ttgatgtgat gactggtaga aaaattgaaa tttcaaatct
    15301 tccgatacga gtccctatca aaatagacta cgaatccgaa atcgtatatc cagatataat
    15361 gaccgcggat ttaccattat tctcggaaaa aatacgaaat tctctagacc aaatcgggat
    15421 taaaaacatt caatattatc cggtagaact tttcgaagat taaactggtc aaacaaaagc
    15481 aaattactat atgagcattc taccagtaag tgtagaatgt ttaaaaagtg gaatcaatag
    15541 aagtcccgcc ggaagattga ttctaaaaaa tccaatcatt gatcccacaa aaatactagg
    15601 acttaaacta tttcgtttag gagaagaacc tagtttaatc atcattgatt ctatggtaaa
    15661 agatacactc acgaacgccc acctaaatgg agtatcattc atcccattgg aagaatacac
    15721 aagttcttga aagttaaatt ccttcactac tcgtagcaat tctataatat acaatatttt
    15781 gaattttgct agggttttat aataaaactt acgatactca atttaaaaaa tataatagag
    15841 ttgttaaaaa atgaattctc catctgtttc tattttatgt aaatcggcaa ttaaagcagt
    15901 tttgttaatc gccactatgg aattctcaat cttgtttctg ttttatgaaa tggtcgatta
    15961 aagcagtctt acgaatcgcc tctatggaac tttcaacaac tctaatgtta ttagaaccac
    16021 tcaaaagatt gtttgaaaca ttcatacgat ctatattaaa attgaattta agatgaatca
    16081 aaaaatattc aaaagtatct gggccataat tgccggattt ttaacaattt ttattttatc
    16141 aactgcagtg gacttgatct tacatcaaac cggaatttat cctcctatgg gagtaatcat
    16201 gtcagacgag ctgtttgctc ttgcgaccgc gtatcgagta ttctttggaa ttttgagtgg
    16261 ttacgtaact gcaaaaatag ctccggatca accagtaaaa cactctttag ctcttggagt
    16321 tttggggctg atcgttagta ttacaggcgc aattgtgatg tgggacgcag ggcctgcttg
    16381 gtattctctt gcaatcatcg cgatcgctct gccctgcagt tgggcaggag gaattttata
    16441 tgaaagatct caaacatgac aagaggcaat tgttataaaa aatattctaa ttttagaata
    16501 ttctaaaatt agataaaaat ttgtataacc ctataaattt tattcccaat ggattgggca
    16561 gacaaccaaa tcgatctaca atttagattg tttttttgct aagatagatt tgtaaaaatt
    16621 ctttaagaca tagtttaacg tgagttcgac gtaaggaagt aaaaaaagag aaagatcttg
    16681 tacagaaaag cgccagatcc aatattgaac caaatttcca gcaagaaaaa ggggaaaata
    16741 tggatctgac agagatattc tgtgcaatag atgattattg tacacaacaa aaaataaact
    16801 ggggcgggaa aatattgagt cccgtggttc gaaaaagaaa ccgaaaattt cagttaagtt
    16861 taagtgaagt agcaacaatt gcggtttatt ttcatctttc tcattataga gaattcaaga
    16921 attattattt gatagaaata aaaaagaatc taaaatccga atttccaaaa gcagtaagtt
    16981 ataatcgttt tgttgaattg atgcctaacg cgttatctgt catagcttcg tttctatcca
    17041 atacttgtat gggaaaatgt tccggaattt ctttcattga ttctaccatt ctcaaagtat
    17101 gcaacaacag aagaattcat tctcataaag tatttaaaga cattgcacat cgagggaaat
    17161 caagcacagg ctggttctac ggctttaaat tgcatttaat cataaatgat caaggtgaaa
    17221 tattatcatt tatgattacc cctggaaatg tggatgatag aaattcgaaa gtgatttttt
    17281 cacttgttaa gaatattcac gataaacttt tcggagatag aggttatatc agtcagtctc
    17341 tatttgaaag tctttataaa aagggaattc aactcattac aaaattaaaa aagaatatga
    17401 agaataaatt aatgccctta gctgataaaa ttcttttaag aaaaagagct atcattgaat
    17461 ccgtaaatga tgaacttaaa aatatttgcc agattcaaca tactagacat cgaagttttt
    17521 tcaattgggc cgttaatcta ttaagcggtt tagtggcatt ttcttttttt ccaaaaaaac
    17581 cttctttgaa tttgagatct aaagacaatt tacaactttt actctctcct taggccgaac
    17641 tcacgttagt ttaagatttt ataatttgtt tacatttcca agggccgtag tccaaacttt
    17701 tgttttatac ccaaactata aatgaaccgt caaagaaata aaaaacgcac ttatcaaaac
    17761 tgaccataga tattcagaat cccttaacaa atacaacaga gaaaacatca aagaatattt
    17821 taacattcga aaccaaacag gctgacctgc tttagaaaat gcaacttcca attctctttt
    17881 aactattttt gaaaatccag atcgtttctc cacaatctat aaaaaataca atagagtatt
    17941 agaccaaatc agaatcagta atccaaatcc atttccaatt attttatgtt taaaaacatt
    18001 taccattttt aacaaaaaat ttattcgcaa atgttgtttt gttcaaggcg ctgcccgttt
    18061 agactttcga aattcgacaa aactaagaaa aagaaaggac aatctaaaaa gataaagtaa
    18121 aatgcagaac gaatgatttt cgtattagaa tattgtttag aaaatcctaa atcaattttt
    18181 ttggttatcc ctaaagactt tgaaacggtt cgagaaaaat ttccttttct taaaagaaag
    18241 gtgatcgcaa cttactttgg atttcatcca agctccttaa atgtattgga aaaaataacc
    18301 gactccgcgg ttcaaaatgg ttatctaaaa acgtttcaaa atttatattc aattcccgtt
    18361 tttcaaaaag cgtttcatca tttgcctatt attaatgaat ttatcattca atttttcaac
    18421 tattctaggg caaaaaattg gaacgaaaaa tgggatatat tgttcctaaa ggatcttcta
    18481 tttagatttc caaatcctaa tttcgaagag gaggattttg aaagaacttt tcaactctat
    18541 gaagaagtga aacgtttttc cccttcctgg aagattcgtt cgctcgaaca tctgaaagat
    18601 ctcgaacaaa aaatgatcca aaaaattcaa aagaacgagt ttatcggacc cgatcaaccc
    18661 taccctactc ctccgatgga aaaagaagat tggctcgaac ccatcaactc cagaaaagaa
    18721 ttatttctcg aatccagaat tcagcacaac tgcatcttca gttacgatac tcgcatctta
    18781 gaagggaaat attatattta cagaatattt tttcccgaac gttgcacgct atctctcttt
    18841 tatattaacg gggattggta tctcgatcag attgccgcgg cgtttaacaa ggaagcaaaa
    18901 gctgagacgt taaggaaagt ggaaaaatgg aggatgcaaa acggaatctt tgtgttaggc
    18961 gatgcgtttc gtttagggat tccaccggat tggatttttg cgagatgagt tgggatgggc
    19021 ttaaataaga gcccgctata aacaaacgct atctacattt ttagctttct aattttccaa
    19081 agccctccta ttttgtcctc aaaaccacca aataacatta tatttaaata tttttatata
    19141 atactattat aaatttttga tgattgaagt aattccaaat cggaaatcga tttgattaca
    19201 aagccaatga gacaaattct acgcgattgg ttcatcattc acgcctgtaa agaaccttat
    19261 catagaaatt tacttggata taccggcaaa gaacatcccg aatatctact agctaaaaga
    19321 aaaaatagat tccgcattac gatttctgaa agaagttttt ccaaaaacaa acccttctcg
    19381 cttcattgta atttaggtga atatcaatct cctggattat tatatttggc agtaaatcgt
    19441 ttcatttcaa attctatttt gtaaaaagct aaggaagatt ttcaaaaact ctacgcaaac
    19501 tataatctaa aagcagacat gagagacttt tagaaaaata ttgggcctct acaatcaaac
    19561 ctacatttaa acacaacaag caaattgaga attcgggccg agcagccgtt actttcccac
    19621 ctattaaaat tagcgggcaa aaatctagaa gtgccacagg acaaaatcca attaggaatt
    19681 cctataattg gacttttgaa acctcacaaa actttataca accggttaat tgggtccgca
    19741 aacatctaac tgttgtaggt ggttgaatat aactttgatg acgttagacg atatatcatc
    19801 cttccctaaa aatcactatg ttataacttg attgctatcc aatcgcaaaa tgattcctgc
    19861 catttagaaa gattcgcata ttttatcctg gttgaaataa aattaactct aattactcac
    19921 tttttgaata ttcagaatcg atattattag agcttgagct tatcatacta cacgaaagcg
    19981 attgaatgcg aggactcagc aaaacgttcc tggatacaat ttcgctctct attttcggac
    20041 gatcgatcaa tttgttgaca aagtattatg ttgcgatctt agacagtaac attgaattta
    20101 agcgcgttcc tttaccagtt agcgagttga gcaaaagtta aaactggtaa ggaattcgcc
    20161 ccaatcttaa ccatcgaact cacgttaagt tatatcgatt atggaccaat acggaaacat
    20221 tcgcgcgatg ggaattcatt ccctacttta ttgtgaaagg cttttctatt tagaagaggt
    20281 ggaaggaatt ctagttgcgg atgatcgtgt ctatgcagga cgaaccttac acgaagaatt
    20341 agaacctaac gaggattttt cgggaagaat cgaatccttt cattatacta gtgaaaaatt
    20401 ggaagtttcg ggcaaagtag atcgtattca aaaacgagat ggggattgga ttccttacga
    20461 gcataaaaga ggtcgagcca gaatcggaac aaacggtccg gaagcttggg agtcggatca
    20521 atgtcaagta accgtttatg cccttctact cgaagaagcc acaggcagaa atatatcaga
    20581 aggaaagatc cgataccacg gaagtaaaga tcttgtaaaa atcgaaatcg acgaagaact
    20641 acgttcgaaa gccttaaaag caatcgatcg agcaaaagag ttatctacga gcaccaatcg
    20701 accaccggtt gcacaaaacg aaaatttatg taaaaattgt tctttagctc cggtttgttt
    20761 accggaagaa acaagagtta ttacagaaaa tgaatatgaa ccgattcgac tctttccgga
    20821 aaaaagggaa aagaccacgt tacacgtctt tggtcatgat tcaagaacca aaacgacttc
    20881 ggagagttgc caaaattatg gagggtttcg gagaaagaat ccaatatagc gtttttcgaa
    20941 tctattctac agacaaagaa ttagaaaaac tacggtggaa attggcaaaa gtcaccgaag
    21001 aagaagacaa tatattttat ctgactcttt gcaccaagtg tgcttcgggc gcccataccc
    21061 aagaaaaaaa atccgcgtgg ccagaagctc caaaaacatt aaaaattcta taattcaagt
    21121 atctcttcag ggcatagaca taattctact taaaaagcaa aactaaatct ttgaatctat
    21181 atttaattcc aagacatatc caatctttac tcggattcag aaatagaccc tatctaatga
    21241 ttggccaacg ctcgtttttc tttcttgtga aaattccagc taaatttata atcagtgacg
    21301 agcttaaaca tacttgaatc ttaatatttg aaacaaaatg atccttggaa acaaaatatg
    21361 cacttctgaa aaaaccgaac atgaaaaata acgataaaaa acgatatact tgttctcctc
    21421 ctttaaaaac actcatatcc acaatttatg cttataaaag ccatttaaat aaaatgctct
    21481 gaatataact ttgatgccgt taggcgttga gcacatatat cttttcggaa atagcagtaa
    21541 gataaataac tgaatataac tttgatgccg ttaggcaatt tagaataaag agaagattgg
    21601 ttttagccca aattgtttcg ctaaagtgtg caaacggata aaatgtagga actactactt
    21661 ttctgaaaaa cggtgctttg ttcaaagaaa tgtgggaact cccactttga aaaaaaggat
    21721 ttctaaattt cttaggtcaa cttacaaaaa tcgggatgcc gttggcgttg aacactgaat
    21781 ctatgcggtg cagatctacg cgatgcagat cctgaatata actttgatgc cgttaggcgg
    21841 tttagacgaa gagaagatct tgttttagcc caaattgttt cgcaccaaac gtgcaaacag
    21901 ataaaatgta ggaactacta cttttccgaa aaactgtgct ttgttcaaat aaatgtggga
    21961 actcccactt tgaaaaaaga aggtttctgc gtcccttaag tcaaacttac aaaaatcggg
    22021 atgccgttag gcgttgagca ctgaatctat gcggtgcaga tctacgcgat gcagatcctg
    22081 aatataactt tgatgccgtt aggcgattta gacgaggaga agatctgttt tagcccaaat
    22141 tgtttcgcac caaacgtgca aacggataaa atgtgggaac tcccactttg aaaaaaagga
    22201 tttctaaatt ccttagatta aacttgcaaa gaccggatgc cgttaggcgt tgagcacctt
    22261 atgaccatat ttatcaactg ttgtaggtgg tgactgaata taactttgat gccgttaggc
    22321 gcaacttgat cttgctcttt ttagaattaa ccgtgaagga atttgctaag aataagtatc
    22381 tcgataactt acagttttcg taatgaactt taaaagaatg tcagatcttt tcttggcaat
    22441 tacatataaa cgtttactta gtcttctcaa tcagaggtcc ccagccgtcg gggacaaggt
    22501 tcttctctcg catccagacg attgcattgt ccaatcggtt ttggtatttt tctttctttg
    22561 gatcccaatt tagaaagtct tcttttaaaa ggttgtcttc aatcggttct cctttgataa
    22621 ttcggttgtt ccagacggcg tacaaagtcg aaacgacctc cactttttca taattcgctt
    22681 ttttaaataa cccaatcaaa ccttggatag cccccaactc ctcttccgaa aaataattat
    22741 aagttttagt ggaactttcg tgtttttctc cttgctgaaa atgaaattgt ttttcttttt
    22801 ttgtccttcg aaaccagcga tccttttcga tttgttgaaa aaacaaaatt gtaaatttat
    22861 tgtcataagg tccggccacc ttttgaacat aatgctgtcc gaaatttctt ttcaaaatta
    22921 gatattccga tagatgtaaa agtttttcga actttacgtc tccaaattgg gaatcgtcta
    22981 aactttgatt gatgatataa gatccgagaa tttttctttt taagaaggat tgttcttctt
    23041 ttttggaact aaaagcagcc tttattttat caattttttg caatgtagtc cgttctttgt
    23101 ttgaatcggt cgcaatgaca tggagcgaag tttcgcgtgc aagccaagga gctgaaaccg
    23161 tcgaggatga tttttgattt gccgtcaatt cgccgttaaa tgctttttgg gaaagggagg
    23221 agtacagagt ttctaagtct attaaacttc gttgatattg aattttctga agttgtatat
    23281 tttcaacgaa ttctgcaaac ttgttttgta ttgaaatcgg cagaactaat gtgtaaaaat
    23341 tcattaattt ctctttagat atattcggca ttgagccagc cgaacctgtt gccaaagact
    23401 gaatttgttt cctatatttt tcttccgtaa ttaaattcga tagatatata ccattgagaa
    23461 gatccgaatt ataatttaat ctaaatatta gatctgataa aaaaagatta cacggagttt
    23521 taaatacata gcaagctgca gcaaccaatt cttttgtgtt ttttcttgta aagagcacat
    23581 cgccgtcctt cacttcgatt aattttttct cctctaattc ttccggtaac tttttatttg
    23641 cggtcggatc gaatttacat ttggtaacag aaccgagttt aagtatctct ttctccgatt
    23701 cgatcgatct tgaataatct tcacaaactg gactccaacc actgtcaata ccatagatta
    23761 catccttgag cctcttcacc tcccaaccct tctcattctt aaccggatcc ccaaacatct
    23821 ccagaaattt gctcttcacc aattcatcca acaaacgaat actttctttg cgttgggcga
    23881 tcaatgcttc ggcttggctg agaatatgtg cgatatgaat ttgatcggcg agagggggag
    23941 agggatttct aattgatcta tatgttcagt tcgtaaatta ttaatattta ccccctgaat
    24001 tgatttccga atagaatctt tataatattt cgttttaaaa aacttcccaa gatattttgc
    24061 atgtagagag ttttttggtc gaattatttt acaaaatgct ccaaaagttc catcaaagtc
    24121 ttcctcaaat tgaacatttt tgcctactat atccttactg ccacttgaag cagctaatag
    24181 aatatcccct ttttttataa attgtatttc gttaatgctt gatctttcaa tataaattag
    24241 atcattgaaa tttaaaccat tctcgttaaa gttagtggct ctcaatattg gaattttgga
    24301 agccgtttga ttattagtaa tttcatttgg cttatacgaa actcctctaa tctggcttac
    24361 ataatctttt aattcttcaa tcttaatagt catatctgat cattacttcc aaaaatcaat
    24421 actacccgac caaaatctta tacagaccca aattgatata atcattcgat ctaccccatt
    24481 tttgtttttt caagaaacct tgtttgcaca gttcctctaa atacttagca gcggtgaggc
    24541 gaccaactcc cagatccttt tcgataaatt caatttttgt ataggaatga tagaatagat
    24601 tattgatcaa gtcttggcta taaaatttac aggagcttcg gaccctatgt ttataatcca
    24661 tcatcacctg tttgatggat tggatcatat cgatggtttg gataaaagtt ccctcgaccc
    24721 cgatgagaat gaataagatc caagattccc agtcctgttt gtctcggacg ccctgaagga
    24781 atttgtaata ctgagtttta ttttgaatga tataacggtt tagatataag atgagaagta
    24841 ttagcaaatc ctttaataca agatatagaa tattcaagat tctgccggtt cttccattgc
    24901 cgtcgtaaaa cggatgaata ctttcgaatt gataatggat caccgccatt ttgattaaaa
    24961 catccgcatc ggacaattcg tcgtcattga tatacctttc caaattttcc atcaggtatt
    25021 cgatttattt taaactctga ggaggagtat agatcacttc tccggtttgt tggtttttta
    25081 aatcggtccc cgataacctt ctatagcccg ctttattctt ttccaattct tcttgaacag
    25141 ctaagatatg ttttccagtg agcagcttag aatcttttac caattgaaat ccttttcgta
    25201 aagcggatgc atagtttcct acttctttgg ctgcgggttt cattcggaaa aattttctct
    25261 ttgaagagct cgtcgtgagt ggcgatattt tccaccgcag aactatcttt agcctcttgc
    25321 aaggaaagtg tatggatcga gatattctga tttagaatat tggaagaaat accttttagg
    25381 tgtcgatggg ccgaggagac ctttttcaag acaaaggcag gattcatagg ccaatcacca
    25441 tgtgcataaa aattttagtt ttctatacat atcgaccaaa atctgcatat ttttcagaaa
    25501 aacctatgca catcctagat ctgtttttgc agctccgaca aacctttctg aatctgtttt
    25561 tccaaatcct gtaacctact cagaattacc ttcggtgatt catactgaat ctcttcataa
    25621 acttcttctt tgtatttact caaagaaaga tcgtatttac tttcttcagg cttatcccca
    25681 acaatttcat tcttaggaac gaaaaatcct ctttccgttc tcttagtctc ctctttcgga
    25741 tttcgagaat ggaaccgact cacgatgtcc ttcaaatcac tttgatgtat tttagttctt
    25801 ttgtcgtcca gagtgtatcc gtccgccaac aattcataaa accaagtatg tttcgtttcc
    25861 ccgcctttcg taaagatcag gatcgcggtg ctcactcctg catagggttt aaagacaccg
    25921 ctcggcaatg tgattaccgc ttttaattcc gcctcttcta aaagtttttt acgaagagtg
    25981 acaaaggcct ttccgcttcc aaaaagtaca ccttggggaa cgatcactcc ggcagtccct
    26041 cccattcgaa gcatattaaa aattctttct acgaatagaa gttccgactt tgtcgtcgga
    26101 agcgcgaggc tttcatggat gtctccttca tcgatatttc cggtaaaggg aggattggcg
    26161 agaacgatat cataacgtcc gtcttcattg aactttttac ttaacgaatc tttataattg
    26221 atatgcggtt cgtcgatccc gtgcatcatg agattcatca gtccgagtct taccatggta
    26281 gtatcgatat catatccgta aaaactatcg tctaaaatcg ttttcacctt cttgtctatg
    26341 acggaactta aaaagcctct ttcaaacccg tcctcatcgg gaacgatttg tttcgaatat
    26401 aatcggtaag cataaactga taagcgccca gtaaaaaacc tcccgttccg caagccggat
    26461 cggccactct ctgaccgagc cgtggagcca ctagttcggc gatcaattta atgatatgcc
    26521 gaggagttcg aaattgtccg ttctttcctg cgcttgcaat ttcccccaaa agcatctcat
    26581 atacatctcc ttggatatct tgaaacgcct gtcttccctc gttcgtgtcc ctttcaatct
    26641 ccgaaaaaat cgattctatg atctggatcg cctccgataa aagagaagcc ttaggtatga
    26701 taaaaaccgc attttgcatg tgatgcgtaa acggagaagc gtctccagtc agttccttta
    26761 agaaaggaaa tactttggtt tgtatatgca gaagcagttc attcgcggta aaattctgaa
    26821 actcactcca tcgtagtttc ttcttatcaa ttagttcgtt actaccagga actttatacc
    26881 ttccgctaaa tctggatttg tatttttctc cgataaattc tgcgtctctt tcccgcttgg
    26941 cttccaagtc atccaaacgt ttcataaaga taagatatgt gatttgttca atcgcggtta
    27001 acggattgct aatcccgccg ctccaaaaat tattccagag tttatcgatg agagatttca
    27061 attggggatt attgtgtaac attatgcagc aactaccttt ttggccagat ccaagatttc
    27121 ttcgatttct ttcggactaa aaactccgcg tatcccttcc ggatgaagaa gagtaaaggg
    27181 agattcgatc agattccttt tttggagttc gcctttttcc aagatgtaat ttttcaatac
    27241 gtccataaac tgcaactggc gactagtcaa ataactatga ttccgaataa agttttcgaa
    27301 agtcttacta acggtttcgg aaaaactttc caggatttca atcccgagga tatgtttgat
    27361 aaattgaact aactccgctt ttcgattctg ataaaccctt cgaagcaaat cgatcgtaat
    27421 atgtggatgt tgattgtata gttcttccgc taacaattca gattctattt tagaaatatc
    27481 ttttccttct ttgatctttt tgagaatcgg gctttccgaa acaagttcgt tgattttctg
    27541 ttctacgagt tcccggtatt ttgccacact taaggcttcg tgagaaggtc caaactcaat
    27601 atattccttt tcactgacaa aatcttccaa atcgaatctc gccggtccat ccaagggacc
    27661 aaagcttagg ctatacttca tcaatggaga tagcttttct atcagagtat caaatttatg
    27721 ttcgttgatt gtagcccaga atgaatttgt ctgagatgtt tgaatcagtt ctttttcttg
    27781 agcaacgata tgtatctcaa gcggcaaatt ttcgatcttc tctacaatcg attccttaag
    27841 agtttcaaac cgttcctttt ctccgaaaag atgcgccaaa gaaatttcta cgatgtcctt
    27901 ttcgaatcgc atggctttaa aatcgatcgc agaagcgatc ctaaataaag gctttatact
    27961 agaatacaaa aactctaatt tttcgggact cagatatttc caaaaatttt cttcttccaa
    28021 tctttggagt tcattccgag cttctaaaac gacgaccgac atttttggta aggcggaaat
    28081 ctgcctttgt aagttgagaa tttccttttg aaaaattgta tcttccttca attcgatcgc
    28141 tttcgcaacc ttatccaatc gaagtccaaa aagtcggacc ggtaagggaa tttgaggact
    28201 ggtcggcttc cctttcggat tcaatttaaa atattcaaaa ttatcccaac aatctatgat
    28261 taaaaacgaa ttcttttcgg gacaccagtg tttgatctta tcttcttcta aaagtcgagt
    28321 cccgcgacct atcatttgcc agaatttggt ataagagtaa acgggttttg caaatacaag
    28381 attcacgatt tcgcggacat cgattccggt atcgagcata tccacactga ttgcgattct
    28441 tggcatgtcg ttcttgataa attgatccag caatccacca gtcccatgca cgcgcggatc
    28501 ttcgctgact ataacttttg caatttctcc tttgtattcc ggatacaaag aatcaaaaat
    28561 ttcctccatc cttcttgcat gtgctttagt catacaaaag aagattgttt ttcctggaag
    28621 aactccgtcc ggatccttga tacattcttc cataaattcc cttacaatga gagaatttgt
    28681 tcctctgtta ataaccgttt tttcaagttc cgttccttca aaattgattt cttctatttc
    28741 tcttccttct aatatcaatt ttttctgatc tgccaacgaa attgtacgtt cgttgatacc
    28801 ttccgcttga aacttagatt taattttcat tatttgaaaa ttacacaagt aaggtggaac
    28861 atgattcacc gcctcctcat aggagtaaac aaaagtcggg accccatcct cacattcaaa
    28921 caaccgaaat gtattatgat caattatgtc cgttggagtc gccgtgagtc ctaacgttat
    28981 agtattaaaa taatctaata tttcttggta cgtattataa atacttctat gactttcatc
    29041 cacaacgacc aaatcaaaaa agtgaggact gagtggctgt atttcgtctc gaataatatt
    29101 gagcatcgta ggatatgtag aaacatagat cctacgttct ctggaaattt ccaattctcc
    29161 ctctttcggc caaatcggtt catccggaag atattcctta aaggcatcca aggtttgtct
    29221 tcgaagcgct attcgatcta caagaaagag agtacgattc acccacccgg aacgcatcaa
    29281 ggcgtcaacc agcgccacac aggtccttgt ttttcctgtg ccggtagcca taaccaagag
    29341 aaactttttt ctttttttct cgatcgcttc cataacggca cgaatggatg caatttgata
    29401 ggttctacct gcaattttag tatcaatcga ctcactcact aaaggtttac gagtctctct
    29461 taaataagag tatcgttcca aatcgtgacg agtcgggaaa ccatatactt tcttaggtgg
    29521 gtaatttccc aaatcccaaa agtatatatc atgtccattc gtataaaaac aaaatggtag
    29581 cgaacctccg tgtttttctt gtatgctatg acaatattgc ttggcctgct ctcttccgat
    29641 cgcggaatct ttagaagttt tttttgcctc aacgactgca atgggcttac catttttacc
    29701 tatcaataca taatcgctaa attgatgctg agctgttgat gagcgggctt ttaaaagtcc
    29761 attgaaattt ttgacttcta tatcaaactc ttcgattacc tgagttcgat cctgtaaatt
    29821 ccaacctgct ttttgcagtc tttgatcgat aatatcttta cgcgtttctt tttccgattt
    29881 caaaataaac tcgaatggtc aatttacttc gtcgactaac gttgaatctt ttaaatcaga
    29941 ttgatattag agatctgtta aatacttcaa gattattttt tgtcagaaat aaaaagaatt
    30001 tgtagaaatg agacttaata taggaaattc agccaaaaga gacagagaaa ataagaacct
    30061 gttgtagtct gatatattaa attgcaaaaa gtttagccgg ctaaacttcc tgaatataac
    30121 ttttattccg ttatagcagt tctttcttca aatataactt tgatgccgtt cggtgataac
    30181 tctcgccaaa aacgcaaaaa gccagacata cttgtctggc ttttctttga ccggtcgtaa
    30241 gaccgttatt tgtttgttcc ggtttcaccg gatttgattg tcattccttc acaaaatata
    30301 tcctgcgatg agagcaatgg ttgcatttgt ttcaattgaa atcttctttt agatttcttc
    30361 ctggcgtcat tgacattagc aaggtccccg agtgtcctca agactttcgt aatagggtac
    30421 atccgcagcg attcatcggg agtcataacc aaccccacaa ataattggat ctcaatataa
    30481 atctgtcgga attacgacaa aatcttctgt aaaacttagt tcccactcca caacgcgatt
    30541 cataaagagc gttgtgttga gttttcccta tttttgggtg gggcggaaaa tttttctcta
    30601 tcagaaaaac atactttttg caagtagaaa gactcattct tgtcggaaca cttgaaaaat
    30661 atgcgttttt gagcccagaa cggcgatcca tagaaagccc gttctgttga gttcattctg
    30721 attctaaaat cctattcaac ttgtggggtt ggttatggta aagggatcga tccaatccat
    30781 ccaaaaaata aagtaggagg ctctaccttg gctaaaacaa agaatcggcg agtagtattc
    30841 ctaccgatca aaccggagtt tgctcataaa atcatcaatg gggaaaagaa tatagagttt
    30901 cgaaagaagt tctcttccca agaagttgaa accattgtga tctactcttc cagtcccgaa
    30961 aagcgagtca ttggttatgc aactgtcgat tccatcgtaa tcgatactcc tgattctctc
    31021 tggaaacgct tctataaaaa agggggaatc gataaggata ggttttcttt ttattttaat
    31081 ggaaaggaaa cgggagttgg tattcgaatt aagaatgtaa gtagattgaa agaggcttta
    31141 cccctactca gttgggaatc caaggagcga ttccgcagaa ctttaagttt ttggaaaaag
    31201 ggattattac gatattagag cgaaacctta tttaaggaag aagactaagt ttgaattagc
    31261 ttttgataca agcgaccgac taacaaaaga taatagaaat tttaatgctt ttttgagaat
    31321 catagccgag aatgtaaaat taggcaagga aaggtcgcgt aaaatttcgc ttgcattgtg
    31381 ttcagttgcg atttttcctc ttctacccat atgcagtttc ctttaatcga aatttgttgg
    31441 accataatct taggccgcga tcgagaatct atccttcgaa acctgatgag cagtcattag
    31501 gcgatcactg agaatccgtc aagcaaacct aaagaacaat aaaacatatt acaattttaa
    31561 acctactttc ataggaaaat cataatgaca agtgctcaac aacgcgctgc gctacaacgc
    31621 caaatctggc aaatcgcaaa tgatgtacga ggtgcagtcg acggatggga ttttaaacag
    31681 tatgtgctgg gcacactttt ttatcgtttc atcagcgaga actttaccaa ctacatggaa
    31741 ggcggtgata gcagtattca gtattcaaaa ctaaacgaca aaaaaatcac caaagagatc
    31801 aaggatgatg ccattaaaac caggggatat tttatctacc caagccagct cttcgccaat
    31861 gtcgttagca aggctgacga caacgagagc ttgaatactg acctggcggc tatatttaaa
    31921 gcaatcgaaa cctctgcgaa cggatttcca tcagagcatg acattaaagg attgtttgcc
    31981 gattttgata ctacgagtaa tcgcctcggg aacacagtaa aagataaaaa cagccgtctt
    32041 gccgccgttc tcaaacgtgt ggccgagcta gattttggtg attttgatag cagtcatatc
    32101 gatttgtttg gcgatgccta cgaatttctc atctccaact atgcggccaa tgcaggtaaa
    32161 tccggcggtg agtttttcac gccccagcat gtctccaagc tgattgctcg gctggctata
    32221 cacaagcaga cacgcatcaa taaaatctat gaccccgcct gtggttccgg ctccttactt
    32281 ttacaagcca aaaagcaatt tgatgatcat atcatagaag aaggtttttt cggccaggag
    32341 atcaaccata ccacttacaa cctcgcgcga atgaatatgt tcttgcataa tatcaactac
    32401 gataagttcg atatcgagct gggaaataca ctgatcgacc ctcagcataa tcatgaaaaa
    32461 ccattcgatg ccattgtctc caatcctccc tactcgatta actggaaagg aagcgatgat
    32521 ccgaccttga tcaacgatga gcgttttgcc ccggcaggag tattggctcc taagtccaag
    32581 gcagactttg cctttgtgct ccatgcactc agttatttat cgagtaaggg tcgtgcggcc
    32641 attgtctgct tccccggtat tttttaccgt ggtggcgccg aacagaaaat ccgtcagtat
    32701 ctggtaggta ataactttgt cgaaaccgtc atctcactag cgcctaattt gttttttgga
    32761 accaccatcg ccgtaaatat tctggtactc tctaaacata aaacagatac aaacacgcag
    32821 ttcattgatg caagtggtct tttcaaaaaa gagaccaata ataatatact caccgaagac
    32881 catattgaac ggatcatgca gaccttcgat agcaaggttg atacggagca ctttgcaaaa
    32941 tccgtaagcg ttgagactat cgccaacaac gattacaatc tatctgtaag cagttatgta
    33001 gaagccaagg acaaccgaga agtgatcgat atccaaaaac tcaacgcaga gctaaaaatc
    33061 accgtcgcca aaatcgatca gctccgtgca gacattgatg caatcgttgc ggagattgaa
    33121 gggtgagtaa gagctttatg gaaaagcttt tgaagggtgc caaagtggaa tggaaagcgc
    33181 tgggggaagt aattatatcg aatacaggag gaggaacccc ttcaaaagca aaatcagaat
    33241 actggaacgg tgaaattcct tgggcttcag ttggagatct aagcattgat gggcatttta
    33301 taaaaaaaac cagaaatcac gttacttctg aaggtttaaa agacagttcc tcaaatttga
    33361 taagcaaggg agatgttatt gttgctgtaa agatatctcc cggaaaaatg aaaattgctg
    33421 gcattgatct tgccattaac caagatttgc gcggattaaa acttaaagat gaaattagtg
    33481 caaagtttct aaattactac tttcagattt taatattgca agggactgga accattgtaa
    33541 aagcaatcac ctcaaaagat ctagagaaaa tccaaatccc cattccgccc ctgcccgccc
    33601 aagaagaaat cgtccgcatt ctggacgcat ttactgagct tactaccgag cttactaccg
    33661 agcttaccac tgagcttacc gcacgaaaaa aacagtataa ttactatcga gatcaactct
    33721 taagttttga acaaggagaa gtggaatgga agacattggg ggaggtaact ttaccaacga
    33781 acaatattag atggtcagac acagatcatt cttatcgtta tattgattta acgtccgtaa
    33841 gccgtgaaaa caatttaatc accgaaacat ctaaaataac agcgagaaat gcgccaagca
    33901 gagcacaaaa acttgtcgaa aaagatgatg tgatttttgc aactactcgt ccgactcaac
    33961 aacggttatg tttgatcaac gatgaatacg ctggcgaagt tgcgagtaca ggctactgtg
    34021 ttttaagagc taaagtcgac gaaattttgc caaaatggat atattattgt atttcttcaa
    34081 ttgaattcaa aatctacgtc caagaaaatc aaagtggttc ggcctatcct gcaatttctg
    34141 atgctaaagt gaaagaattc aaattgccca tccctcccct cgccgaacaa gaacgtatcg
    34201 tcgccatctt agacaaattc gatgccctga ctagctcgat cagcgaaggt ctgcctcgcg
    34261 aaattgaact acgtcaaaag caatatgagt actatcgtga attgcttttg agcttcccga
    34321 aagcagaggt aggtccgaca tgagcatgga tatagtaaag cttctaaaag atgccgatca
    34381 aaaagtccag ttgctctatg catttaatgg cacgggcaag actcgtcttt ccagggaatt
    34441 caaacagctc gttgcaccca aaaacaatcg tgatgaggca gatcaagctg agtcttcgca
    34501 taacaaaatt ctttactata acgcctctac cgaagattta tttttttggg ataacgactt
    34561 agagaaagat gcggaaccaa aattaaaaat tcaatccaat tcgttcacgg attggatact
    34621 gaaagaccaa ggacaagatc gtaatatcat aactaatttt cagcattata ccaacgaaaa
    34681 gctaacgcca cgattcaatg aagcatacac cgtcaaagat aaaaacgagc aagaggttat
    34741 tgttaaagag ttttcggaag taaccttctc cctgacacgg ggcaacgaag agcattcagg
    34801 taatcttaaa atttccaaag gcgaagagag caatttcatt tggagtattt tttacagttt
    34861 actggaacaa gttatcagtg ttctaaatgt catcgattca agtgaacagg aaacggacca
    34921 atttgatcag ttggaatacg tgtttattga tgatcctgtc agctccttag atgagaacca
    34981 tttaattgaa ctagcggcgg aactgattca gtccagtaaa tcagatatta gatttctaat
    35041 cacaacccat aatccgcttt tttataatgt gcttcacaat gaatttaaga aagatacttt
    35101 caaaaaatat atcctgaaaa aacaggaaga tgaaagctat gaattagcga accaatccac
    35161 tgattctcct ttttcttacc atcttcatct taaagccgaa ctcgagaagg cgatcgaaac
    35221 aggtcagtta cataaatatc atttcaattt tctcagaaac attctagaaa agacttctac
    35281 gtttgtcgga ctggagagat ggggagatct gttaccaaaa acagaggatg gcgatccgaa
    35341 tccttatgag gttcgaatta tcaatttctc aagccattcc aaacattcag ataatgaagt
    35401 cgttgaggtt ccggatgagc acaggcgagt tctaagcttt ctggttaaaa agctcgatga
    35461 aatgtatcgt ttaagaatgc gtaccaaata agatccgaag gcaattgaat gactgaatac
    35521 aaaaccatag ccgaatccaa tcactttatc gttttagata aatacaacag ggagtggcag
    35581 gtaagcgaaa gctaccaaag cgaagccgac ctggaaaaag aattggttca ggatttgata
    35641 aaccaaggat atgaatttcg taccgatatc agtactcctg agaagatgtt ggccaatgtc
    35701 cgagagaggt tgcaagcgct gaacgctatg cagttttcag agggagaatg gcttcgattt
    35761 gtggagacct ggctggataa acccagcgat acggtcatag ataaaacccg caaaattcat
    35821 gatgattata tccacgactt tgtctttgat gatggccata ttcagaacat ctatctatta
    35881 gataaaaaaa atatttcccg aaacaaagtg gaggtgatca ggcaatttga acaagctggc
    35941 actcattcga accgttatga tgtaaccatt ttagtaaacg gcttgcctct cgtgcagatc
    36001 gaactaaaaa aacgcggtgt tgcgattcga gaagccttca atcagatcca ccgttatagc
    36061 aaagagagtt ttaatagcga gcattcctta tttaagtatc tgcaattatt tgtaatttca
    36121 aacggaaccg atagccgtta tttcgctaac accacccatc gaaataagaa cagcttcgat
    36181 tttaccatga actgggcaaa agcagataac agcctcatga aagatttaaa ggattttact
    36241 gctacatttt tccagaaaaa caccttgttg aacatattgc tgacctattc cgtatttgat
    36301 gtcagtgata ccctgctcgt gatgagacct taccagattg ctgcaacaga gcgcattcta
    36361 tggaagataa aaagctcgtt tggaaccaaa aactggagta agcccgaagg tggcggttat
    36421 atttggcata ctacaggttc cggcaagacc ttaactagtt ttaaagcagc acgtctatcg
    36481 accgagttgg attttatcga taaggttttt tttgtggtgg atcgaaaaga tttagattac
    36541 cagaccatga aagaatacca gcgtttttcg ccggacagtg tcaacggttc tgacagcaca
    36601 gcgggcttaa agcgcaacct cgagatggat gataataaaa tcattgttac caccatccag
    36661 aagctcaata accttataaa aagtgaaagc gacctatcca tttacaacaa gcaagtcgta
    36721 tttatttttg atgaggcgca ccgcagccag ttcggtgagg cccagaaaaa cttaaggaaa
    36781 aagtttaaaa agttttatca atttggtttt actggtactc cgatctttcc gcaaaacgcc
    36841 ctaggtgctg acaccaccgc tagcgtattt ggccgtgagt tacattctta cgtgataaca
    36901 gacgccattc gcgatgaaaa agttttgaag ttcaaggtgg actacaacga tgtacgtcca
    36961 aagtttaaag aaatcgaaac ggagcaggat gagaaaaagc taaccgcagc ggaaaacaaa
    37021 caagccttgt tacacgaaga acgtattcgt gagatttccc agtatatctt aaatcaattt
    37081 aagcagaaga cccatcgcct gcagccgagc tcaaaaggat ttaacgccat gtttgcagtg
    37141 agtagcgtgg atgccgccaa actatattac gaatcgttca aggaagtaca aaaagaccaa
    37201 gataaaccgt taaaagtagc gaccatcttc tccttttctg cgaatgaaga acaagatgcg
    37261 gtaggtgaaa ttcaggatga aagttttgaa gtttcagcta tggaaagcac cgccaaggaa
    37321 ttcttgagcg ctgccatcaa tgactataac ataatgtttc aaaccaattt tggtgtggat
    37381 agtaatagct ttcaaaacta ttatcgagat cttgcgaaga aggttaaaga tcgggagata
    37441 gacctattga tcgttgtcgg aatgtttctg acaggatttg atgctcctac actgaacact
    37501 ttgtttgtcg ataaaaacct acgttatcat ggtctgttgc aagcctattc acgaacgaat
    37561 cgtatctacg acacgacaaa aacctttgga aatattataa cttttcgtga cttagaaaaa
    37621 gcaacgatcg aagccattac cctttatggc gataaaaaca ccaaaaacgt ggtgttggaa
    37681 aaaagttata aggaatatat ggagggcttt accgatttgg caactggtga agcacgacgt
    37741 ggttatgtgg atgtggtagc agaattgcag caacgtttcc cgaagcctga agagattgaa
    37801 aaagaatccg ataagaaagc cttcgtgaaa ctgttcggtg aatatttgcg tgtagaaaat
    37861 gtattacaaa actacgatga atttacgagt ctgaaggcat tacaaagtgt cgatatgagt
    37921 aatcaggaag cggttgagga atttaaagcc aagcattatg taagcgatga aggcctggca
    37981 gcactgcaga agattcaagt cccagcagaa cgtaaaattc aggactatcg ctccacttat
    38041 aacgatattc gtgattggct acgccgccaa aaatctggcg acgaaaaagt gaaacctcgt
    38101 attgattggg acgatgtggt ctttgaggta gacctcctta aatctcaaga gatcaattta
    38161 gattacatcc tggaattgat attcgaacat aataaaaagg taaagaacaa atcaaccctg
    38221 attgaagaca tacgtcgggt cattcgcgct agcataggta accgtgcaaa agaaagtctg
    38281 atggttgatt ttatcaatca aaccgatctt gaccagatta gtgacaaagc cagtgtgatt
    38341 gatgccttct tctcatttgc acagacggaa caaaagcggg aagcggatga acttattcaa
    38401 accgaaaact tgaacgcaga ggcggccaag cgctatatta cctcctcatt aaggcgagaa
    38461 tttgccagtg agaacggaac tgagctaaat accattctac caaaaatgag cccgttacat
    38521 ccgcaatatc tgactatcaa acaaagcgtt tttcaaaagg tatcggcttt tgttgagaag
    38581 tttaaaggtg taggtggaca aatctaatca gagtaattca gaacaaggct atgtccgttg
    38641 aactggaatt cctttggcgt agacgcaacc cctctcccca aaacgcaaaa agcccagaca
    38701 tgttgcctgg cttgtcacgt tgttggcgtg cgttttgttg tag
//
LOCUS       ILLJICEF_16             2491 bp    DNA     linear       08-DEC-2021
DEFINITION  Genus species strain strain.
ACCESSION   
VERSION
KEYWORDS    .
SOURCE      Genus species
  ORGANISM  Genus species
            Unclassified.
COMMENT     Annotated using prokka 1.14.6 from
            https://github.com/tseemann/prokka.
FEATURES             Location/Qualifiers
     source          1..2491
                     /organism="Genus species"
                     /mol_type="genomic DNA"
                     /strain="strain"
     gene            complement(61..360)
                     /locus_tag="ILLJICEF_00099"
     CDS             complement(61..360)
                     /locus_tag="ILLJICEF_00099"
                     /inference="ab initio prediction:Prodigal:002006"
                     /inference="similar to AA sequence:ISfinder:ISLin2"
                     /codon_start=1
                     /transl_table=11
                     /product="IS3 family transposase ISLin2"
                     /protein_id="X:ILLJICEF_00099"
                     /translation="MNKKGKYSPEFKEQAVKRTLSGSFTIKEVAGSLGISYFVLRQWR
                     GEYLKKSEDQLPLTDKQLKESEELKKLRKENLKLKEEVNILKKFAAMLSREQNPD"
     gene            complement(456..1655)
                     /locus_tag="ILLJICEF_00100"
     CDS             complement(456..1655)
                     /locus_tag="ILLJICEF_00100"
                     /inference="ab initio prediction:Prodigal:002006"
                     /codon_start=1
                     /transl_table=11
                     /product="hypothetical protein"
                     /protein_id="X:ILLJICEF_00100"
                     /translation="MKLNKLTRILQIFFNPLYILAIPIILLIRVFRPFIKIRFGTLHS
                     EIFGIFAINPELILCNKEAGIDQPKHKTIDIWYFGSKISNTQLALMWKRVFFVLPFWL
                     IRPLLLANKYIPGGMNHLVEKLNGRDFHNLFDRYPVHINFSEEEELYGMLELEKMGIT
                     AGAKFVTILARDSVYTREKEPDRDWSYHDYRNTDVNSYVKAAQFLVNAGYFVIRMGSK
                     VKDKFEFQNKNVIDYATNGTRSDFMDIYLGAKCEFCITMGSGWDSIPFIFRKPIVYVN
                     LVPIGYIYSYSTRYITISKKYFSIPDNRELTLKEIVSRNLHNFFESSQYINNGIKLIE
                     NTPEEIYDVVIEMFQRLNGNWESQPEDDQLQKIFWMRIPKGDKVHGEFKGRYGAAYLR
                     KNVWWLS"
ORIGIN      
        1 ctcctaaaac gttagccatg ctttgaatcg aatactcaaa tcgatgagtt tccatgaaca
       61 tcaatcggga ttttgttcgc gggaaagcat ggctgcaaac ttttttagga tattaacttc
      121 ctctttcagt ttcagatttt ccttccgaag ctttttcagc tcttcacttt cttttaactg
      181 tttatccgta agtgggagct gatcttctga ttttttcaag tattctcccc tccattgtcg
      241 taacacaaaa tagctgattc caagtgaccc tgctacttct tttatcgtaa acgaacccga
      301 aagtgttcgc ttgactgctt gttctttaaa ctccggagag tattttcctt tcttattcat
      361 attcaccttt acctcattcg ctgagtaaaa ggtgtccgtt tttacgtaac taggttattt
      421 ttagaatttt atagaagtag aaggttataa taattctaac ttaaccacca cacatttttt
      481 cgcaaatatg ctgctccata cctaccctta aactccccat gaactttatc accctttggt
      541 attctcatcc aaaatatctt ctgcaattga tcatcctcag gttggctttc ccaatttcca
      601 tttaagcgct ggaacatttc tataacgacg tcataaattt cttcaggtgt attttcaatt
      661 aactttatcc cattatttat atactgagat gattcaaaaa aattatgcaa attcctcgat
      721 actatttctt ttaaagttaa ttctcgatta tcaggaattg aaaaatattt tttcgaaata
      781 gtgatataac gggtagaata tgaatagatg tatccaatcg gaacaagatt gacatataca
      841 attggttttc gaaaaataaa aggtatagaa tcccagccag aacccattgt aatacaaaac
      901 tcgcattttg caccgagata tatatccata aagtcgcttc gtgttccatt tgtcgcatag
      961 tctataacat ttttattttg aaattcaaat ttatctttta cttttgaacc cattctaatt
     1021 acgaaatatc cagcattaac gagaaattgt gcagccttca cataagaatt aacatcagta
     1081 tttctataat cgtgatatga ccaatctcga tctggttctt tttccctcgt gtaaacactg
     1141 tcccttgcta aaattgtcac aaacttagca cctgctgtaa tccccatctt ctcaagttcc
     1201 aacattccat ataattcttc ttcctcagaa aaattgatat gaaccggata acggtcgaac
     1261 aagttatgaa aatcacgccc atttaatttt tctactaaat gattcattcc gccgggaata
     1321 tatttatttg ctaaaagtaa tggtcgtatc aaccaaaatg gcaaaacaaa gaatactctt
     1381 ttccacataa gcgccaattg agtattagag attttacttc caaaatacca aatatctatc
     1441 gttttatgct tcggttggtc tattcctgct tccttattac atagaataag ttccggattt
     1501 atagcaaata ttccgaatat ctcagaatgt agtgttccaa aacgaatttt aataaatggt
     1561 ctaaaaactc gtattagcaa aattatcgga attgctaaaa tatataatgg attgaaaaat
     1621 atttgtaata tgcgtgttaa tttatttagt ttcatatgcc aatgaaattt tactacttct
     1681 tattcttctg gttcgatacg ttttctataa ttcggtttac tttttttact cagattctga
     1741 agagaaaaaa ttctctacct tttttgtata acttcttgaa atcaagaaaa agctaccacg
     1801 ggagtacctc atcacattac ataactttga aacattccct aagacctctg ctaactaaaa
     1861 gactcacaat gcacctataa gaaacgttac attcagtttt tgatttttaa gaaacataag
     1921 attaattttt aactattaca gattagtatt aaatgctagt ttctctaata gttttcaaaa
     1981 ccgatcatga atgaccttaa ttttcttaaa ataacttttg ttcttttaat caatgaactt
     2041 agagcatgag ggaaaaatga aagatgagct tgaacatctt taggatggcc ctttcctttg
     2101 taacctaaat ctacatagac ttccttgggt caaaaaaagc ccacaccaca gccttttcca
     2161 tctggttgat ggcctccatt tccatgtaag acttgaactc caacaataca attagatcta
     2221 cttgtggtaa ttaaacttac aaccaaactc atacctctta tgagttttac ttttagaaat
     2281 acattctatt tttggagcat gaatgctgta gattttattt tgctgcttta ctttgtgtta
     2341 agattcgtcc agagatgtcc aaaacggatt taaatcattc attaggatct tctaatttct
     2401 tctctctatc tcgtttatgc agcccaaata cattttttaa tcgttttctt tttttattgg
     2461 cacgcttcat ttgtttcgta ttaaagtaac g
//
LOCUS       ILLJICEF_17              427 bp    DNA     linear       08-DEC-2021
DEFINITION  Genus species strain strain.
ACCESSION   
VERSION
KEYWORDS    .
SOURCE      Genus species
  ORGANISM  Genus species
            Unclassified.
COMMENT     Annotated using prokka 1.14.6 from
            https://github.com/tseemann/prokka.
FEATURES             Location/Qualifiers
     source          1..427
                     /organism="Genus species"
                     /mol_type="genomic DNA"
                     /strain="strain"
ORIGIN      
        1 cgcttacgca gtcaccttcg aagaagcgag caaagccccg actgaaagtg ttgaccagat
       61 cgttcggcac gaatgggctg tgccggataa gagcttgaag tgtatcttca ccgacataat
      121 aattcctggt gatatattgg cgcgctacct gaacttgtcc tgaaacgtgg atgcctctgc
      181 gcatactttc atgctgagaa atttgcaaac ggatagcatc gccgttgtca ccatctccga
      241 aacctccacc ctcggactta tgaatcactt tgccttcgtg gtcgtgaaat gacgcaccga
      301 acaaagaaga aagcggatga tcgttgatag acttcacagc atcctccatg agcttctttg
      361 gcgaggggga ttgttccaag tctgcaaaga tcaacagcaa gtcgatgaga tcacgttcgc
      421 cctcaag
//
LOCUS       ILLJICEF_18             3329 bp    DNA     linear       08-DEC-2021
DEFINITION  Genus species strain strain.
ACCESSION   
VERSION
KEYWORDS    .
SOURCE      Genus species
  ORGANISM  Genus species
            Unclassified.
COMMENT     Annotated using prokka 1.14.6 from
            https://github.com/tseemann/prokka.
FEATURES             Location/Qualifiers
     source          1..3329
                     /organism="Genus species"
                     /mol_type="genomic DNA"
                     /strain="strain"
     gene            complement(322..621)
                     /locus_tag="ILLJICEF_00101"
     CDS             complement(322..621)
                     /locus_tag="ILLJICEF_00101"
                     /inference="ab initio prediction:Prodigal:002006"
                     /inference="similar to AA sequence:ISfinder:ISLin2"
                     /codon_start=1
                     /transl_table=11
                     /product="IS3 family transposase ISLin2"
                     /protein_id="X:ILLJICEF_00101"
                     /translation="MNKKGKYSPEFKEQAVKRTLSGSFTIKEVAGSLGISYFVLRQWR
                     GEYLKKSEDQLPLTDKQLKESEELKKLRKENLKLKEEVTILKKFAAMLSREQNPD"
     gene            complement(901..1248)
                     /locus_tag="ILLJICEF_00102"
     CDS             complement(901..1248)
                     /locus_tag="ILLJICEF_00102"
                     /inference="ab initio prediction:Prodigal:002006"
                     /codon_start=1
                     /transl_table=11
                     /product="hypothetical protein"
                     /protein_id="X:ILLJICEF_00102"
                     /translation="MSFWCSSKGKSGYTAPQTNIESFENPDYIRNHFRSSGFKKIEIV
                     PFSNSIEVKSIQEFLNMMIEGSAPIQLMKSKLEEPVWKEKEKIMFDHLSEQLALLPIS
                     LSSEAYITIAKKS"
     gene            complement(1188..1706)
                     /locus_tag="ILLJICEF_00103"
     CDS             complement(1188..1706)
                     /locus_tag="ILLJICEF_00103"
                     /inference="ab initio prediction:Prodigal:002006"
                     /codon_start=1
                     /transl_table=11
                     /product="hypothetical protein"
                     /protein_id="X:ILLJICEF_00103"
                     /translation="MFNPLSSVEPWSLVAEGYTKSTKQFLECYALKAMELMSLKADYV
                     VLDVQVRDPFYSTCKKRKGGLRDRFFDSYDRAIEERDKRNKSSKRFVFTYVMDGQKLE
                     NDRFDAAFSMFGLMFFPDKVRGLKEIHRVLKPKGKIAVSSWAPISNSILMQCLFGALR
                     KANPDIPPLKQI"
     gene            complement(2925..3227)
                     /locus_tag="ILLJICEF_00104"
     CDS             complement(2925..3227)
                     /locus_tag="ILLJICEF_00104"
                     /inference="ab initio prediction:Prodigal:002006"
                     /inference="similar to AA sequence:ISfinder:IS1502"
                     /codon_start=1
                     /transl_table=11
                     /product="IS5 family transposase IS1502"
                     /protein_id="X:ILLJICEF_00104"
                     /db_xref="COG:COG3039"
                     /translation="MRNSKVLKPEILSLDKAYANNAIKDKLKKRNIRYRIPNKKNAKN
                     PEWIAPLNPFRWTVERTFAWFNAFRAVKTCWEFKLKNYTALFQIAFAIILFRMSCK"
ORIGIN      
        1 tcccatgatt agaatctgtt gtggcaatcc gaaaacgttt ctcctgtttt ccttgaattt
       61 cacaaagttt catcactttt cgaaccgttc ttgctccgta aattgaatac actttcttca
      121 cttcccgaag caaccgaact aagccgtaat tcttacgact tgttagccac gtttcccgaa
      181 tgaactcgac aagttcagga ttatattttt ctaattcgtt tttactccgt tttagaaatt
      241 gatagaatcc tgaacgagac actcctaaaa cgttagccat gctttgaatc gaatactcaa
      301 atcgatgagt ttccatgaac atcaatcggg attttgttcg cgggaaagca tggcggcaaa
      361 cttttttagg atagtaactt cctctttcag tttcagattt tccttccgaa gctttttcag
      421 ctcttcactt tcttttaact gtttatccgt aagtgggagc tgatcttctg attttttcaa
      481 gtattctccc ctccattgtc gtaacacaaa atagctgatt ccaagtgacc ctgctacttc
      541 ttttatcgta aacgaacccg aaagtgttcg cttgactgct tgttctttaa actccggaga
      601 gtattttcct ttcttattca tattcacctt tacctcattc gctgagtaaa aggtgtccgt
      661 ttttacgtaa ctaggttaat ctcacaaata tagattttgc tacaaaactt tgaaactcac
      721 actcttagaa aaaatttccc aatttctctt acgaccctgc tcatgttaac tctgatgttt
      781 tataggaacc ctgatatttt atgggaacta tcatactgta aaaaagtaga atgattctgt
      841 cgtaaggtta aaatcttcct ggctcaatct gaaatcgata gagctaaaaa caaaaagata
      901 ctaggatttt tttgcaatcg taatgtacgc ttctgaagaa agtgaaattg gaagtaaagc
      961 gagttgttcc gaaagatgat caaacataat tttttctttt tctttccaaa cgggttcttc
     1021 caatttactt ttcatcagtt gtataggtgc acttccctcg atcatcatat tcaaaaattc
     1081 ttgaatactt ttgacttcga tcgaattgga aaaaggaacg atttcaattt ttttaaaacc
     1141 agaagaacga aaatgattcc gaatataatc cggattttca aaactttcta tatttgtttg
     1201 aggggcggta tatccggatt tgcctttcga agagcaccaa aaagacattg cattaaaata
     1261 gaattagaaa tcggagccca actagaaacc gcaattttac cttttggttt taatactcta
     1321 tgaatttctt ttagacctcg tactttatca ggaaaaaaca tgagaccgaa catggaaaaa
     1381 gccgcatcaa aacgatcgtt ctccaacttc tgtccgtcca taacgtaagt gaaaacaaaa
     1441 cgttttgaac ttttgtttct tttatcccgt tcttcaattg ctcgatcata ggaatcgaaa
     1501 aatcgatcgc gtaaacctcc tttacgtttt ttgcaagtgg aatagaaagg gtcccggacc
     1561 tgcacgtcta aaactacata gtccgctttc aagctcatca actccatcgc ttttaaggca
     1621 taacattcta agaattgttt ggtggattta gtatatcctt ctgcaactag agaccaaggt
     1681 tctacggaag ataatggatt aaacatgatt caaaatttta gtaatccttc catattacca
     1741 gcaaaaaaat acggaaatac atatccgaca acactatcat aaaacataaa ttcctgatta
     1801 tacttaattt gtgagaactt ttgaatattc gagtctcata attcagatta acaaaactga
     1861 ttcaatccat catttccatg aaatagaaac aaatggagaa ttcattcttc aaaaactcta
     1921 ttattaaaat cgactgttta tttccggtcc cattttcaca cgtttgagca gaagccatct
     1981 caaaaatatc ttagaatcga cattttaacc aaagataaag tgtttttgat aaattctagt
     2041 aatttccaat tacataccgt ttaaaagtaa aattgaatca aaaattttag aacttgtccc
     2101 aaaacctcaa gatgtgggaa ctcacacaaa aatttaacaa tattagaatt gcttgaaagt
     2161 tcgcaaatta ccaaatgtga cggtttttgt aggaaccatt gtgttttatt aaaaatttct
     2221 aaagaactat catataaatt ctttaaggtt ttgggacaag ttcttaattt ccaaaatctt
     2281 tgtttttaat tgtaatcaca ccaaacaaaa tcattgattt aaattaacgt gaattcgacc
     2341 taagaaaatc agggcgaatt cgactgtcac cagcaaacct ctgattaata aattgcatgc
     2401 agaaaatatg atataacaat cgtctttagt tttagtttag aaagcgtttg ctgagtttct
     2461 agagcgatgt gttgagttca agaagcgaga cggctttagt ttgaaagaat gttctgctga
     2521 tttccccgca cgatccattt cgagttactc aagttaaatt atgattcaaa tttcatttcg
     2581 atacaaacat tcagtttcgt ctggagcagt agcaaaatat ctattactca taactatata
     2641 ataaagtacc taatatttta catggaatca gtgttttgtg ataaaattaa cggtactcaa
     2701 ttttatagag atcagtagta aacttttgaa ataaatttat atcggatacg cttgacacac
     2761 ccattcgaca aaaatcatat aaaagtatga gcaaagtaaa taaaaataag aagaagttgg
     2821 cggcggaaca acgcgaagaa ctactcagta cattgaaaga ccgttttgca aaaaacatga
     2881 atcgtcataa ggatcttgaa tggactaaga gcttgtccca aaacctattt acaggacatt
     2941 ctaaataaaa tgatagcaaa tgcgatctgg aataatgctg tataattttt gagtttgaat
     3001 tcccaacaag tttttacagc tctaaatgca ttgaaccaag caaaagtacg ttcgaccgtc
     3061 catctaaaag gatttagcgg agcaatccat tcagggtttt ttgcattctt tttatttgga
     3121 attcgatacc gaatattcct cttttttaat ttgtctttaa ttgcattgtt agcataagcc
     3181 ttatctaatg aaagaatctc cggtttcaaa actttagaat ttctcaatat tctaaagttt
     3241 cttaaattag gaaataatag tttagaatca tgagttccgg ctggggcgat tacaaaagct
     3301 acaggtgctc cacgccgatc gacgagaat
//
LOCUS       ILLJICEF_19             1377 bp    DNA     linear       08-DEC-2021
DEFINITION  Genus species strain strain.
ACCESSION   
VERSION
KEYWORDS    .
SOURCE      Genus species
  ORGANISM  Genus species
            Unclassified.
COMMENT     Annotated using prokka 1.14.6 from
            https://github.com/tseemann/prokka.
FEATURES             Location/Qualifiers
     source          1..1377
                     /organism="Genus species"
                     /mol_type="genomic DNA"
                     /strain="strain"
     gene            89..391
                     /locus_tag="ILLJICEF_00105"
     CDS             89..391
                     /locus_tag="ILLJICEF_00105"
                     /inference="ab initio prediction:Prodigal:002006"
                     /inference="similar to AA sequence:ISfinder:IS1502"
                     /codon_start=1
                     /transl_table=11
                     /product="IS5 family transposase IS1502"
                     /protein_id="X:ILLJICEF_00105"
                     /db_xref="COG:COG3039"
                     /translation="MRNSKVLKPEILSLDKAYANNAIKDKLKKRNIRYRIPNKKNAKN
                     PEWIAPLNPFRWTVERTFAWFNAFRAVKTCWEFKLKNYTALFQIAFAIILFRMSCK"
     gene            complement(968..1270)
                     /locus_tag="ILLJICEF_00106"
     CDS             complement(968..1270)
                     /locus_tag="ILLJICEF_00106"
                     /inference="ab initio prediction:Prodigal:002006"
                     /inference="similar to AA sequence:ISfinder:IS1502"
                     /codon_start=1
                     /transl_table=11
                     /product="IS5 family transposase IS1502"
                     /protein_id="X:ILLJICEF_00106"
                     /db_xref="COG:COG3039"
                     /translation="MRNSKVLKPEILSLDKAYANNAIKDKLKKRNIRYRIPNKKNAKN
                     PEWIAPLNPFRWTVERTFAWFNAFRAVKTCWEFKLKNYTALFQIAFAIILFRMSCK"
ORIGIN      
        1 gcgtggagca cctgtagctt ttgtaatcgc cccagccgga actcatgatt ctaaactatt
       61 atttcctaat ttaagaaact ttagaatatt gagaaattct aaagttttga aaccggagat
      121 tctttcatta gataaggctt atgctaacaa tgcaattaaa gacaaattaa aaaagaggaa
      181 tattcggtat cgaattccaa ataaaaagaa tgcaaaaaac cctgaatgga ttgctccgct
      241 aaatcctttt agatggacgg tcgaacgtac ttttgcttgg ttcaatgcat ttagagctgt
      301 aaaaacttgt tgggaattca aactcaaaaa ttatacagca ttattccaga tcgcatttgc
      361 tatcatttta tttagaatgt cctgtaaata ggttttggga caagctctta ggttttgatc
      421 tgtaattgaa gttcttccag aaaggaacac gattggttat tcagattttg cgtatcaaaa
      481 ttttaacgag tttataagaa acgaaaactc attagacaaa gaatatagga ataaatttct
      541 aaagaagaaa accgaacctc gaaaatccgc agtaaaattg atacatttga tatacgaaga
      601 ccttttccga aaaataatag aacaatatag aatggaattt caaattgact gaatcattgt
      661 atggctagaa cttgtatccc aaaacgctca acagaatata tactttatat ataaaagaat
      721 cgttgaaaaa tgaattctcc atctgtttcc gttgcattaa aatggacaat taaagtaatt
      781 tttctgatct tatactacag gattattcaa aaactttatt atattaatta ttttatatat
      841 tagtaaaaac ttatacataa aattacccaa tattttacat tccaatagag ctctttatga
      901 cgaaaatttc cgctaatcaa ttttataaag attagtaatc caaataattt agagcttgtc
      961 ccaaaaccta tttacaggac attctaaata aaatgatagc aaatgcgatc tggaataatg
     1021 ctgtataatt tttgagtttg aattcccaac aagtttttac agctctaaat gcattgaacc
     1081 aagcaaaagt acgttcgacc gtccatctaa aaggatttag cggagcaatc cattcagggt
     1141 tttttgcatt ctttttattt ggaattcgat accgaatatt cctctttttt aatttgtctt
     1201 taattgcatt gttagcataa gccttatcta atgaaagaat ctccggtttc aaaactttag
     1261 aatttctcaa tattctaaag tttcttaaat taggaaataa tagtttagaa tcatgagttc
     1321 cggctggggc gattacaaaa gctacaggtg ctccacgccg atcgacgaga atatgcc
//
LOCUS       ILLJICEF_20              280 bp    DNA     linear       08-DEC-2021
DEFINITION  Genus species strain strain.
ACCESSION   
VERSION
KEYWORDS    .
SOURCE      Genus species
  ORGANISM  Genus species
            Unclassified.
COMMENT     Annotated using prokka 1.14.6 from
            https://github.com/tseemann/prokka.
FEATURES             Location/Qualifiers
     source          1..280
                     /organism="Genus species"
                     /mol_type="genomic DNA"
                     /strain="strain"
ORIGIN      
        1 gaaacgtctt cgtccgttat tgccaaagat taaaacaaac ccactgaaag gaggtcgtcc
       61 ccgactggat gatcgagtgg caatggcagc gatattttac agggttcgga caggaatcca
      121 atggagatat attcctccga tgttcggctc aaaatcaacg ttacatagaa gattccagga
      181 atgggtagcc gcaggagttt ttgataaaat tgaaaaagaa gcattaaaac tttatgagcg
      241 cactgttaaa attagaacta aaagaatggc agcagatggt
//
LOCUS       ILLJICEF_21           140900 bp    DNA     linear       08-DEC-2021
DEFINITION  Genus species strain strain.
ACCESSION   
VERSION
KEYWORDS    .
SOURCE      Genus species
  ORGANISM  Genus species
            Unclassified.
COMMENT     Annotated using prokka 1.14.6 from
            https://github.com/tseemann/prokka.
FEATURES             Location/Qualifiers
     source          1..140900
                     /organism="Genus species"
                     /mol_type="genomic DNA"
                     /strain="strain"
     gene            4..279
                     /locus_tag="ILLJICEF_00107"
     CDS             4..279
                     /locus_tag="ILLJICEF_00107"
                     /inference="ab initio prediction:Prodigal:002006"
                     /codon_start=1
                     /transl_table=11
                     /product="hypothetical protein"
                     /protein_id="X:ILLJICEF_00107"
                     /translation="MMLTFLGRNIPGLKASILFESFEWKGIYCRIFETPKPPKEEPDL
                     DTVLSWIAKLGGHLDRKSDAPPGPLTIFKGLMRAVEIGFMFKLLTKP"
     gene            1627..1971
                     /locus_tag="ILLJICEF_00108"
     CDS             1627..1971
                     /locus_tag="ILLJICEF_00108"
                     /inference="ab initio prediction:Prodigal:002006"
                     /codon_start=1
                     /transl_table=11
                     /product="hypothetical protein"
                     /protein_id="X:ILLJICEF_00108"
                     /translation="MVQQETDSLSLTFAALADPTRRKILATLRYGEVTVKQLAEPFAI
                     SLPAITKHLKVLEKAGLISRGREAQWRPSRLEAGPLKEAADWIDEYRQMWEARLDRLD
                     EYLRELQQKESQ"
     gene            1988..2380
                     /locus_tag="ILLJICEF_00109"
     CDS             1988..2380
                     /locus_tag="ILLJICEF_00109"
                     /inference="ab initio prediction:Prodigal:002006"
                     /codon_start=1
                     /transl_table=11
                     /product="hypothetical protein"
                     /protein_id="X:ILLJICEF_00109"
                     /translation="MNQEKIKTIIYWIVTALIAANYAFASYAYFNRGPEVVAGITKLG
                     YPMYFITILGVWKLLGAIAITAPRFPLLKEWAYAGMFFNLTSASISNAAAGMEIIHVI
                     MPMIGLVLVALSWALRPASRRLEGIWHL"
     gene            2472..2960
                     /locus_tag="ILLJICEF_00110"
     CDS             2472..2960
                     /locus_tag="ILLJICEF_00110"
                     /inference="ab initio prediction:Prodigal:002006"
                     /codon_start=1
                     /transl_table=11
                     /product="hypothetical protein"
                     /protein_id="X:ILLJICEF_00110"
                     /translation="MKNTTNQTKDELLITRIFNAPRETIFDAWTIPEQLMRWWGPKGF
                     TCPICKIDFKVGGKYLFCMRSPEEQEFWSTGVYKEIVRPEKIVQTDNFADKDGNVVPA
                     SAYGIQGDWPESILITLVFEDHQGKTKLILHHTGIPAGEIRDMTNASWNECLDKLESI
                     LK"
     gene            3251..3727
                     /locus_tag="ILLJICEF_00111"
     CDS             3251..3727
                     /locus_tag="ILLJICEF_00111"
                     /inference="ab initio prediction:Prodigal:002006"
                     /codon_start=1
                     /transl_table=11
                     /product="hypothetical protein"
                     /protein_id="X:ILLJICEF_00111"
                     /translation="MNANNTSTADREIRVTRIFDAPRDLVFRMWTDPEHVIHWWGPKG
                     FTNTFETMDVRPGGIWKFIMHGPDGTDYPNLIVFLEVVRPEKLFYKHGSDMKDHPGDF
                     HVTVLFSEQNGKTILDMTMLFNTAQQRNETVEKYGAIEGLNQTMDRLVEYLAKQKG"
     gene            3749..4297
                     /locus_tag="ILLJICEF_00112"
     CDS             3749..4297
                     /locus_tag="ILLJICEF_00112"
                     /inference="ab initio prediction:Prodigal:002006"
                     /codon_start=1
                     /transl_table=11
                     /product="hypothetical protein"
                     /protein_id="X:ILLJICEF_00112"
                     /translation="MSKSKMIVLSVLAVFAALVIGIIAVASTKPAEFRFERTLSIKAQ
                     PGKIFTFVNDYHNWPSWSPWEKLDPGMKRSYSGASIGLGSVYEWEGNSEVGKGRMEII
                     ESNSPSNIKMKLDFISPFEAHNTAEFTFVAKDGKTNVTWAMYGPNAFISKLMGLFYDM
                     DQMIGKDFETGLNNIKTIVEEK"
     gene            4567..5028
                     /locus_tag="ILLJICEF_00113"
     CDS             4567..5028
                     /locus_tag="ILLJICEF_00113"
                     /inference="ab initio prediction:Prodigal:002006"
                     /codon_start=1
                     /transl_table=11
                     /product="hypothetical protein"
                     /protein_id="X:ILLJICEF_00113"
                     /translation="MSNQTITASDREIVSVRVVNASREIVFKAWTDPQHLRSWWGPNG
                     FTNTFHEFDLKPEGHWRFTMHGPDGTDYANHSVFVEIIKPEKLVFDHISGHIFRVTAT
                     FEEESPNSTKVIFRMLFESLQEFEKAKKYVIEGNEQNFDRLEVELKRMINQ"
     gene            5277..5498
                     /locus_tag="ILLJICEF_00114"
     CDS             5277..5498
                     /locus_tag="ILLJICEF_00114"
                     /inference="ab initio prediction:Prodigal:002006"
                     /codon_start=1
                     /transl_table=11
                     /product="hypothetical protein"
                     /protein_id="X:ILLJICEF_00114"
                     /translation="MLSKMNSKILQKCRTCFGLPLPQTELITSLREVLHFNFLNKLIA
                     LFSRIIVAKPHQKQFIFALKYITCSSKAI"
     gene            5592..6332
                     /locus_tag="ILLJICEF_00115"
     CDS             5592..6332
                     /locus_tag="ILLJICEF_00115"
                     /inference="ab initio prediction:Prodigal:002006"
                     /codon_start=1
                     /transl_table=11
                     /product="hypothetical protein"
                     /protein_id="X:ILLJICEF_00115"
                     /translation="MHTIEHQKWASLKIHKYPIISANTEFYKNKQKNINYYMIKFLNK
                     KTIRLKTFFILLILTLLFPIQWNIFPCACCSNIGKRFDSEIDLDSRYIDILEQLRFDS
                     KAFLFLGEKDPESITGIHPASGEYKIKATWKKNRFIFEFRDLENHSGTLIIKLPKKIS
                     VFYIDDINPAPAISKSELYKEFRIMSKMVGTGIFTPGLGANQSITLILRGNGNLCHDT
                     YNFIRWTLMVKGPKSNYHLFGTLIPYQL"
     gene            6369..6893
                     /gene="yyaP_1"
                     /locus_tag="ILLJICEF_00116"
     CDS             6369..6893
                     /gene="yyaP_1"
                     /locus_tag="ILLJICEF_00116"
                     /inference="ab initio prediction:Prodigal:002006"
                     /inference="similar to AA sequence:UniProtKB:P37508"
                     /codon_start=1
                     /transl_table=11
                     /product="putative protein YyaP"
                     /protein_id="X:ILLJICEF_00116"
                     /db_xref="COG:COG0262"
                     /translation="MLSMNGYFEGPNSTIDWHVVDEEFNKYTINFLDQVDVLLFGRIT
                     YELMANYWPTAIVDNPIIATKMNEITKIVFSKTLANVKWKNSILVYNNVKKKVAKLKK
                     QQGKDIAIFGSSSLATTLIEQKLIDEVRIFINPIVLGEGKTLFQGIQNRISLKLIQTK
                     TFQSGNVLLYYQPL"
     gene            6905..8428
                     /gene="lfrA"
                     /locus_tag="ILLJICEF_00117"
     CDS             6905..8428
                     /gene="lfrA"
                     /locus_tag="ILLJICEF_00117"
                     /inference="ab initio prediction:Prodigal:002006"
                     /inference="similar to AA sequence:UniProtKB:A0R5K5"
                     /codon_start=1
                     /transl_table=11
                     /product="Multidrug efflux pump LfrA"
                     /protein_id="X:ILLJICEF_00117"
                     /db_xref="COG:COG0477"
                     /translation="MNPTNTNLATKKEWIGLAVIALPCLLYAMDLTVLYLAVPHLTED
                     LKPTGSQLLWIVDIYGFLVAGFLVTMGTLGDRIGRRKLLMIGAASFGVASVLAAFSKN
                     AEMLIATRALLGITAATLAPSTLSLIRNMFLDANQRTVAIGIWGTSFSIGGAIGPLIG
                     GLLLEHFWWGSVFLLSVPVMILLLIAGPKLLPEFKDPNAGSLDIPSVILSLSSVLSII
                     YGFKRVAEDGWEVLSFLFIVSGFLIGTFFIRRQQNLKDPLIDLQLFKVPAFSAALIAN
                     SLTIFVGLGSFLFLAQYLQLVLGLSPLVAGFWTLPYAAGNVVGSLAVPMLVRKIRPII
                     VVSGGLVLNIVGLAFYALVDANSGLVYVVIGSVIISLGICSVVILGTDLIVGSAPPER
                     AGAAASISETGVEFGGVLGIAVLGSIGTAVYKNRMNGLNFNGISPESMESAKGTLGAA
                     VSVAKELPEDIALSLLHSAKHAFTDSFQLVSIICAVISFVLAITIFIMRKSLEKEES"
     gene            complement(8770..10434)
                     /locus_tag="ILLJICEF_00118"
     CDS             complement(8770..10434)
                     /locus_tag="ILLJICEF_00118"
                     /inference="ab initio prediction:Prodigal:002006"
                     /codon_start=1
                     /transl_table=11
                     /product="hypothetical protein"
                     /protein_id="X:ILLJICEF_00118"
                     /translation="MRNIFRKKNNEIRNTYKKSKSLIGFYCLFMFFLNCLSDKQKVHA
                     DLLMSLLLFSKDQNIQFANISAERIGIDAQVSSEVDIKILSYNLFMYHKGLFNSGNWG
                     QEKRARLLVDSKYVKDQDVLVLEGVFDTKSKNILMSGLRSQYPNQIDVIGRATYGWNQ
                     TLGDFRAFPLDNDYNGGVIVLSKWPIEEKIQYIFENHGCGNDYYYNKGFVYVKINKHG
                     RKYHIIGTDVQNTSCSDLGQNARKHQFVEIKNFINLKQVPKNETIFLAGSFNVNKSST
                     EYQDILMILGVDEPHYAGISFTWDPKKNAIASYTSGTNQVSSYLEYIFVVGTHFKPQV
                     WQNLAYDPITPTTWNVVGYTGYEFSDRYPVYGFTYADSNTPTQSAHRRKYDQVSFESM
                     STGKKIQADPKQANGWLQVNASDETEFTKFNLLQEADPKSDTNCLKSGYTRIEPSYYL
                     NYYWNWWLGGGKGNYAYYPKFNDASNNLQIHVLDEEECIKGGSRIVFKDYDGATLDYY
                     YLTIWDGGNWDGYLYLWNKTYNLRETFKVRLNTKPERDWKDDLIYR"
     gene            complement(12152..12601)
                     /locus_tag="ILLJICEF_00119"
     CDS             complement(12152..12601)
                     /locus_tag="ILLJICEF_00119"
                     /inference="ab initio prediction:Prodigal:002006"
                     /codon_start=1
                     /transl_table=11
                     /product="hypothetical protein"
                     /protein_id="X:ILLJICEF_00119"
                     /translation="MNQNKKTKNKWFFIFILLGVFFINTKIIKSQSDTSISTFWKEFK
                     DAVLKNDSEKLASLSRFPIKMPYGYTQIKNKKEFLKRYDEIFSRQADAKECFQKEKQP
                     VADSERTKEYIVSCKMRNGAPDEEPVVYGFTYTKTGWKLIYLDNINE"
     gene            complement(12950..13336)
                     /locus_tag="ILLJICEF_00120"
     CDS             complement(12950..13336)
                     /locus_tag="ILLJICEF_00120"
                     /inference="ab initio prediction:Prodigal:002006"
                     /codon_start=1
                     /transl_table=11
                     /product="hypothetical protein"
                     /protein_id="X:ILLJICEF_00120"
                     /translation="MIHFLFSLILMSLVVEFVFPLIHPDFHVVGGWLNSLIVVVAFVI
                     LNAILRFILIVMTLGIGIVFYYLSLGLIGLIINAWVILIIGDWFPETLSVPGFWSAFL
                     GGILLVLANYVGKTESKERKKEKLNF"
     gene            complement(13343..13531)
                     /locus_tag="ILLJICEF_00121"
     CDS             complement(13343..13531)
                     /locus_tag="ILLJICEF_00121"
                     /inference="ab initio prediction:Prodigal:002006"
                     /codon_start=1
                     /transl_table=11
                     /product="hypothetical protein"
                     /protein_id="X:ILLJICEF_00121"
                     /translation="MSYMAVGSRQILFSDSIAPATTGSSPREIVATQDNQTKSPDVSV
                     VSPGSPPSSIGNNIDLYI"
     gene            complement(13905..14597)
                     /gene="COQ5_1"
                     /locus_tag="ILLJICEF_00122"
     CDS             complement(13905..14597)
                     /gene="COQ5_1"
                     /locus_tag="ILLJICEF_00122"
                     /EC_number="2.1.1.163"
                     /inference="ab initio prediction:Prodigal:002006"
                     /inference="protein motif:HAMAP:MF_01813"
                     /codon_start=1
                     /transl_table=11
                     /product="2-methoxy-6-polyprenyl-1,4-benzoquinol
                     methylase, mitochondrial"
                     /protein_id="X:ILLJICEF_00122"
                     /translation="MILLNNIRNQRRFFDLFSESYDFIEFLTFGFANRIRKRSLTILN
                     PLRNDIICDLMCGSGQNIGILRKYFRCEKIIGLDVSSRMIGRARDRFGNENILYITEN
                     VLASSVPSNYCDAVCCTFGLKSLLPEQRNLLISEVYRILKPSGTFVFTELSKPAGFVY
                     IFWKFYFVYFLPLIGKLFSYPFVKNKYLANSISTFNNILSDEPYFRSLFSKVNLFSWY
                     GGIVTGVFGQKF"
     gene            complement(14781..15758)
                     /locus_tag="ILLJICEF_00123"
     CDS             complement(14781..15758)
                     /locus_tag="ILLJICEF_00123"
                     /inference="ab initio prediction:Prodigal:002006"
                     /codon_start=1
                     /transl_table=11
                     /product="hypothetical protein"
                     /protein_id="X:ILLJICEF_00123"
                     /translation="MEPEPRYKIFKAKPIVTFCIFGVMSVLLLLTAPFWALNGEYGTV
                     LFIAFPFSIGLLMEFHFLFIFAKTLTIKRKLLYVGIVTILSAGFSIFIFLIFGKEGLI
                     CILMAFPIAFLLIFMGVWIGSYIYLKNLSKYLVVLIVLCFNVSAYIYDRNDRNLEKQK
                     VQTSLEINASKKEVWNRIISPFEFGEAGNFFLRNGVSYPVSMRIVKQNEKLFLFCNYT
                     NGTTSANVNSFENLERFSFSFSEPQVTMKETSLYGEVEPKHIRGKVWAVLGEFRLIEV
                     SENKTKVIATTEYVNGLGPKFYWKLWGDYLIDEIHHHVLTKIKNNIEQK"
     gene            complement(16704..18647)
                     /gene="mnmC"
                     /locus_tag="ILLJICEF_00124"
     CDS             complement(16704..18647)
                     /gene="mnmC"
                     /locus_tag="ILLJICEF_00124"
                     /inference="ab initio prediction:Prodigal:002006"
                     /inference="similar to AA sequence:UniProtKB:Q8XCQ7"
                     /codon_start=1
                     /transl_table=11
                     /product="tRNA 5-methylaminomethyl-2-thiouridine
                     biosynthesis bifunctional protein MnmC"
                     /protein_id="X:ILLJICEF_00124"
                     /db_xref="COG:COG0665"
                     /translation="MLTWKNNLTPVSEQFDDIYFSPENGLEETKHVFIKGNDLYNRWR
                     NWNIQNAFCILELGFGTGLNFLTTWKEYLEYKDRFRLHFISIEKFPLNREEISKALSI
                     FSELVEIKKEFLSSYQDLIPGMNYFQFLGGKIHFSLFLGDVSSALCEISGKVDAIFLD
                     GFAPSKNPEMWDKSVLENLKYVSKKGTTLSTFTVARMVRDSLSFSGFKLEKRPGFGRK
                     REMLIGSYSDSFLESNPKEKPWCKRAYPELQIKTVAIVGAGIAGTTLAYSLSRRGIQV
                     FLIDPSGIANETSGIPMAISHPHLTKIPGPISLFTLRAFRYALSFLSSFADQNFFEKT
                     GLFHSVTQEMDSERLQKGIENHKLSEEIVFWKPIASKFQNEDFLENEPGVFFRNGFWT
                     RPESIAKKCAEQPGVEFIKGTASRIEQDGTSWKLLIQESGHEIVANSIIFCNSHSIGK
                     LIASLFEGEEPFPIRKVRGQLISLKETEKSSRISNILCAEHYLTPSVLGEHILGSTFD
                     EFDLNPLPQKKDTDRLLEFVQNKYPSLNFDSSCVLIEKVGLRAQTPDRLPILGPVFDP
                     REFRKIYKEIDLPKNRNKKFPNLKTIQGLYVFGGLGSRGILSSFLGSEIMASLILGEP
                     VPVESSVLEYLHPARFLYRKVRK"
     gene            complement(18647..19663)
                     /locus_tag="ILLJICEF_00125"
     CDS             complement(18647..19663)
                     /locus_tag="ILLJICEF_00125"
                     /inference="ab initio prediction:Prodigal:002006"
                     /codon_start=1
                     /transl_table=11
                     /product="hypothetical protein"
                     /protein_id="X:ILLJICEF_00125"
                     /translation="MNLFEDQKQKTFVSKKIVVLSIWICCMSSCKTIESFFESVILTG
                     GVDNTQLNFFTKYNSLENFVRTNGGTKVSDKNDRMVNDDSVKSVAFYTIGSIPRRLPG
                     FPFKGYFKFLNYFAYSFTLTSPRTFRGNLLNFPDDGRVYSNLTEQTLYGVYPLPEPFA
                     RKMEYLYIDYQAYTTLYLGFWELQNWNLGVGINLGYSIYDFDVLENGFRISSTRNQKR
                     AIAGFKILYEYNIGRFLQDTIFYNLYLYLEVSSIGNNDSNDSRDLFSFGNFSKTPITQ
                     TIPSTNGEGHHDLYLTMNTLRIGVRKEIQLSSSNSEDLFRKESGPGKESSPPKSTEPL
                     PPKI"
     gene            19824..20867
                     /gene="dusA"
                     /locus_tag="ILLJICEF_00126"
     CDS             19824..20867
                     /gene="dusA"
                     /locus_tag="ILLJICEF_00126"
                     /EC_number="1.3.1.-"
                     /inference="ab initio prediction:Prodigal:002006"
                     /inference="similar to AA sequence:UniProtKB:P32695"
                     /codon_start=1
                     /transl_table=11
                     /product="tRNA-dihydrouridine(20/20a) synthase"
                     /protein_id="X:ILLJICEF_00126"
                     /db_xref="COG:COG0042"
                     /translation="MLEKYGKIPKRYPVSLAPMMDWTDRHFRYFLRLISKHTFLYTEM
                     VHTGTVLHGDRRKLLSYSPEELPLAIQLGGSDPKALAESCKIGEDYGYTEINLNVGCP
                     SDRVREGNFGACLMETPEKVAELTFAMDTSVSIPITVKCRIGIPGKETFEDLCKFIEC
                     VRQTGVQRFIVHARIAILGGLTPAQNRQVPPLHYTYVESLKKEFPDLLIEINGGIRTI
                     TSIRERLEKNDGVMIGRAAYETPYLFSEVDSLFFGENLPPLSRREILLRMKDYIEEVI
                     LKEKNGKPHHALRHMLGLFHGEKGARSFRKILTEGMYSGYSKDLLSKAIQEISNDSLD
                     IVSYNAYLYKSGS"
     gene            22137..23411
                     /locus_tag="ILLJICEF_00127"
     CDS             22137..23411
                     /locus_tag="ILLJICEF_00127"
                     /inference="ab initio prediction:Prodigal:002006"
                     /codon_start=1
                     /transl_table=11
                     /product="hypothetical protein"
                     /protein_id="X:ILLJICEF_00127"
                     /translation="MKQNKNKFQRGMLKIAIFATTALFLITNCKKDKDDTLELLLALS
                     LMGGSTAEFQLSTTSALANAYSANANSRQFSMLPHSALLTDLAGDNPENYGDGAADGF
                     NDHFITPEAVSMELCQLLAYKSVAKGGPAVGSETLDNASFIAYKFPSNLPSGVDFGPC
                     SGGAAIIALKGKEKGMIPINPIPAAEIQDYDRIGFVIESFSYYFNPNDVPENAYRYVD
                     LALNPLAGDHLDTDIVRGDVITKIWKNGCPASFANSASAFFPQMVLEKGESLPMGTTC
                     SIGEALIYAGSGAFFTPNINYKAQFTTDPGSFLNPPSAPGVFYNAAQKLKFKVPASVS
                     NLSATTPYILITNINTAKGEKNSEMSPVGMNLSFDISVDKTLFWDSTAADNVFSPQLD
                     AADRPNATSGEDNLTNTARRNLIFHLPTVLVR"
     gene            23701..24225
                     /gene="sigX_1"
                     /locus_tag="ILLJICEF_00128"
     CDS             23701..24225
                     /gene="sigX_1"
                     /locus_tag="ILLJICEF_00128"
                     /inference="ab initio prediction:Prodigal:002006"
                     /inference="similar to AA sequence:UniProtKB:P35165"
                     /codon_start=1
                     /transl_table=11
                     /product="ECF RNA polymerase sigma factor SigX"
                     /protein_id="X:ILLJICEF_00128"
                     /db_xref="COG:COG1595"
                     /translation="MKLSQDHDFSVFYKNYKDSIYKVIRFLSSDPEEVEDVAQEVFLN
                     LYKSFSNFSPEKGSFYTWAATIAKNTFYTYRKKQKKDMIVEGDAVFIESLQVEDDFIQ
                     NIESKIVEEELREIISSLPEPEKSIILLKEINNYTLEKTSQALNISTRTVSRKLLKAL
                     DLLREELERRKVVL"
     gene            24228..25529
                     /locus_tag="ILLJICEF_00129"
     CDS             24228..25529
                     /locus_tag="ILLJICEF_00129"
                     /inference="ab initio prediction:Prodigal:002006"
                     /codon_start=1
                     /transl_table=11
                     /product="hypothetical protein"
                     /protein_id="X:ILLJICEF_00129"
                     /translation="MERKDLQEEFEELMSLFLFGGTESEEEKRLNEIISIHPEFKKRY
                     DNYVKIQAGLKQHKIGLEKILIESSKSSSKISLFPGKFKNQFLAIAAIISLIVSLSVV
                     FQLGVFKKDEQLLVVASGTCNIETLQKDWIRPDQNSFCDVKIESQIHFRIFPNSEVRI
                     LQLPKTVQEAKINGLSIFVQKGNLLLNETLTDNKKQTRIYLNGTEIQLTGTKVWIENS
                     EERYKINVWDGSAEVRSGVRYLLPFLLDKQMEKSVKHTLDKYPEQKTKYESIWNDISS
                     EKLSNSSLETKSLFFQKDSVQNPLLILNEKQTNPNEMFLLLEKMQKTIVETASHKKTT
                     VLEKKDIQELETFVSHVENPKPIELPKEKIEPIISPIPKVEKKIESKKEEPIRLGDKT
                     IKLKDGSELKGNLIQYEDRYIIEIEGKKRVILSKDVESISF"
     gene            25547..26506
                     /locus_tag="ILLJICEF_00130"
     CDS             25547..26506
                     /locus_tag="ILLJICEF_00130"
                     /inference="ab initio prediction:Prodigal:002006"
                     /codon_start=1
                     /transl_table=11
                     /product="hypothetical protein"
                     /protein_id="X:ILLJICEF_00130"
                     /translation="MPYRNIQRIGAFIIILCFHILPNSGTISADTIILKDGQTFENVK
                     TSLRQDHVLVQDEKGKIEKIDLTLVEKILVSEIKKSEVVQEEKKEYINIKKFYFSLNG
                     SSWNTKVSEGINFNRGYSLTDVRTNVVNIDPYFERRYTVNVRTLSLNGEYRPTKSNFG
                     FSLGLEQNSYSFPDQRISPLIGMNTYIALNTTQEYQTLSSISLSSFLTNQLDGKFTQS
                     SGKFSIETLSLFPGVKYYIPISESFFWFVQGGFGFGKSYENGIYSKPLTQTVLLVGTG
                     IQWESDLYFFNAALQFRKTDLVGSVNSYHFQEPIFMIGTGFKL"
     gene            complement(27194..28471)
                     /gene="ykuI_1"
                     /locus_tag="ILLJICEF_00131"
     CDS             complement(27194..28471)
                     /gene="ykuI_1"
                     /locus_tag="ILLJICEF_00131"
                     /inference="ab initio prediction:Prodigal:002006"
                     /inference="similar to AA sequence:UniProtKB:O35014"
                     /codon_start=1
                     /transl_table=11
                     /product="putative EAL-domain containing protein YkuI"
                     /protein_id="X:ILLJICEF_00131"
                     /db_xref="COG:COG2200"
                     /translation="MLYSQDTSNLLSYGENNYQPHYQPILEVTNCNIIGYEVLGRFYF
                     PEKNEYRSLGYQFHNPELDAIRLIQIDRLIREKAIRHLKDSGLRTKLFLNMMPNFLSM
                     IHTGDVLDLKRIHVLNLIEKYDIPPSEVVLEITEDKFDGNIEKLLSIVNVFKDYGFKI
                     AVDDLGVGFSNLERIGYIHPDIMKVDIKIMRESLNRRSFKNVLSAIADMSQKLGSDLL
                     FEGIETEEELHLALSMGANLLQGFYFSRPQVEFQDKKQFNRTLRDTLEKFSGLRFMEL
                     LEEFQKGQSVIDSLGEKLEALRHNGKEDLPLVLHLMLSELPTEILSVFACDIFGYQIT
                     PTYFRVHPGEEWDSDLTEIGNNYAWRPFFIRHKAKVVQNAAKWTVTEPMYDMDLHKQV
                     VIFTYTLRDNYILVIKMDWEKEGGGLKTEDRRQ"
     gene            28628..29590
                     /locus_tag="ILLJICEF_00132"
     CDS             28628..29590
                     /locus_tag="ILLJICEF_00132"
                     /inference="ab initio prediction:Prodigal:002006"
                     /codon_start=1
                     /transl_table=11
                     /product="hypothetical protein"
                     /protein_id="X:ILLJICEF_00132"
                     /translation="MKEAIGHLLNPSTLEPNLGLYSGTLGIDNSREYKTSFLSSLKKI
                     DSVLVDLITEDFLLGLRIFRGPGACKALLNLWFFESENFRDFEWAGSAGKEFLSRGTF
                     RNGYWSFTKGDQRFNFRLDDTIQQGYTHSSILSPNLNLQLDALVSTVEKINKPVSSLE
                     TSGKDWLFRLISPDLSVRGQLAIDDKTWNLESSEKLSYSITSGFENRSFLSESRIYGF
                     GSGKNSFRLNYSPNTGFLLWKNGVPTFLETASLKKESLSYVLHDPSDQIELTVTPIRK
                     TQHIVSGFFGKKIPMERIEGRVSGKVRIGSKKETIKKGFAILEI"
     gene            30508..32424
                     /locus_tag="ILLJICEF_00133"
     CDS             30508..32424
                     /locus_tag="ILLJICEF_00133"
                     /inference="ab initio prediction:Prodigal:002006"
                     /codon_start=1
                     /transl_table=11
                     /product="hypothetical protein"
                     /protein_id="X:ILLJICEF_00133"
                     /translation="MYNWKKILIVVLLASIMVYLEYEMDHTLVHAASSSKTANSIVQK
                     PTDPPKDKPIKVNVSGGGTFCYGPDFSGGESYIIIEQCWQMHVMNARYDVFQRISYNI
                     NNTWLCITAPETVVQGEEIWDYVHLRPCTINDPLQRWIIKDDSFWTADGFYRLKDTNW
                     YGYISRNSGDKYNHTLDSSMKDWMNTIATPGNISILTSIAWDLNHSWGNERYFIRLGG
                     SDKNTTPLYYNPENGHLAQYDPISGSLYCMYSQVDSYQWNWVYWESCSDAAISKDNPA
                     YWNVSFETEEGGMITDYKGNALRVTRYGSNWGAAYAAKLSYLEKDTTNSPTSLFIVNK
                     DLLDWTRYTTSNLGKTEQYCPAPGNQASTTHKRISRTLPPSFQLTEAWVQRLYEITRS
                     TSGSDISSGVCGVCLLHGFQMIAELQEYHSREPLQSGGYFFDTNPNTDPFISFGQRYP
                     NLNTSLRDIVSTYGPTVRSSRRLILISARTMLPQYEWSLSSESSTLSDMLSHIQSLID
                     SPPGSIWLVIMRRWRPDGTAGKHSVPILRTSQGLVVIPTATTNLTLDNFRQALTPTMD
                     PQQVIRNLEARPDRDLARFSTIQLGSFYHNPFDSVVSNRNCTGEGEDRRGSGEFPTSA
                     SINQCVSGRCSLSQ"
     gene            33615..34142
                     /locus_tag="ILLJICEF_00134"
     CDS             33615..34142
                     /locus_tag="ILLJICEF_00134"
                     /inference="ab initio prediction:Prodigal:002006"
                     /codon_start=1
                     /transl_table=11
                     /product="hypothetical protein"
                     /protein_id="X:ILLJICEF_00134"
                     /translation="MKTYIALLRGINVSGQKKILMKNLSSLFESLGFMNVKTYIQSGN
                     VLFQDKNKNVKELITLIEKKIVEVFGFEVIVFIRSKEELKTIIQSNPFFKKDLNRIYI
                     SFLNESKKNSDLTEIEKVKIKGEELIVQGKEIYFFSPKGYGVSKLSNNFLEKKLHVSA
                     TTRNWKTVVTLSELT"
     gene            complement(34699..35490)
                     /locus_tag="ILLJICEF_00135"
     CDS             complement(34699..35490)
                     /locus_tag="ILLJICEF_00135"
                     /inference="ab initio prediction:Prodigal:002006"
                     /codon_start=1
                     /transl_table=11
                     /product="hypothetical protein"
                     /protein_id="X:ILLJICEF_00135"
                     /translation="MLISDWEFGKMDNLQQSEKIKTQNTNRFGQPIGKALPDWKTAQY
                     PKKETIEGRYCKLEPLELTLHAEALYSANLQDREGRMWTYLPYGPFETFSEYQEWIKN
                     TCQKKDPFFFTIIDLAINQPVGIASYAEIQPSAGSIEVGHLAYSPLMQKTKISTEAMY
                     LMMENAFKLGYRRYQWRCNALNAPSCAAAQRLGLSFEGIFRQANVLKGCNRDTAWFAI
                     IDSEWPEAQSAFLSWLNDGNFDENGNQKIRLSELTSPILKHRYNP"
     gene            complement(35968..36291)
                     /gene="sufT"
                     /locus_tag="ILLJICEF_00136"
     CDS             complement(35968..36291)
                     /gene="sufT"
                     /locus_tag="ILLJICEF_00136"
                     /inference="ab initio prediction:Prodigal:002006"
                     /inference="similar to AA sequence:UniProtKB:A0A0H2XI17"
                     /codon_start=1
                     /transl_table=11
                     /product="Fe-S protein maturation auxiliary factor SufT"
                     /protein_id="X:ILLJICEF_00136"
                     /translation="MLEAPTNTLEEQIYEEVKKVEDPEIGISIAELGLIYRIKVENGK
                     AKIDMTYTSMACPAGPQMKQQVKDYALRVEGISEAEVEVVWVPKWDPREMATEEAKMD
                     LGIFD"
     gene            complement(36615..37049)
                     /gene="sufU"
                     /locus_tag="ILLJICEF_00137"
     CDS             complement(36615..37049)
                     /gene="sufU"
                     /locus_tag="ILLJICEF_00137"
                     /EC_number="2.-.-.-"
                     /inference="ab initio prediction:Prodigal:002006"
                     /inference="similar to AA sequence:UniProtKB:O32163"
                     /codon_start=1
                     /transl_table=11
                     /product="Zinc-dependent sulfurtransferase SufU"
                     /protein_id="X:ILLJICEF_00137"
                     /db_xref="COG:COG0822"
                     /translation="MSLSDSLYKEVILDHYQNPRFRGKLEPADLYEHGINPLCGDELE
                     LTINLDGNRITEIRVTGKGCSISQASGSMMAESIYGKTIAEAKDIILRFKNMILEDQD
                     PKFDEGLEDLESMESVKKIPARIKCAVLPWNTLERAFLQLPR"
     gene            complement(37033..38274)
                     /gene="csd"
                     /locus_tag="ILLJICEF_00138"
     CDS             complement(37033..38274)
                     /gene="csd"
                     /locus_tag="ILLJICEF_00138"
                     /EC_number="2.8.1.7"
                     /inference="ab initio prediction:Prodigal:002006"
                     /inference="similar to AA sequence:UniProtKB:P99177"
                     /codon_start=1
                     /transl_table=11
                     /product="putative cysteine desulfurase"
                     /protein_id="X:ILLJICEF_00138"
                     /translation="MSFSAERIRTDFPILGTKMNGKPLVFLDSAASSQKPFTVIDTIE
                     KYYREENANIHRGIYYLSQKATEKYELSRIRLSKFIGAQCAKVCIFTRNATESINLVA
                     QTWGRTQIKEGDEIILNELEHHSNIVPWQMLAQEKKAVLKFIPLNEDSTLDFSNLQEI
                     ITTKTKLVAISQMSNVTGTIHDILPVQKRAKEVGAKVLVDGAQGVCHLPVNMKEMEYD
                     FYVFSAHKMLGPTGVGVLYAKEEILEEMPPWMGGGDMIAQVYKEKSTYAELPSKLEAG
                     TPNIAGVIGFGSAIEYLENIGMQEIRNHEIELLSYALNRLDDFGGLELYGTRDLSKRG
                     GVISFNFPGVHPHDVGTILDEEGIAIRVGHHCAQPFMAFQNIPGTCRASLYLYNTKDD
                     IDRLIQGLIKVKEIFSRVLKR"
     gene            complement(38280..38591)
                     /gene="bnzC"
                     /locus_tag="ILLJICEF_00139"
     CDS             complement(38280..38591)
                     /gene="bnzC"
                     /locus_tag="ILLJICEF_00139"
                     /inference="ab initio prediction:Prodigal:002006"
                     /inference="similar to AA sequence:UniProtKB:P08086"
                     /codon_start=1
                     /transl_table=11
                     /product="Benzene 1,2-dioxygenase system ferredoxin
                     subunit"
                     /protein_id="X:ILLJICEF_00139"
                     /db_xref="COG:COG2146"
                     /translation="MSFRKLAKLSEIENGKVKVIETRYNRIGITSLDGNVYAFEDVCT
                     HDGEAISEGELCGDVITCPRHEAQFSIKTGKALCMPAVENLPVYPVRIVDDSVEVDLE
                     D"
     gene            complement(38588..39823)
                     /locus_tag="ILLJICEF_00140"
     CDS             complement(38588..39823)
                     /locus_tag="ILLJICEF_00140"
                     /inference="ab initio prediction:Prodigal:002006"
                     /codon_start=1
                     /transl_table=11
                     /product="hypothetical protein"
                     /protein_id="X:ILLJICEF_00140"
                     /translation="MTGSLQNRKTETKLSLENQFERFVSQSKEPQALKDFRKKVFAKF
                     QTLKIPGSENESWRKIPLSNFHPEDFTEVPDFAAVVWKIPDLVKLQRSETLSGKELEN
                     FLNILEGIFQKQNEEWFTLYSLSNFTHGLYLEIGNDFVVQEEIEIKFRLEKENKILPL
                     IVAKIGSHNKILIVERYECIEEQELKFFQGLSVLQTGAGSKVSYVGIESFGSSIFHFQ
                     NLFSDQREDSDLKIAKVTPGGYKGKNLLNVDLSGKGARARVIGLAPMAAREFQDSEVK
                     VVHNESHTESSILYRSALKNKAHHIFTGNLRIPNSCKDVNAIQINNNLLLNRTSRAES
                     IPKLEVYAENVKCEHGATVGEIDEEQLFYLASRGIDEDEARRMIVDGFLGQVIGEIES
                     NSIQEELFRLIARKMEGAI"
     gene            complement(39792..40559)
                     /gene="sufC"
                     /locus_tag="ILLJICEF_00141"
     CDS             complement(39792..40559)
                     /gene="sufC"
                     /locus_tag="ILLJICEF_00141"
                     /inference="ab initio prediction:Prodigal:002006"
                     /inference="similar to AA sequence:UniProtKB:P80866"
                     /codon_start=1
                     /transl_table=11
                     /product="Vegetative protein 296"
                     /protein_id="X:ILLJICEF_00141"
                     /db_xref="COG:COG0396"
                     /translation="MTEILKIQNLRAGIQTGDSGEIKEIVKGVDLTIRPGEIHAIMGP
                     NGSGKSTLSNVIMGHPKYQVLSGDILFEGKSILNLPTYERARFGIFLCFQYPTSIPGV
                     TIGNFLKTIVKSVRGKELPVKEFRKELKESMAALDMPESFIARYVNDGFSGGEKKRNE
                     ILQMSLLKPKLSVLDETDSGLDIDALRIVSEGINRNKTPERSILLITHYQRMLNYITP
                     DFVHVFAKGKILKTGTRELALELEEKGYDWILAESKD"
     gene            41273..41713
                     /locus_tag="ILLJICEF_00142"
     CDS             41273..41713
                     /locus_tag="ILLJICEF_00142"
                     /inference="ab initio prediction:Prodigal:002006"
                     /codon_start=1
                     /transl_table=11
                     /product="hypothetical protein"
                     /protein_id="X:ILLJICEF_00142"
                     /translation="MKNKWVVVANRSEAKIFEYKGSRKGLELLESIENPKGRMKNSEL
                     IPNSSGGKRAKAQRIAFDSDSVQEPKRKVAESFASQISDVISQGRKSNRFLSLVLVSE
                     PRFLGMLLDKMDRRSQSMIFHKMGKDIITTNNQEILSHLREILF"
     gene            42677..44224
                     /gene="glpK_1"
                     /locus_tag="ILLJICEF_00143"
     CDS             42677..44224
                     /gene="glpK_1"
                     /locus_tag="ILLJICEF_00143"
                     /EC_number="2.7.1.30"
                     /inference="ab initio prediction:Prodigal:002006"
                     /inference="similar to AA sequence:UniProtKB:Q5HGD2"
                     /codon_start=1
                     /transl_table=11
                     /product="Glycerol kinase"
                     /protein_id="X:ILLJICEF_00143"
                     /db_xref="COG:COG0554"
                     /translation="MANSQGKYVLSIDSGGSGIRAFLLDRKGNIVERQYEKTPPNIPE
                     AGALEHDPEILWKALLSLLKKIQKNQQIVKEIIALGICNQRGSFLLWEKSTGKPLTPL
                     ISWADVRSHKIAEAMNRNLIWTIIRVVSTFVGRLTNHPMMIATSMLRFTTDHATCRLK
                     WILDKNPDLKQRCKKGEVLFGTLDTWFIYKLTGQKQHLTDSSNAVATGMFNPFQLIWN
                     QPILSIFGIPSNLFPEVKDSNGDFGHTLPEYLGGYSIPIRASIGDQMAALFGHCCFER
                     GEVKISQGSGAFVDINIGPKAKLSKRGLFPMIAWRIDGNTTYMLEGYVATAGTLIDWL
                     GQGIGLSDTPKVLNELAAQSEDTEGVVFIPTPTGARFPYFNPRAKASVIGLSLASHRR
                     HVARAVLEGISLSLYEILEGIQRDTKVEIKDIKVDGGVSQSDILLQCLSDFSNVRVNR
                     SPEPDMTATGTAYLAGLAVGFWKNLDELKNLQKGYKSFEPKMNPTKRVQKIQRWKKAV
                     TATLSIE"
     gene            44221..44427
                     /locus_tag="ILLJICEF_00144"
     CDS             44221..44427
                     /locus_tag="ILLJICEF_00144"
                     /inference="ab initio prediction:Prodigal:002006"
                     /codon_start=1
                     /transl_table=11
                     /product="hypothetical protein"
                     /protein_id="X:ILLJICEF_00144"
                     /translation="MITVLIFIEVISKTLSAFMNLLGYTIMCFSKLRILQKNQHPDWM
                     QFFENFYSFAKLIIHFWCHFYGSE"
     gene            45613..46032
                     /locus_tag="ILLJICEF_00145"
     CDS             45613..46032
                     /locus_tag="ILLJICEF_00145"
                     /inference="ab initio prediction:Prodigal:002006"
                     /codon_start=1
                     /transl_table=11
                     /product="hypothetical protein"
                     /protein_id="X:ILLJICEF_00145"
                     /translation="MNSKNTILSILIALVSLVLFMNCGDKSEKPVETTSAPIATETAS
                     TLSPELQKGQEIFLQNCSSCHGEKGAGDGAAAASLNPKPRNYKAPASQWKNGNTEVGI
                     LKTLNNGIPNSPMVAYKFLGDENLKLLAKYVVHLSQN"
     gene            46387..46725
                     /locus_tag="ILLJICEF_00146"
     CDS             46387..46725
                     /locus_tag="ILLJICEF_00146"
                     /inference="ab initio prediction:Prodigal:002006"
                     /codon_start=1
                     /transl_table=11
                     /product="hypothetical protein"
                     /protein_id="X:ILLJICEF_00146"
                     /translation="MSEDFRIFVDLAVSVPIIHIEGEITSKADETILEKYESIPEGKR
                     DRVILNFQGTSYINSAGIATLISLITKASETKRKIEFAGLNEHFRKVMDIVGLADFVP
                     IHNSLQEALK"
     gene            complement(47663..48406)
                     /gene="kdsB"
                     /locus_tag="ILLJICEF_00147"
     CDS             complement(47663..48406)
                     /gene="kdsB"
                     /locus_tag="ILLJICEF_00147"
                     /EC_number="2.7.7.90"
                     /inference="ab initio prediction:Prodigal:002006"
                     /inference="similar to AA sequence:UniProtKB:Q8EEA9"
                     /codon_start=1
                     /transl_table=11
                     /product="8-amino-3,8-dideoxy-manno-octulosonate
                     cytidylyltransferase"
                     /protein_id="X:ILLJICEF_00147"
                     /db_xref="COG:COG1212"
                     /translation="MKKILGVIPARYASSRFPGKPLAKIGDKTMIEWTYRNASRSSVL
                     SELVVATDDIRIHEVVQKFGGRSVMTSSDHPSGTDRIIEVANQFSEYSIIVNIQGDEP
                     GIEPELIDGVANLKASHPEWAMSTAAVPLLDFSHAIDLNRVKVIIDRNGKAIYFSRSL
                     IPSQFKTTVPLYRHLGIYGYDRDFLLQYNSLPKSNLEESESLEQLRAIEAGYGIGIYL
                     SKEAGLSVDTPADLEIVIEDFKKRKWISE"
     gene            complement(48406..48930)
                     /locus_tag="ILLJICEF_00148"
     CDS             complement(48406..48930)
                     /locus_tag="ILLJICEF_00148"
                     /inference="ab initio prediction:Prodigal:002006"
                     /codon_start=1
                     /transl_table=11
                     /product="hypothetical protein"
                     /protein_id="X:ILLJICEF_00148"
                     /translation="MGDAEIDEEEGGLPAAEGGGGTSPIIKWLLYVAGAIFGIIIVAV
                     IAMIVAKETATKTFTQMKNVALVKPPPPLANYNFTEEFRINTSDKGEAHFVKMKLAFG
                     IAKEDQTLSAELAERNAQMRDLINLIVGRKSKDELINIEDQLDLREEIKAQVNHILTE
                     GKIQEVYFTEFIVN"
     gene            complement(48971..49798)
                     /locus_tag="ILLJICEF_00149"
     CDS             complement(48971..49798)
                     /locus_tag="ILLJICEF_00149"
                     /inference="ab initio prediction:Prodigal:002006"
                     /codon_start=1
                     /transl_table=11
                     /product="hypothetical protein"
                     /protein_id="X:ILLJICEF_00149"
                     /translation="MAKSKCPECIQNIPEYMLTYGDMVTLLLCFFIMLYTTGKTNAIE
                     MQIILSAFKTTTGFFDGGQTLSKGRLEEMGMNIESLPSQTTGKALSKSKQLATELFKP
                     EVEAGKVKITEDERGLIISLVSADYFNPGSAILTDSIKIALRKASSLIKDLNRFVRVE
                     GHCDANAVNPGVAPGKEERAYINNWDLAGARAINSTDYIINVEKLDPSWFQAVSFGAF
                     RPLVVEYAGTPEAKAYNRRIDIVIMTEKSTKRSPYETNYGLPNTKIPGSESSVPGKE"
     gene            complement(49814..50596)
                     /gene="pomA_1"
                     /locus_tag="ILLJICEF_00150"
     CDS             complement(49814..50596)
                     /gene="pomA_1"
                     /locus_tag="ILLJICEF_00150"
                     /inference="ab initio prediction:Prodigal:002006"
                     /inference="similar to AA sequence:UniProtKB:O06873"
                     /codon_start=1
                     /transl_table=11
                     /product="Chemotaxis protein PomA"
                     /protein_id="X:ILLJICEF_00150"
                     /db_xref="COG:COG1291"
                     /translation="MDFGTVVGFGGACVLMIFGIISAGLSPLDIFDIPSVIITFGGAT
                     AGTIMAVPWESTLAVGKITQKVFKTEKHDLIELIKTLVSFSEKARREGLLALEDDVNE
                     LPDEFLRKGITLVVDGTDPELVRNIMETEMGNIASRHNNGKAWWENWGALAPAFGMIG
                     TLIGLVQMLKNLGSGDPSAIGTGMAAALITTLYGSMGANMFAIPVMKKLIRKSEDELT
                     IKQIMIEGTLSIQSGDNPRIVKDKLSSFLPPSERDVLKDEGE"
     gene            complement(50602..50826)
                     /gene="swrD"
                     /locus_tag="ILLJICEF_00151"
     CDS             complement(50602..50826)
                     /gene="swrD"
                     /locus_tag="ILLJICEF_00151"
                     /inference="ab initio prediction:Prodigal:002006"
                     /inference="similar to AA sequence:UniProtKB:C0H412"
                     /codon_start=1
                     /transl_table=11
                     /product="Swarming motility protein SwrD"
                     /protein_id="X:ILLJICEF_00151"
                     /db_xref="COG:COG1582"
                     /translation="MILLHRLKGNEFVLNASHIECLEANPDTTITLSNDRKYVVKESV
                     SEVIEKILEYKKRILVFPLGSSPDQFKRLE"
     gene            complement(50831..51931)
                     /gene="mshA_2"
                     /locus_tag="ILLJICEF_00152"
     CDS             complement(50831..51931)
                     /gene="mshA_2"
                     /locus_tag="ILLJICEF_00152"
                     /EC_number="2.4.1.250"
                     /inference="ab initio prediction:Prodigal:002006"
                     /inference="protein motif:HAMAP:MF_01695"
                     /codon_start=1
                     /transl_table=11
                     /product="D-inositol-3-phosphate glycosyltransferase"
                     /protein_id="X:ILLJICEF_00152"
                     /translation="MKVAIIHDWLNGMRGGELVLDSLLKVYPSADLFTLFYSPGKLNP
                     RIEQRKITTAFTDHLPFKESKYRWYLPLFPTAIESLDLKGYDLVISSSHCVAKGVITD
                     PDSIHFSYIHSPMRYVWDLYYDYFPSRKGFKFFAFEAISNYLRTWDVASSSRVDWFWS
                     NSEFVARRIRKFYRREAKVIFPPCLPEKWKVISTTKDDFYLIVSAFAPYKRIDLAIET
                     FRKNGKRLVLIGGGQEFKKLTSKLPQNIEVLPQLKREEVLEYYKKAKAFLFPGMEDFG
                     IAPVEAQAHCTPVIAFGKGGALETVVSDKTGVFFPEQTVESLQAAIDRSDRISWKTSE
                     FQKNVNRFTEEKFIIEIKKQVENRIGTPRKKG"
     gene            complement(52096..52614)
                     /locus_tag="ILLJICEF_00153"
     CDS             complement(52096..52614)
                     /locus_tag="ILLJICEF_00153"
                     /inference="ab initio prediction:Prodigal:002006"
                     /codon_start=1
                     /transl_table=11
                     /product="hypothetical protein"
                     /protein_id="X:ILLJICEF_00153"
                     /translation="MKRVVWKEGDLVSLKLKDDLYIFAQMLCSPYMRFFDLSCVDGDW
                     KEIDFAQSKEIFCVLVGQIVLQKLVVEKILGKSTQPYFQKYWIRPRLNFEGGFPLKGG
                     DLVEVDPNVGYVHAPIVQEDLSVIRDLEIIQKYELVNMWGAKDLSERLVNYFETGRNS
                     DPFKEKVFGIVI"
     gene            53255..54028
                     /gene="ygiD"
                     /locus_tag="ILLJICEF_00154"
     CDS             53255..54028
                     /gene="ygiD"
                     /locus_tag="ILLJICEF_00154"
                     /EC_number="1.13.11.29"
                     /inference="ab initio prediction:Prodigal:002006"
                     /inference="similar to AA sequence:UniProtKB:P24197"
                     /codon_start=1
                     /transl_table=11
                     /product="4,5-DOPA dioxygenase extradiol"
                     /protein_id="X:ILLJICEF_00154"
                     /db_xref="COG:COG3384"
                     /translation="MTNPVLFLGHGSPMNLITTSDFTQNLETFGSTLSEIKNILVISA
                     HWKTRGTYVTVADPPEQIYDFYGFPQELYEVKYRPSGSTELAQQIQKLVKTVDVWATK
                     DWGLDHGSWGVLYFLFRKANFPVIQLSIDANCNPEKQYEIGKELRPLREEGTLILGSG
                     NIVHNLHKADFYNLNATPTDWAIEFDEYMRQALESRNDKTILDFQNKGEIAKLAAPST
                     EHLEPIFYVLGAMKPEEKVKFIHHSFQNRTVSMRSFTSV"
     gene            complement(54347..55858)
                     /locus_tag="ILLJICEF_00155"
     CDS             complement(54347..55858)
                     /locus_tag="ILLJICEF_00155"
                     /inference="ab initio prediction:Prodigal:002006"
                     /codon_start=1
                     /transl_table=11
                     /product="hypothetical protein"
                     /protein_id="X:ILLJICEF_00155"
                     /translation="MREKLISNLFFRVSNPLPAWSLGFYRIVFGILLFILAFRYFSNG
                     WISKYFLDPSFHFKFYGLSWIAVFPAWILYSLFVSLLFLAVFISLGIFYRISVLCFFL
                     IFSYINLLEVAVYLNHYYLVCLLLFLLIWIPADRALNIFHVFRIFKNKSILETDPVPA
                     WNLYILRFQIGVVYFFGGIGKLVPDWLFDAQPVRIWLLRNSDIPIFGSILSMPVTGYF
                     FSYAGLIFDLTIPFLLLNRNMRVFGYSLIIIFHFLTWKLFPIGMFPWIMILNSTLFFS
                     PTWPVDLFRFLKSKRMFPDQENIFHFLWTRFPIHFKRSVFSFIESFLKLLELKSQTSE
                     NFLFSKVKIFRNKFGLLFSDRALRYFCFFYVLFQSLFPLRHFLYPGNHLWTEQGFRFS
                     WQIMLVQKNGIASFRVVNQQTGETNVVLPESHLNEIQRIMMSYQPDLILQFAHWIGKN
                     EKEKTGQEVSVYADVMVSLNGRKSQILIDPERDLMKVSNSLTNKEWVLSGDEE"
     gene            complement(55815..55982)
                     /locus_tag="ILLJICEF_00156"
     CDS             complement(55815..55982)
                     /locus_tag="ILLJICEF_00156"
                     /inference="ab initio prediction:Prodigal:002006"
                     /codon_start=1
                     /transl_table=11
                     /product="hypothetical protein"
                     /protein_id="X:ILLJICEF_00156"
                     /translation="MKEVFHMNDLLPDSQSKIPGMLAELSKKRFSGEWKPIGAGYYAR
                     KTYFQPILPGF"
     gene            complement(56184..56798)
                     /gene="dprA"
                     /locus_tag="ILLJICEF_00157"
     CDS             complement(56184..56798)
                     /gene="dprA"
                     /locus_tag="ILLJICEF_00157"
                     /inference="ab initio prediction:Prodigal:002006"
                     /inference="similar to AA sequence:UniProtKB:Q8DPI7"
                     /codon_start=1
                     /transl_table=11
                     /product="DNA processing protein DprA"
                     /protein_id="X:ILLJICEF_00157"
                     /db_xref="COG:COG0758"
                     /translation="MNRLVLVDSQVSKFCFKNQIFRKLNSWESLNEYLKNHLPASVLG
                     KSLFHSDKISKDLDLTGFKVLSFYDPQYPSLLKEIYDPPLVLFYKGNLNILNLLYGAV
                     VGTRDPSPISVFAAELFPSYLKNKGFSGIVSGFAKGIDAVSMNSALDEDLAVIGVMGT
                     GPEKEYPFENKMLYQRINSSQRTLILTEYPPGQKILKYTFPKRN"
     gene            complement(56795..57889)
                     /locus_tag="ILLJICEF_00158"
     CDS             complement(56795..57889)
                     /locus_tag="ILLJICEF_00158"
                     /inference="ab initio prediction:Prodigal:002006"
                     /codon_start=1
                     /transl_table=11
                     /product="hypothetical protein"
                     /protein_id="X:ILLJICEF_00158"
                     /translation="MIQKSVILILEPLSKLLKNKTIHSAVKIFDKSLGRILLKTQRFR
                     YENFKESNSNFVFRKTARRQKLKKSCTHCWKRILILSFCLFVFISCERSKNFGFQNRV
                     DRPPTVEDLEDWKERLAMEEAEIIELEKKISSMAQKTRSAGVLSWKIAQGYMKIGDYD
                     MGVKFYNRALKENNEGKKIEIVGAELHFFEPAIPYFEKALLLKPVDQQLLFETALAYA
                     NASKDRGWETTRRQIAIDLFTHLSIQDPRDSRFPFQLALIYFDSSMADSSWEGVSAGF
                     HDQDKAFKILDDIIKKESRNVPARFAKANFLYRLGKVDDSKEEYLKVKKTIEDLNDAG
                     LVRGGLEKNDSYQNVLQNLKKIEETYSRSE"
     gene            complement(59802..60149)
                     /locus_tag="ILLJICEF_00159"
     CDS             complement(59802..60149)
                     /locus_tag="ILLJICEF_00159"
                     /inference="ab initio prediction:Prodigal:002006"
                     /codon_start=1
                     /transl_table=11
                     /product="hypothetical protein"
                     /protein_id="X:ILLJICEF_00159"
                     /translation="MKKIGKIIYAVPFAIFGLFHFISGPAMTGIVPSYIPFPIIWVYI
                     TGLALIAASVSIITGIKTHLATVLLAVLLGIFVVLVHLPGAAAGNQASTMALLKDVSL
                     LGASLLIAGTVKD"
     gene            60288..60737
                     /gene="rimI"
                     /locus_tag="ILLJICEF_00160"
     CDS             60288..60737
                     /gene="rimI"
                     /locus_tag="ILLJICEF_00160"
                     /EC_number="2.3.1.266"
                     /inference="ab initio prediction:Prodigal:002006"
                     /inference="similar to AA sequence:UniProtKB:P0A944"
                     /codon_start=1
                     /transl_table=11
                     /product="[Ribosomal protein S18]-alanine
                     N-acetyltransferase"
                     /protein_id="X:ILLJICEF_00160"
                     /db_xref="COG:COG0456"
                     /translation="MNIKILNKTDLDWLFNLEENCFGSRAWTKEMLYSHLEEFSGIGS
                     TDLCYILYKMIGEEIEIFRIAVSYRKRRQGIGKEILEFLLNSEKEKTFFLEVDSTNYP
                     AIALYDSCGFQRIHIRKHYYEDGSDALIYKKAPIDVFESFSFEVPES"
     gene            complement(61019..61561)
                     /locus_tag="ILLJICEF_00161"
     CDS             complement(61019..61561)
                     /locus_tag="ILLJICEF_00161"
                     /inference="ab initio prediction:Prodigal:002006"
                     /codon_start=1
                     /transl_table=11
                     /product="hypothetical protein"
                     /protein_id="X:ILLJICEF_00161"
                     /translation="MIKILQFLLLVGILLFALNSFSQKKESITKCSASAYSRDDDPAG
                     TNVRDSPKGKILTSIPSGAMFEIIGYSKGWFQITNVSYSAEDEAEAVKRGHKVKEGFV
                     HWIYSERTEVNFEGKGKIDLYATPEYGDPIFTYDGDRIAPHRIIILSCQGDWLRIDFG
                     RGEKEGWVDKYCSNSLSNCN"
     gene            complement(62177..62662)
                     /gene="ispF"
                     /locus_tag="ILLJICEF_00162"
     CDS             complement(62177..62662)
                     /gene="ispF"
                     /locus_tag="ILLJICEF_00162"
                     /EC_number="4.6.1.12"
                     /inference="ab initio prediction:Prodigal:002006"
                     /inference="similar to AA sequence:UniProtKB:Q8EBR3"
                     /codon_start=1
                     /transl_table=11
                     /product="2-C-methyl-D-erythritol 2,4-cyclodiphosphate
                     synthase"
                     /protein_id="X:ILLJICEF_00162"
                     /db_xref="COG:COG0245"
                     /translation="MYRIGNGIDFHKLEINLNRPLILGGIECESEFALVGHSDADIIL
                     HAISDAILGALALGDIGQYFPDTDPSLKNIDSKIILVKCLELMKEKNFDLVNIDCTVI
                     GEKPKIAPLKDRITKSLSNLLNLPLDCISVKATTTEKMGALGRQEGIGTFCSILLEKR
                     S"
     gene            complement(63441..63905)
                     /locus_tag="ILLJICEF_00163"
     CDS             complement(63441..63905)
                     /locus_tag="ILLJICEF_00163"
                     /inference="ab initio prediction:Prodigal:002006"
                     /codon_start=1
                     /transl_table=11
                     /product="hypothetical protein"
                     /protein_id="X:ILLJICEF_00163"
                     /translation="MISAENLEKLESTREDFPDIFLVVLSASADISTGWIYFYLGKPV
                     EAIHLFKNAIKSDPEYSLSYLSLGYLYDSSGSFKSAIQYYKSVLKTDPDIWNNLGISY
                     YNDGQIKNSISYFHKAIQLNLTFAYPVNNLGFFYIQKDDFSNAKNIFYVQLD"
     gene            64887..67391
                     /gene="lon_1"
                     /locus_tag="ILLJICEF_00164"
     CDS             64887..67391
                     /gene="lon_1"
                     /locus_tag="ILLJICEF_00164"
                     /EC_number="3.4.21.53"
                     /inference="ab initio prediction:Prodigal:002006"
                     /inference="similar to AA sequence:UniProtKB:O66605"
                     /codon_start=1
                     /transl_table=11
                     /product="Lon protease"
                     /protein_id="X:ILLJICEF_00164"
                     /db_xref="COG:COG0466"
                     /translation="MEPLEDLSGIEENSIIPLDSILPPELFLIPIKSRPVFPGIITPL
                     IVPSGKFAKAVEETVKGNSFLGLVLLKDEENEKETSENIYQYGVVAKILKKVNLPDNA
                     VNILVNTIRRFKIESFVNKDPLVARVSYPEEEPGAPKNTTKAMMRTLLVMTRELAQNN
                     PLFTEEMKLTMLNVNEPGKMADFVCSILNLEKEEYQSVIESNILKTRIEKVLLFLKKE
                     IELVSIQREISDQIQDKIDKQQRQFFLREQLKAIQNELGIKDDKFEKKYEKFLERLKN
                     LNADPEVIEEVTRELDKFSYADPNTGDYNVIRNYLDILESLPWEPAPVREIDLEKAKK
                     TLDKDHYKLEDVKDRILEFLAVKKLKNDEKGTILLLVGPPGVGKTSIARSIAEAMGRK
                     FFRFSVGGMRDEAEIKGHRRTYIGSMPGKIISALRITKERDCVILLDEIDKLSIGIQG
                     DPASALLEVLDPEQNKNFRDHYLDLPFDISNVFFIATANTLDSISRILLDRMEIINLS
                     GYITDEKVQIFQKYLWKKVLYKNGVTPYGIEFDKKAIVALIDSYSRESGVRGLEKVTD
                     KLVRKIAIKIVRKESFPKIIQEKDLETFLGVPKFTDERMVRASVPGTALGLAWTSVGG
                     ATLLIEALFVKGKGGILLTGMLGKTMEESSNIALSYIKNLLYKEELFNNRMIHLHVPD
                     GATPKDGPSAGITMASAILSLALNTKVKSGFGMTGELTLTGEVLAIGGLREKIVAAKR
                     VGIHKIIYPKDNLQHLQEIPDYVKKGMYFFPVSRYEEVALLLFDEKVISKINPSFREN
                     LKSIVNPTRKLPPKKKTTQKQKLSLSKQKGNNQKKK"
     gene            67436..68560
                     /gene="wbpE"
                     /locus_tag="ILLJICEF_00165"
     CDS             67436..68560
                     /gene="wbpE"
                     /locus_tag="ILLJICEF_00165"
                     /EC_number="2.6.1.98"
                     /inference="ab initio prediction:Prodigal:002006"
                     /inference="similar to AA sequence:UniProtKB:Q9HZ76"
                     /codon_start=1
                     /transl_table=11
                     /product="UDP-2-acetamido-2-deoxy-3-oxo-D-glucuronate
                     aminotransferase"
                     /protein_id="X:ILLJICEF_00165"
                     /db_xref="COG:COG0399"
                     /translation="MGVPFIDIKRFEPGLLEEWIEKVKVLSKNASFIGGEEVSILEKN
                     LTSYTETKFSIACANGTDALQLALRALGVGKGDSVILPDSTFWATFESVVNVGADPYT
                     VDTDPNDLQMDFVEFEKALDKIKPKAAIIVHLYGWGSSRLEDFRKLCKSKGVPLLEDG
                     AQCFGVKFKGASIYKNALISTTSFYPAKVLGGAGDGGAVFTNDETLANKVKMLANHGR
                     ISHYAYGDVGWNSRLDTLQAAFLNLNLKHLEVRIASRLKSVQKYYDILPNLGIQVIHP
                     PKDYEENGYCNVTLSTPEERPMIQEVLKEKEIGFGNIYPGAMSDQPGAKPYIKGKFGE
                     KHITGRICSSVLNYPLFPYMKEEELEEVFSAIRTFNSRKK"
     gene            69042..69560
                     /gene="dps"
                     /locus_tag="ILLJICEF_00166"
     CDS             69042..69560
                     /gene="dps"
                     /locus_tag="ILLJICEF_00166"
                     /EC_number="1.16.-.-"
                     /inference="ab initio prediction:Prodigal:002006"
                     /inference="similar to AA sequence:UniProtKB:P0C935"
                     /codon_start=1
                     /transl_table=11
                     /product="DNA protection during starvation protein"
                     /protein_id="X:ILLJICEF_00166"
                     /db_xref="COG:COG0783"
                     /translation="MFSVYYKQGDLYMKEIDIGISEKNREAINSGLQKLLADTYILYF
                     KTHSYHWNVTGPQFNTLHQMFQTQYNELWLSIDLIAERIRALGFYAPSSSHQLGKLTS
                     IHEEGGVPHADDMIRHLVSGHETVIRTARSLLPAADEGGDEVTLDLLTQRLEVHEKTA
                     WMLRSLLFVDNT"
     gene            complement(70074..70472)
                     /locus_tag="ILLJICEF_00167"
     CDS             complement(70074..70472)
                     /locus_tag="ILLJICEF_00167"
                     /inference="ab initio prediction:Prodigal:002006"
                     /codon_start=1
                     /transl_table=11
                     /product="hypothetical protein"
                     /protein_id="X:ILLJICEF_00167"
                     /translation="MAGYSEKSLGDKLGLKAGMKVYFKNLPEEVQKELKEHIKEVKIV
                     KTVKDPLDYLHVFEKETKELKKQFPKLVENLAEKGMIWISWPKGSSKVPTDLNENIVR
                     EIGLELGIVDVKVCAVSEIWSGLKFYKRKR"
     gene            complement(71232..71735)
                     /locus_tag="ILLJICEF_00168"
     CDS             complement(71232..71735)
                     /locus_tag="ILLJICEF_00168"
                     /inference="ab initio prediction:Prodigal:002006"
                     /codon_start=1
                     /transl_table=11
                     /product="hypothetical protein"
                     /protein_id="X:ILLJICEF_00168"
                     /translation="MIYKILIYIATFLVLLVLAIYGIGASLPIEHSVFMERIYKVPPE
                     NVYSLIRDFKQYPSWRQNVKKVEEISSTSWKEMDAHDDVITFSFIQDHKNTFLESKIM
                     DEDKPFGGSWIYELSLVPEGTKLKITENGKVYSPIFRFLSKFILGHSAMIKEYLDFID
                     QKIQKTK"
     gene            complement(72971..75424)
                     /locus_tag="ILLJICEF_00169"
     CDS             complement(72971..75424)
                     /locus_tag="ILLJICEF_00169"
                     /inference="ab initio prediction:Prodigal:002006"
                     /codon_start=1
                     /transl_table=11
                     /product="hypothetical protein"
                     /protein_id="X:ILLJICEF_00169"
                     /translation="MVLFCCLKIQNDFSGFMLFARCWMFFILSLLVPVLEGCDRISSS
                     NKNVVKKDLTRILKNKELKCSSDTNQEIETFRHHWKKNPGRYSELDLKDRWKNVQLTL
                     YTDEFLFINESQDSLFVPAGGECILKLEEEFCGDVLRFYATSLSKGTSELLGEGELQI
                     FLDDKKIFEQNLKSQKLEWNPYILPLEFKNVGNLKTIVKTDLQNPEIWNQTERNKEKN
                     CNSDVFLKIRWSSKTGAGLFLGSPYILEKRNVEKKNVILIVIDALRQDSLSSGGSPFP
                     TTPILDSFSKDSIIFKKTIANGNWTKPSMISFFTSEIASNLGLGNAWFYTSAQQRKIF
                     YSKKPFTLPNAFRKEGYFTESIMNNVFLMDYTSVGVDLGFHKIQQVGKDNLDTEELVS
                     RAETFFRDHKEDLFFLHLNLNTPHWGYRPPSQFLQELKKKSDPLLWNQLDEYQQKYLG
                     EVRYTDFLLGKIFDELKKQGLFDNSWIVITSDHGELLETSHYYHHHFIAEKVYAHGET
                     HYEKEIRVPWIIHPPKSFLNQIQKSEFSDQVSLLSLMPTLLGLNRISYPKDKLKGNDY
                     SKAIFGEKGPESEPVIYTEGRFSESILTPDFKYIRRYPGYDLVRRTREGTSHKMPEEL
                     YDLIKDPMELENLANSNFELLGEARSILKENQLSKNSFFLRLPKCENVCEREVRFFSK
                     GGIYRYDFTGNLKVLQEDSKNIVLKILNTSSHFDQVLEVKTIDPSPIFRLEILKNGIL
                     ENYRIGKWGIRSDNSLEILRDEPEYVALDRFPYRYFSSEIPFLYYHTGFSGGKETEEE
                     AAMGQEVRKILESWGYIHQ"
     gene            75448..76377
                     /locus_tag="ILLJICEF_00170"
     CDS             75448..76377
                     /locus_tag="ILLJICEF_00170"
                     /EC_number="3.1.1.23"
                     /inference="ab initio prediction:Prodigal:002006"
                     /inference="similar to AA sequence:UniProtKB:O07427"
                     /codon_start=1
                     /transl_table=11
                     /product="Monoacylglycerol lipase"
                     /protein_id="X:ILLJICEF_00170"
                     /db_xref="COG:COG2267"
                     /translation="MKFFSLCKGSFAFITRFAMSWINSYNLKDDTFAGSGGSKIFYRT
                     YQPKEGRKGNRVIVVQHGIGEHSGRYEFLVEALSGTGTAFYLIDSQGHGRSEGKRGAI
                     DSFSDFLFDLDQLISIAKEKEKVPKVTLLGHSMGAAISTFYAEEGTNQGNLNALMISA
                     LPIRVKTDLVMKVKKGIAPLMSDLLPNLTLPTGLNIHFLSHDKSVVEAYRKDPLVHGM
                     ASAYLGNMLLNSEEPILANAGKIKIPIYIFHGKEDQIADYTGSEAFFEVVGSTDKSMK
                     IYEGLYHETMNERIEDRTKVLTDLKKWFESHSN"
     gene            76494..76946
                     /locus_tag="ILLJICEF_00171"
     CDS             76494..76946
                     /locus_tag="ILLJICEF_00171"
                     /inference="ab initio prediction:Prodigal:002006"
                     /codon_start=1
                     /transl_table=11
                     /product="hypothetical protein"
                     /protein_id="X:ILLJICEF_00171"
                     /translation="MSAKGISKDLIGTKLDHYEFDVERGKIREFCQAIGETNPIYFDV
                     EAAKKAGYEDTPAPPTYPTVIQFWGYPKIWQDMENMGVDTSRILHLKEKYTYLKPIYP
                     GRVSSQGECINVTVGKMDTMTFKTTIKNAKGETIVEQEMSIFIRKPEA"
     gene            76948..77364
                     /locus_tag="ILLJICEF_00172"
     CDS             76948..77364
                     /locus_tag="ILLJICEF_00172"
                     /inference="ab initio prediction:Prodigal:002006"
                     /codon_start=1
                     /transl_table=11
                     /product="hypothetical protein"
                     /protein_id="X:ILLJICEF_00172"
                     /translation="MSKIEYDKMEVGQELPPLKTEVITHANLVRYAGASGDFNPIHND
                     PDFARKTGLDGTIAHGMYVMAQLGRLCTSWADQKQIKEFGVTFKNMTKPGQKLTCTGK
                     VKRKKEENGEKLITVAVEATDDSGEVKCSGEMVVVA"
     gene            77835..78479
                     /locus_tag="ILLJICEF_00173"
     CDS             77835..78479
                     /locus_tag="ILLJICEF_00173"
                     /inference="ab initio prediction:Prodigal:002006"
                     /codon_start=1
                     /transl_table=11
                     /product="hypothetical protein"
                     /protein_id="X:ILLJICEF_00173"
                     /translation="MLLSYRHIILLIFLFLVQCSAHRPTKAEGTAIGTQNEPNVINER
                     KISYTAYVTLNVGNLEESRNKIKSLIKNYKGFITRNSKKNALVRVPSESFEVFLSELK
                     QLGDVENEEVIGLDITDSYRDNLIKLESLKKIKIKYQDLIAKAVNVQDMLAIEKELER
                     INVEIEKLEGSKRASDMMVQYSSIYINFNTEKPGPLGWIFYLGYKAIKWLFIWE"
     gene            complement(78549..80648)
                     /locus_tag="ILLJICEF_00174"
     CDS             complement(78549..80648)
                     /locus_tag="ILLJICEF_00174"
                     /inference="ab initio prediction:Prodigal:002006"
                     /codon_start=1
                     /transl_table=11
                     /product="hypothetical protein"
                     /protein_id="X:ILLJICEF_00174"
                     /translation="MQFSKIFFFLIGPFALIILVMISSPWHAGDGLRAYQGKIDLRGI
                     QDPDFGMTKLNGEWEFSWLQGPEKGIENHSVEFIGVPGSWTNESKSNQTYPKFGYGIY
                     RLKVFLPEIWKKKILSVSLGAIASAYRIKINEQIIGECGTPGIDPDSIVSRIEPRDFL
                     FFADEDEVQIEIFVSNYTSTMPGILLPISIGPSDSAGVSKAIPLFFDIFSFSSLLIMG
                     IYHIFQYLYLRSSVSPLYFGMYSLVICLRTSLINSKILMLFFPQIPWSWVHKINHLTL
                     SVGVPFFLLFFSSIFAPYVSRKFINVGVVFSILFSIVTLFGDMTFNNQSISIYHYFII
                     IVICYLFYTILKIDFDKERNYTYILYGSGILFIAVLVDLFYARVLKTGSIQTSHYALV
                     FFVFLQSLLLASERSRKFAETRELALNLRTSNLELFEMKEQLVQKIEDRTRVLNDNII
                     QINRELEIAQNVQRKILTPLDRNIPGIRFYYEYKPLEKVGGDFLDISEISSGKTRVLI
                     ADAVGHGVQASLMTMALKTEYEELKNLENPAQVLKELNFRFLKKFDSLESIFPCMIGD
                     IDTEKEEFTYASAGHPDQILQLPGEFPSLLQKTGPILGLFESLEIVSKTIIFPTGSRL
                     LLFSDGLIENRMKDSLNTKQHNMELITKTLHEGRESELKNLIQEIIKIEELTRGENPR
                     YDDITVIAVEFYSVKRS"
     gene            81587..82351
                     /locus_tag="ILLJICEF_00175"
     CDS             81587..82351
                     /locus_tag="ILLJICEF_00175"
                     /inference="ab initio prediction:Prodigal:002006"
                     /codon_start=1
                     /transl_table=11
                     /product="hypothetical protein"
                     /protein_id="X:ILLJICEF_00175"
                     /translation="MNQFKFFLIAILLVLSIVNCNKKEPISILEIRDLIEKQNLVEEL
                     RKAEEDLRLKGDNAALLYVRGWIRYLQKNQDAAMSDFKKCLGFDPKSLDCKRGLGLIY
                     ESNKEYKEAELVYKEALSFAKEKGADSEALIHENIGILYLRQNLRKESLEEFQKAISL
                     SDKGDAYYGFSLCMIMEGNSEGAISSLEKGISKSFRSKAFQSESHFLLSKFYFEKRKD
                     PVKAESEIKKAIEIFPLHKEYLDALQIYIKERIKNS"
     gene            complement(83713..84759)
                     /locus_tag="ILLJICEF_00176"
     CDS             complement(83713..84759)
                     /locus_tag="ILLJICEF_00176"
                     /inference="ab initio prediction:Prodigal:002006"
                     /codon_start=1
                     /transl_table=11
                     /product="hypothetical protein"
                     /protein_id="X:ILLJICEF_00176"
                     /translation="MKLSIAILGSGSIGTYIGCKLLAAGNPVTFYGRARIQNELKTFG
                     AKITDYTNQEILLPPNTISFTTSFSDISNADVFLVTVKSKDTKDLAKELNGILEKRQN
                     RSQTIPIVVSFQNGVRNAEILKEELRDLPVEVFAGMVPFNVVSKGNGHFHRGTSGNLV
                     IEDSKSSQTLVKVFKRAGLSINTHKNILGILWGKLIFNLNNSLNALSGLTLKAEISKR
                     GYRKILSKLMKESLEILRFAEIRPIRSGKMIPSLAPIILNLPDFLFFRIASGMVKIDP
                     QARSSMWEDLVKKRPTEIDSLNGEIVKLADVMGHPAPFNREIVRLIKEAESNPQILNL
                     SPEELAKKLKIKLT"
     gene            complement(84864..87461)
                     /locus_tag="ILLJICEF_00177"
     CDS             complement(84864..87461)
                     /locus_tag="ILLJICEF_00177"
                     /inference="ab initio prediction:Prodigal:002006"
                     /codon_start=1
                     /transl_table=11
                     /product="hypothetical protein"
                     /protein_id="X:ILLJICEF_00177"
                     /translation="MINDIIKFDPKIFYDKLIWIFIFFVSTPIFAFPIDLTKDWKIIS
                     GKNLNASIKDVSWKELKSLPIPEDSISFSEGIYTLTLLKTFEVSANDFQKLALDGLSI
                     HFPLLTNVYEVYFNGEKIGSGGIVLNGKIIKDGFKRHVILPIPENKVQIGKNEIRLIL
                     SSNAGEELNVYASFDSAPLVIDLQSKNVLILSERSRWMLAFLYLFVGFYHFLLYFKRP
                     QEKYNLFFGLFSTFFSVYIHLRSNAVYELNLDPLFQMKLEYMVIFNITSLFLLFLNTF
                     FQYKISFVSKLYQIFTLTLTLLIPFSNRSVCLFLLKLWQFSIFTFIVYSFFIMYKSLV
                     RKNPDAIRMIFGFLVLMVAGVMDLIGSMGLIDNLENYGILKYGFFVFEVGMVFILANR
                     FLRVHKEAEELNLDLDQKVKERTRQLENTLEQVRELKIQQDGDYFLTSLILDPLNRNQ
                     VENDFIVLEGFSKQKKRFQFKQWKKEIGGDIIIADEICLKNRKCLVFVNGDAMGKSIQ
                     GASGALVLGVVFRSFISRTKTVSSYHSKPPELWLKECFLELQNIFESFDGSMLVSVVL
                     GLVDLESGVLFFLNAEHPPTVLYRNGVATFIENKLELRKIGITGLESKMKVKTFFLEK
                     GDTIIVSSDGRDDILLGMDQDGIPLINEDECQFLRRVEESGGDLDLLVQGLENYGELT
                     DDLSIVKLTYLKEPVRLESFANLPSFQFPDETYLKCLQDENWEHTIYHLENLKSKISE
                     EFLPPVFKKELAKVYYKIEKYEEALFLFEELISEFPEDVEIIFNASLIYKKLKRYHES
                     IELGERVLLREPDFLNNIVNLAESYILIYEREMALGLLEKIECLDTDHLYTQKIKAQL
                     EQPELYKNP"
     gene            complement(87678..89105)
                     /gene="pal_1"
                     /locus_tag="ILLJICEF_00178"
     CDS             complement(87678..89105)
                     /gene="pal_1"
                     /locus_tag="ILLJICEF_00178"
                     /inference="ab initio prediction:Prodigal:002006"
                     /inference="protein motif:HAMAP:MF_02204"
                     /codon_start=1
                     /transl_table=11
                     /product="Peptidoglycan-associated lipoprotein"
                     /protein_id="X:ILLJICEF_00178"
                     /translation="MESFLHFPYVLKESYETKTMGKFSNQPSKSKTINRRLRRIVSYV
                     FIISTLIGFTSTFPEESDKVLFRWKLKPGENVELNEYHRVQLVSMGKKIRREDKNRIL
                     LQTLSCENKECTLEGFFDTYTRFPEVDPAFRKDKTFKSRFQITDLGQYKVPQEYSMPN
                     LRSLPSFSEKPISIGEEWTQPATESFQFPGGRVMITVFAKYKYHGVDEWEYQKLSGKG
                     DRIEYNYNLYYDSQMNRTEVPFKIYGFARGMVFFDRELGIPQYKRVQLSYTFVYENGM
                     AQEMSFDIHGVYNKNVKLTDQDKDKFAEEIRKILGGELPTGIEPNSDSKKNLKKPKKE
                     TISWPEEEDNQAAPEGSPVEIRRTEEGIAISLNSVLFDHNSSELKQEAKLELKRIASV
                     LKKYADREIRISGHTDNSGGEEYNRKLSRERALSVLKELRDEQGLEEKRMSYEGYGKS
                     KPIADNSTIQGRQKNRRVDITIVME"
     gene            89172..89492
                     /gene="cutA"
                     /locus_tag="ILLJICEF_00179"
     CDS             89172..89492
                     /gene="cutA"
                     /locus_tag="ILLJICEF_00179"
                     /inference="ab initio prediction:Prodigal:002006"
                     /inference="similar to AA sequence:UniProtKB:Q7SIA8"
                     /codon_start=1
                     /transl_table=11
                     /product="Divalent-cation tolerance protein CutA"
                     /protein_id="X:ILLJICEF_00179"
                     /db_xref="COG:COG1324"
                     /translation="MEARLVYVTTSNEKEALKIGKTLVEERLAACANIIPKMKSIYHW
                     EDKLIEENEAILILKSKSELMTEVILRVKSLHSYSVPCIVSLPLLEGNKDYFSWIYSE
                     VLAD"
     gene            89517..90350
                     /locus_tag="ILLJICEF_00180"
     CDS             89517..90350
                     /locus_tag="ILLJICEF_00180"
                     /inference="ab initio prediction:Prodigal:002006"
                     /codon_start=1
                     /transl_table=11
                     /product="hypothetical protein"
                     /protein_id="X:ILLJICEF_00180"
                     /translation="MQFHVKQKFTALTFNSAFFGFYAHAGFAKGLSEIGFRPSKITGC
                     SSGALIGSLVAAGIPIDTMTDLILNLKKKDFWEGNLITNFVKPIRKGLKNYSGILSGK
                     NVKELLKPHLGRKKIEELSIPMGISVSNITKQIRELKTKGDLIDQILASMTFPFLFEI
                     QKLGEEEFIDGGVADQEPIKELILDKSIHKIVIHSIRTKKGHSEKAMIRAFHSSVQII
                     ENETRELKELLAKHYKKRILRIETLTPYIDANQLRHGKEAMEEGRKSAHHWKKKILSK
                     I"
     gene            complement(91611..93956)
                     /locus_tag="ILLJICEF_00181"
     CDS             complement(91611..93956)
                     /locus_tag="ILLJICEF_00181"
                     /inference="ab initio prediction:Prodigal:002006"
                     /codon_start=1
                     /transl_table=11
                     /product="hypothetical protein"
                     /protein_id="X:ILLJICEF_00181"
                     /translation="MKNRVANRIVLILFLGINLPLFSESPALELSKTVDPIWLILCAA
                     LVFFMQAGFLMLETGLSRLKNTINVAVKNLMDYIVGTIAFFSVGFALMFGLSYEGWIG
                     TNHFFLTGLKTGKDFSFFLFQVAFMGTAATIVSGAVAERIKFSAYLIVSVVVSLFIYP
                     VFGHWTWGGGWIAKIGFVDFAGSTVVHSLGGWIALAGVIVLGPRKDKFKEDGTPRKIH
                     GHNLTFSVLGVFILWFGWFGFNGGSALSFTDQVPLIILNTSLAGSVGGIFAITFSWIF
                     YRVASVEDCMNGVLGGLVAITAGCHAFQPYASLIVGALAGISVVITSWVLEKILKLDD
                     VVGAFPVHGVCGIIGTLLLPILSENQDIRIYPQFIGVLTCSFWAFGLGMILFLLLKIS
                     IGIRVNEEFEEKGLNVTEHGAGSSWIDLIHSLKDLAKGGGDLTRKIHVDSGTEAGAIA
                     FLMNRYLANLGQMIYTIKEKSIELEYSSSEISVAWGKMSQGIQQQAANLGEVTSIFDS
                     FRESFQTISSSAAQQKEMETSASELLNELVFGFQKFDSDLKNSSEKSEESVKAIDLSR
                     KELNQLETDINDIGSSAKKVEGLVKLLNDISTKLGMLSINASIEAARSGAAGKGFGVV
                     AEEISKLASSTQESTKKASEILGEIQSTVSRGKTTVQTSVEFFKNLTEEFRFLAETYI
                     TIRKSSLHYSNLIGNLNRLNTSITNQSEIIMTDIDKRFSEIGNLYESVDLINGAFHEI
                     SAQSEELNATGEFLKQLAEILNSLVRNFRVEQNSSQELIPG"
     gene            complement(94866..95642)
                     /gene="yafJ"
                     /locus_tag="ILLJICEF_00182"
     CDS             complement(94866..95642)
                     /gene="yafJ"
                     /locus_tag="ILLJICEF_00182"
                     /EC_number="2.4.2.-"
                     /inference="ab initio prediction:Prodigal:002006"
                     /inference="similar to AA sequence:UniProtKB:Q47147"
                     /codon_start=1
                     /transl_table=11
                     /product="Putative glutamine amidotransferase YafJ"
                     /protein_id="X:ILLJICEF_00182"
                     /db_xref="COG:COG0121"
                     /translation="MCELLGMSANVPTDICFSLTGLVQRGGKTGPHRDGWGIAFYEGK
                     GLRVFHDPEPGVESKIAAFVQKLPIKSETVISHIRKANHGKVELKNTHPFIREFWGSY
                     WTFAHNGQFKKIKQEPLGDFHPVGSTDSEHAFCWLLGKLKRKFKTYPKKETELFKTIE
                     SLLWELHQKGVSNILLSDSKNLYAFCSTKLSWITRKSPFGKARLVDADLSVDFRKVTT
                     PGDRVTVIATCPLTSNEEWTICKPGDFSVWRKGKIVFSNQ"
     gene            96546..97652
                     /gene="bshA"
                     /locus_tag="ILLJICEF_00183"
     CDS             96546..97652
                     /gene="bshA"
                     /locus_tag="ILLJICEF_00183"
                     /EC_number="2.4.1.-"
                     /inference="ab initio prediction:Prodigal:002006"
                     /inference="similar to AA sequence:UniProtKB:Q81ST7"
                     /codon_start=1
                     /transl_table=11
                     /product="N-acetyl-alpha-D-glucosaminyl L-malate synthase"
                     /protein_id="X:ILLJICEF_00183"
                     /db_xref="COG:COG0438"
                     /translation="MILHIDTETGWRGGERQLLLLAEGLKKRKIPQLILGRPGSALES
                     RCSDQGLPFQAVDMRGEWDLTSIQTIRAIVLEKKIKLIHTHTAKAHTLALLAKSKLPN
                     TKLIVSRRVDFSIRKNLFSIWKYKSKRNDLFLTVSDKIREILLRDGVDPAKTVTVHSG
                     IDFAFAKKLPNSTLYKKEFSLKKDTIVIGNVAALVDHKDQKTLLKAVSKIDPSKNFKV
                     FIVGEGELRKELEDFANTLEISDKLIFTGYRTDVPDILSLFDIFTLTSKEEGLGTSIL
                     DAMAVGLPIVATKGGGIGEMLTHEKGAFLAEVGDSESLAKYYEILIDDLKLRRTFGNF
                     NKESVKRFSIKNTIRKTELAYYSFLGEDLFGEKV"
     gene            97649..100402
                     /gene="polA"
                     /locus_tag="ILLJICEF_00184"
     CDS             97649..100402
                     /gene="polA"
                     /locus_tag="ILLJICEF_00184"
                     /EC_number="2.7.7.7"
                     /inference="ab initio prediction:Prodigal:002006"
                     /inference="similar to AA sequence:UniProtKB:P00582"
                     /codon_start=1
                     /transl_table=11
                     /product="DNA polymerase I"
                     /protein_id="X:ILLJICEF_00184"
                     /db_xref="COG:COG0258"
                     /translation="MKRLLIIDGHAFVFRAYYAFGASNLTNSKTGKPSGATFGFFKML
                     FKLIQDYTPSHIAMTFDPGGPLERGKIFQDYKANRKPMPEDLRPQIQEVMDTLEKIGF
                     KILKVEGQEADDVIGTLCETYRSTAKEILIFSGDKDLYQLLEKKNIKMLRGKKGVTEF
                     VEIDSAWVKEELGVDVKQIPDYMGIVGDTSDNIPGVKGIGDKGASKLLQEYKSLDGVY
                     KNLDKIKNPGLKTKLSEQKENAYLSKQLATIRRDLQLGITEKDIEIPDYKSDAAILYF
                     KSQGYNVLSKDLAKSAGKEVPKDPEPAADSSENVTIPTAEKGSYKLISSIDELSKICR
                     GLLKSRVLSVDTETTSPNPAMAELVGISFSNQEKTGFYVSVKNNASLFQDKSLNLDEV
                     REHLGPVLSSQVPKVGQNIKYDLIVLENHGFVLNNIQFDTMLASYVLRPEGRRHNMDD
                     LAKEFLNYNTITYEDLVGTGKKKKELTDIDPEQVAEYAAEDADVTFRLYQIFRKSIKD
                     SGVEPILREMEMPLISVLAKMEKTGIALDVPYFEELARDFDREIRHLESEIHRQAGGP
                     FNIASTKELQKILFDDLKLRIVKKTQTGFSTDHEVLEELAGEHPIIEKLLDYRKYTKL
                     KSTYVDALPKMVNPKTGRIHTSYNQTIAATGRLSSTDPNLQNIPIRDREGRLLRKGFT
                     VDSNDYEILSLDYSQIELRIMAHISKDPAMLEAYNHGLDIHKRTAVALYGVPEIDVTH
                     EMRDKAKVVNFSVIYGVTPYGLSRNLRIPRDEAKSFIERYMTQYPGVKSYMDSMVEFA
                     EKNGYVQTLTGRRRPVTDINSTHKSAKEAAKRIAINSPIQGTSADMIKIAMIKIHEDI
                     EKKHYKSRMLLQVHDELVFEVHKKEKDDFKASMKKHMETAMSLDLPIVVEGKFGVNWD
                     EAH"
     gene            101597..102760
                     /gene="acdA_1"
                     /locus_tag="ILLJICEF_00185"
     CDS             101597..102760
                     /gene="acdA_1"
                     /locus_tag="ILLJICEF_00185"
                     /EC_number="1.3.99.-"
                     /inference="ab initio prediction:Prodigal:002006"
                     /inference="similar to AA sequence:UniProtKB:P45867"
                     /codon_start=1
                     /transl_table=11
                     /product="Acyl-CoA dehydrogenase"
                     /protein_id="X:ILLJICEF_00185"
                     /db_xref="COG:COG1960"
                     /translation="MEFALSSEQKELRDLARKFAKEEIRPKAEHHDHTGEYPLAVLKK
                     AWEIGLMNIHIEPRFNGAGMQELDDVIIGEELFWGCSAMATAILANNLALAPVLLGAN
                     DRIKKEFVQPMTEEFKLAAYAVTEPGAGSDVAAIRTSAKKVGDEYILNGSKMWITNAG
                     YADWFFVLTKTDPSAGHKGITGFIVDSKTPGIIMGKKEINMGQKCSDTRGITFEDVKV
                     PAWQMIGREGEGFKIAMGAFDHTRPGVAIGAVGVARAAMEHSIQYANTRNTFGRPIME
                     NQGISFMIAEMARDIEAGRLLCYQAAWMIDNGFRNTYQASIAKMFCADMCMRVCTDAV
                     QVLGGYGFNTEYPVEKLMRDAKIFQIYEGTSQIQRMIVSRFLADGKGIEGPNF"
     gene            102847..104268
                     /gene="trpE"
                     /locus_tag="ILLJICEF_00186"
     CDS             102847..104268
                     /gene="trpE"
                     /locus_tag="ILLJICEF_00186"
                     /EC_number="4.1.3.27"
                     /inference="ab initio prediction:Prodigal:002006"
                     /inference="similar to AA sequence:UniProtKB:P20580"
                     /codon_start=1
                     /transl_table=11
                     /product="Anthranilate synthase component 1"
                     /protein_id="X:ILLJICEF_00186"
                     /db_xref="COG:COG0147"
                     /translation="METPVSLFAKWGCESSQNSFLLESVEGGEKLGRNSFLGKTPSRL
                     LQGKDGLFYITVANEPPTEVITYDPLVLLENLLGDDVYVQDYRLPPFAGGAVGFLSFA
                     AVRYYENIPDTKPEDENAPDCYFGIYDELLIVDHIDHVLRIVVNARVGEHSSLRECYD
                     FVIDKINSIENEIRNGSIPEEIKNPKIATGSLELNPNIPDEEYKKNVEKAKEYIQAGD
                     IFQVVPSRKLKFKPDVPPFQVYRGLRTVNPSPYMYYLKLGEITIVGSSPEIMVKYAGN
                     QTYLRPIAGTRPRGKNPNEDKFLEENLLSDPKEISEHIMLVDLGRNDLGRVCKPGSVH
                     VNDFKVIEKYSHVMHIVSQCSGELDDEKTVYDLIRAALPAGTVSGAPKIRAMEIIDEL
                     ETTRRAIYSGALGYISFSGETDLAIIIRTIVFYKDTAFLQAGGGVVYDSVPELELEET
                     KNKMAALLKAVEFARNGLKGEWK"
     gene            104268..104846
                     /gene="pabA"
                     /locus_tag="ILLJICEF_00187"
     CDS             104268..104846
                     /gene="pabA"
                     /locus_tag="ILLJICEF_00187"
                     /EC_number="2.6.1.85"
                     /inference="ab initio prediction:Prodigal:002006"
                     /inference="similar to AA sequence:UniProtKB:P28819"
                     /codon_start=1
                     /transl_table=11
                     /product="Aminodeoxychorismate/anthranilate synthase
                     component 2"
                     /protein_id="X:ILLJICEF_00187"
                     /db_xref="COG:COG0512"
                     /translation="MFLLIDNYDSFTYNLYQYFSQIGNEIEVYRNDKITLDEIKHLSP
                     KAIILSPGPGRPEDSKVCLDVIRELGGKLPILGVCLGHQAIGLVHGGKIVSAPSIMHG
                     KISLVEHDGKDIYKGISSPFVATRYHSLVIQPESLPKELEIASKTPDGVIMGVRHKTK
                     KHLYGVQFHPESIMTGAGLDLIRNFSSIVQEL"
     gene            104843..106738
                     /gene="msbA"
                     /locus_tag="ILLJICEF_00188"
     CDS             104843..106738
                     /gene="msbA"
                     /locus_tag="ILLJICEF_00188"
                     /EC_number="7.5.2.6"
                     /inference="ab initio prediction:Prodigal:002006"
                     /inference="similar to AA sequence:UniProtKB:P60752"
                     /codon_start=1
                     /transl_table=11
                     /product="Lipid A export ATP-binding/permease protein
                     MsbA"
                     /protein_id="X:ILLJICEF_00188"
                     /db_xref="COG:COG1132"
                     /translation="MKFFFRLLSYSVHYKYRFTLGIVFALLTAILNAVSLTALIPLFD
                     SLGNDKQTRFQLQMTLPEQRIILKQKVFGKDSLDGLEKTKLLLIEVKEWVNGRTKGLE
                     PKEVVWSICIIVMPLYLLKLITYLLSVFCIATAGYKAVRDIRQELFEKNQLLPLTYFF
                     KEKTGLMMSRIINDVEVIAAVISSNFRDATINFFYVITHLMVLLYLNTELLLIACLTV
                     PVIILPVTLFTRKITKSTARSQEKMADLNANIQEMISGIKVIRVFNSEKYEQEKFGKI
                     NQNVYRRNFKGQFYLQIAPSLVELTSSVVVLGFFAAGASLIYNGRFTQGEFMAFLLTL
                     LFLLRPLTQLSQMVGKVTQSIASGKRIFEIIDLETEDHSEESKITASPLSQNIEFKNL
                     FFSYPGTGSAVLKDINLKVKKGETIALIGASGCGKSTLMDLIPRFFDPTSGSIEFDGI
                     DIRDLSLGDLRKKIGIVTQDIFLFHGSVADNIAYGKPGATRKDVIRAARLAHAHDFIK
                     KMDNGYDSILGVRGLNLSGGQRQRLVIARALLRDPEIMILDEATSALDVESERLVSDA
                     LRRLYANRTTFVIAHRLSTIKDIPRIIVMDNGKIVEEGDHNSLYDKNGIYRKLSDNQF
                     ANNGVLP"
     gene            106735..107148
                     /locus_tag="ILLJICEF_00189"
     CDS             106735..107148
                     /locus_tag="ILLJICEF_00189"
                     /inference="ab initio prediction:Prodigal:002006"
                     /codon_start=1
                     /transl_table=11
                     /product="hypothetical protein"
                     /protein_id="X:ILLJICEF_00189"
                     /translation="MKKSVLIVDDNDRYANNLKIWFEQKGFETVRAVNAAQGWEIYSK
                     DKNRFHTIVTDITMETQTSGLWMIRRIHKDGYVGNKIIATTGFDFPGVMFFSASILPW
                     FAGIGWMVPKVPLKEGKVVFLSTSLKSRITFESVL"
     gene            complement(107137..108597)
                     /locus_tag="ILLJICEF_00190"
     CDS             complement(107137..108597)
                     /locus_tag="ILLJICEF_00190"
                     /inference="ab initio prediction:Prodigal:002006"
                     /codon_start=1
                     /transl_table=11
                     /product="hypothetical protein"
                     /protein_id="X:ILLJICEF_00190"
                     /translation="MLSFSKLQNLFLYVILISLLNVFSSLKAESFNKPFPNQNSFQKT
                     DATEDDAENSDPKETPPKEKETDPTGSLNIDDPRTLTEEWDGVSSYERRKRKDLTLKE
                     RQEIDYDLSVKKGILTVFRAETEKRYKTLDRIALTHPIPRVRAAAVLAIGRMGKGGIK
                     TLHQVIEKDGEAVRQAAYRALADLGSPSSLNYFFSGIKSSDPDIQFSSWRGMGKTQDP
                     SARDALLRQGIRSSRKEIVKASILGLAAFQINEDLKLFKTYLNSDDIELQKIAIEALG
                     IHKTRASLRILEQTLETKPQYVKNIIEAIGQNTSLYGTYSFIRILENSISEDLTQRVM
                     QQLYLRKAFYQFGTVNVEGAYSQESPYPASRKLHPLSPGEVGKILKKSDRRFIQKVGN
                     KFAEDHYYLLLLESKNPESYYETIQSWVFGSYLKIRTITALPTMLKEKKVKKFLKKRP
                     PSYKFTPASEMEETDPASPTNQNEEPTTEEGPPLEN"
     gene            108958..110514
                     /gene="hflX"
                     /locus_tag="ILLJICEF_00191"
     CDS             108958..110514
                     /gene="hflX"
                     /locus_tag="ILLJICEF_00191"
                     /inference="ab initio prediction:Prodigal:002006"
                     /inference="protein motif:HAMAP:MF_00900"
                     /codon_start=1
                     /transl_table=11
                     /product="GTPase HflX"
                     /protein_id="X:ILLJICEF_00191"
                     /translation="MLVGSDNSIEIPFLDRLRISEARLRGLRLVHTHLKGEPLNQEDL
                     TDLALLRLDYFTAIVMDHFGNPNGYYSAHLNPESEDELWTVLPKQYPGQLTEGILEEI
                     LEIESRLSRSKKNLKDAQKENRAFLVGVYPERNVGRHPSLSMEELKELCKTAEVHVVD
                     TFIQRKNRLDPSTVLGKGKLEEIILKAIQKHVELLVFDLELTPSQAKKISDIADIKVI
                     DRTQLILDIFARNAKSRDGKLQVELAQLKYLKGRLTELDDNMSRLTGGIGGRGPGETK
                     LEIGKRRVEERITRLEVELKSLKKRREINRRQRKKNELPAVGIVGYTNAGKSTFLNAL
                     TNSEVLSENKLFATLDPTTRRIRFPEEREIIISDTVGFIHDLPPELSNAFKATLEELG
                     DSDLLVHVVDVSNPDYKLQMEAVEKILEELELSHIPMIQVFNKIDRLEKFKIWVIENG
                     YKKSSSVDHGPGLEAITDLKEELGIDTFSDSILVSAFQGWGLKTFLDLLEDRIYNLSR
                     SNYSNTSSVY"
     gene            complement(110778..110957)
                     /locus_tag="ILLJICEF_00192"
     CDS             complement(110778..110957)
                     /locus_tag="ILLJICEF_00192"
                     /inference="ab initio prediction:Prodigal:002006"
                     /codon_start=1
                     /transl_table=11
                     /product="hypothetical protein"
                     /protein_id="X:ILLJICEF_00192"
                     /translation="MLFPTQRFTSMEVRRIAFYNKLKSGKDFVFERILNLLIGKGAVS
                     ARGVAHIFLRKISYY"
     gene            complement(111144..112418)
                     /gene="pyrC"
                     /locus_tag="ILLJICEF_00193"
     CDS             complement(111144..112418)
                     /gene="pyrC"
                     /locus_tag="ILLJICEF_00193"
                     /EC_number="3.5.2.3"
                     /inference="ab initio prediction:Prodigal:002006"
                     /inference="similar to AA sequence:UniProtKB:Q81WF0"
                     /codon_start=1
                     /transl_table=11
                     /product="Dihydroorotase"
                     /protein_id="X:ILLJICEF_00193"
                     /db_xref="COG:COG0044"
                     /translation="MIKKISGRIVTHEKDFLGTVEWDSKTGLILTVLEQKESIPILNS
                     QHQENEIQFNSLETVIFPGFGDIHIHAREDESGKHTYKEDFVSASAAAVNGGVIHVAD
                     MPNNPIPPIDENSYSKKRKLADRSNIHITLYAGIGPDTKPLKKSVPYKVFMGPSIGEL
                     FFHNNQTLEDTISSYVGENVSFHCEDPEILEKHQNETFHEDRRPTEAETTATDFALYL
                     IEKYNLRGKLCHYSTGEGLNKIKFAKQKGVKVTCEVTPTHLFFDRSMLTPENRHWFQM
                     NPPLRSKEDRERMLEGVKQGWIDYLATDHAPHSIEEKRKGTSGISQLDTYSLFVTWLV
                     LKAGVELKTVARICAKNPGDFVNEYLPEKFGKGFGRIEPGYSANFTVLNLKKPKKFLK
                     EEIKSKSGWSPFENFEFPGSIEAVFFLGKQMK"
     gene            complement(113991..114602)
                     /locus_tag="ILLJICEF_00194"
     CDS             complement(113991..114602)
                     /locus_tag="ILLJICEF_00194"
                     /inference="ab initio prediction:Prodigal:002006"
                     /codon_start=1
                     /transl_table=11
                     /product="hypothetical protein"
                     /protein_id="X:ILLJICEF_00194"
                     /translation="MANKRRPPRKKHHSNHKGSGGNRENADSNRGGNEQRVRSHQQRQ
                     QQQGKNFQRNQEFPRKSKELALEKNSSPKVRASQENGKLITRAIFIFSILLLGIFSYF
                     ICENYHTKTPVYGKRGWDDTFHRSVTWVQAKEICEEKSKRLPGKDQLKTFSKRADQKL
                     RNAGTFWSSSQDGEAGYYFSVNFKDGSETSSPGTIKYNVICVK"
     gene            114744..116033
                     /gene="hom"
                     /locus_tag="ILLJICEF_00195"
     CDS             114744..116033
                     /gene="hom"
                     /locus_tag="ILLJICEF_00195"
                     /EC_number="1.1.1.3"
                     /inference="ab initio prediction:Prodigal:002006"
                     /inference="similar to AA sequence:UniProtKB:P19582"
                     /codon_start=1
                     /transl_table=11
                     /product="Homoserine dehydrogenase"
                     /protein_id="X:ILLJICEF_00195"
                     /db_xref="COG:COG0460"
                     /translation="MERIRIGLIGAGTVGSGVIEILKKESNKYLEKFGIELILSSVCT
                     RTPEKIKKELQSFPNCKLESDYQKLVTDPEIDMILELVGGTDIAYSIVKDALKFGKTV
                     ITANKALLSQKGDELFSFAQEKGLEIGIEASVAGAIPVIRSIKSSLGSDSFLSLYGIL
                     NGTTNFILSKMELENLDYSEALRIAQDLGFAEKDPTFDVEGIDTAHKISILGSLAFSE
                     KIPLQSVQIEGITKISGLDIRFASELGYRIKLLGLVRKLSHKIEARVQPVMIPIKHPF
                     ANIMNEMNAVYYQTAYAGTGMFVGKGAGSLPTASSVVSDILYYGARRNKSIFQEKNTF
                     PQAMISEANVSLVRYYLRFTTVDLPGVLSEISKVLGDHGVSISSVRQNETEKEPVEVV
                     VITHPATEESIKNSLKIIDGLSLIRHTSVAIRLEDKL"
     gene            116127..116501
                     /locus_tag="ILLJICEF_00196"
     CDS             116127..116501
                     /locus_tag="ILLJICEF_00196"
                     /inference="ab initio prediction:Prodigal:002006"
                     /codon_start=1
                     /transl_table=11
                     /product="hypothetical protein"
                     /protein_id="X:ILLJICEF_00196"
                     /translation="MARVEFDSLYIETSRMSLPDKEVQLVVFNGKVTNSNSFEISRKI
                     HFIFEEEIYNIILDLSNLEYINSVGVATILTLIKTVDQHSGKIVIGGLNHFLENVIRL
                     MELPKKVQIYHSIEEAQKAFSS"
     gene            117379..117894
                     /locus_tag="ILLJICEF_00197"
     CDS             117379..117894
                     /locus_tag="ILLJICEF_00197"
                     /inference="ab initio prediction:Prodigal:002006"
                     /codon_start=1
                     /transl_table=11
                     /product="hypothetical protein"
                     /protein_id="X:ILLJICEF_00197"
                     /translation="METLLLNSNFEINSSLGKNNSETVTLLIPEKTWIHFSEKNRKNL
                     SKKIPELLKIYGKYLSTTKRLGKNAGRTLYQPSPGKHKMKRVNVRVNTASWTLFGALA
                     QAHGISRCYLFNYLLWLDSLGVGNSIVNTVNAGVPTFHRSYSYILHLNLTNNRVIRKF
                     QYKPKSYILNH"
     gene            complement(117986..118729)
                     /locus_tag="ILLJICEF_00198"
     CDS             complement(117986..118729)
                     /locus_tag="ILLJICEF_00198"
                     /inference="ab initio prediction:Prodigal:002006"
                     /codon_start=1
                     /transl_table=11
                     /product="hypothetical protein"
                     /protein_id="X:ILLJICEF_00198"
                     /translation="MQAKVVEITQNYVNLLKTLSNLMGTSIINYKSFDFYSNPASNWF
                     TRIVLKGNLQSEDLLLEIEDLRLKGFDPYILDFLNTRAHEVFIYELGYNSCDEQIGMF
                     LEGDAISFNKTLNTNLNIQKIESEKDLKIWLKILNDSFESEDRLSLYSKLLNIESFRL
                     YGGFVNGQMTTTGMTFYDGESFGLYSITTDRNYRGLGYASNIVEHILGEIREVFSGFI
                     ILHATQAGKKIYEKFGFENSILLRHWGKL"
     gene            complement(119627..120430)
                     /gene="echA8_1"
                     /locus_tag="ILLJICEF_00199"
     CDS             complement(119627..120430)
                     /gene="echA8_1"
                     /locus_tag="ILLJICEF_00199"
                     /EC_number="4.2.1.17"
                     /inference="ab initio prediction:Prodigal:002006"
                     /inference="similar to AA sequence:UniProtKB:P9WNN9"
                     /codon_start=1
                     /transl_table=11
                     /product="putative enoyl-CoA hydratase echA8"
                     /protein_id="X:ILLJICEF_00199"
                     /db_xref="COG:COG1024"
                     /translation="MKLAKEIITSKDSKIGVMKLVSDGGPMTLTLSLIHEMCDILKEF
                     TVDQEIRAGIISGPDGDFCVGLDPDAILNSSVDEIAKIMAGIFEMFDSLMSFPKPLIA
                     EVGGNAVGGGAIIAYTCDYRYMVDGKGRIGFAEPLVGLPITSALIIRMRQIMIPSSVS
                     EAAMEGALYKPSDAVRNGLLSEVGASLEELRKKSLGKINVLNRIPASVTVETKRALNK
                     EALEAAKSASKELAYLFKTQSSIIPNLLEAMTANKERRRPVLTHAANYS"
     gene            complement(120738..121091)
                     /gene="ssbA"
                     /locus_tag="ILLJICEF_00200"
     CDS             complement(120738..121091)
                     /gene="ssbA"
                     /locus_tag="ILLJICEF_00200"
                     /inference="ab initio prediction:Prodigal:002006"
                     /inference="similar to AA sequence:UniProtKB:P37455"
                     /codon_start=1
                     /transl_table=11
                     /product="Single-stranded DNA-binding protein A"
                     /protein_id="X:ILLJICEF_00200"
                     /db_xref="COG:COG0629"
                     /translation="MKNIAHIILDGNLTSDPEIKTLNSGKSVATFTLAVNHDYKSTSE
                     EPGEVSFVEIELWDRQAVNAHEYLKKGKKATVIGELRQDRWKAQDGSNRSKLKVVGQM
                     IRFDGLPGKKEREVA"
     gene            complement(121803..122381)
                     /locus_tag="ILLJICEF_00201"
     CDS             complement(121803..122381)
                     /locus_tag="ILLJICEF_00201"
                     /inference="ab initio prediction:Prodigal:002006"
                     /codon_start=1
                     /transl_table=11
                     /product="hypothetical protein"
                     /protein_id="X:ILLJICEF_00201"
                     /translation="MDPYWQEADKKLPDDLRKVPEFTLLTHENLAFNNQNLRDKYTLV
                     VFFYAKCKGICPMITRNMLNFIPKIKDQTDLQIVSITVNPETDSVEVLKKFRNQYKIV
                     QNNWVFLTGSKKTIYDLARNQFGADIKLISGKDNLNDFVHTENVYLIDKKNYLRGIYR
                     AKGSGDLERLKIELNTLKEEDKKSAITSFNID"
     gene            complement(123476..124033)
                     /locus_tag="ILLJICEF_00202"
     CDS             complement(123476..124033)
                     /locus_tag="ILLJICEF_00202"
                     /inference="ab initio prediction:Prodigal:002006"
                     /codon_start=1
                     /transl_table=11
                     /product="hypothetical protein"
                     /protein_id="X:ILLJICEF_00202"
                     /translation="MFLTKSFFILSIVLTVVFVGCQAGETIENTDPNLQVFQGRFYYR
                     GKLFTGFIKKEIPVLGEIETTQFKNGLEDGEMTSKNKDGQLLERRYFKEGFKEGIHRT
                     WFLNGNNRLYSEFRSGKYIHDRWEWYDNNRPFIYEKFDENGKLLVSKKWNRNGQIFMN
                     TVIAKDGSSIGLPGSKICEPIKSSD"
     gene            complement(124020..124910)
                     /locus_tag="ILLJICEF_00203"
     CDS             complement(124020..124910)
                     /locus_tag="ILLJICEF_00203"
                     /inference="ab initio prediction:Prodigal:002006"
                     /codon_start=1
                     /transl_table=11
                     /product="hypothetical protein"
                     /protein_id="X:ILLJICEF_00203"
                     /translation="MIQKSILIFLVFLSFVVCKKDSNDDDLTVAALAALSGGYCNGSS
                     ANTGITVSKGTATLDASSGCVTGVTTCMDSALPTWIKNNFKCSVAYVSGSSYIFKSQN
                     VPNTKSYYYGSSSPLFETLPTGNMPAGNNSVSSQKFVYTIPSSPIKGSGTVGTQGGLV
                     SIGITVNGLAIFNNAANPPDTLAVEAQTFDNFGGHPQNTGVYHHHAAVTKVSNNDSNL
                     IGVILDGYAIYGKKCDNGTSSTGDDFVPTDLDNLHGHTKATVHFSTPTYHYHFAPDAT
                     AGIDTLMGSFFYGTIGSVSN"
     gene            complement(126503..126766)
                     /locus_tag="ILLJICEF_00204"
     CDS             complement(126503..126766)
                     /locus_tag="ILLJICEF_00204"
                     /inference="ab initio prediction:Prodigal:002006"
                     /codon_start=1
                     /transl_table=11
                     /product="hypothetical protein"
                     /protein_id="X:ILLJICEF_00204"
                     /translation="MKNDRAYSMKSEILKRKKDPDWVMRISSNVIQMDRKEIRNKRAL
                     GASLILFLGLSVYVNFWFQDFDPGDSDLLSTGVFEELENALDK"
     gene            complement(126756..127301)
                     /gene="sigW"
                     /locus_tag="ILLJICEF_00205"
     CDS             complement(126756..127301)
                     /gene="sigW"
                     /locus_tag="ILLJICEF_00205"
                     /inference="ab initio prediction:Prodigal:002006"
                     /inference="similar to AA sequence:UniProtKB:Q45585"
                     /codon_start=1
                     /transl_table=11
                     /product="ECF RNA polymerase sigma factor SigW"
                     /protein_id="X:ILLJICEF_00205"
                     /db_xref="COG:COG1595"
                     /translation="MMTESEFAEIVNSTRNTVLSAIEKNLAERFYYAIDDVAQETYFR
                     AYKALKKNQFRQESKLSTWLYTIARNESLRMNDKLRKEEARAEKLINSKKEEDFLEVK
                     SNLNENSERNSQEVIGLLRSLLIKIPNKYRKVLEFYLAGYSEKQISETMGVKPGTVKS
                     RAARGKEMMKRVGAKEKFYEE"
     gene            complement(127291..127770)
                     /locus_tag="ILLJICEF_00206"
     CDS             complement(127291..127770)
                     /locus_tag="ILLJICEF_00206"
                     /inference="ab initio prediction:Prodigal:002006"
                     /codon_start=1
                     /transl_table=11
                     /product="hypothetical protein"
                     /protein_id="X:ILLJICEF_00206"
                     /translation="MSLVRGVDNGGNPMKGFFKVSGLILLVMTLLVGGCSRHYRSPEK
                     RAEFVVKKINSELDLNDSQKKELYRIKDEILSKRKELKLQGPRIPAEVLTEFRQPTLD
                     EKKINKSFELEMNKMIEMRTFMTKKAVEFHSILTPEQRNQLVDLITEFQQKHRHHDD"
     gene            complement(128936..129619)
                     /gene="rssB_1"
                     /locus_tag="ILLJICEF_00207"
     CDS             complement(128936..129619)
                     /gene="rssB_1"
                     /locus_tag="ILLJICEF_00207"
                     /inference="ab initio prediction:Prodigal:002006"
                     /inference="protein motif:HAMAP:MF_00958"
                     /codon_start=1
                     /transl_table=11
                     /product="Regulator of RpoS"
                     /protein_id="X:ILLJICEF_00207"
                     /translation="MKVAPTYSILLAEDDESNAELLIRHLERYNFDVDHVVDGVAAEI
                     KLRKIRYDLILTDNRMPKLSGLDLLERIPDMNRMTPIIFLTVSNEKETIIQAAHNKKL
                     VAYLLKPIDTHVLIEKICQALGIQTNSLIDKKEYPFEILPFTHTDKGVGVGIELKGCP
                     YGKSIEKLVQEIAFFLKELPSLRSILIKVNPEFFYFKSGTQLLSSLKDRLAIKYEISK
                     EDITIQTEH"
     gene            complement(131141..131779)
                     /locus_tag="ILLJICEF_00208"
     CDS             complement(131141..131779)
                     /locus_tag="ILLJICEF_00208"
                     /inference="ab initio prediction:Prodigal:002006"
                     /codon_start=1
                     /transl_table=11
                     /product="hypothetical protein"
                     /protein_id="X:ILLJICEF_00208"
                     /translation="MRFWDKFKIKVKGIHKRKKDESAPYLTTTLYLAQKEQSYNEGRK
                     IADSEWGEVEGKPSLPFEQEISFSPTEVPPCELWKVAEKIQLTEEDKQKIQKLIIDLH
                     NGLQKKDEKKLLELMEFKTKEYARAYYDSPEEDIKNFKKIVLEGVFQMIGGKLDKIDF
                     KKLQYQLISDQKVVAVTSQSGSSPITNRRKVFRCHCIFQRLKENGFFRVKPI"
     gene            complement(131912..132202)
                     /locus_tag="ILLJICEF_00209"
     CDS             complement(131912..132202)
                     /locus_tag="ILLJICEF_00209"
                     /inference="ab initio prediction:Prodigal:002006"
                     /codon_start=1
                     /transl_table=11
                     /product="hypothetical protein"
                     /protein_id="X:ILLJICEF_00209"
                     /translation="MGNTICKFSFFHFKGLFRSVCIWFLLFLFVFVTSSNAQVQSGAD
                     YSLVYSKDGVIGSVEFNGMTILSESKKENVSGRVSMNIWIFPGENKELVPKP"
     gene            132395..132865
                     /locus_tag="ILLJICEF_00210"
     CDS             132395..132865
                     /locus_tag="ILLJICEF_00210"
                     /inference="ab initio prediction:Prodigal:002006"
                     /codon_start=1
                     /transl_table=11
                     /product="hypothetical protein"
                     /protein_id="X:ILLJICEF_00210"
                     /translation="MKSATEITKEFYEAFQKKDATKMGTLYSDSVIFNDPVFTNLNAT
                     EVRGMWQMLISRGKDLELKFGEIQSEGDTGKVTWEAYYTFSKTGKKVHNVIQAELVCK
                     DGKIVKHTDQFGFYRWSRQALGLPGLLFGFLPFLKNKIRTEARKGLDLYLKRQK"
     gene            133090..133890
                     /gene="rsbQ"
                     /locus_tag="ILLJICEF_00211"
     CDS             133090..133890
                     /gene="rsbQ"
                     /locus_tag="ILLJICEF_00211"
                     /inference="ab initio prediction:Prodigal:002006"
                     /inference="similar to AA sequence:UniProtKB:O07015"
                     /codon_start=1
                     /transl_table=11
                     /product="Sigma factor SigB regulation protein RsbQ"
                     /protein_id="X:ILLJICEF_00211"
                     /translation="MQRASLHNLKIIGSEKETIVFSHGFGCDQSTWNKLIPNLKDHYR
                     LVLFDTIGSGKTDPSLFSADRYSNLYSYAEDLILLMDELKIRNSLYVGHSVSGMIGLI
                     TSIRRPELFSKLAFISASPRYLNDTNYKGGFEQTDLDQLFAAMETNFFSWAGGFAPLA
                     MGNPDRPELAQSFAESLREIRPDIGLTVSRTIFQSDHRKDLNQCKQPVLILQPSSDIA
                     VPIEVGKYLSANIPQAIFKSIPATGHLPHFSSPESVLQEIKSFFKSLN"
     gene            133891..135981
                     /gene="rcsC_1"
                     /locus_tag="ILLJICEF_00212"
     CDS             133891..135981
                     /gene="rcsC_1"
                     /locus_tag="ILLJICEF_00212"
                     /EC_number="2.7.13.3"
                     /inference="ab initio prediction:Prodigal:002006"
                     /inference="protein motif:HAMAP:MF_00979"
                     /codon_start=1
                     /transl_table=11
                     /product="Sensor histidine kinase RcsC"
                     /protein_id="X:ILLJICEF_00212"
                     /translation="MNESSHKTFTDKINEFYKRSFELFSKGSYLEEMDKFYSLCKTTL
                     YADFIILLESKDPLSIKIVESQPKFNFSIDQTNINLLSISYSENRPVLPYTLTRQEIN
                     FSNFDALEEIDFAQMIAVPIPNENIEDRRKNILLFLYSKNTEHISEFLKLITELSPRI
                     YEIFSIKNKEILLNSVHSRLDSILKTIPQAIIFMDSGTGKTWINESAAKLLSLSEGGE
                     VSSWKVSTSMTELIQSAVNQKEIFLEMNRNLSNMNLEKFSTQWMFTDPEKKVFEVTSL
                     LLPGKTAPGRLWFFEDITSFHSQQETLALLNQALKEKSEIAQQENQAKTVFISNISHE
                     IRTPMTGILGITELLLNTPLNPDQKDSLELIQRSGDKLLKIVNHLLDFSKADTGKIEL
                     ESIPFNMQELLNDLVSLLRTEILKNKNELNILFPPNFPKLLKGDPVRIGQILTNLVSN
                     ATKFTKEGTVEVGFHILEKTNSELSFRTWVFDTGIGIPPTKFNSVFEPFVQSDKSITR
                     HFGGTGLGLSITKKLIELMGGKIHVESQPGIGTRFWFELKLEIPESIDEESFTENSEA
                     EVITDKSDLSRLKVLIVEDNLINQKLLGRILKKKKIEPFLVEDGMKAIEKARKFHYDL
                     IFMDINMPGIDGLSATEIIRKFPKGDSIRIVGLTANAAPEIQKVATQRGMDDLLTKPY
                     NVSQIEKILNLFEK"
     gene            complement(136417..137526)
                     /locus_tag="ILLJICEF_00213"
     CDS             complement(136417..137526)
                     /locus_tag="ILLJICEF_00213"
                     /inference="ab initio prediction:Prodigal:002006"
                     /codon_start=1
                     /transl_table=11
                     /product="hypothetical protein"
                     /protein_id="X:ILLJICEF_00213"
                     /translation="MMGKKIGYVALGILFLLLLLYWIGQGPRVSIPKDIKPGAEFVFP
                     GEEKTTEETLSLLISSLKEKYQPGGVKRDAHPFAHGCVKASFTVSSSIPEEFKFGIFK
                     SSKTYPAWIRFSNGSITKKSDQEGDIRGMGIKLLGVDGPKLSADENRTQDFLLINHPV
                     LPVGAPDEYLALFQAAFAKKPMSYFLGGMPWNWKLTALQESISIRRKKIPDVLEIRYW
                     STTPYRLGNETSAVKYSAIPCETKKLEVPKNPADDYLRQTMISHLKEKSACFEFMIQK
                     QGNPISMPIEDPAVHWNEKDSPFIAVAKIEIPKQEFATPEQDRFCENLSLNPWHSLAE
                     HRPLGGINRIRKVAYETIAKYRHEQNGIKQLEPTQ"
     gene            138448..138786
                     /gene="rsbV_1"
                     /locus_tag="ILLJICEF_00214"
     CDS             138448..138786
                     /gene="rsbV_1"
                     /locus_tag="ILLJICEF_00214"
                     /inference="ab initio prediction:Prodigal:002006"
                     /inference="similar to AA sequence:UniProtKB:Q9WVX8"
                     /codon_start=1
                     /transl_table=11
                     /product="Anti-sigma-B factor antagonist"
                     /protein_id="X:ILLJICEF_00214"
                     /db_xref="COG:COG1366"
                     /translation="MEITVQDNIHIIKIAGSILQSDSEELDRNLSEHNFDPSPKIIID
                     LTEVNHICSTALGIIVSYKKKFKSAEGDIIIVINDEDLLQLFEITMLDKVFKIVPNIE
                     DAFDEFKLNP"
     gene            138783..139376
                     /gene="rdgB"
                     /locus_tag="ILLJICEF_00215"
     CDS             138783..139376
                     /gene="rdgB"
                     /locus_tag="ILLJICEF_00215"
                     /EC_number="3.6.1.66"
                     /inference="ab initio prediction:Prodigal:002006"
                     /inference="similar to AA sequence:UniProtKB:P52061"
                     /codon_start=1
                     /transl_table=11
                     /product="dITP/XTP pyrophosphatase"
                     /protein_id="X:ILLJICEF_00215"
                     /db_xref="COG:COG0127"
                     /translation="MKRQLALGTNNLNKVKEVSSILMELGIQILTPKDLKVSFNPEET
                     GSTFKENALIKAKELFYLTKIPSIADDSGICVSALKDEPGVYSARFGGPELNDEGRAL
                     LLLEKLKGNQNRKAYYACAIAYVDESTEQSFEGRCEGLISEEYDRIGIYGFGYDPIFI
                     FPPLQKPFSQIQEETKNSVSHRKKALDELLKFLKTKP"
     gene            complement(140510..140812)
                     /locus_tag="ILLJICEF_00216"
     CDS             complement(140510..140812)
                     /locus_tag="ILLJICEF_00216"
                     /inference="ab initio prediction:Prodigal:002006"
                     /inference="similar to AA sequence:ISfinder:IS1502"
                     /codon_start=1
                     /transl_table=11
                     /product="IS5 family transposase IS1502"
                     /protein_id="X:ILLJICEF_00216"
                     /db_xref="COG:COG3039"
                     /translation="MRNSKVLKPEILSLDKAYANNAIKDKLKKRNIRYRIPNKKNAKN
                     PEWIAPLNPFRWTVERTFAWFNAFRAVKTCWEFKLKNYTALFQIAFAIILFRMSCK"
ORIGIN      
        1 cttatgatgt taacattctt aggtagaaat attccaggct taaaagcgtc catcctattc
       61 gagtcttttg aatggaaggg catttattgt cgaatttttg aaactccaaa accaccaaag
      121 gaagaaccag atttggatac ggttttaagc tggatcgcta aattaggtgg acacttggat
      181 cgtaaatccg acgctccacc tggaccactt accattttta aaggccttat gagagctgtt
      241 gaaatcggat ttatgttcaa attacttaca aaaccttaac ttgtgggtaa ggttatggct
      301 tttctacgga tcgcagcata ataatcgctt tcgcatttta taccgaactc acgctattat
      361 aagattctgt aaattgtaga aactacctca ttttttatac aagactaaac gctctatttg
      421 ataagaaaac ataaacccat aacgagaatc cctcttataa actcattctt tcataaaaat
      481 taaaagtttg tcccaaaata tcaaagaatt ttacgtgata attctttaaa aatttttaat
      541 aaaatgcagt agttcctaca aattaggtcg caattttgcg aattttcaaa cagttctaat
      601 gccgttaaat tttcgtagta gttccatatt tttgtgaaac tcaatctcac tttctaaggc
      661 ccctcagcgt ctcacttcct gaatactgat ccttagagaa gtggcattcg ctgagttttc
      721 cgggcgcttt ttccacaggg gaccgctcga agtaactcag caaacacctt cctaaactca
      781 atgcatcgct tctatggtcg ctccgcaggt cggtgtttaa ggtattggga caagctcttt
      841 ataacgtgag ttcaatgtaa gaaaataaga aagaattttt taagtatgag tttctacaat
      901 tttagaattt attcgtaaag ttatgatgca gtagttccca cattttagga attgatctat
      961 aaagtttcaa attccaactt tttttcagaa aagtaactca tgttaaataa cgtgaattca
     1021 tttaaaaatt tcagagtaaa aagaaagatg aaacataact cgcgagaact attacaaaaa
     1081 ttgaattaca aaaaagtatt tcaaaaacca tatactcaca atatgacgta aattatagga
     1141 actacttcca taatccaggt tttacagtta gattctagaa atgtgggaac tcacacgaaa
     1201 aatgaatgtt taaaaattcg tgatgcgatt cagtttgtgg gaactatcac aaattgcaat
     1261 ttttacagat aaatcttgta aacgtaggaa ctcatacaca atccaataaa cttccataca
     1321 aatcaaaaac tgtatattag aaatctttga atttcgaatc atagttccta cactttttac
     1381 aaaaaatcaa tcctcagaga ttaaactaac aactcagtca tatcttgaac agaaattcca
     1441 agtccataag tttgatacca aattattatt ttggataaaa accaaagatt cggattgaac
     1501 gtttcttttt ttaagatata gtcttttgaa ctctcttttt tgacacattt ttcgaattct
     1561 ttagagcgaa atggattgac aaaaatctga gaatgattca atttaaccaa taggttaatt
     1621 aactatatgg ttcaacaaga aacagattca ttgagcctca cttttgcagc cttagcggac
     1681 ccaacccgcc gtaaaattct ggcaactctt cgttatggag aggtcaccgt aaaacaactt
     1741 gcggagcctt ttgcgatcag tttgcctgcg atcacaaaac accttaaggt gttggaaaaa
     1801 gctgggctta tttccagggg ccgtgaagcc caatggagac cctcccgttt ggaagcaggg
     1861 cctttgaaag aagcagccga ctggattgat gaatatcgtc agatgtggga agcaagactc
     1921 gatcgtctgg acgaatactt aagagaacta caacaaaaag aatcacaata aaaaaggaaa
     1981 acagatcatg aatcaggaaa aaattaaaac tatcatctat tggattgtaa ccgctctgat
     2041 cgcggctaac tacgcgttcg ctagttacgc ctatttcaat cgcggaccag aggtagtcgc
     2101 cggaataact aaactcggtt atccaatgta ttttataacc attcttggag tttggaaact
     2161 gctcggcgca atcgccatca cggctccacg tttccccctt ttaaaagaat gggcttatgc
     2221 aggaatgttt tttaatctta cctctgcttc tatttccaat gcggctgccg gaatggaaat
     2281 catacatgtt ataatgccca tgatcggttt agttttagtg gccttgtctt gggccttacg
     2341 tcccgcgtcc agacgactgg aaggaatctg gcatctataa gaaaattcta ctttaagaat
     2401 attctatttt attaatttga aattcaactt tatgtttttt aaaaaataca aaaaagtgta
     2461 aggagaatga tatgaaaaat acgacaaatc aaaccaaaga cgaattgctc attactcgaa
     2521 tttttaatgc gcctagagaa accatttttg acgcctggac tatccctgaa caattgatgc
     2581 gatggtgggg acctaaaggt tttacatgcc cgatatgtaa gattgatttt aaggtgggag
     2641 gtaaatacct tttctgtatg cgttctcccg aagaacaaga gttttggtcc accggagttt
     2701 ataaagaaat tgtcaggccc gaaaaaatcg tccaaacgga taattttgcg gataaagatg
     2761 gtaatgttgt tcccgcttct gcttatggaa tccaaggaga ttggcccgaa tctattttaa
     2821 ttacacttgt ctttgaagat catcaaggaa aaacaaaatt aattctacat catacgggta
     2881 ttcccgccgg agaaataaga gatatgacca acgcgagttg gaacgaatgt ttagacaaac
     2941 tagaatcgat tcttaaataa aatcgatttg aatacaacca aagtttgtct tactgattcc
     3001 gaattgttag gtatctttaa ttgtgatgag aatcggcttc ttaaatataa attagcggta
     3061 ttctgttata tgagcgttca gtaaacttta aaaaatgaag aaccaaattc tataatataa
     3121 agtcagacaa atcttaggat aaacgttaaa tacaaaatat tgaatattct aaaaatgaaa
     3181 ttattgattc aaatcatttt ttcattttta aatctgaaat aaatttagta attattgaaa
     3241 aggaaccatg atgaacgcaa ataacacttc aactgcggat agagaaattc gtgtaacccg
     3301 aatctttgac gcacctagag atctcgtttt taggatgtgg acggacccgg aacacgttat
     3361 tcattggtgg gggcctaaag gttttacaaa tacattcgaa accatggacg tcaggcccgg
     3421 cggcatctgg aagttcataa tgcacggccc agacggtaca gattatccaa atctgatcgt
     3481 ctttttagaa gtggttcgtc cagaaaaact attctataaa cacggctctg atatgaaaga
     3541 ccatccggga gattttcacg ttactgttct tttttcggaa caaaatggaa aaaccatctt
     3601 ggatatgact atgcttttca acacggctca acaacgtaac gaaaccgttg agaaatacgg
     3661 cgctatcgaa ggtctcaacc aaactatgga tcgtttggtg gaatacctgg caaaacagaa
     3721 aggttaaaaa ctatattagg agagttttat gtctaaatca aaaatgatcg ttttatcagt
     3781 gttagctgta tttgcagctt tagttatagg gatcatcgcg gtcgcttcca cgaaaccggc
     3841 agaattccgt tttgaaagaa cactaagcat aaaagcacaa cccggaaaaa tttttacttt
     3901 cgttaatgat tatcataatt ggccttcttg gtctccttgg gaaaaactag atccgggaat
     3961 gaaacggtct tatagtggtg cgtctattgg tttaggttcc gtttacgagt gggaaggaaa
     4021 cagcgaagta ggaaaaggac gcatggaaat tatagaatca aattcgcctt ccaatatcaa
     4081 aatgaagtta gattttattt ctccttttga agcccataat accgccgaat ttacgtttgt
     4141 agccaaagac ggtaaaacta acgtcacctg ggcgatgtat ggccctaatg ccttcatctc
     4201 caaattgatg ggactattct acgatatgga tcagatgatc ggaaaagatt ttgaaaccgg
     4261 tttgaacaac atcaaaacga tcgtagagga aaaataaata taactgattc cattaagatt
     4321 tcaaaattta gtatatcaat aatttttaat gttttttctc aaaaaaacat taacgattct
     4381 taaaattgtg gaagatccga tgaatacaaa ttttgaagaa aatttcaatg gaatctaatc
     4441 cggattttca aaaacttttg atcgattaga ttgtatattt gatctaaagt ttcaaatttc
     4501 tatctacacg atcgtagaga aagttagtat ttacaatttc gaagaattaa aattaggaga
     4561 atgaatatgt ccaatcaaac tataaccgct tcggatcgtg aaatcgttag cgttcgtgtt
     4621 gtcaatgcat cacgagaaat tgttttcaaa gcttggaccg atccacaaca tctacggtcg
     4681 tggtggggac caaatggttt tacaaatacg tttcacgaat tcgacctaaa accagaaggc
     4741 cactggcgtt ttacaatgca tggcccagac ggtacagatt atgcaaatca cagcgtcttt
     4801 gtagaaatta taaaaccaga aaaactcgta tttgatcaca tctccggaca catttttaga
     4861 gttactgcaa ctttcgaaga agaatcacct aatagtacaa aggtgatttt ccgtatgttg
     4921 tttgaatctc ttcaagaatt tgaaaaggct aaaaaatatg taattgaagg aaacgaacaa
     4981 aactttgaca ggttagaagt cgaacttaag agaatgatta atcagtagtt caaaaacttc
     5041 taaatagtgt aacggtgaat caacttaaaa cttacactaa aactttaaaa tgtgggaact
     5101 acggctattc caattgcaaa taagtatgta gaaagcttaa aagtagtcaa gagacgtaat
     5161 ctatgggaac taccacattt gattcgtttg aaaagcaatt gattttaaaa ttttagaaac
     5221 aggttctaaa aatcgtcttt gaaacaaatc ctgatttact acaaggaaac atgaagatgc
     5281 tatcgaaaat gaacagtaaa attttgcaaa aatgtagaac ttgttttgga ttgccactac
     5341 cccaaacaga actaataact tctttaagag aagttctaca ttttaatttt ttaaataaac
     5401 ttatagcact cttttcaaga atcattgtag caaaaccgca tcaaaaacaa ttcatttttg
     5461 ctttaaaata tattacatgt tcttctaaag cgatttaata atttcaaaat aaaattaatc
     5521 aaaagaataa attataaaat tggcatatac ctttcttaca ttttcaataa aatcattttt
     5581 gcaatattca aatgcataca atagagcacc aaaaatgggc ttctctcaaa attcataaat
     5641 atcctattat atcagcaaac accgaattct ataaaaacaa gcagaaaaat ataaattact
     5701 atatgataaa attcttaaat aaaaaaacca ttcgtctcaa gacctttttt attttattga
     5761 tcttgaccct actttttcca attcaatgga acatttttcc ttgtgcgtgt tgttccaata
     5821 taggcaaacg atttgattca gaaatagatc tagactcgag atacatagat attttagaac
     5881 aattacgttt tgattctaaa gcttttctct ttttaggtga gaaagatcca gaatccataa
     5941 cgggcattca tcccgcttct ggagaatata aaataaaagc tacctggaaa aaaaatcgtt
     6001 tcatatttga atttagagat cttgaaaacc attctggaac gctaataata aaattaccaa
     6061 aaaaaatttc cgttttttac atagacgaca tcaatccggc cccggcaatt tcaaaatcag
     6121 aactttataa agaatttcgc ataatgtcaa aaatggtagg aaccggaatt ttcactcctg
     6181 gattaggagc gaatcaatct atcaccttga tcttacgtgg aaatggtaat ctttgtcacg
     6241 atacttacaa ttttattcgt tggactctga tggtgaaagg gcctaaatcg aattatcatc
     6301 ttttcggcac attgatccct tatcaattat aaggcggata taacgtgaga aaaatcattc
     6361 ttcagacgat gctttcgatg aatggatatt ttgaaggacc gaatagtacc attgattggc
     6421 acgtagttga tgaggaattt aataaatata caatcaattt tttggatcaa gtggatgttc
     6481 tgctttttgg aaggatcaca tacgaactta tggcgaatta ttggcctact gcaattgtag
     6541 acaatccgat tatagcaaca aagatgaatg aaattaccaa aatcgttttt tcaaaaacct
     6601 tagcaaatgt aaaatggaaa aattctatat tagtttataa taatgttaag aaaaaagtag
     6661 ctaagttaaa aaaacagcaa ggtaaagata tagcaatttt tggaagttcc agtttagcca
     6721 ctacactcat tgaacaaaaa cttatagatg aagttagaat tttcataaat cctatcgtgt
     6781 taggcgaagg taaaacttta ttccagggaa ttcaaaatcg aataagtttg aagttgattc
     6841 aaacaaaaac attccaatcc ggcaacgtat tactctatta tcaaccttta taagaagaaa
     6901 caaaatgaat cccacaaaca caaatctcgc tactaaaaaa gaatggatcg gccttgcagt
     6961 aattgcactt ccttgtctac tttatgctat ggacctgacc gtattgtatt tagccgtacc
     7021 tcatcttacg gaagatctaa agcctaccgg ttcccaactt ttatggatcg tagacatcta
     7081 cggcttttta gtggctggtt ttttagtcac catgggtacg ttaggtgatc gtatcggaag
     7141 aagaaaactt ctcatgatag gcgcagcatc atttggagtt gcgtccgttt tggcggcatt
     7201 ttccaaaaat gcagaaatgt taatcgcaac cagagcctta ttaggtatta cggccgcaac
     7261 cctagctcca tctactttat cattaattcg taatatgttt ttagacgcaa accaaagaac
     7321 ggtcgcaatt ggaatctggg ggactagctt ttccatcggt ggagcaatcg gtcctttaat
     7381 cggtggatta cttttggaac atttttggtg gggttccgtt tttctattaa gtgttccagt
     7441 tatgattctt cttttaattg cagggcctaa acttcttccc gaattcaaag atccaaacgc
     7501 gggaagttta gacattccca gcgtaatcct atctttgagt tccgttttga gtatcatata
     7561 cggatttaaa cgagtcgctg aggatggctg ggaagttctt tcattccttt tcatcgttag
     7621 tggttttttg atcggaacat tttttatccg aagacaacaa aatctcaaag atcctttaat
     7681 cgatcttcag ttgtttaaag ttcctgcctt tagcgccgcc ctgatcgcca actcattgac
     7741 cattttcgtc gggttgggta gttttttatt tctagctcaa tacttacaat tagttctcgg
     7801 cttatcaccg ttagttgcag gattttggac tcttccttat gctgccggaa acgtcgtggg
     7861 ttctctcgcg gttcctatgt tagttagaaa aattcgtcca atcattgtag tatctggagg
     7921 tctcgtttta aacatcgttg gactcgcctt ttatgcgtta gttgatgcga actctggact
     7981 tgtttatgtt gtaataggct ctgtaatcat atctttggga atctgttcgg ttgtaatttt
     8041 aggcacagat ttaatcgtag gttccgctcc tccagaaaga gccggagccg ctgcctctat
     8101 ttcagaaacc ggcgtcgaat ttggtggagt tttaggaata gccgttttag gaagtatcgg
     8161 aaccgcggtt tataaaaatc gtatgaacgg cttaaacttc aatggaatct cgccggaatc
     8221 gatggaatcc gcaaaaggca cattaggtgc agctgtctca gtcgctaaag aactaccaga
     8281 agatattgca ctttctctgt tgcattccgc caaacacgca tttaccgatt cgtttcaatt
     8341 agtttctatc atttgtgcgg tgatctcttt tgtattagcg ataacaattt ttatcatgcg
     8401 taagagtctg gaaaaagaag aaagctgata gacatagtta ggtaatctat cgatgaatta
     8461 gaatattaat ataactactg ataactatat aatagagtac cgagcatttt gcatcgaaat
     8521 aggatttgca ataaaaattt atgatattca attttataga aatcagtaag ttataaatca
     8581 tctcaaaaat agcttagagt ctcttagagc aacatcctac aatatttttg agatgacctc
     8641 tataaaatta atttttaatt ctgatcacag tcgccaaaca gtggttttgt gaaaaaattc
     8701 gactttagga tcgttatttt tagattttat agaaaagttc gttttaaaaa actcaaccaa
     8761 agtcaaggac taacgataaa ttaaatcgtc tttccaatct ctttcaggtt ttgtgttcaa
     8821 tctaactttg aaagtttccc ttaaattgta agttttattc caaagatata aatatccatc
     8881 ccaattacca ccatcccaaa tcgtaagata ataataatcc agagtagctc catcataatc
     8941 tttgaataca attctacttc caccttttat acattcttct tcgtcaagaa catgaatttg
     9001 taaattatta gaagcatcgt taaatttagg atagtaagca taattgccct tacctcctcc
     9061 gagccaccaa ttccaataat aatttagata ataagaaggt tcaatccgag tatacccact
     9121 tttgagacaa ttggtatcgg atttaggatc ggcttcctgc agcagattga actttgtaaa
     9181 ttcagtttca tctgatgcgt ttacttgtaa ccaaccattt gcttgtttag gatcagcttg
     9241 aatttttttt ccagttgaca ttgattcaaa agatacttgg tcgtattttc ttctgtgtgc
     9301 ggattgagtt ggagtattag aatcagcata agtaaaaccg taaacaggat atcgatcgga
     9361 aaactcataa cctgtgtatc cgacaacatt ccaggtagtc ggggttatgg gatcatatgc
     9421 caaattttgc caaacttgag gtttaaaatg agttcctaca acaaatatat actccaaata
     9481 actggatact tgatttgtac cactggtgta agaagcaatt gcattttttt taggatccca
     9541 agtaaaagaa attcctgcgt aatgaggttc atctacacct aaaatcatta gaatatcttg
     9601 atattctgta ctacttttat ttacgttaaa acttccagcc agaaatattg tttcgttttt
     9661 tggcacttgt tttaaattga taaaattttt aatctctaca aactgatgtt ttcttgcatt
     9721 ttgtcccaaa tccgaacaag aagtattttg aacgtcagtt ccaatgatat gatatttgcg
     9781 accatgttta ttaattttta cataaacaaa tcctttgtta taatagtagt cgtttccaca
     9841 tccgtgattt tcaaagatat attgtatttt ttcttcaata ggccatttgc ttaatacaat
     9901 cactcctcca ttataatcgt tatccagcgg aaaagctcta aaatcaccta gagtttgatt
     9961 ccaaccatat gtagctcttc caataacatc gatttgattt ggatattgag agcggagtcc
    10021 actcataagt atatttttcg attttgtatc aaaaactcct tccagtacaa gtacatcttg
    10081 atctttaaca tattttgaat ctacaagcaa ccgtgctctt ttttcttgac cccaatttcc
    10141 agaattaaaa agtcctttat gatacataaa aagattgtaa cttagaattt ttatatccac
    10201 ttccgaagat acttgagcat caattcctat tctttccgca cttatatttg caaattgaat
    10261 attttgatct tttgaaaaaa gtaaaagaga cattagtaaa tctgcatgta ctttttgttt
    10321 atccgataga caattcaaaa agaacataaa gagacaataa aaacctatta aagatttcga
    10381 tttcttgtat gtatttcgta tttcattatt tttttttcgg aaaatgtttc gcatttttaa
    10441 acctcgttaa taattgattt tctggattct gagacgcagt atcaaaaaaa atatactttt
    10501 ttacaaaaaa aattcaaaat aaaaaaacag atatatcact taagtaatta ttattgcatg
    10561 attgtcccca attcgaacta aataaattaa tattttttta tattatgaaa aattaatatt
    10621 atatttaata tcaattctta caaaaattta ttatcgtaaa tttttattat aaaattatgc
    10681 ttcagcacaa agcaatagtg gcttcactat atagttttaa agaataactt ttctcgaaac
    10741 ttaaaagctt gataaacgaa aactgctgaa aaattcgcaa acgtccagat atagagtaat
    10801 cgataagaat tccaaaattt cattagaaat ttctaaagta aatttttata taatagtttt
    10861 tgatttctat attagagtca tcgaaaaaat ctatatctac gaacgattcc ccattcgttt
    10921 tactactcgg atgcatgaaa atgatattca aaattacgag taattttttt aaagatatag
    10981 aagtttttgc aaaattgcgt caagcctaga attgttgttg tttttgaaag aatctcacat
    11041 tctaagtttt gaaacaaatg caacttagta ttgtttttat gcgtccgaat aataatgaaa
    11101 aaacggaaga aaattaactt tccgacaact ctaataagtt cttactgctc cctacaagat
    11161 tgaatgcccg taaatgttgc gacaaagtgt tgattaatgc gtttccggta tgctccaata
    11221 cgaaaaggat taaaacgggg aactaaagca gaacgctctc tatcataacc aaccccacaa
    11281 gttgaatagg atcttagaat caaaatgaac tcaacagaac gggctttcta tggatcaccg
    11341 ttcgaaaaac tcagcagaac ggttctctat ggatcaccgt tcgaaaaact cagcagaacg
    11401 gttctctatg gatcaccgtt cgaaaaactc agcagaacgg ttctctatgg atcaccgttc
    11461 tagattgaaa ctaaagacga ttgttgtata atgtttccta tatgcaattc attgaccaga
    11521 actgaaagtg cagtccgaat tcccctaatc tttcttacac aaaattttaa actattgaag
    11581 cgtaaatgat tgacatttta ttatatagtt ccgagtaatt ttataaagat tagtaataaa
    11641 atcatggtag ttcccacaaa ttacgtcttc ttaagtggat tataagtttc taaaccgttt
    11701 ttcaaccgtt aaaattggta atagctccta cattcatttg ataaacaaaa cattctgatt
    11761 ttctaaaatg tgggaactac tgcattttat taaaaatttc taaagaatta tctcgtaaaa
    11821 ttctttgagg ttttgaaaca agctctaagt gaaattaaca aaaaaattat aaaaataatt
    11881 tcattaaatt taaggaacaa aattcaattc attcttgatt cgaaaaacca aagcaatggt
    11941 gttaccaaac gactcgattg aatagccaca gcaaaacttt tgtcttagac catagataaa
    12001 gccataaaat aaacacttta gtactttaga atataataaa atgaataagc ttgagtttaa
    12061 aaacttttat aaaaagattt ttaaattttg taatatcgta aaacaacgat ttcatacaaa
    12121 aacttttaaa ttctaaattt cactaaacca ttcactcgtt gatattatca aggtaaatta
    12181 atttccagcc agttttagta tatgtaaatc cgtaaacaac aggctcttcg tccggtgctc
    12241 cgtttctcat tttacaacta acaatatatt ctttggttct ttccgaatct gcaaccggtt
    12301 gtttttcttt ttgaaaacat tcttttgcat cagcttgccg agaaaaaatt tcatcataac
    12361 gttttaagaa ctctttctta ttcttaattt gagtatatcc atacggcatt ttaattggaa
    12421 atcgagacaa actcgccaat ttttctgaat catttttaag aactgcatct ttaaattctt
    12481 tccagaaagt agaaatagaa gtgtcacttt gagattttat gattttagta tttataaaaa
    12541 aaacgcctaa caagataaaa atgaaaaacc atttattttt tgttttttta ttttgattca
    12601 tataccttcc tacgattaca tagataaatc attttcatca ctgacgtcaa gagctttgtt
    12661 tttcaatttt atcattacta ttcaagcaat actatgaatt tgtctaaaaa attaaaacgt
    12721 aaaatctact tcaaaaaaag tcataaattt taaaaataaa tacacttact aaaacttcta
    12781 catttgatcg ttaattttcg atactatttt ttatatgttc gagtaattgg tgaaacaaaa
    12841 cattctgaca tattatttga aagatataat gacttgcttt taattgaaaa ttttaatatt
    12901 ttcaaattct caaagaaata aaaataacaa actgactttg gaatagattt taaaaattca
    12961 acttttcttt ttttctttct ttggattccg tttttcctac gtaattcgct aagaccaaaa
    13021 ggattccccc taaaaacgct gaccaaaacc caggtacgga taaagtttcc ggaaaccaat
    13081 cgccgatgat taagatcacc caagcattga taattaatcc gattagaccc aaacttagat
    13141 aatagaaaac gattccgatt ccaagagtca taacaattag tatgaaccta agaattgcat
    13201 tgagaattac aaaggcgact actacaataa gagaattgag ccaaccacca actacgtgaa
    13261 aatcaggatg aatgagtgga aaaacaaact ccactacgag tgacattaaa attagagaaa
    13321 ataaaaaatg aatcataaaa atttaaatat ataaatctat attgttaccg atcgaagaag
    13381 gtggagaccc tggagagacc accgaaacgt ccggactttt tgtttgatta tcttgagtag
    13441 ctacaatctc cctcggagaa gagccagttg tcgccggtgc aatcgaatcc gaaaaaagaa
    13501 tctgtctaga tcccactgcc atatatgaca tcgtatttac tcctataagg atattataga
    13561 aaagttctaa aagtctttaa aggaaaatta gaaaattctc gcaaaaaatt tactcgttca
    13621 attgtattca taagtatgtt tatacccaca aaaacagaaa atcgcaaacc gcaaaaattt
    13681 aaacagaaca aacaagtata atcttctatc tcattttact caaaactaga taaaagagtg
    13741 cctaatattt tgtcctggaa taggtttttg tgataaaaat ttatagtact cataatttga
    13801 tttcaaattt ataattctta taactttaag aaattagaat attttatata ttcagttaat
    13861 caagaaagta taaaaaaata ttttagaatc cgtgagaagt accattaaaa tttttgtccg
    13921 aaaacaccgg tcacaattcc accataccag ctaaacaaat ttactttaga aaacaaagaa
    13981 cgaaaatatg gttcatccga aagaatatta ttaaaagtag aaattgaatt tgccagatat
    14041 ttatttttca caaacggata agaaaataat tttccaatca gaggaaggaa atatacgaaa
    14101 taaaacttcc agaaaatata aacaaaaccc gcaggtttgg ataattctgt aaagacgaaa
    14161 gtaccagaag gttttaaaat tctatatact tccgaaatta aaagattcct ttgttcaggt
    14221 aaaaggcttt ttaatccaaa agtacaacaa accgcatcac aataattaga aggaacagaa
    14281 gaagccaaaa cgttttctgt aatataaaga atattctcat ttccaaaacg atctcgcgca
    14341 cgtccaatca tacgactaga aacgtccaaa cctatgattt tttcacaacg gaaatatttt
    14401 cttaaaattc caatgttttg accgctcccg cacatcaaat cacaaataat atcattcctt
    14461 aaaggattca aaatagtaag agaacgtttt ctaattcgat tggcaaaacc aaacgtgaga
    14521 aattctataa aatcgtaact ttctgaaaaa aggtcaaaaa atctcctttg atttctaata
    14581 ttatttaata atatcatatt ttatttatat atttaatttt taatgtgatc atttttttca
    14641 attttaattt ggctctcaat tttagcggat ttaagcgttt attcaaaact atacaataaa
    14701 attgtctaaa attctatcta aaatgaggat tacttttaaa atttaggtta ttctaatata
    14761 tagaaattaa taaaaacaga tcatttttgt tcaatattat ttttaatctt ggttaaaacg
    14821 tgatgatgaa tttcgtctat caaatagtct ccccataatt tccaataaaa tttcggaccg
    14881 agaccattta cgtattcagt cgtagcaatt actttagttt tattttcgga aacttctatc
    14941 aaacgaaatt ctccgagtac tgcccaaact ttacctcgaa tatgttttgg ttctacttct
    15001 ccgtacaaag acgtttcttt catagttact tgcggctcag aaaatgagaa tgaaaacctt
    15061 tccagattct cgaaagaatt tacgttagcc gatgttgtcc catttgtgta attgcaaaat
    15121 aaaaaaagtt tttcattttg ttttacaatt ctcatagaaa ctggatagga aactccgtta
    15181 cggagaaaaa aatttcccgc ctctccaaat tcaaaaggag aaataatccg attccagact
    15241 tcttttttag aagcgttgat ttcaagtgaa gtttgaactt tttgtttctc taaatttcga
    15301 tcgtttcgat cataaatata cgcggacacg ttaaaacata atacgattaa aactactaaa
    15361 tacttggaca aatttttcaa gtagatataa gaaccgatcc aaactcccat aaagattaaa
    15421 aggaaagcaa taggaaacgc cattaaaata cagatcaaac cttcttttcc gaaaattaaa
    15481 aatataaaaa tggaaaaacc agcagataag atcgtaacaa tccctacata taataacttc
    15541 cttttaattg taagagtttt tgcgaaaata aaaaggaaat gaaattccat caataatcct
    15601 atcgaaaacg gaaatgcaat aaaaagaacc gttccatatt ctccgttcaa agcccagaaa
    15661 ggagcagtaa gcagaagcaa cacagacata actccaaata tacaaaaagt gacgatgggt
    15721 tttgctttaa aaattttata ccgtggttct ggctccataa aattcccctc aattcaaatt
    15781 tttagaaaaa tacgtttctt tatcgatcgt ttctgaaaaa actaggatgt aattcatttc
    15841 taaattacac tttttttaga aagaataaat cgatttctct cttaacgatt ttgaatttga
    15901 aattttattt atattttgtc tacactattt ttgaacgtgt tcaaaaataa tttcaatctt
    15961 gattgctctg cataaagagt tcagcgtaag aaaatgagaa aaaaaagaat tttctaaaag
    16021 tatgaaaaat tcctatttta aaatttgttt gtaaaatcct aatttgtgag agttcccaca
    16081 ttttctgaat cgatctgatc ccaatttctc tcagtaaaat gaatcacgac caaactcact
    16141 tacgttaata taaaatctta aaaaccagca atcttattac aaatccagtt tagaacagta
    16201 taaatttgga aataaatccc agtttttgga ccttcacaaa gattaaaatc taggatctat
    16261 tttaaaaaac cgagttagat gcaattttga gaacttctgg atccttgagt aaaatcgact
    16321 gttaattttt ggtattcttt ttatgtgcaa gcggcaaaca gaattgttca taataaaacg
    16381 tggtagttcc cacaaatttt gtctcttaag acgaaatata gaccttggga tagttttttt
    16441 gttaatagag ttgttgaaaa attccataac aacgattaac aaaactgctt ctatcaacca
    16501 tttcatgaaa tagataaaga gtttattttt taactactct aggactgaaa tataaacgat
    16561 tgagtatttt attatatagt tttgagtaaa ataaaatata gatcctcgaa tcgttttttt
    16621 gctattatga gagttcccac attgataggt ttttgagatc aattctaaag aaaaatctaa
    16681 tattctttct tcacaaaccg aatttactta cgaacctttc ggtagagaaa tctcgctgga
    16741 tgtagatact ctaaaacgga agattcaaca ggaaccggtt ctcctagtat caaagaggcc
    16801 ataatttcag agcctaaaaa agaacttaaa attcctcttg aacctaaacc tccaaacaca
    16861 tataaccctt gaatcgtttt tagatttgga aattttttgt ttctattttt aggtaaatca
    16921 atttctttat aaatttttct aaattctctc ggatcaaaaa ctgggcctaa aattggaaga
    16981 cgatctggag tttgagccct caatcctact ttttcgataa gcacacaact cgaatcaaaa
    17041 tttaaacttg gatatttgtt ttgaacaaat tctaaaagcc ggtccgtatc ttttttttga
    17101 ggaagcggat ttaaatcaaa ttcgtcgaaa gtcgaaccta aaatatgttc tcctaaaaca
    17161 gaaggagtca aataatgttc cgcgcataaa atgttcgaga tacgagacga tttctctgtt
    17221 tcttttaaag atataagttg tcccctaact tttcgaattg gaaatggctc ttctccttca
    17281 aataaagaag cgattaactt tccaatcgaa tgagaattac agaatataat agaatttgca
    17341 actatttcgt gtccagattc ttgaattagt aacttccaag aagtcccgtc ttgttctata
    17401 cgacttgcgg tcccctttat aaattcgacc cccggttgtt ctgcgcattt ttttgcgata
    17461 gattcaggac gagtccaaaa tccatttcgg aaaaaaactc ctggttcgtt ttctaaaaaa
    17521 tcttcgttct gaaatttaga agcgatcggt ttccaaaata caatctcttc ggaaagttta
    17581 tgattttcta tacccttttg aagtctttcc gaatccatct cttgtgtaac actgtgaaat
    17641 aatccagttt tttcaaaaaa gttctgatct gcaaatgaag aaagaaagga aagggcgtat
    17701 ctaaaggcgc gtaacgtgaa tagactaata ggtccgggaa ttttagtgag atgaggatga
    17761 gaaatagcca tcggaattcc agaagtttca tttgcaatcc cggaaggatc gattagaaaa
    17821 acttgtattc ctcgtcttga taaggaataa gcgagagtgg tccccgcaat tcccgctcct
    17881 acaatcgcaa cggttttgat ttgtaattcc ggataagcac gtttacacca aggtttttct
    17941 tttggattgg attctaaaaa agaatcggaa taacttccga tcaacatctc tcttttcctt
    18001 ccaaaaccag ggcgtttttc caacttaaac ccggagaaag ataacgaatc cctaaccatt
    18061 cttgctactg taaatgtgga caacgtggtt ccttttttgg aaacgtattt taagttttct
    18121 aaaacggact tatcccacat ctcaggattt ttagaaggag caaaaccgtc caaaaaaata
    18181 gcatccactt ttccagatat ttcgcataac gcacttgaaa catcacccaa aaaaagagaa
    18241 aaatgaattt tccctcctaa aaattgaaaa taattcattc ctggaattaa atcttggtat
    18301 gaggatagaa attctttttt aatttccaca agttccgaaa atatggaaag cgctttagaa
    18361 atctcctctc gattgagtgg gaatttttct atggatataa aatgtagtct aaaccgatct
    18421 ttgtattcta agtattcttt ccaggtggtt aaaaaattaa gccctgtacc aaaacccaat
    18481 tctaagatac aaaacgcatt ttgaatattc caatttctcc atctattata aagatcattc
    18541 cctttaataa aaacgtgttt ggtttcctcc aatccatttt ccggagaaaa ataaatatca
    18601 tcgaattgtt ctgatacagg agtaagatta tttttccaag tgagcattag attttcggag
    18661 gcaggggttc cgtagacttt ggaggagaag attcttttcc tggaccactt tctttgcgaa
    18721 acaaatcttc ggagttggaa ctggatagtt gaatttcttt tcgaactcca attcgcaaag
    18781 tattcatggt tagataaaga tcgtgatgac cttccccatt ggtgctcggt attgtttgag
    18841 taatcggtgt tttggaaaag ttaccaaaac tgaacaagtc cctactatca ttgctgtcgt
    18901 tatttccaat acttgatact tctaagtata gatataaatt ataaaaaatg gtatcttgta
    18961 aaaaacgacc tatattatat tcatataata ttttaaatcc tgcaattgct cttttctggt
    19021 tccttgtaga tgaaattcta aagccatttt ccaaaacatc gaagtcgtaa atactgtaac
    19081 ctagattaat tccaactcct aaattccaat tttgaagttc ccaaaaccct aaataaagag
    19141 ttgtgtaagc ttgatagtct atatataagt attccatttt tcttgcaaat ggttctggaa
    19201 ggggatatac accatacaag gtttgttctg ttagattaga ataaactctt ccatcatctg
    19261 gaaaattaag aaggtttcct cgaaaagttc taggagaagt taacgtaaaa ctataagcaa
    19321 aataatttaa aaatttaaaa taacccttaa acgggaaacc gggtaatctt cgaggtatgg
    19381 atccgattgt ataaaacgct accgatttta cagagtcatc attgaccata cgatcatttt
    19441 tgtccgaaac tttagtacct ccattcgttc ttacgaaatt ttcaagagaa ttgtatttcg
    19501 taaaaaaatt caactgagtg ttatccactc ctccagtaag aattacactt tcaaaaaaag
    19561 actcgatcgt tttacaagag ctcatacaac aaatccatat cgatagaact acgatctttt
    19621 ttgatacaaa tgttttctgt ttttgatctt caaaaaggtt catattttat tgatattctt
    19681 ttacaattca ttttagaatt cttacccaaa cctgtctgct tttattgttc ttaaatttat
    19741 tttttatttc tttaaagttt ttatcattga gagggttctt gactgaaggg ttcggaacaa
    19801 tattctggta atccaattcc tttatgttag agaaatacgg taaaattcca aaacgatacc
    19861 cggtttcgtt ggctcccatg atggattgga ccgatcgaca ttttagatat tttttaagac
    19921 tgatttctaa acatacgttt ttatacacgg aaatggtcca taccggaacc gtacttcacg
    19981 gtgatcgtcg caaacttcta tcctacagtc ctgaagaatt acctcttgca attcaactag
    20041 gaggaagcga tccgaaggca cttgcagaat cttgtaagat cggagaagac tatggatata
    20101 ccgaaatcaa tttgaacgta ggttgtccaa gtgatcgtgt aagagaagga aacttcggcg
    20161 cctgtctgat ggaaactccg gaaaaggttg ctgaattgac gtttgcaatg gacacttccg
    20221 tttcaattcc tataaccgta aaatgtagaa ttggaattcc aggtaaggaa acttttgaag
    20281 acttatgtaa atttatagaa tgtgttcgcc aaacgggtgt tcaacgattt atcgttcatg
[truncated: 9,120,798 more chars]
