# Supplementary material for: Horizontal transfer of the rfb cluster in Leptospira is a genetic determinant of serovar identity
Source: Life Sci Alliance. 2022 Dec 9;6(2):e202201480. doi: 10.26508/lsa.202201480 (PMC9736851; doi:10.26508/lsa.202201480)
Supplement: Supplementary file 9 [file LSA-2022-01480_Supplemental_Data_3.zip › Supp_Data_2-rfb_sequences/sequences_used_Fig_5C/Pyrogenes_10499283.gbk]

LOCUS       EAMDCDCE_1              3817 bp    DNA     linear       08-DEC-2021
DEFINITION  Genus species strain strain.
ACCESSION   
VERSION
KEYWORDS    .
SOURCE      Genus species
  ORGANISM  Genus species
            Unclassified.
COMMENT     Annotated using prokka 1.14.6 from
            https://github.com/tseemann/prokka.
FEATURES             Location/Qualifiers
     source          1..3817
                     /organism="Genus species"
                     /mol_type="genomic DNA"
                     /strain="strain"
     gene            383..622
                     /locus_tag="EAMDCDCE_00001"
     CDS             383..622
                     /locus_tag="EAMDCDCE_00001"
                     /inference="ab initio prediction:Prodigal:002006"
                     /codon_start=1
                     /transl_table=11
                     /product="hypothetical protein"
                     /protein_id="X:EAMDCDCE_00001"
                     /translation="MEFAFICRVSLMSSPVTGSKVCTPAVSRISVVSISDSLKSNPPE
                     IKTLVGEIAAAAGLYLFRFNRGPKLHAAPFAIGKK"
     gene            629..859
                     /locus_tag="EAMDCDCE_00002"
     CDS             629..859
                     /locus_tag="EAMDCDCE_00002"
                     /inference="ab initio prediction:Prodigal:002006"
                     /codon_start=1
                     /transl_table=11
                     /product="hypothetical protein"
                     /protein_id="X:EAMDCDCE_00002"
                     /translation="MSPVVDTTIPLSNAVRVLDEVGNSFLDHTRKFVVQALVADSVAG
                     DPTGGRLGRLFSDCPAADWPPLELSVGVVEVC"
     gene            complement(1263..1649)
                     /locus_tag="EAMDCDCE_00003"
     CDS             complement(1263..1649)
                     /locus_tag="EAMDCDCE_00003"
                     /inference="ab initio prediction:Prodigal:002006"
                     /codon_start=1
                     /transl_table=11
                     /product="hypothetical protein"
                     /protein_id="X:EAMDCDCE_00003"
                     /translation="MPAFLGPFSSEEIFSEKEEKNLKASQVELDFSSPLGSYNLGEIL
                     PLGTIVNKVIIKVDVSFNDLPILTIGNTVSPDIWLDTSGLDLSMEGIYMVECYDSVNS
                     TTQGKAYWNPKGCTKGRLKVYFITSF"
     gene            complement(1694..3136)
                     /locus_tag="EAMDCDCE_00004"
     CDS             complement(1694..3136)
                     /locus_tag="EAMDCDCE_00004"
                     /inference="ab initio prediction:Prodigal:002006"
                     /codon_start=1
                     /transl_table=11
                     /product="hypothetical protein"
                     /protein_id="X:EAMDCDCE_00004"
                     /translation="MEYITHIRSQRSLSPGRGGITLTIPWQENYIVQVGEDESLPLSE
                     IKTFETKSFKEIFRVRSIVLLYYDNSICKSNGFKKLNSGIIKTITKDFSPEANSFVSV
                     HIASLETILTDTDFFIDYQRIEGRPGTRTQSTYAGVLTSAAKVFLQGQLSDLIKNFWD
                     EFFCNLLNVSRYCDHNILKPTTTENDPNALLSILLPRRAYTEQFVYESQVLSSFTIGQ
                     YVNFWEILKSYLCEPLYELFVDPLETFDIEGVFGQGVSFGEIGSNRLETYDVGSKESK
                     VIFRPTPFYMFSVDGRYRNLESSGIDAVYTFDLEDIQNHRIEESEENIVSGVHVIQNT
                     FQSFGTVLSEPKYEDRIRSIFGPKLLHVKIPGLIFREENLRQSSKENYKTELSNIRDL
                     LFSIFCDLEELKIKNGSFEIPFIPLRPGIPFQIDFDPEKKYPLDTNEICKFGYITDVV
                     DEFNPGQARANTTISFKWGPSLDFQSEIKK"
     gene            complement(3259..3510)
                     /locus_tag="EAMDCDCE_00005"
     CDS             complement(3259..3510)
                     /locus_tag="EAMDCDCE_00005"
                     /inference="ab initio prediction:Prodigal:002006"
                     /codon_start=1
                     /transl_table=11
                     /product="hypothetical protein"
                     /protein_id="X:EAMDCDCE_00005"
                     /translation="MTRIRQSYSKSYFLNSKAKINLNDLEITANTKITGNLRVEGNIS
                     SSGTIESEKDVVSNKKSFNEHGHGYNPGPLPPSKTSPPI"
ORIGIN      
        1 atagacccca ttcgaatccc ctcccacaac caataaacga ccgtcctgta gtagggttgc
       61 cgtatgtgcg ttccgagatt ggtttaaaga cggaccgtcc acccattgat cagtctgggg
      121 attataaatt aaagtagagc tgaaactgga actgtccgta cctgtgttac caagcccgcc
      181 gacaaccatc actcgaccat cattcaaacg agttgctgta tggtaaattc ttgccggttg
      241 aatcggtccc gtttcggtcc attgtccagt agcaagatta taaatttctg atcttgtatc
      301 tcctacaaaa agagtccctc cacttgcaag aagcctacca tctgcaagca cagtcaatac
      361 atgtccgcct cggggagtat tcatggaatt cgcatttata tgccgagtat cgctaatgag
      421 ttctccggtt acgggatcaa aagtctgtac tcctgcagta tctagaattt ccgtagtgtc
      481 catttcagac tcacttaaat caaatcctcc tgaaatcaaa accctagtgg gagaaattgc
      541 cgctgcggct ggtttatatc tattcagatt taaccgaggc ccaaaactcc acgccgctcc
      601 atttgctatt ggaaaaaaat agctcagtat gtctcctgtg gtggatacga ccataccatt
      661 gtctaacgcg gtaagagttt tagatgaggt gggaaattca tttctggacc atacgcgtaa
      721 attcgttgta caagcattag tagccgattc tgtagctgga gatcccacag gaggaagact
      781 tggtagacta ttttctgact gtccagcggc tgactggcct cctttagagt tatccgtagg
      841 agttgttgaa gtttgttgat taagtaaagg taataagtta tcttttccag attcttgttt
      901 acaattcaga ataattgtaa ttaataaaaa tataataaat atttttcttt gtatcataaa
      961 cattccttga cgagtgatac tttatctacg attgcatatt tcgttttatg ccaccttagt
     1021 aatgaaatag gtgtaatttt tatagtcttg gaaacttttt aaaagcccgt tttaaggtga
     1081 cataagtcaa attagtaagt cttagattgt acttggtaaa aataatttaa agattggata
     1141 ttttaggata attcagtgtt attttgctgg ggaaatagag tttttaaata aacattaaca
     1201 gcaaataaaa tcttttacct atgctagcag atataactca aacaatttag gttttttaag
     1261 tcttaaaaag aagtaataaa atacactttt aacctacctt tcgtacaacc ttttggattc
     1321 caataggctt tcccttgagt ggtcgaattt acagaatcat aacattctac catatatata
     1381 ccttccatcg acaagtctaa accagaagta tctaaccaaa tgtcgggaga tacagtatta
     1441 ccgatcgtta aaatgggaag gtcattaaaa gatacatcta cttttatgat tactttgttt
     1501 acaatcgttc ctaatggtaa aatttcccct aggttgtaac ttccaagggg actagaaaaa
     1561 tctaattcca cttgtgaggc ttttagattt ttttcctctt tttctgaaaa aatttcctcc
     1621 gacgaaaaag ggcctaaaaa agcgggcata aagtttaata taacaaaatt ggaatgtatc
     1681 ggttttcttt ttactatttc ttaatttcag attgaaaatc taaactcggt ccccatttaa
     1741 aagatattgt ggtatttgca cgcgcttgac ctggattaaa ctcatccact acatccgtta
     1801 tatatccaaa tttacagatt tcgtttgtat ctaacggata ttttttttca ggatcaaaat
     1861 cgatttgaaa agggattccg ggtcgtaaag gaataaatgg aatttcaaaa cttccgtttt
     1921 ttatttttaa ttcctctaaa tcacaaaaga tagaaaataa taaatcccga atatttgata
     1981 attccgtttt gtaattttcc ttacttgact gtcttagatt ttcttctcta aagataagtc
     2041 ctggtatttt aacgtgtaaa agttttggtc caaaaattga cctgatccta tcctcatact
     2101 taggttcgga aagtacggtt ccaaaactct gaaacgtatt ttgaattacg tgtaccccag
     2161 acactatatt ttcctcactt tcctcgattc tatgattttg aatatcctct aaatcgaacg
     2221 tatataccgc atctattcca gaactttcta gattcctgta tctaccgtcg actgaaaaca
     2281 tataaaaagg agtaggacga aaaatcacct tggattcctt acttcctacg tcataggttt
     2341 caagtctatt cgacccgatt tctccaaaac ttacaccctg tccgaatact ccctctatat
     2401 caaaagtttc taatggatct acaaataact cataaagcgg ttcgcaaaga taggacttta
     2461 gtatctccca aaaattgaca tactgaccaa tcgtaaaact agacaatact tgagactcgt
     2521 atacgaactg ttctgtgtat gctcttctcg gtaataatat ggaaagtaat gcgttcggat
     2581 cgttttctgt tgtagtcggt tttaagatgt tatgatcaca gtatctagaa acgtttaaaa
     2641 gattacaaaa aaattcgtcc caaaagtttt tgattaaatc actaagttgt ccttgtaaaa
     2701 atacttttgc agcactcgtt agtactcctg cataggtact ttgtgttcta gttccgggtc
     2761 ttccttctat tctttgatag tctataaaaa agtctgtgtc tgttagaatc gtttcgagac
     2821 tcgcaatatg gacggataca aacgaatttg cctccggtga aaaatctttt gtgattgtct
     2881 taattatacc ggaattgagt tttttaaatc cgtttgattt acagattgaa ttgtcgtaat
     2941 aaagtaaaac gatacttctc acccgaaata tctctttaaa actttttgtt tcaaacgttt
     3001 taatttctga aagtggaagt gactcgtctt cccccacttg tacaatatag ttttcttgcc
     3061 aagggattgt taaagtgatt ccacctcttc caggacttaa ggatctttgt gaccgtatat
     3121 gagttatata ctccacagga aaaaaagatt ttcagaagaa ccgggaagct tgatttcaat
     3181 cgaaaaccgt ttgggtggta tggaaatatc ggttcttttg gatattaata atttctccat
     3241 aatataaata gaatatagtt atatcggagg ggaagttttt gaaggaggta atggacctgg
     3301 gttatatccg tgaccgtgtt cgttaaagga ttttttattt gagactacat ctttttcaga
     3361 ctcgatggtt ccacttgaag aaatatttcc ttccactctt aagttaccgg ttattttggt
     3421 atttgctgtg atttctaagt cgtttagatt tatttttgct tttgagttta aaaaatacga
     3481 tttcgaatat gattgtctga tcctggtcat agacttctat cttatttgta gtctgtcttg
     3541 ttaaatatcc ggattcgtga aaatcgatta tatctttttc aggatttaaa aaagaatact
     3601 ttcttacaaa ttctgaaatg tttccaaaat ccgaatcttt ggttggaaac ggaaatactt
     3661 tcgtaactac gggactacga tacgaacctc caataaactc aagtaaaacg agttgattct
     3721 ttttgattcc aaaagccctt ccgtgtgctt tcccgtccgg atataaaaag ggtcctaaag
     3781 ttcttacctt tacaaaaatc tctccgaaag ttgtgag
//
LOCUS       EAMDCDCE_2              2437 bp    DNA     linear       08-DEC-2021
DEFINITION  Genus species strain strain.
ACCESSION   
VERSION
KEYWORDS    .
SOURCE      Genus species
  ORGANISM  Genus species
            Unclassified.
COMMENT     Annotated using prokka 1.14.6 from
            https://github.com/tseemann/prokka.
FEATURES             Location/Qualifiers
     source          1..2437
                     /organism="Genus species"
                     /mol_type="genomic DNA"
                     /strain="strain"
     gene            complement(71..439)
                     /locus_tag="EAMDCDCE_00006"
     CDS             complement(71..439)
                     /locus_tag="EAMDCDCE_00006"
                     /inference="ab initio prediction:Prodigal:002006"
                     /codon_start=1
                     /transl_table=11
                     /product="hypothetical protein"
                     /protein_id="X:EAMDCDCE_00006"
                     /translation="MNNTLEILKSGQETLAEAIECLLEKAEENSKLKTEVLTLKSQVG
                     NLSKEKNETKNPVTTQIKKSNLNGMISPMEKDKISNRIIELIKQGKCQIEDLSFFEST
                     HKLSERVEKSFKEEHKENHI"
     gene            complement(436..762)
                     /locus_tag="EAMDCDCE_00007"
     CDS             complement(436..762)
                     /locus_tag="EAMDCDCE_00007"
                     /inference="ab initio prediction:Prodigal:002006"
                     /codon_start=1
                     /transl_table=11
                     /product="hypothetical protein"
                     /protein_id="X:EAMDCDCE_00007"
                     /translation="MLKSAILRLREKVSNTNISKSNLNVSKPDLEKLNGEVTKLLESG
                     SLLPEKEKIEKWALSQGLEEAEAIVFAEDAVNSYFKSSEKETKTKEEEKELEEKYKNQ
                     YYFTKK"
     gene            complement(755..1690)
                     /locus_tag="EAMDCDCE_00008"
     CDS             complement(755..1690)
                     /locus_tag="EAMDCDCE_00008"
                     /inference="ab initio prediction:Prodigal:002006"
                     /codon_start=1
                     /transl_table=11
                     /product="hypothetical protein"
                     /protein_id="X:EAMDCDCE_00008"
                     /translation="METVFLHPFEILKASPEERTGAIRILVKASTEEEDKQGEIILKS
                     AYQDPLMRKEFLNEGYFDYNHLTDIIDKEIKELRSQNRLTASLLVELQKSKVESIIGG
                     AVQIGYKDDFPVNLKILDEGLYILGNLFPENKFAEEIRKGLQAGFLGWGASVSGYARP
                     LDKQGNKIRKIKLKKCAIAPLQEVYNPNTSVQLLKGAVFLKDLDKKTEFNQEGYESQN
                     QIQKEEKELEERILRVEKKLQFFTKIIELDPSLQERFLKTIFSDISNRFKNKEMNLGS
                     IVLKSVLSEEYHLEGEELETLSDLLFLKLNGDRYA"
     gene            complement(1736..1966)
                     /locus_tag="EAMDCDCE_00009"
     CDS             complement(1736..1966)
                     /locus_tag="EAMDCDCE_00009"
                     /inference="ab initio prediction:Prodigal:002006"
                     /codon_start=1
                     /transl_table=11
                     /product="hypothetical protein"
                     /protein_id="X:EAMDCDCE_00009"
                     /translation="MTNRELKIEEGVIYNLFYMGLPVKGYYISGNWFLMGFIARIIKN
                     LKIHPDGYLFIAYQCSYLEVLYLFLKGKFITR"
ORIGIN      
        1 ccgttttggg ccgtatttgc ctgaaatcct ttttggattt ctattaactg ttctaaagaa
       61 tagggtcctg tcatatatga ttttccttat gttcttcttt aaaagatttt tccaccctct
      121 cggatagttt gtgtgtggat tcaaaaaacg aaagatcctc gatttgacat tttccttgtt
      181 taattagctc aatgattctg tttgaaattt tgtctttttc catagggcta atcataccgt
      241 ttagattcga tttcttaatc tgagtcgtaa caggattttt agtttcgttt ttctctttgg
      301 atagatttcc aacttgagat tttaaggtta aaacttcggt ttttagttta gaattctctt
      361 ctgctttttc taaaagacac tcgattgctt cagcaagtgt ttcttgacct gatttcaaga
      421 tttctaatgt attattcact tcttcgtaaa gtaatattga tttttgtatt tttcttctaa
      481 ttctttctct tcttcttttg ttttggtttc tttttctgaa cttttaaaat aagaatttac
      541 cgcatcttct gcaaatacaa tagcttctgc ttcctctaat ccttgagata gtgcccactt
      601 ttcaatcttt tccttttcag gtaaaagact cccactttct aatagttttg tcacctcacc
      661 gtttaatttt tctagatccg gttttgaaac gttcaaattc gattttgata tattcgtatt
      721 tgatactttt tctctgagtc gtaaaattgc acttttaagc atatctatcc ccgttaagtt
      781 ttaaaaacaa tagatccgat aacgtctcta actcctctcc ttctaagtga tattcctcgg
      841 aaagtacgga tttaaggact atagatccta aattcatttc tttattttta aaccgatttg
      901 aaatatcgga aaatattgtt tttaaaaatc gctcttgtag agacgggtct agttctatga
      961 ttttggtaaa aaactgaagt tttttttcta ctcttaggat tctttcttct agttctttct
     1021 cttctttttg gatttgattt tggctttcgt atccttcctg attaaattcc gtttttttat
     1081 ctaagtcttt taaaaatacg gcacccttca aaagttgtac ggaagtattg gggttataca
     1141 cctcctgtaa aggtgcaatt gcacattttt ttagtttgat tttacggatt ttattccctt
     1201 gtttgtctaa gggccttgcg tatccggata cggatgcacc ccaacctaaa aaaccagcct
     1261 gaagaccttt tctaatttct tcggcgaatt tattttccgg aaataaattt cctaggatat
     1321 agagcccttc gtctaaaatt tttaagttta ccggaaaatc atccttgtat ccgatttgta
     1381 cggctcctcc tataatcgat tctactttag atttttgtaa ttcgaccaaa agagacgcgg
     1441 taagtctatt ttgggatctg agttctttga tttctttatc gattatatcc gttaggtgat
     1501 tataatcaaa atacccttcg tttaagaatt ccttacgcat caaagggtct tggtatgcgg
     1561 atttaagaat aatctcgcct tgtttgtctt cttcttcggt ggatgctttg actaaaattc
     1621 taatcgcacc cgttctttct tcgggacttg cttttaaaat ctcgaaagga tgtaaaaata
     1681 ctgtctccat aaaaaagact ctaaacggaa attgaatatc ggagttttaa agttcttatc
     1741 tcgtaataaa tttacctttt aaaaataaat acaatacttc aagataacta cattgatagg
     1801 ctatgaatag ataaccatcc ggatgaattt ttagattttt gattatacga gcaataaaac
     1861 ccattaaaaa ccagtttccg gaaatataat aaccttttac gggtaaaccc atataaaaca
     1921 gattatatat gactccttcc tctattttaa gttctcggtt cgtcacatac ttaaagacga
     1981 ttgaaccttt tattttttca aggttttgtt ttaattatga aacatattcc ttttttatgg
     2041 aatgaatttt taaaatttta gtttcatttt ctatttgaat gtatgactca cattaaaaat
     2101 cttgtattaa ccatttaact ccactttaat tagtggagtt atctaacaac ttatactgtg
     2161 gttttttgga tttttaaagt ctaaaaaaga agtaataaaa tactcaacct ttcaaagtga
     2221 aatcagaagg ttgagttaca acaaagattc tttatattaa acttatctta tggaaagaat
     2281 cccactaaac gtcgctcccc ctcctggtag tggaagtaca agtggctctg tcattccaac
     2341 aaagaaacca tcgtttggta tgttcggtag atgacaccat gtatctgtgt ttggattata
     2401 acgaagtgta gtttgtacga gtccagtatt tcttcca
//
LOCUS       EAMDCDCE_3              1556 bp    DNA     linear       08-DEC-2021
DEFINITION  Genus species strain strain.
ACCESSION   
VERSION
KEYWORDS    .
SOURCE      Genus species
  ORGANISM  Genus species
            Unclassified.
COMMENT     Annotated using prokka 1.14.6 from
            https://github.com/tseemann/prokka.
FEATURES             Location/Qualifiers
     source          1..1556
                     /organism="Genus species"
                     /mol_type="genomic DNA"
                     /strain="strain"
     gene            complement(153..335)
                     /locus_tag="EAMDCDCE_00010"
     CDS             complement(153..335)
                     /locus_tag="EAMDCDCE_00010"
                     /inference="ab initio prediction:Prodigal:002006"
                     /codon_start=1
                     /transl_table=11
                     /product="hypothetical protein"
                     /protein_id="X:EAMDCDCE_00010"
                     /translation="MRKTLIYILLFTFLTSHLYAHRVILKSGEQLSGDLKETEGTSDY
                     IIITTEGEDIKIFKKT"
     gene            complement(332..1501)
                     /locus_tag="EAMDCDCE_00011"
     CDS             complement(332..1501)
                     /locus_tag="EAMDCDCE_00011"
                     /inference="ab initio prediction:Prodigal:002006"
                     /codon_start=1
                     /transl_table=11
                     /product="hypothetical protein"
                     /protein_id="X:EAMDCDCE_00011"
                     /translation="MINAVRFVTGKPPIDFEISSTKIRLLEHAFALERNQAYKEAYQA
                     YGESTEAFAKGTDESGFILLHQGFCLAVQGEFDHALNDLESVLENNPGTVFANDAEIL
                     IAIIQRSKQSAKEIEENFDSPESRARAYFAKGNYSKVLEEFAKSDMASAEMKYIQGYS
                     LEKTGNQNAAITEYAKLAFSNTNKEIAIKANRRLMMLGHYYNAGNDIAKISDKNAERL
                     GDASEAAEIKASSEKLKHSSAEESLFNPNKTGRADEEKKSLLSSELQAVVAKSEAFLK
                     KAEEETKAESKNYIAIQVTDSVPVYGDKIIINGDETKLFSAHFPITIATYTIDSIGLM
                     KNSIKSSHKLLFVQNKEKTPFLKAIFEDDQSITLIEKNSKKKISLSSPIQIELSK"
ORIGIN      
        1 tttaaaagag gctctgagat accggttatt ttcgtccaca taatagacag tattcgtatt
       61 gagtttaata agtttttggc tgcatttagg ttcaggttgt tctttaaaat gaatacaaag
      121 aagatttcct tcctcttcga aaaatatttc ggctatgtct ttttaaaaat ttttatatct
      181 tcaccttcgg ttgtaatgat aatataatcc gatgttcctt cggtttcttt taaatctcct
      241 gaaagttgtt ctcccgattt taaaattacc ctatgagcat atagatgact tgttagaaaa
      301 gtaaaaagta aaatataaat tagagttttt ctcatttaga caactcgatt tgaatcggag
      361 aacttagact gattttcttt ttagaattct tttcgattaa ggtaatggat tggtcgtctt
      421 caaaaatagc ttttaagaac ggagtctttt ctttgttttg aacaaataga agtttatgag
      481 aacttttgat agaatttttc ataagaccta tcgaatcgat tgtataagtt gcgattgtaa
      541 ttgggaaatg agccgagaaa agtttggttt cgtctccgtt tatgataatc ttatctccgt
      601 aaactggaac agaatcagtg acttgaatag cgatgtaatt tttgctttca gccttggttt
      661 cttcttccgc tttttttaag aaagcttctg atttggcgac cactgcttgt agttctgaac
      721 ttaagagact tttcttttct tcatcagcgc gtccagtttt attaggattg aataaacttt
      781 cctcggcgct agagtgtttt agtttttcgg aagatgcttt gatttctgcg gcttcgcttg
      841 cgtctccgag cctttcagca tttttatccg aaatttttgc aatatcgttt cctgcgttgt
      901 aatagtgacc caacatcatc aatctacgat ttgccttgat tgcaatttct ttgttggtat
      961 tggaaaatgc aagttttgca tattctgtga tggcagcgtt ttgattaccg gtcttttcta
     1021 aagaatatcc ttgaatgtat ttcatctccg cagaagccat atcggatttt gcaaattctt
     1081 ctaaaacttt agagtagttt ccttttgcga aataggctct tgccctggat tcaggactat
     1141 caaagttttc ttcaatttct ttagcgcttt gtttggacct ttgtatgatt gcgattaaaa
     1201 tttctgcatc gtttgcaaat acggttccgg gattattttc taaaacagat tctaaatcat
     1261 tgagagcgtg atcgaattct ccctggacag cgagacaaaa accttggtgt aaaagaataa
     1321 atccgctttc gtctgttcct ttggcaaatg cttctgttga ttctccataa gcttgataag
     1381 cttctttgta tgcttggttt ctttccaaag caaaggcgtg ttctaaaagg cggattttag
     1441 ttgagctgat ttcgaaatcg attggaggtt taccagtgac aaaacgaact gcattgatca
     1501 aaacagaacc aaaactctgt agaactccaa cactgaatgt ttctaattga ttactt
//
LOCUS       EAMDCDCE_4              1215 bp    DNA     linear       08-DEC-2021
DEFINITION  Genus species strain strain.
ACCESSION   
VERSION
KEYWORDS    .
SOURCE      Genus species
  ORGANISM  Genus species
            Unclassified.
COMMENT     Annotated using prokka 1.14.6 from
            https://github.com/tseemann/prokka.
FEATURES             Location/Qualifiers
     source          1..1215
                     /organism="Genus species"
                     /mol_type="genomic DNA"
                     /strain="strain"
     gene            95..1027
                     /locus_tag="EAMDCDCE_00012"
     CDS             95..1027
                     /locus_tag="EAMDCDCE_00012"
                     /inference="ab initio prediction:Prodigal:002006"
                     /codon_start=1
                     /transl_table=11
                     /product="hypothetical protein"
                     /protein_id="X:EAMDCDCE_00012"
                     /translation="MNFRIMLIHLQKITIGFLFLINLSCKIQTEKVEPKTYRDLTEAI
                     QNPLDVRFLYLNGQKLTTLPKEIGQLKNLHDLNLDENPLGAFPKEIGQLENLRVLELN
                     NNQLKTFPKEIGQLKNLLALYLNNNQLMTLSKGIGQLKNLQELYLNYNQLTILPNEIG
                     QLKNLQALELNNNQLKTLSKEIGQLKNLQRLDLGYNQFKIIPNEIEQLQNLQVLELNN
                     NQLTTLSKEIGRLQNLQELYLSYNQLTILPNEIGQLKNLQVLELNNNQLKTLSKEIGQ
                     LKNLKRLELDNNQLSSEEKERIRKLLPKCKIYFE"
ORIGIN      
        1 gaaatttata aaagaacgtt taaattgaat gactttttat ttttatatag aaatttatct
       61 ttcaattaaa taaatttcag tccggataac ctttatgaac ttccgcataa tgttgattca
      121 cttacaaaaa ataacaattg gctttctgtt tctcattaat ctttcttgca agattcaaac
      181 ggaaaaagta gaaccaaaaa cttacaggga tttaacagaa gcgatccaaa atcctttgga
      241 tgttcgattt ttgtatttga atggtcaaaa actcacaact cttccaaaag aaattggaca
      301 attaaagaat ttgcatgatt tgaatttgga tgaaaatcca ctcggagctt ttccaaaaga
      361 aatcgggcaa cttgagaatt tgcgagtgtt ggagttgaat aacaaccaac tcaagacttt
      421 tccaaaagaa attgggcaac tcaagaattt gctagcgttg tatttgaata ataaccaact
      481 catgactctt tctaagggaa tcggacaact caagaatttg caagaactgt atttgaatta
      541 taatcaactt acgattcttc ctaacgaaat aggacaattg aagaacttgc aagcgttgga
      601 attgaataat aaccaactca agactctttc taaggaaatt ggacaactga agaatttaca
      661 acggttggat ttgggttata accaatttaa aataattcct aacgaaatcg aacaactaca
      721 aaatttgcaa gtgttagaat taaataataa ccaactcaca actctttcta aggaaattgg
      781 aagactacag aacttgcaag aactgtattt gagttataat caacttacga ttcttcctaa
      841 cgaaatagga caattgaaga acttgcaagt gttggaatta aataataacc aactcaagac
      901 tctttctaag gaaattggac aactgaagaa tttaaaacgg ttggaattgg ataataacca
      961 actctcatcc gaagaaaaag aaaggattag aaagcttctt ccgaagtgca aaatttattt
     1021 tgaataagat ttctttatca agggatagga ggtcctgatt taaatcaaag agagttagat
     1081 tctctttaag atttcaaatg atgaacataa attcaacttc ttgttactat atttttaaaa
     1141 cttggagtga tttttatgtg atacaatagg atttttcgta aatatcatga actcggaaca
     1201 aaccttattt tttct
//
LOCUS       EAMDCDCE_5              1651 bp    DNA     linear       08-DEC-2021
DEFINITION  Genus species strain strain.
ACCESSION   
VERSION
KEYWORDS    .
SOURCE      Genus species
  ORGANISM  Genus species
            Unclassified.
COMMENT     Annotated using prokka 1.14.6 from
            https://github.com/tseemann/prokka.
FEATURES             Location/Qualifiers
     source          1..1651
                     /organism="Genus species"
                     /mol_type="genomic DNA"
                     /strain="strain"
     gene            31..837
                     /locus_tag="EAMDCDCE_00013"
     CDS             31..837
                     /locus_tag="EAMDCDCE_00013"
                     /inference="ab initio prediction:Prodigal:002006"
                     /codon_start=1
                     /transl_table=11
                     /product="hypothetical protein"
                     /protein_id="X:EAMDCDCE_00013"
                     /translation="MKKLIHIRKSEEYKADRFWGTIPVNIASSYSYKDIIKNTYNLLT
                     QVGSKGPLVTENKKEVKTESKVIDPFKNEPTWEGFLVWAGKRLSKTSYENLKGLKIKF
                     ENERLYIIGDTSDSLKMIVSKYFNEEAKLKTEIKFVKEELQEKEQNFNSSKKLDQKSN
                     QENQTQPNQESSISVDQSENQDFKTFRDYISVDKVIHEFINHSSLKLNRPELEEIRKL
                     RISYDLEKIVIYDPLPERLKNHIRDYFYSHPQRVIALQFEEGKNKFHVAA"
     gene            complement(1224..1610)
                     /locus_tag="EAMDCDCE_00014"
     CDS             complement(1224..1610)
                     /locus_tag="EAMDCDCE_00014"
                     /inference="ab initio prediction:Prodigal:002006"
                     /codon_start=1
                     /transl_table=11
                     /product="hypothetical protein"
                     /protein_id="X:EAMDCDCE_00014"
                     /translation="MGSLTITGRSYPPLAETEPIDVIMRAVPDYQVEQIGIVEVRCGQ
                     LNHCIEYVKEKAREQGADVIILADSGIVTSIQYMPGTRAGNTSTPGQISSSSGQIQTW
                     EIARKILIPHNETKGNKRKKNVSEEI"
ORIGIN      
        1 ccggaaaacc cgggagtcgt tttagaaact ttgaagaagc taattcatat ccgtaaatca
       61 gaggaatata aagcagaccg tttttgggga acaatccctg taaacatagc ctctagttac
      121 tcttacaagg acattataaa aaacacatat aacctactta cacaagtggg aagtaaaggc
      181 cctttagtca cggaaaataa aaaagaagta aaaaccgaaa gtaaagtaat tgatccgttc
      241 aaaaatgaac ctacctggga aggattctta gtttgggctg gcaaacgact ttctaaaacc
      301 agctatgaaa atcttaaagg acttaaaatc aaattcgaaa atgaaaggtt atatataata
      361 ggggatacaa gcgattcact caaaatgatt gtttctaaat acttcaatga agaagcaaaa
      421 cttaaaacag aaataaaatt tgtaaaagaa gaattgcaag agaaagaaca gaactttaac
      481 tcaagtaaaa aattggatca gaaaagtaat caggaaaatc aaacccaacc gaatcaagaa
      541 tcttccatat cggttgatca atcagagaac caggatttca aaactttccg tgactatata
      601 tcggtagata aagtaatcca tgagttcata aaccattctt ctctgaaact aaatcgacct
      661 gagttagaag agatacgtaa actaagaatc agttacgatt tagagaaaat tgtaatctat
      721 gacccacttc cagaaagatt gaaaaatcac atacgtgatt acttttatag ccatccccaa
      781 agggttatcg ctctacaatt tgaggaaggt aagaataaat tccatgttgc ggcgtaatac
      841 aaaaccaaaa gaggcggcgg acttgtcttg aaagttaaaa tgaggccctt aatttaactt
      901 gaatttggta taagggatca tggtttattt tctaaaaaag ttgtgatttt gattcctaaa
      961 atgtaggaac tcctgcaaac cacgatttta cgaacaaatt ctaaaattgc agggactgat
     1021 atttttagaa aattctttcc cattttctta ggtcgagttc acgttatttt atggttgagt
     1081 agaactatat tcgtaatcct taatgtttcg aacttaaact tacactcttc agagttccac
     1141 tccctgaatg cctctgtcgg cattgggagt ttacgggtta ttcgactatt acattctgta
     1201 agttttcaaa tttaacttag gattcaaatt tcctcggaaa cgtttttctt ccttttattt
     1261 cctttagttt cattatgagg aatcagaatt tttctagcaa tttcccaggt ttgaatttga
     1321 ccgctgctac ttgaaatttg gccgggagtg gaagtatttc ccgctctggt tccaggcata
     1381 tactgtatgg aagttacaat accagaatca gctagtatga ttacgtcggc tccttgttct
     1441 cttgcttttt ctttaacata ttcgatacaa tgatttagtt gtccacaacg aacttctacg
     1501 attccaattt gttctacttg ataatccggg accgctctca taatcacatc aataggttct
     1561 gtttcggcaa gaggcggata acttcttcca gtgattgtaa gacttcccat tgcacaattt
     1621 gttaaaccga atacggttaa ataaattata a
//
LOCUS       EAMDCDCE_6              1604 bp    DNA     linear       08-DEC-2021
DEFINITION  Genus species strain strain.
ACCESSION   
VERSION
KEYWORDS    .
SOURCE      Genus species
  ORGANISM  Genus species
            Unclassified.
COMMENT     Annotated using prokka 1.14.6 from
            https://github.com/tseemann/prokka.
FEATURES             Location/Qualifiers
     source          1..1604
                     /organism="Genus species"
                     /mol_type="genomic DNA"
                     /strain="strain"
     gene            18..824
                     /locus_tag="EAMDCDCE_00015"
     CDS             18..824
                     /locus_tag="EAMDCDCE_00015"
                     /inference="ab initio prediction:Prodigal:002006"
                     /codon_start=1
                     /transl_table=11
                     /product="hypothetical protein"
                     /protein_id="X:EAMDCDCE_00015"
                     /translation="MQYLPYGETFAQRGDTNFSPKFNSQELDRESGFYFYNARFYDPG
                     IARFTSADTLIDGEFDTQGWNRFSYVKGNPIGAKDPTGHYSAEKFTSKPIEAAASKSG
                     PQITGKATGILGRAVGILGLLFATSDLDAPGKDYPSKGTPPRNTSVTPEDAKKMRKQG
                     LDPLNEKDINGSKSSGVSNKGNNTGNGGGTSDLGSKRSSNKLAPYKDNPGDKIKASGV
                     GDHTSFKRDKDGNIFKYETYKKRKQVTLILKSDLMVESQMVLPEMRIEIK"
     gene            928..1557
                     /locus_tag="EAMDCDCE_00016"
     CDS             928..1557
                     /locus_tag="EAMDCDCE_00016"
                     /inference="ab initio prediction:Prodigal:002006"
                     /codon_start=1
                     /transl_table=11
                     /product="hypothetical protein"
                     /protein_id="X:EAMDCDCE_00016"
                     /translation="MKQEDIFDWLIQWYSDQCDGQWELENQINIYTVSNPGWTFKVGL
                     KSTKLGNYEIDSGLIETEETDWYLYYIKDSVYDAGGDTSKLPTLVEIFRSLWENKNFV
                     YHPTSETMFSWLIEWRESQCDGDWEHENGIAINTNGDRGWQVRIEANFTELDGVEVAH
                     TLNQKGDDDWYSFSLKDGKFLAEGDSKKLPIILEKFKEIWTTNAEPRED"
ORIGIN      
        1 ggaacactct ctctttgatg cagtatcttc cttatggtga gacgtttgcg caacgggggg
       61 acactaactt ttctcctaag tttaattcgc aggagttaga cagagagtct ggtttttatt
      121 tctacaatgc aagattttat gacccgggga ttgctcgttt cacgagtgcg gatactttaa
      181 ttgacggtga gtttgatacg caaggttgga atcgtttctc gtatgtaaaa gggaatccga
      241 ttggggcgaa agatccgacg gggcactact cagccgaaaa atttacttcg aaaccaattg
      301 aagcagctgc gagtaaatca ggaccacaaa ttacaggaaa agctactgga atactgggaa
      361 gagccgtcgg tattttagga cttttatttg caaccagtga tttagatgct ccaggaaagg
      421 attatccatc aaaaggaacc cctccacgaa atacttctgt tacacctgaa gacgctaaaa
      481 aaatgcgtaa acaaggttta gatcctctta atgaaaaaga tattaatggt tctaaaagta
      541 gtggtgttag taataaaggg aataatacgg ggaatggtgg gggaacatcc gacctcggat
      601 ccaagcgatc gtcaaataag cttgcacctt ataaagataa tccaggtgat aaaataaaag
      661 cttcgggagt tggcgatcat acgtctttta aaagagacaa agatggaaat atttttaaat
      721 atgaaacgta taaaaaacgg aaacaggtca ctttgatcct aaagtcagat ttgatggtgg
      781 aaagtcagat ggttctcccg gagatgcgca tagaaataaa ataacaaagg aagatatttc
      841 aacaccgcat attcaaggaa aagatatttc cggaggagta agatatccta cttccagtga
      901 aactccaaac aatccgagat tcaaaaaatg aaacaagaag atatattcga ctggctcatt
      961 caatggtatt ccgatcaatg cgatggacaa tgggaattag aaaaccaaat caatatatat
     1021 accgttagta atccaggctg gacattcaaa gtcggtttaa aatccacaaa attaggaaac
     1081 tatgaaatag actctggttt aattgaaacg gaagaaacgg attggtatct ctattatatc
     1141 aaagactcag tttacgatgc aggtggagat acctctaaac ttccaacctt agtagaaata
     1201 tttcgatctc tctgggaaaa caaaaatttt gtatatcacc ctacatctga aaccatgttt
     1261 tcctggctaa ttgaatggcg cgaatcacaa tgtgacggag attgggagca tgaaaacgga
     1321 atcgcaatta atactaatgg cgatcgaggc tggcaggtaa ggatcgaggc taatttcact
     1381 gagttagacg gcgttgaagt agctcatact ttaaatcaga aaggagacga cgactggtat
     1441 tctttttcac tgaaagatgg aaaattcttg gcggaaggag attcaaagaa gttaccaatt
     1501 attctggaga aatttaagga aatttggacg acaaatgctg agcctcgcga agattaaaat
     1561 gggatctgac gagaacaaca gtgaaacata gactcctaag cgga
//
LOCUS       EAMDCDCE_7              1632 bp    DNA     linear       08-DEC-2021
DEFINITION  Genus species strain strain.
ACCESSION   
VERSION
KEYWORDS    .
SOURCE      Genus species
  ORGANISM  Genus species
            Unclassified.
COMMENT     Annotated using prokka 1.14.6 from
            https://github.com/tseemann/prokka.
FEATURES             Location/Qualifiers
     source          1..1632
                     /organism="Genus species"
                     /mol_type="genomic DNA"
                     /strain="strain"
     gene            21..644
                     /gene="gpmB"
                     /locus_tag="EAMDCDCE_00017"
     CDS             21..644
                     /gene="gpmB"
                     /locus_tag="EAMDCDCE_00017"
                     /EC_number="5.4.2.-"
                     /inference="ab initio prediction:Prodigal:002006"
                     /inference="protein motif:HAMAP:MF_01040"
                     /codon_start=1
                     /transl_table=11
                     /product="phosphoglycerate mutase GpmB"
                     /protein_id="X:EAMDCDCE_00017"
                     /translation="MKEIFKKSNVIYVFRHGETDWNREGRLQGHLEISINKQGKLQSK
                     SLALILKRLGIEVLLSSDLKRAQETSQIISDELNLNPIFNPGFREVFLGDGQGKLINE
                     VDFYFGKNFWKKWNNHDPLYDTLRFPNGESKQETDIRVHLSLIHMINLFSNQIIALCT
                     HGFVMKRMLKTYKSKIKNISNIQNVECIQFNFQEIKTAMIHSSLKET"
     gene            1198..1539
                     /locus_tag="EAMDCDCE_00018"
     CDS             1198..1539
                     /locus_tag="EAMDCDCE_00018"
                     /inference="ab initio prediction:Prodigal:002006"
                     /codon_start=1
                     /transl_table=11
                     /product="hypothetical protein"
                     /protein_id="X:EAMDCDCE_00018"
                     /translation="MKQELRAKDLLEIHPDSSKAKELEKKLDNFIVVEKNFFRITNQA
                     FFVGLIFLILGLYTLKAFPDAKISEGFGGISIYGLFITSGIILMSWFKMGEILKVLAE
                     FIVKTRNGGNS"
ORIGIN      
        1 gtaagaacga agttaaagaa ttgaaagaaa tattcaaaaa atcaaatgtt atatacgtat
       61 tcagacatgg ggaaactgat tggaatcgag aaggaagact tcaaggacat ctagaaattt
      121 caatcaacaa acaaggaaaa cttcagtcaa aatctttagc gttgatttta aaacgattag
      181 gaatcgaagt tttattgagt agtgatttaa aaagagctca agaaacaagt caaattatat
      241 ctgacgaact gaatttaaat ccgattttta atcccggctt ccgagaggta tttctgggag
      301 acgggcaagg aaaattaata aacgaagtag atttttattt tggaaaaaac ttttggaaaa
      361 aatggaataa tcatgacccc ctctatgaca cacttcgatt tccaaatggg gaatcaaaac
      421 aagaaacaga tattagggta catctttccc tgatacacat gataaactta ttttccaatc
      481 aaatcatagc gttatgtaca catggctttg ttatgaaaag aatgctaaag acttataaat
      541 ctaaaataaa aaatatatcg aatattcaaa atgtagaatg tattcaattt aatttccaag
      601 aaattaaaac tgccatgatt cattcttctt taaaagagac ttaaaataaa aaacttttat
      661 aaaatctaaa atttatcttt caatcaaatt tttgcataaa attgctgttt cacgattctc
      721 ataagaatga agaatgctaa tttctgcaaa cttaccaacc tttataaaat tgagtatcgt
      781 aaatctctat ttcaaaaccc tgtttcggtg taaaatgttg ggcacttatt atataattct
      841 gagtaacaaa agaagtttaa ctttttacag gtcatctcaa aaacataaag agatttccat
      901 aaaataatga ggataagatt aaatttttta cacaaaaatt tgataactta agatataagt
      961 ctaatcagaa taacaatacg atttaaaaat ctattaacta ttttctataa caacatcata
     1021 cctacaaaaa tgagactaga gtaatgattt catttttgat aaattaaaaa agatactgtt
     1081 caatttaaat cggttattat aataatataa aaatcagatt tagtaaatca ctgatttttg
     1141 taaaaataaa agcggagatc aaaacattac caaaaaaatc tttcttaggt aaaccacatg
     1201 aaacaagaac ttagagcaaa agatcttttg gagatacatc cagattcttc aaaagcaaaa
     1261 gaactagaga aaaaactaga taactttatt gtagtagaaa aaaatttttt ccgtattacg
     1321 aaccaagctt tttttgtagg tcttatcttc cttatcttag gcctctatac tttaaaggca
     1381 tttccagatg caaaaatatc agaagggttt ggaggaatca gtatctacgg tctctttatc
     1441 acctcgggaa ttattttaat gtcttggttt aaaatgggtg agattttaaa ggtactcgca
     1501 gagtttattg ttaaaacgag aaacggaggt aattcttaat taggattgtt tttgagattt
     1561 gaacttttca aacttttatt gtaaaatctt aatttgtgga atccccacaa attaagatat
     1621 attataaatt tt
//
LOCUS       EAMDCDCE_8              1432 bp    DNA     linear       08-DEC-2021
DEFINITION  Genus species strain strain.
ACCESSION   
VERSION
KEYWORDS    .
SOURCE      Genus species
  ORGANISM  Genus species
            Unclassified.
COMMENT     Annotated using prokka 1.14.6 from
            https://github.com/tseemann/prokka.
FEATURES             Location/Qualifiers
     source          1..1432
                     /organism="Genus species"
                     /mol_type="genomic DNA"
                     /strain="strain"
     gene            99..572
                     /locus_tag="EAMDCDCE_00019"
     CDS             99..572
                     /locus_tag="EAMDCDCE_00019"
                     /inference="ab initio prediction:Prodigal:002006"
                     /codon_start=1
                     /transl_table=11
                     /product="hypothetical protein"
                     /protein_id="X:EAMDCDCE_00019"
                     /translation="MVKPRQSDPKQLERQQVYIRALKTIPNFDIYFGHFLSHPIKMMR
                     SDGKGFVEVIKTEEKGSDVNLASHMIFDGCKNEYDTAVIISGDSDLLEPVRIIRNDLK
                     KSVGYLNPQNNPSKVLLLNCDFMKSIRFNTVINSQFPDTVIDKDGNQITKPLEWN"
     gene            complement(585..1016)
                     /locus_tag="EAMDCDCE_00020"
     CDS             complement(585..1016)
                     /locus_tag="EAMDCDCE_00020"
                     /inference="ab initio prediction:Prodigal:002006"
                     /codon_start=1
                     /transl_table=11
                     /product="hypothetical protein"
                     /protein_id="X:EAMDCDCE_00020"
                     /translation="MAKSSRPNPKVLTGNDAIVKINGLTVGFMKSIRVSINNNQGRIQ
                     ALGSRKPKGLKSLDWQGTATGEFHILTIPLEGVVKIDTYNDDHADDLYDILIIEKRSG
                     KRVGMLTGGVNTEGFSILNNEMSGREIEFELVDWEPMEAFN"
     gene            complement(1020..1352)
                     /locus_tag="EAMDCDCE_00021"
     CDS             complement(1020..1352)
                     /locus_tag="EAMDCDCE_00021"
                     /inference="ab initio prediction:Prodigal:002006"
                     /codon_start=1
                     /transl_table=11
                     /product="hypothetical protein"
                     /protein_id="X:EAMDCDCE_00021"
                     /translation="MALVKDLREWLNVTFTGEVPTDPEALGTSLTDADLRTAVIQRIR
                     NVYIRQYGWLTRNIYTGEDAFDENFEIRRDGDVIYFIFPDGKIVTPINYMFFLLNLDV
                     VRGAKSEV"
ORIGIN      
        1 aaaaggtaca aaatttaaat gggtagactt tggaaaactt tgcacttttc tacttcctaa
       61 agaaaaataa cattataaaa attaaatatt atactgctat ggtaaaacct agacaaagcg
      121 atcctaaaca gttagaacgc caacaagtct atattagagc attaaaaaca attccaaatt
      181 tcgatattta tttcggtcat tttttatctc atccgatcaa aatgatgcgt tccgatggaa
      241 aaggttttgt agaagttata aaaacggaag agaaaggatc ggacgtaaac ttagcctcac
      301 acatgatttt tgatggttgt aaaaatgaat atgataccgc tgtaattatt tcaggtgatt
      361 cagatctttt agaaccggtt aggattataa gaaacgattt aaaaaagtct gttggttatt
      421 taaatccgca aaataatcct agtaaagttc ttttactaaa ctgtgatttt atgaaatcca
      481 ttcgatttaa tactgttata aactcacagt tcccagacac ggttatagac aaggatggaa
      541 accaaattac caaaccactt gaatggaatt aatattccat atttttaatt aaatgcctcc
      601 ataggttccc agtccacgag ttcaaattcg atttctctcc cactcatttc gttatttaat
      661 atactaaacc cttccgtatt gactccacct gtaagcatac ctaccctttt accgcttctt
      721 ttttcgatga tcagtatgtc ataaagatcg tccgcatgat cgtcgttata cgtatctatc
      781 ttgactacac cttctaaagg gatcgttaag atatggaatt cacctgtggc agttccctgc
      841 cagtcgagag attttaatcc ttttggtttc cttgatccta gggcttgtat cctaccttgg
      901 ttgttattaa tactgactcg aatcgatttc ataaaaccga cagttagacc gttaatttta
      961 acgattgcgt cattcccggt taaaacttta gggtttggtc ttgaactttt agccatattc
     1021 taaacctcac tcttcgcgcc gcgtacgacg tctaagttga gcaaaaaaaa catataattg
     1081 atcggagtta caattttacc gtctgggaat ataaaataga ttacgtcacc gtctcgacgg
     1141 atttcaaagt tttcatcaaa cgcgtcttca cccgtgtaaa tattgcgagt caaccatccg
     1201 tattgcctga tatatacatt acgaattctt tgtattacag ctgtacgtaa atccgcatcc
     1261 gtaagacttg ttccaagagc ttccgggtct gtgggaactt cccccgtaaa ggttacgttt
     1321 aaccattctc ttaaatcctt aaccaaagcc aaagcggtgc atacggtgga agcctggttt
     1381 cttattaaat tttgagactg atacgttgtg agtccaaact ctatcttaaa ag
//
LOCUS       EAMDCDCE_9              1499 bp    DNA     linear       08-DEC-2021
DEFINITION  Genus species strain strain.
ACCESSION   
VERSION
KEYWORDS    .
SOURCE      Genus species
  ORGANISM  Genus species
            Unclassified.
COMMENT     Annotated using prokka 1.14.6 from
            https://github.com/tseemann/prokka.
FEATURES             Location/Qualifiers
     source          1..1499
                     /organism="Genus species"
                     /mol_type="genomic DNA"
                     /strain="strain"
     gene            320..1465
                     /locus_tag="EAMDCDCE_00022"
     CDS             320..1465
                     /locus_tag="EAMDCDCE_00022"
                     /inference="ab initio prediction:Prodigal:002006"
                     /codon_start=1
                     /transl_table=11
                     /product="hypothetical protein"
                     /protein_id="X:EAMDCDCE_00022"
                     /translation="MFSANNLYDVISSLFSEMNLFYAHAAGVGTGIVMAITKLYTGRK
                     DEFSKAYGTILLSVSIFLMANNRVIFPQQTDPRLLKDSLFLGIYFGLVLYASAAVLVC
                     MMFILDRLQNPWYYCKRLTAIIPLALTAALFLPGTIYICFCDSVAILITLYTSGWSIY
                     KIRSSQKSNVFFNFPFITLAITSSLILDLTGTVIQSTKMLMFSELIPGFMIAYTTLIE
                     RFFPILFSKAYGESNKVLMDQELTDFSDDDLLESEEEIQSESTRNILEGVELEKIEER
                     INSFLQVRGYADEELRLPDFASYLGLSTHQASYYLNKHMSMKFADFLNMNRIEDVKRN
                     LRNKSHMNLLQIALECGFNSASSFHRACVKFTGKSPREFRKLINSDN"
ORIGIN      
        1 agtcttcctc tgcggatatt caatttagaa attaaatttt gtctatgatt aaattcaatc
       61 taaggcggag ttctctaagg acattttgtc ctccgctttt ctcaaaaaat tccaaattaa
      121 taggacatcc taaaatagca tatctgatat ttataatttt cctatttcta aattatattt
      181 accgatgacc agattcaaaa tcgagcgcta taatgaaatc agtggaaata aatcgcctta
      241 atgaaacgcc aatgccgcaa aaattccata aaaccccgat ttggggtttt caaaaacttt
      301 ctcgagggaa ttcattctaa tgttcagtgc caataactta tacgacgtta tatcctctct
      361 attttcagaa atgaatctat tctatgccca tgcagcggga gttggaactg gaatcgtgat
      421 ggcgatcaca aagctctaca ctgggagaaa agatgaattt agtaaagctt acggaacgat
      481 tcttttaagt gttagtatct ttttgatggc aaacaataga gtcatttttc cacaacaaac
      541 agatccaagg ctactgaaag attccttgtt tttaggaatt tactttggtt tagttttata
      601 tgcttctgcg gcggtcttag tttgtatgat gtttattcta gatcgtcttc aaaatccttg
      661 gtattactgt aaacgattga ctgcaatcat tccacttgca ttgaccgctg cacttttttt
      721 acctggtaca atttatatct gtttttgtga ttcagttgct attttaatta cactttacac
      781 atctggctgg tccatttaca aaatacgttc ttctcaaaag tcgaacgttt ttttcaactt
      841 ccccttcata acactcgcaa ttacttcttc tttgattttg gatttaaccg gaactgtaat
      901 tcaatctaca aagatgctta tgttttctga acttattcca gggtttatga ttgcttatac
      961 tactttaatt gaacgttttt tccccatact tttcagcaaa gcttatggag aatccaataa
     1021 agtgttgatg gatcaagaac ttactgattt ttcagatgat gatttacttg agtcagaaga
     1081 agaaattcaa tctgaatcca ctagaaatat tttggaaggc gtagagttag aaaaaatcga
     1141 agagagaatt aattcttttt tacaagtaag aggttatgcg gatgaagaac tcagattgcc
     1201 tgattttgct tcttatttag gtctttctac ccatcaagcc tcatactatc tcaataaaca
     1261 tatgtcgatg aaatttgccg actttttaaa tatgaatcga attgaagacg ttaaacgaaa
     1321 tcttcgcaat aagtctcaca tgaatttact tcaaattgcg ttagaatgtg gttttaattc
     1381 ggcttcttca tttcacagag cttgcgtaaa atttaccggt aaatctccaa gagaatttag
     1441 aaaactaatt aattccgata attaaaaccc tattttgata atgaaaataa ttttctaat
//
LOCUS       EAMDCDCE_10             1198 bp    DNA     linear       08-DEC-2021
DEFINITION  Genus species strain strain.
ACCESSION   
VERSION
KEYWORDS    .
SOURCE      Genus species
  ORGANISM  Genus species
            Unclassified.
COMMENT     Annotated using prokka 1.14.6 from
            https://github.com/tseemann/prokka.
FEATURES             Location/Qualifiers
     source          1..1198
                     /organism="Genus species"
                     /mol_type="genomic DNA"
                     /strain="strain"
     gene            complement(468..665)
                     /locus_tag="EAMDCDCE_00023"
     CDS             complement(468..665)
                     /locus_tag="EAMDCDCE_00023"
                     /inference="ab initio prediction:Prodigal:002006"
                     /codon_start=1
                     /transl_table=11
                     /product="hypothetical protein"
                     /protein_id="X:EAMDCDCE_00023"
                     /translation="MQNVALIDSGPIVALFNTNDRFHKSTYKFIKSYKGSLFSSWPVV
                     TEVVYLLSFSIDAQSDFLKMD"
     gene            complement(643..903)
                     /locus_tag="EAMDCDCE_00024"
     CDS             complement(643..903)
                     /locus_tag="EAMDCDCE_00024"
                     /inference="ab initio prediction:Prodigal:002006"
                     /codon_start=1
                     /transl_table=11
                     /product="hypothetical protein"
                     /protein_id="X:EAMDCDCE_00024"
                     /translation="MINLRLPPELERKLDSFAKSEGKSRSEIVKDSILEYIKNHGKTK
                     TPFELGEDLFGKHTSDVSDLAQNRKKYLHQSVKGKNAKRSSN"
ORIGIN      
        1 tagaacatcc attagctcgt cctcatcgtt tttataccct taagggaaat ttatttttgg
       61 ctatctgcta cgatcaacct gcagtacttg atttttttct aaagaaaggg tttaaagtaa
      121 atgcaaaaag atgaaaaagg ttttaccctc ctcatggaag tagtaaagga aaatcaacac
      181 acggagtgag ggttgcatga gcaatcccga acggagcgag aagacgaagt tagacgtcgg
      241 gtcgcgttta tatttttaac aagttttgta agaactttcc tttcaatgtt ttatatatag
      301 aaaaatcaga atcaatactg ataattcgct caattccttg cctttctgca atgcacatta
      361 gagaagcatc agctaaatcc attgataagt cggaatactt tttcattcga gtttttatat
      421 atcgaagatc ttccaattgt atatctaaaa tttgtatact cccccgctca atccattttc
      481 aagaagtcag attgagcatc tattgaaaat gaaagtaaat agacaacttc agtaactact
      541 ggccaggatg agaataacga acctttatat gatttaataa atttgtaagt agatttgtgg
      601 aatctatcat tcgtattaaa tagagcaaca attggaccgg aatcaattag agctacgttt
      661 tgcattcttg cctttaactg attgatgaag atatttcttt cgattttgag ctaaatctga
      721 aacgtcagag gtatgtttcc caaataaatc ttctcctaat tcaaatggcg ttttcgtttt
      781 tccatgattt ttaatgtatt ctaagataga atctttaact atttccgaac gacttttgcc
      841 ttcagatttg gcaaaagaat ctaattttct ttctaattcc ggtggcaaac gtaaatttat
      901 cataatctac atgtatcaca aattagtatt acggtcaaaa aacttattaa attaaaaata
      961 cttttatctc agagcgattt gcgaataacg aacgaagcga gaaatcgcag ttaggcgcca
     1021 ttgttactta atctaccaat ccaatcttta atcagctcaa ctgtcttcgt atcctcagat
     1081 gcttcggaga ttgtattggc catagtaatt ttgtaatgtt catccttacc ttgtttataa
     1141 acatcattga aataactaat tttcttaaat ctacgaaaat gtctaaacca gataccca
//
LOCUS       EAMDCDCE_11             1446 bp    DNA     linear       08-DEC-2021
DEFINITION  Genus species strain strain.
ACCESSION   
VERSION
KEYWORDS    .
SOURCE      Genus species
  ORGANISM  Genus species
            Unclassified.
COMMENT     Annotated using prokka 1.14.6 from
            https://github.com/tseemann/prokka.
FEATURES             Location/Qualifiers
     source          1..1446
                     /organism="Genus species"
                     /mol_type="genomic DNA"
                     /strain="strain"
     gene            complement(127..648)
                     /locus_tag="EAMDCDCE_00025"
     CDS             complement(127..648)
                     /locus_tag="EAMDCDCE_00025"
                     /inference="ab initio prediction:Prodigal:002006"
                     /codon_start=1
                     /transl_table=11
                     /product="hypothetical protein"
                     /protein_id="X:EAMDCDCE_00025"
                     /translation="MSVFTLFSKDLDEEIAMVAMGSSQQKGIRLRKKFGEETKEFGKE
                     LFFKKTAITPNGTTYPEISLNEWYEAKVYETQNKDLIITNWKSVDSPNKPVHPVSISG
                     SNIGQLAIGNIYNNITVGELFKIISEKIKEDEEKEGVSELRANFDSILYHPYFSNIAS
                     SAIFQLLQSIKLG"
     gene            complement(842..1321)
                     /locus_tag="EAMDCDCE_00026"
     CDS             complement(842..1321)
                     /locus_tag="EAMDCDCE_00026"
                     /inference="ab initio prediction:Prodigal:002006"
                     /codon_start=1
                     /transl_table=11
                     /product="hypothetical protein"
                     /protein_id="X:EAMDCDCE_00026"
                     /translation="MYCFGKEDNRINPWGCTQIRMDWTEWADWFSYGKFIPTSKNSYQ
                     WKFDKERIMHEVNQNLHRVRMCPSIKFNFIQAILDHLPDVIDLENNKDWDYKTSFSES
                     PGAIKIVEKGGSGFFKYENAYYSDGVKPKGFNFLKTLIEKSAKSSKEALPSIEHIIG"
ORIGIN      
        1 catttatttt actcgtagca atatatcaga tacaaaaaag ccgttaatgt aagaactctc
       61 cggcgttgca aacgcattag cacgacgaat ttgagcgaac gaagttatgc aatccactaa
      121 tgcttactac cctaacttta tgctttgtaa gagttgaaag attgccgaag atgcaatgtt
      181 ggaaaaatat ggatgatata aaattgaatc aaagttagct cgcaattccg aaactccttc
      241 tttttcttca tcctccttta tcttttcaga gataatctta aataattcac caacagtaat
      301 attattataa atatttccta ttgctaattg ccctatatta cttccagata ttgataccgg
      361 atgtacaggt ttattaggac tatcaaccga tttccaattt gtaataatga ggtccttatt
      421 ttgagtttca taaacttttg cttcatacca ttcatttaat gaaatttcag gataagtagt
      481 tccattaggt gtaatggcag tttttttaaa gaaaagttct ttcccgaatt cttttgtttc
      541 ttcaccgaac ttctttctta accggattcc tttttgctga gaagaaccca tggcgaccat
      601 tgctatttct tcatccaaat ctttagaaaa aagagtaaat actgacatat ttcacgcttc
      661 ctacaaatta aagttgaatt ttatattagg gaataaattc atcattgcat ctaacgaaag
      721 agtctcctcg acgtttgcgg ttctggagcg cgtttaacgc gcggaagaat tggcgcgagg
      781 tttgagtgag ccttagcgaa cggctcgcga accgaggaga cgaagttata caccgtttgt
      841 attatccaat aatgtgttca attgatggaa gtgcttcttt tgaagatttt gcgcttttct
      901 caattaatgt ttttaaaaaa ttgaatcctt taggttttac tccatctgaa tagtacgcat
      961 tttcgtattt aaaaaatcca gaaccacctt tttcaacaat tttaattgct cctggacttt
     1021 cactgaatga agttttataa tcccaatctt tattgttttc caaatcaata acatctggaa
     1081 gatgatctaa tatagcttga ataaaattaa attttataga cgggcacatc cgaaccctat
     1141 gcaaattttg atttacttcg tgcataattc tttctttatc aaatttccat tgataagaat
     1201 ttttacttgt tggaataaat ttcccgtaag aaaaccaatc tgcccattct gtccaatcca
     1261 ttcgaatttg tgtacatccc cacggattta ttctattatc ttcttttcca aaacaataca
     1321 aatctggttg gtaagcttga tttctattat taaaacacca taaaaagcca aaacttgtat
     1381 cccataattc ttcagttcca ttgatataga atcttttatt tttaatccgg ataatcctga
     1441 agctaa
//
LOCUS       EAMDCDCE_12             1812 bp    DNA     linear       08-DEC-2021
DEFINITION  Genus species strain strain.
ACCESSION   
VERSION
KEYWORDS    .
SOURCE      Genus species
  ORGANISM  Genus species
            Unclassified.
COMMENT     Annotated using prokka 1.14.6 from
            https://github.com/tseemann/prokka.
FEATURES             Location/Qualifiers
     source          1..1812
                     /organism="Genus species"
                     /mol_type="genomic DNA"
                     /strain="strain"
     gene            33..623
                     /locus_tag="EAMDCDCE_00027"
     CDS             33..623
                     /locus_tag="EAMDCDCE_00027"
                     /inference="ab initio prediction:Prodigal:002006"
                     /codon_start=1
                     /transl_table=11
                     /product="hypothetical protein"
                     /protein_id="X:EAMDCDCE_00027"
                     /translation="MVKELETIRKDSKNADLGYLRGGAKASGFNGLRQSEYITKLASL
                     AENLRNKGFSGDISDYSRFSAGLKRTDSINMDPTRRMSLAEELSSKGRSGAFGGGIFG
                     TLSLTEALKANGGDLLKSIRDSELNPGKYMSLALSGLDPNTRGLIHKMEGGSFSEMSS
                     LKFGYEGFGKDRSSVHAGYNKGLELENRKKKRLQPI"
     gene            665..883
                     /locus_tag="EAMDCDCE_00028"
     CDS             665..883
                     /locus_tag="EAMDCDCE_00028"
                     /inference="ab initio prediction:Prodigal:002006"
                     /codon_start=1
                     /transl_table=11
                     /product="hypothetical protein"
                     /protein_id="X:EAMDCDCE_00028"
                     /translation="MIDLFKENKNIMLGLTRSVSAIESKLIPVVSGSINTIGDGITML
                     CELVTPLVSSISKMVSLTSGNGMLVRTK"
     gene            923..1312
                     /locus_tag="EAMDCDCE_00029"
     CDS             923..1312
                     /locus_tag="EAMDCDCE_00029"
                     /inference="ab initio prediction:Prodigal:002006"
                     /codon_start=1
                     /transl_table=11
                     /product="hypothetical protein"
                     /protein_id="X:EAMDCDCE_00029"
                     /translation="MEIHRIFFQLFQRNGISIEREVEDFEIEFQVQQPQKLTKAIRQT
                     DNLVQIPIPSGITFKYVLILATYLTDDTAIGVKKGDPAPIVIRTNGSNQDHVLPQGFI
                     TWSGGLNSLRVATPYDTNQILVEVYLG"
ORIGIN      
        1 atgcggcttc tcaaggaaaa ggaatcgggg aagtggtaaa agaacttgag acgatccgta
       61 aggattctaa aaatgcggat ttaggatatt taaggggtgg tgcaaaagct tcgggattta
      121 acggtcttag gcaatccgaa tatattacaa aacttgcatc tttagcagag aacttacgaa
      181 ataaaggatt ttcgggagat atttccgatt attcaagatt ttcagcagga ttgaaaagaa
      241 cggactccat caatatggac ccaactcgta gaatgagttt agccgaagaa ctttcctcaa
      301 aaggtagaag tggagctttt ggaggtggaa tattcggtac actttcatta actgaagcac
      361 tcaaagcaaa cggaggggat cttctaaagt caattcgaga ttcagaacta aatccaggta
      421 aatacatgtc tcttgcttta tctggacttg atccgaatac aagaggactg attcataaaa
      481 tggaaggggg aagttttagt gaaatgagtt ccttaaaatt cggatacgaa ggttttggta
      541 aggatcggag ttcggtccat gcaggataca ataaaggttt agaactagag aatagaaaaa
      601 agaaacgttt gcaaccgata taggagcaga agcagccgaa ataggttaca aactcaatac
      661 cgctatgatc gatctattta aggaaaataa aaacataatg cttggactta cccgttccgt
      721 atcggctata gaatcaaaac tgataccggt cgtatccgga tcaatcaata cgatcgggga
      781 cggtatcact atgttatgtg aactagttac acctttagta agttccattt ctaaaatggt
      841 ttctttgact tccggaaacg gaatgcttgt cagaacgaaa tagttaaaac cgatatttta
      901 gaaattcgtt aaattgaatt ctatggaaat tcatagaatc ttttttcaac tatttcaaag
      961 aaacggaata tcgattgaaa gggaagtgga agactttgaa atagagtttc aagtacaaca
     1021 accccaaaaa cttacaaaag caatccgcca aactgataac ttagttcaaa tcccgattcc
     1081 ttccgggatt acttttaagt acgtattgat tcttgccact tatctaacag atgacactgc
     1141 aattggtgta aaaaaagggg accctgctcc gattgtaatc cgcacgaatg gatctaatca
     1201 agaccacgtt ttaccccaag gttttatcac ctggagcggt ggactgaatt ctttaagagt
     1261 ggctaccccc tatgatacaa atcaaatctt ggtggaagtt tatctaggtt gaatcctgta
     1321 tttcaatttc tattaaaggg aatcggttcc gaggttttat taggtaaaaa aggaccgatc
     1381 ctaaaagcag tatccacagg aatcgaagta agacggcccg ataattcagg gcttaccaac
     1441 cttaaaactg ggtcccctgt ggaaggaaat gacgccgtaa atttagaatg ggtaaaaaga
     1501 gaagtattaa caaattggaa tacacctgta caaaatttag aagaacttcg aagtatccca
     1561 tccgaccaaa gaaaagacaa acaaattaga ctagtagaga ttgaaaacac attctatcaa
     1621 tatgacgcgg attcaaacgc aatagtaccg gatgaaatag acattctaag aacgattctt
     1681 ccgaaggacc taaacccttc agaacctgga aggtggttaa aaactactgc aaggacaagt
     1741 cttcattccg aactgatcgg acttagtttg gatgatcatc cacaatacca attaaaaaac
     1801 gaaaaaataa at
//
LOCUS       EAMDCDCE_13             1502 bp    DNA     linear       08-DEC-2021
DEFINITION  Genus species strain strain.
ACCESSION   
VERSION
KEYWORDS    .
SOURCE      Genus species
  ORGANISM  Genus species
            Unclassified.
COMMENT     Annotated using prokka 1.14.6 from
            https://github.com/tseemann/prokka.
FEATURES             Location/Qualifiers
     source          1..1502
                     /organism="Genus species"
                     /mol_type="genomic DNA"
                     /strain="strain"
     gene            22..732
                     /locus_tag="EAMDCDCE_00030"
     CDS             22..732
                     /locus_tag="EAMDCDCE_00030"
                     /inference="ab initio prediction:Prodigal:002006"
                     /codon_start=1
                     /transl_table=11
                     /product="hypothetical protein"
                     /protein_id="X:EAMDCDCE_00030"
                     /translation="MNFSPKFNSQELDRESGFYFFNARYYDPGIARFTSADTLIPDEY
                     NSQAWNRFAYVYNNPIGAKDPTGHVPQKSCGPEYCGGGFGGGGDGFSHWANRSKNSDA
                     GQGPSSGGVRGSSGNSGSGRNSVKGSNTVSNDNQATSSRAARREVMRKEGIPTSQQPK
                     SQSKNASGREYQYEVPKNGGGKQTKSVQQQTMDRSHPNEKHWEAGRVKTDKNTGEINY
                     NNYGRPKLVSDKSKVNYE"
     gene            725..1198
                     /locus_tag="EAMDCDCE_00031"
     CDS             725..1198
                     /locus_tag="EAMDCDCE_00031"
                     /inference="ab initio prediction:Prodigal:002006"
                     /codon_start=1
                     /transl_table=11
                     /product="hypothetical protein"
                     /protein_id="X:EAMDCDCE_00031"
                     /translation="MNEENLKKFRYKLSMPKYIAEISQLTNNPFDETNLLTLNQTESI
                     RRSPSKIKVMKKFEIPFEEKNSERFSQFLNILYSKNQLPIYIWTEFSNDCGVYRIPSI
                     LDFNSHFVFEVNTDGLIQLLSENLDDELIFDFTEDNNERLLEIELSGVNWIQVEY"
     gene            complement(1321..1494)
                     /locus_tag="EAMDCDCE_00032"
     CDS             complement(1321..1494)
                     /locus_tag="EAMDCDCE_00032"
                     /inference="ab initio prediction:Prodigal:002006"
                     /codon_start=1
                     /transl_table=11
                     /product="hypothetical protein"
                     /protein_id="X:EAMDCDCE_00032"
                     /translation="MIRIKLNYNLLTIALECGFNSASSLHRACIKFTGKSPRDLRQEL
                     LSNTEIQRKGKSE"
ORIGIN      
        1 acgtttgtgc aacgggggga tttgaacttt tctcctaagt ttaattcgca ggagttagac
       61 agagaatcag gtttttactt tttcaacgca cgttattacg atcctgggat tgctaggttt
      121 accagtgcgg atactttaat tccggatgaa tacaattctc aagcctggaa tcgttttgct
      181 tatgtttaca acaatccgat tggagctaag gaccctacgg gacatgttcc tcaaaaatca
      241 tgtggacctg aatattgcgg tggtggattt ggtggtggag gtgatggctt ttcacattgg
      301 gcaaatcgtt caaaaaattc tgatgcaggt caaggacctt cttctggtgg agttcgggga
      361 tcttcaggaa atagtggttc aggtcgaaat agtgtaaaag ggtcaaacac agtttcaaat
      421 gataatcaag caacaagcag tagggctgca cgccgcgaag taatgcgaaa ggagggtatc
      481 ccaacaagcc agcaaccaaa atctcaatct aaaaatgcat ctggtcgaga atatcaatat
      541 gaagttccaa aaaatggtgg tggcaaacaa acaaagtctg tccaacaaca aacaatggac
      601 agaagccatc ctaacgaaaa acattgggaa gccggaagag ttaagacgga taagaacact
      661 ggagaaataa attataataa ttacggtcga ccaaagttag ttagtgataa atctaaagta
      721 aattatgaat gaagaaaatt taaaaaaatt cagatacaaa ttatcaatgc ctaaatatat
      781 agctgagatc tctcagctaa ccaataatcc ttttgatgaa actaatttgc ttacattaaa
      841 tcaaacagaa agcatacgac gttccccatc aaaaataaaa gtaatgaaga aatttgagat
      901 accttttgaa gaaaagaata gtgaaaggtt tagccaattt ttaaatattc tttattcaaa
      961 aaatcaactt cctatttata tttggactga attcagtaat gattgtggtg tttatagaat
     1021 accctccatc ttggatttta attctcattt tgtgtttgaa gtcaatactg atggattaat
     1081 tcaattgcta tcggaaaatt tagatgacga attgattttt gacttcacag aagataataa
     1141 tgaacgtcta ttagaaattg agctttctgg ggtaaattgg attcaagttg aatattaaga
     1201 actaagcctg agcctcgcaa aaactaaagc aacggagaga aacctaaaaa tcggagcata
     1261 acaaaaagaa aaagcttgat ttgtattact agtatattaa aaaactatta agttttctac
     1321 tcattcactt ttaccttttc tctgaatttc agtatttgaa agaagttcct gtctaagatc
     1381 tcgaggagat ttacctgtaa acttaataca agctctgtga agcgaagaag cggaattaaa
     1441 accacattcc agtgcaatag ttaaaagatt ataatttaat tttatacgta tcatattttt
     1501 tc
//
LOCUS       EAMDCDCE_14             1187 bp    DNA     linear       08-DEC-2021
DEFINITION  Genus species strain strain.
ACCESSION   
VERSION
KEYWORDS    .
SOURCE      Genus species
  ORGANISM  Genus species
            Unclassified.
COMMENT     Annotated using prokka 1.14.6 from
            https://github.com/tseemann/prokka.
FEATURES             Location/Qualifiers
     source          1..1187
                     /organism="Genus species"
                     /mol_type="genomic DNA"
                     /strain="strain"
ORIGIN      
        1 cactaccact tacaaaaaga gttttagagt ttggaggacc agacgaagca agacaaattc
       61 taggatcggg agatttagcc gatgcggtag tttgtgcttt ttcaccctct aaagactcaa
      121 gatttgcaaa cggcccacaa acgatcaaag cactaaacgt ctcacaaaac ttgtctgcaa
      181 gcgctttagt tcctacaact acattaggaa taacaaatac ggtaaaagcg ataactccag
      241 ggcctaaagg aaatcagtta cggtttaggg tctcaaataa cggaaccata ctacaagtcg
      301 cggacaacga aaatatatta acctctcaaa ctctagaagc aaacgatctt agaatccaat
      361 atataggaaa cgcatcaaac gctatattaa gttttgatgg tattacctta aaagtgacat
      421 tatctggcac ggcctcgacg gacttaagta aggacttagt aattgatatt aaaagttata
      481 gcactctttc tgagttagta tcctatatat ccagtcaagt cggatatacg gcactattac
      541 tttcccaacc cgatcgaaaa agtaacacac tcgatcatat actcttaaca gaaaatttag
      601 acgtaaaatc gtcacctcaa attttaaagt ccttactctt tagacaggag gcatttttta
      661 actcaagtgg acttttagaa attatatccc aagagaaaaa accactttct gatctttccg
      721 gttttgtgta tctatcgggt ggagttacag gagccactac cactaaaagt tatttggatg
      781 cgattgatac cgtatttgat acggaagcag ttaaaggatt ttatgtcaac gtatgcacat
      841 ccctcgaacc ggtaagactt tatttagccg ataaactcgc aaacggaaat tccgctgaag
      901 ggtcggatga aaggttcgga ggtgcgggac ttgatcttga aaagtcgatc gatgaaagaa
      961 tagaggatat aaagtcaaca aactctgaat atatggtagt cggcttctca cctctaacca
     1021 gatacaaagc cgaccgaatc aatttaaaaa cctatccagg ttggatgatc gcggccttac
     1081 acaacgcaat caaagcttct tcaaacgtaa gagaaacagc cacattcaag gatttgaata
     1141 tagtagacgc acccgaaatt ttaaccaaaa cgcagattaa aaaagta
//
LOCUS       EAMDCDCE_15             1517 bp    DNA     linear       08-DEC-2021
DEFINITION  Genus species strain strain.
ACCESSION   
VERSION
KEYWORDS    .
SOURCE      Genus species
  ORGANISM  Genus species
            Unclassified.
COMMENT     Annotated using prokka 1.14.6 from
            https://github.com/tseemann/prokka.
FEATURES             Location/Qualifiers
     source          1..1517
                     /organism="Genus species"
                     /mol_type="genomic DNA"
                     /strain="strain"
     gene            23..1171
                     /locus_tag="EAMDCDCE_00033"
     CDS             23..1171
                     /locus_tag="EAMDCDCE_00033"
                     /inference="ab initio prediction:Prodigal:002006"
                     /codon_start=1
                     /transl_table=11
                     /product="hypothetical protein"
                     /protein_id="X:EAMDCDCE_00033"
                     /translation="MGIKDEDWISRSVAYSRECSLMIVRKSIELLLQKRVNGRNIPHK
                     IISTSCSISHAEQIKMLYESEGLRTAIVHSRQEEGERKEILNLIENHEVDVIVNVAML
                     GEGYDHPFLSVAAIFRPFRALLPYMQFIGRILRIIPSHYNPKTEDNIGWIVSHKHLYL
                     DKLWEDYKQEINESAYINEINDTQEFIEETSNARELLLRDNLLGIVTEKGIGTLQIDP
                     YLTKEIEEVRIEEQKIRDEKIKKIMELGVSSYEEANRFLDQIEGQSQNIKNPVAFEEG
                     KRQIVTTKINMLVPDILSRYGLSPKGSELKNCSRLFGDQDYSWILKKNNKNDAMLSIY
                     IRTTMKNYFNRPISEWSLRDLNLAEERLDKIREYVDSAIKAFVTDQLG"
ORIGIN      
        1 taatgttgat gaaatttata aattggggat aaaagacgaa gattggataa gtcgttctgt
       61 tgcttattcg cgagaatgct ctttaatgat tgtaaggaaa agtattgaac tactattaca
      121 aaaacgagta aacggtcgaa atattcctca caaaataatt agtacatctt gcagtatatc
      181 tcatgcagaa caaataaaaa tgctttacga gtcagaagga cttcgaacag caattgttca
      241 tagtcgccaa gaggaaggag agcgcaaaga aattcttaat ctaattgaaa atcatgaagt
      301 tgatgttata gtaaatgttg ccatgcttgg tgaaggatat gatcatccat ttttatctgt
      361 agctgcgatt tttcgcccct ttagagcgtt attgccttac atgcaattta taggtagaat
      421 attaagaatc atcccatctc attacaatcc aaaaactgaa gataatattg gttggatagt
      481 ttcacataaa catttgtatc ttgacaagtt gtgggaagat tacaagcaag aaataaatga
      541 atcagcttat attaatgaaa tcaatgatac ccaagaattt atcgaagaaa ctagtaatgc
      601 gcgtgaattg ctcttacgag acaatttgtt aggaattgtt accgaaaaag gaatcggaac
      661 tcttcaaata gatccctatt taaccaagga aatagaggag gttagaatag aagaacagaa
      721 gatacgtgat gaaaaaatca aaaagataat ggagcttggc gtctcatctt atgaagaagc
      781 taatagattt ttagatcaaa tagaaggtca atcacaaaat attaaaaacc cagttgcctt
      841 tgaagagggg aaacgtcaga tagtgacaac aaaaataaat atgctagttc ccgatattct
      901 ttcacgttat ggattaagtc cgaagggtag tgaacttaaa aattgttcac gactttttgg
      961 agatcaagat tatagttgga tactcaaaaa aaataacaaa aatgacgcga tgttgtcgat
     1021 atacataaga acaacgatga aaaactattt caataggcca atttcagaat ggagtttaag
     1081 ggatttaaat ttagcggaag aaagacttga taaaattcga gaatacgtcg atagcgctat
     1141 taaagcattt gtaactgatc aacttggata aaagggtaca tattttatga ataaagatca
     1201 attaagacaa atatacaatc ttatttactc ttctataatc actcctgaaa atttagttga
     1261 taatttgcgg aaagatatgt atacatcgat tcatttctac aaaacagcta acggtattat
     1321 ctctgaggtt aatgctactc ttaaaaatgg agaaaaagtt acctacagtt attcattcga
     1381 taaaaatgaa aaacttcagt ctttaataaa aaaattagac acaagcttcg aacctttatt
     1441 tgatcgaaat gattcccttg taaaaaatct taaaaagaca aaactaaaaa aaatacgaag
     1501 aagaactttt aaccttt
//
LOCUS       EAMDCDCE_16             1582 bp    DNA     linear       08-DEC-2021
DEFINITION  Genus species strain strain.
ACCESSION   
VERSION
KEYWORDS    .
SOURCE      Genus species
  ORGANISM  Genus species
            Unclassified.
COMMENT     Annotated using prokka 1.14.6 from
            https://github.com/tseemann/prokka.
FEATURES             Location/Qualifiers
     source          1..1582
                     /organism="Genus species"
                     /mol_type="genomic DNA"
                     /strain="strain"
     gene            183..365
                     /locus_tag="EAMDCDCE_00034"
     CDS             183..365
                     /locus_tag="EAMDCDCE_00034"
                     /inference="ab initio prediction:Prodigal:002006"
                     /codon_start=1
                     /transl_table=11
                     /product="hypothetical protein"
                     /protein_id="X:EAMDCDCE_00034"
                     /translation="MKFLFCLILGFTTLNCGFLNKLTSEFVEYSKVCVNGVTYLQFPS
                     GVAVQVDQKGIPVSCE"
     gene            367..705
                     /locus_tag="EAMDCDCE_00035"
     CDS             367..705
                     /locus_tag="EAMDCDCE_00035"
                     /inference="ab initio prediction:Prodigal:002006"
                     /codon_start=1
                     /transl_table=11
                     /product="hypothetical protein"
                     /protein_id="X:EAMDCDCE_00035"
                     /translation="MKTLEEGLYTKSIIYDFESRKSVLIEITYFYPIGESVIFRVSNF
                     LFQKLLRGRIRKDGVIKFDSFKAIETLSMSEGRELAWKIYEEVDKVLELPDDSFPPET
                     FKETQPHTEN"
     gene            992..1282
                     /locus_tag="EAMDCDCE_00036"
     CDS             992..1282
                     /locus_tag="EAMDCDCE_00036"
                     /inference="ab initio prediction:Prodigal:002006"
                     /codon_start=1
                     /transl_table=11
                     /product="hypothetical protein"
                     /protein_id="X:EAMDCDCE_00036"
                     /translation="MKLSISEYKMFVNTLVGSRGRCDSCGNTATEVGQKKLHVHHLIH
                     VARLGLSDPAILDEGNILVLCNHCHSLFHPLKREYNWFIAGVSRGVNIVKTH"
ORIGIN      
        1 ttggaaacga atttggagac cgtggacgat ttagccagga gcaagcaaag caaacttgcg
       61 gaactgcttt cgaagttcgc cgaaaactgg gaaattggca taacgaatgc aattgaagtg
      121 atctggtttt ttctggatcg accaaaggaa ttatttaatt caaaaacaac aaaggagaat
      181 acatgaaatt cttgttctgc ttaattttgg gattcacgac tcttaattgc ggattcctga
      241 acaaactcac ttccgagttc gtagaatatt cgaaagtttg cgtaaacggc gtcacgtatt
      301 tgcagttccc ttcgggggtt gcggtacagg tggatcaaaa aggaattccg gtaagctgtg
      361 agtgaaatga agactttgga agaaggttta tatacaaaga gcattatcta cgattttgag
      421 agtagaaaat cagtattaat tgaaatcaca tatttctatc caataggcga atctgtaata
      481 ttcagagtga gcaatttttt gtttcagaaa ctcttaaggg gccgaattcg aaaagacgga
      541 gtcatcaaat tcgattcctt caaggcgatc gaaacactct caatgtcgga aggaagagaa
      601 ctcgcatgga aaatttacga agaggtggat aaggtcttag aactaccaga cgactctttc
      661 ccaccagaga cttttaaaga aacgcaaccc cacacagaaa attgaccctt cggaatgcgg
      721 cgaaactcat gggaatctca tcaaagactc tccagtgcgt cgttcacgaa ctcaaactta
      781 tccgttatgt cgaaaagttt aatacacaga accaacgtac tttcgacctc gatgaacctg
      841 acatcgaaaa acttctcgat ttaaagacga agtcaggcgc aaggaattgg aaatcgtttt
      901 tgaccatttt ctctgatcgt ccacaaatta aaatatattc gactaagatc attcacgaga
      961 tagatcccag gcttctaaag aaaattacta aatgaaacta tctatttcag aatacaaaat
     1021 gtttgtaaat acacttgtgg gcagtcgcgg aagatgcgat tcttgtggaa acacagctac
     1081 agaagtcgga cagaaaaaac ttcacgttca tcacctgatc cacgttgcgc gcctcggcct
     1141 ttcggatccg gcaattcttg atgaaggaaa cattctcgtt ctgtgtaatc attgccactc
     1201 gctctttcat ccactcaaaa gggaatacaa ctggtttata gctggagttt ccagaggagt
     1261 caacattgtc aaaacgcact aagccagaac acgttgggaa ttcccgacca cgaccgcttt
     1321 cagtgaaaga actcaaagaa agttcagaaa ttacgtttct ccggtattta cttaaagaaa
     1381 gtctgattcg ttatcgtgaa gccaggaatc tcgaacgtaa ccggaagatc atctatccag
     1441 agacaacctc gattctccgc gactgcgaac gtctaattcg catacttcgc caactttctg
     1501 gaaaaggaaa aaatctcgta ccagaaaaga aagaatcaca ggagtcgatt caccggaaaa
     1561 aaatctcaat gttctaagtt at
//
LOCUS       EAMDCDCE_17             1638 bp    DNA     linear       08-DEC-2021
DEFINITION  Genus species strain strain.
ACCESSION   
VERSION
KEYWORDS    .
SOURCE      Genus species
  ORGANISM  Genus species
            Unclassified.
COMMENT     Annotated using prokka 1.14.6 from
            https://github.com/tseemann/prokka.
FEATURES             Location/Qualifiers
     source          1..1638
                     /organism="Genus species"
                     /mol_type="genomic DNA"
                     /strain="strain"
     gene            4..114
                     /locus_tag="EAMDCDCE_00037"
     CDS             4..114
                     /locus_tag="EAMDCDCE_00037"
                     /inference="ab initio prediction:Prodigal:002006"
                     /codon_start=1
                     /transl_table=11
                     /product="hypothetical protein"
                     /protein_id="X:EAMDCDCE_00037"
                     /translation="MYHLVTNFESYLQATGRLEGLSTQEKGMIFELKKTL"
     gene            755..1357
                     /locus_tag="EAMDCDCE_00038"
     CDS             755..1357
                     /locus_tag="EAMDCDCE_00038"
                     /inference="ab initio prediction:Prodigal:002006"
                     /codon_start=1
                     /transl_table=11
                     /product="hypothetical protein"
                     /protein_id="X:EAMDCDCE_00038"
                     /translation="MKYLCTLFDFNYLPLGISLYESIRLHFGDFHLWVLAMDDKTCTF
                     FKENSFDHVTVFSLSDIESEDVLVAKGNRTWQEYCWTLSPVLPSYVLAKNRGIDHITY
                     LDSDIYFFSDVEPVYNEIGKYSVMIIPHRFPDRLKYLEANGIYNVQMVYFKRDEIGMK
                     CLNRWREQCLEWCYNRLEEGRLGDQKYLDIWPQAYKTYVY"
ORIGIN      
        1 acaatgtatc acttagttac gaattttgaa agttatttac aggcaaccgg tagattagaa
       61 ggtctatcaa ctcaagaaaa aggaatgatt tttgaactta agaaaacttt gtaaagttat
      121 attaaatttt taaaatgttt tgaatttatg ttcaatcttt tattataaaa acctatacac
      181 tggatgatct tagaaaaaac agtttaaaga ttcataatgc cttgttgtgt agggttgtta
      241 taatgttttg taaaagcttg tcctaaagcc ttaaaatctg gagactacta cgaaaattag
      301 agctactcga aggtttgcaa attgctaata taatctaatt tgtagaaact actgtatttt
      361 attaaaaatt tctaaaaaat tatcgcctaa aattctttaa ggttttggga caagttctaa
      421 gtaaaaattt atgtaagttc atgaaagttt aatttcaatt cattttataa acttttaaaa
      481 cgttttaaat aatttttaaa tgaataatag agttattcaa aaattatttt tcttttattt
      541 atttttcatt aagttgagtg agtgatttcg ttttgctaag aattatctta aaagtacttt
      601 gtctttgttt aacatattga ctctgattat tctaagatat ttttgagata gtttctaata
      661 tcgaatctca atagtttgaa tgcagctttt gtaatatata ttttaatatt taataatgta
      721 tttatgttat acatttaaaa ataaataact gccaatgaaa tacctctgca ctttattcga
      781 ttttaattat ttacccttgg gaatatcttt atacgagtct attcgattgc attttggaga
      841 ttttcatctt tgggttcttg cgatggacga taagacttgt acttttttta aagaaaattc
      901 cttcgatcat gttacagtgt tctcgttaag tgacatcgag tccgaagatg ttttagtggc
      961 aaaaggaaat agaacctggc aagaatattg ctggactctt tcgccagttt taccttctta
     1021 cgtattggct aaaaatcgag gtatagatca cataacgtat ttagattcag atatatattt
     1081 tttttccgat gtagaaccag tttataatga aatcggaaaa tattccgtaa tgattatacc
     1141 acaccgtttt ccagatcgtc ttaaatatct cgaagccaac ggaatttata acgttcaaat
     1201 ggtatatttt aaacgagacg aaatcggaat gaaatgtctt aatcgttgga gagaacaatg
     1261 tttggaatgg tgttataacc gattagaaga agggcgtttg ggagatcaaa agtatttaga
     1321 catatggcct caagcttaca aaacgtatgt gtattaaaac gaacaagcag gagtcgctct
     1381 ctggaatgtg gaaaaatata agattgaatt gaaaaatgga aggattttta tcgatgatgt
     1441 tcttttagta ttttatcatt ttcatatgtt taagttttat gcgggaaata tctatggaac
     1501 tgggatttcc gattacggat tgaattacaa aactttaaaa attatttatg aagtttatgt
     1561 ggagcaattg atcaaagtgg tttctcgttt tgatctaaaa ttaagaaatt taaatattct
     1621 agaaatgtgt aatatgat
//
LOCUS       EAMDCDCE_18             1460 bp    DNA     linear       08-DEC-2021
DEFINITION  Genus species strain strain.
ACCESSION   
VERSION
KEYWORDS    .
SOURCE      Genus species
  ORGANISM  Genus species
            Unclassified.
COMMENT     Annotated using prokka 1.14.6 from
            https://github.com/tseemann/prokka.
FEATURES             Location/Qualifiers
     source          1..1460
                     /organism="Genus species"
                     /mol_type="genomic DNA"
                     /strain="strain"
     gene            complement(122..1405)
                     /locus_tag="EAMDCDCE_00039"
     CDS             complement(122..1405)
                     /locus_tag="EAMDCDCE_00039"
                     /inference="ab initio prediction:Prodigal:002006"
                     /codon_start=1
                     /transl_table=11
                     /product="hypothetical protein"
                     /protein_id="X:EAMDCDCE_00039"
                     /translation="MQSLDKVFVALASTDKDFKFFNEVPKRKITQTLAEYNRYKSHGG
                     GWYHTSNIGQTDEPTFRDAQMERVYNEVNYSAEGFSFNRVVDTVQNIQDPELIQSNAA
                     LKRAMENQMRRIWFGSKKHNRNEQDGFKTVAKSLGKEFYTDCRGSLPSIDQMKYITSR
                     IRTKYFGLTNYAKMHPSTKALYDQSFDRNGSAMVVQNNSYSPGNISMSNIVYGVNDSN
                     SKNNFIQFDDDIWMDAHEWGVPMRYDQNGNRVEGPTSDTEAPPTPSFTVSVIPSVPNS
                     LFTGSYVGEYSYRVCAGNLRHYSGPSNIENVSIPNEGAAELSITPGVGGIPETRYVIF
                     RSTAPNSNLILYQKTVERNLVGAVTIVQDLNEDLPGTTIMVLGDFNAKSSSDETRTLI
                     LSELLPYTKTLFPYGAGGALRTRLGLVEGYSVLQE"
ORIGIN      
        1 cgtaattcat aaaaaaaagg ggtgtattat caccccattt aaaaaaggag aattttataa
       61 tcgtttaata tactctaaag tcttacaggc acgtttgtaa agacgtgaaa cttttcagga
      121 gctactcttg taagacgcta taaccttcca caagcccgag tcttgttctt aaagctccac
      181 ccgcaccata cggaaagagt gtttttgtat agggtagaag ttcggacaag attaaggttc
      241 ttgtttcgtc gctagaagat tttgcattaa agtcccccaa aaccataatc gtagttccgg
      301 gtaaatcctc gtttagatcc tgtacgatcg tgaccgctcc cactagattt ctttccacag
      361 ttttttggta taaaatcaag ttcgaattgg gagcagttga acgaaaaatc acataacgtg
      421 tttccggtat tcctcctact ccaggggtta tacttaactc tgctgctcct tcgtttggaa
      481 tggatacgtt ttctatattg gaaggacctg aataatgtct taaatttccg gcacaaactc
      541 ggtagctata ttctcctaca taagatccgg tgaataaaga atttggaacg gaaggaatta
      601 cagaaaccgt aaaactgggt gtaggaggag cttccgtatc actcgttgga ccttctacac
      661 gatttccgtt ttgatcgtaa cgcataggta caccccactc gtgagcatcc atccaaatat
      721 catcatcaaa ttgtataaaa ttatttttgg aattggaatc gtttacaccg tacacaatat
      781 tcgacataga aatgtttcca ggagaataac tattgttttg aaccaccatt gcagaaccgt
      841 tacgatcaaa agattgatcg tataacgctt ttgtagatgg gtgcattttt gcataattag
      901 taagtccgaa atacttagta cgaattctag acgtaatata tttcatttga tcgattgaag
      961 gtaaagaacc cctacaatcc gtataaaatt ccttacctaa actttttgct acggttttaa
     1021 aaccgtcttg ttcgtttcta ttgtgttttt tacttccgaa ccaaattcgc ctcatctggt
     1081 tttccattgc tctttttaaa gctgcatttg actgtatcag ttccgggtct tgtatatttt
     1141 gtaccgtatc tactactcta ttaaaagaaa atccttccgc gctataattt acctcgttat
     1201 ataccctttc catttgcgcg tctctgaaag tgggttcgtc ggtttgtccg atattagacg
     1261 tgtgatacca tcctcctcca tgagatttat accggttata ttcagctaag gtttgagtga
     1321 tttttcgttt tggaacttcg ttaaaaaatt taaagtcctt atctgtggat gcaagtgcca
     1381 caaaaacttt atcgagactc tgcatagata aggtggcacc ggatgagtta aaatctataa
     1441 aaggagaagc tccgttttgg
//
LOCUS       EAMDCDCE_19             1096 bp    DNA     linear       08-DEC-2021
DEFINITION  Genus species strain strain.
ACCESSION   
VERSION
KEYWORDS    .
SOURCE      Genus species
  ORGANISM  Genus species
            Unclassified.
COMMENT     Annotated using prokka 1.14.6 from
            https://github.com/tseemann/prokka.
FEATURES             Location/Qualifiers
     source          1..1096
                     /organism="Genus species"
                     /mol_type="genomic DNA"
                     /strain="strain"
     gene            complement(128..1069)
                     /locus_tag="EAMDCDCE_00040"
     CDS             complement(128..1069)
                     /locus_tag="EAMDCDCE_00040"
                     /inference="ab initio prediction:Prodigal:002006"
                     /codon_start=1
                     /transl_table=11
                     /product="hypothetical protein"
                     /protein_id="X:EAMDCDCE_00040"
                     /translation="MSLAPFALFVYNRPEHTKRTIDSLSNNDYAEQSELFVFCDGPKP
                     NTNMDKIREVRSIVKQATGFKKVIVYEKENNVGLAKSIISGVTELVTKHGKIIVLEDD
                     MITSKYFLTYLNHGLEYYENLNQVVSIHAYRLPFTAKTPETYFLRGADCWGWATWKRG
                     WDLFEVDGQKLLDKLISEKLIYQFDMQGSYPYTQMLKDQIAGKNDSWAIRWYASTFLQ
                     NKLTLYPARSLVFNIGLDASGTHCEVTNEYDVDLSSIPIRIETIQIEENVYIRNLYRD
                     YFRKLSQSDLRTRIFGRLKQLLERIKTRIWPDKSNLL"
ORIGIN      
        1 tataaaattt ctctaccctt accaaagcaa aaccattcta atttttatat atattgtttt
       61 tataaataaa ctataaaact caaaacaatt ccagaagata aaatttcaca atttaagaat
      121 ttaaatccta gagcaaatta gatttgtctg gccaaattct cgtttttata cgttctaaaa
      181 gttgtttcaa tcgaccaaaa attcgagttc ttaaatctga ttgactgagt ttgcgaaaat
      241 aatctctata taaatttcta atataaacgt tctcttcaat ttgaatcgtt tcaatccgaa
      301 tcggaatcga actcaaatcc acatcgtatt cgtttgtaac ttcacaatgt gttccggaag
      361 catccaatcc aatattaaac actaaagatc ttgcaggata taaagttaat ttattttgta
      421 aaaaagtgga agcataccat cttatcgccc aggaatcatt cttacctgca atctgatctt
      481 ttaacatttg ggtataagga taagaccctt gcatatcaaa ttgataaatt agtttttctg
      541 aaattaattt atccaaaagt ttttgcccat cgacttcgaa tagatcccag ccccttttcc
      601 aagtcgccca gccccaacaa tcagcacctc ttaaaaaata cgtctcggga gtttttgcgg
      661 taaacggcaa tcgataagcg tgtatagaaa ctacttgatt taaattttca taatattcta
      721 atccatgatt taaataagtc aaaaaatatt tcgaagttat catatcgtct tctaaaacga
      781 taatttttcc atgttttgtg actagttcag tcactccaga tataatagat tttgctaaac
      841 ctacattgtt ttctttttca taaacgataa cttttttaaa accagtcgct tgtttgacaa
      901 tcgatctaac ttctctaatc ttatccatat ttgtattggg cttaggtcca tcacaaaata
      961 caaataattc agactgttcc gcataatcgt tgtttgataa agaatcgatc gttctttttg
     1021 tatgttccgg tctattataa acaaaaagtg caaacggagc taatgacatc ctttaaccat
     1081 ccttaagcaa ccgatt
//
LOCUS       EAMDCDCE_20              660 bp    DNA     linear       08-DEC-2021
DEFINITION  Genus species strain strain.
ACCESSION   
VERSION
KEYWORDS    .
SOURCE      Genus species
  ORGANISM  Genus species
            Unclassified.
COMMENT     Annotated using prokka 1.14.6 from
            https://github.com/tseemann/prokka.
FEATURES             Location/Qualifiers
     source          1..660
                     /organism="Genus species"
                     /mol_type="genomic DNA"
                     /strain="strain"
ORIGIN      
        1 attcaatttt tgatgaagca tctactggag taggattcat tccatattcg aagccaaatc
       61 caatcaagac taacagaact actatgaata ttttcttcca attacacatc tttcaaatcc
      121 tattttttaa attaaataaa tatactaaat tacttataaa cgcttcttag tccaggttca
      181 aaaagaaaac ggatttatct aacttatata aattaaataa agactgttta ttaaatttga
      241 aaacttgttt gaattctaaa acctctactg tcaattagat gacatgagtt ttttgtcatt
      301 actatttgga tgtataaaaa taataaacga ccaagttctc taaaataacg cgcctttaat
      361 aaaatggtct gaacccactt tatagataca ttagaatatt ttaattatta aaacaattga
      421 atcaaaggat tctatagtta cgcctgagta ttaaatgtga aacccacttt aaaaagccaa
      481 catacaagtc agattcaatt tgtgagagct tttacatctt cgcagatcaa cccttaattt
      541 ttgacattca aattttctag ggccagcaac ataaaaaacg ggcacaaatc atcaaaatct
      601 ttttactttc tagcatttct acctataaat aatatattta attatttaga atattaaaat
//
LOCUS       EAMDCDCE_21             1238 bp    DNA     linear       08-DEC-2021
DEFINITION  Genus species strain strain.
ACCESSION   
VERSION
KEYWORDS    .
SOURCE      Genus species
  ORGANISM  Genus species
            Unclassified.
COMMENT     Annotated using prokka 1.14.6 from
            https://github.com/tseemann/prokka.
FEATURES             Location/Qualifiers
     source          1..1238
                     /organism="Genus species"
                     /mol_type="genomic DNA"
                     /strain="strain"
     gene            complement(829..1212)
                     /locus_tag="EAMDCDCE_00041"
     CDS             complement(829..1212)
                     /locus_tag="EAMDCDCE_00041"
                     /inference="ab initio prediction:Prodigal:002006"
                     /codon_start=1
                     /transl_table=11
                     /product="hypothetical protein"
                     /protein_id="X:EAMDCDCE_00041"
                     /translation="MHLQIPPYDQGKLVRVVRGKVIDVVVDVRVGSPNYGKWLSVELS
                     EENKNIFWVPPGFAHGFLTLEDKTDFLYKVTGEYSPQNEVGIRWDDPALGIPWKTWLS
                     DSEFIVSQRDQVTPFFADFKSPFVY"
ORIGIN      
        1 ttctaaatct aaaattgaat atctaggcct aggtgcaggt gttggataac cttccgtagg
       61 aattggataa atcggcttca aattttctat caatgaaaaa gaatgtgaaa aatcccgaac
      121 cgcaagtgca aaatcgtacc agctcgcaac tcctgagtta gaaaaatgta gaatctcagg
      181 ataagattct ccttttagaa ttccataaat taagaatatt ataaaatccg caagcctacc
      241 agcccaagta ggtcttccca attgatcttc gatcactctt aattcatgac gattggaatc
      301 ttgtaaaagt ttcacaattg tttttggaaa attatttcca tgagaggaat atacccaact
      361 ggtacggatg atatttgctt gtttagaatt cgcaaacgta tttcgaatcc acttttcccc
      421 ttccgccttt gacaatccgt agattccttt tggagaaagt gtagaatccg gtttccaaaa
      481 acgaattgta tcgccgatcg tttccgaatt tgcatcaaat acaaaatcag tggatatata
      541 aattaaatgg atttttcttt ttagacattc ttccgaaatt ttttttacag ataacgaatt
      601 gattttgtaa gcgttctctg agtcggactc tgccttatct accgtagtat aagctccaca
      661 atgaactaaa atccgaggag aatccttcaa aattcgtgcg gcagaatcaa gatctgcaag
      721 atcccattct tccctaccaa atcctactgc ttccaatcca ttagatttaa atctttcggc
      781 caattcccaa cctaactgac cgttttttcc agtataataa atcatattct aatatacgaa
      841 tggactttta aagtctgcaa aaaaaggagt cacttggtcc ctctgagata ctataaattc
      901 agaatcagac aaccatgtct tccaaggaat acctaacgca ggatcatccc aacgaattcc
      961 tacctcattc tgaggactgt attctccggt cactttatat aaaaaatctg ttttatcttc
     1021 taaggttaaa aatccatgag caaatccagg aggaacccaa aatatatttt tattttcttc
     1081 agataattcc acggaaagcc attttccata attgggggaa cctaccctaa cgtctaccac
     1141 cacatctatc accttacctc tcactactcg gactaacttt ccttgatcgt aaggaggaat
     1201 ttgcagatgc atccccctca atacccctcg agaagatc
//
LOCUS       EAMDCDCE_22             1024 bp    DNA     linear       08-DEC-2021
DEFINITION  Genus species strain strain.
ACCESSION   
VERSION
KEYWORDS    .
SOURCE      Genus species
  ORGANISM  Genus species
            Unclassified.
COMMENT     Annotated using prokka 1.14.6 from
            https://github.com/tseemann/prokka.
FEATURES             Location/Qualifiers
     source          1..1024
                     /organism="Genus species"
                     /mol_type="genomic DNA"
                     /strain="strain"
     gene            227..778
                     /locus_tag="EAMDCDCE_00042"
     CDS             227..778
                     /locus_tag="EAMDCDCE_00042"
                     /inference="ab initio prediction:Prodigal:002006"
                     /codon_start=1
                     /transl_table=11
                     /product="hypothetical protein"
                     /protein_id="X:EAMDCDCE_00042"
                     /translation="MRILEPNSRILLNVKYEGESYTFEADVADPSTELDIDIAVAKRL
                     NGASLESIPNSTYGYIFAITTLNHVVKKIPEEFPQELRSFEEIRDKEFVLKLFREYKK
                     RGLLSKRVKKNRDDRISIRRKESTRPIFDERVSHSTERSDSSRESIHSTETIHSRSDV
                     QDGCADSDVQDKTKISKKNKWRK"
     gene            775..927
                     /locus_tag="EAMDCDCE_00043"
     CDS             775..927
                     /locus_tag="EAMDCDCE_00043"
                     /inference="ab initio prediction:Prodigal:002006"
                     /codon_start=1
                     /transl_table=11
                     /product="hypothetical protein"
                     /protein_id="X:EAMDCDCE_00043"
                     /translation="MKPEEFLGSISPNLSRILEEEGGYTKEMLRKQGELKRNEILENI
                     NKELEF"
ORIGIN      
        1 cataataaag caagggctac ctcttacgag atagccctgc gccctacgcg ttaccatagg
       61 ggtgatataa tatcattatc gtcgtcgtcg ttgatatgtc aacgacaaaa gttataattt
      121 ctctaacttt ttaaatccca aataatttaa ataacggtcc ctatcttttg tttagtttaa
      181 aataattgaa cttccgatat taaaatttat tagattattc ttatatatga gaatactaga
      241 accgaatagt agaattcttt taaacgtaaa atacgagggt gaaagttaca cttttgaagc
      301 tgacgtagcc gatccgagta cggaactgga tatagacata gccgtagcta aaaggttaaa
      361 tggagcatct cttgaatcga taccaaattc tacctatggt tatatatttg cgattactac
      421 actcaatcac gtagtaaaaa aaataccgga agaatttcca caagaactac gttctttcga
      481 agaaatacgg gacaaagagt ttgtactaaa actctttaga gaatacaaaa aaagaggact
      541 cctttctaag agagttaaaa aaaatagaga cgatagaatc tctatccgaa gaaaagaatc
      601 tactcgacct atttttgatg aaagagtttc acattctacc gaaaggagtg actcatctag
      661 ggaatctatt cactccacag aaacaattca ttctagaagc gatgtccagg atggatgtgc
      721 cgactctgat gtacaagata agactaaaat ctcaaaaaaa aacaagtgga gaaaatgaaa
      781 ccggaagaat tcctcgggag tataagcccg aatctttcgc gtatcctgga agaagagggc
      841 gggtatacaa aagaaatgct tagaaaacaa ggggaactaa aaagaaatga gatattagaa
      901 aatattaata aagagttgga attttgagtt ctgaatcatt agaaatcaca gtacatgcaa
      961 aacctgattt taaggacatc gataaggaat ttacacgggt ttccaaaaaa gcaaaaaaga
     1021 tatt
//
LOCUS       EAMDCDCE_23             1629 bp    DNA     linear       08-DEC-2021
DEFINITION  Genus species strain strain.
ACCESSION   
VERSION
KEYWORDS    .
SOURCE      Genus species
  ORGANISM  Genus species
            Unclassified.
COMMENT     Annotated using prokka 1.14.6 from
            https://github.com/tseemann/prokka.
FEATURES             Location/Qualifiers
     source          1..1629
                     /organism="Genus species"
                     /mol_type="genomic DNA"
                     /strain="strain"
     gene            complement(168..926)
                     /locus_tag="EAMDCDCE_00044"
     CDS             complement(168..926)
                     /locus_tag="EAMDCDCE_00044"
                     /inference="ab initio prediction:Prodigal:002006"
                     /codon_start=1
                     /transl_table=11
                     /product="hypothetical protein"
                     /protein_id="X:EAMDCDCE_00044"
                     /translation="MKFIIEDSLGNTYRDTLDPCVLVSPVDFDLSESATPRLEQWGSV
                     DNSNPYIASRKLTLWISKSFTNDSDYFYFKSKTTAFFLNNKPPFYLVDVANRRRTRVK
                     FSKFPEQFDKGNEARIEKEVPLEFILNDVLWEDDEESDSDFLLLASGGSHELELPDSY
                     LDGYGIFELEAVSDYNPDFSFDLFDENGKGFATIRIQSLTFSNSTEVNKWMKIDNDYG
                     KIYIGGRPNPNTVITYSKIIYSGRVETFLDSVRG"
     gene            complement(923..1168)
                     /locus_tag="EAMDCDCE_00045"
     CDS             complement(923..1168)
                     /locus_tag="EAMDCDCE_00045"
                     /inference="ab initio prediction:Prodigal:002006"
                     /codon_start=1
                     /transl_table=11
                     /product="hypothetical protein"
                     /protein_id="X:EAMDCDCE_00045"
                     /translation="MFSFSLWSCSIKYAPQRLIIRKEILVFCMNVEPSICGMNASGCD
                     DGKVYECEPDTMLEYYFKGMEIEKRIMAKQEREKKGL"
     gene            complement(1238..1567)
                     /locus_tag="EAMDCDCE_00046"
     CDS             complement(1238..1567)
                     /locus_tag="EAMDCDCE_00046"
                     /inference="ab initio prediction:Prodigal:002006"
                     /codon_start=1
                     /transl_table=11
                     /product="hypothetical protein"
                     /protein_id="X:EAMDCDCE_00046"
                     /translation="MALSAAQSQQYPPFMAFSGGGLVQGGIPGKDSVPALLMPQETVV
                     PEKGWSSLESQIADRLTQNVTNRSGDIHLTWAPSYTGGNIPDFQQQYAVFKNWFLTDL
                     KEAGVLG"
ORIGIN      
        1 ccgaacttcc gtaacaggat ccgaaaccgg tcggatcacc agccttttct ccgtgtccgt
       61 aagttgcccc ctcgaaagtt gcgtagccca ctagtttgac ctccgtccac gggatcgcaa
      121 tcggaaaaga attggtgaag agttgataga ggtatatacg atccggttca tccccgcacg
      181 gaatctaaga aagtttccac ccgtccagag tagattattt ttgagtaggt gatgactgta
      241 tttggattcg gtctacctcc aatgtaaatt ttaccataat cgttatcgat tttcatccac
      301 ttgttaactt cggtggaatt cgaaaatgta aggctttgta tccggatcgt tgcgaagccc
      361 tttccgttct cgtcgaaaag atcaaaagaa aaatcagggt tataatccga tacggcctca
      421 agttcgaaga ttccgtaacc gtcgagatag ctgtctggaa gttctaattc atgcgaacct
      481 ccagaagcga gaaggaggaa atccgaatcg gattcttcat cgtcttccca aaggacgtca
      541 ttaagaataa actctaacgg aacttccttt tctattcttg cttcattccc tttatcaaat
      601 tgttccggaa attttgagaa ctttactctt gtccttcttc gattagcgac atcgacaagg
      661 tagaatggtg gcttattatt caaaaagaaa gcggtagttt ttgatttaaa ataaaagtaa
      721 tccgaatcgt ttgtaaaaga ttttgaaatc cagagagtga gttttcttga ggcaatatat
      781 gggttcgagt tgtctacaga accccactgt tctaatcggg gtgttgcact ctctgaaaga
      841 tcgaagtcaa caggagacac gagaacacac ggatcaagtg tgtccctata cgtgttgcct
      901 aggctgtctt cgataataaa tttcataatc cctttttctc tctctcctgc ttagccatga
      961 ttctcttttc aatttccatg cctttaaaat aatattctaa cattgtatct ggttcacact
     1021 catacacttt gccatcgtca cagcctgatg cattcattcc gcaaatagat ggttcgacat
     1081 tcatgcaaaa aacgagaatc tcttttcgaa tgattagtcg ttgtggtgca tatttgatcg
     1141 aacaactcca taacgaaaaa ctaaacatgc taatattaaa aattttattt tcataaagtc
     1201 ccctttttgc atacgatttt caaattgttg cctactatca acccaaaacc ccggcttctt
     1261 ttaggtctgt taggaaccaa tttttaaaaa ctgcatattg ctgctgaaaa tctgggatat
     1321 ttccgccagt gtaagaaggt gcccaggtta aatgaatgtc accagatcgg tttgtgacgt
     1381 tttgcgttag tcggtccgca atctgcgatt ccaaggatga ccaccctttt tcgggaacca
     1441 ccgtttcttg tggcatcaag agagcgggaa ctgagtcctt tccgggaatt cctccctgta
     1501 caagtccacc accagaaaag gccataaacg gcggatattg ttgagattgg gctgcggaca
     1561 atgccattgt gccagccact actcctgctc cagcgactac accacctaat gcggctccag
     1621 cagctaacc
//
LOCUS       EAMDCDCE_24             1059 bp    DNA     linear       08-DEC-2021
DEFINITION  Genus species strain strain.
ACCESSION   
VERSION
KEYWORDS    .
SOURCE      Genus species
  ORGANISM  Genus species
            Unclassified.
COMMENT     Annotated using prokka 1.14.6 from
            https://github.com/tseemann/prokka.
FEATURES             Location/Qualifiers
     source          1..1059
                     /organism="Genus species"
                     /mol_type="genomic DNA"
                     /strain="strain"
     gene            28..276
                     /locus_tag="EAMDCDCE_00047"
     CDS             28..276
                     /locus_tag="EAMDCDCE_00047"
                     /inference="ab initio prediction:Prodigal:002006"
                     /codon_start=1
                     /transl_table=11
                     /product="hypothetical protein"
                     /protein_id="X:EAMDCDCE_00047"
                     /translation="MSLLIGSWKAKEIFGSEESGNDKEKLIVRTILKIPGLSEIMEKF
                     VKLHQEDQNAIIEIINRFYYLSMSKFKNKKVTLNIYHI"
     gene            complement(256..1026)
                     /locus_tag="EAMDCDCE_00048"
     CDS             complement(256..1026)
                     /locus_tag="EAMDCDCE_00048"
                     /inference="ab initio prediction:Prodigal:002006"
                     /codon_start=1
                     /transl_table=11
                     /product="hypothetical protein"
                     /protein_id="X:EAMDCDCE_00048"
                     /translation="MGLWTLLIGLRQYFPLIFRPYASLIILSVILAPMYLSRVVNKLL
                     DNTYIPSVMRIILEFILISYLIYSTIKLNIIHIIDLDKFTYYPLLAYHILIIYSIIWI
                     CESIFKLVKCLIKSEGMIRVRLSLMLFGITSAFLIIIPLVWILPFFEIYIGSYASIGT
                     MICIIFWGIAILHYDAFQTRQEIFSGMYVPLLNRITLNPILKLYSILDPEEFEMRRLN
                     ANSILAKEVIDTAYQWFLKQTYHYKQLQEKLLSNMINI"
ORIGIN      
        1 tatgcagaac tttttcagtt gaaacaaatg tctctgctaa ttggatcatg gaaggcaaag
       61 gagatttttg gttcagaaga atctggtaac gacaaagaaa aattaatagt acgaacaatc
      121 ttaaaaattc ctggtttatc tgaaataatg gagaaatttg taaaattaca tcaagaagat
      181 cagaatgcta ttatagaaat tattaatcga ttctattatt tatctatgtc aaagtttaaa
      241 aataaaaaag ttactttaaa tatttatcat atttgatagc aatttttctt gcagttgctt
      301 gtaatggtat gtttgcttta aaaaccattg gtaagctgtg tctattactt ctttggcaag
      361 gatcgagttt gcatttagtc ttctcatctc aaattcctcg ggatctaaaa tagaatataa
      421 ttttagtatt ggatttaaag taattctatt tagtaaagga acgtacattc cagaaaagat
      481 ttcttgtcta gtttgaaaag catcatagtg aagaatcgct attccccaga aaattataca
      541 aatcatagtg ccgattgaag catacgatcc tatatatatt tcaaagaaag gtaaaatcca
      601 aactaaaggt atgataatta aaaatgcaga agtaattccg aataacatta gagataatcg
      661 aacgcgaatc attccttctg atttaattaa acattttaca agtttgaata tgctttcaca
      721 aatccagata atagaataaa taattaatat atgatatgct aataatgggt agtaagtaaa
      781 tttatctaga tctataatat gaataatatt tagtttaata gtagaatata ttaaataact
      841 gattaaaatg aattccaata ttatacgcat aacgctcggt atataggtat tatcaagtag
      901 tttgttgaca actcggctca aatacatcgg agctaaaata acagaaagaa taattaaaga
      961 tgcgtaaggg cggaaaatta atggaaaata ttgcctaaga ccaataagta aagtccagag
     1021 acccacagat aaagtaagat aataaaactt tttccgaat
//
LOCUS       EAMDCDCE_25              833 bp    DNA     linear       08-DEC-2021
DEFINITION  Genus species strain strain.
ACCESSION   
VERSION
KEYWORDS    .
SOURCE      Genus species
  ORGANISM  Genus species
            Unclassified.
COMMENT     Annotated using prokka 1.14.6 from
            https://github.com/tseemann/prokka.
FEATURES             Location/Qualifiers
     source          1..833
                     /organism="Genus species"
                     /mol_type="genomic DNA"
                     /strain="strain"
     gene            complement(308..466)
                     /locus_tag="EAMDCDCE_00049"
     CDS             complement(308..466)
                     /locus_tag="EAMDCDCE_00049"
                     /inference="ab initio prediction:Prodigal:002006"
                     /codon_start=1
                     /transl_table=11
                     /product="hypothetical protein"
                     /protein_id="X:EAMDCDCE_00049"
                     /translation="MTELYQIFQCIFYPWGEIELALEYNQMALNLNGPNQKLIRAIRE
                     EIFRITEK"
ORIGIN      
        1 cctcaattga atagtatatc ttcttcctaa aagcaattgc ataaaattct tcttgaattg
       61 ttctgtgaaa tctttcacaa ataccgttag gttgaggatg ccttgctttt gttttcgaat
      121 ggtctacatc ttccaaagta aggaacagtt ggaattcatg atgctcccta tttccacaat
      181 actcggttcc tctatccggt taaaatcttc aacagccgaa cacctttttc ttcgaacctt
      241 attagcttga tgaatattct caatgttcga ataaacgtat tttaaataaa tcattaacac
      301 cccttaccta tttctccgtg attctaaaaa tttcttctcg aatcgcccga atcagttttt
      361 gattaggacc attaagattt aatgccattt gattatattc aagagctaac tcaatctccc
      421 cccaaggata gaaaatacat tgaaatattt gataaagctc cgtcattttt tccttcggat
      481 acattataag ctttttgcca caatctatat gagtaattag gaatagttaa ttttctggat
      541 tttctattaa ttgcttcttt caataagtga tctacaattg gatttggatc tttctaacta
      601 tataataaaa tggaatcgtt ctaattttcg gaaaatattt cgctttaatt tgaaagattc
      661 catcttttac cgcatcctct actatttttg agtcaatctt cgggcaagaa acatcaccaa
      721 attgattcca aaatttactt gtctggtctg attttaaata tattacttca ttcagtttta
      781 tattatgaat tttgattgag actggcaatt cgacaaatta ataaacctgt att
//
LOCUS       EAMDCDCE_26             1230 bp    DNA     linear       08-DEC-2021
DEFINITION  Genus species strain strain.
ACCESSION   
VERSION
KEYWORDS    .
SOURCE      Genus species
  ORGANISM  Genus species
            Unclassified.
COMMENT     Annotated using prokka 1.14.6 from
            https://github.com/tseemann/prokka.
FEATURES             Location/Qualifiers
     source          1..1230
                     /organism="Genus species"
                     /mol_type="genomic DNA"
                     /strain="strain"
     gene            72..452
                     /locus_tag="EAMDCDCE_00050"
     CDS             72..452
                     /locus_tag="EAMDCDCE_00050"
                     /inference="ab initio prediction:Prodigal:002006"
                     /codon_start=1
                     /transl_table=11
                     /product="hypothetical protein"
                     /protein_id="X:EAMDCDCE_00050"
                     /translation="MEIEYITLRKQTAKGIFPVQVPPHRILYHLENGYLPPEGVSEAD
                     ALKSAKNFFEQHQAKLVKESKGEKQTEPDSSKKEATPKATSPKEKKKPEGVSEADKTA
                     DTQPAQPAEEQPTQTEDSHGVEGQ"
     gene            455..1105
                     /locus_tag="EAMDCDCE_00051"
     CDS             455..1105
                     /locus_tag="EAMDCDCE_00051"
                     /inference="ab initio prediction:Prodigal:002006"
                     /codon_start=1
                     /transl_table=11
                     /product="hypothetical protein"
                     /protein_id="X:EAMDCDCE_00051"
                     /translation="MRFGLVTIKEADDFLQYLSGGNAWRDIKRKEYYASGMVTALVTA
                     LVGFDVDFTTGVTALVVGETLDIDFQLVKVVSIEGPLNATIEPIEQDVITPVRFRRIP
                     DTEVASLQTLYEKKREALVTADIKLNSSTAFRYDLVSSETLRKAQIVFALELFKNPTG
                     NKHAENRANGIQSYSISDMSYTYKTGSIQDIPESVFDLVKKEGAPGAGMFGQGRFV"
ORIGIN      
        1 gaccagaact tgcagcgaga ctgttgggat aaaatcaaga tccgggaaga aattcccggt
       61 taggaaaaat tatggaaatt gaatacatta cactcaggaa gcagaccgcg aagggaattt
      121 tcccggtcca ggttccgccg catcgcatcc tttaccattt ggagaacggt tatcttcctc
      181 ccgaaggagt ttccgaagca gatgcactga aatcggcaaa aaattttttc gagcagcatc
      241 aagcaaaact cgtgaaagaa tcgaaaggtg aaaagcaaac agagccagat tccagtaaga
      301 aggaggcgac tccgaaagcg acatctccga aggaaaagaa gaagcccgaa ggagtttccg
      361 aagcagataa aaccgcagat acgcaaccgg cacaacctgc cgaagaacaa ccaactcaaa
      421 ccgaagactc tcatggagta gaaggacagt aaccgtgcgt ttcggactgg tgacaatcaa
      481 agaagcggat gactttcttc aatatctctc aggtggaaac gcctggagag atataaagag
      541 aaaggaatat tacgcttctg gaatggtgac agcactcgtg acagcattgg tcgggttcga
      601 tgttgatttt accacaggag tgacagctct tgtagtaggg gaaactctcg atattgattt
      661 ccagcttgtc aaagttgtat ctatcgaagg gccgcttaac gcaacgattg aacctatcga
      721 acaagatgtc atcacaccag tccgttttcg tagaattccg gataccgagg tcgcttctct
      781 ccaaactctt tacgaaaaga agagagaagc actcgtgaca gcggacatca aacttaatag
      841 ctcgactgca tttagatacg atctcgtctc ttcggaaact cttcgaaaag cgcagatcgt
      901 ttttgcactt gagcttttta aaaacccaac tggaaacaaa cacgctgaaa atcgtgcaaa
      961 cgggattcag tcttattcga tttctgacat gagttacacg tacaaaaccg gctccatcca
     1021 ggacattccg gaatcggttt ttgatctcgt aaaaaaagaa ggcgctccag gtgcaggtat
     1081 gtttggacaa ggaaggtttg tataatggat caggctgacc agctcataca agaattggcc
     1141 gaaagacaat tcaaatttct ccgtacacta ctatcagacg ttgaacaccg tcttgataag
     1201 tatattacag aatacgcatt aaaagtgaaa
//
LOCUS       EAMDCDCE_27             1328 bp    DNA     linear       08-DEC-2021
DEFINITION  Genus species strain strain.
ACCESSION   
VERSION
KEYWORDS    .
SOURCE      Genus species
  ORGANISM  Genus species
            Unclassified.
COMMENT     Annotated using prokka 1.14.6 from
            https://github.com/tseemann/prokka.
FEATURES             Location/Qualifiers
     source          1..1328
                     /organism="Genus species"
                     /mol_type="genomic DNA"
                     /strain="strain"
     gene            complement(220..558)
                     /locus_tag="EAMDCDCE_00052"
     CDS             complement(220..558)
                     /locus_tag="EAMDCDCE_00052"
                     /inference="ab initio prediction:Prodigal:002006"
                     /codon_start=1
                     /transl_table=11
                     /product="hypothetical protein"
                     /protein_id="X:EAMDCDCE_00052"
                     /translation="MAECGYVTIAADKDISTGIQALIKLLEAKEGIKLRIFETCVHTL
                     EEFSIYSWEIPKEGKNAKEEPIRIHNHAMDALRYFALKSCGKNKPNHNQKKEDVLKEI
                     QKENRQHLKV"
     gene            complement(524..1300)
                     /locus_tag="EAMDCDCE_00053"
     CDS             complement(524..1300)
                     /locus_tag="EAMDCDCE_00053"
                     /inference="ab initio prediction:Prodigal:002006"
                     /codon_start=1
                     /transl_table=11
                     /product="hypothetical protein"
                     /protein_id="X:EAMDCDCE_00053"
                     /translation="MGFRRGRDFELNESELIITYNNGSEIYAAGLDDSTRVEKIMGTE
                     FNTIFLNEATQISYSTYQKLKTRLSFVRPDLNNKIIIDCNPRNRYHWIYKYFILKQDP
                     ETGEALTVQRIRKMSRRSWTPLDNPYLTEEYKLLLSELTGIERDRLYKGLWVDVEGLV
                     YKNYEQAIVKPFEIPKTWDSAGAIDFGYTNPFVFLFLYFDKSNETWYLANEHYQTEKT
                     VRVHCETLNKSKKPNLFIVADHDSVGQSHYGRMRICNDSG"
ORIGIN      
        1 agaacaaagt tgatcaaata gtatttgtct gtctatttct tctagatgta tgattaattt
       61 tgatagttcg aatttatttt cattctcttc catttatatt tcctaagttt tatttactaa
      121 atccgaatat acccctagtc ttttttatcg gttttaaaaa agtaaatggt tatcttagaa
      181 aattttgtcc tactccgtat tttttcagtg tttcttttct taaactttca agtgttgtcg
      241 gttttctttt tgtatctctt ttaatacgtc ttcttttttc tggttatgat ttggtttgtt
      301 tttcccacaa cttttgagtg caaaataccg aagtgcatcc attgcgtgat tatgaattct
      361 aatcggttct tcttttgcgt tttttccctc ctttggtatt tcccaggagt aaatagaaaa
      421 ttcttctaac gtgtgcacac acgtttcaaa tattcttaat ttgattcctt cttttgcctc
      481 taacagtttg atcaaggctt gaattcccgt agatatatcc ttatcagccg ctatcgttac
      541 atatccgcat tcggccatag tggctctgtc ctactgaatc atgatcagct acgatgaata
      601 gattcggttt tttactttta tttaaagttt cacagtgcac ccttaccgtt ttctcagttt
      661 ggtagtgttc gtttgctaga taccaagttt cgtttgattt atcaaaataa aggaagagaa
      721 acacaaacgg gtttgtgtat ccaaaatcta ttgctcccgc actatcccaa gtcttaggta
      781 tctcaaacgg ttttacgatt gcttgttcat agtttttata aacaagtcct tctacgtcta
      841 cccatagccc tttatataat ctatcccttt cgattccggt cagttccgat aacagcaatt
      901 tatattcttc ggttagataa ggattatcaa gtggtgtcca agaccttcga ctcatttttc
      961 taattctttg aacggtgagt gcttccccag tttccgggtc ttgtttgaga ataaaatatt
     1021 tataaatcca atgataacga ttcctcggat tacaatcgat tatgattttg ttatttagat
     1081 ccggtcttac aaacgaaagt cttgttttta atttttgata ggtggaatag gaaatttgag
     1141 tggcttcgtt taaaaaaatc gtattaaatt cggtgcccat gatcttttcc actcttgtag
     1201 aatcgtcaag acccgcggca tagatttcag aaccgttatt atatgtgatg attagttcgg
     1261 attcattgag ttcaaagtct cttccccttc taaaccccat atccttgagg caaggaagga
     1321 tcgtttgt
//
LOCUS       EAMDCDCE_28             1127 bp    DNA     linear       08-DEC-2021
DEFINITION  Genus species strain strain.
ACCESSION   
VERSION
KEYWORDS    .
SOURCE      Genus species
  ORGANISM  Genus species
            Unclassified.
COMMENT     Annotated using prokka 1.14.6 from
            https://github.com/tseemann/prokka.
FEATURES             Location/Qualifiers
     source          1..1127
                     /organism="Genus species"
                     /mol_type="genomic DNA"
                     /strain="strain"
     gene            complement(411..665)
                     /locus_tag="EAMDCDCE_00054"
     CDS             complement(411..665)
                     /locus_tag="EAMDCDCE_00054"
                     /inference="ab initio prediction:Prodigal:002006"
                     /codon_start=1
                     /transl_table=11
                     /product="hypothetical protein"
                     /protein_id="X:EAMDCDCE_00054"
                     /translation="MTVNVVCTLESKMRDLFSKTIPRISRGIQREIKITKLRIVLKLI
                     AEDSYFLSMKMFATAITKYTNTYKSAANRKNSSSLLPCCS"
ORIGIN      
        1 agaaataaat gtaagaaaac aaaaagcgaa caatggatta tgatgaatat tttagattcg
       61 atattaaatc aagagatctt attgagctta ataagattcg gcgcgggctt cgctttagtt
      121 ttaggaattg gaaattggat tcgggcaaga aaacaaatcg attatctagt atcgtcagtt
      181 ttaatcttca ccgcaatctt tcaatttata gatgaatccg tcttaaatac gattccccaa
      241 acctggcttc gtaaactcct ctttttaatc gatattgtcg ctttagcagc gagtggaacc
      301 cttatcttct taatttccac tatgagtttt aaaagatatt cgaaacttcc tttaatttat
      361 tattggaatc tgattggccc gttgatcctt agccttccaa ttgctacttt ttacgaacaa
      421 caaggaagca aagaactcga atttttccta tttgcagcag atttatatgt attcgtatat
      481 ttcgtaatcg cagttgcaaa cattttcatc gacaaaaagt acgaatcttc tgcgatgagt
      541 tttaaaacaa ttcttagttt ggttatttta atttcccttt gtattcctct ggaaattctc
      601 ggaatcgttt ttgaaaacaa atctctcatt ttactttcca gtgtacacac cacatttact
      661 gtcattttct attattttct aaccttaatc cgccctaatt tgttagatat aatctcttca
      721 gaatctggaa aaagctttgt caaacgttca cttttacacg atgtagatat aagcgctctc
      781 gaaaaaaaac tgattcatat catcaaagaa gaaagaattt atttagacga agatattcgc
      841 cttccggatg tttcggaaga acttggaatt tctgtacatc aactttcttt ctttttgaat
      901 aaccatctag gtatgaattt caacaattat atcaatcgat ttagggtaga agaagctaaa
      961 tcaatgctta tcaacgatcc ttctcgatct gtagtttctg ttggaattgc agttggcttt
     1021 aattcaaatt cttcttttta taaagccttt ctaaaagaga ccggaatgtc tccaaaacaa
     1081 tttagagaaa cccaaacaaa ggtaatccac tttcagtctt cctctgc
//
LOCUS       EAMDCDCE_29              775 bp    DNA     linear       08-DEC-2021
DEFINITION  Genus species strain strain.
ACCESSION   
VERSION
KEYWORDS    .
SOURCE      Genus species
  ORGANISM  Genus species
            Unclassified.
COMMENT     Annotated using prokka 1.14.6 from
            https://github.com/tseemann/prokka.
FEATURES             Location/Qualifiers
     source          1..775
                     /organism="Genus species"
                     /mol_type="genomic DNA"
                     /strain="strain"
     gene            169..675
                     /locus_tag="EAMDCDCE_00055"
     CDS             169..675
                     /locus_tag="EAMDCDCE_00055"
                     /inference="ab initio prediction:Prodigal:002006"
                     /codon_start=1
                     /transl_table=11
                     /product="hypothetical protein"
                     /protein_id="X:EAMDCDCE_00055"
                     /translation="MVRLNSSGDVGGSNKVLQDAVYSFNPNNNITNVVNHSTDFNTQF
                     VYDYDGLGRLTSANGSYIEPFNSNFTQRFQQSFVYAKNGNLSSKRFHDPLSGSVQDVW
                     SYQYTNHQVTNIDSSKSGNDTLVMQYDANGNLTRQRDNVKDLTKRISIDSQDRITQIQ
                     DGNNAIVG"
ORIGIN      
        1 ggttacatca gtgggatttc tgttcaagtc gatacaaacg gaatttttcc gggatattgt
       61 aacaaggaca tcgttgaaaa catttcttac aatgaatttg gtcagacgtc gagtcttaca
      121 cttggaaacg ggattacaac cagttacgga tatgacgtaa aggggagaat ggttcgtctc
      181 aattcttctg gggatgttgg cggcagcaac aaggttttac aagacgcagt ctattcgttt
      241 aatccgaaca acaacattac gaatgttgtg aatcattcta cagactttaa cactcagttt
      301 gtttatgact atgatggcct gggtcgtctt acatcggcta acggatcgta tattgaacct
      361 tttaattcca actttacaca gagatttcag cagtcttttg tttatgcgaa gaatggtaac
      421 ttatcttcta agaggtttca cgatcctctg agtggttctg ttcaagacgt ttggagttat
      481 caatacacaa accaccaagt tacgaatatt gattcttcta aatccgggaa cgatacactc
      541 gtaatgcaat atgacgcaaa cggaaatctc acaagacaaa gagacaacgt taaagatctt
      601 accaaacgga tcagcattga ttcgcaagac cgtattactc agattcagga tgggaacaat
      661 gcgatcgttg ggtagttact ggtatgacga gagttggttt tagaattcga aagtcttctt
      721 tagaaccgaa gaacaatgtt ttttctaacg ttgagatttt gtatccgagc aagtt
//
LOCUS       EAMDCDCE_30              917 bp    DNA     linear       08-DEC-2021
DEFINITION  Genus species strain strain.
ACCESSION   
VERSION
KEYWORDS    .
SOURCE      Genus species
  ORGANISM  Genus species
            Unclassified.
COMMENT     Annotated using prokka 1.14.6 from
            https://github.com/tseemann/prokka.
FEATURES             Location/Qualifiers
     source          1..917
                     /organism="Genus species"
                     /mol_type="genomic DNA"
                     /strain="strain"
ORIGIN      
        1 atctgtcgga cttactacaa atcctctata aaacttagtt cccgccccac aacgcgattc
       61 ataaagagcg ttgtgttgag ttttccaaca cgattcataa agagcgttgt gttgagtttt
      121 ctctattttt gggtggtggt aaggttcgga aaatttttct ctatcagaaa aacatacttt
      181 ttgcaagtaa aaagactcat ttgtcggaac acttgaaaag tgtgcctttt tgagcccaga
      241 acggcgatcc atagaaagcc cgttctgttg agttcatttt gattctaaaa tcctattcaa
      301 cttgtagggt tggttatcct acaaattagg ttgcatttgg caatttatga attttcgagc
      361 agttctaatc ttgttaaatt ttcgtaaata gttcccacat tgtgaggttt tgggacaagt
      421 cctaaaggaa aacttgaggc tacttcaact tagaaggtgt taaaatgatc tgttcaattg
      481 ttgaacgaat tttcttgaca gaatgtctca taaatttttt gatgaaccca gatttcccga
      541 tggctgggac tgacccggcg aagctatact aagagccttt cttttagctt ttttcaaatt
      601 caattcattc tttttgatgg ttctatggac gatgcactga ggcataaact tttgagaatt
      661 ctggaagaaa atccggaagt gaatcaaaga gaaatttccg aaattttagg aattagttta
      721 ggaaaggtaa actattgtct aaaagcattg atggacaagg gatggatcaa ggctagaaat
      781 ttcaaaaata gtaaacataa acttgcgtac gcgtattttt taactccgag cggaattgaa
      841 gaaaaggctc gtattaccgt acgttatcta aaattgaaga tgcaagaata tgaagagatt
      901 caaaaagaaa tcgagga
//
LOCUS       EAMDCDCE_31             1092 bp    DNA     linear       08-DEC-2021
DEFINITION  Genus species strain strain.
ACCESSION   
VERSION
KEYWORDS    .
SOURCE      Genus species
  ORGANISM  Genus species
            Unclassified.
COMMENT     Annotated using prokka 1.14.6 from
            https://github.com/tseemann/prokka.
FEATURES             Location/Qualifiers
     source          1..1092
                     /organism="Genus species"
                     /mol_type="genomic DNA"
                     /strain="strain"
     gene            105..1091
                     /gene="nadR"
                     /locus_tag="EAMDCDCE_00056"
     CDS             105..1091
                     /gene="nadR"
                     /locus_tag="EAMDCDCE_00056"
                     /inference="ab initio prediction:Prodigal:002006"
                     /inference="similar to AA sequence:UniProtKB:P27278"
                     /codon_start=1
                     /transl_table=11
                     /product="Trifunctional NAD biosynthesis/regulator protein
                     NadR"
                     /protein_id="X:EAMDCDCE_00056"
                     /db_xref="COG:COG1056"
                     /translation="MKIGFTLGKFAPFHSGHQHLIEEALREVDRLVVIIYDSPSVTYI
                     PLPVRSNWIRSLYPNKVEVIEAWGASERVSYTEEIKQEHERYLELLLKERKFYAFYCA
                     EFYGDHISAFFKCLNRKIDRFENVSGTLIRSNPFENRRSLNPIVYRGFVDNIVFLGGP
                     STGKSTLATELAKHFNTEWMPEYGRDYWFEHQEQHRLTMSDLEAIAIGHIEREDQKWY
                     EAKEYLFTDTNVLTTYVYAKYYFGYTSELLESLVQHNLSRYAEFIVCDIAIPFEDTWD
                     RSGPKSRELIQRMTISELQYRKIKYVVVSGNLEERKMKIIDFLMDGRKEILK"
ORIGIN      
        1 ctgtccactt ttatgtgact acttcaatga ctatcgaata attcgcgaag tctgatttaa
       61 tcttagcttt taaaataaaa ctcaaataga atacctgaaa atatatgaag attggtttta
      121 ctttaggaaa attcgcaccg tttcattccg gacatcaaca tctcattgaa gaggctttgc
      181 gcgaagttga tcggctcgtt gtcattatct atgattctcc ttccgttacg tatataccgc
      241 ttccagtgcg atccaattgg attcgatctt tgtatccgaa taaagtagaa gttatcgaag
      301 cttggggtgc ttcagaaaga gtaagttaca ctgaagaaat taaacaagaa catgaaaggt
      361 atttagaatt acttcttaaa gaacgaaagt tctatgcttt ttattgtgca gaattttacg
      421 gggatcatat cagtgcattt tttaaatgtc tgaatagaaa aatcgatcga ttcgaaaacg
      481 tttctggaac tttaattaga tcgaatcctt ttgaaaatag acgttctttg aacccaattg
      541 tttatcgtgg tttcgttgat aatattgtat ttcttggagg tccgtccacc ggaaaatcca
      601 ctcttgcaac tgaattggct aagcatttta ataccgagtg gatgccggaa tatggaagag
      661 attactggtt cgaacatcaa gagcaacatc gattgacaat gtcagattta gaggcaatag
      721 caattggtca tatagagagg gaagatcaaa agtggtatga agccaaggaa tatctattta
      781 ccgatacgaa tgtcctaact acttacgtat atgcaaagta ttattttggt tatacttcgg
      841 agttattaga atctctggtt caacataatc tgtcaagata cgctgagttt attgtttgcg
      901 atatagccat cccatttgaa gatacttggg atcgatccgg gccaaaatcg agagaattaa
      961 tccaacgaat gaccatatct gaactccaat atcggaaaat caaatatgtc gttgttagcg
     1021 gaaatcttga agaaagaaaa atgaaaatca ttgatttttt aatggatggt agaaaagaga
     1081 ttctgaaatg aa
//
LOCUS       EAMDCDCE_32             1129 bp    DNA     linear       08-DEC-2021
DEFINITION  Genus species strain strain.
ACCESSION   
VERSION
KEYWORDS    .
SOURCE      Genus species
  ORGANISM  Genus species
            Unclassified.
COMMENT     Annotated using prokka 1.14.6 from
            https://github.com/tseemann/prokka.
FEATURES             Location/Qualifiers
     source          1..1129
                     /organism="Genus species"
                     /mol_type="genomic DNA"
                     /strain="strain"
     gene            84..464
                     /locus_tag="EAMDCDCE_00057"
     CDS             84..464
                     /locus_tag="EAMDCDCE_00057"
                     /inference="ab initio prediction:Prodigal:002006"
                     /codon_start=1
                     /transl_table=11
                     /product="hypothetical protein"
                     /protein_id="X:EAMDCDCE_00057"
                     /translation="MVKLIYKKSGAQRVRLTLMCIGVITMLSFALIFIYILPLNGMFY
                     GSLSSIGALIHFIFWTIAILQYNAFDTKYSIFVQESVPLLNKISINLFLFLFKILDPI
                     EFRKSDFLFKRFFYSSSFICRNAT"
ORIGIN      
        1 gtaactttaa ttatacttca acgatccatt atcatatttt tattagttat caaatcgttt
       61 atgttggatt tagtatctta aaattggtta aacttatcta taaaaaatca ggtgctcaaa
      121 gagtacgttt aacattaatg tgtattggcg ttattacaat gttatctttt gcattgattt
      181 ttatttacat acttccctta aatggaatgt tttatggttc attatcatca ataggggctt
      241 taatacattt tatattttgg acaattgcaa tcttacagta taatgctttt gatactaaat
      301 attcaatttt tgttcaagaa tctgttcctt tacttaacaa aatttctata aatctttttt
      361 tgttcctttt taaaatttta gatcctattg agtttagaaa aagtgacttt ttgtttaaaa
      421 ggttttttta ttcaagtagt tttatatgca gaaatgcaac ttagagagaa aacagattta
      481 gattttttcc aacgtgcaga agttcttgct agaagatatg atcgatgtaa aataaatttt
      541 tagtttctgt ataatttaga agtgaaatcc caaggaacaa aaactataaa aaacgaaaag
      601 tttgaaactt tttaattcta aaaaaagcaa cttctatcaa aaatttcttt cctcatttcc
      661 agagtaaaat tccttaccta tttttcttaa ctttctttaa aaaattattt tgttaatagt
      721 gttttcaata aatcattttc aaaacttcgt aaacaagact cgtttatcga tataaggaat
      781 ataaaatagg ttttatctta catccagtaa ggtcgatttt ctacctttgt aaaattatat
      841 ttacccttct ttaaaaaaat agatacgtaa ttcaataaaa gaagcgaaaa tggttttaag
      901 ttataattct gataagctga ataatgcttg gtggcatttt agaattcttt aagttttttc
      961 tttaaataga atttattaaa aactctaatt ttcttaaaat ttcagttatc agataaaaga
     1021 ccaagaataa tttgatctat tgctaaacga tgaatatctt taattttaaa atatgcctca
     1081 attgtttctt ttgattttgg ataacgtaaa acatttcgat atatatggt
//
LOCUS       EAMDCDCE_33              926 bp    DNA     linear       08-DEC-2021
DEFINITION  Genus species strain strain.
ACCESSION   
VERSION
KEYWORDS    .
SOURCE      Genus species
  ORGANISM  Genus species
            Unclassified.
COMMENT     Annotated using prokka 1.14.6 from
            https://github.com/tseemann/prokka.
FEATURES             Location/Qualifiers
     source          1..926
                     /organism="Genus species"
                     /mol_type="genomic DNA"
                     /strain="strain"
ORIGIN      
        1 atagtataaa actagatccg gttatcgatt ctatctttat gttaaaataa tatgtgtctt
       61 tttcctgtag agtattcaaa agattaacgg atttgattct aggattggat ctgaactgac
      121 ttaataaatt ttgaatgtgt ttatttttta acgtatcgtc taatatttca cccggtataa
      181 ttggattccc taacgtttta tccgcaaggt aagaaccttc taccatgtcg atcatatcta
      241 atatttcatt gattaaggct tcgtcccctt ctgttaaagc aagatctcct gtaggtgaaa
      301 cttcaattcc cctattttcg tttaatttta ggtcacaccc gataattgcg atttctaggt
      361 cttttggatt tgggttatcg ggtaggtaag tatatatatt cgtatttttt ccgtatggga
      421 ttttaatcgc ccttttgtct agatagattg tgtctctact cgtattaaat ctggctaaag
      481 cttgacctaa gtttttatca cctaacgttt tttctgctac gttttcccaa ctatctccag
      541 gacttacttg atagatttta tattcgttgt ctgtggaaga aatattcaaa gaagctttta
      601 tctctattaa tatctcttga atcgtgattg tatgtctata cacgtcgtta tcaatccagt
      661 cgcttaaatc cgcgttgggt ttaagtgaca tcgcttcaat agaccctgaa gaatccacag
      721 ggattaaaac ctgtgcaatt aaacgagata atgaataaga atcactgatc gcagtctcta
      781 agttttgctc aattcagctt cgtgacttgt ggacttttta gatgaaattt ctattttctc
      841 aaaaatttcg tcttcgcttt gtcctctttt ttttagttta attcctaatt cgttttagcg
      901 tttttcaaat gttttctggc tagttt
//
LOCUS       EAMDCDCE_34              405 bp    DNA     linear       08-DEC-2021
DEFINITION  Genus species strain strain.
ACCESSION   
VERSION
KEYWORDS    .
SOURCE      Genus species
  ORGANISM  Genus species
            Unclassified.
COMMENT     Annotated using prokka 1.14.6 from
            https://github.com/tseemann/prokka.
FEATURES             Location/Qualifiers
     source          1..405
                     /organism="Genus species"
                     /mol_type="genomic DNA"
                     /strain="strain"
ORIGIN      
        1 tatatcctaa gagttggcta aagactgctt catccaaata acttttgtgt tcaaatagaa
       61 gatagacgtt tgctttttta ccggatttca gtgggatctg aaaaagtaga tcggtttgtt
      121 cttcttttaa gttttctgaa ataaaactag attgagtcag ttctaaacgg tttaagtcta
      181 aaagttcgat tactttttcg ggtaaactat ttttaaaaaa ggaaatcaca tcctctttgt
      241 cctgtaaggt ttcccggatt aaacggtcgt gcgggtttgt catatcagac atctaatttt
      301 taataatgga gattacttct atttgtaaag attcattttc ttttttatga attagttctt
      361 tgatttacta cccggacgca tgagaatagt accaagttat taacg
//
LOCUS       EAMDCDCE_35              591 bp    DNA     linear       08-DEC-2021
DEFINITION  Genus species strain strain.
ACCESSION   
VERSION
KEYWORDS    .
SOURCE      Genus species
  ORGANISM  Genus species
            Unclassified.
COMMENT     Annotated using prokka 1.14.6 from
            https://github.com/tseemann/prokka.
FEATURES             Location/Qualifiers
     source          1..591
                     /organism="Genus species"
                     /mol_type="genomic DNA"
                     /strain="strain"
     gene            complement(203..412)
                     /locus_tag="EAMDCDCE_00058"
     CDS             complement(203..412)
                     /locus_tag="EAMDCDCE_00058"
                     /inference="ab initio prediction:Prodigal:002006"
                     /codon_start=1
                     /transl_table=11
                     /product="hypothetical protein"
                     /protein_id="X:EAMDCDCE_00058"
                     /translation="MMNKFLIIFINSFLLRILDSLYTLCKNIVVMFNKEKFRNVTSWL
                     ELVEQIGFLYIPQYLFLCVKTKNII"
ORIGIN      
        1 aatttctatt taaacattca ttttttatga taaatttata taatgcaaat tgtatttctt
       61 attcaatttt taaatgggcc ttttatcatg aggcttctta gtgaaagttt cattttttaa
      121 agtttaaaag tctgaaaaat aagaatttta aaaattgtaa gagttgatat tttgttttca
      181 atccgcgttg aaaatacctg ctttaaatta tattttttgt ttttacacaa agaaacaaat
      241 actgcggtat atacaaaaat ccaatttgtt ctacaagttc aagccaagaa gtaacatttc
      301 taaacttttc tttattaaac attacgacta tgttcttgca taatgtatat aaactgtcta
      361 aaattcttaa taaaaaggaa ttgataaaaa ttatcaaaaa tttattcatc attttcgcct
      421 ttattgtttc tgaataaaaa aatatcattg gttatttgaa atattctaat gaaatgaaat
      481 tataatctat ttattttatg tgtatatatg aattatatgt aatctataat tttttcaaga
      541 tcgcaaagtt catatatata gttttggtta cttgggctat ataatactca t
//
LOCUS       EAMDCDCE_36              443 bp    DNA     linear       08-DEC-2021
DEFINITION  Genus species strain strain.
ACCESSION   
VERSION
KEYWORDS    .
SOURCE      Genus species
  ORGANISM  Genus species
            Unclassified.
COMMENT     Annotated using prokka 1.14.6 from
            https://github.com/tseemann/prokka.
FEATURES             Location/Qualifiers
     source          1..443
                     /organism="Genus species"
                     /mol_type="genomic DNA"
                     /strain="strain"
ORIGIN      
        1 aaatttttaa tacagctcta aactcagggc aaagatcgaa aacaagatgt aattgattca
       61 gtatttctcc cattcgctta tttgattgcg tcttacccat aacatataat agagagtcta
      121 gtattttgcg gccaaacaag actttgcaat aaaaattcat gatactcaat tttattaaga
      181 tcagtaattt ttcagaaaag tggaggcaaa catgagacat tcgatagttt tcatagtagt
      241 tttattggtc ttagtaacaa ctagctttga atacagtata aataatatac atatccacgc
      301 ttcatcgaat acgagtaatt caatcattca aaaacctacc gatcagccaa aggataaacc
      361 aattaagatc gtgattcatg atggaaaaaa gttttgttac gctcctgtct ttagcggcgg
      421 tgaaagttac attgtgatcg aac
//
LOCUS       EAMDCDCE_37              588 bp    DNA     linear       08-DEC-2021
DEFINITION  Genus species strain strain.
ACCESSION   
VERSION
KEYWORDS    .
SOURCE      Genus species
  ORGANISM  Genus species
            Unclassified.
COMMENT     Annotated using prokka 1.14.6 from
            https://github.com/tseemann/prokka.
FEATURES             Location/Qualifiers
     source          1..588
                     /organism="Genus species"
                     /mol_type="genomic DNA"
                     /strain="strain"
ORIGIN      
        1 gaactaacac aaattcgaga tttcactgta aaactcagaa atgtgggaac taacacaaat
       61 tcaagatttt actgtaaaac tcagaaatgt gggaactaac acaaattcga gatttcactg
      121 taaaattcag aaatgtggga actaacacaa actaaaacaa cccgaaaaac ggttgaacca
      181 atgcttcttg cttaagatct tactgatcat aggtattctg attgatatga actcggaaca
      241 aacggactta aaaaatcgat ttcttacggg aatgtttgta tttctgtttt tttaagttta
      301 acgaccgtac tctagtcggc ccgggaaccg taactaccta cctaaccaaa cgaaggtacg
      361 tacttagttc gaacccgtaa cccgggtaac cggaaacgtt taccgtttac ctttacggtt
      421 taaccgggta acctacgttt aagtttaacg gaaccggacc ggaccgggaa aaaacggtaa
      481 aaaactaacc aaacgaacgt accgttaacg ttaaaacttt aaccgtttac gttaagtacg
      541 actaactaac ttaatttaac gtaaacggtt aaagtttaac gaacgtaa
//
LOCUS       EAMDCDCE_38              841 bp    DNA     linear       08-DEC-2021
DEFINITION  Genus species strain strain.
ACCESSION   
VERSION
KEYWORDS    .
SOURCE      Genus species
  ORGANISM  Genus species
            Unclassified.
COMMENT     Annotated using prokka 1.14.6 from
            https://github.com/tseemann/prokka.
FEATURES             Location/Qualifiers
     source          1..841
                     /organism="Genus species"
                     /mol_type="genomic DNA"
                     /strain="strain"
     gene            complement(422..790)
                     /locus_tag="EAMDCDCE_00059"
     CDS             complement(422..790)
                     /locus_tag="EAMDCDCE_00059"
                     /inference="ab initio prediction:Prodigal:002006"
                     /codon_start=1
                     /transl_table=11
                     /product="hypothetical protein"
                     /protein_id="X:EAMDCDCE_00059"
                     /translation="MKSIFQIFIYSILLMLILLTKDSFPDEMSGGHENAKMFIEEKRY
                     IEAEKLAISLLTNNPSDVTAEYILTSAWVGLGREEAKKGNLDKAIELLQKARQKWPFD
                     QDLKKKLNYWEIFLLKKCSI"
ORIGIN      
        1 tataatatag atcaatacaa caaccattgg tattatgtga agattttcgt tccttgtatt
       61 ggttatgtta ccactaaata cggttgggtt tacggagaat tcatagacta aaaaaattct
      121 aaaaagttat ttaaaattaa aaaagatata aaaagaaaaa agtaaaattt atttcctctt
      181 ccacaaaaga aaagtaaaat aaagattaag agaagaaaca aaggtaaaga tcaaaatcaa
      241 acccagaaag agaatttctt ttttagaaaa ggattcttgt tttttgttgt aggaatgagt
      301 atctttgaga ctaacaattg tagaatggag ttccgacttt aggtcatcga tggaacgaaa
      361 taattccgaa tctaaaagga tgacggtttg tgagccgttg gatctacgat tttgagaaga
      421 gttagatgga acattttttt agaagaaata tttcccagta attcaatttc ttttttaagt
      481 cctgatcaaa gggccatttt tgacgtgctt tttgtaaaag ttcgattgct ttatcaaggt
      541 ttcctttttt agcttcttcc ctacctaaac caacccaagc agaagtaaga atatattcag
      601 cggttacatc agaaggattg ttagtaagta aagaaatggc taacttttcc gcttctatgt
      661 atcttttttc ttcgataaac attttagcgt tttcgtgacc tcccgacatt tcgtctggaa
      721 aagaatcttt agtcaaaagg atcaacatta gaagaataga atatataaag atttgaaaaa
      781 tggatttcat atagtttttt tacctgtcga tacgaattac tttgtgagca taacgagccc
      841 g
//
LOCUS       EAMDCDCE_39              876 bp    DNA     linear       08-DEC-2021
DEFINITION  Genus species strain strain.
ACCESSION   
VERSION
KEYWORDS    .
SOURCE      Genus species
  ORGANISM  Genus species
            Unclassified.
COMMENT     Annotated using prokka 1.14.6 from
            https://github.com/tseemann/prokka.
FEATURES             Location/Qualifiers
     source          1..876
                     /organism="Genus species"
                     /mol_type="genomic DNA"
                     /strain="strain"
ORIGIN      
        1 tgaataattt ttttgattaa cacaaacgga tcctttatat aaggaaaaga actagaagct
       61 aagaatacat tgattttctg atttttatca ttaatacagg attcaataga atcataaaaa
      121 tttaaaatat catctttaaa atatttttta cctgcttgaa caaaattcgg ttgttctact
      181 atattccaag ataaattttt aattcctttt aagaaatttc gattttgata atagctactt
      241 cctagagaac ctccaaaatc taatacgttc agctttgaat tggacatagt tgctgcataa
      301 agtaaccctg atgtcaaagg ccaagaatat tgaatttttt caaaaacgac tgaatctctt
      361 tcataaacgg cttctcctcg ttttactttt aataaagatt gtttacactt ttctaaaatt
      421 agatcagaat cataagaacc acagaactga gaagcctcct cccaagtttt ataaattcca
      481 ttaaaatcgt cataaaaaag cttgccgtgt attttgaatt taactcgttt atggaattgc
      541 cttttgacaa actttaataa atcccaaaaa atgggaggtg aaaatttata tgcgattttc
      601 tttatatatg tttttaaaat tgaattcata agaaaaaatc taaaaatttt actttcgtat
      661 tctttagaat aagagcgtat tttttaaaaa attataacta ttttatatcc aagttttaaa
      721 cattataaat ctttaaagtc tttctaaaat ttacaaacaa tgaatcggca aattctaaat
      781 aaagccaaaa tttgaaaatt tctataattt ttacggtgtt tagaagcagt gtttttgcaa
      841 agattttata tttagagttt gtcccaaaac cttaaa
//
LOCUS       EAMDCDCE_40             1024 bp    DNA     linear       08-DEC-2021
DEFINITION  Genus species strain strain.
ACCESSION   
VERSION
KEYWORDS    .
SOURCE      Genus species
  ORGANISM  Genus species
            Unclassified.
COMMENT     Annotated using prokka 1.14.6 from
            https://github.com/tseemann/prokka.
FEATURES             Location/Qualifiers
     source          1..1024
                     /organism="Genus species"
                     /mol_type="genomic DNA"
                     /strain="strain"
     gene            361..489
                     /locus_tag="EAMDCDCE_00060"
     CDS             361..489
                     /locus_tag="EAMDCDCE_00060"
                     /inference="ab initio prediction:Prodigal:002006"
                     /codon_start=1
                     /transl_table=11
                     /product="hypothetical protein"
                     /protein_id="X:EAMDCDCE_00060"
                     /translation="MINGKEIEGVIVDMDEKAMYIQTLEKEIVIQRESVSEVIQLY"
ORIGIN      
        1 gaagaattta tagttcgttc cgaaaattta agcgcggaag taagaggtac aagttttagt
       61 tttcagaata ttcctggaca aggaaccaaa gtagaagttt tagaaggtcg agtagcagtt
      121 agcactcacg tagaatctca aaaatcagct cccgaaggtg aacaagttat agagccaaat
      181 cagggaattt ttgtaaatca aaagggtttt gttcgcagtc atttaaacga tttcgaaaaa
      241 aatcgtttag aaaccgaatt cgaaaaactg ccaattgaaa acattcctcg agataaaaac
      301 cgaacctatt caaacagaca agagttacta acggacttcc aaagattaga aaaaattatt
      361 ttgatcaatg gaaaagagat cgaaggtgta atcgtagaca tggatgaaaa agcgatgtac
      421 attcaaactc ttgaaaaaga aattgttatt cagagagaat ccgtctctga agtaattcaa
      481 ctctactgaa aataaattct ctttgacagt cggtcggtaa atcgggatat ttagttcgcg
      541 aggaaccatt acatggcaat ggcaaaagaa gacgccggca agaaaagaat ttttagtaac
      601 tacattgtag atcaagattt ccaatttaag tttttattaa attattcctt actcattgtt
      661 tttggcctta tcttgacgtt aggttttcta tactggttaa actatactaa gttcgacaaa
      721 ggagttgttt ttcgtttgag aaatgaccct attaaagtat atcaaaaagg tttcgaagat
      781 cacaacggag tggaaaggga aaaatttgtg gaaagggaaa tttttcttcc ggattacgat
      841 cataaactag atatgtttac aattcaagta aaaggaatac tctttttatc ctgtttgttc
      901 ttgggaatga ccacaatctt tactataatc tattctcaca aaatggccgg acctatttac
      961 aatatcaaaa atcaacttag aaaattagca gcaggagaag aaccggctcg gaagatcaag
     1021 attc
//
LOCUS       EAMDCDCE_41              327 bp    DNA     linear       08-DEC-2021
DEFINITION  Genus species strain strain.
ACCESSION   
VERSION
KEYWORDS    .
SOURCE      Genus species
  ORGANISM  Genus species
            Unclassified.
COMMENT     Annotated using prokka 1.14.6 from
            https://github.com/tseemann/prokka.
FEATURES             Location/Qualifiers
     source          1..327
                     /organism="Genus species"
                     /mol_type="genomic DNA"
                     /strain="strain"
ORIGIN      
        1 ccggcatttc ttgaaagaaa aaagagaatg tagccggaaa agtgactagt gcggtattga
       61 atatataagt gcagattaaa gatattagaa aaagttgatt taagtttttg tgtttattaa
      121 attctccatt tggttgttct atccaaagaa tagagccgtc tccctgggga acaaataaag
      181 gattttttcc ttctgaattt tttgcttcta taaattcata aatgcttcct atggcaaaaa
      241 atgcagcagc tcccatcaag gtatatccac tttttgtata tccttgattt ttaatatagt
      301 aaccaggaat taaataatcc aaaattg
//
LOCUS       EAMDCDCE_42             2934 bp    DNA     linear       08-DEC-2021
DEFINITION  Genus species strain strain.
ACCESSION   
VERSION
KEYWORDS    .
SOURCE      Genus species
  ORGANISM  Genus species
            Unclassified.
COMMENT     Annotated using prokka 1.14.6 from
            https://github.com/tseemann/prokka.
FEATURES             Location/Qualifiers
     source          1..2934
                     /organism="Genus species"
                     /mol_type="genomic DNA"
                     /strain="strain"
     gene            complement(1125..1658)
                     /gene="queG_1"
                     /locus_tag="EAMDCDCE_00061"
     CDS             complement(1125..1658)
                     /gene="queG_1"
                     /locus_tag="EAMDCDCE_00061"
                     /EC_number="1.17.99.6"
                     /inference="ab initio prediction:Prodigal:002006"
                     /inference="similar to AA sequence:UniProtKB:P97030"
                     /codon_start=1
                     /transl_table=11
                     /product="Epoxyqueuosine reductase"
                     /protein_id="X:EAMDCDCE_00061"
                     /db_xref="COG:COG1600"
                     /translation="MPVPEKVLARLAGLGWKGKNTNLIHPEIGSFFFITVILTDLPIY
                     TTQVQIKDRCGTRTACIDACPTGALKPYQIDAGKCISHHTLEDGSEEIPDTYGWLVGC
                     DICQDVCPWNRVKAFKKGIRTGLEEFKVRSYLKENPESILTLNEQEFEKTFSDSAISR
                     MNFKMYQRNVNKLKNKI"
     gene            complement(1664..2062)
                     /gene="queG_2"
                     /locus_tag="EAMDCDCE_00062"
     CDS             complement(1664..2062)
                     /gene="queG_2"
                     /locus_tag="EAMDCDCE_00062"
                     /EC_number="1.17.99.6"
                     /inference="ab initio prediction:Prodigal:002006"
                     /inference="protein motif:HAMAP:MF_00916"
                     /codon_start=1
                     /transl_table=11
                     /product="Epoxyqueuosine reductase"
                     /protein_id="X:EAMDCDCE_00062"
                     /translation="MIESKEIISEFKTLIEGSGFDLYGICEANIPEEDRENILLWVKE
                     HKHGNMEWYPKNMDLRLDFKNLGFDPQSVIVLGAIYNDPEYEKIRSGMTFQFSKYAVG
                     EDYHRVLRKHAKPLIKALQKNIRIIIFVKV"
     gene            2083..2517
                     /locus_tag="EAMDCDCE_00063"
     CDS             2083..2517
                     /locus_tag="EAMDCDCE_00063"
                     /inference="ab initio prediction:Prodigal:002006"
                     /codon_start=1
                     /transl_table=11
                     /product="hypothetical protein"
                     /protein_id="X:EAMDCDCE_00063"
                     /translation="MQKELSENSNFTRKDLTIFAKPPISISRSDFITAARLTLSSTNI
                     NFATSNPSEQRTLKNNRKFSKQIIFASVLGALKGFEERDLKPFHVNHKPIFTEIGSEI
                     LNTEFNPILNEDKIQILKNAFDYGIRKVYHLEWKLYTSKELY"
ORIGIN      
        1 caaagtaagt ttccgtaaat tttgaagttg tatgatttcg tccgggagtg tcgctatttg
       61 attatgctgc aaatgtaatt cagttagact ttgtaatcga ccgatctcac gaggaagagt
      121 cgtaagttgg ttataattca aatacaacgt ttgcaagttt ttcaattgct caattccttt
      181 aggaagggtt ttgagtcggt tagaacccaa attcaatact tgcaaatttt ccggttttcc
      241 gatttctttt ggaagagtta tgagctggtt actactcaaa ttcaatactt gcaaattttc
      301 cagttttccg atttcctttg gaagagttgt gagctggtta ctactcaaat tcaatacttg
      361 caaattcttt agttgcccaa ttttcttagg aactgtttta aattggttat aacataaatc
      421 caacatttgt aaattcttta gttgttcaat ttctttagga actgttttaa attggttata
      481 acataaatcc aacatttgta aattctttag ttgttcaatt ttcttaggaa gagttgtaag
      541 tttttgttca ctcaaaatca aaattcgaac atccaaagaa ttttggagcg cttctgttaa
      601 atccctatat gttcctggtt cgtcttctgg tgcttctgct tgaatctcgc aagataaata
      661 aatgagaaat aaaaggaaga ttgttatttt ttgtaagtaa atcaacgtta tgcgaaattt
      721 catcgtggat tctccgcagg attttattct gaatcgaagg gtaaaatcca ttttgtagag
      781 attggagcac gtcattcaat ttggatattc ctttttgaat ttttgtttgc gtttcagaaa
      841 agatcgagga aatatgattc ttcggtttaa aatttgaaaa tcttttattc tattcaatgt
      901 actactcgtg cgtatgaaaa tgacaccgag tcattaacga tcaagtttgc gaaaaaataa
      961 cgatacttaa aaaatgccgc aaattcggga ttacgacatt tagaatggat tcaaattttt
     1021 gaaacaatct aatccaagta ttctttttat gtgtccaaat agtaaggcct acctaaagtt
     1081 cagaagagaa aagtaattta tttccaaaac agatattaca atttttagat tttgtttttt
     1141 aacttattta cgtttctttg atacatttta aagttcatcc tagatatagc ggaatctgaa
     1201 aaggtttttt caaattcctg ttcgtttaga gttaaaatcg attccggatt ttcttttaaa
     1261 taagaccgaa ctttaaattc ttctaatcca gttctaattc cttttttaaa cgcttttact
     1321 cgattccaag gacacacgtc ttgacatata tcacaaccca caagccatcc gtatgtatcc
     1381 ggaatttctt ccgatccatc ctctaaagta tgatgagaga tacattttcc agcgtcgatt
     1441 tgatagggtt ttaatgctcc agttggacac gcgtctatac acgccgtgcg ggttccacaa
     1501 cgatctttta tctgaacctg agtggtataa atcggcaaat cagtaagtat gacagtgata
     1561 aaaaagaaag atccaatttc tggatgaatc aaattcgtgt tttttccctt ccatccaagc
     1621 cctgcaagtc tagctaaaac tttctcagga actggcaaag aatctacacc ttgacgaaaa
     1681 tgatgattcg gatatttttt tgaagagctt ttatcaaagg ttttgcatgt tttctcaata
     1741 ctctgtgata atcttcgcca accgcatatt tagaaaattg aaaagtcatt ccgcttcgaa
     1801 ttttttcgta ttccggatca ttgtaaatcg ctccgagtac aattacggac tgcggatcaa
     1861 aacccagatt cttaaaatct aaacgaagat ccatattctt aggataccat tccatatttc
     1921 cgtgtttgtg ctcttttacc catagaagaa tattttctct atcttcttcc ggaatgttgg
     1981 cttcacaaat cccatagaga tcaaaaccag atccttcaat caaagtttta aattcggaaa
     2041 ttatttcttt actttcgatc ataaagtgta tataaattga atatgcaaaa agaattatca
     2101 gaaaattcta attttactcg caaggattta acaatctttg caaaacctcc aatttccatt
     2161 tctcgttcag actttataac agcagctcga cttactctat catcaacaaa cataaatttt
     2221 gcgacctcaa atccttcgga acaacgaact cttaaaaata atcgtaaatt ttctaaacaa
     2281 atcatctttg cctccgtctt aggagcgctt aaaggttttg aagaaagaga tttaaaacca
     2341 tttcatgtaa atcataaacc tatttttacg gaaattggtt ctgaaatttt aaatacagaa
     2401 ttcaatccaa ttttaaacga agataaaatt caaattctta aaaatgcatt cgactatgga
     2461 atccgtaaag tatatcactt agaatggaaa ctatatacat ccaaggagct ttattaaaat
     2521 tctatcattg tttcttttcg aatgtttcaa tagttcactt ttataaaata gatttttcat
     2581 ttttatgaca accgcaaaac gataatttta ttcaaaagat caaattcaaa ataattcaca
     2641 cattttagga ataaatctac aaagtctaac ttccaacttt ttttcagaaa aatgaactcc
     2701 ttacatcgaa caacaacttt ataatattca attctatcaa gtgctgccaa caaaattgag
     2761 aaatacgttc aaaccattcg ttgataaaaa ttctaaatat tttacagtaa aatctagatt
     2821 tgtaagagtt cccacatttt tataaagctc atctgtaaat cacgatctta agtaattttt
     2881 aaattctatt tttcaaggaa aaattcagtt ttataaaggt tgtttcctaa aatc
//
LOCUS       EAMDCDCE_43             3097 bp    DNA     linear       08-DEC-2021
DEFINITION  Genus species strain strain.
ACCESSION   
VERSION
KEYWORDS    .
SOURCE      Genus species
  ORGANISM  Genus species
            Unclassified.
COMMENT     Annotated using prokka 1.14.6 from
            https://github.com/tseemann/prokka.
FEATURES             Location/Qualifiers
     source          1..3097
                     /organism="Genus species"
                     /mol_type="genomic DNA"
                     /strain="strain"
     gene            complement(459..908)
                     /locus_tag="EAMDCDCE_00064"
     CDS             complement(459..908)
                     /locus_tag="EAMDCDCE_00064"
                     /inference="ab initio prediction:Prodigal:002006"
                     /codon_start=1
                     /transl_table=11
                     /product="hypothetical protein"
                     /protein_id="X:EAMDCDCE_00064"
                     /translation="MQVSNEFVTFNVHGASVKVMLIKLSGVVDNRSILNVRDIILSIL
                     EEFIGLYILNLNGIENEEFINLTNFRKMLSDSIRINHKCIIYSESKKLELWIENYSVF
                     NGVYLVKNDTELTQVLNEKIIHDDFVESSNDESDIRLHLDYLIKDGY"
     gene            complement(1760..2842)
                     /locus_tag="EAMDCDCE_00065"
     CDS             complement(1760..2842)
                     /locus_tag="EAMDCDCE_00065"
                     /inference="ab initio prediction:Prodigal:002006"
                     /codon_start=1
                     /transl_table=11
                     /product="hypothetical protein"
                     /protein_id="X:EAMDCDCE_00065"
                     /translation="MTITNSQNVGLRISTNQIFFAYQINKPDVDINWIPSSLISYMKN
                     TIQIDNHEFHLKLSIGGFHTSEANTSPLNILKGLKANLRKVIDSPFSRYATQNQNDSS
                     NLIATYLSLRNSVHKKELLLYYQPIVNSENKSLHSLEALSRWNHSAKGMISPDIFIPL
                     AEESGLISSIGTWVIQNALLDLSQIRKNNSFSSDPIVSINISPFQLKNPEFADNLISY
                     FSQLNLHPSSVVLEITESRYEETVLIIEQMAILKRFGFQIAIDDFGIGNSNFSRIEKI
                     ECDYVKLDKSLIIGVDTNQSKRSVLKAISQVLFPLERKWFLKESKMQNWRVLRSITGQ
                     IFYKDFIMVSLHKLQICPLFNFKIIS"
ORIGIN      
        1 ttttttaatc cttacttcga actaatgtta aacaataaat ttaattaaaa aattccatag
       61 tataacaaag ccataattat tttttctgga aaagtatttt agtaaaaatg tagtttttta
      121 ttgaatgaca atctttaaat ggtcggtttt atgaaaaaaa atggatattt gaaaatgcca
      181 ttttgaactt tataaaactt ctttaaaaca ttcagtttat aggatcaatt aaaattagat
      241 ttgttgaaaa attaattctc catcgatttc cattttatgg aaatagtcag ttgaaacagt
      301 tttattaatc ttctactata tcgttttcga atacaactta aaatataaag aatttggctt
      361 ttggaaattg ttggtcttta gatttttata gagtagaggt ttttattttt aaaatcagtt
      421 ttaaaaataa atcttctttt taattgaatc gtaagtaatc aatatccgtc tttgattaaa
      481 taatccaaat gcaatcgaat atcagattca tcatttgaac tttcaacaaa atcatcgtgt
      541 ataatttttt cgtttaaaac ttgagttaat tcagtatcat ttttaacaag atatactcca
      601 ttaaaaacag aataattttc aatccataat tccaactttt tagattcaga gtatataata
      661 catttatgat ttatacgtat tgaatcagaa agcatctttc taaaattggt aagattgata
      721 aactcttcat tttcgattcc attcaagttc aaaatatata atccaataaa ctcttctaaa
      781 atagataaaa taatatctcg aacattcaaa atagaacgat tatctacaac tcctgacaac
      841 ttaatcaaca ttactttgac agacgctcca tgcacattga atgtaacgaa ctcattacta
      901 acttgcatta gtgttcctca tgttttaaat tttatactct tacgcataag aatatctaac
      961 aaatcactga caacggattt aatacaaagt cggtccccta ctttgcttca aacttaattc
     1021 gagcattagg aaattaaata tatagaatat ttaatttttt gaataatcaa atttgaaccg
     1081 agcgtatcta acaaccgaac tttattattt taacgctctt ctcgaaataa tttaggcttg
     1141 ttctcgacta acacatttaa gactaaaccc aattcacaaa aaaattaata tctaaggcga
     1201 aacagctaaa atgatttcaa aaaacaaagt atttattaag aattctttgc tacaaatttt
     1261 caaatttacc atattgaaac actttccaaa ctttaataca tcttctaaaa catttgacat
     1321 aattatagtt tataaaattc aacgaactca ttcacagcat tctataaaag gaccactttt
     1381 ttacgattcg cctttttatg cttacaaaat ccacccttca tttaggattt tatgtttttc
     1441 taacttatca attcggactc ataattagaa ttcgaatact ttattttgat aatttcataa
     1501 aatatttata ctggtgtaaa aaattaatta tctttttatc atcaacaaaa gaagtgttcc
     1561 aattttagaa tttatagata ttcaaaaaaa gataatcgaa taacgaaaaa ttttatgatt
     1621 gatccttata aaattaggaa tttaagtttt tattataaaa aacctatcac aagtaagata
     1681 ttaggtactc tgttatatac ctatgagagc agtttaaaga tttaagtcag tttactaatt
     1741 tctaaattag aaacttattt taagaaatga tcttgaaatt gaaaagagga caaatctgta
     1801 atttgtgtag gcttaccata ataaaatcct tgtaaaaaat ttgccccgta atcgatcgca
     1861 atactctcca attctgcatt ttcgattcct tcaaaaacca ttttctttcc aagggaaaaa
     1921 gaacctgaga aatcgccttt aaaacgcttc tcttactttg atttgtatct actccgataa
     1981 ttaaactttt atccagtttt acataatcac attcaatttt ttcaattcta gaaaagttag
     2041 aattcccaat cccaaagtca tcaatcgcaa tctgaaaacc aaaacgtttt aaaatcgcca
     2101 tttgctcaat gatgagaaca gtctcttcat aacgactctc tgttatttca agaacaactg
     2161 agctaggatg taaatttagc tgtgaaaagt aagaaattaa attgtctgca aattcaggat
     2221 ttttcaattg aaacggtgat atattgatcg agactatagg gtcagaagag aaggaattat
     2281 tttttcggat ctgagacaaa tccaaaagag cattttgaat tacccaagta ccaatagaac
     2341 tgattagacc cgactcctct gccaaaggaa taaaaatgtc cggactgatc atccctttag
     2401 cagaatgatt ccaacgagaa agagcttcta gagaatgtag gcttttgttt tctgaattta
     2461 cgattggttg ataatacaat aaaagttctt ttttatgtac tgagtttcta agagataaat
     2521 atgttgcgat caaattggaa gaatcatttt gattttgagt tgcataccta ctaaaaggag
     2581 aatcgatcac ctttctaaga tttgccttta aacctttgag tatattgaga gggctcgtat
     2641 tcgcttcgga agtatgaaat cctcctatgg aaagttttaa atgaaattca tgattgtcta
     2701 tttgaattgt atttttcatg taagagatca aactagaagg aatccagttg atgtctacat
     2761 ctggtttatt gatttgatat gcaaagaaaa tctgattcgt agaaattcta agacctacgt
     2821 tttgactatt agtaatggtc aagaattcag tatgtaaatc taaaaaaact gcctcatata
     2881 tttgagtttc atatttatga agaaatggat gattataaat ttcaatatta atgagataaa
     2941 agtacgtttt ttctaatttt aaagtgcgga ctaaatcatg ttttaaagat cgaaatcgtt
     3001 gaattctatt tttctctgtg ctggataaat tgcgtgtagt agattctata tgagcgagta
     3061 cataacttcc ttttgtattg atttcaaaac taacttt
//
LOCUS       EAMDCDCE_44             4248 bp    DNA     linear       08-DEC-2021
DEFINITION  Genus species strain strain.
ACCESSION   
VERSION
KEYWORDS    .
SOURCE      Genus species
  ORGANISM  Genus species
            Unclassified.
COMMENT     Annotated using prokka 1.14.6 from
            https://github.com/tseemann/prokka.
FEATURES             Location/Qualifiers
     source          1..4248
                     /organism="Genus species"
                     /mol_type="genomic DNA"
                     /strain="strain"
     gene            complement(950..1360)
                     /locus_tag="EAMDCDCE_00066"
     CDS             complement(950..1360)
                     /locus_tag="EAMDCDCE_00066"
                     /inference="ab initio prediction:Prodigal:002006"
                     /codon_start=1
                     /transl_table=11
                     /product="hypothetical protein"
                     /protein_id="X:EAMDCDCE_00066"
                     /translation="MEKAVPIKTPIGYFKNHRDGIILTNIQWSNSKIIFSCNITDNAI
                     LDATTKEKEYEFKLIFDGVISLFHAELDTYYQIEKDFQKPKVTKSIFEEINNSDYIAK
                     LPIRSDWGEVKHYCLSTYDDIFNILAKSYTFELL"
     gene            complement(1443..1982)
                     /locus_tag="EAMDCDCE_00067"
     CDS             complement(1443..1982)
                     /locus_tag="EAMDCDCE_00067"
                     /inference="ab initio prediction:Prodigal:002006"
                     /codon_start=1
                     /transl_table=11
                     /product="hypothetical protein"
                     /protein_id="X:EAMDCDCE_00067"
                     /translation="MIQIVFSDLHWLPQDDQADDLCAHGTVNVCIDNETISDVPNKEW
                     TLSCAGLYLLRSLEHDYHPGDYGSQLIPCCSFDFIPQENWQFPVLMLGCSNGIEWHIK
                     HERNAVTHTTLNGNSSTLALHEWISLVLTLTNQVEEFYRLSGPKKTISKELEEGYSRF
                     WSEWKARTERAKRRARDFA"
     gene            complement(2714..3361)
                     /locus_tag="EAMDCDCE_00068"
     CDS             complement(2714..3361)
                     /locus_tag="EAMDCDCE_00068"
                     /inference="ab initio prediction:Prodigal:002006"
                     /codon_start=1
                     /transl_table=11
                     /product="hypothetical protein"
                     /protein_id="X:EAMDCDCE_00068"
                     /translation="MRKLHILLLLPIIYSILFVLQIISEYLNHILLGYLLPTAFIISI
                     VLLFIFLLKHKIGIYHVLLLPCFFSMFYFTGHWYFGRASFGIGSGGFFFFLHWLTKYP
                     NFGLINYEVALGMICIFLSHFLPLLFTFIVLSLKHLKSIFLFIILAFDLIMYIPVLLK
                     FDYPNINVLISFPYQFSLFVFFSIFFRISSILMMLIISIYYKRILNNNTTSFGNI"
     gene            3761..3937
                     /locus_tag="EAMDCDCE_00069"
     CDS             3761..3937
                     /locus_tag="EAMDCDCE_00069"
                     /inference="ab initio prediction:Prodigal:002006"
                     /codon_start=1
                     /transl_table=11
                     /product="hypothetical protein"
                     /protein_id="X:EAMDCDCE_00069"
                     /translation="MGYSRDSFYRFQELYEKGGELALQDLSRRKPNPKNRIEPEKEEA
                     VKKMAIDWSTKSIE"
     gene            3939..4112
                     /locus_tag="EAMDCDCE_00070"
     CDS             3939..4112
                     /locus_tag="EAMDCDCE_00070"
                     /inference="ab initio prediction:Prodigal:002006"
                     /codon_start=1
                     /transl_table=11
                     /product="hypothetical protein"
                     /protein_id="X:EAMDCDCE_00070"
                     /translation="MDHSRPATVRSVWVRHDLETFQKRLKALEAFMAQGDSPVLTESQ
                     VLVGFRISYFSLT"
ORIGIN      
        1 caatatcata ttctgataaa tcatagctcc ccgaaggaaa atctaaacca acgtaattat
       61 ttgctaagca tttcactgta tagtctgtag ctaaagactg atcgtcgggg tgaagttgca
      121 ttctccaata tttcattttt atctcctaat tattcagtag cattattaat tttttactat
      181 taatagtcca ttagtcatag atttgcaatt tcgtcgtaag aattcaaata ataaatcttg
      241 cgaaaactta tctacaaaga tacagttttc ttatttagtt tatcaaaaat taagaaatca
      301 atataagtat tcctataaag acttaaaaat tcatcattcg gttttatgaa taaaaaattt
      361 attttgagta tttataacaa tgacgcttaa ctattaattc acgaacgtag tataaacaca
      421 taaaaataac aaaatataca aatattataa aaccctggaa tctatcaatc ccaaaagctc
      481 agaaaataga attggagcgt agttcaacga gaccgataga tagttctcaa aaacagtttg
      541 tagtagattc ttctgtaatg caacagatgc ttacgattat acgcactata gagttccccc
      601 aaaaaaacgg acctggttat gcagtaattt ttttctgaac tcgacaggac tcaggtcgtc
      661 taaagtcgaa tgcattctct ttctgttgta atatctttcg atatagtcaa cagaaatatt
      721 gtgcctctct tattgtagtt tggtatctta tccatttttt actggtttat aaaacatagt
      781 ttctgtccta cttttttaga ccgttactcg tactatacat gtattttttg ggcgatggta
      841 tcaagggctc acagttagta atcggttctt tatcaaaagc gcgaaatact caagatcata
      901 gtgcattaat aatgcagaca actatacgaa tatgttagac agaagtagtc tataacaatt
      961 caaatgtata cgattttgct aagatgttaa aaatatcatc atacgttgac aaacaatagt
     1021 gctttacttc gccccaatca gatcttatag gtaatttagc aatataatct gaattattta
     1081 tttcttcaaa aatactttta gtgactttgg gtttttggaa atctttttca atttgatagt
     1141 aagtatctaa ttctgcatga aataacgaaa taacaccatc gaaaattagt ttaaattcat
     1201 attctttttc tttagttgtg gcatccaata tggcattgtc agttatattg caagagaata
     1261 taatctttga gttactccat tgaatatttg ttaagataat tccgtctcga tgatttttaa
     1321 aataaccgat tggagttttt ataggaacag ctttttccat tttttcactt ctatattttt
     1381 ttacgaaaat gtcgcataac ggaataaatt acccgacttg cgcccaagcg cgataaccgt
     1441 agttatgcga agtcacgcgc tcttcgcttg gctctttctg ttcgcgcttt ccattctgac
     1501 cagaaacggg aatacccttc ctcgagctct ttggatattg ttttctttgg ccctgacagt
     1561 cgatagaatt cttcgacttg gtttgtcaga gtcaggacga gggaaatcca ctcatgtaat
     1621 gcgagcgttg aggaattacc atttaaagta gtgtgggtta ctgcgttcct ttcgtgttta
     1681 atgtgccatt cgattccgtt ggagcatccg agcatcaaaa cgggaaactg ccaattttct
     1741 tgaggaatga aatcaaagct acaacacggg atcaactgac tcccgtaatc gcccggatga
     1801 tagtcatgtt cgagcgatcg cagaaggtag agcccggcac aactcaatgt ccattcctta
     1861 ttcggaacgt cggaaatggt ctcgttgtca atacaaacgt tcacggtacc atgggcacag
     1921 agatcgtcgg cttggtcgtc ctgggggagc cagtggaggt cggaaaaaac gatttggatc
     1981 atcagaaaaa ggcgcgtgat tttgagtaac tattaatcta cgaatatcat aaaaccctga
     2041 taatccatca atccaaataa gtttaaaaaa tagagttaga acctaactct atttaacttc
     2101 cgataatcat tacctaattt tgatttatac ttattcatat ttttgatcaa ctgcttttaa
     2161 ccgttaaaag gctgtctact tttatgtgac tacttcatat tgttcatatc tacttgtagc
     2221 catatatgat aatctataat tcctaagttt ttaattattt tttggtagaa atcactttct
     2281 ctgaaatcgt aaatcaatta agaatcaaca gtaatatgac caagattaca atctactaaa
     2341 tctgaccaat tcaattgaaa gtctcgcgaa atccatacta agatattgga aacgatatgt
     2401 tgtggatttg tatttttgaa ctgtttacat gctttatttt gaagatctga aagttttgat
     2461 attatagttg aatgtttata tccattaaat aaattattga aaattaattt tgaagattta
     2521 acttcacaat aaaagaaacc tccgtctgcg taattaactt gaaaatcggt tttacttata
     2581 ttagaagtgg ttatcctctt cggacaaaac ttttctcaat ttgaaaattt gttcaactaa
     2641 aattaaatct tttttatcat tcatgcaatt tgtaatatat attttgttaa attctatttt
     2701 tcaatactga tattcaaata tttccaaatg aagtagtgtt gttatttaaa atacgtttat
     2761 aataaattga aattataagc atcattagta ttgaagatat tctaaagaat atgctaaaaa
     2821 atacaaataa tgaaaattga taaggaaagc taatcaatac atttatattt ggataatcaa
     2881 attttagaag gacagggata tacataatta aatcaaaagc taaaataata aaaaggaaga
     2941 tcgatttcaa atgtttaaga gaaaggacga taaatgtgaa taataaaggc agaaaatggc
     3001 ttagaaaaat acatatcatt ccaagtgcta cttcataatt tattaaaccg aaattaggat
     3061 attttgttag ccaatgcaga aaaaagaaaa aacctcctga accgattcca aatgaggctc
     3121 ttccaaaata ccaatggcct gtaaagtaaa acatggaaaa aaaacatgga agaagtaaaa
     3181 catgataaat accaatttta tgttttagca agaatataaa aagaagaacg attgatataa
     3241 taaatgctgt gggtaataga tagccaagaa gaatatgatt taaatattca gagattattt
     3301 ggagaacaaa aaggattgaa tagattattg gcaataaaag aagtatatgt aattttctca
     3361 taagatccta tgaaaactga cagaacaaca ttgcgcccaa cgtcctaagc tttccgacgt
     3421 cgcggacgcg gctctaaaag ccgcgaacga cttttactta aatttactct aatacacaaa
     3481 aagtcaagtg agcgagcgat gtgccgaagg ccaagtgaga gtttgcgaag caaatctcga
     3541 agcgctgcgt cagagccgat agttagtcgc ctttttcgga attaaatata ttgcatcaaa
     3601 tatatgctct aaaatttcta cagctaactt aagtttaggt gtaatacaac tccttaaaat
     3661 aaggagaaaa gaatgacaac aggacaaaaa ataatcaaga acaggttgga cttttgaagt
     3721 tagcagagac cttagggaac gtctcaaggt atgcaacgtg atgggctatt ccagagatag
     3781 cttctatcgt tttcaagagt tatacgagaa aggaggcgaa ctcgctctcc aggatctgag
     3841 cagacgtaaa ccgaatccta agaatcgtat cgaacccgaa aaagaagagg cggtaaagaa
     3901 gatggcgatc gactggtcaa caaagagcat cgaatgaatt ggatcatagt cgccctgcta
     3961 cggtaagaag tgtatgggtt cgtcacgatt tggaaacctt tcaaaaaaga ctgaaagcat
     4021 tagaagcgtt catggcccaa ggagattctc ccgtattaac cgaatcacaa gttttagttg
     4081 gatttagaat ctcgtatttt tccctcacct aacacttaag attgttttta aatatagtag
     4141 tagggcattc gttttcaagg tatttagtgg agttaaagaa gatgtaaaaa gaaacagtcg
     4201 tcttggatac gaagaattac tactcggaca catgaataga atacttgg
//
LOCUS       EAMDCDCE_45             1675 bp    DNA     linear       08-DEC-2021
DEFINITION  Genus species strain strain.
ACCESSION   
VERSION
KEYWORDS    .
SOURCE      Genus species
  ORGANISM  Genus species
            Unclassified.
COMMENT     Annotated using prokka 1.14.6 from
            https://github.com/tseemann/prokka.
FEATURES             Location/Qualifiers
     source          1..1675
                     /organism="Genus species"
                     /mol_type="genomic DNA"
                     /strain="strain"
     gene            complement(1326..1436)
                     /locus_tag="EAMDCDCE_00071"
     CDS             complement(1326..1436)
                     /locus_tag="EAMDCDCE_00071"
                     /inference="ab initio prediction:Prodigal:002006"
                     /codon_start=1
                     /transl_table=11
                     /product="hypothetical protein"
                     /protein_id="X:EAMDCDCE_00071"
                     /translation="MNNEKFLEVNSISEKVDDLFDTLDQSGKLDFIKVAL"
ORIGIN      
        1 agagttaaaa gactatggag tgatataacc tgtaaagtta agaacagatc ggacattcct
       61 tactcagtaa gtattgatac gaaggtcgtt gtcagcaatc ttttgaccca attcacgaat
      121 tgtaaatgga atattagaga tatataaagc acttaagtat ttattcacaa aggtaaaaac
      181 gtttgggtat tctataaatt tcttgcaggt ctataaaaca ttatttcttt catacttttt
      241 caagccgtta ccagatttgt ctgaacttta ttatggtgaa tcatactctt tagctggatt
      301 tagaatctcg gattcttccc tcacttttcc tcaatttaac aaactaagga ttgtttttaa
      361 atgaagtagg tattcgtttt caagggtata gaaagaaact ttgttctttt gctataatga
      421 tttggatttt caagtttcga aatattttaa agttcaagaa gaagagaagg cgaacgtctt
      481 tttgactaag tatttcggca caataaatgt acaatctttg aatctatttc caaaataggg
      541 tagcgtttcc tctattgatt gtcttgaata aatttctccg tctttttaac cctttatacc
      601 tgtctcgatg tttttgatat ttaggttagt ggatctaaaa tcccgttcgc aatcatattc
      661 tgttttaggt tttgatattc ttctttggac aataggtcga agtcgttttt aatattaggt
      721 tttaaccttt taagacttac aaactttacg atctgatcta aatcattttt tgttgaagac
      781 tgttttgaaa aagatttttt ctttggtgaa attcgttttg aaattttctt tttattttct
      841 tcattttaaa tttatcagaa cgtttcattg acatactctt atagtagtaa tgtgttccaa
      901 ggagcttctt ttctttagcc ccagactaca atatcaggat cggcataaaa ttcacattga
      961 ttacagtatg gctcttctaa tgagatagat ccatccgaac attgaggaca atgatttgaa
     1021 tcaatcaata gcttaatatc tgtaccgaat atagaatcac atttcgaaca actttgattt
     1081 tttcgtttaa aatcccattc agcccaacag acaggacagt aggaatgagg tatttctaca
     1141 atattaccct ttgcaagata tcggttaaaa gtatctcctg ctcggacaaa atacggttgc
     1201 tctcctccat tacaacttat gccaacttcg gatattttaa ttgcttgttc cctcgttgca
     1261 tcgaatatat ctaaagttaa attaaatgtg atagaatatt gttcttgtaa attttcagaa
     1321 aatttttaaa gcgcaacctt aatgaaatct agtttccctg attgatctaa agtgtcaaaa
     1381 agatcgtcaa ctttttccga aatactgttt acttccaaaa atttctcgtt attcattctg
     1441 aactttccta aaaatatcag ttcattctaa ctaacatact cgaatggaca agataaaatt
     1501 ctaatctctt ttcaaataca aacgaacaat ctgttgaaag gatcattaaa aaaattatgg
     1561 ttttggagtt ttcccagatg ggaagactgc tctcatattg agagctccgt cccaggtatg
     1621 tcactttttc gaaatggaaa agttaaaact ttaaagctca tagcttaagc gaatg
//
LOCUS       EAMDCDCE_46             1674 bp    DNA     linear       08-DEC-2021
DEFINITION  Genus species strain strain.
ACCESSION   
VERSION
KEYWORDS    .
SOURCE      Genus species
  ORGANISM  Genus species
            Unclassified.
COMMENT     Annotated using prokka 1.14.6 from
            https://github.com/tseemann/prokka.
FEATURES             Location/Qualifiers
     source          1..1674
                     /organism="Genus species"
                     /mol_type="genomic DNA"
                     /strain="strain"
     gene            complement(51..260)
                     /locus_tag="EAMDCDCE_00072"
     CDS             complement(51..260)
                     /locus_tag="EAMDCDCE_00072"
                     /inference="ab initio prediction:Prodigal:002006"
                     /codon_start=1
                     /transl_table=11
                     /product="hypothetical protein"
                     /protein_id="X:EAMDCDCE_00072"
                     /translation="MEPEQSKGKDKESKNNSNKKETPDEFLSRKEKELGKIISPRFRE
                     YFKRELKAISNPSLEAVWEAVSGNA"
     gene            complement(278..1039)
                     /locus_tag="EAMDCDCE_00073"
     CDS             complement(278..1039)
                     /locus_tag="EAMDCDCE_00073"
                     /inference="ab initio prediction:Prodigal:002006"
                     /codon_start=1
                     /transl_table=11
                     /product="hypothetical protein"
                     /protein_id="X:EAMDCDCE_00073"
                     /translation="MDYSLKEEEVRRQDGQDKGAIFITYPAPPEDVVVDYFRNFISLT
                     GLEERNLNVPVIHGHPLYQEGISNKGPNTKFPKIGIECPIERHTQVLGLNEHHFRNSE
                     QFINYLTEISQTPESRRIPTKSFLDEFSRNQYFQQFQFNCESDVIITGFSSGASGRNS
                     NKFIYDSSLALTLLMANDLPVLYPGVTVFLPEDTEANLTTNDFAEPFWGFEIKVKIVQ
                     TKSIFRTKPKFLFPDTKEFDLYLSKSRSQFKNLSP"
     gene            complement(1182..1607)
                     /locus_tag="EAMDCDCE_00074"
     CDS             complement(1182..1607)
                     /locus_tag="EAMDCDCE_00074"
                     /inference="ab initio prediction:Prodigal:002006"
                     /codon_start=1
                     /transl_table=11
                     /product="hypothetical protein"
                     /protein_id="X:EAMDCDCE_00074"
                     /translation="MYIFNVREIEPTEITNVLSHSRYNREYEDLAMTTAEKLIQKGKI
                     EGKIEGKIEGKVETKIEIAENMLLKGVSFRICFKCNRTYRARLKRPRSFMIQSEELEV
                     KVQELEKKGIIYCISKITLKVISKLRLKFPQICSKKVLV"
ORIGIN      
        1 atgctccacg agcacccggc tgtatgtatc cacgtcctaa aaattctact tcacgcgttc
       61 ccacttacgg cctcccaaac cgcttctaaa gaagggtttg agattgcctt tagttctctt
      121 ttaaaatact cccgaaaacg tggagagata atttttccta attctttttc ttttctggaa
      181 agaaattcat ctggagtttc ctttttattt gagttgtttt tagattcctt gtccttacct
      241 ttactttgtt ctggctccat gtattatata acctatttta aggacttaag tttttaaact
      301 gacttctact ctttgacaaa tataggtcga attctttggt atcgggaaaa aggaatttag
      361 gttttgtcct aaagatcgat ttagtttgta cgatttttac tttgatttca aaaccccaaa
      421 atggttcagc aaaatcgttt gttgttaagt tagcttctgt gtcttcgggt aaaaatacgg
      481 ttacacccgg atacaaaacg ggtaagtcgt ttgccatgag tagagttaag gctaaagaag
      541 agtcgtatat aaacttattt gaatttctac cgcttgcacc cgatgaaaat ccggtgataa
      601 ttacatccga ttcacagtta aactgaaatt gttgaaagta ttggttacgt gaaaattcgt
      661 ctaaaaatga ttttgtaggt attcttctgg attctggagt ttgtgaaatt tcggtaaggt
      721 agtttataaa ctgttctgag tttctaaaat ggtgttcatt gagtcctaaa acttgagtgt
      781 gcctttctat tggacattcg attccaattt ttggaaattt agtgtttggt cctttatttg
      841 aaattccttc ctggtataat ggatgaccgt gaattactgg tacgtttaaa tttctttctt
      901 ctagtccggt taaagaaata aaattcctaa aataatctac gacaacgtct tccggtggtg
      961 cggggtaagt aataaagatg gctcctttat cttggccgtc ttgtcttctg acttcttctt
     1021 cctttaaact gtaatccatt taaagaaaag tttattatat ttttatttta tcggttttta
     1081 aaatttggaa taggatgtag gtttttagaa gaaagaaagt tatatcactc catagtcttt
     1141 taattcttgt tctctaaatc cggtaacatt taatacatat tctaaactag caccttcttt
     1201 gaacaaattt gtggaaattt caatcttagc ttcgaaataa cctttaacgt aatcttcgat
     1261 atacagtaaa ttataccctt tttttctagt tcttgaactt taacttccaa ttcttcggat
     1321 tgaatcataa aagaccgtgg tcttttaagt cttgctcggt aagtccggtt acacttaaaa
     1381 caaattctaa aactgacacc tttcaatagc atattttcgg caatttcaat tttagtttca
     1441 actttacctt cgattttacc ctcgatttta ccttcgattt tacccttttg tattaacttt
     1501 tcggctgttg tcatggctaa atcctcgtat tccctattat accttgaatg actgagtacg
     1561 tttgtaattt cagtcggttc gatctctctt acattaaata tatacaaaaa cagtttttgg
     1621 aaaatttcaa cccttttcga ttcgtttttt agacctgtta agagttcaaa tact
//
LOCUS       EAMDCDCE_47             1868 bp    DNA     linear       08-DEC-2021
DEFINITION  Genus species strain strain.
ACCESSION   
VERSION
KEYWORDS    .
SOURCE      Genus species
  ORGANISM  Genus species
            Unclassified.
COMMENT     Annotated using prokka 1.14.6 from
            https://github.com/tseemann/prokka.
FEATURES             Location/Qualifiers
     source          1..1868
                     /organism="Genus species"
                     /mol_type="genomic DNA"
                     /strain="strain"
     gene            complement(680..964)
                     /locus_tag="EAMDCDCE_00075"
     CDS             complement(680..964)
                     /locus_tag="EAMDCDCE_00075"
                     /inference="ab initio prediction:Prodigal:002006"
                     /codon_start=1
                     /transl_table=11
                     /product="hypothetical protein"
                     /protein_id="X:EAMDCDCE_00075"
                     /translation="MFTQEQINWAVGVTTTLISFFLKDIYGQIKEAKRVAYEAKNQSD
                     LQGKDITNLNKDMVEIKAKLDSLNNTALRVDTTFATLTTILQELKEDRKR"
     gene            complement(1026..1709)
                     /locus_tag="EAMDCDCE_00076"
     CDS             complement(1026..1709)
                     /locus_tag="EAMDCDCE_00076"
                     /inference="ab initio prediction:Prodigal:002006"
                     /codon_start=1
                     /transl_table=11
                     /product="hypothetical protein"
                     /protein_id="X:EAMDCDCE_00076"
                     /translation="MNYILEKSNKQVIWINTDPNELTGVEAWGNFKPDQHEIVYSHHY
                     NPQIGETFAAVIKDGVAQDFVPKKVYNKTTGNERVLLSWEDKIDPETETENEPLKDSN
                     EKLVEYQKYTDSGWIINQERKKEALLERNSQIFYSKLGSYRGTVDYKGTAWDSGKTYL
                     ENIQKTLTLYNKQRISTIPEWRDTNNRFHSFTFEELSELSDLIELDLFNTGRILYSKK
                     WEIEEKYEI"
ORIGIN      
        1 tccatcatgt gtgtatctgt gcgaaaaatg tctgggaata ctgtttcggg gaggtaggac
       61 atgaacccat cgaggtcttt ggagtatcct ttagtataca ctccagcagg gtccgaaatc
      121 cagaggccaa tgatttttcc ctggtcgttt gtcctatagc cgactgctgt tataatgtgg
      181 ccaccccctt tacctagatg gattcctagc ataggttgac gttcgaggag tatcccatac
      241 gcaagtcggt ttaacgaatt gattccaact ttagtatagt ccaccctggg gactggggtc
      301 gcgtccggaa acgcttcggc aaggacttga tttataatct tacgatgttg ttcccaaaaa
      361 aatcttttgt tgttctcaac tgtatcgcca cttttgtatt cccccactcg aatcaaatac
      421 gcgagttcgt caacgcggcc ggaggctttg taccccagtc cacttttaat caggttgtct
      481 atcaatttgt taacaaaagc atttccggac gaaacgaaac actggttgaa ccgtctccac
      541 tcttttgtaa aactcatatt agttgacccg tctatattca cattgttctt ttgcgaatag
      601 tgccacgctt ccgagagtac gtaatcgttc ttagtgagtc cgtaatttcc tttttcgatt
      661 tttctaagcc cctcttggat caccgctttc tgtcctcttt aagttcttgt aatatagttg
      721 tgagcgttgc gaaggttgtg tctactcgca aggccgtgtt gtttaaactg tcaagctttg
      781 ctttgatctc caccatatct ttatttaaat tcgttatatc ctttccctgg agatcggatt
      841 gattttttgc ctcataggca actcgtttcg cttctttgat ttgcccgtaa atgtctttta
      901 aaaaaaaaga aatcagtgta gtcgttacac caactgccca atttatttgt tcttgcgtaa
      961 acactgtccc ttcctttgtt tatatcaact ccaagcctcg gctaaatcca aaagctcttc
     1021 gggttttaaa tttcgtattt ttcttcaatt tcccattttt tagaatataa aattctccct
     1081 gtgttaaaaa gatccaattc gattaaatct gatagttctg ataattcttc aaacgtaaaa
     1141 gaatgaaatc ggttatttgt atctctccat tctggaatag tactaattcg ttgtttatta
     1201 taaagagtta atgttttttg aatattctct aaataggttt tacctgagtc ccaagcggtt
     1261 cctttgtagt caactgtgcc tctataagaa ccaagtttag aatagaagat ctgactattt
     1321 ctctccaaca gagcttcttt tttgcgctct tgattaatta tccaaccgga atccgtatat
     1381 ttttgatact ctactaattt ttcgttcgaa tcttttagcg gttcgttttc cgtctctgtc
     1441 tctggatcta ttttatcttc ccagcttagc aggactcttt cgttgccagt tgttttgtta
     1501 tatacttttt tagggacaaa atcttgcgcc actccgtctt taatcactgc agcaaacgtt
     1561 tccccgattt gtggattgta gtggtgtgaa tacacaatct cgtgctggtc tggtttaaaa
     1621 tttccccagg cttctacacc tgtaagttcg tttggatccg tgttgatcca gatgacttgt
     1681 ttatttgatt tttctaatat ataattcatt acgctaccct cactttgtat tttaccgcta
     1741 catatgcagg agtggtttca ttgcctagtc gcggtgttcc gttggcgccg tttgcaatag
     1801 ggccgtacat ggcaatactg acgtaaaagg cgccggtccc tcctgagcca aaccagtatc
     1861 ctccagca
//
LOCUS       EAMDCDCE_48             2144 bp    DNA     linear       08-DEC-2021
DEFINITION  Genus species strain strain.
ACCESSION   
VERSION
KEYWORDS    .
SOURCE      Genus species
  ORGANISM  Genus species
            Unclassified.
COMMENT     Annotated using prokka 1.14.6 from
            https://github.com/tseemann/prokka.
FEATURES             Location/Qualifiers
     source          1..2144
                     /organism="Genus species"
                     /mol_type="genomic DNA"
                     /strain="strain"
     gene            complement(216..590)
                     /locus_tag="EAMDCDCE_00077"
     CDS             complement(216..590)
                     /locus_tag="EAMDCDCE_00077"
                     /inference="ab initio prediction:Prodigal:002006"
                     /codon_start=1
                     /transl_table=11
                     /product="hypothetical protein"
                     /protein_id="X:EAMDCDCE_00077"
                     /translation="MEMPKIYRFISALGIIKMVPAFVYKIYNPILSYLFGINSDEDKK
                     LLKDFIKLTNAKFIKWALSTILKWYNQYTPNEIVHIHGDKDKLFPVRSIKNAFIIKNG
                     GHFMILNKSDEISSKLKEILEN"
     gene            complement(617..862)
                     /locus_tag="EAMDCDCE_00078"
     CDS             complement(617..862)
                     /locus_tag="EAMDCDCE_00078"
                     /inference="ab initio prediction:Prodigal:002006"
                     /codon_start=1
                     /transl_table=11
                     /product="hypothetical protein"
                     /protein_id="X:EAMDCDCE_00078"
                     /translation="MKHLYLISGLGADERVFKNLDFGENDLKYIFWVDPRANEEIFSY
                     CKRLSKQISKSEEIILIGVSFGGIVAIELSKIISVKK"
     gene            complement(859..1065)
                     /locus_tag="EAMDCDCE_00079"
     CDS             complement(859..1065)
                     /locus_tag="EAMDCDCE_00079"
                     /inference="ab initio prediction:Prodigal:002006"
                     /codon_start=1
                     /transl_table=11
                     /product="hypothetical protein"
                     /protein_id="X:EAMDCDCE_00079"
                     /translation="MKHYFEISFLISIFLVSFHLSSEPIDKIKEGDLIFQETFSELMS
                     GSVYIVRYAPVYIKLLFFETSRNK"
ORIGIN      
        1 actcttttca gaatcatgaa ttctcactta cgtcaagctc acgtcaatta atgcctcaat
       61 tccgtaaatt taacgtaaaa aaacctggga gatcgcgctt ttagcttcag tcaataaatt
      121 gcataaaaga aacataatac gatattttgt cttgagttac aattttatta tagaacgcaa
      181 tccgtcgaac gagcgaatgt ctctctattt atgattcaat tttctaatat ttcttttagt
      241 ttagaagaaa tctcatctga tttatttaaa atcatgaaat gtcccccatt ctttataatg
      301 aatgcatttt ttattgatct aactggaaaa agtttatctt tatctccatg aatatgaaca
      361 atttcatttg gagtatactg attataccat tttaatatcg tgcttagtgc ccactttatg
      421 aattttgcat tcgttaattt gataaagtcc ttcaatagtt ttttatcttc atcagaattt
      481 atcccaaata aatacgaaag aattggatta tagattttat aaacaaatgc aggaaccatt
      541 tttataatac ccaaagccga aataaatcga tagattttcg gcatttccat tttgtttttg
      601 atactagaaa ttattattat ttttttacgg atattatctt agataactca attgcaacaa
      661 ttcctccaaa agaaactcca atgagaatga tttcttctga tttactaatt tgtttagaca
      721 atcttttgca ataactaaaa atttcttcgt tagctcgagg atctacccaa aaaatatatt
      781 ttaaatcatt ttcaccaaaa tcaagatttt tgaatactct ttcatctgca ccaaggccgc
      841 taattaaata taaatgtttc atttatttct agaagtttca aaaaaaagca attttatgta
      901 aactggcgca taacgaacga tatatacgct tcccgacatc agttcagaaa aagtttcctg
      961 aaatatcaaa tcaccttctt taatcttatc aatgggctcg ctactcaagt gaaaagagac
     1021 aagaaagatt gaaatcaaaa atgatatttc aaaatagtgt ttcattttta tttgattgtc
     1081 cttttgcaag cattacatag atacataaaa ataacaaaat atacgaatat cataaagacg
     1141 cgttattcta tcaattccaa aagcttagaa aatagagttg tagtgcaatt caaagagacc
     1201 gatagataat tctcaaaaac agtttcatgt aggtttttag gtgaggaaac gttcagtgtt
     1261 tcaagtatat ttttaaatga ggaaataagt aacttccgat aatcatattt atgtcccata
     1321 atgtaagccc ataccttgta tgttctggca catcggtaac actctagacc ggagacatgg
     1381 gttacacttt attcgttgta gttatacaca ggtgcctcgt attgcaatac ttttcctgta
     1441 ataaatctaa catacccaga actgcgttcg taaaatagat cttacacaaa cgctctgaga
     1501 ctttttcaaa tccaacctgt tcaaccgatt acacaaaata tcaatgtcag atctatattt
     1561 aatctctttt tgttaaaaaa tcgattcaat atgacacgcc atttttcgta caaaagttat
     1621 ttcttacgcc aacctcaacg ttaaattaag tcataagccc aaactgttga tgatacaaaa
     1681 tattcttgat ctactaacat tgcaattttg taagtagcat aattaaaatt caaatgactt
     1741 tgtattaagg ctcaaataaa acaatcggaa attattgaaa ggtgctctta gtctctatct
     1801 aggaaatagc aacaaacata catcgtagac ttttaaacag cgacccaaag gcaagaatat
     1861 cacaacgatc tgcaatcacg aaacgagtcg gttatatctg cagactaact atagtttcgc
     1921 gaaaacgttg ccttttttat tgaatcgatt ttctgtaata ggaagcttga agatttccaa
     1981 atgctaaaac gacaatctca aattctcttt taagctggga aaagcgacaa aataatagag
     2041 acaaaaaatc atactgtttc ttttaaaaaa aactatattt tgcaaaaaat aaacactcat
     2101 cctgttagct tagaaataga agtaaggaca aaggaattta cttg
//
LOCUS       EAMDCDCE_49             2386 bp    DNA     linear       08-DEC-2021
DEFINITION  Genus species strain strain.
ACCESSION   
VERSION
KEYWORDS    .
SOURCE      Genus species
  ORGANISM  Genus species
            Unclassified.
COMMENT     Annotated using prokka 1.14.6 from
            https://github.com/tseemann/prokka.
FEATURES             Location/Qualifiers
     source          1..2386
                     /organism="Genus species"
                     /mol_type="genomic DNA"
                     /strain="strain"
     gene            223..456
                     /locus_tag="EAMDCDCE_00080"
     CDS             223..456
                     /locus_tag="EAMDCDCE_00080"
                     /inference="ab initio prediction:Prodigal:002006"
                     /codon_start=1
                     /transl_table=11
                     /product="hypothetical protein"
                     /protein_id="X:EAMDCDCE_00080"
                     /translation="MLNIPELTETLLSGKDIDVEYKFVSEEDHQQLYNLLLNILGKID
                     RLFLTEVISTVLKEILMNANKANAKRIFFLKKI"
     gene            489..1661
                     /locus_tag="EAMDCDCE_00081"
     CDS             489..1661
                     /locus_tag="EAMDCDCE_00081"
                     /inference="ab initio prediction:Prodigal:002006"
                     /codon_start=1
                     /transl_table=11
                     /product="hypothetical protein"
                     /protein_id="X:EAMDCDCE_00081"
                     /translation="MRTFQEEITHHWDDQKEILQNSGFKIHFRAKMINSSLAILVEND
                     SALLPQELDRIKKRIESAKKYNDLSDAFMDISDSQESAGLGLVLIQLLLKNSGIGSDK
                     FKIDTDGKLTRATLIVPQQIVPIEITTKLKEKILMEIEGLPPLPNTLTRIISLCNNPD
                     SDLGIIASEIEKNPALSVDLLKLSNSAGFASRNKVNTIVQAVKVVGLKNVRNLLYVSG
                     VRKIMDGRYAKLQEVWNHSNMCSFFIRQIAGRGGMTRVADIAAAGALLHDLGKFILLS
                     LNQKLFIKLTNYQKDRDFGSSTILEEISIGISHPTLGALLAKKWDFPPDLVQMIEFHH
                     RPFMNVGGVYHDLVELVYLANMMMDCIDKKASFFTIDETILHKYDLADKKNLRRNL"
ORIGIN      
        1 tctttttttc accttacgcg cctcttccag tattccctct aatttctcct ctaaaaaata
       61 acgaatttga cgatctattt cattctccgt ttcttttact aaaaccatac attcctccaa
      121 cattacttga aaaagaatac aaaatacccc ggacaaagat tttcggaaag actggattta
      181 tttaggaaac ttgaaaaaaa ttgttccgaa acggaaaaac tcatgttaaa cataccggaa
      241 ctcacagaga cccttttaag cggaaaagac atagatgtag aatacaaatt cgtttccgaa
      301 gaagaccatc aacagctcta caatttatta ctcaatattt taggaaaaat agacagactc
      361 tttttaacgg aagtaatttc cacagtccta aaagaaatct tgatgaacgc aaacaaagcg
      421 aacgcgaaaa gaattttctt tctcaaaaaa atttagacat tcataacgca gatcactact
      481 cgaaaggaat gagaaccttt caagaggaaa ttacacatca ttgggacgat caaaaagaaa
      541 ttctacaaaa cagcggtttt aaaattcatt tccgagccaa aatgattaac agtagtttgg
      601 cgattttagt ggaaaatgat tccgcacttc tacctcagga actagatcgt attaaaaaaa
      661 gaatcgagtc cgctaaaaaa tacaacgacc tttccgatgc gtttatggat atttccgatt
      721 ctcaagaaag tgccggactt ggtttagttt taattcaact ccttttgaaa aattccggaa
      781 taggctctga taaatttaaa atcgatacag atggaaaact gactagagcg actttgattg
      841 tacctcaaca aatcgttccc atagaaatta ctaccaaact caaagaaaaa attctaatgg
      901 aaattgaagg actcccacct cttccaaata ctttgactag aatcatttct ttatgtaaca
      961 atccagattc agatttagga attatagcga gtgaaatcga aaaaaatccg gccctcagtg
     1021 tagacttgct aaaactttcc aactcggcag gatttgcgag tagaaacaaa gtaaatacga
     1081 tcgttcaagc ggttaaagta gtaggtctta agaacgtaag aaaccttctc tatgtttctg
     1141 gagtaaggaa aatcatggat ggacgttatg cgaaattaca agaagtttgg aatcattcca
     1201 acatgtgcag tttctttatt agacaaattg caggtagagg tggtatgact agggttgcgg
     1261 atattgccgc agcaggtgca cttttacatg atttgggaaa attcatttta ctttctctca
     1321 atcaaaaatt attcatcaag ctgacaaact atcaaaaaga tagagacttc ggaagttcta
     1381 caatcttaga agagatctcc atcggaattt ctcatccaac gttaggtgct cttttagcca
     1441 aaaaatggga ttttcctccc gatttagttc aaatgataga atttcatcac agacctttta
     1501 tgaacgtcgg tggcgtttat catgatttag tagaattggt ctatctagcc aatatgatga
     1561 tggattgtat cgataaaaaa gcttctttct ttacaataga tgaaacgata ttacataaat
     1621 acgatctcgc agataaaaaa aatcttcgaa gaaacctgtg aaaaacttag aaagttatac
     1681 gaaatcgcac gtatggagaa ttgaaagacg gtttgaaaat caattcgtta ttatccctag
     1741 aaaaaatcag ctataaacct actggaaaaa cgatcttaga ttcggtaagt tttgaaatca
     1801 aaacaaacga acactgcgtt cttttaggaa gaaacggagc tggcaaaagt actctcgtaa
     1861 atctgatcta cggtatgatc tgggcgactt ccggaacaat ccgtttgttc caagaaacct
     1921 atggagaaat agcgatacaa gatttgagaa aaagaatcgg tattttagat tcttcccaac
     1981 aagaaaattc aattcaaaga aaacttactg taaaagatac aatactgacc gggttatttc
     2041 atacaatcgg ttattacaga gacccgtctc cggaagaaga aaccaaaacg ttacaaattt
     2101 taaaagactc ggatctactt tctaagaagg atcagttata caatactctt tcttcaggtg
     2161 aaaagaaaaa aattttattt ttacgaagta tagttaatga accggacttt ctcatcatgg
     2221 acgagccctg ttcttctttg gatctaaccg caagagaaga ctttttagga tttttaaaag
     2281 aatatcattc taaaaaaaaa tttacctctc tttatatcac ccataggcca gaagaaattc
     2341 cggattttta ttccaaagcg gttttactaa aagaaggaaa agtaat
//
LOCUS       EAMDCDCE_50             2057 bp    DNA     linear       08-DEC-2021
DEFINITION  Genus species strain strain.
ACCESSION   
VERSION
KEYWORDS    .
SOURCE      Genus species
  ORGANISM  Genus species
            Unclassified.
COMMENT     Annotated using prokka 1.14.6 from
            https://github.com/tseemann/prokka.
FEATURES             Location/Qualifiers
     source          1..2057
                     /organism="Genus species"
                     /mol_type="genomic DNA"
                     /strain="strain"
     gene            39..257
                     /locus_tag="EAMDCDCE_00082"
     CDS             39..257
                     /locus_tag="EAMDCDCE_00082"
                     /inference="ab initio prediction:Prodigal:002006"
                     /codon_start=1
                     /transl_table=11
                     /product="hypothetical protein"
                     /protein_id="X:EAMDCDCE_00082"
                     /translation="MFPKFALVAMNTYFRVFANVFLPSLTPSTRTSRSFSSKTKSAAF
                     FATSTAFSTEIPTSEECRAETSLIPSPI"
     gene            complement(1249..2019)
                     /gene="mgtB"
                     /locus_tag="EAMDCDCE_00083"
     CDS             complement(1249..2019)
                     /gene="mgtB"
                     /locus_tag="EAMDCDCE_00083"
                     /EC_number="7.2.2.14"
                     /inference="ab initio prediction:Prodigal:002006"
                     /inference="similar to AA sequence:UniProtKB:P22036"
                     /codon_start=1
                     /transl_table=11
                     /product="Magnesium-transporting ATPase, P-type 1"
                     /protein_id="X:EAMDCDCE_00083"
                     /db_xref="COG:COG0474"
                     /translation="MEIEKDKLSHFWNLTSNECLTLTQSNRNGLSEEKAKKRLLQFGE
                     NKLSSKKETTAIGLFFSQFKSPIVLLLLFAAGLSVIVQDSVDAIIILGIVFLSGLLGF
                     WQEKGAMNAVRKLLAMVQIRVSVMRNSSIREIPSEEVVPGDILKLSAGDMIPADCILL
                     ESKDLFVNEATLTGETFPIEKFIETISKNSSLSQRTNSLWMGTHVVSGEAIALVIQTG
                     KKTEFGKISERLKLRPMETEFEVGVRKFGFFCFTLLFF"
ORIGIN      
        1 aaaaaggaag aaacatagaa acccccgcca tactaaacat gtttccgaag tttgcacttg
       61 tcgccatgaa cacgtatttt agagtatttg caaatgtatt tctaccttct ttaactccgt
      121 ccacaagaac ttctagatcc ttttcaagta aaaccaaatc ggctgcgttt tttgcaacgt
      181 ccaccgcctt ttctacggaa attccaacat ctgaagagtg tagagcagaa acgtcattga
      241 ttccgtctcc aatataacct actacattgc ctgctttttt cagagcaatt atgattcttt
      301 ctttcccgtt tggttctatt tctgcaaata cgtttacctt accaacttga tggatcaaag
      361 cttcgttact cattttttca agttcatgtc cggaaagaat atttggattt tctaatccaa
      421 tttgagaaga caaattcatg gctacaaaac gattatcgcc ggtaattact ttgagagtaa
      481 ctcctaaatt ttttaaattc gtaatcgttt ctttgatttt tgttttagga ggatcataaa
      541 aagataacat tcctaaaaat accatattct tttcttctaa tttttcaatt tttgattgtt
      601 ctccgatttc tttgactgcg attcctaaaa ttctatatcc ttttgctcct aaagtctcgt
      661 atctttgtag gatttgatct cttacttttt cgatttcaat ttgagatccg tcttgagatt
      721 ttgccgtgtt acagatttct aatatgttta taagagctcc tttggttata attctatgtc
      781 caccagaatg agagactaaa atactgagcc tttttcgttg aaagtcatag ggtatttcgt
      841 cttttttttc aaaaccggaa agattgaagt ttaaattctc tcgaatggat tgatcgattg
      901 catttacaaa tccagtttca aaagaagcat ttaaaaaagc gctcaatgca acttcttgat
      961 tttcatttcc gtatatatct aaagaagatt gtagttttac agttccttcg gtcaaggtcc
     1021 cggttttatc agaacaaata atgttcatgt ttccaaaatt ttctatagcc gcaagtcgtt
     1081 taacaattac ctttttttct gccatttttc ttgcgccgtg agaaagatta acgcttataa
     1141 tcgcaggaag aagttgaggg gttagtccaa ctgatagggc taaagaaaat aaaaaagatt
     1201 ctaaaactga tttatgaaga aatacgttcg ctatgaaaat agttatgact aaaagaagag
     1261 taacgtgaag caaaaaaatc cgaacttacg aactcctact tcaaattcgg tttccatggg
     1321 acgtagtttt aatctttcgg atatttttcc aaattctgtt ttttttccag tttggattac
     1381 aagtgcaatc gcttctccgc tgactacgtg agttcccatc cagagggaat tggtcctttg
     1441 agaaagagaa gaatttttgg aaattgtttc tatgaatttt tctatgggaa aggtttctcc
     1501 ggtaagggta gcttcattga caaataaatc tttggactca agtaggatac aatccgctgg
     1561 aatcatatct cctgcgctca attttaaaat gtctccaggt actacttctt ctgatggaat
     1621 ttctcgaatg gaagaattac gcattacgga aactcgaatc tgtaccattg caagaagttt
     1681 gcgaaccgca ttcatagctc ctttttcttg ccaaaagcct agtaaaccgc ttaaaaaaac
     1741 aatccctaaa atgattatag cgtctacaga gtcctgaacg attacggata atccagcggc
     1801 gaataacaga agtaaaacga tcggactttt aaattgagaa aaaaataaac caattgcggt
     1861 agtttctttt ttagaagaaa gtttattttc accaaattga agaagacgtt tttttgcttt
     1921 ttcttcggat aaaccgtttc gattggattg ggtaagtgtt agacattcgt tggaagttaa
     1981 attccaaaaa tgagaaagtt tgtctttttc aatttccata atcttttttc agtgaataga
     2041 atttactcaa cttaaaa
//
LOCUS       EAMDCDCE_51             1944 bp    DNA     linear       08-DEC-2021
DEFINITION  Genus species strain strain.
ACCESSION   
VERSION
KEYWORDS    .
SOURCE      Genus species
  ORGANISM  Genus species
            Unclassified.
COMMENT     Annotated using prokka 1.14.6 from
            https://github.com/tseemann/prokka.
FEATURES             Location/Qualifiers
     source          1..1944
                     /organism="Genus species"
                     /mol_type="genomic DNA"
                     /strain="strain"
     gene            complement(105..233)
                     /locus_tag="EAMDCDCE_00084"
     CDS             complement(105..233)
                     /locus_tag="EAMDCDCE_00084"
                     /inference="ab initio prediction:Prodigal:002006"
                     /codon_start=1
                     /transl_table=11
                     /product="hypothetical protein"
                     /protein_id="X:EAMDCDCE_00084"
                     /translation="MFNDYYSRVRVQEENLKAMDQKIQEIAKSEAFRERVGILRCF"
     gene            complement(273..665)
                     /locus_tag="EAMDCDCE_00085"
     CDS             complement(273..665)
                     /locus_tag="EAMDCDCE_00085"
                     /inference="ab initio prediction:Prodigal:002006"
                     /codon_start=1
                     /transl_table=11
                     /product="hypothetical protein"
                     /protein_id="X:EAMDCDCE_00085"
                     /translation="MKFRSKNSSINSNRNGIHCCYEAGVTGYSLYRYLKSLGVNCILV
                     APGKISRQSLDKIKTDAIKLARLLRSGDLESIHVPTEEDEAVRDYLRSRDSLRLDLGR
                     NRQRLMKFLLRKGNVYLTTKYWTVSHYK"
     gene            complement(851..1738)
                     /gene="ephD"
                     /locus_tag="EAMDCDCE_00086"
     CDS             complement(851..1738)
                     /gene="ephD"
                     /locus_tag="EAMDCDCE_00086"
                     /EC_number="1.-.-.-"
                     /inference="ab initio prediction:Prodigal:002006"
                     /inference="similar to AA sequence:UniProtKB:P9WGS3"
                     /codon_start=1
                     /transl_table=11
                     /product="putative oxidoreductase EphD"
                     /protein_id="X:EAMDCDCE_00086"
                     /db_xref="COG:COG1028"
                     /translation="MKYTYLENQKVKLFLSYSETDSKNVILFVHGYPDTHKTWDLQVN
                     VLKEKFTLGAIDLRGSGRSSKPSEQSEYNYTMILSDLLEAIRFLSKDKKVHLVGHDWG
                     AALGWLFISDFEYSKYVSSFTAISGPHPWLAGKRIIDDLFSFDLSNWSKVIDQGFRSW
                     YIWFFQIPVLPELIWQNFGESIYKWIMDWGGVPKKDSLRKVNKNDIYNSTIAPINLFR
                     ELLFGKTVISSPSHIKVPVQLIVPQKDFIVLPEVYENSYDYVEKLEIHKIPSNHWVHR
                     EQPDLVTELIQKFVFKYSI"
ORIGIN      
        1 ttagccttta aaaatcagga tcaatcattt ctataaatga atgtaggaac tactactttt
       61 agaaaaattt tcttaggccg aactcacgtt aaataatcca ctcctcaaaa acatcttaag
      121 attcccactc gttctctaaa agcttcactt ttcgcgatct cttgaatctt ttgatccatc
      181 gccttgagat tctcttcttg aactctcacc cggctgtaat agtcgttaaa catttcctga
      241 aggatctcat tttcaaaatg aagattattc aactatttgt aatgactgac tgtccaatac
      301 tttgttgtta aatatacatt cccttttcgt aatagaaact tcatcaacct ttgacgattc
      361 cttcctaaat ccaaacgaag actgtcacgc gatctcagat aatctctgac tgcttcgtcc
      421 tcttcagttg gaacatgtat cgattctaaa tctccacttc gtaataatct cgctaacttg
      481 atcgcatccg ttttgatttt gtctaaactt tgtcttgaaa tcttgccggg cgctacaagg
      541 atacagttca ctcccaaaga ctttagatat ctgtaaagtg aatagccggt tactcctgct
      601 tcgtaacaac aatggattcc attccgattt gagtttattg atgaattttt tgatctgaac
      661 ttcattatgc tttatctgtt attctttcac tacatctttc gatttgctcg ttaaataagc
      721 aaaactgatc gtttttttgt ggacatccat tcctacatac ctttcttttc actttagttc
      781 cttctgttgg ttttcttgtt tcttgcatct aacccacgtt tttcaagccc agaaggggcg
      841 ccattttgtc ttagatggaa tatttaaaaa caaacttttg aatgagttca gttactaagt
      901 ctggttgttc tctgtgaacc caatgattgg atggtatttt atgaatttct aatttttcaa
      961 cataatcgta agagttttcg tagacttccg gtaaaacgat aaaatctttt tgaggaacaa
     1021 ttaactgcac tggaacttta atatgagaag gagacgaaat gaccgtttta ccaaataata
     1081 attctcggaa caaattaatg ggagcaatag tagagttata aatatcgttt ttattcactt
     1141 tccttagaga atctttttta ggaaccccgc cccaatccat gatccatttg taaatcgatt
     1201 cgccaaagtt ttgccaaatg agttcgggta atacaggaat ttgaaaaaac catatatacc
     1261 aagaacgaaa accctgatcg atcaccttac tccaattact taaatcaaaa ctgaataagt
     1321 cgtctattat cctttttcca gcaagccaag gatgagggcc ggaaatagca gtaaaagaac
     1381 ttacatattt agaatattca aaatcactaa taaataacca accaagcgcg gctccccagt
     1441 cgtgaccgac taaatgaact tttttatctt tggaaagaaa acgaatcgcc tccaataaat
     1501 cagaaagaat cattgtatag ttatattcag attgttctga gggcttagaa gatcttccag
     1561 accctcttag atcaattgca cctaatgtaa atttttcctt caaaacattg acctgtaaat
     1621 cccaagtttt atgtgtatcc ggataaccgt gaacaaatag aatcacattc ttagaatccg
     1681 tttctgaata agagagaaac agtttcactt tttgattttc taaatatgta tatttcaaac
     1741 tttcgattct cctattattc ataactatat aataaagtac ctaatatttt gtatggaacc
     1801 agcgttttgt gataaaatta acagtactca attttataga gatcagtaac acttttaaat
     1861 tccaaatact agaaatacaa atcgcaagta gaacaacact ttaaagaaga agacatacaa
     1921 ttttttcgta agaaaattgt acac
//
LOCUS       EAMDCDCE_52              412 bp    DNA     linear       08-DEC-2021
DEFINITION  Genus species strain strain.
ACCESSION   
VERSION
KEYWORDS    .
SOURCE      Genus species
  ORGANISM  Genus species
            Unclassified.
COMMENT     Annotated using prokka 1.14.6 from
            https://github.com/tseemann/prokka.
FEATURES             Location/Qualifiers
     source          1..412
                     /organism="Genus species"
                     /mol_type="genomic DNA"
                     /strain="strain"
ORIGIN      
        1 acgaagttat acgaatatac gacacgtaca agagatgtta ggtcacaaga atttaggaac
       61 aacccaaatc tatacacacg tagcgataca gaaattacaa gaggtgtatg aaaggaccca
      121 tccgagtaca gtggactaaa agagccgctg gattttcttc gaaaagcaag agtagaagtg
      181 gtttgatatt acatcaggtt cagaggacag ggagtatttg gatgggagaa atagagatta
      241 gaatattaga atatttagaa tatttgtcaa cttgtggata ttcgacaagg acattaaagt
      301 ccaaaaagta ttatctaagg atatacttag aatggagtga ggaaagggga ataacgaaag
      361 cagaagaaat gacggaatca ttagcagaga gataccaggg ttttgtattg aa
//
LOCUS       EAMDCDCE_53             2526 bp    DNA     linear       08-DEC-2021
DEFINITION  Genus species strain strain.
ACCESSION   
VERSION
KEYWORDS    .
SOURCE      Genus species
  ORGANISM  Genus species
            Unclassified.
COMMENT     Annotated using prokka 1.14.6 from
            https://github.com/tseemann/prokka.
FEATURES             Location/Qualifiers
     source          1..2526
                     /organism="Genus species"
                     /mol_type="genomic DNA"
                     /strain="strain"
ORIGIN      
        1 gtgaattttt taactgatac tgaacttgag aggtttgacc ggcaccgttg gaaacattca
       61 aaagctggtc ttctcccgaa ttcctaggac tattataacg atagtaaatt cttccccagg
      121 ttttatctaa agaaagaaac gcgatactta catcactaat cctatctaaa ttcatgtctt
      181 ggagtgagat ttgatacgta tcagatcttt cgattccatt ggattcggta tattcttgag
      241 tggaaaatcc accaaaacta aaaccggggc tataataaaa actaccgtcc cctctggaaa
      301 gatacgtctc tatagtatga ttttctttat taaataatac taaatcagaa agaccgtctc
      361 cattcacttc tccaaagtta aaatccaata aatttttacc atttccggcg tttaggttgg
      421 tagcaatcgg atttgaaaac ccgtttccca taaagataca aacgatactt tgagttccta
      481 caaaagaaac aaagtctaac ataccgtctc cgtttacatc cgaaagtgta cttttatcgg
      541 ggtttacgta gctaaaaagt ggatacgtta cgttttgaga cgttccatta cttaaattga
      601 atgttcttac ttgcaaagca tacgtagcct gtcctaaatt tccttgtgca tagattgcgg
      661 ctatctggtt attgagtgcg taactctgtt gacctacaaa gtttaacctc gcgctgacta
      721 tattctctaa aatggattgt aaaccggtga ccgtcgaagg ggtataagga taatctttgc
      781 catcagattc caaagaatcg gacaaaatat cgtatccgtt tgaactcaaa taatccaata
      841 gattctgata ttctacatca tcaattgtcg aaagtgtagt aggtgtaggc atttgatcca
      901 caaccgcttt gactcttgcg tgttctgttt gatactgagc cataagggtg tctaacgctg
      961 ttttttgaga ttgtaaagcg gttaaagtgg aattgtcata ggtaaccaca agttggacgt
     1021 agtccgcctt accgtctccc gtaaaatcaa tcatcgaatt gagataaaaa tcccctcctc
     1081 ctccgattcc aattggattg tcaaagtagg tttctcggtt gatatagatc gaaaaacttc
     1141 caccgttatt gtgaataaaa tcagaaagac cgtctccgtt tacgtcccca aaaaaatctt
     1201 tagacgctct gtcactggca agtggtgttg tgttattggg tccataatga aatttgtatt
     1261 catacggact aaatacgtgc atgtctctgt ttgcagaatt taaatttaca tttccaaaca
     1321 atacaggaga cgtaaaattt ccacccgtgg aataaattcc ccaaagccta ccgttatcct
     1381 catatacaaa atccgtttta ccgtctccgt acaaatcgac aacctggtaa aaagtattgt
     1441 agtgaattgg aatattagga ccattgaatg aaatcgcggg ctgtcctatt ttttggatat
     1501 gtcctaccag atgaatcgat ccgttcgctt cgtttccgtt taaggtcgca aagtctacaa
     1561 tcccatcccc gtttagatcc atcggcaacc aggcggtcaa agcggaatcc acacccactt
     1621 cgcaagatcc tagtccaccc caacctaaaa aactccaaca gtttcccgct aagtactcta
     1681 agaaatgttg attgcctccc caacaaacag gtatggccgc gcacaaacaa gacgcaaacc
     1741 ctatattaca agcgtttctg tccggaaccg gaaccttaac tacatactgt aaggatgcgt
     1801 ctatattaga atctaaggcg gatgggtgat acggtagatt tccgtttaaa ataaaattca
     1861 tcgcatccac cgctatattt ggtatgaata cattcatatt agagacactc gacaagtttt
     1921 gatagtcaag atgtccgggt gaaaaactcc ctgaatgatt ggtatagtta aaatctaaat
     1981 ccgcaaagtt ttcacttcca aaagtattat ttccattttg tttcaacttt ctgaatatac
     2041 ttctacccgt tacaggaccg taactataat ctaaatcgta ggttctgagt acgtttccac
     2101 ctactctaat ttcgattgta tcgagtcttt tttgaattct ttccatcgtt cctaaagaat
     2161 agtttggaat tttgtcgttt ctattttcga aattaaaccg gatcgttctg tcgttatacg
     2221 taatcgtatt tggataatag tctccgctat ttacatcaac cggagtgtaa ttaacgtcgc
     2281 atccgtttcc gtgtgaatct tcttctctcg ataacgccca ttcccgaata gaaccgacgg
     2341 ttcttcctag ggctggaatc cttgagtcta tacttccacc aaaaataaat cttctaccgt
     2401 ctttctccgt tgccatccaa gtacaaggac cgtctccaca agttccctgt ggttcaaatt
     2461 ttatatacga ttccttttta gaatgataga tcgttttatt tccggatacg tcaatcagct
     2521 cacccg
//
LOCUS       EAMDCDCE_54             5564 bp    DNA     linear       08-DEC-2021
DEFINITION  Genus species strain strain.
ACCESSION   
VERSION
KEYWORDS    .
SOURCE      Genus species
  ORGANISM  Genus species
            Unclassified.
COMMENT     Annotated using prokka 1.14.6 from
            https://github.com/tseemann/prokka.
FEATURES             Location/Qualifiers
     source          1..5564
                     /organism="Genus species"
                     /mol_type="genomic DNA"
                     /strain="strain"
     gene            complement(676..1488)
                     /locus_tag="EAMDCDCE_00087"
     CDS             complement(676..1488)
                     /locus_tag="EAMDCDCE_00087"
                     /inference="ab initio prediction:Prodigal:002006"
                     /codon_start=1
                     /transl_table=11
                     /product="hypothetical protein"
                     /protein_id="X:EAMDCDCE_00087"
                     /translation="MFGNVNLNSANRDMHVFSPYEYKFHYGPNNTTPLASDRASKDFF
                     GDVNGDGLSDFIHNNGGSFSIYINRETYFDNPIVIGGGGDFYLNSMIDFTGDGKADYV
                     QLVVTYDNSTLTALQSQKTALDTLMAQYQTEYTRVKAVVDQMPTPTTHANIDDTEFEN
                     LLAYLTANGYDSLSDSLESDGKDYPYTPSTVTGLQSILENIVSARLNFVGQQSYALNN
                     QIAAIYAQGNIGQATYVLQIRTFNLNNATSQVRTFSLTNQVDEERSTLSDVN"
     gene            complement(1473..3077)
                     /locus_tag="EAMDCDCE_00088"
     CDS             complement(1473..3077)
                     /locus_tag="EAMDCDCE_00088"
                     /inference="ab initio prediction:Prodigal:002006"
                     /codon_start=1
                     /transl_table=11
                     /product="hypothetical protein"
                     /protein_id="X:EAMDCDCE_00088"
                     /translation="MNKRTGKSLYETLCRIFFLSVSLLFLFNFSLLEGIQNTLNAVAS
                     AIAGGIPQKLPTLQAGPDGSANTQVEIELPPGKVVPSLSLSYNSNGGNTIVGMGWSLN
                     GLPTVSRNPSLGINYNGNDSYVSSLAGELIDVSGNKTIYHSKKESYIKFEPQGTCGDG
                     PCTWMATEKDGRRFIFGGSIDSRIPALGRTAGSIREWALSREEDSHGNGYDVNYTPVD
                     VNNGDYYPNTITYNDRTIRFNFENRNDKIPNYSLGTMERIQKRLDTIEIRVGGNVLRT
                     YDLDYSYGPVTGRSIFRKLKQNGSNTFGSENFADLDFNYTNHSGSFSPGHLDYQNLSN
                     TANLNVFIPDIATDVMNFRFNGNFPYHPSALDSNIDTSLQYVVKVPVPDRDACNWGQA
                     CCICAALSFCWGGDSQFHDYLIATCWGFLGWGGPGACDNGVDSALTAWIPVDLNGDGI
                     SDFATLNGNEADGSIHLVGHIQKIGQSAITFNGPNIPIHYNTFYQAVDLNGDGKKRIL
                     YMRITVGFGGFIPRVEILRLLYCLEM"
     gene            3353..4237
                     /locus_tag="EAMDCDCE_00089"
     CDS             3353..4237
                     /locus_tag="EAMDCDCE_00089"
                     /inference="ab initio prediction:Prodigal:002006"
                     /codon_start=1
                     /transl_table=11
                     /product="hypothetical protein"
                     /protein_id="X:EAMDCDCE_00089"
                     /translation="MTKKLIRYILFFACIGTFESGLFASELLFKSGEAFLIEEVNESA
                     DVVNVRWKGRQFRIPKSEIQRIDYSKKGPESSYNYSEFRLTDGSQVRGIIVETKKDKL
                     VFRTELGFVEIEKSKIQNLNENSLEKESPNLPDKYLSGRSGENLLYVGGSILLQATTG
                     PSHKTNPGVGGAGLFIEKGFINHPLWFFGFLSEYSVVPGAQGSISFWNQSLYVGKQLG
                     ASALYFLFGGGVTSVQWKNDSRSLNGTDPELLGEFGWAWEFNNGSRLRLGIRSQCTLE
                     SGDSFCRSGIRISWGILL"
     gene            complement(4515..4745)
                     /locus_tag="EAMDCDCE_00090"
     CDS             complement(4515..4745)
                     /locus_tag="EAMDCDCE_00090"
                     /inference="ab initio prediction:Prodigal:002006"
                     /codon_start=1
                     /transl_table=11
                     /product="hypothetical protein"
                     /protein_id="X:EAMDCDCE_00090"
                     /translation="MFAKTLGVGIEVAEGYQVEVTGSKKSISLTGDASAPIPPITQRP
                     RVLFGKSLIQVLKVSGILCSLSVVLEQKTKAK"
ORIGIN      
        1 ataatccgta attttgtaaa agttcgtatt tacatccgtt tcccttatgg aagcaaaccc
       61 taaacttcta gaaatagtac gagttccttg gatatatctt tcattcgtat aactgtaatt
      121 agttgtatgg acgattccgt tggataagtc ctgtcttgtc tgagtgacta aaaaaccggg
      181 ggtcatacta ggtacatccg gatagtttcc ggttcctgtt tgtagagcac ctgaatgatt
      241 atttttaagt tgatactgaa cttgagaggt ttgaccggca ccgttggaaa cattcaaaag
      301 ctggtcttct cccgaattcc taggactatt ataacgatag taaattcttc cccaggtttt
      361 atctaaagaa agaaacgcga tacttacatc actaatccta tctaaattca tgtcttggag
      421 tgagatttga tacgtatcag atctttcgat tccattggat tcggtatatt cttgagtgga
      481 aaatccacca aaactaaaac cggggctata ataaaaacta ccgtctccat tcacttctcc
      541 aaagttaaaa tccaataaat ttttaccatt tccggcgttt agattggtag caatcggatt
      601 tgaaaaccca ttgcccataa agatacaaac gatactttga gttcctacaa aagaaacaaa
      661 gtctaacata ccgtctcagt ttacatccga gagtgtactt ctttcctcgt ctacctgatt
      721 agtaagtgag aaggttctca cctgagacgt tgcattattt aaattgaatg ttcttatctg
      781 aagcacgtaa gtggcttgtc ctatatttcc ttgtgcatag attgcggcta tctggttatt
      841 gagtgcgtaa ctctgttgac ctacaaagtt taacctcgcg ctgactatat tctctaaaat
      901 ggattgtaaa ccggtgaccg tcgaaggggt ataaggatag tctttaccat cggattctaa
      961 agaatcggat aaagagtcgt atccgtttgc agttaaatag gctaatagat tttcaaattc
     1021 ggtatcgtca atgtttgcgt gtgtcgttgg tgtaggcatt tgatccacaa ccgctttgac
     1081 tcttgtgtat tctgtttgat actgagccat aagggtgtct aacgctgttt tttgagattg
     1141 taaagcggtt aaggtggaat tgtcataggt aaccacaagt tggacgtagt ccgccttacc
     1201 gtctcccgta aaatcaatca tcgaattcag ataaaagtct cctcctcctc cgatcacgat
     1261 tggattgtca aagtaggttt ctcggttgat atagatcgaa aaacttccac cgttattgtg
     1321 aataaaatca gaaagaccgt ctccgtttac gtccccaaaa aaatctttag acgctctgtc
     1381 actggcaagt ggtgttgtgt tattgggtcc ataatgaaat ttgtattcat acggactaaa
     1441 tacgtgcatg tctctgtttg cagaatttaa atttacattt ccaaacaata caggagacgt
     1501 aaaatttcca cccgtggaat aaatccccca aagcctaccg ttatcctcat atacaaaatc
     1561 cgttttttac cgtctccatt caagtcaaca gcctgataaa aagtattgta gtgaattgga
     1621 atattaggac cattgaatgt tatggcactc tgtccgattt tttgaatatg tcctaccaaa
     1681 tgaatcgatc catccgcttc gtttccgttt aacgttgcaa aatcggaaat cccgtcaccg
     1741 tttagatcta caggtatcca agcggtcaaa gcggaatcca ctccattatc acacgcccct
     1801 ggccctcccc aacctaaaaa accccagcaa gtagcaatca agtagtcatg aaattgcgaa
     1861 tcccctcccc aacaaaatga caatgcggca catatacaac aagcttgccc ccaattacaa
     1921 gcgtctcgat ccgggaccgg aaccttaact acatattgta aggatgtgtc tatgttagaa
     1981 tccaatgcag atggatgata tggaaaattt ccgttgaaac gaaaattcat cacatccgtt
     2041 gctatatctg gaatgaatac atttagattg gcagtattcg acaagttttg atagtcaaga
     2101 tgtccgggtg aaaaactccc tgaatgattg gtatagttaa aatctaaatc cgcaaagttt
     2161 tcgcttccaa aagtgttact tccattttgt ttcaactttc tgaatatact tctacccgtt
     2221 acaggaccat aactataatc taaatcgtag gttctgagta cgtttccacc tactctaatt
     2281 tcgattgtat cgagtctttt ttgaattctt tccatcgttc ctaaagaata gtttggaatt
     2341 ttgtcgtttc tattttcgaa attaaaccgg atcgttctgt cgttatacgt aatcgtattt
     2401 ggataatagt ctccattatt tacatcaacc ggagtgtaat taacgtcgta tccgtttccg
     2461 tgtgaatctt cttctctcga taacgcccat tcccgaatag aaccggcggt tcttcctagg
     2521 gctggaatcc ttgaatctat acttccacca aaaataaatc ttctaccgtc tttctccgtt
     2581 gccatccaag tacaaggacc gtctccacaa gttccctgtg gttcaaattt tatatacgat
     2641 tcctttttag aatgatagat cgttttattt ccggatacgt caatcagctc acccgccaaa
     2701 ctagatacat acgaatcgtt tccgttgtaa ttaattccca aagaagggtt tctggaaacg
     2761 gtaggaagtc cgtttagact ccaacccatt cctacaatcg tatttcctcc atttgaattg
     2821 taactaagag atagactagg aactactttg ccgggtggta gctctatttc gacttgtgta
     2881 ttggcagatc catccggacc cgcttgtaaa gtaggaagtt tttggggaat ccctcctgca
     2941 atcgcagaag caactgcgtt caacgtattt tgaattcctt cgagtaaact aaaattgaat
     3001 aaaaataaga gcgatacact taagaaaaaa atccgacata acgtttcata taaagatttc
     3061 ccggttcttt tattcacaaa tcgcaatcct ttgttagttg tttttcgcct aacaaattct
     3121 ttaatttgtg atattgtgcc acaaatatag taactagcgg tttctaggaa gacttttttc
     3181 acttttctag ggaatataaa gttattatgt tataacctac ctgttaaatt atgctaggtc
     3241 gcgataatat gaaaaacttt tcattttctt caaatttgca aaaaatattt atctatttac
     3301 aagattaaca tacttcaaac ttctggatca taatttttca agagattata atatgacaaa
     3361 aaaactaata cgttatattc tattttttgc atgtattggg acctttgaat ctggtttatt
     3421 tgcttccgaa cttcttttta aatcaggaga agctttttta atcgaagagg taaacgaaag
     3481 cgcggacgta gtgaacgtca gatggaaagg tagacagttt agaattccaa aatcagagat
     3541 tcaaagaatt gattattcta aaaaaggacc agagtcttct tacaattatt ctgaattccg
     3601 tttaacggat ggtagtcaag ttcgtggaat tattgtagaa actaaaaaag acaaattagt
     3661 ttttcgaacc gaattaggat ttgtagaaat agaaaaatct aaaattcaaa atttaaacga
     3721 aaactcttta gaaaaagaaa gtccaaacct acctgacaaa tatctttcgg gtagatccgg
     3781 tgaaaatcta ctctatgtag gtggaagtat tcttttacaa gcaacaactg gaccttctca
     3841 caaaacgaat ccaggtgtag gtggcgctgg tctttttatc gaaaaaggtt ttatcaatca
     3901 tcctttatgg tttttcggtt ttctttctga atactcagtg gttccaggtg cacaaggttc
     3961 tatttctttt tggaatcaat ccttatatgt aggaaaacaa ttgggtgctt ctgctcttta
     4021 ctttttgttt ggaggcggag taacttccgt tcaatggaaa aacgattctc gttctttgaa
     4081 cggaaccgat ccggaacttt taggcgagtt tggttgggct tgggaattta acaacggttc
     4141 tcgtttgcgt cttggaattc gttctcagtg tacattagaa tctggagatt ctttttgtag
     4201 atccgggatt cgtatctctt gggggatttt gttatgattt tagtttttaa tattttgata
     4261 ttccttctta cttttatctt ttccaactgt ctcaattctc ctttgtctaa tattcacgat
     4321 gcgcaaaatg aaaaagtaac cttggccttt gtttctcaaa ttggtccccg ttcggcaaca
     4381 atcacttggg aatgttctca ttctctcccc ggttccattt tgtatggaaa gtcaggtttg
     4441 gaatcggttg tgactagttt agaaaattct aaagttcatt ccatgacact tcccaattta
     4501 gaatccaata cggattattt agcctttgtt ttttgttcta gtaccacgga taaactacaa
     4561 agtattccac ttacttttaa aacctggatc agtgattttc caaacaggac ccgtggtctt
     4621 tgggttatag gcgggatggg tgcagacgca tccccagtca gagaaattga tttttttgat
     4681 ccggttactt ctacttggta tccttccgca acttcaattc ctacccctag agtttttgca
     4741 aacatagtct ctcacaaaaa taaaatctat gtcatcggcg gtatggaaaa acaaggaatc
     4801 aattacgtag cttctaaaaa aaccgaagcg aatgatccgt atttagatca gtggactaca
     4861 ctttcggata tgccggtagc caatcaagga ggagtcattg cttctgtggg agaagaaata
     4921 tttatcattt ccggtacgac cacaaacgat atgactacag gtactatttt aaatacagtt
     4981 tctcgtttgg ctcctggaat cggacaaaat ggcctttggc aaaattatct ttctttaacc
     5041 gctatctttt cacgagtaga catgtccggt tgtggattaa acggtaatat cttttttaca
     5101 ggtggaagat ttacgaatga cggaacacct caggcaactt cggattcttt ttctccttcg
     5161 atcaattcta cttccgccgc cggtgaacct tctatcacaa tcgcaagaca cggagccggt
     5221 tctacttgtg taaaaccttt aaactctgat ccctacccta ctgatccaga atggattgcg
     5281 gtcatcggag gatctacggg aacaagtaca ctccaaccga ttacatctat tactacatcc
     5341 aatcgtaccg acttctatca aaatggtatg gttgcttttg cgattggtcc tattttaccc
     5401 gttgccgttt attttccagg ggtagaagct tcttacgaaa ctagaaagtt attcgttttt
     5461 ggtggtgctt ctgcactgaa cattcccact gattctgttt attctatcgg tcttcaaaac
     5521 ccaattgcca gtaattggtc tttagattct cttaaaatgc ctcg
//
LOCUS       EAMDCDCE_55            11443 bp    DNA     linear       08-DEC-2021
DEFINITION  Genus species strain strain.
ACCESSION   
VERSION
KEYWORDS    .
SOURCE      Genus species
  ORGANISM  Genus species
            Unclassified.
COMMENT     Annotated using prokka 1.14.6 from
            https://github.com/tseemann/prokka.
FEATURES             Location/Qualifiers
     source          1..11443
                     /organism="Genus species"
                     /mol_type="genomic DNA"
                     /strain="strain"
     gene            985..5403
                     /locus_tag="EAMDCDCE_00091"
     CDS             985..5403
                     /locus_tag="EAMDCDCE_00091"
                     /inference="ab initio prediction:Prodigal:002006"
                     /codon_start=1
                     /transl_table=11
                     /product="hypothetical protein"
                     /protein_id="X:EAMDCDCE_00091"
                     /translation="MINVLRKIHLSIFHIIIFLTIPFLATCSLFEKDRNTMENVDLAG
                     AIWLAAEPVKTQVNNEGVPVKPGNSGTGGAGSTPVTPVDAIFNLPPGRTVNANALMGT
                     IDPTGTNIVNDFDGDGILNQNETLTNVWIADYPQIETTIAPPVTLKIQILKNSSNQSD
                     QIVSEINSNDFEASKNEGSEKIHQNELNERTVQFQDSFSTETEMGQSHEKSMSAGMTA
                     GFGMGLVSTGMNYSNSSRDSWNAKNATSATTTKWADRPFKNNIDRDAWNLKSDSSTNK
                     ARKYRSDKSTKVNETSTVEPNAGVVRAALYIKNLSVNMPVKISNILCSLMFETPGGEL
                     VPMSSFRLRNDDYSLFEVEVYGGSDFGPYVVELTNLNTAEVEKAIAAGYTPKIMIVDY
                     TMTHVADSNYKSSLLSFTGNNLKIIEENAKGRTALVKVYGPGVREMYRVTAFDTPNVS
                     NPCNTKTADVFSPGISLKKALERISCSGDNITFKDYVIDLSESAPKLGESRVYLKGIQ
                     SFGGVSTNIPCEDETSTGSDGVSRTACVQKPYSQWTESEKMNSGVWAIYSKGKFYSPT
                     EYWTDSGSVRRFDPWRGVVAAPILKGVDSIIWAGDSYDLVYISFKDFIKVEQKFGTNP
                     LETGNGYPLNTKWDLKTLGNHPYYPDTNSLYLGEVGFGERVELKIKLDKTKYLSPNFG
                     TAVDTGPYQYFTNFTYNPQVSSDRYNINQAADFEISLGFGGNRTDWFHVVKDLSSSDP
                     YKLKNCGTTLDFISQTYTLCVQLPTLSTSVDPAISLVKLYIRPALSSAYRKTIWPLHF
                     SQVRKLKGEAGVPIVKGTSLVKVANSYGSVNVGDNFFIQGDSTNYKVVQVLPVAQDGS
                     FDVQLDRLIQIDAPKTTSMYVPGTLSSPDVRLSMDTGFTTDWNNFVNSSFNSTAFDQI
                     QYKPFVSSGNVSCSSIPFHPGSCLGFTPELNSLNWMGIYNEGVALWNSWADGGDFSNF
                     LYSGLVRLTAPSGKSYRLESTNTDFPISADVNAPSLDHPSVVNHGDVALTVWRQGTTL
                     IGRYNQISTGQALGNPFNINSAASTGNYILKAKNGKAVLVWDNGDNLYVSVRDLTNLS
                     TIVSEAFVATRLPHVLSGTTYMFDIAIGNNRAAIFWTQQPMGTFTLDDSGCVSWFCTG
                     TFVFNYQGVARWIRLDNGTFQGGNTNIVNFVYTKHWDSFSSMPYYYDIPYLQAAANDN
                     NQVVFGWVLVRQSSEDHTVYGSVYDLTTGTRIGTDKTLLSEATRPVDTLQVGAATGRG
                     MVLWRRNDGVILGRGIDTSNSNLLGTSNIEIESGSVDSLKLTSSGDKGLLTYRKNNGK
                     DIFLKVLDLQAGQLLYPNGLLLSQGQMTADYRNMSFSGSILSGNKVLTTWDLMVGTRR
                     TIWGRVSDISTFTVDGPKEFQISTTNEGVQYRGTAVVDNGFGLVTWLSQDKTQQRIRG
                     YKVDLANPGSLKYGLNNFFVSPLIERDYTIRAKIKY"
     gene            complement(5798..5977)
                     /locus_tag="EAMDCDCE_00092"
     CDS             complement(5798..5977)
                     /locus_tag="EAMDCDCE_00092"
                     /inference="ab initio prediction:Prodigal:002006"
                     /codon_start=1
                     /transl_table=11
                     /product="hypothetical protein"
                     /protein_id="X:EAMDCDCE_00092"
                     /translation="MENRSLPSGAGADPGDPFPEPGLPPTPLPDEGKLAPFGIPSKAH
                     HQLLDFPFFLAKFHT"
ORIGIN      
        1 tttttaaaaa gctgttatag gtcaaatcaa ttttataatt aattgcaaaa ttaggaatat
       61 agatttttgt tttttagaaa ttttaactga acatgagttt agagtaagaa cccatgattc
      121 tgaaaaaaaa tgaaatctta aacattatgg agatcgattt ctaaaatgtg ggagtacaac
      181 aagccacgat tttatgaaca aattctaaaa ttgtaagaac tactactttt agaaaagcct
      241 ttctcatttt cttacgcaga gaatttacgt taatacaaat tccaaaaggg tagggtgttg
      301 gaatatgtta gtcaaatgat gttattatct ttcagttcgc tcaatctatc taagtgaaaa
      361 caaaattcaa gagaacggat gaatttacaa attaaactcg aaagtcatca tcgttgtttt
      421 tcgttttatg acagaattcg atcaaaagaa cacaaggaat aatcaaaata taacattgaa
      481 tgtgataaag ttttttcgtt caacgttcct ggttttgcaa aacatagcct ccaacattcc
      541 tcatctatag aatattaaac tcacagtttc agtgttcaaa accaaaaaaa ttaaacaaag
      601 accaaacgaa acaaaataaa cgcattctta gttataacat gaatttaaat aagaattaaa
      661 gacgtgaaaa catattcgat tttgtgcaac ttaaaaacaa aaaaaacttt tagtatccat
      721 aacgaacgtt tggcgattac tcgaatagaa tcaaaaaata tgatatattt ttggtaagag
      781 tatcacaaaa aaaccatttt tttcgaaatg ctgtagccac aatagacctc atttttttca
      841 tagtcgaaaa gaaacttttg aaaaacgacg ttatcaactt taacaaaaca aaatgaaggc
      901 ataacaaacg taagatgaac aaagaacgaa tgtatggctg atgaaagacg taatagatca
      961 aaagtgaaaa taaagaggtg aaaaatgata aacgttctaa ggaaaataca tctaagtata
     1021 ttccatatta taatattctt aaccatacca tttcttgcaa cgtgtagttt gtttgagaaa
     1081 gatcgtaaca cgatggaaaa cgtggatcta gcaggagcga tttggttggc cgcagaacct
     1141 gtaaaaactc aggtaaacaa cgaaggagta ccggtaaaac caggaaactc tggaactgga
     1201 ggagcgggtt ccacaccagt aacacccgta gacgcaattt tcaacctacc tccaggtagg
     1261 accgtaaatg caaatgcttt gatgggaacg atcgatccca cgggaacgaa tatagtaaac
     1321 gactttgacg gagacgggat cttaaatcag aacgaaacgc tgactaacgt atggatagca
     1381 gactatccac agatagaaac tacaatcgca cctcctgtca ctttaaagat acagatctta
     1441 aaaaattcaa gtaaccaaag tgatcagatc gtaagtgaga tcaactcaaa cgactttgaa
     1501 gcctctaaaa acgaaggatc tgaaaagata caccagaacg agttaaatga aagaaccgta
     1561 cagtttcaag attcatttag tacggaaaca gaaatgggac agtctcatga aaaaagtatg
     1621 tccgcgggaa tgaccgccgg ttttggaatg ggacttgtat ccactgggat gaactacagc
     1681 aacagtagtc gagacagttg gaacgcaaaa aatgctacat ccgcaactac aaccaaatgg
     1741 gcggatagac cttttaaaaa caatatagat agagacgctt ggaatttaaa atcggattca
     1801 tctacaaaca aagccagaaa gtatcgatcc gataaatcca caaaggtcaa tgaaacgtct
     1861 acggtagaac caaacgcggg agtagtcaga gccgctttgt atatcaaaaa tttatcagtc
     1921 aacatgccgg tcaaaatatc aaacatactc tgttctttga tgtttgaaac acctggagga
     1981 gaactggttc ccatgtcttc ttttagactg agaaacgacg actatagtct ttttgaagtg
     2041 gaagtatatg gaggatctga ctttggacca tatgtagtag aattaacaaa tttgaataca
     2101 gcggaagtag aaaaagcaat cgcagccgga tatacaccta agatcatgat cgtggactat
     2161 accatgactc acgtagcgga ttctaattac aaatcatctc tactcagttt taccggaaac
     2221 aatctaaaga tcatagaaga aaatgcaaaa ggaagaaccg cactggtaaa agtgtatgga
     2281 ccaggagtca gagaaatgta tcgtgtgacc gcatttgata caccgaacgt atccaatccg
     2341 tgtaacacaa aaacggcgga cgtattttct cccgggatca gtttaaaaaa agctttagaa
     2401 agaatttctt gttccgggga caatattaca tttaaggatt atgtaataga tttgtctgaa
     2461 tcggctccta agttaggaga gtccagagtt tacttaaaag gaatccaatc gtttggagga
     2521 gtgagtacca acattccttg tgaggatgaa actagtaccg gatcggacgg tgtgagtaga
     2581 accgcttgtg ttcaaaaacc atatagccaa tggacagaat cagaaaaaat gaattctgga
     2641 gtttgggcga tttattccaa aggaaaattt tattctccaa ccgaatactg gaccgactct
     2701 ggaagtgttc gtagatttga tccttggaga ggtgtagttg cggccccaat tttaaaaggt
     2761 gtggattcta tcatctgggc gggtgatagc tacgacttag tttacatttc ttttaaggac
     2821 tttatcaaag tagaacaaaa gtttggaacc aatcctttag aaaccggaaa cggttatcct
     2881 ctcaatacaa aatgggatct taaaactctc ggaaatcatc cttattatcc ggatacaaat
     2941 tcactttatt tgggtgaggt aggttttgga gaaagggtag aactaaaaat caagttggac
     3001 aagacgaaat acctttcgcc taactttggt actgcggtgg acacgggtcc gtatcagtat
     3061 tttacaaact ttacttacaa tcctcaagtt tcttcggatc gttacaatat caatcaagcg
     3121 gctgattttg agattagtct tggatttggc ggaaaccgga cggattggtt tcatgtagtt
     3181 aaggatttga gttcaagtga tccttacaaa ctaaaaaact gtggaacgac tctggacttt
     3241 atcagtcaga cgtatacact ttgtgttcaa cttccaacac tcagtactag cgtagatcct
     3301 gcgattagtt tagtaaaatt gtatattcga cctgctttaa gtagcgcgta tcgtaaaacg
     3361 atctggcctt tacacttttc tcaggttcgt aaattaaaag gagaagcggg ggttccgatt
     3421 gtaaagggta caagtcttgt gaaggtagcg aactcttacg gttctgtaaa cgtaggtgac
     3481 aactttttta tccaaggaga ttctacaaac tacaaagtag ttcaggtttt accggttgca
     3541 caggacggtt cttttgacgt tcagttagat cgtctgattc aaatagacgc tccaaaaaca
     3601 acttctatgt atgtgcctgg aactttgagt tctccggatg tcaggctttc catggataca
     3661 gggtttacaa ccgactggaa caactttgtg aattcttctt ttaactctac agcgtttgat
     3721 cagattcaat acaaaccctt tgtttcgagc gggaacgtga gttgttcttc gattccattt
     3781 catcccggtt cttgtttggg ttttactccg gagttaaatt ctctcaactg gatggggatc
     3841 tacaacgaag gtgtggctct ttggaattcc tgggcggatg gtggagactt tagcaatttc
     3901 ttgtattccg gtttagtccg tttgacggct ccgagtggta agtcgtatcg tctggaaagt
     3961 acaaacacag atttcccgat tagcgcggat gtaaacgctc cgagtttaga tcatccatct
     4021 gtagtgaacc acggggacgt tgctttgact gtttggagac aaggcacgac tctgattgga
     4081 agatacaatc agattagtac aggtcaggcg ctcggaaatc cgtttaacat caattcggcg
     4141 gcttctaccg gaaattatat ccttaaagca aagaatggaa aagcggtctt agtatgggat
     4201 aacggggata acctttatgt atctgtcagg gatctgacca atttatcaac gatcgtaagt
     4261 gaagcgtttg tagctacccg attacctcat gttctttcgg gaactacata tatgtttgat
     4321 attgcaattg gtaataaccg tgctgcgata ttttggaccc aacagcctat gggaaccttt
     4381 actcttgatg atagtggttg tgtatcttgg ttttgtaccg gaacgtttgt attcaattat
     4441 caaggagtgg ctcgttggat ccgtttagat aatggaacct ttcaaggagg aaatacaaat
     4501 attgtaaatt ttgtatatac taagcactgg gactcatttt cttccatgcc ttattactac
     4561 gacatacctt atttgcaagc tgcagccaat gacaataatc aagttgtatt tggttgggta
     4621 ttagtaagac aaagttccga agatcacaca gtctatggtt ctgtatatga tctaactaca
     4681 ggaactagaa tcggaacaga caaaactctc ttgagtgaag ccacaagacc agtagatact
     4741 ctacaagtag gagctgctac gggaagagga atggtgcttt ggagaagaaa cgacggagta
     4801 attttaggaa gagggatcga tacttccaat tctaatttat taggaacttc gaatattgaa
     4861 atcgaatcgg gaagtgtgga ttcactgaaa cttacctcct ctggagacaa aggacttctg
     4921 acatatagaa agaataatgg taaggacatc tttttaaaag ttttagatct gcaagcagga
     4981 cagttgttgt atccgaatgg attgttattg tctcagggac agatgaccgc agattacaga
     5041 aacatgagtt tttcaggttc catcttatca ggaaataaag ttttgactac ttgggattta
     5101 atggtcggaa caagacgtac tatctgggga agagtcagtg atatatctac ttttacagta
     5161 gacggtccaa aagagtttca gattagtact accaacgaag gagttcaata caggggaact
     5221 gctgttgtag acaacgggtt tggacttgtg acttggcttt ctcaggacaa aacacaacaa
     5281 agaatacgag gttacaaagt agatcttgct aatccaggct cgttgaaata cggactgaat
     5341 aacttctttg tgtctccttt gatcgaaagg gattatacca tccgagctaa gatcaaatac
     5401 tagtagatag gttttaggag tgagtgaata ggccttccga aggaaggctt tgcggaagtg
     5461 aattctttct gtctatccac tcgctcctaa ctcttcgcaa ctggatttgc attagaaaaa
     5521 taaaatgtac taaagttaaa agataaataa aagtaaaagc gaaattaaga agaaagattt
     5581 aacaaaaaac gaaaagaaaa agcaaacaag atgaacgaag aaaaaacaaa tagaaagaca
     5641 gagaaaaaac ggaacgcgct tacaaaaaag acttcaccac aaaagaaagg aggaagtttc
     5701 tttttccatt ctttagaaat attctgggaa ttaaatcgca ctcatacatt caaatatatc
     5761 aatatactac tgttcttttg ttttttgttt actacaacta cgtgtggaat tttgccagga
     5821 aaaaaggaaa gtccaataac tggtggtggg ctttactcgg aatcccgaac ggagcgagtt
     5881 ttccctcgtc tggaagtggg gtaggtggta gtcctggttc tggaaacgga tcccctggat
     5941 cagcacccgc accggaagga agtgatctat tctccatatc gactaactat gcacaagcga
     6001 tagacgatcc cgaaacaaaa gcagaaccgg tcgctggagc ttcttttgta gcatccccgg
     6061 aaccaaatca ctacggaaat atcagcctaa catatcccat ccaaacacct gcgggaagag
     6121 caggagtaga acctaaactc agtctttcgt attcttctac aggaggagat ggatggttag
     6181 gaataggatg gagtctagga cttggaagta taacaagaat cccagaatac ggagccctct
     6241 actacgacac aagagacagt tttagctgga acggaacaag acttgtcaaa gtgagcggaa
     6301 acaatacaaa cgaaaacgga gtctaccgag cagaaattac aagtgaagac tttctaatat
     6361 tcaaactttc tcaaatagaa agtgggggag tttgggaagt gttggactca aacggaacca
     6421 aaaccatcta cggagaaagt ttagaaagta ggatttttga tccttctaat tttagcagaa
     6481 cgtatagctg gtatttgaca aaaacagaag acaaaaacgg aaattatcta caggcaaatt
     6541 acgataattc agaatattca aaaaatagaa atctctattt aaaagaaatc agatatacag
     6601 ggaactctaa aagtgggcta tccgccaaac aatacgtaag gtttgttaca aaacaaagag
     6661 aagattttta cgtttctaat acacctggtt tcctcatgaa aatggacaga atccttgaaa
     6721 gaatcgaagt aggttgggac gggggaggaa aattgtatga gtatataccg gaatacgaaa
     6781 tttctacgga ttcgggaaga cctagaatta aaaatataca atccagtaaa cacacaacca
     6841 aaccagagtt tttttatcaa acttccagca gactacttac ctggcagaat atagtcaatc
     6901 aaacctccag tgagttagaa gacaatccgg aagcgaccca atactttgaa ggagacttta
     6961 acggggatgg gatttctgat ttactctttt ttaatccgaa gtcagggaat tggaaggccg
     7021 ccgaaggaag aaaagaaggc gggtataact tcaaactgta tgcaaaccgt tatcaaggat
     7081 acggaaatga cgaaaagata aaattcttca aaggaaacgt aagtggagac tacaacgcag
     7141 acggaagaag cgatattgca ttttacttac ccgaaaccag agactttgta gtagcagaac
     7201 acgacggaag agttctgcag tttaaaagtt acggaagact gatgaattct gttcccgata
     7261 tttttagaat ggaatggttt ccaggagact atgacggaaa cggactgagt gatagtgttc
     7321 tttttgacga acctacgggt cagtggactc tcatgctaaa caaaggggga agttttgagt
     7381 ttttaaggtt tagtaaaaag tttcaaaacg tattcagaaa cgattataca ccggattcta
     7441 atttagatag ttcgaataca aatgatttga caaaaccggg aaaggatcac gacaaagtaa
     7501 actttcttgt aggagactat aacggggatg gaagaacgga tatttctttg tatgactcta
     7561 gatcgggaaa gtggtttgtg ggtgaaaatc atcgcaatcc aaacaaaaat gattccgtaa
     7621 cttttcaaat gcagtggaaa ctctacaagg tatttaccac acccgaacag tcgttatttg
     7681 gacacgaccg gtttagcggt gattttaacg gagatggttt ttcagatttt ctaatatttg
     7741 atcgaagtaa tggagaatgg acgttaggag aaacggggga tggaacgatc aattttaaga
     7801 tttggtctag aactcctcag tttaaaacag taacccgttg gctccaaggt gattttaacg
     7861 gagacggaag aaccgatatt gggttttact ctgcaagtga cggaaagttt tggatcggag
     7921 aagcgacaca aagcggattt agatacaaaa tctatagcga tctaagttat ggacctgatc
     7981 cggaccgtat cctcaaaact cctcttccta aagacgaggt aaaaatagaa tcgggtaaaa
     8041 cgagtttaag tgtatcgagc aatacaaaga cgattttact ttcttacaaa tatgacggaa
     8101 atctaaactc tggaaaagga gaacttgtat ttgggggatg ttttactcag gatgattgtt
     8161 cttcttctcc cgagcttctt atctttgaca gaaaggcaaa tgcatgggat ctaaaacggg
     8221 gaaataactt tacagaaaga gtcaatactt ctttgaaccc ggaagcttct gggattacca
     8281 cccttttggg tggaaaaccg gatcgttata caaacaattt aaaagacgaa gtcctatttt
     8341 acaaaaaaca gggaactacc aatcagtttt ttagttttaa aaatacaaac ggaactacat
     8401 tcgatatttt gaatttagct acctttacgg atacggacgt aactaagttt gatccgttaa
     8461 atagcggtta tgcggtagat cattttgaaa acaatacttc tcagtcggtt ctcatcttgg
     8521 atgatcagac ttccagtgga aacgcacgat ttgttctgag tggtctaggt ggaactaagt
     8581 ttttaactcc cagtggggat cttaccccga ccgacttaaa cgattttttt caagcgggga
     8641 caaacgagaa tcgccagaga agaaaagaat ttagtttttt ttcaggcaag tttaccacaa
     8701 cacaagcaca acttgtaatc gtagatagaa gaactaccac acacaaatgg tatttaggaa
     8761 cgatttcttc taacgccatc cagtttaaac gtttaacggg ggagtttgta cttccgatta
     8821 ctaccacgga ctacaattca aaaaacccgg cggggatcgt atatgctctt acgaatacgg
     8881 gcgagatcgt gtttgggaaa aatttagaca acggaacttc atttaccaaa gttaaaatca
     8941 attctacaaa tattcaaaaa aacgtatata acgcgggtat gatcggtttt agtgaccagt
     9001 ttgacaatgg aggaaacccg attgtggtct cgggtgggga agacaaaatt tatgatctta
     9061 cacagagtag gatcgtttct ttgccggcga gtgtagttac aaaaaattta gacaggcctg
     9121 acttaatcgc gcaagtctat gtatttcgtt ggatccaagg agactataac ggggatggac
     9181 tgacagacat tgggatcttt cacttaaaag aacctacctg gtattttgca ctgagcacgg
     9241 gaagtattcc cgatatcatc gaaagggtca aaaacgggat tggaggtatt tatgattttg
     9301 aatattccaa ttctacgaag tttgacaata caggggaaga tgatattccg gacttaccta
     9361 caaactatcg tgtttgtact agagtttcaa tcgacgatgg tttttctaat atcatcacaa
     9421 aagattttga atacaaaaac ggttttgctt tttctacatt tttaaacgga aaaaaagaat
     9481 ctgactattt tgggtttagt gagtttaccg ttcacgaagc ctacggagaa aaaacgatac
     9541 atctgtatca tactacacct tacgccgatt atatgatgaa ccgcgcgctt tccggagcag
     9601 aaaaagaaac tcgtatcgta ggaaatgaca ataacgacta cggaaccatc cagacaacgt
     9661 atgatgtaaa accaattgtc agtgcaccgg gtgtgaccag ttaccttcct gttacgacga
     9721 gacttgagaa gtatttaagc ggtcaaagaa ctacgacaca aacctacgac gtggtgatca
     9781 acggaacgaa gatcagtcgg aagaccgagt ctaccacgga tcattttagt gatactgtgc
     9841 acggtgttac gaccacaact tccatcaccg attttgaaac cgatgatact accaaccaaa
     9901 gaagggcgac tcgaagtgtg ggtttgagtg gtagttccca cgagattacg tccctacttt
     9961 cgtatgacac aagaggaaat ctaatcaaac gtgcgagttc ctataccgga agtgggcttt
    10021 ctcctgtggg aactcacaca actgagtatg aatatgacaa tcacgggaat cagacaactg
    10081 aaagggacac aagttctagt cctgcgcgtg ggaactctta cgtgtatgac aatgagcttc
    10141 aacagtttgt aacccaagag acaaaattgg ggggaagtat tacactaaca accacacatc
    10201 aaatcggata cggacctgcg tttggagttc cgaccacaac tacggatcca aatggaaaca
    10261 aaagctattt tgaatatgac aattttggaa gactggttcg aacgagttct gatacggatg
    10321 tgggaactct cacaaccgct agttacagct atgattctag ttttccacta agtgcaaaga
    10381 caacgtttgt gacgggaacg ggagatccag actttgcaag taggacctat accgacggaa
    10441 tgggtcgtaa catatacacg gtaaaaagtg cgtctaacgg taattttgcg attacgggaa
    10501 gacttgtgta tgacacaacc ggaaaactcg tccgtaaagg acaaagtagc tgggcgagct
    10561 ccggagaaat cgaccggttt gtattgcact tagaagaaaa aaatccgact tcttttgaat
    10621 acgatccgat tggaagaatc aaaaaaacga ttctaccact tgcccaagga gaaacttctc
    10681 ctgtggtcgt aactacagca tacaacagtg catttgaaac gacagaaact cacagttctg
    10741 gaacgagtaa gcgcactgtc aaaaatgcga gtggggaagt attgtatgta gaagactttg
    10801 ccagtgacgg aacaggggcc aagatcggat tttgttacga catcgccggg aaccgaatta
    10861 aaaagtccga tctcaacgac ggcagtttga tgagttgtcc aaatccaagc gcgggagtac
    10921 ccacaaaaga cgtttctgga agaaaccaga cttattggag ttacgacgca tttggaaagt
    10981 taaaagctca aagtgatcct gacttaggag taagttccta caactacaac acgtttgggg
    11041 atttaacttc gaccacaaac gcaaaagggg ttactaccac tttcacgtat gacggtgtcg
    11101 gtagaatcct gactaaaaat atcccagaag ggaatattga atatacgtat gattcttttt
    11161 cggggagtga gaacgcgtta ggaagactgg tacggattga agactccagc caaaacaaaa
    11221 cctttagtta cgacaaatta ggtcgtgtta aaaaagaaac cagagtgatt ttagcgacta
    11281 cagaaggaaa tcctcttcct tctgaaaccg ccggaccgta tattacagaa actagatatg
    11341 atttactggg tcgtgtgact cgtatcgact atccagaaca tccgatttct cacggaagaa
    11401 tgagggcttg ttacaactac ggaaccgccg gttacatcag tgg
//
LOCUS       EAMDCDCE_56             1011 bp    DNA     linear       08-DEC-2021
DEFINITION  Genus species strain strain.
ACCESSION   
VERSION
KEYWORDS    .
SOURCE      Genus species
  ORGANISM  Genus species
            Unclassified.
COMMENT     Annotated using prokka 1.14.6 from
            https://github.com/tseemann/prokka.
FEATURES             Location/Qualifiers
     source          1..1011
                     /organism="Genus species"
                     /mol_type="genomic DNA"
                     /strain="strain"
     gene            complement(254..712)
                     /locus_tag="EAMDCDCE_00093"
     CDS             complement(254..712)
                     /locus_tag="EAMDCDCE_00093"
                     /inference="ab initio prediction:Prodigal:002006"
                     /codon_start=1
                     /transl_table=11
                     /product="hypothetical protein"
                     /protein_id="X:EAMDCDCE_00093"
                     /translation="MKRICLLIGAPGSDTKGNYLNGVSVDMERMRQYLYSNVGGAWYP
                     NEIEQVVNPSEHKLLSLLNEIKYSDYSLILFSGHGGTSIKNGKTYIEINSDGDDFEAE
                     GLINYTDREVVIIDSCRSYFTPPTSLQGGTYYKSLINEQTNFSIKTSKIL"
ORIGIN      
        1 agtatttctt ctaatcgaac cctccattgt tgggtgttgt gttctaaatc tttgcgatac
       61 gagattctta gcagtattaa aagtgtaatt caattcttga aatatatttc gatcattata
      121 attattgata ttgtttcctg tagaaatcaa actttgagta aaaattccac cttcacttgt
      181 atcatttgct gtctctccaa tcgaacatgc gtataatata agtgatcctg gatcagcggc
      241 aagaacttgt tcatcataaa atcttcgatg ttttaatgct aaaattcgtt tgttcattaa
      301 ttaaagattt atagtaagta ccaccttgga gtgaagtcgg tggagtaaaa tagcttcgac
      361 aactatctat tatgacaacc tcacggtcag tataattaat taaaccttca gcctcaaaat
      421 catctccatc agaattaatt tcgatataag tttttccatt ttttattgaa gtgccaccat
      481 gcccggaaaa aagaattagc gagtaatcag aatatttaat ttcatttaat aatgataata
      541 atttatgttc acttggattc acaacttgtt caatttcatt tggataccag gcaccaccaa
      601 cattgctata aagatattgt ctcatccttt ccatatcaac agaaactcca ttaagataat
      661 ttcctttcgt atctgagcca ggagctccaa ttaataaaca tattcttttc attttattct
      721 tccataatta ttcgattaac tattctaata aatttcttat gataacccaa ctgcttaaac
      781 tctgtgtgaa ttaatttttt ccaccaatat ttatgaggaa ttattaattc aggaacatgt
      841 acgtattctt ccattttagc tatattaaat ttgcaaaata tagataatct ctctaaataa
      901 ttaaaaacaa ttatacaata gctatcatat ctcagatctt tttcttctaa tttgatttta
      961 gaagaaaatt caactatata ctctttgctt tctaaatatg gatattggat a
//
LOCUS       EAMDCDCE_57             6240 bp    DNA     linear       08-DEC-2021
DEFINITION  Genus species strain strain.
ACCESSION   
VERSION
KEYWORDS    .
SOURCE      Genus species
  ORGANISM  Genus species
            Unclassified.
COMMENT     Annotated using prokka 1.14.6 from
            https://github.com/tseemann/prokka.
FEATURES             Location/Qualifiers
     source          1..6240
                     /organism="Genus species"
                     /mol_type="genomic DNA"
                     /strain="strain"
     gene            107..283
                     /locus_tag="EAMDCDCE_00094"
     CDS             107..283
                     /locus_tag="EAMDCDCE_00094"
                     /inference="ab initio prediction:Prodigal:002006"
                     /codon_start=1
                     /transl_table=11
                     /product="hypothetical protein"
                     /protein_id="X:EAMDCDCE_00094"
                     /translation="MVLNASKLDLTDLLVICVSSSFTVKRVREYLYVFVSETDLEIVK
                     PLFGMTTSTILFLS"
     gene            972..1280
                     /locus_tag="EAMDCDCE_00095"
     CDS             972..1280
                     /locus_tag="EAMDCDCE_00095"
                     /inference="ab initio prediction:Prodigal:002006"
                     /codon_start=1
                     /transl_table=11
                     /product="hypothetical protein"
                     /protein_id="X:EAMDCDCE_00095"
                     /translation="MALPYVPKTEIEYRLAIQNYLIASGSKLSNFNPGSRIYTWICAI
                     ANVLAEGDLRTLNGFDYSIREGIYNALGYPRLPGLKSVGIVRIEHKDNLENIEIPILL
                     "
     gene            1547..2161
                     /locus_tag="EAMDCDCE_00096"
     CDS             1547..2161
                     /locus_tag="EAMDCDCE_00096"
                     /inference="ab initio prediction:Prodigal:002006"
                     /codon_start=1
                     /transl_table=11
                     /product="hypothetical protein"
                     /protein_id="X:EAMDCDCE_00096"
                     /translation="MGRSTPLGIYTAVISIPGILGAQITTNKNPYSGAIEFGWINIYV
                     SDGTSNPPQSLLDLVLKTIEGDLNDPSNFPGFSAAGTWVNVFKIPVLGITVRFRLEVL
                     NNSQVSLEEANTIATNALTSYINTLPIGFDVLLKQVEATILKSHPDFYRVTILEFYGK
                     LANNPVPNPIPTPNDISVPPTFLPRTGGSSLGVITCEISKVDSL"
     gene            2158..2751
                     /locus_tag="EAMDCDCE_00097"
     CDS             2158..2751
                     /locus_tag="EAMDCDCE_00097"
                     /inference="ab initio prediction:Prodigal:002006"
                     /codon_start=1
                     /transl_table=11
                     /product="hypothetical protein"
                     /protein_id="X:EAMDCDCE_00097"
                     /translation="MNKLLDKLPQFNPTDPTFQSLWGNLDRPELSPVTNINDINKGAL
                     FNSVEWHLSFQELAFTCATLTQAEGRFLTKWANLLGIERPLGMDDAEFVGYILGYVLS
                     NEPTLTKISLIFQRPDYAVLRCNELGFTSDVSATDTGLFLPGPNTKAVSSIVTPLLGV
                     SYILVEDFSSISNVQITELNRILAAGTAVYIGAKNAD"
     gene            2741..2968
                     /locus_tag="EAMDCDCE_00098"
     CDS             2741..2968
                     /locus_tag="EAMDCDCE_00098"
                     /inference="ab initio prediction:Prodigal:002006"
                     /codon_start=1
                     /transl_table=11
                     /product="hypothetical protein"
                     /protein_id="X:EAMDCDCE_00098"
                     /translation="MQTEVSLTNNELKTYYQNVFQKINADDINRLSGALNDDSYIRIL
                     LTSILFCIGRNSDTAIGFQVSLKKSECDFSG"
     gene            2961..3515
                     /locus_tag="EAMDCDCE_00099"
     CDS             2961..3515
                     /locus_tag="EAMDCDCE_00099"
                     /inference="ab initio prediction:Prodigal:002006"
                     /codon_start=1
                     /transl_table=11
                     /product="hypothetical protein"
                     /protein_id="X:EAMDCDCE_00099"
                     /translation="MGSGIFIKSDSVYIFPETTLTPNANSVVGIYEMEFESVLSDEKS
                     VAVFNSQTERFQPQPKPTRKTYRTRLYEQWLNTNGNPLVTQNRIGLLKYAKNGNNITN
                     FVRTLPVFDPKLAGVDVVLNPNILDNTSLSSAINWLYTYIESKNFIKTTPSQGFDNAN
                     FRIRTQGNFAYWSKDEGINWLPFA"
     gene            3566..3952
                     /locus_tag="EAMDCDCE_00100"
     CDS             3566..3952
                     /locus_tag="EAMDCDCE_00100"
                     /inference="ab initio prediction:Prodigal:002006"
                     /codon_start=1
                     /transl_table=11
                     /product="hypothetical protein"
                     /protein_id="X:EAMDCDCE_00100"
                     /translation="MGNFGSNRYDVFPKGSYSVGDTWHVVDAHLDYGTTVNDCNQCGG
                     YDSCFSLGPWFTCPDCPGGYSQSNSIGLCWTGGGFVVCCTSTCCRHLCNSCYIPNWYT
                     RYRVLKYEFFNWKLISTYEIQGRYWS"
     gene            3957..4118
                     /locus_tag="EAMDCDCE_00101"
     CDS             3957..4118
                     /locus_tag="EAMDCDCE_00101"
                     /inference="ab initio prediction:Prodigal:002006"
                     /codon_start=1
                     /transl_table=11
                     /product="hypothetical protein"
                     /protein_id="X:EAMDCDCE_00101"
                     /translation="MIEKKDLDHRLEICLSCSLLLKGFLSERCSVCGCFVRLKTKLKQ
                     ESCPIKKWM"
     gene            4466..4687
                     /locus_tag="EAMDCDCE_00102"
     CDS             4466..4687
                     /locus_tag="EAMDCDCE_00102"
                     /inference="ab initio prediction:Prodigal:002006"
                     /codon_start=1
                     /transl_table=11
                     /product="hypothetical protein"
                     /protein_id="X:EAMDCDCE_00102"
                     /translation="MILYEFFKFIFSARASTVILFKKKKFSLIFRNYFSLGLIGFPIF
                     SFKVEKQIQSRFKSCSLALIGLEIVIFIF"
     gene            4730..5389
                     /locus_tag="EAMDCDCE_00103"
     CDS             4730..5389
                     /locus_tag="EAMDCDCE_00103"
                     /inference="ab initio prediction:Prodigal:002006"
                     /codon_start=1
                     /transl_table=11
                     /product="hypothetical protein"
                     /protein_id="X:EAMDCDCE_00103"
                     /translation="MKSGILTHHFLKKLILIFFCFLLELQSQPKEVIIYQNLSVALRK
                     PKEVRILDLSRNKLSTLPKEIGQLVNLERLYLRDNELTTLPEEIGELENLKMLDITRN
                     KISSFPKEFWDLKNLEVLFLNGNNLSNLPEDISELEKLSIIDLNNNLLTTLPKEIGQL
                     ENLLTLSLSSNKLISIPDEIGKLKKLRRLNLWNNPTLKTTEDNIRKLFRNQDITIEIS
                     P"
     gene            complement(5486..5707)
                     /locus_tag="EAMDCDCE_00104"
     CDS             complement(5486..5707)
                     /locus_tag="EAMDCDCE_00104"
                     /inference="ab initio prediction:Prodigal:002006"
                     /codon_start=1
                     /transl_table=11
                     /product="hypothetical protein"
                     /protein_id="X:EAMDCDCE_00104"
                     /translation="MDQEHFIHHPEVLHLRAFLVEGLYFQKLTHALFDDILMNVDKRF
                     KDRDRLIEFITKENLLGDYEKFLQQKEYE"
     gene            complement(5746..6240)
                     /locus_tag="EAMDCDCE_00105"
     CDS             complement(5746..6240)
                     /locus_tag="EAMDCDCE_00105"
                     /inference="ab initio prediction:Prodigal:002006"
                     /codon_start=1
                     /transl_table=11
                     /product="hypothetical protein"
                     /protein_id="X:EAMDCDCE_00105"
                     /translation="MFAKDANDKPNQTIQIRAFKWFQENRSKYGSRAVSALQSYIKEL
                     QSGEFENFNFDSVATNVQKEALKTIGSREKALSNQKMLEMMLENITKNYQRILGDNIS
                     SLSPQTSKELAASIALCSDKGVGSTAILGKLGIIIQDLTQIQHSLQTKLKEIEDNSTI
                     SLLF"
ORIGIN      
        1 tgtagaactg gcaaacactt gtaccccgtt tgcgactccg agcaacgctc ctgataattt
       61 tagaggtagg ttgactatat tttccagttc attcataagt ccggatatgg ttctaaacgc
      121 gtcaaaatta gatcttactg atttacttgt gatttgtgtt tctagttctt ttacggttaa
      181 aagggtaaga gaatatttgt atgtgtttgt atcggaaacg gatcttgaaa tcgtaaaacc
      241 gttatttgga atgactacct ctacgattct atttctgtcg taatctcgaa atactaaggc
      301 atgagttcta aaactaaatc ttctttcata aaatagggaa acgattttag aagcttgggt
      361 atcgtttgat gtatagtcta ccctttctaa acttttacta taatggagta aaaacataaa
      421 gtcctggaat tcctgtagac ccgatcgaaa gtctccccct ccaaaactca aataactgct
      481 tcttatttta ttgtaataac ttgtaagttg attcttaacg atacttttag cggctgtaaa
      541 tgcggactgt ataaatccag atcctcctgt taccgaacta ctcggttttg aaggtagtcc
      601 tagatgataa atatgaaatt caccttctaa tttaatctcg tgattatcgg gtccgtagtc
      661 taggaccacg gtagaaccga acgttttaga aatactagtt ctatatttaa aattctctgt
      721 ataacttaaa ggtccgttta caaaaaaata ttcgttacta tcgatcgaat ttaagttata
      781 gtttccgttt ttttcttttt cgtaaaaggc aaatgaaaat acgttttgag gttcgtacga
      841 attcagtcct aaaagtgtat ttactcctgt cttggctaga tccgttattc ccacttcttt
      901 tattttgtat gttaaaaccc attatcggga atttcccgat aatcgttttt tgaatataca
      961 ttcaaaagtt agtggcccta ccttacgttc ccaaaacaga aatagaatat agactagcga
     1021 ttcaaaacta tctaatcgct agcggttcta aactttctaa ttttaatcca ggttccagga
     1081 tatatacctg gatttgtgcg attgcaaacg ttttagccga aggagatcta agaaccttaa
     1141 acggttttga ttattcgatc cgggaaggga tatacaacgc attaggttat ccaagactcc
     1201 ccggtttaaa atcagtcggt atcgttcgaa tagaacacaa agacaattta gaaaatatag
     1261 aaattcctat tttactttag accttttcgg acttttattt gaatccatat cccccgttac
     1321 acttttagtc ggtcaagaat acactgaaat cgagataagg gccaaagaac ccggtataga
     1381 ctttaatatt cgtaggctat ctatcaatac tgaagaagga ttaggttctt taaatattca
     1441 acttcctgca aatactaggg tttggaatcc cagtgatttt accgggggaa gtaataaaga
     1501 aaccgaagaa agcagactaa aaagatttag gaactttatc gtttctttgg gtagatccac
     1561 cccactcggt atttacacag ccgttatttc gattcctggg attcttggcg ctcaaatcac
     1621 tacgaataaa aatccgtatt ctggtgctat agaatttggt tggattaata tttatgtatc
     1681 cgatggtacg tcaaacccac ctcaaagtct tttggattta gttttaaaaa cgatcgaagg
     1741 ggacttaaac gatcctagta actttcctgg attttcagcc gctgggacct gggtaaacgt
     1801 ttttaaaata ccagtactag gtatcactgt aaggtttcgt ttggaggttt taaataattc
     1861 tcaagtttcc ttagaagaag caaacacaat tgcaactaat gcacttactt cctatattaa
     1921 cactctaccg atcggttttg acgttttact caaacaagtc gaagcaacaa ttctaaaaag
     1981 ccatcccgat ttttatcgtg taacaatcct agaattctac ggtaaactcg caaataatcc
     2041 ggtcccaaac ccaataccta ctccaaacga catttctgtt ccacctactt ttcttcctcg
     2101 tactggagga tcttccttag gtgtaattac atgcgaaatt tctaaagtag attcattatg
     2161 aacaaattac ttgataaact acctcagttt aatcctaccg atcctacttt tcagtctctt
     2221 tgggggaatt tggatagacc tgaactttcc cccgttacaa atatcaacga cataaacaag
     2281 ggtgccttat ttaacagtgt agaatggcat ttatcctttc aggaacttgc ttttacgtgt
     2341 gctactctca ctcaagcgga aggtcgtttt cttacaaaat gggcaaatct tttaggaatc
     2401 gaaagacctt taggaatgga tgatgccgaa tttgtaggat atattttagg atatgtgtta
     2461 tcaaacgagc ccactcttac aaaaatctct cttattttcc aaagacccga ttacgcggtt
     2521 ttaaggtgca acgaacttgg atttacaagt gacgtttcgg caaccgatac gggtcttttt
     2581 cttccaggcc ctaacactaa agcggtttca agtatcgtca cccctctatt aggagtgagt
     2641 tatatacttg ttgaggattt ctcatccatt tcaaacgttc aaatcacaga actcaatcgt
     2701 atcttagcag cgggtacagc cgtttatata ggagctaaaa atgcagactg aagtttctct
     2761 tactaataac gaattaaaaa cctactatca aaacgttttt caaaagataa atgcagatga
     2821 catcaataga ctttcgggtg ctttgaatga tgattcttat atccgtatcc ttttaacttc
     2881 gattcttttt tgtatcggta gaaattcaga caccgcaatc ggttttcaag ttagtttaaa
     2941 aaaatcagaa tgcgatttta gtgggtagcg gtatattcat aaaatcggat tcagtctata
     3001 tttttccgga aaccactctt acccctaacg cgaattcggt tgtaggtatt tatgaaatgg
     3061 aatttgagtc cgttttgtcg gatgagaagt cggtagccgt ttttaattct caaaccgaaa
     3121 gatttcagcc acaaccaaaa cccactcgta aaacatacag aacccgtctt tacgaacaat
     3181 ggttaaatac taatggaaat cctttagtca cccaaaatag aatcggtctt ttaaaatacg
     3241 ctaaaaacgg aaataatatt acaaattttg taagaactct tccggttttt gacccgaaac
     3301 ttgcaggagt agacgttgtt ttaaacccga atatattgga taacacttct ttatctagtg
     3361 ccattaactg gctctatact tatatagaat ccaaaaactt tattaaaacc actccttcac
     3421 aaggatttga taacgctaat tttaggatca gaacacaagg taattttgcg tattggagta
     3481 aggatgaagg aataaactgg ctccctttcg cataacccca ccttttggtc cttcctcacc
     3541 cgttagtggt gcaggggggc attgggtggg gaattttggt tcgaaccgtt atgacgtctt
     3601 tccgaaaggt tcgtattctg tgggagatac ctggcacgtt gtggatgccc atcttgatta
     3661 tggtacgaca gtaaacgact gtaatcagtg tggtggttat gattcctgtt tttctttggg
     3721 tccttggttt acttgtcctg attgtcccgg tggatattca caatctaata gtataggtct
     3781 ttgttggacg ggtggagggt ttgttgtatg ttgtacttct acttgttgta gacatctatg
     3841 caattcttgt tatattccaa attggtatac tcgttataga gttttgaaat acgaattttt
     3901 taactggaaa ctaatttcca catacgaaat ccaaggtcgt tactggagtt aaatatatga
     3961 tagaaaaaaa ggatttagat catcgtttag agatttgtct ttcttgttct ttacttttga
     4021 aaggttttct ttcggaacgt tgtagcgtat gtggttgttt tgttagatta aaaacaaaat
     4081 taaaacaaga gtcttgcccg attaaaaaat ggatgtaaga atatgagttg ttgttgtgga
     4141 ggaaaagcta acactatgaa tcaggattta attttcagca aatcggccaa gtcactcaaa
     4201 tcgctaaaaa taagggatta tcggaaaaag atgcttctaa cgaagcgtat aacttagtaa
     4261 aaagtcttct ttcaaaaacg agtgaaatca ttcagaaaaa ccctaactta aataaggaac
     4321 tcatatttca tcaattgtct actcaatctt ttggtcttta tcattctaaa gacggtatag
     4381 aagagatttt agatacggtt tttaaatccg ttttagaaca gataaatatg tctaaaaaac
     4441 tttcagaaga gtttttaaac ctcaaatgat cctatacgag ttttttaaat ttattttttc
     4501 tgcaagagct tccaccgtta ttttatttaa aaaaaagaag ttcagtttaa tttttagaaa
     4561 ctacttttct ttaggtctca tcggttttcc tattttttct tttaaagtcg aaaaacaaat
     4621 tcaatctcgt tttaaaagtt gttctctggc tctaatcggt ttagaaatag tgatttttat
     4681 attttaaatt gacaaagtag atttgaaaaa atttgtttaa gtattcaata tgaaatctgg
     4741 aatattaact catcattttt taaaaaaatt aatattaatc tttttttgtt ttcttttaga
     4801 actacaatcc caacccaaag aagtaataat atatcaaaat ctttccgttg cattaagaaa
     4861 gcccaaagaa gtacgaattc tagatttgag tagaaataag ctatcgacac tcccaaaaga
     4921 aattggacaa ctagtaaatt tagaacgatt gtatctgaga gacaacgaac tgaccacttt
     4981 acctgaagaa attggggaat tagaaaatct aaaaatgttg gacattacaa gaaataaaat
     5041 ctcaagcttt ccgaaggaat tctgggactt aaaaaattta gaagtgttat ttttaaatgg
     5101 aaataatctc tcaaacttac ccgaagatat aagtgaatta gaaaaattaa gtataataga
     5161 tttaaacaat aatctactta caacactccc aaaagaaatt ggacagttag aaaatttatt
     5221 aaccttaagt ttgtccagca acaaattaat atctataccc gatgaaatag gaaagttaaa
     5281 aaagcttaga agattaaact tatggaataa tcccacctta aagaccacag aggacaatat
     5341 ccgaaaatta tttcgaaatc aagatataac gatcgaaata tctccttaag atataaatcg
     5401 gagaaattta atattttaaa atataataat ttatcgtata gactaaattg taataaaaag
     5461 tatttttaaa tatttaaaat actttttatt cgtattcttt ttgttgtaaa aacttttcat
     5521 aatccccaag caaattctct tttgttataa actctataag cctgtctcta tctttaaatc
     5581 ttttatcaac gttcattaaa atatcatcaa aaagcgcatg tgtcagtttt tgaaaataga
     5641 gaccttctac aagaaaagcc cttagatgta atacttccgg atggtgtata aagtgttcct
     5701 gatccatatc ttttttaatt tactaaatat attatgtatc ggtgattaaa aaagaagtga
     5761 aatagtcgaa ttgtcctcta tttctttgag ttttgtttgt aaggaatgtt gaatctgagt
     5821 tagatcttgt atgataattc ctaatttacc aagtattgcc gtagaaccta ctcctttgtc
     5881 tgaacagaga gcaattgagg cggctagttc ttttgaggtt tgtggggaaa gggaagatat
     5941 attgtctcct aagattcttt gatagttttt agttatattc tcaagcatca tttctaacat
     6001 cttttgattt gataaagctt tctccctaga gccgatcgtc tttaaagctt ccttttgaac
     6061 attagtcgcc acagaatcaa agttgaagtt ttcgaattcc ccactttgta attccttgat
     6121 ataactttga agagcactta cagcgcgact tccgtatttg gatctatttt cctggaacca
     6181 cttaaaagcc ctaatctgta tcgtttggtt cggtttatcg tttgcgtctt ttgcaaacat
//
LOCUS       EAMDCDCE_58             6106 bp    DNA     linear       08-DEC-2021
DEFINITION  Genus species strain strain.
ACCESSION   
VERSION
KEYWORDS    .
SOURCE      Genus species
  ORGANISM  Genus species
            Unclassified.
COMMENT     Annotated using prokka 1.14.6 from
            https://github.com/tseemann/prokka.
FEATURES             Location/Qualifiers
     source          1..6106
                     /organism="Genus species"
                     /mol_type="genomic DNA"
                     /strain="strain"
     gene            1733..2602
                     /locus_tag="EAMDCDCE_00106"
     CDS             1733..2602
                     /locus_tag="EAMDCDCE_00106"
                     /inference="ab initio prediction:Prodigal:002006"
                     /codon_start=1
                     /transl_table=11
                     /product="hypothetical protein"
                     /protein_id="X:EAMDCDCE_00106"
                     /translation="MSKNFFPLTNDLMFKILFVKEPDLLISILNSVLFTDGEHTIRNI
                     KILNPELVGSSPNDKRSYLDIRAQDEDGKIFHVEIQVAHQSSFVKRSLYYLSGLIRDQ
                     LNRGSMYSDLKPVYQINIVDFDLIPSENFHSKFKFREESNPDIILTDDVEIHFLELCK
                     FVKRDVRELRNNLEIWLYVLKHTSELEEEEMRILVDKTPDLSKAFTILEQYSNDPQKR
                     NELEAKLKSDRDYAYDLAARFEAGELQGIEKGAEKEKLKSARKMLEEGMRLDVILRIT
                     GLSKKDLKDHGML"
     gene            complement(2979..3398)
                     /locus_tag="EAMDCDCE_00107"
     CDS             complement(2979..3398)
                     /locus_tag="EAMDCDCE_00107"
                     /inference="ab initio prediction:Prodigal:002006"
                     /codon_start=1
                     /transl_table=11
                     /product="hypothetical protein"
                     /protein_id="X:EAMDCDCE_00107"
                     /translation="MLKVLLDTNIYISAILFKGKPRLVFQDLIDEIFTGYISKEILDE
                     IESTLSKPKFKLDDNFIQVVLSEIRDITILVKNKPIQNYLELRDRNDYHILESAFITN
                     VNYLITGDKNLLTLQKIKNFSIITPDEYLHLKEKYET"
     gene            complement(3346..3642)
                     /locus_tag="EAMDCDCE_00108"
     CDS             complement(3346..3642)
                     /locus_tag="EAMDCDCE_00108"
                     /inference="ab initio prediction:Prodigal:002006"
                     /codon_start=1
                     /transl_table=11
                     /product="hypothetical protein"
                     /protein_id="X:EAMDCDCE_00108"
                     /translation="MNQTVNISFEKALLKEIDKIAKREHRSRSELIREAARAYIEKKL
                     NGKLSLISLQKLLIEALFPKRTFLMKLNPSETKETLFNVESIIRYEYLHFCYSF"
     gene            complement(3866..4444)
                     /locus_tag="EAMDCDCE_00109"
     CDS             complement(3866..4444)
                     /locus_tag="EAMDCDCE_00109"
                     /inference="ab initio prediction:Prodigal:002006"
                     /codon_start=1
                     /transl_table=11
                     /product="hypothetical protein"
                     /protein_id="X:EAMDCDCE_00109"
                     /translation="MEGRKVEFVRKNTFPDALFIFSNRFIKVFRKERNYFKTGSYFID
                     HKRVDELYKKLDSIVDHSTPFHQLLPLERSEIVRFLVFHKFNFEDMPRAIEIVEILKT
                     TYMISLEKSIDHYWAIYNIVKSVDHSNITDYDLEEIIGIVVTIPISPENYANCIISNR
                     TRAIQKNLSIRELNRLIIEHVEKGYDIKDFDL"
     gene            complement(5194..5742)
                     /locus_tag="EAMDCDCE_00110"
     CDS             complement(5194..5742)
                     /locus_tag="EAMDCDCE_00110"
                     /inference="ab initio prediction:Prodigal:002006"
                     /codon_start=1
                     /transl_table=11
                     /product="hypothetical protein"
                     /protein_id="X:EAMDCDCE_00110"
                     /translation="MFDKLVKINCYSKSRILKKVAGNLLEKLYCCEINCTEIDRRVLF
                     AHHARGSTIVASKICENVVIYQNVTIGSNLRYNKITNEWENVGNPIIARNVIVSDGAK
                     ILGPVIIGENSVVAAGAIITKDIPPDSVAYGVNQFRPKDKNYDLVFNLNMINFERIIE
                     ANNKLIKKFSENKNQYKIKNNL"
ORIGIN      
        1 ctcttatttt ccgatatttc atttttgttc atctgagttt cttttctcgg gattttttcg
       61 tcttgaatat caaaacagaa ttgttttagg agaatggaaa aaagttcact ggttagaatg
      121 gaaagtatcg attggcctta gtacaatcaa ttagaaagtc cagaaacaat tccaaagtta
      181 tttgaaagaa ctcaaacaaa tgccaagtga aagaggatag aattaaaatt acaaagaaag
      241 atccgtacga agtttttaga gtagggtagt caaacttcca aaaggacgta agtataaaat
      301 ggagttcgaa tcttttagag actaggactt aaaaaaactt agaactgtat attctttagg
      361 aaacaaaaaa gatacaaatc tttttgaatc gtagtaggga agtaggttta taaaaagtca
      421 gtatttttta tttaaagttc taaaacgtaa acaactcata acggtaatac taagaccctt
      481 ctaataaact aaagaatgtt ctaaatacga agtcccattg aaacgattac gaactgttca
      541 atagttttaa aatccctccg tttttagtga atgatcaggt tttgattcaa gtttttttat
      601 ttgaacagaa tcaatttact ttagtataaa aacttagaat gagtctccac agaaattctc
      661 tcacttctat gacccttcga caaaataaaa atcttagtca gtaagatgtt tattcgattc
      721 atatcaaaaa acaggccctt ttatcaaagg aataggtttg ttgtaggaaa acagtaaaat
      781 ctgacttttc ttaagaatct ctatccagga aaaaacgagc caaaacagga caatttgaaa
      841 aaagtcatat tttttaagaa agtgggtaat ttctaagaat attcaaaaag tagcatgttc
      901 tttctataac tttgaatcca ttttttaaag aaattcgatt tcaggaaatt tcaggtcaaa
      961 tttcgacccc taaaatcctg aaaatttgag gtttggaagt gaattttctt tgttttggat
     1021 cttgaaaaga gaaagtggaa tctctgggat caaattttag atttaagtaa aacatttata
     1081 atcttaaaac aatattcaaa tgattcccag aaacacaaag agttagaagc taagttgaaa
     1141 tattttcgat gctctttcaa gagtaggtaa aggaaccagt ttgtataaaa atcttatcga
     1201 tgaaaactca aagtaacacg attatctaaa ctgttttagt caataggaat tcagataggg
     1261 taggcatgtt aaaatgaaat aaataatttc catgataaaa agacagtcaa aaccaaattg
     1321 tttcctttag gaacaagttc taaataaaag tccttgtttc ataaaaacca aaactcttta
     1381 aatcaaaaga tagtagtttg ttttgttgta gtcttaatag tttgaagagt aggcaaaatt
     1441 gtgagagagg aaattggagg aaaatggagg gaaaaattcg ggagtaaaaa ctgtatttaa
     1501 ttgcttaaga cttactatct tcaagggatg attaagaacc atagatttgg ttgtatgtgt
     1561 ttatagtttt aaaaaaagag attcctttct cttctaagat ttaaaacaaa gctaaaaaaa
     1621 cagaaacctt acaaagataa atttgtaagg gagaagataa aagaccgaat tgcaaaaagt
     1681 agtttcctca aaatatcttt ccagttaaga gtaaaacaaa agaaccaaac caatgtctaa
     1741 aaactttttt ccattaacca atgatttgat gtttaagatc ttgttcgtca aagaaccgga
     1801 tctactgatt tcaatattaa acagtgtgtt atttacggat ggggaacata cgattcgaaa
     1861 cattaaaata ctgaatccgg agcttgtagg atcgtctccg aatgataaac gttcgtattt
     1921 agatatacgt gctcaagatg aggatggaaa aatatttcat gtagaaatcc aagtagctca
     1981 tcaaagctct ttcgtgaaga gaagtttgta ttatctttca ggactaattc gggatcagtt
     2041 gaaccgaggt tctatgtatt ccgatttgaa gccagtgtat cagataaata tagttgactt
     2101 tgacttaatt ccttcggaga attttcatag taagtttaaa tttagagaag agtctaatcc
     2161 tgacatcatt ttaacagacg acgtagaaat tcatttttta gagttgtgca agtttgtcaa
     2221 aagagacgta agggaattaa ggaataattt agaaatctgg ttgtatgtgt taaaacatac
     2281 gtccgagttg gaggaagaag aaatgagaat tttagtagat aaaactccag atttaagtaa
     2341 ggcatttaca attttagaac agtattcaaa tgatcctcag aaacgcaatg agttagaagc
     2401 aaagttaaaa tcagaccgcg actatgcgta tgacttggct gctcgttttg aagcgggtga
     2461 actacaaggg atagaaaagg gtgcagagaa agaaaagtta aaatccgctc gtaagatgct
     2521 ggaagaaggt atgaggttag atgtaatcct tcggatcact ggtttgagta aaaaggatct
     2581 aaaagaccac gggatgctat aacctgtaaa gttaaaaaca agatcggaca ttcctcactc
     2641 agtgttgaat acgaaggccg ttgtcagcaa tcttgtgatc taattcacga attgtaaaat
     2701 agaatattaa agatatataa aatacttctg catttaggtt tttattcaca agggtaaaaa
     2761 cgtttgaata tcctataaat ttcttgcaaa gatatgaaca tagtttctgt catacttttt
     2821 caggttgctt ttcagattgt ctgaacttga ttacgccaaa tcacgaggtt tgagtgagcc
     2881 ttagcaaacg gctcgcaagt tgagtgacaa agcaatgtgt cgaagaccgc aggagtccga
     2941 acgggaatgt ggtattttgc gacacgaatg tcgctgaact aagtttcata tttttcttta
     3001 agatgcaaat attcatccgg ggtgattatg ctaaaattct taattttctg gagagtcaat
     3061 aaatttttat ctccagttat taagtagttc acattggtta taaatgcaga ttctaagatg
     3121 tgataatcat tccggtctct taactccaaa taattctgaa taggtttgtt ttttacaagt
     3181 attgtaatat ctctaatttc agataataca acctgaataa aattatcatc taacttaaat
     3241 tttggtttag aaagagtaga ctcaatttca tctaatattt ctttcgaaat atatcctgta
     3301 aaaatctcat cgattaaatc ttggaaaacg agtctcggtt ttcctttaaa aagaatagca
     3361 gaaatgtaga tattcgtatc taataatact ttcaacatta aaaagcgttt cttttgtttc
     3421 tgacggattt aatttcatta aaaacgtcct tttcggaaat aacgcttcga tcaatagctt
     3481 ttgaagtgaa atcaaagata acttgccatt tagttttttc tcaatatatg ctcgcgcagc
     3541 ttcacgaatc aattctgatc gagatctatg ttctcttttt gcaattttat caatttcttt
     3601 taaaagtgcc ttttcaaagg aaatattaac agtctgattc ataattcact attatataca
     3661 aagattgtat gactgtcaac agcattttct taatcctgct ctttctctaa cgccacacgg
     3721 atgtggtgtt cctccacaat tacgtctaac gaccgaggct tgagtgagcc ttagcaacat
     3781 cttgcaaacc gaatgtgcca aggccaagcg agagttgcgt tagcgatctc gaagcgccgc
     3841 gagaagttag gcgccgtaag tattattaaa gatcaaaatc tttaatatca tatccttttt
     3901 cgacatgttc aataataagt ctattcaact cacgaattga taaattcttt tgaattgctc
     3961 tagttcggtt cgaaataata cagtttgcat agttttccgg agaaattgga attgttacta
     4021 caattccaat gatttcctct aagtcgtaat ccgtaatatt actatgatct acgcttttta
     4081 cgatattata tatggcccaa taatgatcta tagatttttc taaactgatc atataagtag
     4141 tttttaatat ttccacaatt tcaatggccc ttggcatatc ttcaaagttg aatttatgaa
     4201 aaactagaaa tcttacaatt tcactacgtt caagaggtag aagttgatga aaaggagtag
     4261 aatgatctac aatagaatct aattttttgt ataactcatc tactctttta tggtctataa
     4321 aatagctgcc tgtcttaaaa tagtttcgtt ctttccggaa aaccttaatg aatctattag
     4381 aaaatataaa aagagcgtcg ggaaaagtat ttttgcgaac aaactcgact tttcttcctt
     4441 ccaatctaga gcaaatacag taactaaacc caaaaagaaa gtaaatgttg tttcgctaaa
     4501 ttttcctgtc ttaatatata caagtataga aaaaatcgct gcccaaagtg aataaatcac
     4561 taaagcccct gattccgaag taattgctat taaactaaag taaaccgcac ttattgcaaa
     4621 caagtaagca attgctggaa attttctaaa aaggtaagtg ataagattaa agaacgactt
     4681 attcacttcc gctgaactat ttaatattcg ttttactggc atgataatta tacttatggc
     4741 gcataactat ttttttacga atgtcgtata agcacctaaa aataacaaaa tatacgaata
     4801 taataaaacc ctggtaatcc atcaatccaa aaagcttaga aaatagaatt ggagcgtagt
     4861 tcaacgagac cgatagatga ttctcaaaaa cagtttggag tagattctac tgtgatgtaa
     4921 cactcagctt cccataatcg tcatttgttt atttttctaa tacatttttt atatctaaag
     4981 gaaaactctc tatgtttgta aaagagtttc tgattaaggg tgtcttaatt ttttcttaga
     5041 tagatttcta atttcagaaa ctcgctgaag tcgagaaaga ccaacgtcca tatattccca
     5101 ccgcttgttt tatattgcaa ataaagtgta ttatagcttc tttaagtgcg accgcttctt
     5161 cataagattt tattttggtt attacaactt cagttacagg ttgtttttta ttttatattg
     5221 gttcttattt tcgctaaatt ttttaatcaa tttattatta gcttctataa ttctttcaaa
     5281 gtttatcata tttaaattaa atactaaatc atagttttta tctttgggtc gaaattgatt
     5341 cactccgtaa gctacgctat caggaggtat atcttttgta attatcgctc cggctgctac
     5401 aacagaattt tcaccaatga ttactggtcc taaaatttta gctccatcag aaactataac
     5461 atttctagca ataatcggat taccaacatt ttcccattca ttagtaattt tgttatatct
     5521 taaattagat ccaattgtta cattttgata aattacaacg ttttcacaaa tttttgaagc
     5581 aacaattgta cttccccttg catgatgagc aaataatacg cgtctatcta tttcagtgca
     5641 attaatttcg cagcagtata gcttttccag taaattaccg gccactttct ttagtattct
     5701 acttttagaa taacaattta tttttactaa cttatcaaac atatttataa aattccctta
     5761 atgtcatcca cagatatttt cttataacaa ttaatcatca ctattccata aaactaatta
     5821 tacttgggaa taattttatg tgaaacaata ctcttttgat tttggcggtt aaacaggaca
     5881 atttggagat tgcagcctta ttgttaaaac agggagggag gagtgaatcc gaatacaaaa
     5941 ggtcaagtag gaatgacgtc tttgatttat gttgatcacg aagatccatt tatgaaattg
     6001 taaagctatt gatctaaacg cagcagatcg aaacggcgaa acctctttgc gattgaatgt
     6061 ggagagatgg aaattgtttc actacttgtt gaaagaggag cgtctg
//
LOCUS       EAMDCDCE_59            56989 bp    DNA     linear       08-DEC-2021
DEFINITION  Genus species strain strain.
ACCESSION   
VERSION
KEYWORDS    .
SOURCE      Genus species
  ORGANISM  Genus species
            Unclassified.
COMMENT     Annotated using prokka 1.14.6 from
            https://github.com/tseemann/prokka.
FEATURES             Location/Qualifiers
     source          1..56989
                     /organism="Genus species"
                     /mol_type="genomic DNA"
                     /strain="strain"
     gene            complement(1130..2143)
                     /locus_tag="EAMDCDCE_00111"
     CDS             complement(1130..2143)
                     /locus_tag="EAMDCDCE_00111"
                     /inference="ab initio prediction:Prodigal:002006"
                     /codon_start=1
                     /transl_table=11
                     /product="hypothetical protein"
                     /protein_id="X:EAMDCDCE_00111"
                     /translation="MERLHTDGLSFSFFLFAVGISIHFSVYSKNKIYLSKTWLGICIR
                     SITLILIGLFLNFFGEWSFSELRIPGVLQRIGFVYWVVASLYLILPKRAILISWIPIL
                     IVHTWILIQLPPPGESIVYLEPGKDIGAWIDRNVFGENHLWKFSKTWDPEGFFSGISS
                     ITTSLLGVFCGSILSSKTNETKKQILSIFGFGTLFVLVGLLWNQNLPMNKSLWTGSYV
                     IYTAGLAFLSIGFFEFLNLLLQTKKWNRLRLETIFQPFLVFGKNAILVFVGSGLLARI
                     LNLWTIASGNGKSISIKTLFYSKLIFIGNSHLESLIYAIINLFFWWIILSILDKKKIY
                     IKV"
     gene            complement(2656..3504)
                     /locus_tag="EAMDCDCE_00112"
     CDS             complement(2656..3504)
                     /locus_tag="EAMDCDCE_00112"
                     /inference="ab initio prediction:Prodigal:002006"
                     /inference="similar to AA sequence:ISfinder:IS1500A"
                     /codon_start=1
                     /transl_table=11
                     /product="IS3 family transposase IS1500A"
                     /protein_id="X:EAMDCDCE_00112"
                     /translation="MFMETHRFEYSIQSMANVLGVSRSGFYQFLKRSKNELEKYNPEL
                     VEFIRETWLTSRKNYGLVRLLREVKKVYSIYGARTVRKVMKLCEIQGKQEKRFRIATT
                     DSNHGNRVAPDLVQRNFKPNQKNRIWVSDITFLRSSFGWIYLCVILDLYSRKVVGWSI
                     SNSNDSKLVCTALSKAIECRNPPKGLVFHSDRGSNYCSYETRRYLLNNKLRRSNSRKG
                     NCWDNAVAESFFGSLKREMEYNYFYKIQEAEELLFDHIEVYYNRHRSHSSLDFVSPVQ
                     FEVNAA"
     gene            complement(3504..3803)
                     /locus_tag="EAMDCDCE_00113"
     CDS             complement(3504..3803)
                     /locus_tag="EAMDCDCE_00113"
                     /inference="ab initio prediction:Prodigal:002006"
                     /inference="similar to AA sequence:ISfinder:ISLin2"
                     /codon_start=1
                     /transl_table=11
                     /product="IS3 family transposase ISLin2"
                     /protein_id="X:EAMDCDCE_00113"
                     /translation="MNKKGKYSPEFKEQAVKRTLSGSFTIKEVAGSLGISYFVLRQWR
                     GEYLKKSEDQLPLTDKQLKESEELKKLRKENLKLKEEVTILKKFAAMLSREQNPD"
     gene            complement(5740..6078)
                     /gene="dapL_1"
                     /locus_tag="EAMDCDCE_00114"
     CDS             complement(5740..6078)
                     /gene="dapL_1"
                     /locus_tag="EAMDCDCE_00114"
                     /EC_number="2.6.1.83"
                     /inference="ab initio prediction:Prodigal:002006"
                     /inference="similar to AA sequence:UniProtKB:Q72NJ3"
                     /codon_start=1
                     /transl_table=11
                     /product="LL-diaminopimelate aminotransferase"
                     /protein_id="X:EAMDCDCE_00114"
                     /db_xref="COG:COG0436"
                     /translation="MTQKGAEACYSPQGKKEIQTSIAYYMANASKIRDGLKKAGYEVF
                     GGVNAPYIWLKTSDNLSSWDFFDKLLNKAQVVGTPGSGFGPAGEGYFRLSAFGKKEDV
                     EEAIARITSL"
     gene            complement(6264..6965)
                     /gene="dapL_2"
                     /locus_tag="EAMDCDCE_00115"
     CDS             complement(6264..6965)
                     /gene="dapL_2"
                     /locus_tag="EAMDCDCE_00115"
                     /EC_number="2.6.1.83"
                     /inference="ab initio prediction:Prodigal:002006"
                     /inference="similar to AA sequence:UniProtKB:Q72NJ3"
                     /codon_start=1
                     /transl_table=11
                     /product="LL-diaminopimelate aminotransferase"
                     /protein_id="X:EAMDCDCE_00115"
                     /db_xref="COG:COG0436"
                     /translation="MANINENYLKLKAGYLFPEISKRVKIYSEKNPSAKIIRLGIGDV
                     TLPIVPSVVDAMVEASKEMGTVGGFHGYGPEQGYSFLLKSIADHDYGSLGIKIDESEI
                     FVSDGSKCDCGNIQEIFSTDSKIAVADPVYPVYVDTNVMAGRTGEIGPDGRYSNLIYM
                     PATKENGFQPEIPKEKADIVYLCYPNNPTGTVTTKESLKAWVEYAKKITLSFFMIPLT
                     KLLSANLEFLVLSMK"
     gene            complement(6949..7314)
                     /locus_tag="EAMDCDCE_00116"
     CDS             complement(6949..7314)
                     /locus_tag="EAMDCDCE_00116"
                     /inference="ab initio prediction:Prodigal:002006"
                     /codon_start=1
                     /transl_table=11
                     /product="hypothetical protein"
                     /protein_id="X:EAMDCDCE_00116"
                     /translation="MERKLWTYQEARKILPIVKEITEKYYSYVSELAVQLRDKILPEN
                     EMENKEEEIRKLILEWSSKIQEFGIEVKGLWLIDFDNGNGYYCWHLGEEDLLYEHGYE
                     EGFAGRKQIDKDQKDGEHQ"
     gene            complement(7320..8246)
                     /gene="pyrB"
                     /locus_tag="EAMDCDCE_00117"
     CDS             complement(7320..8246)
                     /gene="pyrB"
                     /locus_tag="EAMDCDCE_00117"
                     /EC_number="2.1.3.2"
                     /inference="ab initio prediction:Prodigal:002006"
                     /inference="similar to AA sequence:UniProtKB:P0A786"
                     /codon_start=1
                     /transl_table=11
                     /product="Aspartate carbamoyltransferase catalytic
                     subunit"
                     /protein_id="X:EAMDCDCE_00117"
                     /db_xref="COG:COG0540"
                     /translation="MYYNHKNVLDTEQFSKPDLDFLIGKIRVMERLVEQNKAFGILTG
                     KLLASLFFEASTRTRLSFEAAMERLGGRVISTVGFQFSSISKGETLYDTMKMVEAYAD
                     IAVIRHPVEGSSRIAAGAVKIPVINAGDGAGQHPTQAILDLYTIISEKGTLDGLTVAF
                     IGDLKYGRTIHSLINLLRHYKVRLFLISPPELALPESYKKALQGYSLTLEETTDIKAV
                     WDCDVAYVTRIQEERFPDHKEYERLKDLFKINKELILASKKETTVLHPLPRVNELSTD
                     VDDLPNAAYFRQARYGVVSRMTLLCLSLGQDF"
     gene            complement(8283..9377)
                     /locus_tag="EAMDCDCE_00118"
     CDS             complement(8283..9377)
                     /locus_tag="EAMDCDCE_00118"
                     /inference="ab initio prediction:Prodigal:002006"
                     /codon_start=1
                     /transl_table=11
                     /product="hypothetical protein"
                     /protein_id="X:EAMDCDCE_00118"
                     /translation="MSQAPRRNLPEKTNRTIATLLCVFFISIYFWNLISIRSFNIFYT
                     LDILDSVSNRIQTFSFLELLSHRFENRFQYDIPKWIYVLNIFKFIESFFIPVFLFLFS
                     TIFSYTLWALIHECVHGNFSNSRNENRFWGRFLCILFGTPFQVVKTAHLVHHKFNRSQ
                     GERIEYIEKNAGPILFQKLLYYVRLFMGTYFLEVLGGFLLSLPLSFTSPITEKYFSKF
                     PVYKTFFKQIQKPEIVQELRIDSILILILFGCAFYLCGPNTVFLISVLILRGWIVSFL
                     DHSYHYGKELEDVNSAYNLYLPKFFSYLFLNFNYHRVHHRFPGCSWNRLPIQFKNSND
                     SMDLSLWIQSIRQLSGLLILPEKSDPHKSI"
     gene            complement(9734..10042)
                     /locus_tag="EAMDCDCE_00119"
     CDS             complement(9734..10042)
                     /locus_tag="EAMDCDCE_00119"
                     /inference="ab initio prediction:Prodigal:002006"
                     /codon_start=1
                     /transl_table=11
                     /product="hypothetical protein"
                     /protein_id="X:EAMDCDCE_00119"
                     /translation="MLKFQKKIKFAFVSFGAFIFYNIPIEYMTGRYTVCLFKLILERE
                     CIGCGTVRGFWCILHLQFEEAFRFNQTIFITFPLFIFCILYWTFNMDFRKFKRNLLGI
                     "
     gene            complement(10103..10423)
                     /locus_tag="EAMDCDCE_00120"
     CDS             complement(10103..10423)
                     /locus_tag="EAMDCDCE_00120"
                     /inference="ab initio prediction:Prodigal:002006"
                     /codon_start=1
                     /transl_table=11
                     /product="hypothetical protein"
                     /protein_id="X:EAMDCDCE_00120"
                     /translation="MNDNISKGMDEVFCSSCGSIIKKAAEICPKCGVRQKGSASDNWL
                     ITFLLCLFLGVLGVHRFYTGKIGTGILMLITGGGCGIWALIDLIMILLGNYKDSQGNP
                     ITRN"
     gene            11063..11581
                     /locus_tag="EAMDCDCE_00121"
     CDS             11063..11581
                     /locus_tag="EAMDCDCE_00121"
                     /inference="ab initio prediction:Prodigal:002006"
                     /codon_start=1
                     /transl_table=11
                     /product="hypothetical protein"
                     /protein_id="X:EAMDCDCE_00121"
                     /translation="MSIIVDSSTSHFPEIKSFVEAVRQYCKMIESIDNQKELCTFLRQ
                     VAASIAHLYTCAFDLPEISLQYKFTKVISKSGEYEKSLSSLLGSYNFYNISLAPLDLT
                     QPELAIGALSDDLGELYSDLKSALDCFDRRELSYVEHSLWSWKFGFETHWGEHLTNAL
                     QHIHFLLFDQYV"
     gene            11994..13037
                     /locus_tag="EAMDCDCE_00122"
     CDS             11994..13037
                     /locus_tag="EAMDCDCE_00122"
                     /inference="ab initio prediction:Prodigal:002006"
                     /inference="similar to AA sequence:UniProtKB:P9WKP3"
                     /codon_start=1
                     /transl_table=11
                     /product="hypothetical protein"
                     /protein_id="X:EAMDCDCE_00122"
                     /db_xref="COG:COG2220"
                     /translation="MKHIFLFIILLFLFETCFPIDPERIRSSHFQDGKYHNIEEDVRL
                     NKNFFSVLRWKILGPKDPPTVEGDLEKIPDVIPIKKEDLLAPEGKVRIVWLGHATVWI
                     ASNFHGKRMHILTDPIFTGVPPFVKRLTKLPIEPENLPGVDIVVISHAHRDHLDIDSI
                     QKIQKLFPEVTVHLPSGMGEFARDEGLENAVIQEWWTITEYAGTKIHFLPAKHWSRMG
                     LTDMNQYHWGSYAFEFENIRIYFGGDTGFSKHFSEIGKRFAQGFSATILPIGAFKPRW
                     FMEPAHIGPKEALEASSILHSSLILPVHWGTFALGDDLPSEAPLYLKKLHSEKKDKLP
                     ALRVWTMGEIVDL"
     gene            complement(13247..14371)
                     /locus_tag="EAMDCDCE_00123"
     CDS             complement(13247..14371)
                     /locus_tag="EAMDCDCE_00123"
                     /inference="ab initio prediction:Prodigal:002006"
                     /codon_start=1
                     /transl_table=11
                     /product="hypothetical protein"
                     /protein_id="X:EAMDCDCE_00123"
                     /translation="MKITYYVSGHGFGHISRSMEIILYLLRSFPDLTIDLVTVREKFL
                     DTIFLSEEDTKNLRRLQIRKRSLDVGMIQKDSLSIDTVATEAAIEEFNLQKSYIQISE
                     IESCLDFGTELIISDSASLPFKIADKLKIPSLFIGNFTWDFIYSGYAKESSIFEKATR
                     SIYEEYYHATFGLLLPFNCPANSLAEQKQIGLVGRKPFLNKNEAKEFFKLPKDKIHLL
                     FSFGAYGVETSRFDWEKFDPEKYTIVLSGTDFDLLKIPNKQKNGIIQLSNLHYPDLLT
                     ACDFVITKPGYGILSEAVYAKTPVLYTDRGNFPEVPYLHKSLTEEIPSSYISNEDLFL
                     FRLDKPLQKANVWKGKSSTLFERDGREDVKHAVAVFLKLI"
     gene            complement(14368..14823)
                     /gene="rlmB"
                     /locus_tag="EAMDCDCE_00124"
     CDS             complement(14368..14823)
                     /gene="rlmB"
                     /locus_tag="EAMDCDCE_00124"
                     /EC_number="2.1.1.185"
                     /inference="ab initio prediction:Prodigal:002006"
                     /inference="similar to AA sequence:UniProtKB:P63177"
                     /codon_start=1
                     /transl_table=11
                     /product="23S rRNA (guanosine-2'-O-)-methyltransferase
                     RlmB"
                     /protein_id="X:EAMDCDCE_00124"
                     /db_xref="COG:COG0566"
                     /translation="MKPILVIEGVEKPGNLGTILRTAEGAGFHTVLVADPKLDLFNPN
                     VIRASTGALFTLEVYLGEIKLIYEILKKNQYRTLAVTPEATKHYYNADLKGKIALVFG
                     SEQYGLSTYARNNSDEYVSLPMFGESDSLNLAMSAGIVMYEVIRQISVL"
     gene            complement(15187..16134)
                     /gene="rlmL_1"
                     /locus_tag="EAMDCDCE_00125"
     CDS             complement(15187..16134)
                     /gene="rlmL_1"
                     /locus_tag="EAMDCDCE_00125"
                     /EC_number="2.1.1.264"
                     /inference="ab initio prediction:Prodigal:002006"
                     /inference="protein motif:HAMAP:MF_01858"
                     /codon_start=1
                     /transl_table=11
                     /product="Ribosomal RNA large subunit methyltransferase
                     K/L"
                     /protein_id="X:EAMDCDCE_00125"
                     /translation="MKTAKKIESSKTNSQKKSTSVERFSETNAKVIETGSYKLIDSGN
                     FRKLEQIGPYTIIRPSPVSAWPATKPNLWNNVYGEYVRSDKGGGSWNWHKKTEEEFYI
                     RILEYSIKIKFTPFGHLGIFAEQLENWKKIRKLSSQLKKEDEVLNLFAYSGISTLAVL
                     DGGASVCHLDSSKGMVDWARDNANASGLAHKRVRWMVEDVLKFLKREIKRGKDYRGFI
                     LDPPTFGRGASGEVFKIEKDLPELMDLLMELSGNKPDFIVLTCHSTGFSPLALQRILD
                     GRINNKGSFHIGELSIPETSGRLYPAGSNCIYVSEKLSL"
     gene            complement(16112..16600)
                     /gene="rlmI_1"
                     /locus_tag="EAMDCDCE_00126"
     CDS             complement(16112..16600)
                     /gene="rlmI_1"
                     /locus_tag="EAMDCDCE_00126"
                     /EC_number="2.1.1.191"
                     /inference="ab initio prediction:Prodigal:002006"
                     /inference="similar to AA sequence:UniProtKB:P75876"
                     /codon_start=1
                     /transl_table=11
                     /product="Ribosomal RNA large subunit methyltransferase I"
                     /protein_id="X:EAMDCDCE_00126"
                     /db_xref="COG:COG1092"
                     /translation="MEIAGASSVISVDGSKEALDSFQRVLSLNKNKGNCKHRFLRKNI
                     FKELEEILQNKSFGLIVIDPPNLTPDEKSKSNALKSYSYLFANSLSSLEESGTIILCS
                     CSGRIKTQELESLAKNILQSKGWKFERFTSLKPEVDHPIRKNFPEGNYFKVHIYENCK
                     KN"
     gene            complement(16747..17184)
                     /locus_tag="EAMDCDCE_00127"
     CDS             complement(16747..17184)
                     /locus_tag="EAMDCDCE_00127"
                     /inference="ab initio prediction:Prodigal:002006"
                     /codon_start=1
                     /transl_table=11
                     /product="hypothetical protein"
                     /protein_id="X:EAMDCDCE_00127"
                     /translation="MDKSNFNQNLTSEKSNFKKISSSETLEKEILDNFNLENDLSTFS
                     QNTNLSDNDSKEILKYPKQNSNLSNSDLFKTSQENIFYNSILKKQNLESTINLIHERL
                     WRGNRQSTRNRSNFTKEKQNIPYKRKSIIQINIKLEKRSDCMK"
     gene            complement(17154..17729)
                     /gene="rlmI_2"
                     /locus_tag="EAMDCDCE_00128"
     CDS             complement(17154..17729)
                     /gene="rlmI_2"
                     /locus_tag="EAMDCDCE_00128"
                     /EC_number="2.1.1.191"
                     /inference="ab initio prediction:Prodigal:002006"
                     /inference="protein motif:HAMAP:MF_01857"
                     /codon_start=1
                     /transl_table=11
                     /product="Ribosomal RNA large subunit methyltransferase I"
                     /protein_id="X:EAMDCDCE_00128"
                     /translation="MNRKSEISIRRGHPWIFGGNLSSATSHFVNGQWLNLVSTTNVPL
                     ATGIYSTTGLIRIRVIQFLPSFSKEKMRENLIYALKKRNELRKITNAYRILHGENDFF
                     PGITIDRLNTTWVVRIYSSSLLVYGRWLVWNLFDICKNSKLGEPQPKRILFDPPEKTG
                     EDKIGFKKKILPIILKRLPPPNWINLILTKT"
     gene            complement(17768..17998)
                     /gene="gltA2_1"
                     /locus_tag="EAMDCDCE_00129"
     CDS             complement(17768..17998)
                     /gene="gltA2_1"
                     /locus_tag="EAMDCDCE_00129"
                     /EC_number="2.3.3.16"
                     /inference="ab initio prediction:Prodigal:002006"
                     /inference="similar to AA sequence:UniProtKB:P9WPD5"
                     /codon_start=1
                     /transl_table=11
                     /product="Citrate synthase 1"
                     /protein_id="X:EAMDCDCE_00129"
                     /db_xref="COG:COG0372"
                     /translation="MERKLYPNVDFYSGIIYRALGIPVNMFTVMFAMGRLPGWIAQWK
                     EMIESPDMKIGRPRQIYTGSTETSYKEAKKKA"
     gene            complement(18190..19056)
                     /gene="gltA2_2"
                     /locus_tag="EAMDCDCE_00130"
     CDS             complement(18190..19056)
                     /gene="gltA2_2"
                     /locus_tag="EAMDCDCE_00130"
                     /EC_number="2.3.3.16"
                     /inference="ab initio prediction:Prodigal:002006"
                     /inference="similar to AA sequence:UniProtKB:P9WPD5"
                     /codon_start=1
                     /transl_table=11
                     /product="Citrate synthase 1"
                     /protein_id="X:EAMDCDCE_00130"
                     /db_xref="COG:COG0372"
                     /translation="MAEVAILKIDGKEYELPIVIGTEKEKAIDISKLRQQTGYVTLDN
                     GYLNTGACTSAVTFLDGELGILRYRGIPIEQLAENSTFTEVAYLLIYGKIPSDSELKK
                     WNDELTMHTLIHEDLKRLYNGFPKDGHPMAIMSSMIGSLSTYYQDSYDPENAEHRHIS
                     MIRLLAKFPTIAAFAYKKSIGQPTIHPLNSLDYCANFMNMMFSVPSEDYKIDPEIVKA
                     LNLLLILHADHEQNCSTSTVRLVGSSLANLYGAISAGICALWGPRHGGANQEVLEMLQ
                     EIQASGLPVKKS"
     gene            complement(19168..19950)
                     /gene="mltC"
                     /locus_tag="EAMDCDCE_00131"
     CDS             complement(19168..19950)
                     /gene="mltC"
                     /locus_tag="EAMDCDCE_00131"
                     /EC_number="4.2.2.-"
                     /inference="ab initio prediction:Prodigal:002006"
                     /inference="protein motif:HAMAP:MF_01616"
                     /codon_start=1
                     /transl_table=11
                     /product="Membrane-bound lytic murein transglycosylase C"
                     /protein_id="X:EAMDCDCE_00131"
                     /translation="MDFAIQSAAFQLDGKIDSAHSKIKGNKILQSAKEYLEVGEMGYA
                     LSLVQKYKFQQGIGENEKDEILAALGEQTGTTYLTVFHTRALMKKEKISDDVILLPSK
                     LAARIYPRPHRGLVTSISQKLGIEEDIIYAIMRQESFFKENAVSVSNARGLMQIMGPT
                     GKEIAKGMNLNSYSLFDPEVSIEMGARFLRYLVASHGNLQWASIAYNGGPGNLRKWKR
                     NHYRGDFNHFLEELPLKEPRDYCRIVSSNYYNYQNLRKYKRL"
     gene            complement(20088..21416)
                     /locus_tag="EAMDCDCE_00132"
     CDS             complement(20088..21416)
                     /locus_tag="EAMDCDCE_00132"
                     /inference="ab initio prediction:Prodigal:002006"
                     /codon_start=1
                     /transl_table=11
                     /product="hypothetical protein"
                     /protein_id="X:EAMDCDCE_00132"
                     /translation="MKKFALTSLLVFIFGNIYANDDLKYLIKSYSLQKIHRIFQERHP
                     GTESEVYALVRYHEEHPDGHHDKKFYYLVSILKGKLTSHPTRQDLLDILHSPLPSNSV
                     ITKLSFWKLYEEASRRKLLNKIELIDFLKKLPRENDPLSQNAISEIFKIYYETGMIRE
                     CLDFAKTFSDRERSEIFSPMIWYRYAKSLYKSGNTENAESIFYTVLEDPSVLSSVKKF
                     ILEDLQIWKGNSFYSSLTPERAALFLPFLNPSEKKHLIASKDLEKVSFSKGEAFRNTA
                     RAILSYEPELLPDFFRRNSNLAKYNPDFTAVMSRELTNQNFSGKALDLLNESGVEKND
                     EVLYSYARAFKKQGNKDLYFRNLIDSLEKNPTNLIRQDELIDLLIGNHENFLGDAYWK
                     DALRKIPDLPVKGRLVYWYLRFLKKTVEPKNSTLGLNPIINSFLVLIIQE"
     gene            21474..22607
                     /locus_tag="EAMDCDCE_00133"
     CDS             21474..22607
                     /locus_tag="EAMDCDCE_00133"
                     /inference="ab initio prediction:Prodigal:002006"
                     /codon_start=1
                     /transl_table=11
                     /product="hypothetical protein"
                     /protein_id="X:EAMDCDCE_00133"
                     /translation="MQILEKEKTNDLWPEITLSSYVEKAPTILVKKRKSEGLVPRNPE
                     IIRLKSKILEYFSGALNEVHSPFSSLRIDLFGEFRFQTDATSPFEEEGLSEREKNLLK
                     IFFEELLERALEEHQADPEVFQVLQSFLLHEQNLDEYLELTQVYDQDLPFILEAKRFL
                     ALMGKIEYSNFLKEESSSRFQKYGILWKSGSLSLEDRETIYDLVVTGEEPGLLGLAWI
                     LFKHETTGFRTVFPIERRILTLIESLSSEEKESFFKTYSARHGYLETYFVLRRIYPRE
                     YRKAWLEGEKQKNGRSVLLGSLQDKILQSQDESLEKRYALLKKNHLVYTLSPFELLIL
                     LNSTESSNVQKEIGGVGERLPDSYLTKRAKSVLYFLKKNSKSF"
     gene            22613..22786
                     /locus_tag="EAMDCDCE_00134"
     CDS             22613..22786
                     /locus_tag="EAMDCDCE_00134"
                     /inference="ab initio prediction:Prodigal:002006"
                     /codon_start=1
                     /transl_table=11
                     /product="hypothetical protein"
                     /protein_id="X:EAMDCDCE_00134"
                     /translation="MEHCGRFRFSPEMLYLQGSALVEIGRTQEGIKLLENLLIKFPDA
                     DYLRLVLERYKKN"
     gene            complement(23114..23464)
                     /locus_tag="EAMDCDCE_00135"
     CDS             complement(23114..23464)
                     /locus_tag="EAMDCDCE_00135"
                     /inference="ab initio prediction:Prodigal:002006"
                     /codon_start=1
                     /transl_table=11
                     /product="hypothetical protein"
                     /protein_id="X:EAMDCDCE_00135"
                     /translation="MERLYHKAGKIKYNRGVGKMKKFSIRVNTGVWANLGVLAAAHGV
                     SRCYLFNYMLWLEELGGKEDFFVKTLNRGVPSFHWTYKMTWKINRRQNLISRELQFEP
                     NPMTSQYPYSIDKS"
     gene            23715..24047
                     /locus_tag="EAMDCDCE_00136"
     CDS             23715..24047
                     /locus_tag="EAMDCDCE_00136"
                     /inference="ab initio prediction:Prodigal:002006"
                     /codon_start=1
                     /transl_table=11
                     /product="hypothetical protein"
                     /protein_id="X:EAMDCDCE_00136"
                     /translation="MKSQEIKYVGIDCGKKTLEVIRIGDNSLHQRQQFSTTEIGISKL
                     INWLNPNDVVGLEAGSQSFRIAKSILNKGIQVIVLNPGDLATIYQSLKKQIKKTLSRL
                     RDSYNVFQ"
     gene            24182..24787
                     /locus_tag="EAMDCDCE_00137"
     CDS             24182..24787
                     /locus_tag="EAMDCDCE_00137"
                     /inference="ab initio prediction:Prodigal:002006"
                     /inference="similar to AA sequence:ISfinder:ISLin1"
                     /codon_start=1
                     /transl_table=11
                     /product="IS110 family transposase ISLin1"
                     /protein_id="X:EAMDCDCE_00137"
                     /translation="MTHITKKHLRTKANREISVALLPSRYQKEAERILKVLDLVEQNL
                     KLIEEEIKEALKKNKAYAQTIMSMPGVGMITSLAIMSYMGNCKRFSSAKQAAYYVGLV
                     PRVDISGDSAYYGRIVNRGCHSIRRVIVQAAWSLVRCQYGGKIKEFYQRLYPKKGAKK
                     SIIATSRKMIEILYTMIKTGELFDSMPEKVLNRKLTQYGLM"
     gene            complement(24764..25006)
                     /locus_tag="EAMDCDCE_00138"
     CDS             complement(24764..25006)
                     /locus_tag="EAMDCDCE_00138"
                     /inference="ab initio prediction:Prodigal:002006"
                     /codon_start=1
                     /transl_table=11
                     /product="hypothetical protein"
                     /protein_id="X:EAMDCDCE_00138"
                     /translation="MNMLILDDGQKIESALIENIVGTDSLLVPNDYWNRLNSQERKDL
                     RKKLPILLRKYSKRIASPMFLVSIPSAILLHKTILS"
     gene            25202..25747
                     /locus_tag="EAMDCDCE_00139"
     CDS             25202..25747
                     /locus_tag="EAMDCDCE_00139"
                     /inference="ab initio prediction:Prodigal:002006"
                     /codon_start=1
                     /transl_table=11
                     /product="hypothetical protein"
                     /protein_id="X:EAMDCDCE_00139"
                     /translation="MMKNKNVIIKPVDKNNWRDFETLFESKGGPHYCWCMAWRMTGEE
                     RKNNTTENRKKFIKQRVESKISIGILGYLNEEAIAWCSVAPRETYRSLGGDENLESVW
                     SIVCFFVKKEYQGRGVATTIIENAKDYAKKNGAKYLEAYPVEKNSPSYKFMGFTSMFK
                     KIGFTFVKKAGTRRNVMTYKL"
     gene            25940..26149
                     /locus_tag="EAMDCDCE_00140"
     CDS             25940..26149
                     /locus_tag="EAMDCDCE_00140"
                     /inference="ab initio prediction:Prodigal:002006"
                     /codon_start=1
                     /transl_table=11
                     /product="hypothetical protein"
                     /protein_id="X:EAMDCDCE_00140"
                     /translation="MNNAVLLMFDMKFSTTLMKKIILLFCLISISILNADELNTKILT
                     EEQIADLPAPQVLRQIRSIEKNSIN"
     gene            26179..26379
                     /locus_tag="EAMDCDCE_00141"
     CDS             26179..26379
                     /locus_tag="EAMDCDCE_00141"
                     /inference="ab initio prediction:Prodigal:002006"
                     /codon_start=1
                     /transl_table=11
                     /product="hypothetical protein"
                     /protein_id="X:EAMDCDCE_00141"
                     /translation="MKVALQFKKEEETDSYKEENKTDYVYYDPSVSYIYRQLNANLNL
                     IRKGAKKTEVLKHLKKYINGID"
     gene            27426..28193
                     /locus_tag="EAMDCDCE_00142"
     CDS             27426..28193
                     /locus_tag="EAMDCDCE_00142"
                     /inference="ab initio prediction:Prodigal:002006"
                     /codon_start=1
                     /transl_table=11
                     /product="hypothetical protein"
                     /protein_id="X:EAMDCDCE_00142"
                     /translation="MAISHEQILELQKYQKMIHQLEKIAKESKNDEQRYRVSRDLEKY
                     KTKMKDISPEGIPDNLDVTAEQIKRYKENPNEAGRVLAKYPIMKISPNSNDPEVNQIG
                     TWINVMDREYLPVLNETHVRFDFSHTNEKDGVVKYMENIRRNVKVLTETIEEFHAAEK
                     QEFREQLSRMKNKQTRIFIAEAYEMFQKFNEFLNKVTKEAKEVGGVIMNLEDTIRFNP
                     RFERATELEGKSIMDALKEFQEFTSEALDRINVPNIR"
     gene            28313..28753
                     /locus_tag="EAMDCDCE_00143"
     CDS             28313..28753
                     /locus_tag="EAMDCDCE_00143"
                     /inference="ab initio prediction:Prodigal:002006"
                     /codon_start=1
                     /transl_table=11
                     /product="hypothetical protein"
                     /protein_id="X:EAMDCDCE_00143"
                     /translation="MALVKNSSEVTNSTIGENSYFSGKFFINGSLKIDGKFEGKSLQA
                     EQLYIGVTGKVKTNITAASVIIEGIVIGNITARNRVMLLPTSKILGDIRTPELIIQNG
                     VILEGRCMISNDLKHSAKDLIDLEYSKDSLSVEKIFGKQSGARE"
     gene            28811..29869
                     /gene="pdxA2"
                     /locus_tag="EAMDCDCE_00144"
     CDS             28811..29869
                     /gene="pdxA2"
                     /locus_tag="EAMDCDCE_00144"
                     /EC_number="1.1.1.408"
                     /inference="ab initio prediction:Prodigal:002006"
                     /inference="similar to AA sequence:UniProtKB:Q0K4F5"
                     /codon_start=1
                     /transl_table=11
                     /product="D-threonate 4-phosphate dehydrogenase"
                     /protein_id="X:EAMDCDCE_00144"
                     /db_xref="COG:COG1995"
                     /translation="MNRILITEGDPCGIGPEIFLDTLSLLKKISKTRPIVYFHSGKYS
                     LPKEFVSMPMDVADVSSINAVFNSKISERLIAEASSQILKKGLFSISHNALSKKEVSA
                     LKFGKPSALSGKSALATLSLAVRFQKEGGGDLITLPLSKEWVIASGASTFRGHTEFLA
                     EEYRTQTFMLMSGKDLQVLPLTTHVPLVKVPEFLKEVDLDSLADSIFSCQKIDLKKPI
                     VFLGLNPHAGEGGKIGKEEVEILEPIIQFLKKKGLKVEGPLSADSMFGESSRKKFGLH
                     IACYHDQGLIPFKMWEGKRGVNLTLGLPFIRVSPDHGTAFDIAGKGLADSTSFVECLN
                     QVVKDLQAKRSNKEKFRL"
     gene            30008..30355
                     /locus_tag="EAMDCDCE_00145"
     CDS             30008..30355
                     /locus_tag="EAMDCDCE_00145"
                     /inference="ab initio prediction:Prodigal:002006"
                     /codon_start=1
                     /transl_table=11
                     /product="hypothetical protein"
                     /protein_id="X:EAMDCDCE_00145"
                     /translation="MEDRFCFRFYLLFFQYFPELKTSYERLTQSYPVEIVSWVYGIGK
                     GFYFFLLFLWPVALLRIFYSASPQIGRSLAKTLVSATLFYWCGFLLYNHFSNEVDNFF
                     NTTFLKFLNFSIK"
     gene            30374..30874
                     /locus_tag="EAMDCDCE_00146"
     CDS             30374..30874
                     /locus_tag="EAMDCDCE_00146"
                     /inference="ab initio prediction:Prodigal:002006"
                     /codon_start=1
                     /transl_table=11
                     /product="hypothetical protein"
                     /protein_id="X:EAMDCDCE_00146"
                     /translation="MNPIYLQSFGESEEAKKHFLTAYDYQTKGNLKLASKHYRMSIAA
                     KPTSEAWTFLGWSYSLAGKLNRAIEFCKIAIETDPTLGNPYNDIGVYLLQQKRFQEAL
                     SWFEKAKLAPRYEVPVYPYFNAGSCLEILGHIELARLEYEKAIQIQPNYPPANLALKR
                     IYIRYN"
     gene            complement(31347..31418)
                     /locus_tag="EAMDCDCE_00147"
     tRNA            complement(31347..31418)
                     /locus_tag="EAMDCDCE_00147"
                     /product="tRNA-Arg"
                     /inference="COORDINATES:profile:Aragorn:001002"
                     /note="tRNA-Arg(ccg)"
     gene            31537..31923
                     /locus_tag="EAMDCDCE_00148"
     CDS             31537..31923
                     /locus_tag="EAMDCDCE_00148"
                     /inference="ab initio prediction:Prodigal:002006"
                     /codon_start=1
                     /transl_table=11
                     /product="hypothetical protein"
                     /protein_id="X:EAMDCDCE_00148"
                     /translation="MKVSFLNTWKELFLHGLVSVLMLIFAFGFFNPIFSVSEEEEERL
                     LEKALVESAITPGQKQAIANYLKATAVAKRARASELRELAKLSRGEKFLQARVRKEKL
                     FKMADSLDRQADRHEVTLKEFQIESR"
     gene            complement(32070..32789)
                     /locus_tag="EAMDCDCE_00149"
     CDS             complement(32070..32789)
                     /locus_tag="EAMDCDCE_00149"
                     /inference="ab initio prediction:Prodigal:002006"
                     /codon_start=1
                     /transl_table=11
                     /product="hypothetical protein"
                     /protein_id="X:EAMDCDCE_00149"
                     /translation="MQGYDAINVWLLLYTPKDLRELIRKTQSEIPFFRKFSDVKPNWE
                     SILNKIHFGLDFFNSFSKEVILKTVIELADRFNSETYFLEYNSIKHSLRNKFGSFQIE
                     IGPLENKVKINGGDYGSTFRKIERLSKNNKYHLSTSKIFSQWNPDRLFSEIQILSLLI
                     SNIKSFLIAINCKEPHKVEFKLPKTEFLKDYQNLPEPELISGKLERWSISPNYKLIDK
                     NELLKIIQEKFPGLFKQEYDI"
     gene            complement(32894..33013)
                     /locus_tag="EAMDCDCE_00150"
     CDS             complement(32894..33013)
                     /locus_tag="EAMDCDCE_00150"
                     /inference="ab initio prediction:Prodigal:002006"
                     /codon_start=1
                     /transl_table=11
                     /product="hypothetical protein"
                     /protein_id="X:EAMDCDCE_00150"
                     /translation="MQSVYLFVDEEPYLYHGENIDMENLEYIESITTLKKHQG"
     gene            complement(33263..33877)
                     /gene="tmk"
                     /locus_tag="EAMDCDCE_00151"
     CDS             complement(33263..33877)
                     /gene="tmk"
                     /locus_tag="EAMDCDCE_00151"
                     /EC_number="2.7.4.9"
                     /inference="ab initio prediction:Prodigal:002006"
                     /inference="similar to AA sequence:UniProtKB:O67099"
                     /codon_start=1
                     /transl_table=11
                     /product="Thymidylate kinase"
                     /protein_id="X:EAMDCDCE_00151"
                     /db_xref="COG:COG0125"
                     /translation="MKNKKPIFVVFEGIDGSGKSTLCKSLTEKLIELGIPSAAFTEPT
                     NLETGKYLRKFLRGEIELGKEEQIEAFLNDREESLKQNILPALNSDKNVLLDRYMYST
                     AAYQSGDDLSPEMILKKNLNRNFKIPDLLFYLDLSPSIALERLNRRKEGKERFETLAQ
                     LGKIRSAYEKVLPKDTIRIDGNKNQNQIVQECLEIFLTNIKSKS"
     gene            34244..34609
                     /locus_tag="EAMDCDCE_00152"
     CDS             34244..34609
                     /locus_tag="EAMDCDCE_00152"
                     /inference="ab initio prediction:Prodigal:002006"
                     /codon_start=1
                     /transl_table=11
                     /product="hypothetical protein"
                     /protein_id="X:EAMDCDCE_00152"
                     /translation="MSSKGGHFLEKTFVILGYGIVLNQQGYILTNSHVIGTYDHLLVK
                     SKSGKFYEAIVIGQDKKIDLAILQVTPDEDIVPVEKLDYYTLQRGEAAIRKYIHAKNQ
                     MKKHRDPKVKMKVHHGSSL"
     gene            34831..35997
                     /gene="htrA"
                     /locus_tag="EAMDCDCE_00153"
     CDS             34831..35997
                     /gene="htrA"
                     /locus_tag="EAMDCDCE_00153"
                     /inference="ab initio prediction:Prodigal:002006"
                     /inference="similar to AA sequence:UniProtKB:P73354"
                     /codon_start=1
                     /transl_table=11
                     /product="Putative serine protease HtrA"
                     /protein_id="X:EAMDCDCE_00153"
                     /translation="MKNTEKLKYVAIVSISLLLGAFLSPVMFCGTGQNSPLFLSAKGD
                     KEPSPATRQAITIQQAFEEVYQTASPSVVSIATERIQNVPAHPGPFGDPFFDQFFGRG
                     QGGGGRVMKQKQTGLGSGIILNTQGYILTNEHVVRSMDKLTVRLKTGKTFTAELIGSD
                     PVIDLALLKIKPEGEIVPIELGDSSAVKVGDWAIAIGAPLGYEQSLTAGIVSAVGRTG
                     IDNSGVHYLQTDASINQGNSGGPLLDINGRVIGINRMIASQSGGSVGIGFAIPINEAK
                     AIMEELKTTGKVKRPAQAWLGVGVDYLHEDDAKKLNLSGGAVVVQIMNDSPADRAGIQ
                     LMDVITEISGTKINSPEEVVSTVKKNKVGDRITVTVVRQGNISRISIQLKERPN"
     gene            35998..37023
                     /gene="ruvB"
                     /locus_tag="EAMDCDCE_00154"
     CDS             35998..37023
                     /gene="ruvB"
                     /locus_tag="EAMDCDCE_00154"
                     /EC_number="3.6.4.12"
                     /inference="ab initio prediction:Prodigal:002006"
                     /inference="similar to AA sequence:UniProtKB:O32055"
                     /codon_start=1
                     /transl_table=11
                     /product="Holliday junction ATP-dependent DNA helicase
                     RuvB"
                     /protein_id="X:EAMDCDCE_00154"
                     /db_xref="COG:COG2255"
                     /translation="MAKSHTLNPEEEFEEESGLRPSLLSEFIGQKEVLNNLTVYVQAA
                     KNRKRALDHVLISGPPGLGKTTLAGIISNELGTRLTITSAPVITKGADLARLLTSMGE
                     NEILFIDEIHTLPKKLEEILYPAMENYMIDLVIGEGVTAQMVQIPLKPFTLVGATTRS
                     GLISEPLKSRFGIQLRLDYYNDEEMKQIVLRSSKILGVLIEDDAALEIGKRSRKTPRI
                     ANHLLKRIRDFSEVEGNLSVKKNLCLKAFEKMGIDDLGLDGMDRQILDCMIDRYKGGP
                     VGLKAIAVVVGEEEKTIEDTYESFMVRIGLINRTPAGRVATEKAYRQLKRMEDFSVHH
                     GQDPTLF"
     gene            36998..37915
                     /locus_tag="EAMDCDCE_00155"
     CDS             36998..37915
                     /locus_tag="EAMDCDCE_00155"
                     /inference="ab initio prediction:Prodigal:002006"
                     /codon_start=1
                     /transl_table=11
                     /product="hypothetical protein"
                     /protein_id="X:EAMDCDCE_00155"
                     /translation="MDKTRLYSEYSGIPEDDQRLIYASFLVLALASFFTAHLLTRNML
                     WKILGSEPMVKMESNEEKEKIYEVLLEQDFVDKNVKDEYKALSNVDAAGAGGITKKQG
                     FHSASPFREFIMGSLARRPSETQKQETKEKNDEKVFEVGIYKIDPVQTTNTDNTKQST
                     QTYGRMTKIPFNYRFEQDFLFRWDGNQALSIPRKKLAGYEYFKRMLKQIEGSFAPPGG
                     GNYAYRDMAGTVVREGILPGQVKVLFMLSEGGQVLDTRLVSSQGQDVVSQACVDSIRG
                     QNFGKVPDEVKAQGLIFGINFIFPMMRTR"
     gene            37991..38284
                     /locus_tag="EAMDCDCE_00156"
     CDS             37991..38284
                     /locus_tag="EAMDCDCE_00156"
                     /inference="ab initio prediction:Prodigal:002006"
                     /codon_start=1
                     /transl_table=11
                     /product="hypothetical protein"
                     /protein_id="X:EAMDCDCE_00156"
                     /translation="MKTKTVGAKVLKENLSAYLRLVKEGETILVMERNQVVAEIKKPS
                     VNSDGTIENFLQREEKRGLLLRAKRKSTLLRPPSQVKEKFKLDWMKTYYEDRD"
     gene            38296..38748
                     /locus_tag="EAMDCDCE_00157"
     CDS             38296..38748
                     /locus_tag="EAMDCDCE_00157"
                     /inference="ab initio prediction:Prodigal:002006"
                     /codon_start=1
                     /transl_table=11
                     /product="hypothetical protein"
                     /protein_id="X:EAMDCDCE_00157"
                     /translation="MPIYIDTSFFLSIVFEDTNYEQSYETWMKDEYRFSSKLIEIESF
                     INIHKVYRENRKVLNKRWLDESLTRQRELLMEINLKRIGSEVYEKIQKTEKLTFLKSL
                     DSIHLSTALLIADSLKKKLTICAYDKNIRKIASDFNFYLCSFVEKKRN"
     gene            complement(39143..39244)
                     /locus_tag="EAMDCDCE_00158"
     CDS             complement(39143..39244)
                     /locus_tag="EAMDCDCE_00158"
                     /inference="ab initio prediction:Prodigal:002006"
                     /codon_start=1
                     /transl_table=11
                     /product="hypothetical protein"
                     /protein_id="X:EAMDCDCE_00158"
                     /translation="MSNIQMRCKKLGANYNFHSMDSENLFELNIPIY"
     gene            complement(39265..40977)
                     /locus_tag="EAMDCDCE_00159"
     CDS             complement(39265..40977)
                     /locus_tag="EAMDCDCE_00159"
                     /inference="ab initio prediction:Prodigal:002006"
                     /codon_start=1
                     /transl_table=11
                     /product="hypothetical protein"
                     /protein_id="X:EAMDCDCE_00159"
                     /translation="MFCIRTFVFFNFLIFISFFTNCSFPPVFQQTAKQGVIDLRKFNL
                     EKNTVELDGNWEFYWKELTHGNFTTPKNTSYFPVPGIWRDYDPNFTPEGYATYRLRVL
                     CECINKNFKIRIPRLPGVYEVYLDNQKVYSNGFVGTNSVETLFLAHPLITNIPVSSGD
                     FYITVNVSTFKGNYLKGGIRKPFLIGNSNTIDFDQKKEEWREIILIVVIFSFGIYHIV
                     FFFSYKQDSIPLYFAVFCFLVSGYSFITSEFQFTALPELSLDLRLRIKFFCEVVFFPT
                     SFWMLQKMFPVQFSRKWIQISIGTSTVFLLGIFTFNERNIISFYSWFMYFPPFYALVL
                     ILGTATAAFKAKELFTGFVFAFTMMNDGIYGLYEIYTLYPYSFPLGLVAFVALNSYII
                     SSRFTKDLEKTKEFAQLQIKYNKQLKLQAQERERIASDIHDSIGSELTAILFELESKD
                     KNDPTLKKLKTEVSHLISNVRDIVFLMHHQGNNKELVEDVIYRYAERIGGTGIINVTT
                     QIEEVSDLIHLDQCLHIQKIFLEIMSNILRHSEAKNIRIFWYKENKNLVLKVFDDGKN
                     LKSI"
     gene            complement(40978..41679)
                     /gene="lnrK"
                     /locus_tag="EAMDCDCE_00160"
     CDS             complement(40978..41679)
                     /gene="lnrK"
                     /locus_tag="EAMDCDCE_00160"
                     /inference="ab initio prediction:Prodigal:002006"
                     /inference="similar to AA sequence:UniProtKB:P94439"
                     /codon_start=1
                     /transl_table=11
                     /product="Transcriptional regulatory protein LnrK"
                     /protein_id="X:EAMDCDCE_00160"
                     /db_xref="COG:COG2197"
                     /translation="MVLQKISTTTKSNYSVSIVEDNPHTALNLQELLSKSNEFKFLEH
                     YPNSHKAIEKIPLNIPDIVILDIGLPEKSGLECLKELKEKTPNTKYVIFTVFEDEEKI
                     VEAIQEGASGYLLKDTSPELFLAELKVIVLGGAPLTPRIADKIIRKFTKKEESKNQPI
                     QNTLGLTKRKLQILNFIALGMTVSDIADELDISSHTVSRHIEKIYKKMEVHSKSEAII
                     RGRRMGIIQDIPGYP"
     gene            complement(42338..42553)
                     /locus_tag="EAMDCDCE_00161"
     CDS             complement(42338..42553)
                     /locus_tag="EAMDCDCE_00161"
                     /inference="ab initio prediction:Prodigal:002006"
                     /codon_start=1
                     /transl_table=11
                     /product="hypothetical protein"
                     /protein_id="X:EAMDCDCE_00161"
                     /translation="MRMKSIVLYNIEIENLQNVSVEVLHEHRVRITFPGKEPRLYLKI
                     KDKQDRAKRWEKAKEEWNEFFKSNDTP"
     gene            complement(42782..43369)
                     /locus_tag="EAMDCDCE_00162"
     CDS             complement(42782..43369)
                     /locus_tag="EAMDCDCE_00162"
                     /inference="ab initio prediction:Prodigal:002006"
                     /codon_start=1
                     /transl_table=11
                     /product="hypothetical protein"
                     /protein_id="X:EAMDCDCE_00162"
                     /translation="MYRNALRAKAIDPSMNENPDNEVMIAFGETVKQHLSRKSLTQLL
                     NSIPYDKISAEFKTTYIWISILGASLSGDTDFLKRNLASPESSQSILLTEREANFLTG
                     LSEFRAGQYVSSLNLIRKVRNENEDFITTGSWILEAKIFRLQNLHLKSIAILEELYPK
                     SEDRREEIVKLAKEIIEEKPTLKTKLNLELTTTDQ"
     gene            43884..44084
                     /locus_tag="EAMDCDCE_00163"
     CDS             43884..44084
                     /locus_tag="EAMDCDCE_00163"
                     /inference="ab initio prediction:Prodigal:002006"
                     /codon_start=1
                     /transl_table=11
                     /product="hypothetical protein"
                     /protein_id="X:EAMDCDCE_00163"
                     /translation="MPYNYDFDEDFEVETDYDEDVTGEEVLTFACEDCDHRWEEDAYE
                     AEDYGPEGPICPMCGSSAVIEL"
     gene            44081..44656
                     /locus_tag="EAMDCDCE_00164"
     CDS             44081..44656
                     /locus_tag="EAMDCDCE_00164"
                     /inference="ab initio prediction:Prodigal:002006"
                     /codon_start=1
                     /transl_table=11
                     /product="hypothetical protein"
                     /protein_id="X:EAMDCDCE_00164"
                     /translation="MKNTRPVWRFVKNRLFGFVFVPFLFFSQRVFSTDFSDVYDFYKK
                     GNYDTLVKVSRVALRREEVDYKILLLYTASEKDPEEIDKTLRSIYEKKESHPGIFYNS
                     VFLFLERCLVLGDELSGIYWGKIFTEKGSSSVRYAEGLYTYACILYEAGNFSEAKQIL
                     VKLKEFGTIQKLVKKIRILELSIEKKMESQT"
     gene            44653..45036
                     /locus_tag="EAMDCDCE_00165"
     CDS             44653..45036
                     /locus_tag="EAMDCDCE_00165"
                     /inference="ab initio prediction:Prodigal:002006"
                     /codon_start=1
                     /transl_table=11
                     /product="hypothetical protein"
                     /protein_id="X:EAMDCDCE_00165"
                     /translation="MKILKVQTGKFKGKSIETPPAIAGNTNFTPAILKKSVFDIIGSL
                     VLKGRLIEEESAFVDFFAGSGQMGLEAVSRGFARVVLYELAWERSDNLRKLFSKFGNN
                     CQVYRKDVFRFYDKLDIPEMSRIFF"
     gene            complement(45904..46851)
                     /locus_tag="EAMDCDCE_00166"
     CDS             complement(45904..46851)
                     /locus_tag="EAMDCDCE_00166"
                     /inference="ab initio prediction:Prodigal:002006"
                     /codon_start=1
                     /transl_table=11
                     /product="hypothetical protein"
                     /protein_id="X:EAMDCDCE_00166"
                     /translation="MNDHLAYVSDNRSVRNPILQFLAEKWYTVLYFWHSIIGIFIRLE
                     DSPEGDKRPVVLVPGFLGRTLSWKSMYKHLSANGHPVYTVPLGFQVGNIRKKSKLLET
                     FLIEKNIQNCYIVGHSTGGLIAAGLTYKGRDRVKKLFITGTPVKGTYLAYFTPIFISS
                     WQSMPDSKFIREIGEVFEKLPNVQSVFTRKDQFILPSENSRLGHFDDVEFPEGGHFNL
                     FMGPLGIECLFDLITAEENKDPKPIIRKVESSKVDQKTIESSVTHSKSFAATKKTNLK
                     TSNSKKTAKSKQIPKKKSVPAKKKRKNNILILEYTKIRT"
     gene            complement(46967..47467)
                     /gene="msrB"
                     /locus_tag="EAMDCDCE_00167"
     CDS             complement(46967..47467)
                     /gene="msrB"
                     /locus_tag="EAMDCDCE_00167"
                     /EC_number="1.8.4.12"
                     /inference="ab initio prediction:Prodigal:002006"
                     /inference="protein motif:HAMAP:MF_01400"
                     /codon_start=1
                     /transl_table=11
                     /product="Peptide methionine sulfoxide reductase MsrB"
                     /protein_id="X:EAMDCDCE_00167"
                     /translation="MKNKILLSIIVICFGFISCLKTNGDSNQTNSKGGMMNYEVNKSD
                     EDWKKELTPEQYRILRQKGTEMAFTGALYKNQDKGTYVCAACGAVLFSSDTKYESGSG
                     WPSFYQPVKDGVVDKQKDSSHGMERTEILCSKCGGHLGHVFNDGPRPTGLRYCINSAS
                     LKFQKE"
     gene            47732..48130
                     /locus_tag="EAMDCDCE_00168"
     CDS             47732..48130
                     /locus_tag="EAMDCDCE_00168"
                     /inference="ab initio prediction:Prodigal:002006"
                     /codon_start=1
                     /transl_table=11
                     /product="hypothetical protein"
                     /protein_id="X:EAMDCDCE_00168"
                     /translation="MLSRYSFSKYFTRSNIIQFLVLSLLSQILILIITFVITSKLEAI
                     GFSFLLLPFYFPSIILLILVKLNMFDKWYAKLSFLYPILMVDCLFMGNFIYDIYHPSN
                     DGSSQMLVLVSSILNLPIPFLYLIHKYILK"
     gene            complement(48495..49109)
                     /locus_tag="EAMDCDCE_00169"
     CDS             complement(48495..49109)
                     /locus_tag="EAMDCDCE_00169"
                     /inference="ab initio prediction:Prodigal:002006"
                     /codon_start=1
                     /transl_table=11
                     /product="hypothetical protein"
                     /protein_id="X:EAMDCDCE_00169"
                     /translation="MKTQPRKKKESGTGVRERILDTATSLFYKQGFSSTGMRQIIQES
                     NSVAASLYDHYPSKKELGLAYLARQEEKTLSDLQSLMDRYPDLGEFLRAWVILKEKQI
                     RHGEFVGCPFAGFASQVMDSDPEYTEFLKDIVNKWIRMISDYLQKAIGSGQLKRNMDI
                     QYVARRILMAYHGSITMWRMTQELRFIREMDDSLREIVEEYRIL"
     gene            49283..50143
                     /locus_tag="EAMDCDCE_00170"
     CDS             49283..50143
                     /locus_tag="EAMDCDCE_00170"
                     /inference="ab initio prediction:Prodigal:002006"
                     /codon_start=1
                     /transl_table=11
                     /product="hypothetical protein"
                     /protein_id="X:EAMDCDCE_00170"
                     /translation="MIADEIQLVTRISDLDTQRHVTSRTYENFCLEGRFRTLEKNGFS
                     IREILSQGIKIHPLESQIRFLAQQMEGASLKTETKAFPLKDGKIFWDQKVLSDTGTIA
                     AEIKTLTFSEKDGHPIDLLPLEKTEMSGFDQFPQIPDFRGTCKTVDTSMITLYSERNI
                     FGEYNPAYLWRIVEDSRWFFSTETGLTLDRFVEMDTTLFFMGGVFRFFHPVPAGRKIK
                     VSTWIHSFEKIRSYMRHEVTDIETGLRYFAVQDEQLVVSLTKSRPKKAPDEFQQLVGD
                     YVENFEYSKK"
     gene            50180..51505
                     /gene="phaA"
                     /locus_tag="EAMDCDCE_00171"
     CDS             50180..51505
                     /gene="phaA"
                     /locus_tag="EAMDCDCE_00171"
                     /EC_number="2.3.1.9"
                     /inference="ab initio prediction:Prodigal:002006"
                     /inference="similar to AA sequence:UniProtKB:P14611"
                     /codon_start=1
                     /transl_table=11
                     /product="Acetyl-CoA acetyltransferase"
                     /protein_id="X:EAMDCDCE_00171"
                     /db_xref="COG:COG0183"
                     /translation="MKLTKPLAICTPRRTPFAQIAKALGPYPGHHLGKIVAEDILAKS
                     KLKPSQIDGVVVGEGFSNAPNSARVIANLVGMRDEIACITVANNCVSGMEAVAEAARR
                     IVLGEGEVFLAIGEESQTSMPFVVKNARLNKKAGSLDKLKKLLPDNLPEGVELRDTLE
                     DGLGDGETSYGMQVTAEIVAQNYGLSREIQDKLAFESFKRALEASKAGKYSPYIIPMK
                     DDEGNELTIDEAVGLREGLVENPTRMGRAMLMFDNPGMKFEEFKTKYSKDLKKSHGPT
                     VSIFNASPRSDGAAGVIVTTVEKAKELGLTIEAVVSGWHMKGVHPNNMGIGQAVATKA
                     LLDETGIKIQDVDYVEIHEAFAATAVGALEQIKMDTGWDWEKSFDAKKINPNGGSIAI
                     GHPFGATGIRLIANAIMDLKEDSSANKVLITACAHGGIAGSMLIERYKG"
     gene            51591..52082
                     /locus_tag="EAMDCDCE_00172"
     CDS             51591..52082
                     /locus_tag="EAMDCDCE_00172"
                     /inference="ab initio prediction:Prodigal:002006"
                     /codon_start=1
                     /transl_table=11
                     /product="hypothetical protein"
                     /protein_id="X:EAMDCDCE_00172"
                     /translation="MYDHMFGVFLEYELQDVFRVFVQLDAEELELTDTVVFSFDVGFF
                     QLHVDVHKKFLRRMCSANDIVIEGDYHDQTGVQLRTFGIISHPFRVGAIHVIFEVIDV
                     QQYPVGIFLATEQCKLALGINFHLDDVEVGVPEMLWTYVCGLVPNSRSIVVKRYYNQD
                     PRL"
     gene            53220..53978
                     /gene="birA"
                     /locus_tag="EAMDCDCE_00173"
     CDS             53220..53978
                     /gene="birA"
                     /locus_tag="EAMDCDCE_00173"
                     /EC_number="6.3.4.15"
                     /inference="ab initio prediction:Prodigal:002006"
                     /inference="protein motif:HAMAP:MF_00978"
                     /codon_start=1
                     /transl_table=11
                     /product="Bifunctional ligase/repressor BirA"
                     /protein_id="X:EAMDCDCE_00173"
                     /translation="MQNVLLQPEKGIFLDSVTSTNTVIKGKEFPHGTWIVAEEQTAGR
                     GRKDRTWEVFGEESLIFSGKIGLENFDAGPGLSLFIGTAVCKTILSVYPELTREIKIK
                     WPNDLYRGNKKVAGILIESEIEGSFMTLIIGVGLNLYGKNESIPNHLTDAGFLNTNPN
                     RAGKKNEILEKLVPFLNESILLWKDIEGRKKELILLNELLLWKGQSVRYKENGQLQTG
                     ILEGLSENGSLILKTPSGTRLDFIDSPEDFHSLN"
     gene            53980..54753
                     /gene="coaX"
                     /locus_tag="EAMDCDCE_00174"
     CDS             53980..54753
                     /gene="coaX"
                     /locus_tag="EAMDCDCE_00174"
                     /EC_number="2.7.1.33"
                     /inference="ab initio prediction:Prodigal:002006"
                     /inference="similar to AA sequence:UniProtKB:Q81VX4"
                     /codon_start=1
                     /transl_table=11
                     /product="Type III pantothenate kinase"
                     /protein_id="X:EAMDCDCE_00174"
                     /db_xref="COG:COG1521"
                     /translation="MLLVVDVGNTNTVFGIFENGNKIPLFHKRTVTRKDRTSDELGLF
                     FRGFLREFKIENEMITGGIYSSVVPTLNPILDRMFQDWFKIEAIRVHYQMKLPFSISY
                     PRPYEIGADRLVNAATCAIDFPGKSIIIDLGTATTFCVVNEKPEYLGGVIAPGLKVSM
                     DALTRNTSQLPPIVFQSPGKILGDSTIESIQAGFFFGWIGLLEGIIREIKKDKGQDYQ
                     VIGTGGLVTVIDAAHPGIFDKIDPLLTLRGLQILHLMNS"
     gene            complement(55382..56746)
                     /locus_tag="EAMDCDCE_00175"
     CDS             complement(55382..56746)
                     /locus_tag="EAMDCDCE_00175"
                     /inference="ab initio prediction:Prodigal:002006"
                     /codon_start=1
                     /transl_table=11
                     /product="hypothetical protein"
                     /protein_id="X:EAMDCDCE_00175"
                     /translation="MSDWINTVATPGNISILTSIAWNLGSDRYFIRSGGSDKNTTPIY
                     YNPESGHLAQYNPVSGSLYCMYSRVGSYNWNWVTWALCSDAPISKDNPAFWNVSYETE
                     EGGMIMDYQGNALRVARYGPNWGVAYAVKLSYLKKDTTYNPTSLFIVDRNLLNWVRYT
                     ASNLGKTDQYCPAGKKESRAKRVKRTLPSDFQLTEEWIQRLYDIAISTVTNPQVSGIC
                     GVCLLQTFQILAELQEYHSREPLQSGGYFFDTAPNRDPFISFRQRYPELDSSLSHIPR
                     VYNSDSTTLRLLTLVSAMNMMPLYDWTPSREFTTRSEILSHITSLIGSPAGSIWLALM
                     RRQRPDGTIAGHSVPILRTSEGLVVIPTRVPSSISLELYREYLTPTMDPIQAINNLEQ
                     PDRTLRYFVTIQLGEFYDNFTDLVISNRNCTGEGEGRRGTGEYPASATVNQCSESRCA
                     LPSQ"
ORIGIN      
        1 atcgctaaaa gggcttctat gaaatcgatc tttaattttt gtgagggttg caaatgaaga
       61 ttttttgtaa aaatttgatt ggataatcat tttttgagat tttatagcag tttccaattg
      121 ttgctcagaa attatataac agaacgccag ctttttatct gaaacacatc tttggataaa
      181 agtttgcggt actcaacttg tagatattgt taatgaaacg attatttgct cattcgtttt
      241 tatgaaaaac aagagaaagt taatttcaaa aaatataata tactctgttt ttaattaatc
      301 atttttaaag taagaaaatt ggtttgttaa ttttcattcg aagctataga attagagtat
      361 ctgggattct attttatgag gattaatcat ttctacaaaa atgattaaaa ataaaatctg
      421 atttaggaaa attgaaatca aatacgagta gctttaaaag caggctgtta tgtgcttact
      481 ttcatagaaa taagtagttt caatttaacg taagttcgac gtaagaaaat ctgggtgaat
      541 tcggccacca taggcaagct aggctctcga ctctagttaa taaattgtat acaggaagta
      601 ttatacaaca attctcttta atttcaattt attatgaaag tgagacgcta aatttgaaag
      661 ggcgttctgt taagttttcc ttgcatcgat tcattttgtg ttctaccaga ttcatgctaa
      721 atcagagttt taatttttgt aaaaatctag ttcttttaga tataaagagt tgacccaata
      781 tttcaagggg tatgattcta ttttagaaat ttataatgca ttgtagcggt tctcatggaa
      841 gctgccatat ctggatgttt gtgagctttt cgatagttct ttcatgatca aatcttcata
      901 atctttaagt ttcaaggtgg ctcaaagtta acggcgtttt atcgtagttg tattctatat
      961 tttaatcgtt agagttgttc aaaattccat agtggagatt tgcaaaatta cttcaaacgc
     1021 tcattcgata caatgaaagc agatggagaa ttgatttttc aacaactcta tttcgtttta
     1081 atattcaatc taagatataa tttttttata aaagcgcgat tgtttgattt taaaccttaa
     1141 tataaatttt tttcttatct aagatactta aaattatcca ccagaaaaat aaattaataa
     1201 ttgcgtatat aagtgattct aaatgtgagt ttcctataaa aataagttta gaataaaata
     1261 aagttttgat gctaatcgat tttccgtttc ctgaggcaat agtccaaaga ttaagtattc
     1321 ttgcaagaag cccggaacct acaaagacta aaattgcgtt tttaccaaat acaagaaagg
     1381 gttggaaaat agtttctaat ctcaatcgat tccatttttt tgtctgcagt aaaagattta
     1441 aaaattcaaa aaagcctatc gataaaaatg ctagacctgc agtataaatt acataacttc
     1501 cggtccagag acttttgttc attggaagat tttggttcca taacagacca actaacacaa
     1561 ataaggttcc aaatccgaaa atgcttaaaa tttgtttttt agtttcattt gtttttgaag
     1621 aaagtataga cccgcaaaaa acgcctaata aagaagttgt tattgatgaa attccactga
     1681 aaaacccttc cgggtcccag gttttagaaa atttccatag atgattttct ccgaaaacgt
     1741 ttcgatcgat ccaagctcca atgtcttttc ctggttctaa gtagacgatc gattctccgg
     1801 gtggcgggag ctgaatcaag atccaagtat gaacaattag aatcggaatc caggaaatta
     1861 atattgctct tttgggaagt ataagatata aagaagcgac tacccaataa acaaatccga
     1921 tcctttggag tactcctgga atcctaagtt ctgagaaaga ccattctccg aaaaaattca
     1981 aaaatagacc aattaaaatc agtgtgatac ttcgtataca aattccgagc caagttttac
     2041 ttaaataaat tttgtttttt gaatatactg aaaaatgaat ggatattccc accgcaaata
     2101 gaaaaaagga aaaactaagt ccgtcggtgt gcagccgttc catcttgcgt gtttcaatgg
     2161 agaatagata aaagaccaag aaccgggatt gtttactagt atcattccgg ctacggtcat
     2221 tcctcggaat aagtccaagg ataaaattcg attttgattt aatttatttt ccaaatgata
     2281 acctttgaat tttttatttt ccgaattatg aagttatgtg gatcgaaaca ttaatccagt
     2341 atttttattt cttagagttg ttcaagcagc ttctcgtgtt gaccatacaa tcgagttgta
     2401 tgccaacttt ttaagaaatt ttgtgagtaa attgcttatt ttgatatcga atctaaacta
     2461 agaacttgtc ctaaaacctc aaaaaatttt acacaatcat tctttagtaa tttttaatca
     2521 aatgtaatag ttccttcaaa ttaggttgta tttcacaatt tgtgaacttt taagcgattc
     2581 taatgtcgtt aaattttcat agtagctccc acatttttgt gaaactaacc tagtgacgaa
     2641 ttattggaca catttttacg cagcatttac ttcaaattgc acaggactca caaagtctaa
     2701 tgacgaatga gatctgtgtc tattataata aacctctata tgatcaaaaa gtaattcttc
     2761 ggcttcttga attttataaa agtaattata ttccatttct cttttcagag aaccaaagaa
     2821 ggactcagcg actgcgttgt cccaacaatt tccctttcta ctattactcc ttctgagttt
     2881 attatttaac agataccttc gagtttcgta cgaacaataa ttggatcctc gatccgaatg
     2941 aaaaactaaa cccttaggag gatttctaca ttcgattgct ttggaaagag cggtgcacac
     3001 taacttagaa tcattagaat ttgaaatcga ccaacccact acttttcgag aataaagatc
     3061 cagtattaca caaagataaa tccacccgaa agaggatctt aaaaaagtaa tatctgaaac
     3121 ccagatccga ttcttctgat tcggtttgaa attccgttga actaagtccg gagcaacccg
     3181 attcccatga ttagaatctg ttgtggcaat ccgaaaacgt ttctcctgtt ttccttgaat
     3241 ttcacaaagt ttcatcactt ttcgaaccgt tcttgctccg taaattgaat acactttctt
     3301 cacttcccga agcaaccgaa ctaagccgta attcttacga cttgttagcc acgtttcccg
     3361 aatgaactcg acaagttcgg gattatattt ttctaattcg tttttactcc gttttagaaa
     3421 ttgatagaat cctgaacgag acactcctaa aacgttagcc atgctttgaa tcgaatactc
     3481 aaatcgatga gtttccatga acatcaatcg ggattttgtt cgcgggaaag catggcggca
     3541 aactttttta ggatagtaac ttcctctttc agtttcagat tttccttccg aagctttttc
     3601 agttcttcac tttcttttaa ctgtttatcc gtaagtggaa gctgatcttc tgattttttc
     3661 aagtattctc ccctccattg tcgtaacaca aaatagctga ttccaagtga ccctgctact
     3721 tcttttatcg taaacgaacc agaaagtgtt cgcttgactg cttgttcttt aaactccgga
     3781 gagtattttc ctttcttatt catattcacc tttacctcat tcgctgagta aaaggtgtcc
     3841 gtttttacgt aactaggtta aactcaattt cactccctga actcaatgta tcttctatgg
     3901 ttgctctgca ggtcggtgga aactcagcaa acacctccct atgggtcggt gtttaggttt
     3961 tgggacagct ctaagctggg aactcaattt tctttttgat tgcatttggg tttgtagata
     4021 ttctattttg tttttcttat gccaatttta acttatcgta agtctatata gtaattttct
     4081 cattgcactc agtttgttga ttgtttctta atttaacatg agtttggtgt aagagaatct
     4141 tactaaatcc ggcagcctgg atcgggcttt cagctctggt taataaatta catgcgggaa
     4201 acgttatgca atatgccgtt tttaatttca atttattaga gttgttgaat aattaattct
     4261 ccatcttgtt tttgtttcat gaaatggtcg attgaagcag ttttgttagt cgccgctgct
     4321 gctatgaaat ttttcggcaa ctctattgta gaacgcgatc cgtcgaacgg ccatggagag
     4381 tcataaccaa tcccacaaat atttgatctc aatataaatc tgtcggaatt acgacaaatc
     4441 ctctgtaaaa cttagttccc accccacaac gcgattcata gagagtgttg tgctgagttt
     4501 tccctatttt tgggtggttc ggaaaatttt tctctatcag aaaaacatac tttttgcaag
     4561 taaaaagact cattcttgtc ggaacacttg aaaaatgtgc ctttttgagc tttcgattct
     4621 aaaatcctat tcaacttgtg gggttggttt ttggtactat tttcatgcgt ccggttagta
     4681 aacggggttt ttactttcat aagaaaatac tccgtcactc tcgataaatt ctggaagtat
     4741 agggacgcta caaatcacga ttctactact cataactata taataaagta cttaatattt
     4801 tgtatggaat cagtgttttg tgataaaatt aacggtactc aattttatag agatcagtaa
     4861 caaattctaa aattttagga atgttatttt tagaaaaatt ttttcctaat ttctcttaca
     4921 tcgaactcat attcaatagg aacgggtaat tcttatattt agaacatgtc ccaaaaacgt
     4981 ccaatgtggg aactctcaca aaaatttaac aatattagaa ttacttgaaa gttcacaaat
     5041 tatcaaatgt gacggttttt gtaggaacta ctgtatttta ttaaaaattt ctaaagaatt
     5101 atcgcgcaaa ttctttgagg tttttggaca cgttcttaga aaaatacaaa acctatggta
     5161 gttcctacac taatacaaaa tattctaatt tcctaaactg tgggaactcc cataaagttt
     5221 agaaatcatt gttcctatca gtcagttact atataacata ggaactatta ctcatatcta
     5281 tatattagag tatcataact tttgaaagta tgtttcgttt tgaagaaagg actttagata
     5341 ctctattatg taattataat taatggtttg tgtcaaacct tagaaaaaag tatcaatcat
     5401 tctattttag aaacttctaa taaaatgacg aagttcccaa tatttatgcg atgtcataaa
     5461 gtttgagaac tttttgtaag ttcccgacat aagaatctta gtaaggctct tcaatcctaa
     5521 aatcatttag aacaaatgga gtagttccca caaattccga aaatggagtt gattttgaaa
     5581 ctaagacttt tctgcagatg tgggaactac tacgaaaatt taacgacatt agaactgttt
     5641 gaaagttcgt aaattgccaa atgcgactta atttgtggga actactgcac gacaaaattt
     5701 tactgtaaaa ttgtttctaa aatgtgggaa ctcctacttt taaagagatg taatccttgc
     5761 gattgcttct tctacgtctt cttttttacc aaaagcactg agacggaaat aaccttcgcc
     5821 cgctggacca aaaccggagc ccggagttcc gaccacttga gctttattta aaagtttatc
     5881 aaaaaaatcc caagaagaaa gattatccga agtttttaac cagatgtaag gagcgttgac
     5941 cccgccgaaa acttcataac cagctttttt taaaccatct cgaattttag aagcgtttgc
     6001 catataataa gcgatggaag tttggatttc tttttttcct tgaggggaat aacaagcttc
     6061 tgcacctttt tgagtcacat aagaaactcc gttgaactta gtggtatgtc ttctattcca
     6121 aagagaattg agactgactt cttcgccgga acgtgttctt cctttgagtt ctttagggat
     6181 aactatataa gcacatctta aacctgtaaa acccgcagtt tttgaaaaag aacggaattc
     6241 gatcgctact tccttcgcgc cttctacttc atagatagaa cgaggaactc caggttcgct
     6301 gataaaagct tcgtaagcgg aatcataaag aatgatagag ttattttttt agcatattct
     6361 acccaagctt ttaaggattc ttttgtggtt acggttccgg taggattgtt cggataacaa
     6421 agataaacga tgtccgcttt ttctttcgga atttccggtt gaaaaccgtt ttctttcgtt
     6481 gcaggcatat agatcaaatt ggagtatctg ccgtcaggac cgatttcgcc ggttctaccc
     6541 gccattacgt ttgtatctac gtaaactgga taaaccggat ctgcgaccgc gattttagaa
     6601 tccgtagaaa agatttcttg aatattacca caatcgcatt tagatccgtc tgagacaaat
     6661 atttcgcttt cgtctatttt gattccaagt gaaccgtagt catgatccgc aatcgacttt
     6721 agcaaaaatg aatatccttg ttcgggacca taaccgtgaa aacccccaac ggttcccatc
     6781 tctttagaag cctctaccat tgcatccaca accgaaggaa cgatcggaag agtaacatct
     6841 ccgataccca gtcgaatgat ttttgccgaa ggattttttt cggagtaaat cttgactcgt
     6901 ttcgaaattt ctggaaataa atatcccgct tttagtttta aataattttc attgatgttc
     6961 gccatctttt tgatccttgt cgatttgttt tcttccggca aaaccttctt cgtagccgtg
     7021 ttcgtaaaga aggtcttcct ctcctaagtg ccaacaataa tatccgtttc cattgtcgaa
     7081 gtcgatcagc caaagaccct tgacttcgat tccaaattct tggattttag aagaccattc
     7141 taagatcaac tttcgaattt cttcttcttt gttttccatt tcgttttcgg gaagaatttt
     7201 atcccgaagt tgaacggcta attccgatac ataagaataa tatttttccg taatttcttt
     7261 aactataggt aggattttac gagcttcttg atatgtccag agtttccgtt ccaagaaaat
     7321 tagaaatcct gtcctaaaga aagacaaaga agagtcatac gacttacaac accgtatctt
     7381 gcttgtctaa aataagccgc gttcggcaga tcatctacgt ccgtggaaag ttcgttcacc
     7441 ctaggaagag gatgaagaac tgtagtttct tttttggaag caagaattaa ttctttgtta
     7501 atcttaaaaa gatccttaag tctttcgtat tctttatgat ctggaaatct ttcttcttga
     7561 attctagtca cataagctac gtcacaatcc caaactgctt tgatgtctgt cgtttcttcc
     7621 agagtaagag aataaccttg taaagctttt ttataagatt ctggtaaagc gagttcagga
     7681 ggagaaatca gaaataaacg aaccttatag tgtctgagta aattgataag agaatggatc
     7741 gttcttccgt attttaagtc acctataaac gcaaccgtca aaccgtctaa cgttcctttt
     7801 tcggaaatga tcgtgtaaag atctaaaatt gcttgagtgg gatgttgtcc cgctccgtct
     7861 ccagcgttga tgactgggat ttttaccgct cctgctgcga ttctggaaga accttctact
     7921 ggatgtctaa tgacagcaat atctgcgtaa gcttccacca tcttcatagt gtcgtataac
     7981 gtttctcctt tggaaatgga agaaaattga aatcccaccg tggagattac tcttcctcct
     8041 aaacgttcca tagccgcttc gaaagaaagt ctggttcttg tagaggcttc aaaaaaaaga
     8101 gatgctaaaa gtttgccggt aagaattcca aatgccttgt tctgttctac aagacgttcc
     8161 atgactctaa ttttcccaat gagaaaatca agatctggtt ttgagaactg ttccgtatct
     8221 aatacatttt tatgattata gtacattaaa cgacagaatg taaaaaaact cccttttgac
     8281 aatcaaattg atttatgagg atccgatttt tctggaagga ttaaaagtcc tgaaagttgt
     8341 cgaatggatt gtatccataa agaaagatcc atactatcgt tggaattttt aaattgaatt
     8401 ggaagtcggt tccaagaaca acccggaaaa cgatgatgta ctctgtgata gttgaagttg
     8461 agaaataggt aagagaaaaa ttttggcaaa tataaattgt aagctgaatt tacatcttct
     8521 aattcttttc cataatgata agaatgatct aaaaaagaaa cgatccatcc tctaagaatt
     8581 aagactgaaa ttaaaaaaac tgtgtttgga ccacaaagat aaaaagcaca tccaaataaa
     8641 ataagaatca gtatagaatc gattcttaat tcctgaacaa tttcaggctt ttgaatttgt
     8701 ttaaagaaag tcttatatac tggaaactta gaaaaatatt tttcggtaat gggcgaggta
     8761 aaagaaagag gtaaacttaa aagaaaacct cctaatactt ctaagaaata cgttcccata
     8821 aaaagtctga cgtaatatag aagtttttga aataaaatcg gaccagcgtt tttttctata
     8881 tattcgattc gctctccttg ggaacgatta aatttatgat gaaccaaatg ggccgtttta
     8941 acaacttgaa atggagtccc aaaaagaata caaaggaatc ttccccaaaa acggttttcg
     9001 tttctagaat ttgaaaaatt tccgtgaaca cattcgtgaa ttaaggccca cagagtgtaa
     9061 gaaaaaatcg tagaaaaaag aaataaaaac actggaatga aaaacgattc tataaatttg
     9121 aaaatgttca aaacataaat ccattttgga atatcgtatt gaaaacgatt ttcgaatcta
     9181 tgacttaaaa gttctaagaa agaaaaagtt tgaatccgat tcgacaccga gtcaagtata
     9241 tccaaagtat agaatatatt aaaagatcta atagaaatta gattccaaaa gtatatggaa
     9301 ataaaaaata cacatagtaa agtcgcaatc gttcggtttg ttttttccgg aagatttcta
     9361 cgtggtgctt gggacatccg atttcaaaat agatttttcc actttattaa gaaatgagtt
     9421 ttttagatac cttgaatttt aattgaatcg gaatttagcc gttgaaaatc tggatgaatc
     9481 cgactgccac gagtccgggt tctctgctcc gatcaacaaa ttgaggtttg tttaaaaaca
     9541 aatcttttcc tgaattcaat ttgttataga agcgagacgt tttagtttga aagaacgttt
     9601 tgctgagttc cttgcatcaa ttctttttgt attgaactca ctttaggaca gaaccgctaa
     9661 aaatgaattt cttttgtttc tctgtataac ttgaattttg aatattatgg atatattaat
     9721 tgaataactt attttaaatc cccaaaagat ttcttttgaa tttacgaaaa tccatattaa
     9781 atgtccaata taaaatacag aaaataaata aaggaaatgt aataaagatc gtctgattaa
     9841 accgaaacgc ttcctcaaat tgtaaatgta gaatacacca aaaacctcgg acggttccgc
     9901 agccaataca ttcccgttct aatataagtt taaaaagaca aacggtataa cgaccggtca
     9961 tatattcgat aggaatatta taaaatataa aagctccaaa agaaacgaat gcgaatttaa
    10021 tctttttttg gaattttagc atgagatcac cttataccgt ttaattaaga atttgataac
    10081 aacataaggt gaactgattc tattagtttc ttgtaattgg attcccttgg gagtctttat
    10141 aatttccaag taaaatcata atcaaatcga ttagggccca aattccacaa ccgccgcccg
    10201 tgattaacat gagaattccg gtgccaattt tacctgtata aaacctatgt acacctaata
    10261 ctcctaaaaa taaacataat agaaatgtaa ttaaccaatt gtcagatgcg cttccttttt
    10321 gacggactcc acatttagga caaatttcgg cggccttttt tatgatcgaa ccgcaggaac
    10381 tacaaaaaac ctcatccata cctttggaaa tgttatcgtt caagttatct ctccttttgt
    10441 attaaaatta taaaccgatc caatctattc tttgatgtga aaataaaact gataggattt
    10501 gatgatctat attcctcgta atttttataa ggcagattca aatatcttat tataataatg
    10561 cgtttctgta ttcaaaatca tttttgtaaa atgcaattat tttgctattt tgaatcaacc
    10621 cgacgaatcc aaaattgatt ctaattttga gccagtcaaa atgatcaata aagcttttat
    10681 tttttgattt ctaaatttgg cattttgaaa gtaaagtatg tgtgaggttc tttttgagta
    10741 aatctaaaaa tataattttg tgataaattc tattgaatat aatatcattt ggagtaatta
    10801 aaatgcaaaa gatttactaa ataaaatttt tagtaataga gtttttgaaa gattccatga
    10861 cgacgactaa cgaaactgct ttacttcaat cgaccatttc atgaaataaa aacaagatgg
    10921 aggattaatc tttcaataac tctaatgtaa actttataaa ataatcaaat attgaattaa
    10981 atttaatatt ttatcttgtc aatttattta taactatact aagattcatt gtaatatata
    11041 ttattaaatt cgattatatt ttatgagcat tattgtggat tcatcaacca gtcattttcc
    11101 tgaaattaaa agtttcgttg aagcagtcag gcagtattgt aaaatgattg aatcgattga
    11161 taatcaaaaa gaattgtgta cttttttgcg tcaggttgcg gcgtcaattg ctcatctcta
    11221 tacgtgtgcg ttcgatcttc cagaaatttc actgcagtac aaatttacca aagtcatttc
    11281 taaatctggc gaatatgaaa agtccttatc atctttactc ggtagttaca atttttataa
    11341 tatatctttg gcgcctttag atttgactca acctgagtta gcaataggtg ccttatctga
    11401 tgatttaggt gaactttatt ctgacctgaa aagtgcttta gattgttttg ataggagaga
    11461 actctcttat gtagaacatt ctttatggag ttggaaattt ggtttcgaaa cccattgggg
    11521 tgaacatctt acaaatgcct tgcaacatat tcattttctt ctttttgatc aatatgtttg
    11581 atcgtgtaga tttttatact atcttcgttt tttctaaatc ttataaaagg ttttctttga
    11641 gaaaattaga gttgaacgat ttatagcaag ttcaagattt tactttatga tttatttcaa
    11701 actacatttt tttaaagttt gaaatgaatg attcaatgag aaagcgaata aagttgaatt
    11761 tagcagagca tttttataga tcgcggtgaa cttagtgaaa tatgagtagt gtttcggatc
    11821 aaaaattgga tgactagaaa aaggacattc ttaagtgatc gatcaatttg ttgatcagaa
    11881 cattgggttc aaacgcgatt cgatacaaag ctggattcac ctaaaaacaa ttacactttg
    11941 attattcaaa ataacaaatc gatataaatt gaaagtcatt ctggatttac tttatgaaac
    12001 atattttcct ttttattatt ttattatttc tttttgaaac ctgttttcca atcgatccag
    12061 agagaattcg ttcttctcat tttcaggatg gaaagtatca caatattgaa gaagatgtaa
    12121 gactgaataa aaattttttt tcggtcttac gttggaaaat tttaggacct aaggatccgc
    12181 ctacagtaga gggagatctg gaaaaaattc cggatgtaat ccctataaaa aaagaggatt
    12241 tacttgctcc cgagggtaaa gtgagaattg tctggcttgg acatgcaacg gtatggatcg
    12301 cttctaattt tcacggtaaa agaatgcaca ttcttacaga cccgatattt actggagttc
    12361 ctccttttgt taagcgactt actaaacttc cgatcgaacc agaaaatctt cccggagtgg
    12421 acattgtagt gattagccac gcgcacagag atcatttgga tatagattcg attcaaaaga
    12481 tacaaaagtt atttccggaa gttacagttc atcttccttc tggaatgggt gaatttgcaa
    12541 gggacgaagg acttgaaaat gcggtaatac aagagtggtg gacgattaca gaatatgcgg
    12601 gaaccaaaat tcactttctt cccgcaaaac actggagcag aatgggactt accgatatga
    12661 atcaatatca ttggggaagt tacgcattcg aatttgagaa tattagaata tactttggtg
    12721 gtgatactgg attttcaaaa cacttttcgg aaattgggaa acgttttgcc cagggatttt
    12781 cagcgaccat acttcccata ggagcgttta aacctagatg gtttatggaa cctgctcata
    12841 taggacccaa ggaagcatta gaggcaagtt ctattcttca ttcttctttg atccttccgg
    12901 ttcattgggg gacattcgcg cttggagacg accttccttc ggaggctccg ctttatctta
    12961 aaaagttaca ttctgagaaa aaagataagt taccggctct acgagtttgg acgatgggtg
    13021 aaattgtaga tttgtgaacg attccggttt tactactcgg cgtatgaaaa ataatattaa
    13081 aaacaaacga ttaattttat aaaagatgtc agaaattgtg tctaactcag gattgttgtt
    13141 ttttgaagta gatctcacat tctaattttt gaaacaagtt cgtgacgtat agtattttta
    13201 cgaaaattta ctttttgtag tcactacgat aaatcagaat tcgtttctaa atcaatttta
    13261 gaaaaactgc aactgcgtgt tttacgtctt ctctcccatc tctttcaaaa agagtagaag
    13321 attttccttt ccatacattc gctttttgta atggtttatc caatcgaaat aaaaataaat
    13381 cttcattaga gatatacgag gatggaattt cttctgttaa acttttgtga agatagggaa
    13441 cttccggaaa gtttccccga tcggtataaa gaacgggagt ttttgcgtaa acggcttcgc
    13501 ttaaaattcc ataaccaggt tttgtaatta caaaatcgca ggcggtcaaa agatccgggt
    13561 aatggagatt ggaaagttgt ataattccat ttttttgttt attaggaatt tttaatagat
    13621 cgaaatctgt tcctgaaagt acgatcgtgt atttttccgg atcaaatttt tcccagtcaa
    13681 accgagacgt ttctactcca taagctccaa acgagaataa aagatgaatt ttatcttttg
    13741 gaagtttaaa aaattcttta gcctcgtttt tgtttaaaaa cggttttctt cctacaagac
    13801 caatttgttt ttgttccgct agggaattcg caggacaatt gaaaggaaga agtaggccga
    13861 atgtagcgtg atagtactcc tcgtaaattg accgagtcgc tttttcaaaa attgaagatt
    13921 cttttgcata accagagtag ataaaatccc aggtaaagtt tcctataaat agggacggga
    13981 ttttgagttt gtccgcgatt ttaaacggaa gagatgccga atcggaaatg attaattccg
    14041 ttccaaagtc cagacaagac tcaatttcag aaatttgaat atatgatttt tgtaaattga
    14101 attcttcgat agctgcttct gtggcgacag tatctatgga aagagaatct ttttggatca
    14161 tacccacgtc caaggacctt ttacgaattt gcagacgcct tagatttttg gtatcttctt
    14221 ccgaaaggaa aatagtatct agaaattttt ctcgaacggt tacgagatcg attgttaaat
    14281 ctggaaaact tctaagtaaa taaagaatga tttccatgga ccggctgata tgaccaaatc
    14341 catgaccgct aacgtaataa gtgattttca taaaacggaa atttgtctaa tgacttcgta
    14401 cataacgatt ccagcagaca ttgctaagtt gagtgaatcc gattctccga acataggaag
    14461 tgaaacgtat tcatcggaat tgtttcttgc ataagtagaa agaccgtatt gttccgagcc
    14521 gaagacgagc gctattttgc cctttaaatc cgcattatag taatgttttg tagcttctgg
    14581 tgtgacggct aatgttctat actggttctt ttttaaaatt tcataaatca gttttatttc
    14641 tccaagataa acttctaaag taaaaagagc tcctgtagaa gcacggatta cgttcgggtt
    14701 aaaaagatcc agtttaggat cggctacaag tacagtatga aaccctgctc cttctgcggt
    14761 tctcagaatt gttcctaggt ttccaggttt ttccacgcct tcgatcacta aaatcggttt
    14821 caaatttttg aatatattag atttgttttg aaaggtatct agtcctgttt caaaaaaaat
    14881 gcggttgcga tcagtccgtc aggtctgtct ctataagaaa ctttttcaaa aatcttttta
    14941 ggaactttga tgtttttggt tccgatcgaa cgaataagtg aaaattcgtt ttctcctaaa
    15001 aaacattccg gagaaaaaag tatgttttga aactttatct ttccagattt ttgtgctctt
    15061 aaaatttcac gatacccttc tataaaaaaa aggcccgaag tttctctgtg tttttttctt
    15121 tgagattgga aattgttttc aacttttcat ttgaaaaact ggtaatttcc aaaaattgaa
    15181 tgtcgttcaa agcgaaagtt tctccgatac ataaatacaa ttagagcctg cggggtaaag
    15241 tcttccgctt gtttctggaa tggaaagttc acctatatga aaacttcctt tgttgttgat
    15301 tcttccgtct aaaattcttt gtagggccag agggctaaaa ccagtagagt ggcaggtaag
    15361 tactataaaa tctggtttgt ttccggagag ctccatcaga agatccataa gttctggaag
    15421 gtctttttct atcttaaata cttctccact tgcacctctt ccaaacgtag gagggtctag
    15481 gataaaacct cgatagtctt ttcctcgttt gatttcccgt tttaaaaatt tcaatacgtc
    15541 ttctaccatc caacggactc ttttgtgtgc aagaccggag gcgtttgcgt tatctcgggc
    15601 ccagtccacc atccctttgg aagaatctag atgacaaacg gatgcccctc cgtctaacac
    15661 tgccaaggta gaaattcccg aataagcgaa aaggttcaaa acttcgtctt cttttttaag
    15721 ttgagaagaa agtttacgga tttttttcca gttttctaat tgctcggcaa aaattccaag
    15781 atgaccgaac ggagtaaatt ttattttaat agaatattct aaaattcgaa tatagaattc
    15841 ttcttctgtt tttttatgcc aattccagga gcctcctcct ttatctgaac gtacgtattc
    15901 tccatataca ttgttccata gatttggttt tgtggccggc caagcggaga cgggagaagg
    15961 gcggatgatc gtataaggcc cgatttgttc taactttcga aaatttccgg agtcaattaa
    16021 tttataagaa cccgtttcaa ttacttttgc gtttgtttct gaaaatcttt ctacagaagt
    16081 agattttttt tgcgaatttg tttttgatga ttcaattttt tttgcagttt tcatagatat
    16141 gcaccttaaa gtaatttcct tccggaaaat tctttctgat cggatgatcg acttccggtt
    16201 ttaaactcgt aaaacgttca aacttccatc ctttcgattg aagaatgttc tttgcaagag
    16261 attctaattc ttgggtttta attctacctg aacaagaaca aagtatgatc gttcccgatt
    16321 cttccaaaga agaaagacta tttgcaaaaa gataggaata ggatttaaga gcgtttgatt
    16381 tagatttttc atccggagtg agattgggag gatcgattac gattaatcca aatgatttgt
    16441 tttgtagaat ttcttctaat tctttaaaaa tatttttccg taaaaatcta tgtttacaat
    16501 ttcctttatt tttatttaga ctcaaaactc tttgaaacga atccaaggct tctttggaac
    16561 cgtctaccga aataacggaa gaggctcctg ctatttccat acaaatagaa gtgagtccag
    16621 tatgagaaaa cagatgaagg caatttttat ttttgctcag ttcttttttt tcgagaagaa
    16681 atctacgtaa atttctgaga tctaaaaaaa ttcctccttt ttgacctgga agttcgatcg
    16741 gaaaatttac ttcatacagt cggatcgttt ctctaatttt atatttatct gaatgataga
    16801 tttccttttg tatggaatgt tttgtttttc ttttgtaaaa ttacttctgt ttctggttga
    16861 ttgccgattt cctctccata atctttcatg gatcaagttg attgtagatt ctaaattctg
    16921 tttttttaaa atagaattat agaatatatt ctcttgtgat gttttgaaaa gatctgaatt
    16981 tgataagttc gagttttgct taggatactt taaaatttct ttggaatcgt tatccgatag
    17041 gttagtgttt tgtgaaaaag tcgaaagatc attttctaaa ttaaaattat ctaaaatttc
    17101 tttttctaat gtttctgagg aagagatttt tttaaaattt gatttttcgg aagtcaagtt
    17161 ttggttaaaa ttagatttat ccaatttgga gggggtaaac gtttgagaat gatcggcagg
    17221 atcttttttt taaaaccgat tttgtcttcg ccggtttttt cggggggatc aaataaaatc
    17281 cgttttggtt gaggttcccc taatttagaa tttttgcata tatcaaataa attccagacc
    17341 aaccatcttc cgtatacaag taaagaagag gaataaatac gaaccaccca ggtagtattt
    17401 aatcgatcga ttgtaattcc cggaaaaaaa tcgttttctc cgtgtaaaat tctgtatgca
    17461 tttgtgattt ttctaagttc gtttcttttt ttgagagcat aaattaagtt ttctctcatt
    17521 ttttcttttg aaaaagaagg taaaaattga atgacccgta ttcggattaa gcctgttgta
    17581 gaataaattc cggtcgccaa aggaacgtta gttgttgata ctaaattcaa ccattgcccg
    17641 ttaacaaaat gagaagtcgc agaagaaaga ttgccgccaa agatccaggg atgtccgcgt
    17701 cgaatggaaa tttcgctctt ccggttcaat tggtatctat gaaaccggaa gtttgtagaa
    17761 tgagagttca ggcttttttc ttggcttctt tgtaggaagt ttctgtagaa ccggtgtaga
    17821 tttgtcttgg acgaccaatt ttcatatccg gagattctat catttctttc cactgagcga
    17881 tccaacctgg aagacgtccc atagcaaaca ttaccgtaaa catatttact ggaattccga
    17941 gggctcggta gataattccg gaataaaagt ctacgtttgg atagagtttt ctttccacaa
    18001 agtaaggatc atgaagagct gtttcttcta gttctttagc aatatctaat aaagaatctt
    18061 gaacgcctaa tctttttaat acggagtcgc acgccttttt gatgatcttt gcacgtggat
    18121 caaaattttt atagaccctg tgaccgaatc cggaaagacg gaaagagtca tttttatctt
    18181 ttgctttttc tacgattttt ttacgggcaa accgcttgcc tgaatctctt gcaacatttc
    18241 taatacttct tgattggctc ctccgtgtct aggtccccaa agagcacaaa ttccagcaga
    18301 aatcgcgccg tataagtttg cgagagaaga tcccaccaaa cgcaccgtag acgtagaaca
    18361 gttttgttcg tggtccgcat gaagaatcaa taataagttc aacgctttta cgatttctgg
    18421 atcaatttta taatcctcgc ttggaacgga gaacatcatg ttcataaagt ttgcgcaata
    18481 atccaaactg ttcaaaggat gaattgtagg ttgtccaatg gatttcttat aagcgaatgc
    18541 ggcgattgta ggaaacttag cgagaagacg aatcatagaa atatgtctgt gttctgcatt
    18601 ttccggatcg taagaatctt gataataagt ggaaagagat ccgatcatag aagacatgat
    18661 cgccattggg tgaccgtctt ttggaaatcc attataaaga cgtttaagat cctcgtggat
    18721 caacgtgtgc atcgtaagtt cgtcgttcca ttttttcaat tctgagtctg aaggaatttt
    18781 tccgtatatc agtaaatagg cgacttcagt aaatgtggaa ttttcggcga gttgttcgat
    18841 cggaattcct ctgtatctta aaatacctag ttctccgtct aaaaaagtca ccgcgcttgt
    18901 gcaggctcca gtatttaaat atccgttgtc caaggttaca tatccggtct gttgacggag
    18961 tttagaaata tcgattgctt tttctttttc ggtgcctatt acgatcggga gttcgtattc
    19021 tttcccatcg attttcagaa ttgctacctc tgccatgtta ttctcctaat aaatgtttgt
    19081 cgtttttgcg gtggcgttca aaaattgcgc ttcaattgtt tcagattcct atcctattct
    19141 ttctatcaga gagacaatct aaaaaattta aagtctctta tactttcgta aattctgata
    19201 attataatag ttagaactaa cgattctaca atagtctctt ggttctttaa gaggaagttc
    19261 ttctaagaaa tgattgaagt ctccacgata atggtttcgt ttccatttac gcagatttcc
    19321 aggacctccg ttataagcga tcgaagccca ttgaaggttt ccatgagaag caacaagata
    19381 gcgtaaaaac ctcgcaccca tttcgataga aacttctgga tcaaaaagtg agtaagaatt
    19441 tagattcatt cctttggcga tttctttacc agtaggaccc atgatctgca tcaaacccct
    19501 tgcgttcgaa acggaaacag cattctcttt aaaaaaagat tcttggcgca tgattgcgta
    19561 tatgatgtct tcttcgattc caagtttttg agaaatggaa gttacaagtc ctctatgtgg
    19621 tctaggataa attctagccg caagtttcga gggaagtaga atcacgtcgt cgctgatttt
    19681 ttcttttttc atcagagctc tagtatgaaa gacggtgaga taagtagttc cagtttgttc
    19741 tccaagagca gctagaattt catccttttc gttttctcca attccttgtt ggaatttgta
    19801 tttttgaact aacgaaagcg cataacccat ctctcctact tctaaatatt cttttgcaga
    19861 ttgtagaatt ttatttcctt taattttaga atgagcggaa tcgattttac cgtctaactg
    19921 aaacgctgcg gactgaatgg caaagtccaa atcttttcct aaaatttttc cagaaagttc
    19981 aggaattcct gcggttaagg aaagatattc aaataaatta tctttattag aagtaggatt
    20041 agaaggaaga gggaaggctg aaatttcctc ttggaattct tctcgaatta ctcttgtata
    20101 ataagaacca ggaatgaatt tataatagga tttaagccaa gagttgagtt cttcggttct
    20161 accgtttttt taaggaatct aagataccaa tacaccaatc ttcctttaac tggaaggtcc
    20221 ggaatttttc taagagcgtc tttccaataa gcgtcaccta aaaagttttc gtgattgccg
    20281 atcagaagat cgattaattc gtcttgtcgg attaaatttg tcggattttt ttctaaagag
    20341 tctattagat ttctaaaata tagatctttg tttccttgtt ttttaaaagc cctggcgtaa
    20401 ctgtaaagaa cctcgtcgtt tttttcgact ccggattcgt ttaacaaatc cagagccttg
    20461 cccgaaaaat tctgattggt aagttctctc gacataaccg cagtaaaatc cgggttgtat
    20521 tttgctagat ttgaatttct tctaaaaaaa tcgggaagta attctggttc ataagaaaga
    20581 atggccctgg cagtgttacg aaacgcttct cctttagaaa aagaaacttt ttcaagatct
    20641 ttagatgcga tcagatgttt tttttcggag ggatttaaaa aaggaagaaa caaagccgcc
    20701 ctttccggag taagagaaga ataaaaggaa tttcctttcc agatttgtag atcttccaag
    20761 ataaattttt taacagaaga aaggacggaa ggatcttcta aaacagtata aaaaatggat
    20821 tctgcgtttt cggtatttcc tgatttgtag agagatttcg cataacggta ccaaatcata
    20881 ggagaaaaaa tttcggatcg ttctcgatct gaaaaagttt tggcaaagtc cagacattct
    20941 cgaatcattc cggtttcgta atagatctta aaaatttctg aaattgcgtt ttgactgagt
    21001 gggtcgtttt ctctcggtaa tttttttaaa aaatcgatca gttctatttt attcaaaagt
    21061 tttctgcgag aggcttcttc atagagtttc cagaaggaaa gtttcgtaat taccgagtta
    21121 gatggtaagg gagaatgtaa aatatccaga agatcttgtc ttgttggatg ggaagttaac
    21181 ttacctttga gaatagaaac cagatagtaa aattttttat catgatgtcc gtccggatgt
    21241 tcttcgtggt atctaactaa tgcataaact tcggattcag ttccgggatg tcgttcctga
    21301 aaaatacgat ggattttttg aagactatag gatttgatca gatatttgag atcatcgttt
    21361 gcgtaaatat tgccgaaaat gaagacgagt aggctggtca gggcgaattt tttcattcgt
    21421 attctttagt taccttttcg gcctaaggat tcaatcgcaa aaaggaaatt ctcatgcaaa
    21481 tcctggaaaa agaaaaaacg aacgatcttt ggcccgaaat tacgctttca tcttatgtag
    21541 aaaaagcccc tacgatttta gtcaaaaaaa gaaaatcgga aggtctcgtt ccgcgaaatc
    21601 cggagatcat acggctcaaa tctaaaattt tagaatattt ttcgggggcg ctcaacgaag
    21661 ttcactctcc cttttccagt ttgagaatcg acttatttgg agaatttcgt tttcaaactg
    21721 atgcgacttc tcctttcgaa gaagaaggtc tttcggaaag agaaaaaaat ttgctcaaaa
    21781 tattctttga ggaacttttg gaaagagcac ttgaggaaca tcaagccgat ccggaagtgt
    21841 ttcaagtatt acaatccttt cttttgcacg aacaaaattt agatgaatat ctggaattga
    21901 cccaagtata cgatcaggat cttccgttta tcttggaagc aaaacgtttt ttggcgctta
    21961 tgggaaaaat tgaatattca aattttctaa aggaagaaag ttcttctagg tttcaaaaat
    22021 atggaattct ttggaaatcg ggaagtctta gtttagaaga tagggaaacg atttacgatc
    22081 tggtggttac cggtgaggaa cctggtttgc ttggacttgc ttggatactt tttaaacacg
    22141 aaacaactgg atttagaact gtgtttccga tcgaaagaag gattcttact ttgatcgaat
    22201 cattgagttc tgaagaaaag gaatcttttt ttaaaactta ttcggctcga cacggttatc
    22261 tagaaactta tttcgttctt agaagaattt atcctcggga atataggaag gcttggctgg
    22321 aaggagaaaa acaaaaaaac ggaaggtctg ttttattggg ttctctacag gataaaattt
    22381 tacaaagtca ggacgaatcc ctagaaaaac gttatgcgct cttgaaaaaa aatcatctag
    22441 tctacacttt gagccctttt gaacttttaa ttctactcaa ttccaccgaa tcttcgaatg
    22501 ttcaaaagga aattggtgga gtgggagaaa gacttccgga ttcttatttg actaaaaggg
    22561 ctaagtcggt actttatttt ttgaaaaaaa attcgaagag tttttaaagt cgttggaaca
    22621 ttgtggtcgt ttccgttttt ctccggagat gctttattta caaggttcag ctttagttga
    22681 aattggtaga acccaggaag ggattaaact tttggaaaat cttttgatta agtttccgga
    22741 tgcagattat cttcgtttgg ttttagaaag atataagaaa aattgaattt tacttatatc
    22801 ttttcttaag cataaataat aatactttaa aaatttataa taaactgttg ggttttgata
    22861 gtagccatta catttttact ttacaaaatt tccagcagtt cctcctcatc taattttcgt
    22921 tcgggacaag tttttgactc gtgtatgaaa ataatactca tcgtgcctca aaactaatcc
    22981 ttcttgatca gaaaattcaa tctgcagaga atctactcga attttgggac agattctttg
    23041 tttactattc tgttaggata gggtaaaaaa aatttctgaa aaagtaagtt tagccgtttt
    23101 tattttagaa tagctaactt ttgtcaatag agtatgggta ttggcttgtc attgggtttg
    23161 gttcgaattg taattctctc gatataagat tttgtcttct gtttatcttc caagtcattt
    23221 tgtaagtcca atgaaagcta ggaactcccc ggtttaaagt tttcacaaaa aaatcctctt
    23281 ttccaccaag ttcctccaac caaagcatgt aattaaaaag ataacatctc gaaaccccat
    23341 gagctgccgc caacacaccc aagttagccc aaaccccagt attcacacga atgctaaact
    23401 tcttcatctt gccaacgccc cgattgtatt tgattttacc cgccttatga taaagacgtt
    23461 ccatagatta gtatgtttct tgaacgtaag acagttccga atgtgatatt cttgaatcga
    23521 cggagtcaag aaggccggtg gcagattgat cgctctcttg gggcttagac cccgatccat
    23581 agatgaatct aaatcggcca ccgcaaaccc atgtgtggca acttcacaaa gttgaccacg
    23641 aataggagtg ctggtatatc acaactcggg cttgttaaga ccttccgctc cacttaaaac
    23701 tttaggagaa agaaatgaaa agtcaagaaa tcaaatacgt aggaatcgac tgtggaaaaa
    23761 aaactttaga agtcatacgg atcggagaca actctcttca tcaaagacaa caattttcaa
    23821 caacagaaat tggaatttct aaattgataa attggctcaa tccaaatgat gtagtaggct
    23881 tagaagcagg ctctcaatct tttagaattg caaaatcaat attaaacaaa gggattcaag
    23941 tgatcgtctt gaatccagga gacttagcaa caatctatca atctttaaaa aaacagataa
    24001 agaagactct ctcaagattg cgagactcat acaacgtttt ccaatagaag aattaccggt
    24061 cgttccgatt ccaaacgatg aagaggagga caatagaaga ctatgcacgg aacaagagaa
    24121 ctggacaagg caactaacgc aaagtaagaa tcgacttcat agtttattta ctcaagccgg
    24181 tttgacacat atcactaaaa agcatttaag aacaaaagca aatagagaaa tctctgtagc
    24241 cttacttcca agtcgatacc aaaaagaagc ggaaagaata ttaaaagttt tagatttagt
    24301 ggaacaaaat ctaaaactca tagaagaaga aattaaagaa gccttaaaga aaaataaggc
    24361 ttatgctcaa acgattatgt caatgcctgg ggtcggtatg attacttctt tggcgatcat
    24421 gagttatatg ggtaattgta aacgattctc ttcagctaaa caagccgctt actacgttgg
    24481 tcttgtgccc agggttgata tttcaggtga ctccgcttat tacggcagaa ttgtaaatcg
    24541 tggttgtcat tcaattcgaa gagtgattgt tcaagcggct tggagtcttg tccgttgtca
    24601 atatggtggt aagataaaag aattctatca aagattatat cctaaaaaag gtgctaaaaa
    24661 atcaatcata gccacttctc gcaaaatgat cgaaatcctt tacacaatga ttaaaacggg
    24721 agaacttttc gattctatgc ctgaaaaagt attgaatcga aaattaactc aatatggtct
    24781 tatgtaataa aattgcggaa gggattgaca caagaaacat aggagaagcg atccgcttag
    24841 aatactttct caataaaata ggaagtttct tacgaagatc ttttctttct tgagaattca
    24901 aacgattcca ataatcattc ggcaccaaaa gagaatccgt tccaacaata ttttctatca
    24961 aagcagattc aattttttga ccatcatcca atatgagcat attcataccg aaagcggttc
    25021 cttgagtttc ttaaacggaa cgacttatag aaaaaatttt tgaaaaaaca aataaattgt
    25081 atcttagata actgtactga aatttaaaaa acttgagaag aaatcaattc gagtcagagc
    25141 gacaaacgat acgaatcaaa aaacagatga aacaatatca caattatatt agggtagttg
    25201 aatgatgaaa aataagaatg taatcataaa accagtagat aaaaataatt ggagagattt
    25261 tgaaacatta ttcgaatcca aaggaggacc tcattattgt tggtgtatgg catggcgaat
    25321 gaccggggaa gaacgcaaaa ataacactac cgaaaacaga aaaaaattta tcaaacaaag
    25381 agtggagtct aaaatctcca taggaatttt aggatatttg aatgaagaag caattgcatg
    25441 gtgttccgtt gctcctagag aaacgtatcg ttcactcggt ggagatgaga atttagaaag
    25501 tgtatggtcg atcgtttgtt ttttcgtaaa aaaagaatat caaggaagag gagtggcgac
    25561 aactattata gagaatgcaa aagattatgc aaaaaaaaat ggagcaaaat atttagaagc
    25621 ctatcctgtt gaaaaaaatt ctcccagtta taaatttatg ggttttactt ccatgtttaa
    25681 aaaaatagga tttacatttg ttaaaaaagc tggaactaga aggaacgtta tgacatataa
    25741 actctaaaaa taatgaatag agttgttgaa aaattaattc gccatcgatt tccgttgtat
    25801 ggaaactgtc gattgaagta gttttgttaa actccactat agaatttttc aacaactcta
    25861 atatattttc acaaaagaat cggtaattta taatagagtt tttgaaaatt aattttttgt
    25921 ttctttttaa ataaagcgaa tgaataatgc tgttttgcta atgttcgata tgaaattttc
    25981 aacgactcta atgaaaaaaa tcattctact attctgtctt atatcaattt caattttaaa
    26041 tgcagacgaa ttaaatacga agatcttaac tgaagaacag attgcggatt tacctgctcc
    26101 ccaggttttg agacaaatcc gatcgataga aaaaaactcc ataaactaaa tgaaatacag
    26161 atcggatatt tagatcgatt gaaagtagct cttcaattta aaaaagagga agagacagat
    26221 agttataaag aagaaaataa gacggactat gtttattatg atccttctgt aagttatata
    26281 tacagacaat tgaatgcaaa tctaaacctg attcgaaaag gagctaaaaa gactgaggtt
    26341 cttaaacact taaaaaaata tatcaatggg atcgattaga aacggtagat aatattgacc
    26401 cgacgaagat tccaattgta tcgcagaaaa cggtttatga aaaatatttc tataccgaat
    26461 atacaaaata cttatattat aaagtacatt gtaaaaaaaa cgttgaggta gtagcggaag
    26521 aagagtgcgg gccttggccg gaatatgaag aagaactaaa tcgtatgtta aaaaaatata
    26581 aaatagatga tacttctcca ttagaaaaaa actgcgaatg tataggttgt taaatattag
    26641 agttgttgga aattaattct ccatctgttt ccgttgtatt gaaatggaca attaaagcaa
    26701 ttttgctaat ctctattata gaatttttca acaactctat tgtgatgact tttgttttcg
    26761 aattacctta tccaattttc gatttttaga tccggaattt tatgaaagtg tttttctttg
    26821 tttgtaacca acgtataatt gagatgcata gcagtagaac ctattactca taactatata
    26881 ataaggtacc taatacttta catagaatca gcgttttgtg ataaaattaa ctgaactcaa
    26941 ttttatagag atcagtagta aatcgaaatc ttcgataaga gtttctcttt tctgaagggt
    27001 cgatttcaat tctccaaatg tttctataat tcttctggtt ctgaaaaaag ttggaatctg
    27061 aatcttacaa atcgattcct aaaaatgtgg aacttcccac aatttataaa atagaagttt
    27121 ataacaattg aatctgttgt attcaaatgt aggaacgatt acaaaactta ggtttgtctg
    27181 taaaaatgat gtgggaacta ctgcaaatca cgattttaag aacaaattct aaaattgtag
    27241 taacttttat ttttagaaaa atttttttac gtcaaactca cgttaacttg taacttgtcc
    27301 aaaaccttaa aaagtttttc ctatattgac tgaattggat tctatgtgaa gtttgttcca
    27361 ctcgatttct tctttagaac tccttgacaa aagttttcaa tttatgcgag actatgtaaa
    27421 gaccaatggc aatcagtcac gaacaaattc ttgagttaca gaaataccaa aagatgattc
    27481 atcagttgga aaaaatagcc aaagaatcta aaaacgacga acaacgttat cgtgtttcca
    27541 gggatctaga aaaatataaa acgaagatga aggatatttc tccggaggga attccggata
    27601 atctagacgt gactgcggaa cagattaaac gttataagga aaatccgaac gaagccggta
    27661 gggtacttgc taaatatccg atcatgaaaa tttctcctaa ctccaacgat ccagaagtca
    27721 atcagattgg gacttggatc aacgtaatgg atagagagta tctgcctgta ttaaatgaaa
    27781 ctcacgttcg ttttgatttt tctcatacaa acgaaaaaga cggtgtggtc aagtatatgg
    27841 aaaatattcg aagaaatgtc aaggttctca ctgaaaccat agaagaattt catgccgcag
    27901 aaaagcagga gtttagagaa cagttgagtc gaatgaagaa taaacaaacc aggatcttca
    27961 tagcggaagc ctacgagatg tttcaaaaat tcaacgaatt tttaaataaa gtcactaaag
    28021 aggcgaagga agtaggaggt gtgattatga atctggaaga tacgattcgt tttaacccta
    28081 gatttgaaag agccacagaa ttagaaggga aaagtattat ggacgcactt aaggagttcc
    28141 aggaattcac ttctgaagct ttggatcgaa ttaatgttcc taatatccgc tgacacctct
    28201 tcttttctaa ttttcaaaac agagccttga aaaatccttt tccgtttggt gggatctgta
    28261 catttagtga tttaaactcc ctccgaaaag gacaaatagg aaacacaggc gcatggcact
    28321 cgttaaaaat tcatccgaag ttacgaactc caccatcgga gaaaattcct acttcagcgg
    28381 aaaattcttt atcaatggat ctcttaagat cgacggaaaa tttgaaggaa aatccttaca
    28441 agccgaacaa ctttatatcg gtgttaccgg taaggtaaaa accaatatca ctgccgccag
    28501 cgttattatt gaaggaattg taatcggaaa tatcaccgca agaaatagag taatgcttct
    28561 tcccacctct aaaattctcg gggatattcg tactccggaa ttgatcattc aaaatggagt
    28621 gatcttagaa gggcgttgta tgatttcgaa cgatctcaaa cattctgcga aggatctgat
    28681 cgatttagaa tattctaaag attccctcag cgttgaaaaa atcttcggaa aacaatccgg
    28741 ggctagagaa taattcgcaa ggttttcttt ccggaaaaaa attttcggaa tcaaaacaga
    28801 cttcaaagaa gtgaaccgga ttctgattac agaaggagat ccttgtggga tcggtccgga
    28861 gatttttctc gatacacttt cccttttaaa aaaaatctct aaaacaagac caatcgtcta
    28921 tttccattcc ggtaaatatt cgcttccaaa agaatttgtt tcgatgccga tggacgtcgc
    28981 cgatgtttcg tcgatcaatg cggttttcaa ttctaaaatt tcagagcgtc ttatagcaga
    29041 agcctcgtcc caaattttga aaaaaggttt gttctcgatt tcgcataacg cactttctaa
    29101 aaaggaagtt tctgctttga aatttggcaa accgtccgct ttgtctggaa aatctgcgtt
    29161 ggctactctt tctcttgcag tgagatttca aaaagaagga ggtggtgatt taatcactct
    29221 tccgttgagt aaagaatggg taattgcttc tggggcttct acgtttcgag gtcatactga
    29281 atttctcgcg gaagaatatc gtactcagac atttatgctg atgtccggca aagatcttca
    29341 ggttcttcct ttaacgactc atgttccact tgtaaaagtt ccggagtttt tgaaagaggt
    29401 agatttagat tctcttgctg attctatttt ttcttgtcag aaaatcgatc tcaaaaaacc
    29461 gattgtgttt cttggtctta acccacacgc gggggaaggt ggtaaaatag gaaaggaaga
    29521 agtcgagatt ctcgaaccta taattcaatt cttaaagaaa aaaggtttaa aagtagaagg
    29581 gcccctttcc gctgattcaa tgtttggtga atcttctcga aaaaaatttg gtcttcatat
    29641 agcctgttat cacgatcagg ggctgattcc ttttaaaatg tgggagggaa aaaggggtgt
    29701 aaatctaact ttgggccttc catttataag ggtttctccg gatcatggaa ctgcatttga
    29761 cattgctggg aaaggacttg cagattcgac tagttttgta gaatgcctga accaagttgt
    29821 gaaagatctt caagcaaaac gttctaacaa agaaaagttt cgtttgtagg taagttagaa
    29881 gtgtcgatgt taaaaaatag aaacgaggtt ttatgcctgg acttttagaa caaatcgtat
    29941 ttccaatttt ccttttttgg ttttgcggat tgactttggt tttgtttcgt tccgattttg
    30001 aattcgtttg gaagatcgtt tttgttttcg tttttatctt ttattttttc agtattttcc
    30061 ggaactcaaa acaagttatg aacgtctgac tcaaagttat cctgtggaaa ttgtttcttg
    30121 ggtttacgga atcggaaaag gtttttattt ttttcttttg tttttatggc ctgtggcctt
    30181 attgagaatt ttttattccg cttctcccca aatcggtaga tctcttgcaa aaactcttgt
    30241 gagtgcgact ttgttctact ggtgtggatt tttactctac aatcattttt caaatgaagt
    30301 ggataatttt tttaatacca cctttctgaa attcttaaac ttttccataa aatgaacgtc
    30361 gtctaaagta tagatgaatc caatttactt acaatctttt ggagaatcgg aagaagcgaa
    30421 gaaacatttt ttgaccgctt acgattatca aaccaaggga aatctcaaac tggcttctaa
    30481 acattataga atgtccattg ccgcaaaacc cacctcagaa gcctggacgt ttttaggttg
    30541 gtcttattct cttgctggta agttaaatcg tgcgattgaa ttttgtaaaa ttgcaattga
    30601 aacggatcct acattaggaa atccttataa tgatataggg gtttatttac ttcagcaaaa
    30661 acgttttcaa gaggcacttt cttggtttga aaaagcaaag ttggctcctc gttatgaggt
    30721 cccagtgtat ccttatttta atgctggttc ctgtttggaa attttgggtc atatcgagtt
    30781 ggctcgcttg gaatacgaga aggcgattca aattcagcca aattatcctc ctgcaaatct
    30841 tgccttgaag agaatttata tccgttataa ctgatgtaga tttggctctt tgtattttaa
    30901 ggtgagttca acgtaagaaa atttaggcga atccagcttg tgctgttgga tcccaccggg
    30961 aaaaattcag caagttcttc cctatggatc ttatgcgcgc aatctgagat cctatttgac
    31021 ttgttccacg gcgttttttg cgctcatgtc gtactcgtaa acgactcttt aaggattcta
    31081 caaatacttt tgcgaaaaag ctttgagtcc tacataaaca ttatgtaatg cactaactaa
    31141 tccttagtat gtacctgtaa cgcgcccata ggaagcgtta cataagtatt tgcctatgca
    31201 gtctgagatc ctattaaact tgttccacgg cgttttttgc gctcatgtcg tatttgtaac
    31261 gctctttaag gattgctaca aacgctttta cgaaaagttc cgtgttctac ataaacatta
    31321 tgtaatgcac taactaatcc ttagtatgta cctaccggga ctcgaacccg gaccacaggc
    31381 tccggaggcc tgtactctat ccgttgagct ataggtacgt ttacaaatga gttttgtgga
    31441 gagtcttgtg ttgtcaaatg gaaacccgaa tagggcagaa agtccttgaa aaaggaatcg
    31501 ggtatgaaat cgtcttcctg aagatagagg ttagagatga aggtttcgtt tctgaataca
    31561 tggaaagaac tttttttaca cgggttagtt tccgttttaa tgttgatttt tgcatttgga
    31621 tttttcaatc cgatcttttc agtcagtgaa gaggaagaag aaaggctttt ggaaaaagca
    31681 ctcgtagaaa gtgcaattac tccaggacaa aaacaagcga ttgcaaatta tcttaaggcg
    31741 actgccgtag ctaaaagagc tagagccagc gaactgagag agttggcaaa actttccaga
    31801 ggagaaaaat ttcttcaagc aagagttcga aaagaaaagt tatttaaaat ggcagattca
    31861 ttagatcgcc aagcagatcg tcatgaagtt actctcaagg aatttcagat cgaaagccgt
    31921 tgatgattcg tcaagataag aaatctgaaa atcctaaatg gcttatagaa aaaagcaggc
    31981 caatcacgaa aaattaaaag tctggaagaa ttggatcgat caaaaccgtc accatttaga
    32041 gtgtccgata ttcaaatgat aaaaaattgt taaatatcgt attcttgttt aaataatcca
    32101 ggaaattttt cctggattat ttttagcagt tcatttttat caataagttt ataattaggt
    32161 gatatactcc atctttcaag tttccctgat ataagttctg gttccggtaa gttttgatag
    32221 tcttttaaaa attcagtctt tggtaattta aattcaacct tatgaggttc tttacaattg
    32281 attgctatca agaaactctt aatattagat atcaataaag atagaatttg aatttcacta
    32341 aataatctat ctggattcca ctgagaaaaa atcttacttg ttgataagtg atatttgtta
    32401 tttttcgata atctttctat ttttctaaaa gttgagccgt aatctccgcc gttaattttt
    32461 actttatttt ctaaaggacc gatttcaatt tgaaatgatc caaatttatt tcgtaaagaa
    32521 tgttttatgg aattatattc gaggaaatac gtttctgaat taaatcgatc tgcaagttcg
    32581 attactgtct ttagaataac ttcttttgaa aatgaattaa aaaaatctaa accaaagtgt
    32641 attttgttta gaattgattc ccagttcggt ttaacatctg aaaattttcg aaagaaagga
    32701 atctctgatt gggtttttct aattaattcc cttaaatctt ttggagtgta taacaataac
    32761 catacattta tagcatcata tccttgcatc gaggcgaata gtatggagaa aaagtgttct
    32821 aagcagtgac tatgtaaaag acgtattgaa attgcaaagt ctttatcttt ttttcttttg
    32881 aattctttat atattatcct tgatgttttt tcaaagtagt tatactttct atatattcta
    32941 aattttccat atctatattt tctccgtgat acaaatatgg ttcttcatct acaaacaaat
    33001 aaacactttg cattttattg attcctattt aaaaaaatac gtccatcaaa caacaatttt
    33061 gtgcggaaat ttgattgggt gaattatttt tagattctat aaaaaatttg cctaaaactt
    33121 tagaacaatc atttttgaat cttcaataaa tattgaagtt tgcacaaaaa ccgttgcatt
    33181 gaataatttg aaaattttta atattccatt ttttgaattt atgcaggaac ttagcctctt
    33241 gttttatggt tactcaaaga ctctaagatt tacttttgat gtttgttaga aaaatttcca
    33301 aacattcttg aacgatttga ttttggtttt tattgccgtc gattcggatc gtatctttgg
    33361 ggagaacttt ctcgtaagct gaacggattt ttccaagctg agctaacgtt tcaaatcttt
    33421 ctttaccttc ctttcttcgg tttagtcttt caagggctat agaaggactt aaatctaaat
    33481 aaaataaaag atccgggatt ttgaaatttc gatttagatt ttttttaaga atcatttcag
    33541 gagacaaatc gtctccactt tgataggcgg ctgtagaata catataacga tcgagtaaaa
    33601 cgtttttgtc tgagttcaaa gcgggaagaa tattttgttt taaagattct tctctatcgt
    33661 ttaaaaaggc ctcgatttgt tcttcttttc caagttcgat ttctcctctg agaaactttc
    33721 taagatattt tccggtttcc agatttgtag gttcggtaaa agctgcagag ggaattccaa
    33781 gttcaatgag tttttcggtt aacgatttgc aaagtgtaga tttgccactt ccatcaattc
    33841 cttcaaaaac tacaaagatt ggttttttat tcttcattct aacggttccg attcaattct
    33901 tgacaaagat ggattcgtat aaaatcattc ttatatctac agacattgga ttttttagaa
    33961 attaggaatc caatgaaaat tcctttatga atctatattt ttcaattctg aaacttttcg
    34021 gattggttgt ttatttagga ttttttcttt tgattgttct tctcaaattc aacaaataaa
    34081 aacgaccgaa acggaaatca aacaggaaat ttcttccgca gatttaatca cccctcaatc
    34141 taaggataaa attagagtac atcatatttt tgaagaagtt tatcctactt cttccgcaag
    34201 ttcagtttca attgttaccg aaaaaattct gaagtctaaa tcgttgtctt ctaagggtgg
    34261 gcattttcta gaaaaaactt ttgtgatttt aggttatggg attgttctca atcagcaagg
    34321 ttatatttta acgaactctc acgtaattgg aacttatgat catcttctcg taaaatctaa
    34381 atccggtaaa ttttatgaag cgattgtaat tggtcaggat aaaaaaatcg atttagcgat
    34441 tttgcaagta actccagacg aagatatagt tcctgtggaa aagttggatt actatactct
    34501 tcaaagagga gaggcggcga tccgtaaata tatccatgca aaaaaccaga tgaaaaaaca
    34561 tcgagatccg aaagttaaaa tgaaagttca ccatggttct tctttataat tctctcgttt
    34621 ttatactagg aaaacggaaa ctctttttta agcttacggt ctaacgatta aagacgaaag
    34681 aattcttctc tctttcgtct taattaattc tttgaaccga atgtgtgtac tctgggaaga
    34741 ctcgcttcta aatctaactt gacagtcacg gaagcgagtc gatcctttta gtacccaagc
    34801 ggatattcat tttcagaggg atcgaattca atgaaaaata cggaaaaatt gaagtatgtt
    34861 gcaatcgtaa gcatttctct tctacttgga gcttttttat ctcctgtgat gttttgtgga
    34921 accggtcaga atagtcctct ctttctaagt gccaaaggtg ataaggaacc gagtcctgca
    34981 actcgtcagg caattacaat tcaacaagca tttgaagaag tgtatcaaac cgcttctccg
    35041 agcgttgttt ccatcgctac ggaaagaatt caaaacgttc cagctcatcc cggacctttc
    35101 ggagatccgt tctttgatca attttttggt agaggtcaag gcggtggtgg tagggtgatg
    35161 aaacaaaaac aaaccggtct cggctctgga atcatcctca atactcaagg atatatttta
    35221 acgaacgaac acgtagttcg ttctatggat aaactcaccg ttcgtctaaa aaccggtaag
    35281 acgtttactg cggagttgat cggttccgat cctgttattg atttggctct tttgaaaatc
    35341 aaaccggaag gagaaatcgt tccgattgaa ctcggtgatt cttctgcagt aaaagtaggg
    35401 gactgggcga ttgcgattgg tgctccttta ggttacgaac aatctttaac cgccggaatc
    35461 gtcagcgcgg tcggtagaac cggaatcgat aatagcgggg ttcattatct tcaaacagac
    35521 gcttctatca atcaaggaaa ttcaggaggt cctcttttag atattaatgg tcgtgtgatt
    35581 ggtatcaatc gtatgattgc ttctcaaagt ggtggttcgg ttggaatcgg atttgcgatt
    35641 ccgattaacg aggctaaggc gatcatggaa gaattaaaaa ccaccggcaa agtcaaacgt
    35701 cctgcacagg cctggcttgg agttggggta gattatcttc acgaagatga tgccaagaag
    35761 ttaaatcttt caggtggtgc ggttgtggtt caaattatga atgattctcc cgctgaccgt
    35821 gccgggattc aattgatgga cgtgatcact gaaatttccg gaaccaaaat caattctccc
    35881 gaggaagtgg tcagtacagt caaaaaaaat aaggtagggg atagaattac ggttactgtt
    35941 gtacgtcaag ggaacatttc cagaatctct atccaactta aggaaagacc gaactgattg
    36001 gcaaaatccc atactctgaa tcctgaagaa gaatttgaag aagagtcggg ccttcgccct
    36061 tctcttcttt ccgaatttat aggtcaaaaa gaagtcctca ataatcttac cgtttacgtt
    36121 caagcagcta aaaatcgcaa acgtgcactg gatcatgttt taatttctgg tcctcccggt
    36181 cttggtaaaa ctacacttgc aggaatcatt tccaatgaac ttgggacaag gcttactatt
    36241 acttcggctc ccgtaattac caaaggagcg gatcttgccc gtcttcttac tagcatggga
    36301 gaaaatgaaa ttttattcat agacgagatt catactcttc ctaaaaaact agaagaaatt
    36361 ctatatcctg cgatggaaaa ctatatgatc gatctggtca tcggagaagg tgtgaccgct
    36421 cagatggttc agattcctct aaaacctttt actttggtgg gagctacgac tagaagcggt
    36481 ttgattagcg aaccgctgaa aagtcgtttc ggaattcaac tcagattgga ttattacaac
    36541 gatgaagaaa tgaaacaaat cgttttacgt tcttctaaaa ttctaggggt tttgattgaa
    36601 gacgacgctg ctttggaaat cggaaaacgt tcccgtaaaa ctcctagaat tgcaaatcat
    36661 cttttaaaaa gaatccgtga tttcagcgaa gtagaaggaa atctttctgt aaaaaagaat
    36721 ctttgtttga aagcttttga aaagatgggg attgacgatc tgggtctgga tggtatggat
    36781 agacagattc tagattgtat gatcgatcgt tataaaggtg gtccggttgg actcaaagca
    36841 attgcggttg tggtaggcga ggaagaaaaa acaatcgaag atacttatga atcttttatg
    36901 gttcgaattg ggcttatcaa tcgaactccc gcaggtagag ttgcgactga aaaggcttat
    36961 cgccaattga aaagaatgga agatttttcc gtacatcatg gacaagaccc gactttattc
    37021 tgaatattct ggaattcctg aagacgatca gagactgatc tacgcttctt ttctagttct
    37081 tgctctcgcg tcttttttta ccgcacattt acttacaaga aacatgttat ggaagattct
    37141 cggaagcgag cccatggtga aaatggaaag caacgaggaa aaagaaaaaa tctacgaggt
    37201 tcttttggaa caagactttg tagataaaaa cgttaaggac gaatacaagg cgctttccaa
    37261 cgtggacgcg gcgggtgctg gtggaatcac aaaaaaacaa gggtttcatt ctgcgagtcc
    37321 ttttcgagaa tttattatgg gaagtcttgc gagaagacct tctgaaactc aaaaacagga
    37381 aaccaaagaa aagaacgatg aaaaagtttt tgaagtaggg atttataaga tcgatccggt
    37441 tcaaacaact aacactgata atacgaaaca aagtactcaa acctacggaa ggatgactaa
    37501 gattccgttt aattatcggt ttgaacagga ttttctgttt cgttgggacg gaaatcaggc
    37561 tctttccatc cccagaaaaa aactcgccgg ttacgaatac tttaaacgga tgttgaaaca
    37621 gatcgaagga agttttgctc ctcccggtgg aggtaattat gcgtatcgtg atatggcggg
    37681 aactgtggtt cgagaaggaa ttcttccggg acaagtcaaa gtacttttta tgttaagcga
    37741 aggtggccag gttttagata cgagactagt ttccagtcaa ggacaggacg tggtgagtca
    37801 agcgtgtgtg gattctatcc gaggacaaaa tttcggaaag gttccggatg aagtcaaagc
    37861 acagggtttg attttcggaa tcaactttat atttcctatg atgcgtactc gttgaccttt
    37921 tggcgaaaaa tgattgactc aactaaaaat agttgactca actttttttg agcttacctt
    37981 ttattttatt atgaaaacga aaacggtagg ggccaaagtt ctcaaagaga atctcagcgc
    38041 ctacttgcgt cttgtaaaag aaggggaaac gattttggtc atggaacgta accaagttgt
    38101 ggccgagatt aaaaagcctt ctgttaactc cgacggaacg atcgaaaact ttctacaaag
    38161 agaagaaaaa agaggacttc ttttaagggc taaaagaaaa tccaccttat tgcgtcctcc
    38221 ttctcaagta aaagaaaagt tcaaattgga ttggatgaaa acgtactatg aagataggga
    38281 ttgatttccc ttttcatgcc gatttatatc gataccagtt tttttctttc aatcgtattt
    38341 gaagatacta actacgaaca atcctacgaa acttggatga aagatgaata tagattttca
    38401 tccaagctca tcgaaatcga atccttcatc aatattcaca aagtttatag ggaaaatcga
    38461 aaagttttga ataaacgttg gttagatgaa agtctaacac gacaaagaga acttcttatg
    38521 gagatcaact taaaaagaat cggttctgaa gtttacgaga aaattcaaaa aacggaaaag
    38581 ctaacctttt taaaatcttt ggattcgatt catttaagca ccgctttgtt aatagccgat
    38641 tccctgaaaa agaaacttac gatttgtgca tacgataaaa atattagaaa aatcgcatct
    38701 gatttcaatt tttatctttg ttcgtttgta gagaaaaaac gaaattgata acattcgatc
    38761 aattgttccg tcttttaaca agttttgaag tgaaacattg ggtaagggag cttataaaat
    38821 ttgcggaaga aaaactggag atcatcggaa tttccgaatt tcattataat tattttcttg
    38881 agataggaaa acgagttcct gttgaaaaca aaaaatatca cctaattcac gttcattgga
    38941 ggaacgtttt tagaatttcg taaaaaatta tttctttgca ggtgaatctt caaaagttcc
    39001 gtctggatga attcttccca aaactcgatt ggattgactt tcaatggata atctgaaaat
    39061 gatcggtcca attttcggaa tcttttgaaa ttcctctgag tttgcaattt gtttccaaac
    39121 ttagaatgtg aaaactaatg cattagtaaa ttggaatatt caattcaaat aaattttcgg
    39181 agtccataga atgaaagttg tagttcgctc ctaacttttt acatctcatt tgaatgttgc
    39241 tcattccgat tcccgaaggt tcttctaaat tgattttaaa ttttttccgt cgtcgaacac
    39301 ttttaaaacc aaatttttat tttctttgta ccaaaaaatt ctaatatttt ttgcttcgga
    39361 atgtctgagt atgtttgaca tgatttccag aaaaattttt tgaatgtgta ggcattgatc
    39421 gagatgaatt aaatctgaaa cttcttctat ctgtgttgtg acgtttataa ttccggtgcc
    39481 accgattctt tccgcgtatc tatatataac gtcttctact agttctttat tgtttccctg
    39541 atggtgcatt aaaaaaacga tgtctcttac gttcgagata aggtggctta cttccgtttt
    39601 gagttttttc aatgtaggat cgtttttatc tttggattct aattcgaaaa gaatcgcagt
    39661 caactcagaa ccgatggaat cgtgaatatc agaggcaatc ctctctcttt cttgggcttg
    39721 tagttttaat tgtttgttgt atttgatttg tagttgtgca aattcttttg ttttctctaa
    39781 atcttttgta aatctagaag atataatata agaatttaat gcgacaaagg ccacaagtcc
    39841 cagaggaaaa ctataaggat ataaggtgta aatttcgtat aaaccataga ttccatcgtt
    39901 catcatagta aacgcaaaaa caaaaccagt aaaaagttct ttggctttaa aggcagcagt
    39961 cgctgtacct aaaatcaaaa ctaaagcata aaacggagga aaatacataa accaagaata
    40021 aaaagaaatt atattacgtt cgttgaatgt aaaaattcct aaaaggaaaa ctgtgctagt
    40081 tccgatagaa atttgtatcc atttccgact aaactgaacc ggaaacattt tttgtaacat
    40141 ccagaaagaa gtgggaaaaa acacaacttc gcaaaaaaat ttgatccgca atctcaaatc
    40201 taaagaaagc tcgggaaggg ccgtaaattg aaattctgaa gtaataaatg aatatccgga
    40261 aactaaaaaa caaaacactg caaagtagag aggaattgaa tcttgtttat aagaaaaaaa
    40321 gaatacgata tgataaattc cgaaagaaaa aataactact atcagaatga tttctctcca
    40381 ttcttctttt ttctgatcga agtctattgt attgctgtta ccaatcaaaa aaggttttct
    40441 aattcctcct ttgagataat tacctttgaa ggtagaaacg tttaccgtga tgtaaaaatc
    40501 tccggaggat acggggatgt ttgtaattaa aggatgagct aaaaataaag tttctacaga
    40561 attggttcct acaaaaccgt ttgaatatac tttttgattg tctaaataga cttcataaac
    40621 acccggaagt ctaggaattc taattttaaa atttttattt atacattcgc ataacacgcg
    40681 cagacgataa gtcgcataac cttctggagt gaagtttgga tcatagtctc tccaaattcc
    40741 tggaactgga aaataagaag tattttttgg agttgtaaaa tttccgtgtg taagttcttt
    40801 ccaatagaac tcccaattac catccagttc tacagtattt ttttctaggt tgaattttcg
    40861 aaggtcgatt acaccttgtt ttgcagtttg ttgaaaaaca ggtggaaaag agcaattggt
    40921 aaaaaatgaa ataaatataa gaaaattaaa aaatacgaat gtccttatgc aaaacatcta
    40981 agggtatccg ggaatgtctt ggatgattcc catccttctt ccgcgtataa ttgcctctga
    41041 tttagaatgg acttccattt ttttataaat cttttctata tgtctgctaa cggtatgact
    41101 ggatatatct agttcgtcag cgatatcgga aacggtcatt ccaagcgcga taaaattaag
    41161 aatttgaagt tttctttttg taagtcctaa agtattttga atcggttgat ttttagattc
    41221 ttcttttttg gtgaattttc gaatgatttt atccgcaatt ctaggagtaa gaggagctcc
    41281 tcctaataca attactttga gttccgccaa aaacagttca ggagaagtat cttttaaaag
    41341 ataaccggat gccccctctt gtatcgcttc tacgattttt tcttcgtctt caaaaactgt
    41401 aaatatcaca tatttagtgt taggtgtttt ttctttgagt tctttcaaac attctaatcc
    41461 gctcttttct ggaagtccta tatccaaaat tactatatcg ggaatattga gagggatttt
    41521 ttcaatcgct ttgtgagaat ttggatagtg ttctagaaat ttaaattcat tagacttgga
    41581 aagaagttct tgaagattaa gtgcggtgtg tgggttatct tccacgatgg aaactgaata
    41641 attagattta gtcgttgtgg aaatcttttg tagtaccatc gttttgatta tacgaattta
    41701 tttcgattgg taaataattt ttctatataa tgaacgggaa ttcaaaattt taaattggcc
    41761 ccagtttact tgttgaattt tgatttgcgg agttttcatg tattagaaaa cttctcaaaa
    41821 aggattttta atattataaa atgatttttt aaatataaaa tatattttat ttaatgactt
    41881 atcattttta gggattttat ttagaatttt acgatgttaa taataaggtg cgatttatag
    41941 cccctaagaa atgtgaactt ttataaattt acattttgag aaactctacc cgatgaattt
    42001 tttatcgaat aatgttaatt actgatgtct atagaataaa gtattataaa ctttaaatcg
    42061 aattttcgct tatcataaaa attttaaatt acttaagcat tgagaaatat cagaaattgt
    42121 ttatatttat acaattctta aaacggactt acattaaaaa agattctttg tattacttat
    42181 ataatggttt tttgaaatta taatatttaa gtgttataaa cattagagtt gttaaaaaat
    42241 cccatagagg cgatcaacag aactgtttta atcgactatt ttatgaagcg gaaacaagat
    42301 ggagaattca tttttcaaca actctattat aatttcccta aggtgtgtcg ttcgatttga
    42361 aaaattcgtt ccattcttct tttgcttttt cccatctttt tgcacgatct tgtttgtctt
    42421 tgatctttag ataaagtctt ggctcttttc caggaaaagt aattctcacc ctatgttcgt
    42481 gaagtacttc tacagaaacg ttttgtaggt tttcaatttc gatgttatat agaactatac
    42541 ttttcatgcg cattggaaaa atcccttgac ctagatttcc gattcccttt ctgaaatcca
    42601 attctataca ttctattggt ttgtgccaaa cgtcgcagaa cttaccttct ggaggaggaa
    42661 ctggtttgag tccgcaggaa aaaatagaaa tgcaaaaata atttggaaaa aaattttaaa
    42721 attttttgga gagaaaaaaa tttcacttcg tttaacattt aattaaaatt tttaggaatt
    42781 tttactgatc ggtagtagtc aattccaagt tgagttttgt tttgagagta ggtttttcct
    42841 ctataatttc ttttgccagt tttacgatct cttctcttct atcttccgat tttggataca
    42901 actcttctaa aatggcgatc gatttaagat gtaaattttg aagtctgaaa attttcgcct
    42961 ctaaaatcca ggacccagtt gtgataaaat cttcgttttc gtttctgacc ttacgaatta
    43021 aattgagtga agaaacatac tggcctgcac ggaattcgga aagtccggtt aaaaagtttg
    43081 cctctctttc tgtgagaaga atcgattggc tggattctgg acttgccaaa tttcgtttta
    43141 aaaaatctgt atctcctgaa agagatgctc ctaaaataga aatccagata taagtcgttt
    43201 tgaattcggc gctaatttta tcgtatggaa tagagttcaa aagttgtgtg agagattttc
    43261 tagaaagatg ttgtttgacc gtctctccaa acgcaatcat cacttcgttg tccggatttt
    43321 cattcataga gggatcaatt gcttttgcgc gaagtgcatt gcgatacatt tcttctaaaa
    43381 tgggaagata cgactcgtct tctttgagaa agtcgttgaa cccagaatag gcgagtttta
    43441 ttagagttcc ggaatcgaat gaaaatccgt tgagtaaaaa cgaattataa tttcctaatg
    43501 cgatataaaa atatcctaat tcgtccgaag gattggcgtg aacataatct ttggcggcgt
    43561 tttgaaaatt ttttacagag gtttcttcca gagctccgga gcgaatctgt tgttggatgt
    43621 tttttctttc tttttcgaga agaatttttc tatcacctgc aaatagattt ttaatccctt
    43681 ggcgaaaaaa aatccagtcc cgcttaaaat cagcaaaagg gcaataaaaa tatagggttt
    43741 ataactggtt ttctttttgt agcttttcag accggattga tacaacatac ttcgtcgatt
    43801 ttttacaggc ccattctggg ttcacgtatt ttttaattcc ctaaaacttg acatagagga
    43861 ctcccctgat tccgtggatt tctatgcctt acaattacga ttttgacgaa gattttgaag
    43921 ttgagactga ttacgatgaa gatgttaccg gcgaagaggt gttaacgttt gcctgtgaag
    43981 attgtgatca tcgttgggaa gaggatgctt atgaagcaga agactatgga cctgaagggc
    44041 cgatttgtcc tatgtgtggc tcctctgcag tgatcgaact ttgaaaaata cccggccggt
    44101 ttggcgattt gtaaaaaacc ggcttttcgg gttcgtattt gtaccctttc tatttttttc
    44161 tcaaagggtt ttttctaccg acttcagcga cgtatatgat ttttacaaaa aaggaaatta
    44221 tgatacttta gtaaaggtct ctcgggttgc gctgcgtagg gaagaagtag attataaaat
    44281 tctactttta tataccgctt ccgaaaagga tccggaagaa attgataaaa ctctgagaag
    44341 tatttatgag aaaaaggaat cacatcctgg aattttttac aattccgtgt ttttgttttt
    44401 ggaacgttgt ctggtattgg gggacgaatt atcgggaatc tattggggaa aaatttttac
    44461 tgaaaaaggg tcgtcttctg tgcgttatgc ggaggggcta tatacctacg cgtgtattct
    44521 atacgaggct gggaattttt ccgaagcaaa acaaattctt gttaaactca aagaatttgg
    44581 aaccatccaa aaactcgtaa agaagattag aattttggaa ctcagtatcg aaaaaaaaat
    44641 ggaatcacaa acttgaagat acttaaagta caaactggaa aattcaaagg caaatcgatc
    44701 gaaactcctc ccgcgattgc tggaaacact aattttactc ctgcaatatt aaaaaaatct
    44761 gtttttgata taatcggttc tctagtttta aagggtagat tgatagagga agaatctgcg
    44821 tttgtggatt tttttgcggg ttccggacag atgggtctgg aggcggtaag tcgaggattt
    44881 gcaagagtcg ttttatacga attggcttgg gaaagatcag ataaccttag aaaacttttt
    44941 tctaaatttg gaaataactg tcaagtttac agaaaggatg tattccgttt ttatgataaa
    45001 ctcgatattc ccgaaatgtc tagaatcttt ttttagatcc tccttattct ttttgggata
    45061 agaaggatga aaaaattcgg accatttctg atcttttgtt aagtgaagac actaccgtag
    45121 ccgtttttgt tcaatctcct gtaaatccag gctggtctgg ttttgaaact agaagatttg
    45181 gaaaaaattt tttaactttt caaatcaaaa taacgtaaat tctgcataag aaaacgagaa
    45241 aagattttct aaaagtatag gcttctacaa ttttagaatt tgttcgtaca atcataattt
    45301 gtggtagttc ctacattttc aggattgaac tgtaaaatcg taatttgtaa tagttcccac
    45361 atttaaagaa tcgatctgta aagttcaaat tccaattttt ttcagaaaaa tgaattatgc
    45421 cgatctcgcg ttatgaaatt aagagcttat ttcaaaatcg tccaatgtgg gaactcatat
    45481 aaaattcaac tgtttgaaag ttgccaaatg cgacttaatt tgtaggaact actacattag
    45541 agttgttgaa aaattctata gtggagttta acaaaactac ttcaatcgac agtttccata
    45601 caatggaagt cgatggcgaa ttaatttttc aacaactata ttttattaaa aattgctaaa
    45661 gaatgatcgt gtaaaatttt ttgaggtttt gggacaagct ttgagttgat ttacaagcgc
    45721 cagcgatcta agcgacgcgg aacgcggtca cgtttttaat aaaaacgtga ccggaacgaa
    45781 gtgaagtcgc ggcagagcgc ggtcctttcg atctacgatc gaaaggaggc gccaatgaac
    45841 ttcaaaaaga cttatttgct ttttactttg aaaatgggta attatcttca aaattataaa
    45901 aggttatgtt cggatttttg tatattctaa aataagaatg ttattttttc tttttttctt
    45961 tgcggggacc gattttttct tggggatttg ttttgatttc gccgtctttt ttgaattact
    46021 cgtttttaag tttgtttttt tggtggcggc aaaagattta gaatgagtaa cggaagattc
    46081 aatcgttttt tgatctactt tagaagattc tacttttcta atgattggtt ttgggtcttt
    46141 gttttcttcc gccgtgatca aatcgaaaag acattctatg cctaaggggc ccataaaaag
    46201 attgaaatgc cccccttctg gaaattccac gtcgtcaaaa tgacctaaac gggagttttc
    46261 ggaaggtagg ataaactgat cttttctagt aaaaacggat tgaacgttag gcaacttttc
    46321 aaatacttcg ccaatttccc gaataaactt agaatcaggc atggactgcc agctcgaaat
    46381 aaatatagga gtaaagtaag ccagataagt tccttttaca ggggttcctg taataaaaag
    46441 tttcttaact ctatctcttc ctttgtaagt aagacccgct gcgattaaac ctccggtcga
    46501 gtgaccgacg atataacaat tttgaatatt cttttcgatt agaaaagttt ctaaaagttt
    46561 gctttttttt cggatgttac ccacttgaaa tccgagagga accgtatata caggatgtcc
    46621 atttgcagaa agatgtttat acatcgattt ccaagaaagg gttctgccta aaaatcctgg
    46681 aaccagaaca actggacgtt tatcaccttc cggagaatct tctaatcgaa tgaaaattcc
    46741 aatgattgaa tgccaaaaat aaagaaccgt ataccatttc tctgctaaaa attgaagaat
    46801 tggattacga acggaacgat tgtcggaaac ataggcgagg tgatcattca tgaagttgct
    46861 cccggttgaa tccggattta ggtatgattt tccttatcac cacaacttga aaatcaaaaa
    46921 aagaaagtag aaacttttcc gagaatctaa ggaagttata ttgattttat tctttctgaa
    46981 actttaagga agcggaattg atacaataac gcaatccagt aggtcttggt ccatcattga
    47041 aaacgtgacc tagatgtcct ccgcatttag aacaaagaat ttccgttctc tccattccat
    47101 ggctactatc tttttgtttg tcgactaccc cgtctttaac aggctgataa aaagaaggcc
    47161 aaccggaacc ggattcatac ttagtgtcag aagaaaataa aacggcgccg caggccgcac
    47221 aaacataggt gcctttatct tgatttttat acagggctcc ggtaaaagcc atctcggttc
    47281 ccttttgtct taaaattcta tattgttctg gagtgagttc ttttttccaa tcctcatcag
    47341 atttgttgac ttcgtaattc atcattcctc ctttagagtt tgtttgattt gaatctccat
    47401 ttgtctttaa acaactaata aatccaaaac atatcacgat aattgagagt aaaatcttgt
    47461 ttttcataat gaaaaattcg tttttatttt gaatcggtta cctgaaaaat gaattatcag
    47521 tatagataag aatttttcta tttataaaac tttaaaagga aagtttttac aaagaattta
    47581 tatgtcctaa aattataaaa aagccctttt cttgaattcc ttagaaagga aaaataaaga
    47641 taagtttttt aaacttccat ttgaaaatac ttttccctaa gcaatataat gaaaacagta
    47701 gtagcttttt aggtaataat caagtataaa catgttaagt agatattcgt tcagcaaata
    47761 ttttacgaga tcaaatatta ttcaattttt agttttatct ctattatctc aaatattaat
    47821 tttgataatc acatttgtta ttacttcgaa actcgaagca attggattta gttttttact
    47881 tttaccgttt tactttccat ctataatact tctaatactt gtcaaattga atatgtttga
    47941 taaatggtac gccaaattat cattcttata tccaatattg atggtggatt gtttgtttat
    48001 gggtaatttt atttatgata tttatcaccc gtcaaacgat ggtagtagtc aaatgttagt
    48061 gttggtatct tcaattctta atttgccgat tcctttttta tatctgattc ataaatatat
    48121 actgaaataa ttgattcaaa tatttgggaa agatcttaaa gtttagagat tgtcccagga
    48181 cttttggttt atttaaagaa tatattataa attcaatcgg ttagttatgc atagttccaa
    48241 ttaacaataa gatacaaaaa aatattcaaa tttactaatg gatttaacgg gatgtgtatt
    48301 gctaaaagag aaaaatagaa cgaattatca atagaattgt tgaaaaatta attctccatc
    48361 tgtttctatt ttatggaaat cggcaattga agcagttttg ttaatcgcca ctatgaaatt
    48421 tttcaacaac tctaatatag ataagaattt ttctatttat aaaactttaa aaggaaagtt
    48481 tttacgcaat ttatttaaag gattctatat tcttctacaa tttcacgaag agaatcgtcc
    48541 atctcacgaa taaaacgaag ttcttgagtc attctccaca ttgtaattga accgtggtat
    48601 gccattaaaa ttcttctcgc cacgtattga atgtccatgt ttcttttgag ttgtcccgat
    48661 ccgatcgcct tttgcagata atcgctgatc atacgaatcc atttgtttac gatgtctttt
    48721 aaaaattcag tatattcagg atcggagtcc attacttgac ttgcaaaacc agcaaaagga
    48781 caacctacaa attctccgtg acggatttgt ttttctttga gaatcaccca ggctcttaaa
    48841 aattctccta ggtctggata acgatccatc aaactttgaa gatcgctaag agttttttct
    48901 tcctgacgag ctagatacgc aagtcccagc tcttttttag aagggtagtg atcgtagaga
    48961 cttgcagcaa cagaattgga ttcctgaatg atttgcctca tacctgtact ggaaaaacct
    49021 tgtttgtaaa aaagagaagt agcggtatct aaaattcttt cccgaactcc agttccggat
    49081 tctttctttt tacgcggttg agttttcata gaggaacgta accgatttct taaggttcat
    49141 ttttccatcg gaaaaatctt ctgtcaatga ctttggataa ttgatgtaaa aaaacagaac
    49201 gaacgttctg tttttttgtt tgatctaaat ttggcttcgt ctaaactagg gtcagaatct
    49261 cctaaagaat acggaggccg atatgattgc ggatgaaatc caactcgtga ctcggatttc
    49321 cgatttggat actcagagac acgttaccag caggacttat gagaattttt gtctggaagg
    49381 tagatttcga actcttgaaa aaaatggttt ttcgattcgg gagattctat ctcaagggat
    49441 aaaaattcat cctttagagt ctcaaattcg atttctggct caacaaatgg aaggagccag
    49501 tttaaaaacg gaaacgaaag cttttcctct gaaagatggt aagatttttt gggatcaaaa
    49561 agttttatcg gatactggaa cgattgcggc cgaaattaaa actcttacct tttcagaaaa
    49621 ggacgggcat ccaattgatc ttcttccttt agagaaaacg gagatgagcg gttttgatca
    49681 atttccacag attcctgatt ttagaggaac ttgtaaaact gtggatactt ccatgatcac
    49741 tctctatagc gaaagaaata tatttggaga gtataatccg gcttatcttt ggaggatagt
    49801 ggaagattcc agatggtttt tttccacaga aaccggtttg accttggacc gttttgtaga
    49861 aatggataca actttatttt ttatgggcgg tgtatttcga ttttttcatc cggttcctgc
    49921 gggaagaaaa attaaagtaa gtacttggat tcattccttt gaaaagattc gaagttatat
    49981 gagacacgag gttacagaca ttgaaactgg tttaagatat tttgcggttc aggatgagca
    50041 gttagtagtt tctcttacca agtctcgacc taaaaaagct cctgatgagt ttcaacaact
    50101 ggtaggggac tatgtggaga attttgaata ttctaaaaaa tgaatttatg attaagaatt
    50161 ttaagtttgg agaaaaaaaa tgaaattaac aaaacctttg gcaatttgta caccaagaag
    50221 aactcctttt gctcagatcg cgaaagctct cggaccttat cctggacatc acctgggaaa
    50281 aatagtcgca gaagatattc ttgctaaaag caaacttaag ccgtctcaaa tcgatggagt
    50341 tgtagtagga gaaggattta gcaatgctcc taattctgcg agagtgattg caaacctggt
    50401 cggaatgagg gatgaaatcg cttgtatcac cgttgcgaac aattgtgttt ccggtatgga
    50461 agcggttgcg gaagcggctc gtagaatcgt gttaggtgaa ggagaagttt ttcttgcgat
    50521 cggagaagaa tctcaaactt ctatgccttt tgttgttaaa aatgctcgct tgaacaaaaa
    50581 agcgggatct ttggataagt tgaagaaact tcttccggat aatcttcccg agggagttga
    50641 actcagagat acattggaag acggacttgg tgacggagaa acttcttacg gtatgcaggt
    50701 aaccgcagaa atcgttgctc agaattatgg tctttctcgt gagatccaag ataaacttgc
    50761 gtttgagtct ttcaaaagag cattagaagc ttctaaagca ggtaaatact ctccatatat
    50821 cattcctatg aaagacgacg aagggaacga acttacgatc gacgaggctg ttggccttcg
    50881 tgaaggtctg gtagaaaacc cgactcgtat gggaagagcg atgcttatgt tcgataaccc
    50941 tggtatgaag tttgaagaat ttaaaacgaa atattccaag gatcttaaaa agtctcatgg
    51001 ccctacggtt tctatcttca atgctagtcc tcgttccgac ggagctgcag gtgttatcgt
    51061 tactactgtt gaaaaagcaa aagaactcgg acttacgatc gaagcggtgg tttccggctg
    51121 gcacatgaaa ggggttcatc caaataacat gggtatcgga caggctgttg ccaccaaggc
    51181 tttgttagac gaaactggaa ttaaaattca agacgttgac tatgttgaaa ttcatgaggc
    51241 ttttgccgca actgcggtag gtgcacttga acaaatcaaa atggataccg gttgggattg
    51301 ggaaaaatct tttgatgcta agaagatcaa tccgaatggt ggttctatcg caattggtca
    51361 tccgtttgga gcaactggaa ttcgtttgat tgcaaatgcg attatggatt taaaagaaga
    51421 ttcttccgca aataaggtac tgattactgc ttgtgctcac ggtggaattg ctggttccat
    51481 gttgattgaa agatacaagg gttaattcgt tttttagaat attctaataa atgaattcct
    51541 cctcgcctct gaattttatg aaataaagag cggcgagggg gacaacgaaa atgtatgatc
    51601 acatgtttgg cgtgtttctt gaatatgaat tgcaggacgt gtttcgtgtg ttcgttcaac
    51661 tcgatgccga agagcttgag ctaaccgaca cggttgtttt ttcatttgac gtaggattct
    51721 ttcaattgca cgtagacgtg cataagaagt tcctgcgacg aatgtgttct gcaaacgata
    51781 ttgtgattga aggagactat cacgatcaaa cgggagtcca actacgcacg ttcggaataa
    51841 tttctcaccc ttttcgggta ggtgcgattc atgttatatt tgaggtaatt gatgtgcagc
    51901 agtatcccgt aggtattttt ttggctacgg agcagtgtaa gcttgcactt ggtatcaact
    51961 ttcatctcga tgatgtggaa gttggtgttc cagaaatgtt atggacatat gtgtgtggcc
    52021 ttgttccaaa ctcacgttcc attgtggtca aacgatacta caatcaggat ccaaggcttt
    52081 gagctgctgc aaactttgag attttatagt gacacttaaa gtgtgggaac tcccatattt
    52141 ttcaaagtcg gaactcgtac attttatttt tctaattaac atgggctcga cgtaaggaaa
    52201 tccatgcttc atttttctaa aaaaagttgt gatcttggtt tctaaaatgt gggaactacc
    52261 accaatcacg attttacgaa caaattctaa aattgtaaga actcatactt ttagaaaatt
    52321 ctttctcgtt ttttttacgc cgaacttagg ttaattaatt aaaagatctc tctcaaaact
    52381 ttagatccgt tccaaaattc caaatcaata tcttataagc attagagttg ttgaaaaatt
    52441 aattcgccat cgatttctgt tgtatggaaa ctgtcgattg aagtagtttt gttaaactcc
    52501 actatagaaa ttttcaacaa ctctattata gaaaacgtta tgctgagttc tgggagtgaa
    52561 atattgagag cctaacattg cgatctatag aagcagtgtt gttttagttc ataagattct
    52621 aggaactcct atgagtttaa gaatcatgaa aaactgttcg gatattcata aatcgccaat
    52681 ataaccgttt ctgtgggaac taccacgttt tataatgaat ttactaaaat gattataaga
    52741 tttcttttaa gtttttgaga caggtttaga aaaaatcaac ttaggaaata gaattgttga
    52801 aaaagttcgg attaacaaaa ctgcttcaat taaccgtttt tatgaaatag aaataagata
    52861 aacgtgagtt aacgcgaaag gaatcgatac gtttgaaact cagcagaacg ctctctaagg
    52921 atcgtgtttg aaatagaatt ttaaataatt gattgttatt ttcgattcaa taggaattct
    52981 ttatttataa aaagcttttg attcaattga atcagttcat tgaaagtagt tcttcaattt
    53041 tttagaaata tatgtatctc taatcgtttg tgtttcaaaa atctttgttt taaaatcaaa
    53101 atgaaaaaca attttcaaag aatcaaagtt ttcaacctaa ttatcatttt gtagataacg
    53161 atttaaataa gagtgatttt ctacttgcgc aatccaaagc tactacaaag gtattggcca
    53221 tgcagaatgt attgcttcaa cctgaaaaag gaatcttttt agattccgta acttctacaa
    53281 acaccgttat caaaggtaag gaatttcctc atgggacttg gattgtagcg gaagaacaaa
    53341 ccgctggaag aggaaggaag gatcgaacct gggaagtttt tggagaagaa tctttgatct
    53401 tttctggaaa aattggtttg gagaattttg acgcgggacc aggactttct ctttttatag
    53461 gaactgcagt ttgtaaaacg attctttcgg tatatcctga actaactcgc gaaatcaaaa
    53521 ttaaatggcc gaacgattta tatagaggca acaaaaaagt tgcaggaatt ctaatagaat
    53581 ctgaaatcga aggttctttt atgactttaa tcattggagt tggattgaat ctatatggga
    53641 aaaacgaatc gattccgaat catcttactg atgcgggttt tttaaatacg aatccaaatc
    53701 gtgcaggtaa aaaaaatgaa attttggaaa agctagttcc ttttttgaac gaatcgattc
    53761 ttctttggaa agatatagaa ggaagaaaaa aagaactgat tttgttaaac gaattacttc
    53821 tctggaaagg acaatccgtt cgttataaag aaaacggaca attacagact gggattttgg
    53881 aaggactgag tgaaaacggt tctttaattt taaaaactcc ttccggaacc aggttggatt
    53941 ttattgacag tccggaggat ttccattctc taaactaaaa tgcttttagt agtagatgtc
    54001 ggtaatacga acaccgtttt cggaattttt gaaaatggaa acaagattcc tctctttcac
    54061 aaacgaaccg taactagaaa ggatcgaacg tccgatgaac taggtttgtt cttcagagga
    54121 tttttaagag aatttaaaat cgaaaacgaa atgatcactg gcgggatcta ttccagcgtc
    54181 gtacctactt taaatcctat cttagataga atgtttcaag attggtttaa gatagaggcg
    54241 attcgagttc attatcaaat gaaactgcct ttttccattt cttatccaag accttatgaa
    54301 atcggagcag atcgacttgt aaacgccgcc acttgtgcga tcgattttcc gggtaagtct
    54361 atcattatcg atttaggaac cgcgactaca ttttgtgtgg tgaacgaaaa accagagtat
    54421 ttaggaggag taatcgctcc tggtttaaaa gtttctatgg acgcgttgac aagaaatact
    54481 tctcaacttc ctccaattgt atttcagtct cctggaaaaa ttttaggaga ttctacgatc
    54541 gagtcgattc aagcaggatt cttttttgga tggatcggtc ttttggaagg gattattcgt
    54601 gaaatcaaaa aagataaagg acaggattat caagttattg gaaccggtgg tttggtaacc
    54661 gtaatcgatg ctgctcatcc aggaattttt gataaaatcg atccgcttct gactttgcga
    54721 ggattacaaa ttttacactt aatgaattct taatttaaga taaatttaat atagagctgt
    54781 actataaatt ctaaattccg acctgcagag cgaccataga agcgatacat tgagtttaga
    54841 gaggtgtttg ctgagttact tcgagtgacc gtagaagcga gacactgagt tgccaccgat
    54901 cccgtgagat tgaagtgggg actactacga aaattgaaag agattagaac tattcgaaag
    54961 tttacaaatt accaatgcga cctaatttgt aggaactact gcattttatt aaaagtttct
    55021 aaagaatgat catgtaaaat ttttgaggtt ttgggaacaa gctcataata gaaatttgga
    55081 aagaaatttt cttaaagtat gaagttttac attcattttt atttttacag agatgagtag
    55141 aattttctgg actttatcaa ttgttcaatc gtgttcttct tgaatttttt atcatattgt
    55201 ggtttatgag ccatactttt atccttttct tttggcacga ccgtgcccac taattcggag
    55261 gaagttcaga atgagattct tgattgttgc tcctcacaaa gttgacgcag atttgtattt
    55321 gtaaaatctc catctgcgtc aacggtttgt tttgttatta catacaagac gtttttttcg
    55381 attactgact tggtagtgcg cacctgcttt ccgagcactg atttaccgtt gcactggctg
    55441 gatattcccc cgtgcctctt ctgccttccc cttccccggt acaattcctg ttagagatta
    55501 ctaagtcagt aaaattgtcg taaaactctc ctaactgtat agttacaaaa tatctcagag
    55561 tcctatctgg ttgttccagg ttatttatcg cctgaattgg atccatagta ggtgttaaat
    55621 attctctgta gagttcaagt gatatggaag aaggtactct tgttggaatt actactaatc
    55681 cttcagaggt tctaagaatt ggaacggaat gtcccgcaat agttccgtct ggacgttgcc
    55741 ttctcattaa cgccaaccaa atacttccag caggagaacc tataagcgag gtaatatgag
    55801 ataaaatttc agatcgagtg gtaaattcac gagagggcgt ccagtcgtac aaaggcatca
    55861 tattcatagc agatactaac gtcagtagtc taagcgtagt actgtctgaa ttatataccc
    55921 taggtatatg cgacaatgaa ctgtctaatt ccggataacg ttgtctaaat gagataaatg
    55981 gatctctatt aggagctgtg tcgaagaagt aacctccact ctgaagaggt tctcgagaat
    56041 gatactcttg tagctctgcc aatatctgga aggtctgaag tagacaaact ccgcatatac
    56101 cacttacctg aggattggtt accgttgaaa ttgctatatc gtaaagcctc tgaatccatt
    56161 cctcggttaa ttgaaagtca gatggtaaag tcctttttac tcttttagca cgactctctt
    56221 ttttaccagc tggacaatac tgatctgtct ttccaagatt acttgctgta taacggaccc
    56281 aattcaataa atttctatca acgataaata gagaagtcgg gttataggtt gtatcctttt
    56341 tcaaataaga aagtttaacc gcatacgcaa caccccaatt aggtccatac ctggcaactc
    56401 tcagtgcgtt gccttgataa tccatgatca ttccaccttc ttccgtttca taagagacat
    56461 tccaaaaagc gggattgtcc ttactgatag gcgcatcact acacaatgcc cacgtcaccc
    56521 aattccaatt ataactacct acccgagaat acatacaata gagcgatcca ctcactggat
    56581 tgtattgagc aagatgtcca ctttcgggat tgtagtaaat aggtgtcgta tttttatccg
    56641 aacctcctga acgaataaaa taacgatcgc ttcctaaatt ccaagcgatg gaagtcaaaa
    56701 tactgatgtt accgggagtg gctacagtat tgatccaatc actcattgaa gaatctaagg
    56761 tatgattgta tctatccccc gagtttttgt aatataggca taccaattat aatcttttaa
    56821 ccgtataacg cttatctgct gtccaaaagg aattgtcttt tacgtatcca tctttgcaga
    56881 ggatcattga ttgtacaagg tctgaggtga acatagtccc aatttgtctc tcccttaact
    56941 acactctctg ggacggtgat acataaccac gtgttattaa tgttatacg
//
LOCUS       EAMDCDCE_60            53598 bp    DNA     linear       08-DEC-2021
DEFINITION  Genus species strain strain.
ACCESSION   
VERSION
KEYWORDS    .
SOURCE      Genus species
  ORGANISM  Genus species
            Unclassified.
COMMENT     Annotated using prokka 1.14.6 from
            https://github.com/tseemann/prokka.
FEATURES             Location/Qualifiers
     source          1..53598
                     /organism="Genus species"
                     /mol_type="genomic DNA"
                     /strain="strain"
     gene            87..605
                     /locus_tag="EAMDCDCE_00176"
     CDS             87..605
                     /locus_tag="EAMDCDCE_00176"
                     /inference="ab initio prediction:Prodigal:002006"
                     /codon_start=1
                     /transl_table=11
                     /product="hypothetical protein"
                     /protein_id="X:EAMDCDCE_00176"
                     /translation="MRRDQKKYLTLIRTIALLHQYQREVRIAKDESGKEVAYIEVKKS
                     DIELASILFSRVFGKNLDDLSPHTKKVLREVYEYVNELCQERSVDKSAIRLTRKEIRE
                     RTGTGDTRLRIYLKRLEELEYLYVRSGKQGLTLEYELLWDGEGENGNDFVLGILEEER
                     DKEEKQKWAFLY"
     gene            903..1892
                     /gene="xerD_1"
                     /locus_tag="EAMDCDCE_00177"
     CDS             903..1892
                     /gene="xerD_1"
                     /locus_tag="EAMDCDCE_00177"
                     /inference="ab initio prediction:Prodigal:002006"
                     /inference="similar to AA sequence:UniProtKB:P0A0P0"
                     /codon_start=1
                     /transl_table=11
                     /product="Tyrosine recombinase XerD"
                     /protein_id="X:EAMDCDCE_00177"
                     /translation="MKSVKVTDGNYHLHGFTIKGRESELEKRILEYLQSQERMGRSVK
                     TLKYKRIALKVYNNWSEERGLTNPEEITEKEIEGYQRYLSKYKNQVTKERICVKTMNS
                     WLCILREFYLYLEKKERIRKNPCLDMRLPKEGRRLPRNVLGVEEVERILSVPDLGTPL
                     GIRNRAILELFYSTGMRSGELSRLKVSEVDFSAGTIQILESKGRTDRLIPVSERALLW
                     MSKYLEEVRLVYERDREVENVFLSSRGKQIPPNNLGRMVTQTREEAGVEKKGSTHMFR
                     HTTATLMLEHGADIRHVQEMLGHKNLGTTQIYTHVAIQKLQEVYERTHPSTVD"
     gene            1861..2952
                     /gene="xerD_2"
                     /locus_tag="EAMDCDCE_00178"
     CDS             1861..2952
                     /gene="xerD_2"
                     /locus_tag="EAMDCDCE_00178"
                     /inference="ab initio prediction:Prodigal:002006"
                     /inference="similar to AA sequence:UniProtKB:P0A0P0"
                     /codon_start=1
                     /transl_table=11
                     /product="Tyrosine recombinase XerD"
                     /protein_id="X:EAMDCDCE_00178"
                     /translation="MKGPIRVQWTKRAAGFSSKSKSRSGLILHQVQRTGSIWMGEIEI
                     RILEYLEYLSTCGYSTRTLKSKKYYLRIYLEWSEERGITKAEEMTESLAERYQGFVLK
                     YRSIRKELLSVETQIHLIIAVKSFYLYLEKKEYIRKSPFLEIKLPRKGRRLPRNVLSV
                     EEVERILSVPDLGTPLGIRNRAILELFYSTGMRLFELQKLETRDIDFLKKRIFVREGK
                     GKKDRVIPVSKRALDWTRKYLEEVRLGYVKEVDNQSLFLSWKGNPLQTNWILNCVTQA
                     KEQAGVEKKGSTHMFRHTTATLMLENGADIRHIQEMLGHKDLGTTQIYTHVAIRKLKE
                     VYEKTHPSAGSLDNTSKNKNVDTQSSDTS"
     gene            3063..3647
                     /gene="soj_1"
                     /locus_tag="EAMDCDCE_00179"
     CDS             3063..3647
                     /gene="soj_1"
                     /locus_tag="EAMDCDCE_00179"
                     /EC_number="3.6.-.-"
                     /inference="ab initio prediction:Prodigal:002006"
                     /inference="similar to AA sequence:UniProtKB:Q72H90"
                     /codon_start=1
                     /transl_table=11
                     /product="Chromosome-partitioning ATPase Soj"
                     /protein_id="X:EAMDCDCE_00179"
                     /db_xref="COG:COG1192"
                     /translation="MQIVTLANLKGGVAKTTTAINLSLQLSSRKKKVLCMDLDLNNNL
                     TDFFLRGVKEEELEERNIYHALIEQKEITACIYETQFTGISILPATIGLGKITEELGS
                     DPRVFGSFVEKLRKLDYDYVIIDTPVYLSLELRFALFVADMVLYPVRPSRWNFQGTKT
                     LLREIENIFEEYQEAVGKRRKTKTIICSFDSRKK"
     gene            3834..5003
                     /locus_tag="EAMDCDCE_00180"
     CDS             3834..5003
                     /locus_tag="EAMDCDCE_00180"
                     /inference="ab initio prediction:Prodigal:002006"
                     /codon_start=1
                     /transl_table=11
                     /product="hypothetical protein"
                     /protein_id="X:EAMDCDCE_00180"
                     /translation="MKKKETSTKVSLEEKAKEWMDAQESTPRPGSKFKKQYIPKGVTL
                     SPIVKMVPPSSLKPNPRNDFDPLTEEEYESLKENIALNGILDALTARKDGTLVTGENR
                     YRIALELQKHEDENVRRRVENIPVRHYMNELTAEEEYDILEGDNLFRRHLTAEQRKER
                     LKRRILRKYKDELVQDNRGGDRKSESSKILIGEETKQERDLESEMLSEEKLGSLFKET
                     ESKVQDEFLISNSSKDLVKNESSLVGSGSEKSKIQGESLIFSKKEQSENLAVKISKNE
                     NIPRGTAQRYIAELRKELKTKNPKSIAKKEKDESKIKTLKSKDKVKEFQKKYSKMSST
                     AKKAEVNRLVSKLVILRKKRKRLDEEMMNLLKEDSEIVEKLVSVGEKKKVQGLSV"
     gene            5000..5266
                     /locus_tag="EAMDCDCE_00181"
     CDS             5000..5266
                     /locus_tag="EAMDCDCE_00181"
                     /inference="ab initio prediction:Prodigal:002006"
                     /codon_start=1
                     /transl_table=11
                     /product="hypothetical protein"
                     /protein_id="X:EAMDCDCE_00181"
                     /translation="MKKREFKAGRVSLKLISKDCLNERVESFWNCYEEMNSREKRETV
                     KELLSTLHKSRKQSEEMTMKLGKLLEREIEIEKKLRMIGERMRG"
     gene            7036..11373
                     /locus_tag="EAMDCDCE_00182"
     CDS             7036..11373
                     /locus_tag="EAMDCDCE_00182"
                     /inference="ab initio prediction:Prodigal:002006"
                     /codon_start=1
                     /transl_table=11
                     /product="hypothetical protein"
                     /protein_id="X:EAMDCDCE_00182"
                     /translation="MGFRGKYATSESYGGGISANIAGAKSLPLGEAMKAFATVMKMSN
                     LSLGMSYNADAGLGMNINTNFTNKLGLGLDYNFKSGDYTANASYDFDKIGGKKWANAN
                     ISISASKNGHAGVSASYNNDSNTLVPQALRGGGATIDFGNDGVIGLSVQGPKGATIGT
                     LNYDTNTHGFQPLTLNSNFQNEFNQGLAAHNAAENHQRNQMEILMKEISLGMKMDKPL
                     FTQAEIDAALPRDGKGGIDMEKADPEKLLDKWNAHKEAMSQTPEGLQKWKDEVGRAGE
                     RSGIEVKFNEGKSATSTFGKFVTGLMGDVAQSFGFTNDGSKMVDKQGVFHLDTCFAAG
                     SKVTKLKNKNIKIYGNTNISNASNGTGLNEFSSEDYEFANIEEIKIGDIVRSWNENTN
                     TFENKRVTETFVHEVPQLFFLELDGEEEIHTTWNHPFRRYRATQESESNRNERQSAVG
                     FSSAVYGDSGIQRGFENHSVEHSRNVALENRDILETSQLTPNVSKTLAPSNYSLSTQS
                     EWVKVEDLRLKDQVLRSDGSWGTVTGIYYYNTEPTKVYNLEVEDNHTYVVGGDVLGIG
                     YVVHNYSKEHEAVFSKIKNLSKDMFDVAKQFAGLEGGTGNEVYQRAVKLDGEVKATNA
                     LRESLKTESNAITLQRDKAEAGLELNKRRNSEFLNAIHNPDSDKIPGVSELRKQLKSV
                     DPVRGFTPDQMKAVTKWVNSNGLNSGLMNTGHGMGMLGGSPIKGYIAAMAGHITGIDE
                     HTKLKNAIQDSNERLAQHKIKENEIGRQMIERSNQAKADLVKLVQERHGNDPRYAAAL
                     VEHGLVQKDAFNPNEHKVTYDEKLKAMGDRIKPDTQKKLGEFTSKIADIRVKQNHLEA
                     ESYAQWNKEHPNEPYKRTPELEKRRNDMIAMQKNLEKERATIINREVVPFKNENELHR
                     LEKLSDAHAITEKQKAELTHLRNEKKTHETQVAALFDKDASTMHNNLETVFGKERISI
                     ANDRNDLMKGLEAKETRLSQLDPKKDKAEYDKLNKEIKTINDRTTQLDKNFLEYKPVR
                     KADEPLDVFLLREKDSFAGEPQAIERIVDGLQEQKERYKQLGDVAKVKELNDKIKEYK
                     ERSKESFDRSEDDVLTAALRKGGKEREEALHQLEEYMTHADDRDSHKRERDIPISAYL
                     KNPAGNPEGKAISVNSHFGRGGYSNQEVVGSYLHSNDHIGLDVGGPKGERINSVLEGK
                     VKYPPTKGLSITIPGEMPSHLKEKGIAYSEPLYDGNGNKTRNGGYYDSSGNSYTADQL
                     REMDSKYRKANPGLSKGEPLFEATRSVGVITDNGKFYTMANAKTPIELTPAQLALVPE
                     DIRKNPGSVHPSGNSLAIETTLTGPFAGKYEVQYKHFDSAPRYENGDLVKAGDAIKPG
                     QKIGVLGTSGRSTGAHLHISVVSYEKPNGVSSAFYQVVKQKGTGKVLHYLINPQYFMK
                     VMAPSGARK"
     gene            11386..12057
                     /locus_tag="EAMDCDCE_00183"
     CDS             11386..12057
                     /locus_tag="EAMDCDCE_00183"
                     /inference="ab initio prediction:Prodigal:002006"
                     /codon_start=1
                     /transl_table=11
                     /product="hypothetical protein"
                     /protein_id="X:EAMDCDCE_00183"
                     /translation="MKKLKYTLVLSFLAIGFVFTCGPKEEQFADGIKYLGGSNPKAED
                     QFKSIGLNARDIAKERLMKDLLELKEGIEEKDGHTLVYLSAPSVSESVQRAYNLPSKY
                     EAMQAWVKSFEKGKAWCEYDLLFKDKIVSYEIEPLDASNRDVIDGIAAKDMRYYVYLR
                     KEGQTGKLTLENSHVLVFAGLMNRKGEFGGFSIDAFLGHCPILSPEEEQYLKDFESSH
                     QNGIE"
     gene            complement(12501..12794)
                     /locus_tag="EAMDCDCE_00184"
     CDS             complement(12501..12794)
                     /locus_tag="EAMDCDCE_00184"
                     /inference="ab initio prediction:Prodigal:002006"
                     /codon_start=1
                     /transl_table=11
                     /product="hypothetical protein"
                     /protein_id="X:EAMDCDCE_00184"
                     /translation="MIEAVNKKMKYEFLFPKNIFSFEEVIDTLKIAVPKYNSKPSGVL
                     FGFSPQQVLNGKIPDKHRFIEQIKKAAAMRPNINKQDLCDPCSDTASISKKKK"
     gene            12867..13421
                     /locus_tag="EAMDCDCE_00185"
     CDS             12867..13421
                     /locus_tag="EAMDCDCE_00185"
                     /inference="ab initio prediction:Prodigal:002006"
                     /codon_start=1
                     /transl_table=11
                     /product="hypothetical protein"
                     /protein_id="X:EAMDCDCE_00185"
                     /translation="MIEILELQTKHGKIKIIDDRSFQVGSEDNLHLYDYIYKANDENY
                     YASTQFGIFTSDAQAILLNNGGASGLHEHCYVIDDITLLLCVGDSIFCLGIPSLELLW
                     ISQVDSACCFGIYKISDGFIIHGELEITRINTSGNIVWQHSGSDIFTTAKGGDTFKIE
                     NDIIYAKSWDHRRYKFSLSGEVLV"
     gene            complement(13973..14584)
                     /locus_tag="EAMDCDCE_00186"
     CDS             complement(13973..14584)
                     /locus_tag="EAMDCDCE_00186"
                     /inference="ab initio prediction:Prodigal:002006"
                     /codon_start=1
                     /transl_table=11
                     /product="hypothetical protein"
                     /protein_id="X:EAMDCDCE_00186"
                     /translation="MSHLSKFFQKQFHVFFSYKNNLIKLLSIFLFFQFFTVCDAGQNA
                     EKKEILLRLISEFQIDLQKNLESAIRTKGVVGAIDVCRTISPEKEAALKTEFPGILIR
                     RVSEKPRNPNHQPDTWETEIFNQWKESQKKQNTPYTVILSKNTEVRILQPIILQNPTC
                     LQCHGSPKDINPEVSKKIAELYPKDQAKGYKLGELRGAFSAIW"
     gene            14770..15519
                     /locus_tag="EAMDCDCE_00187"
     CDS             14770..15519
                     /locus_tag="EAMDCDCE_00187"
                     /inference="ab initio prediction:Prodigal:002006"
                     /inference="similar to AA sequence:UniProtKB:O67517"
                     /codon_start=1
                     /transl_table=11
                     /product="putative transcriptional regulatory protein"
                     /protein_id="X:EAMDCDCE_00187"
                     /db_xref="COG:COG0217"
                     /translation="MSGHSKWATIKRKKDAIDSKRGAIFTRVGKEITVAAKMGGGDPE
                     GNPRLRLAILKAKSVNMPKDNIERAIRKGTGELEGVTYEECLYECFGPGGIAIMVSAV
                     TDKKSRTTPEIKSILTKLGGSLATSGSVSRLFEKKGVIVLESSQISEDELVDVAVGGG
                     AEDVINEGDVYRVISVPDNYETVLHALNEKGLKSEESEIRYIPLVSSEIADKEVAEKI
                     MKLIDQLDGHDDVTSVTSNFELASSLEKEFE"
     gene            16536..17051
                     /gene="ruvC"
                     /locus_tag="EAMDCDCE_00188"
     CDS             16536..17051
                     /gene="ruvC"
                     /locus_tag="EAMDCDCE_00188"
                     /EC_number="3.1.22.4"
                     /inference="ab initio prediction:Prodigal:002006"
                     /inference="protein motif:HAMAP:MF_00034"
                     /codon_start=1
                     /transl_table=11
                     /product="Crossover junction endodeoxyribonuclease RuvC"
                     /protein_id="X:EAMDCDCE_00188"
                     /translation="MRSSSSSLRIIGIDPGSHRAGYAVLEKNASKIKILNYGTVEVPS
                     GTPSPDNLLMLRKGLREILEEFNPSIASVEEMFFAKNKKTASRVFESRGVLLVTLAEM
                     NIRILEPTVSQIKKGTTGSGTADKKQIRQALKLLLNVELLKGHDDSWDAIAAAYVGLS
                     MSSSPLLSKLR"
     gene            18706..20586
                     /locus_tag="EAMDCDCE_00189"
     CDS             18706..20586
                     /locus_tag="EAMDCDCE_00189"
                     /inference="ab initio prediction:Prodigal:002006"
                     /codon_start=1
                     /transl_table=11
                     /product="hypothetical protein"
                     /protein_id="X:EAMDCDCE_00189"
                     /translation="MKTFQSIFKNHNVLIYLRFFAIGMGISIVTLILNSSFQIMGVDL
                     SEFKYLFFSFLPLFLKDYIQTLIANGILFGILGLLITTAFNTEDKDKDQTSFQQNSVD
                     QFAKKENTIQSKILNYKNIIFKTKLQATLSNENPTSKRRFFFSKELLVFGIFIFLLWC
                     HSIIVYPQLYGEFFFYRFAFLRFFLFLLTDQIHPKIPQSIALTILCICVLFHAIVLIK
                     NKEFIKLIFLLFVCIFLVYFHSLGSLLGIFIVTLAYLFTRIFENQIILPNIEIKKVFE
                     KPNRTRTFLFLLFLLFLIYFYFSENGIGVFIVSFACLTVFLFKNIKVSMLIGSISFLF
                     AVVSLLNARSITRTEISPVFLNLPNILILSADSLRYDKMGYAEGKEGMTPNIDLLSKD
                     SIIFEDHHTTIPRTFPAWADLLTGQPSFIHGIQDMFPDKKDREGLIFKTLPKLLSQLG
                     YKTNVVSSFAGDIFPRADWGFRSVQAPIFHAGTLTSQRILETQIFLLPIVTGSIPGAG
                     EYFPAIRGLPSLGDDSKILPDLWNSFEKNEEPFFTVFFSSVTHFPFSPPYPHYKNFTN
                     SEYYGKFKYFKFVDPGDSSEPSLEDKEQIRGLFQASIYSFDQTVGKVVERLKKKEFTI
                     PL"
     gene            20583..21275
                     /locus_tag="EAMDCDCE_00190"
     CDS             20583..21275
                     /locus_tag="EAMDCDCE_00190"
                     /inference="ab initio prediction:Prodigal:002006"
                     /codon_start=1
                     /transl_table=11
                     /product="hypothetical protein"
                     /protein_id="X:EAMDCDCE_00190"
                     /translation="MIVLTSDHGESLFEADHNHGHGEHLRGEGVTHIPLLIKLPKNLG
                     AGIRFSGISSSLDLFPTLLTFVSKEIQDPSIRNQFLKELSSRSGRDLSFALNSTTWKD
                     SRNVYGETGIWFSDLGDHFFQKERIFYPSILHLHSIESGELPFISIGDSYAKESIIVS
                     KHRMFQNSNRKLIYIPSEDGVIWRCYDRINDPWNVKPLSNSECSTLKDSLISFLISSG
                     KFKKVGEYLFPL"
     gene            21402..24722
                     /gene="carB"
                     /locus_tag="EAMDCDCE_00191"
     CDS             21402..24722
                     /gene="carB"
                     /locus_tag="EAMDCDCE_00191"
                     /EC_number="6.3.5.5"
                     /inference="ab initio prediction:Prodigal:002006"
                     /inference="similar to AA sequence:UniProtKB:P00968"
                     /codon_start=1
                     /transl_table=11
                     /product="Carbamoyl-phosphate synthase large chain"
                     /protein_id="X:EAMDCDCE_00191"
                     /db_xref="COG:COG0458"
                     /translation="MPRREDIRSVLILGSGPIVIGQACEFDYSGTQAAKALKEKGIRV
                     ILLNSNPATIMTDPDLADATYVEPMTVPVVQKILEKEKPDAILPTVGGQTALNLALAC
                     NSAGILEKYNVELIGAKVDAIKKAEDRELFKKAMEKIGVRVPASGLANNLKDAVEIKN
                     KLGLPLIVRPAFTLGGTGGGIAYTEETFEEVVSKGLKASPISQVLLEESVLGWKEFEL
                     EVMRDLADNVVIICSIENIDPMGVHTGDSITVAPQQTLSDKEYQNLRDMSIAIIREIG
                     VETGGSNIQFAVNPTNGDVIVIEMNPRVSRSSALASKATGFPIAKIAALLSIGYTLDE
                     IKNDITRVTPASFEPSIDYVVTKVPRFAFEKFPGTDDTLGVQMKAVGEAMAIGRTFKE
                     SFQKALRSLEIDRYGFGSDGYFQELLYSRSLNNDQRKEWIDSHLKRPNDKRIFYVKLA
                     FDEGYTVDQIHDLCKIDRWFLWQMEGLLKLEKEYSEKGNSILYKMKQVGFSNRQLSFL
                     KNKKQILDLLDGNLRVDLKKTEIQNLLKLSEEEIEVELGSKKILPVYKRIDTCAGEFE
                     AYTPYFYSSYDEEDESDVTNAKSVMILGGGPNRIGQGIEFDYCCCQASYALQDLGIES
                     IMINSNPETVSTDYDTSDRLYFEPLTLEDVYRIYQNEKPEGVIIQFGGQTPLKLAKDL
                     EKKGVKILGTSPDSIDRAEDRKRFVEVLEKLKLNSPESGIATSMEEAREIAHKIGYPV
                     LVRPSYVLGGRAMLIINEEKELDRYMEKAEEISKDRPLLIDSFLEDAIEVDVDALCDG
                     KEVFVTGIMEHIEEAGIHSGDSACVLPPQTLSKNMMDEIRKATVNLALELQVKGLINI
                     QYAVKNEILYIIEVNPRASRTVPFVSKALGHPIVKYATRIMMGESLKSLPLPKEMEFS
                     QVSVKEVVLPFNKFPGVDTILGPEMRSTGEVMGIASTAGEAFLKSQYMAGDELPSQGT
                     VFVSINDKTKAELLSYIKDLSELGFNLIATSGTHKFLSDNGILSSKINKVYDGIFPTA
                     LDYIRENKIHLIINTPLSRVTRDDSFTIRQAAIRFKVPCLTTSNAAKALIKGMVEMKN
                     KGFTIHSLQEIHAMPKIL"
     gene            complement(24868..25056)
                     /locus_tag="EAMDCDCE_00192"
     CDS             complement(24868..25056)
                     /locus_tag="EAMDCDCE_00192"
                     /inference="ab initio prediction:Prodigal:002006"
                     /codon_start=1
                     /transl_table=11
                     /product="hypothetical protein"
                     /protein_id="X:EAMDCDCE_00192"
                     /translation="MPGSYGLLYIQDEEDDKNGIDHSNEFVVWKLARGHLNQEKDPFL
                     SPCISSIENSFDPLRANL"
     gene            complement(25074..25319)
                     /locus_tag="EAMDCDCE_00193"
     CDS             complement(25074..25319)
                     /locus_tag="EAMDCDCE_00193"
                     /inference="ab initio prediction:Prodigal:002006"
                     /codon_start=1
                     /transl_table=11
                     /product="hypothetical protein"
                     /protein_id="X:EAMDCDCE_00193"
                     /translation="MKLKFFKIHFLFLNFMAGAVLRYHTHDIVKTLEETAFQKLLQWL
                     SDRKSSRLYKHSTLKRTNLLDYVGIVQSQIGFNHRHF"
     gene            25787..26356
                     /locus_tag="EAMDCDCE_00194"
     CDS             25787..26356
                     /locus_tag="EAMDCDCE_00194"
                     /inference="ab initio prediction:Prodigal:002006"
                     /codon_start=1
                     /transl_table=11
                     /product="hypothetical protein"
                     /protein_id="X:EAMDCDCE_00194"
                     /translation="MILGTASSMNVLLLNSDKKIQSALNEGVVGSDSLLIPLSYWNQL
                     DKTQRKALSKKLPFLLKRYTKYISSLDRLYWRAGKIKYNWGVGELKKMTIHVHTGVWA
                     VLGALAATHGVSRCYLFNYLLWLEEVGIGDSIENTMNRGVPQFHGNYRMIWNLNLRKN
                     QISRELYFKPNPLKSKNKNFLPEPDLLKI"
     gene            27123..27968
                     /locus_tag="EAMDCDCE_00195"
     CDS             27123..27968
                     /locus_tag="EAMDCDCE_00195"
                     /inference="ab initio prediction:Prodigal:002006"
                     /codon_start=1
                     /transl_table=11
                     /product="hypothetical protein"
                     /protein_id="X:EAMDCDCE_00195"
                     /translation="MSKILIRIVCIVFFTSVSNCTKEVVRVYNPVTEKDKKSYGIVAF
                     GIYAYNQNHKPLMNLFSKDVGTVFAELGTYGVKFSEVISKDEKTNTLNVSPYPIEKPT
                     MVEKVETTQYFEGKIGYVSPFYLLLSLDPTKEYVITGVNYTYQIICGQKCRKTVIRNF
                     SIDPTKSFKVFPIKTKAGEITFGGILMGKVTKTTKDDPYGIIDDTPELSEIFSGNKVF
                     INLESGEDYIKGMDSNYLRKLYYGGEVNIKNAEKLFYENLIKAYPEGYWKTLAEKKRA
                     ELNNQ"
     gene            29137..29688
                     /locus_tag="EAMDCDCE_00196"
     CDS             29137..29688
                     /locus_tag="EAMDCDCE_00196"
                     /inference="ab initio prediction:Prodigal:002006"
                     /codon_start=1
                     /transl_table=11
                     /product="hypothetical protein"
                     /protein_id="X:EAMDCDCE_00196"
                     /translation="MSLLESEKIPLGSLLPDFRLTDPNGKTYSSDQISGSTGLLLIVT
                     CNHCPYAQAIWPRLIRFAGEILSLGVRTVAINPNIHPDYPDDSPEMMLVKIKEWKISF
                     PYLVDETQEVSKKLKAMCTPDIYLYDGEQRLYYHGRMDDNWKNEKQVSRKELEYAVHQ
                     LVKGNPAPINQMPSMGCSIKWKE"
     gene            29693..30196
                     /locus_tag="EAMDCDCE_00197"
     CDS             29693..30196
                     /locus_tag="EAMDCDCE_00197"
                     /inference="ab initio prediction:Prodigal:002006"
                     /codon_start=1
                     /transl_table=11
                     /product="hypothetical protein"
                     /protein_id="X:EAMDCDCE_00197"
                     /translation="MPAITPDHTPINAESFQEVEIISNHYREIETKSLDHFKDEFRKN
                     ENSLDKVSTVALIAFLKKSGNVYQDWRILKKNLTDKYTELQSSRNSEYELIYRKLVTN
                     DKIKPTALIGDIFQSVVEDVLNVLYIWTDSEKKEQSKLIESIRDQSSKDKDENLKKLY
                     RDMIQKN"
     gene            30232..30573
                     /locus_tag="EAMDCDCE_00198"
     CDS             30232..30573
                     /locus_tag="EAMDCDCE_00198"
                     /inference="ab initio prediction:Prodigal:002006"
                     /codon_start=1
                     /transl_table=11
                     /product="hypothetical protein"
                     /protein_id="X:EAMDCDCE_00198"
                     /translation="MLKESAFNWNQAYRKKFHQSLAATVKKLESSKASKAEILNNKKA
                     AKKAILGFYEEDKIQKYSIFMVDYFLDRLLEKESIVENKILLPKEPEVVPSKEKENMD
                     SIQKNLKFKLP"
     gene            30597..30917
                     /locus_tag="EAMDCDCE_00199"
     CDS             30597..30917
                     /locus_tag="EAMDCDCE_00199"
                     /inference="ab initio prediction:Prodigal:002006"
                     /codon_start=1
                     /transl_table=11
                     /product="hypothetical protein"
                     /protein_id="X:EAMDCDCE_00199"
                     /translation="MKNEKPNPTKKECPITDLPDHLIKECYSDYLIVDLSTKEKRLEL
                     HRIRLGKENQNTRAEAIEFFSHCANKDISAVMLAESALRRHNITQEEEEKLNEMIRKQ
                     NACK"
     gene            31578..33443
                     /gene="fusA_1"
                     /locus_tag="EAMDCDCE_00200"
     CDS             31578..33443
                     /gene="fusA_1"
                     /locus_tag="EAMDCDCE_00200"
                     /inference="ab initio prediction:Prodigal:002006"
                     /inference="similar to AA sequence:UniProtKB:P28371"
                     /codon_start=1
                     /transl_table=11
                     /product="Elongation factor G 1"
                     /protein_id="X:EAMDCDCE_00200"
                     /translation="MQILNVGIFAHIDAGKTTLLERILYETGKIRRPGTIEEGTTESD
                     YLQEEIERGISIQSTLARVFWPNEKESRMLFQFLDNPGHLDFQSQTSASLIVADLGIV
                     LIDAFEGLKSQTLQNVEWLRKRKIPILFFLNKLDRTGIDITDSLVDLEAVLGKEPILL
                     WKEGETCSLLKEGSSDQELLPLLEWDEKLSERYLKHPDSLSELAREGFAEGFWKNQFF
                     PVFGGAALHGDGVRELLAVLELLSKTFRPELRPKEELGIVFKRELHPDLGKIVYIQPM
                     QEFPQNSHFYSAAGKAQFGSFYQLSMREFEETSRTQPREIVVTTGLEFLKPGEILYST
                     PQNNYKSELLPVRKQFQIILEPEVAEHRDSLWNSLQTLVWLDEGLETKILSETGQIQL
                     SGLGELHLEVSLSRLKEFFPNTFNVSSIKVARFELWKKMARQGEFQHTAFDQKISSGL
                     VHASLVSSNSFAREVRFETKITETLKEAITSAFYEVVVKGTKGEEILGLDLIVHRYDP
                     PDISIDVSSLVKVAVIKGLKDIIPGNTELVGPISHLEILISDSSLGDVLGSLSKRSAK
                     IQEVNPIGDGKSLVRASASTENLLGFAGVLRNMTQGRGVLSLDSLFDPEHYYVIT"
     gene            33494..34699
                     /gene="tufA"
                     /locus_tag="EAMDCDCE_00201"
     CDS             33494..34699
                     /gene="tufA"
                     /locus_tag="EAMDCDCE_00201"
                     /inference="ab initio prediction:Prodigal:002006"
                     /inference="similar to AA sequence:UniProtKB:Q83ES6"
                     /codon_start=1
                     /transl_table=11
                     /product="Elongation factor Tu"
                     /protein_id="X:EAMDCDCE_00201"
                     /db_xref="COG:COG0050"
                     /translation="MAKEKFDRSKPHLNVGTIGHVDHGKTTLTAAITTTLAKAIGGKN
                     KAVAYDQIDNAPEEKARGITIATSHQEYETANRHYAHVDCPGHADYVKNMITGAAQMD
                     AAILVVSATDGPMPQTKEHILLARQVGVPYVIVFINKADMLAADERAEMIEMVEMDVR
                     ELLNKYSFPGDTTPIVHGSAVKALEGDESEIGMPAILKLMEALDTFVPNPKRVIDKPF
                     LMPVEDVFSITGRGTVATGRVEQGVLKVNDEVEIIGIRPTTKTVVTGIEMFRKLLDQA
                     EAGDNIGALLRGTKKEEIERGQVLAKPGSITPHKKFAAEVYVLTKDEGGRHTPFINNY
                     RPQFYFRTTDVTGVCNLPNGVEMVMPGDNVSLTVELISPIAMDKGLKFAIREGGRTIG
                     SGVVAEITE"
     gene            34714..35022
                     /gene="rpsJ"
                     /locus_tag="EAMDCDCE_00202"
     CDS             34714..35022
                     /gene="rpsJ"
                     /locus_tag="EAMDCDCE_00202"
                     /inference="ab initio prediction:Prodigal:002006"
                     /inference="similar to AA sequence:UniProtKB:Q6N4T6"
                     /codon_start=1
                     /transl_table=11
                     /product="30S ribosomal protein S10"
                     /protein_id="X:EAMDCDCE_00202"
                     /db_xref="COG:COG0051"
                     /translation="MAGQKIRVKLKAFDHRLIDQSTYEIVATAKRTGATVSGPIPLPT
                     KKEIYTVLRSPHVNKKSREQFELKTHKRLIDILDTNEDTVEALMKLQLPAGVSVDIKS
                     "
     gene            35034..35654
                     /gene="rplC"
                     /locus_tag="EAMDCDCE_00203"
     CDS             35034..35654
                     /gene="rplC"
                     /locus_tag="EAMDCDCE_00203"
                     /inference="ab initio prediction:Prodigal:002006"
                     /inference="similar to AA sequence:UniProtKB:P42920"
                     /codon_start=1
                     /transl_table=11
                     /product="50S ribosomal protein L3"
                     /protein_id="X:EAMDCDCE_00203"
                     /db_xref="COG:COG0087"
                     /translation="MAKGLIGKKVGMSQIFDEQGNIIPVTVLEVGPCAVSQVKSVEND
                     GYEAIQLAFQDIKEIQTSKAEKNHLAKAGLGPKKVLKEFRSFGDSPTAGSVLKIQDVF
                     AVSDVVKVTGVSKGRGYQGVVKRHGHAGGPGAHGSRFHRHPGSMGANSTPSRVFKGVK
[truncated: 9,913,550 more chars]
