# Supplementary material for: Horizontal transfer of the rfb cluster in Leptospira is a genetic determinant of serovar identity
Source: Life Sci Alliance. 2022 Dec 9;6(2):e202201480. doi: 10.26508/lsa.202201480 (PMC9736851; doi:10.26508/lsa.202201480)
Supplement: Supplementary file 9 [file LSA-2022-01480_Supplemental_Data_3.zip › Supp_Data_2-rfb_sequences/sequences_used_Fig_5C/Pomona_4427611.gbk]

LOCUS       DNCACKPA_1             70536 bp    DNA     linear       08-DEC-2021
DEFINITION  Genus species strain strain.
ACCESSION   
VERSION
KEYWORDS    .
SOURCE      Genus species
  ORGANISM  Genus species
            Unclassified.
COMMENT     Annotated using prokka 1.14.6 from
            https://github.com/tseemann/prokka.
FEATURES             Location/Qualifiers
     source          1..70536
                     /organism="Genus species"
                     /mol_type="genomic DNA"
                     /strain="strain"
     gene            834..1931
                     /gene="recF"
                     /locus_tag="DNCACKPA_00001"
     CDS             834..1931
                     /gene="recF"
                     /locus_tag="DNCACKPA_00001"
                     /inference="ab initio prediction:Prodigal:002006"
                     /inference="similar to AA sequence:UniProtKB:Q8RDL3"
                     /codon_start=1
                     /transl_table=11
                     /product="DNA replication and repair protein RecF"
                     /protein_id="X:DNCACKPA_00001"
                     /db_xref="COG:COG1195"
                     /translation="MFLKHLTIQNFRNHEELSLDFDSRLIFFVGDNGEGKTNLLEAIC
                     ILSWLKSFRESEDSNLIRWGSENYFLRGKIKDNLKESVLEIGFTSKPSVKRKLKFNQE
                     EIKKRTDLIGKFITVLLTPMDLKIIEGGPAERRKFIDAFISSFDPFYLESLLEYNKIL
                     KHRNALLKSGNPDISHLSIWDKKIVEKGIFILNKRREVVLELNSFYKVNLDKLSGGKD
                     GLELIYKPNVKDQDEFLEKLNRNLSRDLRLGYTSVGIHRDDLFIGTDQRDITEFGSQG
                     QKRSTVIALKAATFNYYKNILNTIPVLLIDDVIRELDVKRREYFVDLVVTAGQAFFTT
                     TDLEGIQDYVGKLKDQKQIFLIRQGKVEPIK"
     gene            1928..2392
                     /locus_tag="DNCACKPA_00002"
     CDS             1928..2392
                     /locus_tag="DNCACKPA_00002"
                     /inference="ab initio prediction:Prodigal:002006"
                     /codon_start=1
                     /transl_table=11
                     /product="hypothetical protein"
                     /protein_id="X:DNCACKPA_00002"
                     /translation="MKDDLISSKKIETSEFRSILNQMGITEENLQEKISIHTLKNRWK
                     EIVGPVFASNSEVNSIQFGKLRILVSHNAYKQELLFLQNRIIRESARFLGKGIVRSIE
                     ISIGKLTASYSITNTETKEKKGLESKDDLIAILEKETDPEIKKRYLEILQYL"
     gene            2458..4377
                     /gene="gyrB_1"
                     /locus_tag="DNCACKPA_00003"
     CDS             2458..4377
                     /gene="gyrB_1"
                     /locus_tag="DNCACKPA_00003"
                     /EC_number="5.6.2.2"
                     /inference="ab initio prediction:Prodigal:002006"
                     /inference="similar to AA sequence:UniProtKB:O08399"
                     /codon_start=1
                     /transl_table=11
                     /product="DNA gyrase subunit B"
                     /protein_id="X:DNCACKPA_00003"
                     /db_xref="COG:COG0187"
                     /translation="MSQEETSYSAGQIKILEGLEAVRKRPGMYIGTQDETGLHKMVYE
                     VVDNSVDEAMAGHCTEIKISILPDNIVEVKDNGRGIPVDIHPDKKISTIEVVMTILHA
                     GGKFENDAYKVSGGLHGVGVSVVNALSEYLEVEVHQKGKVYTQKYERGIPVSSVQIQG
                     DSSERGTIVRFKPDATIFTTVDFQFDVLSARFRELAFLNKGLVLVVEDHRRGKENILR
                     NEFQFSGGIVSFVEHINENKHPMHKVIHFERNKDDVLAEISIQYSETYTENIFCFTNN
                     INNNLGGTHLEGFRAALTRTLNDFLKKDSTLSKKHPTGLSGEDVKEGLTAVISIKIPQ
                     PQFNSQTKEKLVNAEIKGIMQTLSSEGLTLFFEENPNITKKILEKCILSAKAREAARK
                     ARDLTRRKTVLEGGGLPGKLADCSEKDPAHSELYLVEGDSAGGSAKQGRDRNTQAILP
                     LKGKILNVEKARLDKILSSEEIRVLVSALGTGIGEDEFNIDKIRYHKIMIMTDADIDG
                     SHIRTLLLTFFFRYMRPVIERGYLYVAQPPLYLIKHGKNSTYVYSDKEKEELLKNIGA
                     EKVVIQRYKGLGEMNPEQLWETTMDPSNRVVLKVKLDDFVEAEETFNILMGDEVQPRK
                     QFIEVNAAKVANLDL"
     gene            4396..6900
                     /gene="gyrA_1"
                     /locus_tag="DNCACKPA_00004"
     CDS             4396..6900
                     /gene="gyrA_1"
                     /locus_tag="DNCACKPA_00004"
                     /EC_number="5.6.2.2"
                     /inference="ab initio prediction:Prodigal:002006"
                     /inference="similar to AA sequence:UniProtKB:P05653"
                     /codon_start=1
                     /transl_table=11
                     /product="DNA gyrase subunit A"
                     /protein_id="X:DNCACKPA_00004"
                     /db_xref="COG:COG0188"
                     /translation="MSQEMENETKVLSYNIAGKPDIADALKNGVRVIPVEIEDQMKEA
                     YLGYAMSVIVGRALPDVRDGLKPVHRRILHAMNERAWRSDRPYVKCAKIVGEVIGNYH
                     PHGDASVYEALVRMVQEFSLRVPLIDGQGNFGSIDGDNPAAYRYTEARLEKVAEELLR
                     DIEKETVSFSPNYDDTKEQPDVLPANFPNLLVNGSSGIAVGMATNIPPHNLRETIDAV
                     IAVIRNPEITIPEILKIIPGPDFPTSGIIIGGEGLISAYSTGKGSIRIRSKVEIEEKK
                     NGREVIVVTEIPYQVNKKVLLEKIGDLVNEKQIEGISEILDLSDRKGIRVEIHIKKDA
                     NAQVILNQLYKMTQLQVSYGITMLAILDNKPKIFNIKEILTAYAAHRREVIVRRTQFD
                     LDKAEKRAHILEGLKIALENIEDVIKVIRASKNPPEAKQQLMIRFSLSEVQSDAILEM
                     RLQRLTSLEVQKIIDELEEVRKLIIDLKDILAKPSRVNEIVCTELQEVGDKYGNKRKT
                     EISIETIESSSFNAEDLIADEEIVIQITYDQFIKRLPIDTFKRQKRGGKGIQGLSQKR
                     DDVIKIMKAAMTHDNIMFFSNIGKVYVMKAYELPIASKEARGKSLKAIINLREDEYIS
                     SVFTFRGEDMDKDLLLVTRKGFIKRIQLKEFGNVKKSGIIAIGLREGDELIKVESMTD
                     KDEVMIFSKKGLALRIEGNIIRAQGRTASGVTGMRLAEDDAIVGLSKYKEGEDIFVVS
                     EEGYGKRLGFEEFAAKGRGGKGMAYLKITEKNGFSVGTGSVGSEDEIILITQQGMTIR
                     INAFDISKLGRTAVGVRIVDLKDNDKVQDFTVLGEN"
     gene            6905..7894
                     /gene="dusB"
                     /locus_tag="DNCACKPA_00005"
     CDS             6905..7894
                     /gene="dusB"
                     /locus_tag="DNCACKPA_00005"
                     /EC_number="1.3.1.-"
                     /inference="ab initio prediction:Prodigal:002006"
                     /inference="similar to AA sequence:UniProtKB:P0ABT5"
                     /codon_start=1
                     /transl_table=11
                     /product="tRNA-dihydrouridine synthase B"
                     /protein_id="X:DNCACKPA_00005"
                     /db_xref="COG:COG0042"
                     /translation="MIRIGNVTIPGKISLSPMAGISDSPTRRICRKFGAAFSYTEFVN
                     TDELVHRAPKALKMFRYKLEERPITFQIFGNRLEIIAEAAEIIQELKPDIIDLNMGCS
                     TRKVSLRGAGAGLLRRPLLAGKIIEAIKKRVNIPVTAKIRIGWDSTSRNYLEVSKILE
                     ESGVDALTVHGRTKEMAYTGFADWDAIGEIKVNRKIPIFGNGDIKSFQEANFKIDKYL
                     LDGVLIGRNAIGNPWIFSGVKKEELSWSEVLAVILQHLRWMIEDYGEEFGLVLFRKHL
                     VKYLNGLEFDLAWKTELLEIKEWNRFEDILLSDKKRIEFTVPTFGTTKRFAFP"
     gene            7901..8245
                     /locus_tag="DNCACKPA_00006"
     CDS             7901..8245
                     /locus_tag="DNCACKPA_00006"
                     /inference="ab initio prediction:Prodigal:002006"
                     /codon_start=1
                     /transl_table=11
                     /product="hypothetical protein"
                     /protein_id="X:DNCACKPA_00006"
                     /translation="MTNDHYDLSHEDYLQRVRDRLLICLDNFLEKRLSVIEASRLIWR
                     LGNELSDDDPLFRTFLGIDSETDHLPVGDERNLWNPKALIEKDKEIREMEINFESEAR
                     IAAEALRSRLGH"
     gene            8245..8340
                     /locus_tag="DNCACKPA_00007"
     CDS             8245..8340
                     /locus_tag="DNCACKPA_00007"
                     /inference="ab initio prediction:Prodigal:002006"
                     /codon_start=1
                     /transl_table=11
                     /product="hypothetical protein"
                     /protein_id="X:DNCACKPA_00007"
                     /translation="MTCNTNAPNRGNGTKNSSGYICYLKTLYDIL"
     gene            8487..9224
                     /locus_tag="DNCACKPA_00008"
     CDS             8487..9224
                     /locus_tag="DNCACKPA_00008"
                     /inference="ab initio prediction:Prodigal:002006"
                     /codon_start=1
                     /transl_table=11
                     /product="hypothetical protein"
                     /protein_id="X:DNCACKPA_00008"
                     /translation="MKQIKLLLILSFLLLIMIGCKKEEKKQEAQILGNRYANFDQWIY
                     KVPGSDKKEDQVSLVYGMEEVTGLENVEAEVTTKKGTSTVTYIKVKTVENKEGFAPAK
                     NFSENVYFVLNDADDAFVKPTITANTKGKLKRGMYCLEQEVIQEFSKVTCYDSILTED
                     KLNNYYDVWIKTISTSLSKDPLLGETVKLLKKSSQELAKYNSVSDEEKNKILQVATES
                     LKKAVAKQDEFNTDINTLAGKFGIILQ"
     gene            complement(9576..10553)
                     /locus_tag="DNCACKPA_00009"
     CDS             complement(9576..10553)
                     /locus_tag="DNCACKPA_00009"
                     /inference="ab initio prediction:Prodigal:002006"
                     /codon_start=1
                     /transl_table=11
                     /product="hypothetical protein"
                     /protein_id="X:DNCACKPA_00009"
                     /translation="MTVFKFVLLVSSFFLLSSLSQCTTILLRDYQESAKIYGFYYYFY
                     EGFKDTSGKPGATIIESPDDWFDSNKIFQYCANNPLSSLKANLDKDYSYEIQRRKKDE
                     ICKKLGNSTESNLIIEANGNLLLFDLGTKIAVTSGHHQHSRISPLDLVIYRGPPLRKS
                     IQNIKAAWISKDSICLEDSSKKIVSLDCSHTEGNGDFERRVCFQTSADCSNKTLAPLH
                     LSSIPRSAPTYFLKERCYGKVNECNNVSIAVWFPGQHASNKSQIIEIEIGKFSEQMIM
                     SKTIPYVMSYGLYPVTIVWDVLTFPFQIAAFIIFFNDFSLGGYVPPGKK"
     gene            complement(10987..11547)
                     /locus_tag="DNCACKPA_00010"
     CDS             complement(10987..11547)
                     /locus_tag="DNCACKPA_00010"
                     /inference="ab initio prediction:Prodigal:002006"
                     /codon_start=1
                     /transl_table=11
                     /product="hypothetical protein"
                     /protein_id="X:DNCACKPA_00010"
                     /translation="MINRLIALSLATMIFAACSSTDTGQKDATTVGDGGWTFEGWGGP
                     PEQRNDGKTPRDTNPKDWYYIKFSSRASGKAVAKKSQAMMQSTCREASRLQGASDVVK
                     KMVGETVESASGVSDGEATASVIVSQSQGVVKGVGVYECKATGSGSDPKDVSKDNWEE
                     CQCVIYAKFPGGKDALVAKAQEVSKQ"
     gene            11626..13233
                     /locus_tag="DNCACKPA_00011"
     CDS             11626..13233
                     /locus_tag="DNCACKPA_00011"
                     /inference="ab initio prediction:Prodigal:002006"
                     /codon_start=1
                     /transl_table=11
                     /product="hypothetical protein"
                     /protein_id="X:DNCACKPA_00011"
                     /translation="MNPRFPILKLRIHLDHTKFYMLRNLFFFFCLVTHPIFSTSITFL
                     PGKMDGRLPVTLERIDDRSQEISKFGAFYANLLLRARVDTTEKVRDKEIFNKFKNSHF
                     AKEDFLKICSELSTDFLVRDELGFQNNITLDRTLYDCSQRRLEEFHLSEKSDLFILMR
                     SMTERSFPWIPFKKRQTITSVSNQSSRELIFVIDLSPSFQREREEWVRFVKNTSWDSL
                     TGIRIVTFSEGKISILPKASSLAELRTQIGSLKSFGKSNLDDLSEALLNIKRSLVGSV
                     SKSQEVVILTNAKGKIPNPALASSIQNLQTSGYRVLLFTASYFSASQTRYYKGIFPKG
                     NLFDITYFRKISTTKDSKTLIFRGRQIYFTYSNVSPNQAIDESSLNKVSYSGKYMESE
                     SINPLNFMEIYSELTGDKIFTSDTLQTNLTFLLSGVLLKDEFREGNETEVLVKSGEKA
                     YWIFLPQGMKIPQVDEQVQYQTRYVPSANSVDGVVNVANLTENYKISPSQILECTPIQ
                     VRNYFQNTNKSSFECIIRGRVLQVKGL"
     gene            13255..14148
                     /gene="zraR"
                     /locus_tag="DNCACKPA_00012"
     CDS             13255..14148
                     /gene="zraR"
                     /locus_tag="DNCACKPA_00012"
                     /inference="ab initio prediction:Prodigal:002006"
                     /inference="similar to AA sequence:UniProtKB:P25852"
                     /codon_start=1
                     /transl_table=11
                     /product="Transcriptional regulatory protein ZraR"
                     /protein_id="X:DNCACKPA_00012"
                     /db_xref="COG:COG2204"
                     /translation="MNSEEHIFIGNASNSIKIFNRLKSLSQSNLPLFVTGGPGSGKTF
                     VSNLIASLSGTNPQIFIIDSDHHENQRSLESALSVKDNVYFLFKDFPNFPKENQAYLL
                     KRIRENQNNSRFVFISGKEWKQKLEAGQILESLYFEISNFRLDLPDLRERKEDIPLLI
                     KHFLEILSDKYKRKEIRLSEKLYHILLNYDFPGNIRQLRNLLESMISLFAVRILDVKH
                     LPPQMFETSYVYSEFIEVKTGIPLRDYEREIIKKNLILVNGNREKAAKILGISERTIY
                     RKIIEFGLSDEVEGKNLPSDV"
     gene            complement(14090..15199)
                     /locus_tag="DNCACKPA_00013"
     CDS             complement(14090..15199)
                     /locus_tag="DNCACKPA_00013"
                     /inference="ab initio prediction:Prodigal:002006"
                     /codon_start=1
                     /transl_table=11
                     /product="hypothetical protein"
                     /protein_id="X:DNCACKPA_00013"
                     /translation="MLLRKNRMATKTKEYKNSIEFLNDWNQKLPQIVFVAAKESYEFE
                     ILAEKYKDSIRKTGESHEIVIFVSEPGDFERFQSEAFNLDIFSNRKLFIIKSGLEFFK
                     PISTGKGKNNESLQKQFSNFPDSIQLLIHYNHWEVPNKVLQIFGGKANLIKTKNFYPN
                     ETRGGLLQACKEIGVQLDEDAIDEFLHKIPPSMGAYLQSLSKLKLYLSKKIFTKQDIE
                     DVLLFSGEFNSSGLVDFFMESDRIRFFKELKKFQSGKDSLLLFFSILKEKIDQLRKYK
                     IISKKYETSLSDEELHEFLGTQSYSPARKNFVRNRLKKEATFFSDKTIGELYDFLIDM
                     NIRIKTNSEKEESLFYFKRRMEDFFLQLRRKDRIL"
     gene            15750..15965
                     /locus_tag="DNCACKPA_00014"
     CDS             15750..15965
                     /locus_tag="DNCACKPA_00014"
                     /inference="ab initio prediction:Prodigal:002006"
                     /codon_start=1
                     /transl_table=11
                     /product="hypothetical protein"
                     /protein_id="X:DNCACKPA_00014"
                     /translation="MNISSGVQRISFPNEALTYVSPARMGGKVYAVEPIRREDFNSDT
                     NTRGTNFSTPSKETLPTTRGSLIDFYA"
     gene            complement(15956..16519)
                     /gene="maf"
                     /locus_tag="DNCACKPA_00015"
     CDS             complement(15956..16519)
                     /gene="maf"
                     /locus_tag="DNCACKPA_00015"
                     /EC_number="3.6.1.9"
                     /inference="ab initio prediction:Prodigal:002006"
                     /inference="similar to AA sequence:UniProtKB:Q02169"
                     /codon_start=1
                     /transl_table=11
                     /product="dTTP/UTP pyrophosphatase"
                     /protein_id="X:DNCACKPA_00015"
                     /db_xref="COG:COG0424"
                     /translation="MIVLRSKSPRRKQILESLDLDFRIESEDIDESSLKDEHPLEYLK
                     RISLSKLGTRSKDELLISCDTIVVQENSILQKPENFSQAIEMLERLSGKTHIVYSGLG
                     IYYNKLEQFAFDSSKVHFHTWNKEQIKKYIERYSPFDKAGSYGVQDIEGPVQSFEGSY
                     TNILGFPIRMFFQYHELWKKYLKGNQA"
     gene            16580..17476
                     /locus_tag="DNCACKPA_00016"
     CDS             16580..17476
                     /locus_tag="DNCACKPA_00016"
                     /inference="ab initio prediction:Prodigal:002006"
                     /codon_start=1
                     /transl_table=11
                     /product="hypothetical protein"
                     /protein_id="X:DNCACKPA_00016"
                     /translation="MKENPLTQRDQIGYIFCVLVLIWNVSIFSQAVSNESKDPKEKQK
                     TQSDRELIETGKLESVRKKAYLGLKGIRVSLLNFGKKQELDKLANDYGQAETLYIKAE
                     YGNATIAFENIFKSIISFEESIRKDYESKTTQLSQELAPLIVAIRLDERNKNRSILPV
                     LEKYYIRFGETSKASAQELEKGDKTSALYYQRQALLSLYQTKILLGKNEDSALSLSDK
                     VSKNKILDSDYLKPEELLYWDDAEGRLNTEAETNRKKEKTKTLKSYEWRLGISAEKNQ
                     SKNEIKNQDSTQNNSSENKIKP"
     gene            17621..18124
                     /locus_tag="DNCACKPA_00017"
     CDS             17621..18124
                     /locus_tag="DNCACKPA_00017"
                     /inference="ab initio prediction:Prodigal:002006"
                     /codon_start=1
                     /transl_table=11
                     /product="hypothetical protein"
                     /protein_id="X:DNCACKPA_00017"
                     /translation="MNHFLNIKIFYKKLWICFLILLIFPSCRRGSFDRIKESSFQYFC
                     KEYLLFCEYVVAKIDMFDCDPLHNTYEKDGTHYIDREVLADDLTIEKEEKDTEVFDPY
                     SEKKSKKEKSKDTNADFGKNIRIDPRKLIRVFDTERGKKPSIANGSESIEDIRPCYPV
                     KQQYNRE"
     gene            18129..18872
                     /gene="fabG_1"
                     /locus_tag="DNCACKPA_00018"
     CDS             18129..18872
                     /gene="fabG_1"
                     /locus_tag="DNCACKPA_00018"
                     /EC_number="1.1.1.100"
                     /inference="ab initio prediction:Prodigal:002006"
                     /inference="similar to AA sequence:UniProtKB:Q9KQH7"
                     /codon_start=1
                     /transl_table=11
                     /product="3-oxoacyl-[acyl-carrier-protein] reductase FabG"
                     /protein_id="X:DNCACKPA_00018"
                     /translation="MNDLFNVKNKTVLVTGSTRGIGRYFAEGFKNSGAIVYGTGSSQE
                     SIKKFDGSGIKGFAADIRQPDVMTPIIESIVKEHGRLDVLVNNAGIASNKPAAFLKED
                     EIESIIQTNFTGVFRACTAYYKIHKKKGGNIINIASILGMRGTKLASVYSGTKGAVIN
                     MTRALAVEWIGSGYRVNAICPGFIDTDMTEMIKEKPDVLEQMTNAIPMGRLGKPEDLV
                     GAAIFFASDASSYVTGQTIVVDGGITAGL"
     gene            18888..19496
                     /gene="yciO"
                     /locus_tag="DNCACKPA_00019"
     CDS             18888..19496
                     /gene="yciO"
                     /locus_tag="DNCACKPA_00019"
                     /inference="ab initio prediction:Prodigal:002006"
                     /inference="similar to AA sequence:UniProtKB:P0AFR4"
                     /codon_start=1
                     /transl_table=11
                     /product="putative protein YciO"
                     /protein_id="X:DNCACKPA_00019"
                     /db_xref="COG:COG0009"
                     /translation="MILSLHSINPEKRKLQQISDQLSQGKIYIFPTDTVYALLADSQS
                     KLGVEKLYELKNISKNQPLSLICPSISIASNYIEHLSNDAFRLMKKITPGPFTFITSA
                     NKHLPRVSFSNQKEKQIGIRIPDAIYLQELMKIHPNPLTSTSVFANDEFIIEVDSLEK
                     IYGSRVEGIVDGGILKVELSTILDLTGDEITIIREGKGFELL"
     gene            19986..21668
                     /locus_tag="DNCACKPA_00020"
     CDS             19986..21668
                     /locus_tag="DNCACKPA_00020"
                     /inference="ab initio prediction:Prodigal:002006"
                     /codon_start=1
                     /transl_table=11
                     /product="hypothetical protein"
                     /protein_id="X:DNCACKPA_00020"
                     /translation="MKQFLFLLCVFLLFQNCSVKPTENPCDTSTSLFYKSLFLNFILT
                     SGKTSICGMYTSVQLPPPTILNIKSKSTLNTGFLIGEMDESASGVQISLDSGPFMDAQ
                     TSGNQWKFQLPAAGVSTTIPSSGIWRDWSLHTISVRSTSKESNSIPITITVQKGSNKD
                     INGDGYPDALIGSQTANRVRAYLSLGKAKGLDLVPVTLLNGAGGFGYSVKLGDIDGDG
                     YADAVVGSATNTFAIYLGSIGGLSTTAINYIPIGVGGLLNVDVGDINGDGFSDVLIGV
                     PYDVGNIGRVYSYFSNGVMGQGVTFGQQLNNPGNAGSAAFYGYAITLGDINGDGKSDA
                     IIGAVGSGQVGASFVYLAQAAGAFAAYSQTITGSAANEWYANSAIATDINRDGFADLF
                     VGAYQESGGVGRVHLYLSNLGILVNTANGPISGLAGSQTGTSVATGDVNGDGFLDLLT
                     GGYSYTSTFPNQGYAITHLTTGDTMGLTVNPLNLLTVPVNLGDMGNSIASVDINGDGL
                     SDVLVGAPSSVGGTNVGNVYLYISNGLDGYTSAPQIFVEPDVNGTFGTSVDL"
     gene            complement(22225..22500)
                     /locus_tag="DNCACKPA_00021"
     CDS             complement(22225..22500)
                     /locus_tag="DNCACKPA_00021"
                     /inference="ab initio prediction:Prodigal:002006"
                     /codon_start=1
                     /transl_table=11
                     /product="hypothetical protein"
                     /protein_id="X:DNCACKPA_00021"
                     /translation="MEKVDFMRIIVVPPIIYFAIIQIKRILFILPISILLLSCVSRLR
                     RPELSGTIMDYDKNPIEGCAVGKTSTDRNGKFSLSELEYEFLELNRK"
     gene            complement(22479..22841)
                     /gene="yfgD"
                     /locus_tag="DNCACKPA_00022"
     CDS             complement(22479..22841)
                     /gene="yfgD"
                     /locus_tag="DNCACKPA_00022"
                     /inference="ab initio prediction:Prodigal:002006"
                     /inference="similar to AA sequence:UniProtKB:P76569"
                     /codon_start=1
                     /transl_table=11
                     /product="putative protein YfgD"
                     /protein_id="X:DNCACKPA_00022"
                     /db_xref="COG:COG1393"
                     /translation="MILKLKVYEYKNCSTCRNALKFLSGKKVKLEILPIRETPPKKSE
                     LKTMLQYLGNESKKLFNTSGNDYKELGLKDKLSSLSLEEQLNLLSKNGNLVKRPFVLG
                     EGFGFVGFKEEEWKKWIS"
     gene            23938..24951
                     /gene="fliG_1"
                     /locus_tag="DNCACKPA_00023"
     CDS             23938..24951
                     /gene="fliG_1"
                     /locus_tag="DNCACKPA_00023"
                     /inference="ab initio prediction:Prodigal:002006"
                     /inference="similar to AA sequence:UniProtKB:Q9WY63"
                     /codon_start=1
                     /transl_table=11
                     /product="Flagellar motor switch protein FliG"
                     /protein_id="X:DNCACKPA_00023"
                     /db_xref="COG:COG1536"
                     /translation="MLNKKTNLTGRQKAAVFLIAVGSEVSSEIFKHLREDEIEQITFE
                     IARLDKITPEDKEKVLVEFNELMMAQEFISNGGIDFARGLLEKALGNQKAIDIINRLT
                     SSLQVRPFDFIRRTDPQHLLNFIQNEHPQTIALILSYLDPQKASNILSNLPHTIQAEV
                     AKRIATMDRVSPDVLREVERVLERKLSTLASEDYTSAGGIDSVVEILNLVDRGTEKTI
                     IEALEEEDPELAEEIKKRMFVFEDIVLLDDRAIQKVMREVDNSDLAKALKSVDTEVQE
                     KIFKNMSKRAANLLREDMDFMGPIRIKDVEDAQQKIVNIIRKLEDAGEIVVARAGEDE
                     LVM"
     gene            25016..27292
                     /locus_tag="DNCACKPA_00024"
     CDS             25016..27292
                     /locus_tag="DNCACKPA_00024"
                     /inference="ab initio prediction:Prodigal:002006"
                     /codon_start=1
                     /transl_table=11
                     /product="hypothetical protein"
                     /protein_id="X:DNCACKPA_00024"
                     /translation="MIRLVRTFAYILVFWILCSCVSDSDRFQNLDLITQAEWTASLGN
                     HLKDRLEKSNVQKSFLKNKKEKLNIETNSREKESKDFKNWKLITRFPVNFNFLFSIPK
                     QSGFHDVTVKVEFSIHSDSIFLTFLKQPTAIYFPDLGENWELYLNGIPIRKEKFLKQT
                     DTGDLIPSVRRSLKSVILPIPSGVLKEGKNTILIYMIGESDFTHYIPNEHFGFYHSKG
                     YKILSLEQIYESTFEYWDLLLYGIYTIFGIYHIYFYFIRRKDLYYLYFGLFSFFSSVY
                     FFSSSNLIFQKFVNPNPELDSSLFFRMQYSSLTLIFPSFYYFLKDYFSPKEKGSVIAS
                     FFIIFLIGLFFAFLTVPFSWVHIAFKICQILAICFSVYILFFSIQTVRKKKQDAHKIL
                     MGICVCIVFSTWELYGSVFEDAKYHSTFFKLVYLFFIISIASTLVLRYVQLYKDAQLL
                     NKYLIDQKEAFYRFVPVDFIRIIDRESPISISVGDSKEKSMTVLTSCIRNFASLSKTV
                     PLNQTITFLNSYLSEMEELVYKTTGFVDKYIGNEILALFGDYDERAAKENFNSADNAV
                     ESAIKMVNAIRSGKLVKNFLIPSFWNLEIGIGINTGSVILGTVGSERRIDTTVIGDAV
                     DLSSGLRSLTALYKSKILISHHTYLRLHRMSEIGIRMIDSVILKERDQAVDIYEVIES
                     DPESIKEFKLKTLELLSQGILEYKSKRFDEAAKIFRQLYREEPKDFISMIYLKRCKLY
                     SSKPPDENWDGVFRFQTK"
     gene            27816..28436
                     /locus_tag="DNCACKPA_00025"
     CDS             27816..28436
                     /locus_tag="DNCACKPA_00025"
                     /inference="ab initio prediction:Prodigal:002006"
                     /codon_start=1
                     /transl_table=11
                     /product="hypothetical protein"
                     /protein_id="X:DNCACKPA_00025"
                     /translation="MKKILYSNFLNNSVILFIFIVMRFFIIKIKLRFNFFIRFQVLLF
                     KNVFFTICLLFAVSIFSSDLPDFQLKDQRNKVLNSKNLKGKIVFLLGCSYMDIVLCRK
                     HGRKIYWRMQNLIDESEDFVEFIAFVDLRNAPNAIQVYIDENKSKNYESILLDTKGVL
                     SSGIRPNVSWLRIFSRSKKQIFESYYKEVDDQTVDFLYEIVRKQKK"
     gene            28408..29610
                     /locus_tag="DNCACKPA_00026"
     CDS             28408..29610
                     /locus_tag="DNCACKPA_00026"
                     /inference="ab initio prediction:Prodigal:002006"
                     /codon_start=1
                     /transl_table=11
                     /product="hypothetical protein"
                     /protein_id="X:DNCACKPA_00026"
                     /translation="MKLYVNKKSKIGICVFILFFNCVEKKPQQAAYWREYLSYQKSIL
                     KEYPNGGIRNALFGNLTSKDEFLLQEKDNILSIDFYLQKTSQGFKNILTTEKIPENVP
                     YQIHVEYFPTSFRDQNTFQMKRKTVTILPFYSYLDFFHHIDRFQNFLRSDFDHSSKLT
                     TISNTHRYLCSVSHCNSGRGENFSWLLYELDESTKAVYPQFYKRFDKLLNQVSYKITI
                     FKTGEFLSGIELYNEGTKTFLKIPDTFAGYWSKPEILHIRISLFIQVYGLKIDIRNLG
                     YTLRFYSSKNYEKVTGEFSKLPEKKISGRFLKIFPPGMVDWFIPGNMEEYFDQYFTLL
                     VKGSEGKGGNKFESESFRNGKNMKVILKSQAEIFRDRFSPFRSSDEKDDQPSFWDILQ
                     ETLIEDLY"
     gene            29836..30540
                     /locus_tag="DNCACKPA_00027"
     CDS             29836..30540
                     /locus_tag="DNCACKPA_00027"
                     /inference="ab initio prediction:Prodigal:002006"
                     /codon_start=1
                     /transl_table=11
                     /product="hypothetical protein"
                     /protein_id="X:DNCACKPA_00027"
                     /translation="MDGIALFTSQGLYFIFKWIHFLAGVAWIGLLWYINFVQGSFFAE
                     TDADTKKKATQQLVPRVLWWFRWGAMFTFLSGWCMIIHQIINGATLSSGQWLAIILGG
                     GLLGSLMWFNVWFVIWPAQKVVIASAKGETTENPAPRAARGLLASRTNTLLSIPMLFL
                     MGAARNLSISFDVTSAEAHTFLGVILGILAIVEINALTATPESASFKPIKTVKGVITS
                     GFILCLIIYVLLEALL"
     gene            30544..30903
                     /locus_tag="DNCACKPA_00028"
     CDS             30544..30903
                     /locus_tag="DNCACKPA_00028"
                     /inference="ab initio prediction:Prodigal:002006"
                     /codon_start=1
                     /transl_table=11
                     /product="hypothetical protein"
                     /protein_id="X:DNCACKPA_00028"
                     /translation="MKISKNRGGFSRLLTVCIFSILILANCKEDENLSPEQKMISQGK
                     GLYITNCSSCHNQNPALDGAVGPAIRGSNFELLKARIVEGTYPPGYIPKRTSKVMNRL
                     PLNDEQIRSIETFLNTP"
     gene            complement(30900..31748)
                     /gene="cysQ_1"
                     /locus_tag="DNCACKPA_00029"
     CDS             complement(30900..31748)
                     /gene="cysQ_1"
                     /locus_tag="DNCACKPA_00029"
                     /EC_number="3.1.3.7"
                     /inference="ab initio prediction:Prodigal:002006"
                     /inference="protein motif:HAMAP:MF_02095"
                     /codon_start=1
                     /transl_table=11
                     /product="3'(2'),5'-bisphosphate nucleotidase CysQ"
                     /protein_id="X:DNCACKPA_00029"
                     /translation="MEHPLAPPIDFPLEEVKRRIKSVQSVSGIFIESALKLQKDLKTF
                     SFSTEIEERDQIHKADEMMGKFIVEYLRQNFPSDSILSEDHYKHEGNNSFRWVLDPID
                     GSMNFVRGIPLYCVSIGLEHRESPVAGVVFAPGLSTKYSAILSQGAFKNGLRIDVSNT
                     ESLARAMLVPSFPTNRKEILNEVISDITAFISCGRSMRRTGSFVLDTCWVAEGLLDGI
                     WEKGVKLWDTAASSVILMEAGGKLTDFNGKHFLSGNSEVVVSNGKIHSQIVDIMRNVR
                     DSIGRN"
     gene            complement(31768..32679)
                     /locus_tag="DNCACKPA_00030"
     CDS             complement(31768..32679)
                     /locus_tag="DNCACKPA_00030"
                     /inference="ab initio prediction:Prodigal:002006"
                     /codon_start=1
                     /transl_table=11
                     /product="hypothetical protein"
                     /protein_id="X:DNCACKPA_00030"
                     /translation="MELIQIEELNKILSSISGQNRPHEIFVDNLHTAFLEFEENFILP
                     STSVYEIDFSAAKEFLLQAEQLIPELIQGCNVLPIPKPKKNSNQLFLVKEIHFSEENQ
                     NKKFIFVVSFILTYLGGAPNSMIVKQPVQGKTAAVRTRRIYFLARILPLESLEFQNDV
                     LVDFLTRRYKETEFMIDVDSVSSYNKSQHTYSELFDDVDYSKQISMIHSILNINKEIW
                     KPGKVFEPIDVELHTISSRFLESSQERIFNQFETFRHLIDLLLSPESMTINLMNQEPL
                     HEWLRSFETERGITPSGNMLWKILKRK"
     gene            complement(33287..35263)
                     /gene="bgaA"
                     /locus_tag="DNCACKPA_00031"
     CDS             complement(33287..35263)
                     /gene="bgaA"
                     /locus_tag="DNCACKPA_00031"
                     /EC_number="3.2.1.23"
                     /inference="ab initio prediction:Prodigal:002006"
                     /inference="similar to AA sequence:UniProtKB:D9SM34"
                     /codon_start=1
                     /transl_table=11
                     /product="Beta-galactosidase BgaA"
                     /protein_id="X:DNCACKPA_00031"
                     /db_xref="COG:COG1874"
                     /translation="MIFGADYYPEQWTRKDWKEDISIMKEMGLSSVRLAEFAWAMMEP
                     KEGKYDFSFFDHILNLIQKNEMTAILGTPTATFPPWLAKKFPDIIQERDGIQRTIGTR
                     RQACFSSPNYRKAVIKIVTAMAKHFGNHPVVIGWQIDNEIGHEGSDIDHSQTSLKAFR
                     IWLKNKYKTIQNLNETWGNVFWGMIFNSFEEIPIPGRHVASNFHPSLIQDFYRFHSDT
                     IIDFVKLQAQILRKFSVGRPLTTNLYPSPFLPIIDMAELATYLDYISWDNYPTWGEQE
                     APFPHPFISAMQQYNRGLKNLPFTVMEQISGFQGHDLLGYLPAPGQTKLWMKHSIAHG
                     SNAIYFFRYRTARFGQEQLCYGILDHDKKKTERYYELQKGIQEIEKYTEDFTEELFPA
                     EVALVHDIENARNWKHQPISTGLKFSPVPWSQVGYDIEMATWFSGMNVLNVNTHFRPA
                     SKIDFKDYKIIILPMYTMVNETVFKRLEEFVREGGTLVLGFRTGAKDLNGWMYDSQIP
                     GPFAEMAGIKIRKFESVGNQKVKFRFRFFPGTCSKICEILEPTTAEVWARYTDGKKFY
                     KGSPVITANNYHKGRVIYVGSSLEPLSFVLLYRRILKEAKIPFIFYGPNVEKIFRSGR
                     KQNYEIFINHSGKKSLAGLKILDPYEVRILSKKK"
     gene            35449..36306
                     /gene="hslO"
                     /locus_tag="DNCACKPA_00032"
     CDS             35449..36306
                     /gene="hslO"
                     /locus_tag="DNCACKPA_00032"
                     /inference="ab initio prediction:Prodigal:002006"
                     /inference="similar to AA sequence:UniProtKB:P99082"
                     /codon_start=1
                     /transl_table=11
                     /product="33 kDa chaperonin"
                     /protein_id="X:DNCACKPA_00032"
                     /translation="MHNQDSLIYGILPDVHFRYSVAEISYSVTAASNLHNLDDSNTEL
                     LAKTMIGAFFLADQIKEDTKVSLQIQFNEDSFTHSVLAYSDRQGRMKGVLRERPEEDV
                     EPAKAMEDYSGVMKVFRWKDGACIYQSVVPYLNRSFEENFRNYLNSSEQIICFVTLYI
                     RKNGFHWEVRGILLQSLPEAKEEHIQKVASLSEKIDKNINDFLGKDVYSCLNKIGEST
                     RSAVQILEEGQPEFRCDCSENKIRELIQTLGKKEAMQIVDEIGMIEVTCEFCTSVYRF
                     EREKVSELF"
     gene            36314..36871
                     /locus_tag="DNCACKPA_00033"
     CDS             36314..36871
                     /locus_tag="DNCACKPA_00033"
                     /inference="ab initio prediction:Prodigal:002006"
                     /codon_start=1
                     /transl_table=11
                     /product="hypothetical protein"
                     /protein_id="X:DNCACKPA_00033"
                     /translation="MELEFKNLKLDELDKPAEFLALLILSFLKEGLHPIFLFTGVMGA
                     GKTTFASKLVKKIFPNTNVNSPTYTLINEYSISKKTDLSLNFQNILAKNFIPKEKFQI
                     YHFDLHRLKSPDELEDLGFEEIWGKTGVSIIEWWQIAKEDLNLLPLKIEVEFKTISEY
                     ERTIIIKSADIENFVSLKNLWEHSI"
     gene            36868..37548
                     /locus_tag="DNCACKPA_00034"
     CDS             36868..37548
                     /locus_tag="DNCACKPA_00034"
                     /inference="ab initio prediction:Prodigal:002006"
                     /codon_start=1
                     /transl_table=11
                     /product="hypothetical protein"
                     /protein_id="X:DNCACKPA_00034"
                     /translation="MKKILFFDATNQWILVESFCLNPDKELETIASYSGIHPRESSKL
                     LIQELKSVLQKSNWKTPDLIISALGPGSFTGLRIAVATARNLSQLWKIPAIGFDSLNV
                     YTSFYYQEVGDPVIVGIEAKQKKIYFGMEDNRGFFGSIDVRPEDIINKIPEDRLQTFL
                     TSQKYSDHTDFFSGNSILENLPSASALLNQNINLIQEALDFPDRFPYWKLIPNYVRGT
                     YVDDKSTI"
     gene            37554..39809
                     /gene="rnr"
                     /locus_tag="DNCACKPA_00035"
     CDS             37554..39809
                     /gene="rnr"
                     /locus_tag="DNCACKPA_00035"
                     /EC_number="3.1.13.1"
                     /inference="ab initio prediction:Prodigal:002006"
                     /inference="similar to AA sequence:UniProtKB:O32231"
                     /codon_start=1
                     /transl_table=11
                     /product="Ribonuclease R"
                     /protein_id="X:DNCACKPA_00035"
                     /db_xref="COG:COG0557"
                     /translation="MNIKKKQTTENKSVKSNRKKKTFDKSNKTKKERTDGFRENEIGK
                     KILKYIQFRAGSVIQFKDLNAKILREENQNSYGKKREKWEFQEKEREILETLKILETE
                     GLIELEKKNIIINSNQKLQGTISISKKGDGFVKLSSGVEIFVPNQYTQSAIQGDLVEV
                     RPYGVGKKRRLEGEVTEILRRGRDLYRMIVTEKEPKFIFGKLLDIDGEEKEGYLLRKT
                     ILTDLQEEIQSGDVLIVKLKEETEHEKNLYEVQFLRFESDTKEDLDLMRMLMKYNYNI
                     LYPENIILDLPEEVDEGTVDDWNERVDLRNLKCITIDGEYSKDFDDAISFVEEKNRIR
                     FYVHIADVSYYVRPGNDLDEEAYNRATSVYLGSRVVPMLPPELSESLCSLIAGKNRLA
                     FTVEMEADWKGKITHAKYYKSIIYVKERYTYNKAESEILSGDSDNWIFRMNEFAKILR
                     TKRIEDGRVDLNLKENKVVTDSEHNVIEIAVQDRLQSHILIEEFMLSANIKVAEYIRK
                     KKHPTLYRVHEAMNEEKIESLNAFLQLNATKILLKDSSYESIRSVLKELEAKPAERLF
                     NMFLLRTFMQAYYSGEHLGHWGLGFEDYCHFTSPIRRYPDLVCHRVLQNILLGKKPIY
                     TPEEIVTFGLHCSHQERKASDAERDYYKLKACRYLEKTGIKEFSATITGCKPHLVFVD
                     LENPAVDACLFSSEFTDEGEIRLETDFSFYSKKYSKIYTLGDKIEVELDRIDYEEIKI
                     FVKMKKFQKKV"
     gene            39981..40481
                     /locus_tag="DNCACKPA_00036"
     CDS             39981..40481
                     /locus_tag="DNCACKPA_00036"
                     /inference="ab initio prediction:Prodigal:002006"
                     /codon_start=1
                     /transl_table=11
                     /product="hypothetical protein"
                     /protein_id="X:DNCACKPA_00036"
                     /translation="MESFLQEPISRNRFLKLVLKLSAFLMLPGLGACSNGSIPKLRGL
                     KETQYLGFKSIGEVFLKGNPILDFDLGIAADDYIYGHPTPIDTEDILLLLGRIPSSTL
                     AAFIFDFSLQSMSSLNIEEREKRLLSWKTSSLGIKRGIYSILRQTSFFLVSKDQRIQK
                     LAGYEG"
     gene            40485..42098
                     /locus_tag="DNCACKPA_00037"
     CDS             40485..42098
                     /locus_tag="DNCACKPA_00037"
                     /EC_number="1.1.-.-"
                     /inference="ab initio prediction:Prodigal:002006"
                     /inference="similar to AA sequence:UniProtKB:P9WMV7"
                     /codon_start=1
                     /transl_table=11
                     /product="putative GMC-type oxidoreductase"
                     /protein_id="X:DNCACKPA_00037"
                     /db_xref="COG:COG2303"
                     /translation="MGGIPAANDKIITPKKHKEIIKKESIKNGIWELNSDVVVIGSGA
                     GGAVAAATLAKNGWNVILIEEGSYFTPAQFNGNEFISSARLYRDAGFIVTEEQTLSIL
                     QGRTIGGSTTVNWQTSLYPPDYVTEEWDRRFGLKGYSRKDMDFYISSVHERLGVHPVP
                     QNLINANNNILMKGGKSLGLDPEVLNNNNRGCIGLGRCGLGCPINAKQSMFLTYIPDA
                     IESGATVIANMKAQVIHDGPTKTVIADFTPDPYEKTPDVVIQKLKISTKVVVVSAGAI
                     EGPALLQRSGIGNDWVGRNLKVHPTSTIFAVFNEKINMYSGPPQSAVIKNGHNQDNTG
                     YGFWLEVAPFRPTLVASLIPFYGSKQFEQIEKYSNMSAGIVLVRDGSDGEANASVKWS
                     LGRRKVYFELTSGDGKNMLRGLKMLAEVQAAAGAKELIFPFTDMETPVLVDRNTKFDW
                     VLEKKFNPGSLVVGSAHPHGSIQAANSPEKGAIDLNMELYGHKNIYVMDASVYPTGLS
                     VNPQITTMSLVLRASQTLALKKSEKLSQF"
     gene            42240..43748
                     /gene="bepA_1"
                     /locus_tag="DNCACKPA_00038"
     CDS             42240..43748
                     /gene="bepA_1"
                     /locus_tag="DNCACKPA_00038"
                     /EC_number="3.4.-.-"
                     /inference="ab initio prediction:Prodigal:002006"
                     /inference="protein motif:HAMAP:MF_00997"
                     /codon_start=1
                     /transl_table=11
                     /product="Beta-barrel assembly-enhancing protease"
                     /protein_id="X:DNCACKPA_00038"
                     /translation="MAFRILFFSIFLYSFSVSLYADLKEGKKAYARKDFSKAMDEFQK
                     FNDANPTSGEAWMYMGYIYEYRRDYPKSIQSFKKAVSLSLPKKDLINCYQKIILYFNY
                     QRDYHEVISYSNRLLKISPDLSHIQKIRSTAEERLSSGHHVVHHHSKKHSEETETAGP
                     SNEEEYLKILKKEPNDASARWNLSLIYANHKKFQQAETLLEGLVKDFPEKHDYLYKYG
                     VILIRLEKYSEALRILDKLENKIGNDNAKMLYYANLNQAVAYHKMKHYEEAAKYYRKS
                     YTAHNTVQPLIGLTKLKYEVKDCENAIKTAEKALEFGERTHEIRMYLALCKIQNKEET
                     EGYTILKEIASKLEKENPEFKNLPDVYNDGILKLARYYTNRGEYEKALRYFHSVQSSE
                     EEEREYRFYLGKAYYYTGKIDQSILLLEKVNNSSGAYYLLAKCYANKDNLEKTMEYIR
                     KAAEIKPAIWSTAAEEKEFDRFKEKSSFKSFLETKGSDKETNQNNNQALDKT"
     gene            complement(44348..45052)
                     /gene="aroD"
                     /locus_tag="DNCACKPA_00039"
     CDS             complement(44348..45052)
                     /gene="aroD"
                     /locus_tag="DNCACKPA_00039"
                     /EC_number="4.2.1.10"
                     /inference="ab initio prediction:Prodigal:002006"
                     /inference="similar to AA sequence:UniProtKB:O66440"
                     /codon_start=1
                     /transl_table=11
                     /product="3-dehydroquinate dehydratase"
                     /protein_id="X:DNCACKPA_00039"
                     /db_xref="COG:COG0710"
                     /translation="MNQREFKIVLTINEDEFFSLKKHPFCDRIEIRLDLFSPKNIGQN
                     LVDKIEELNAKCIFTYRQPEDTDQVAFAKKEELDFYKIISKIDPKVHYLDLELNRPND
                     LFESNLDKGFGLVRSVHKFDGILSEQEIRDWIDKDFYLKSEKYKSILPLIYKFAVFPN
                     SIHELTKFLSSFRIVSNEFRKLNILLTGICMGPLGIVSRVFPDSFGSIFTYCCLNNPK
                     APGQVDLESLIQLRNL"
     gene            complement(45056..46024)
                     /gene="kdsD_1"
                     /locus_tag="DNCACKPA_00040"
     CDS             complement(45056..46024)
                     /gene="kdsD_1"
                     /locus_tag="DNCACKPA_00040"
                     /EC_number="5.3.1.13"
                     /inference="ab initio prediction:Prodigal:002006"
                     /inference="similar to AA sequence:UniProtKB:Q9HVW0"
                     /codon_start=1
                     /transl_table=11
                     /product="Arabinose 5-phosphate isomerase KdsD"
                     /protein_id="X:DNCACKPA_00040"
                     /db_xref="COG:COG0517"
                     /translation="MDPIFEKIEKAIDTEIESILYFRKNLDPSIKQAIELILECKGKL
                     IVTGVGKSGDVGKKISSTLSSTGTPSVFLHPADAAHGDAGIISCEDIIIAIGKSGESE
                     ELLNLIPTIKNIGAKLVSMTANVDSKLAKESDVVLITPVLKEACPLELAPTSSTTIAL
                     ILGDAIAMCLMELKNFKRENFALYHPAGRLGKRLSLKIDDVMRKDKDLAKVLPDTKLE
                     NILTEITVKRQGATGVTDLNGTLLGIITDFDIRKKLKEGKLDSSISAEQLMNPSPTMF
                     LSGSNAYDVLKQMESRPNPISVAPIVDNSKRLIGIVSIHDLLQKGL"
     gene            complement(46008..46547)
                     /gene="rfaH"
                     /locus_tag="DNCACKPA_00041"
     CDS             complement(46008..46547)
                     /gene="rfaH"
                     /locus_tag="DNCACKPA_00041"
                     /inference="ab initio prediction:Prodigal:002006"
                     /inference="protein motif:HAMAP:MF_00951"
                     /codon_start=1
                     /transl_table=11
                     /product="Transcription antitermination protein RfaH"
                     /protein_id="X:DNCACKPA_00041"
                     /translation="MIENSDVNEWYVLYTNPRSEKKLKRLFQERKIECFLPLISKKKK
                     WSDRWKVIEEPMYPSYIFVKISFFKDRVRILQLPGAHHFVFYLGKPYIIPEEDLDLVR
                     TFLETYPDKIQVEIQEKLLPGKKVLIQEGPFAGFKAEIIQRKNEEQIVVKFPGMNLVT
                     SVTLDIKTLKLEETLGSNF"
     gene            complement(46531..47010)
                     /locus_tag="DNCACKPA_00042"
     CDS             complement(46531..47010)
                     /locus_tag="DNCACKPA_00042"
                     /inference="ab initio prediction:Prodigal:002006"
                     /codon_start=1
                     /transl_table=11
                     /product="hypothetical protein"
                     /protein_id="X:DNCACKPA_00042"
                     /translation="MNVKLSFLISGLIHTLLFLFYSITFLKFSKIENLKIHLKKGTTP
                     TVTLSFLQDGSNKNSKSFMSENLSNEGTLRKEIEKFKNEIHFPQGALDQRLESDCSWE
                     VRIKSDGKGEILRTLQPCKYSIFEVEFNRALRTWKFDLKEGTNLIIPVSFKIYDREF"
     gene            48092..49789
                     /gene="aer"
                     /locus_tag="DNCACKPA_00043"
     CDS             48092..49789
                     /gene="aer"
                     /locus_tag="DNCACKPA_00043"
                     /inference="ab initio prediction:Prodigal:002006"
                     /inference="similar to AA sequence:UniProtKB:P50466"
                     /codon_start=1
                     /transl_table=11
                     /product="Aerotaxis receptor"
                     /protein_id="X:DNCACKPA_00043"
                     /db_xref="COG:COG0840"
                     /translation="MRKNLPITSQEITIPINSVLISRTDMKGRISYVSQDFANISGFS
                     EEEMLGEPHNLIRHPDVPSEIFREMWETIQDGNPWSGIIKNRAKSGDYYWVDATVAPV
                     MNEGVISGYMSVRKKATEDQIRRAEILFSQLKNTKSFLWKLREGIQILFKKLGLSGKI
                     IVYALLVFVPLLFANFEWIRNGMIVLPMLGVSCGSVGILFLINTILNYRKEIREIISI
                     QKEIVSGNFLMEIPEKKGNSEIFEIRSSLRVFVISIWGLLVQIKENFEKNQELYQYLS
                     QSSEQFQSKTQNQAASVEQTASASHELSSTLDEIVKSIHLQSTGLTAINDGIGKVNES
                     IQNVSKSMDNLSSQTSSVKEKASQSEKTFEKAILAMNEIKEYSNGISNIIGIITSISE
                     KTNLLSLNASIESARAGEAGKGFSVVAEEISKLASQTRESIKDIVNLIDNTTKAVNLG
                     AEKFQESLSIVKQLTDYIGEVNSSATIVRASLFAQAEKLGEIRKNTDQVNQLGETVSE
                     SSGFQKTASDEISLSMQNIAESSELIARTSGEIKQLVDESIRKAAKLYEILKHFKTS"
     gene            50394..51272
                     /locus_tag="DNCACKPA_00044"
     CDS             50394..51272
                     /locus_tag="DNCACKPA_00044"
                     /inference="ab initio prediction:Prodigal:002006"
                     /codon_start=1
                     /transl_table=11
                     /product="hypothetical protein"
                     /protein_id="X:DNCACKPA_00044"
                     /translation="MGNRFLRLTIFISIALTLFSFWDHHLVGYLKDFIVFIHEIGHAI
                     AALLTGGSVHTIELHGNESGETIASSGSGFFIFVVSAGYLGSCLMGGFLLNRGFSGKM
                     IRPTLISFGTILLLMTISYSKPGNLAQYTGIFWGLGFVLLGLFNLRINRFVLVFIGTS
                     ISLYSLYDLLDFTGNIAYTDAGIMAAWITGANSSQVVPKSVIVLGYLIALLWSFFSLS
                     IIFVSVKKVFQSEEIVVPEQEFQQNDFFQSSENENKETPFPGEVTPEVMEWFFSKGLD
                     LNGKPLPAEFLEKEEL"
     gene            51269..52207
                     /locus_tag="DNCACKPA_00045"
     CDS             51269..52207
                     /locus_tag="DNCACKPA_00045"
                     /EC_number="5.1.3.2"
                     /inference="ab initio prediction:Prodigal:002006"
                     /inference="similar to AA sequence:UniProtKB:A0R5C5"
                     /codon_start=1
                     /transl_table=11
                     /product="UDP-glucose 4-epimerase"
                     /protein_id="X:DNCACKPA_00045"
                     /db_xref="COG:COG1088"
                     /translation="MKKQRILITGGAGFIGSHLCERLLKEGNEVICLDNLHTGRKKNI
                     QKLLNDSKFEFIRHDVTDPIKLEVDQIYNMACPASPVHYQSNAIKTIKTNVLGMMNML
                     GLAKRVGARILQASTSEVYGNPLEHPQKETYWGNVNPIGIRSCYDEGKRVAETLCFDY
                     QRDHKVDIRVIRIFNTYGPRMLPDDGRVVSNFIVQALKKENITLYGDGDQTRSFCYVD
                     DLVEGIVRMMNTENFNGPVNLGNDGEFTVRELAELVLKETGSSSKIVHKPLPQDDPAR
                     RKPDLTLAKQQLGFEPKVSLVEGIRKTIEYFKNNLD"
     gene            52281..53450
                     /gene="pntA_1"
                     /locus_tag="DNCACKPA_00046"
     CDS             52281..53450
                     /gene="pntA_1"
                     /locus_tag="DNCACKPA_00046"
                     /EC_number="7.1.1.1"
                     /inference="ab initio prediction:Prodigal:002006"
                     /inference="similar to AA sequence:UniProtKB:P07001"
                     /codon_start=1
                     /transl_table=11
                     /product="NAD(P) transhydrogenase subunit alpha"
                     /protein_id="X:DNCACKPA_00046"
                     /db_xref="COG:COG3288"
                     /translation="MNIGILKESKEETRVSVTPDIVDALKKIGATVLVEKGAGEQSYY
                     HDEDYKKAGASLVSRQDVINKSNLIVSIHFADPTTLGKMKPGTIYLGMFQPAMNAQTV
                     QKLASKKVEVLSLDAIARITRAQSMDVLSSQATVAGYKAVLLAASHLARFFPMLTTAA
                     GTITPASVLIIGAGVAGLQAIASSRRLGAVVDVFDTRPEVKEQVHSLGAKFVEVEGAS
                     HSAAAGGYAVEQTEEYKKRQQEAIDKYAQKADVIITTALIPGKKAPLLITKKIVDNMK
                     SGSVVVDLASSMGGNCEYTKHGQNVVTPKGVTVIGHKNLAGSIPADASKMFSKNVLNF
                     LKLLIKDKKINLDLNDEILSSTTITYQGEVRHKLTLDALGSKSGAAKPKKSASKK"
     gene            complement(53409..53945)
                     /locus_tag="DNCACKPA_00047"
     CDS             complement(53409..53945)
                     /locus_tag="DNCACKPA_00047"
                     /inference="ab initio prediction:Prodigal:002006"
                     /codon_start=1
                     /transl_table=11
                     /product="hypothetical protein"
                     /protein_id="X:DNCACKPA_00047"
                     /translation="MIDIVDQIDFSLSTWIRTNLHNPRLNRILSKINRGEVFLLILLP
                     FLYLKNDLPIVWYWVLLFTGLITYANDRFVLFLKKLIARKRPLITIAGKVDSNPDMKH
                     SFPSAHAANSMTAVLILVLLFKFSPALILISFLAGVGRLLSLHHFVSDVIGGWMIGTI
                     FGFFGLFLGSALLRFCCS"
     gene            complement(53942..55261)
                     /gene="hisS"
                     /locus_tag="DNCACKPA_00048"
     CDS             complement(53942..55261)
                     /gene="hisS"
                     /locus_tag="DNCACKPA_00048"
                     /EC_number="6.1.1.21"
                     /inference="ab initio prediction:Prodigal:002006"
                     /inference="similar to AA sequence:UniProtKB:P60911"
                     /codon_start=1
                     /transl_table=11
                     /product="Histidine--tRNA ligase"
                     /protein_id="X:DNCACKPA_00048"
                     /db_xref="COG:COG0124"
                     /translation="MENQKNFLTTAPYKGTRDFYPEDMRLRNWMFSVMRETVLSFGYE
                     EYDGPILESFDLYKAKSGEEIVERQLYDFIDKGERRVAIRPEMTPTLARMVAGNLRNL
                     PKPVRWFSIPNLWRYEQPGKGRLREHWQLNVDLFGVDSHRAELEILLIADSILKKFGA
                     PIGSYQIKVSHRKLLDSFLKNSLKLNGDQVHGVSKLLDKKSKISSEAFETEMKPFLNN
                     FKEQFSLIETYLNSNLETVSKIPGIDTNSVSFIQNLFQELGELGIDKQLLFDPSIIRG
                     FDYYTGCIFEVFDTNPENRRSLYGGGRYDNLIGLFSKEQLSGIGFGLGDVTLKNFLEG
                     HNLIPDLSREKTIFLPIMDESLFVDTFKLSKELRENEILTETMLDSAKIGKQIQIAEK
                     KGYRYVLFLGESEIRTETVQIKDLISGEQKSLPRKELSDTLKKDFQL"
     gene            complement(55268..56416)
                     /locus_tag="DNCACKPA_00049"
     CDS             complement(55268..56416)
                     /locus_tag="DNCACKPA_00049"
                     /inference="ab initio prediction:Prodigal:002006"
                     /codon_start=1
                     /transl_table=11
                     /product="hypothetical protein"
                     /protein_id="X:DNCACKPA_00049"
                     /translation="MRVQFQTHMQAQRSWETIQDVNKIKYILKEYIHFQGLLVKESPF
                     HQELKPMEIREDGTFIFPIDSTLTNINDELVLYRTLSKHIEISFDVIEKTDTQIICKP
                     LFARIAKAKRMSPRIEGLMGKVIAHKFLIPRKELDIAKVLGTSGQIILNDLNRKVKQI
                     YPSSKLVFNSSKELSPEEELVKKYKKPIYIRDTSTLDSNPEGEFANLDLLPIKETLQE
                     ELILEERLRFFKSSKTRSLLIYPILFKSGGETQIFAMGVIESSEGPISDQVVPLYKEM
                     EEIFNSRMGDSNTKSLDKRQNILNISEGGILLEVTDPELIQSFLHKPVFTADITFKMQ
                     APLRFAFHIRHISQVGEIYHVGAEIVGSNDAKANMTLLKKNMNFIKTQ"
     gene            complement(56426..58489)
                     /gene="pal_1"
                     /locus_tag="DNCACKPA_00050"
     CDS             complement(56426..58489)
                     /gene="pal_1"
                     /locus_tag="DNCACKPA_00050"
                     /inference="ab initio prediction:Prodigal:002006"
                     /inference="protein motif:HAMAP:MF_02204"
                     /codon_start=1
                     /transl_table=11
                     /product="Peptidoglycan-associated lipoprotein"
                     /protein_id="X:DNCACKPA_00050"
                     /translation="MRPFSKLIFILAFCIFLPVFSQPLPDLPEKQFGQPLNTQNDEYN
                     PIVSPDGRYIVFQSNRPGGEGGMDIWISENIRFLDKEIPAEWTKPVNMNQNIWEELKR
                     PPAAGVRKPNLFNSNAFEGGISILFDSNNAPSEIYFTSTINLAVGRSGFEGLNIYRTI
                     KDKKTGRWTDPEHLSEINSNFNDKMPAISPDGNFLIFSSDRPGGYGDFDLWISVRNPK
                     NGSWSQPKNLGSPLNSSESEILPFIHQDGEQLYFSSNREDERKKFKIFRIFLKYKSAL
                     DNMLEDEEETEETPTTKPTEILIPKIDQSSLLLLPKPFNTDKWEGFDNEGISFDKDGI
                     WAYISSNRSGGEGQFDIFRFQVPESIRNSYTLNFKGLVLDGSEKTMIGLDSTLKIYDG
                     TKPANVITSKRIGGDLSKGKPSNFATTLQTGKVYKIEISSPGFHPQEDILDLRGNIGK
                     NRKVYRTYVLLPIQVGEGKTEETKIEQPIENQKPNSAALKVIVADASTKQIIPDAKVT
                     LFTPINRKGESLVQDADKKSFLINKLPDNDFELFATASKYISESINIIQKNISKNGTV
                     TIYLKAESDVDPVYNLRVYFEFNKTKITEENKKLLDPLVGYLLKNASDKIEIGGHTDN
                     VASKEYNTRLSAKRARNVYEYLLSKGIPEKRMRIRAYWYSQPDADNETETGRAKNRRV
                     GFRKL"
     gene            58583..59425
                     /gene="folP"
                     /locus_tag="DNCACKPA_00051"
     CDS             58583..59425
                     /gene="folP"
                     /locus_tag="DNCACKPA_00051"
                     /EC_number="2.5.1.15"
                     /inference="ab initio prediction:Prodigal:002006"
                     /inference="similar to AA sequence:UniProtKB:P0AC13"
                     /codon_start=1
                     /transl_table=11
                     /product="Dihydropteroate synthase"
                     /protein_id="X:DNCACKPA_00051"
                     /db_xref="COG:COG0294"
                     /translation="MESKQDSNSSSYSTKIFGVLNITEDSFSDGGKYLTFKSSSEKAN
                     SLLNQGADVIDIGAQSSNIQASLIGPEIEWIRMKELISNLVAKGVRISVDSFQPQVIA
                     SSLSAGVEFINHIRGFVDEESIREISKYARTNRKFILMYSHNHSNRAETKSHLTPNNV
                     ILEIVRFFRERKKILLNAGIAQEQLIFDPGMGFFLSSDFQVSFEVLKKIKTLQEEFSP
                     MMVSVTKKSFLGNALGGLKVEEREIPTVIAELYLCIQNVEYIRTHEPKNLKQALKIWN
                     LMNK"
     gene            complement(60235..61473)
                     /locus_tag="DNCACKPA_00052"
     CDS             complement(60235..61473)
                     /locus_tag="DNCACKPA_00052"
                     /inference="ab initio prediction:Prodigal:002006"
                     /codon_start=1
                     /transl_table=11
                     /product="hypothetical protein"
                     /protein_id="X:DNCACKPA_00052"
                     /translation="MIFYSKTKLYKSFHILQYLRNNYTKLKKRFFLSFVRVRLFSLKI
                     CCKIQKMWELIREFTIEKIIQNCKTSFMRRNLWELPRFSFRILRRTLPFFIISLFHFC
                     IYPIREAEVLETDVSFLYLNSTEFPQNELEKMNSIWKVRKLRDKGTTAEDKNNLGILF
                     AKNSLLDDAESFWKECMKISESNPVCFSNLIRMYYLIDEYEISKKEISIYLKTAKKEQ
                     IQQVKKLLTNQNRKEETILLLDVQSKIPGMEVVSWDELSTYFLEKQDYEKAYFYLEKI
                     LEINPYHKNARASMVLLAHDLEKWDDLLMFAMNLNSTDDKIPDLNYYIAKAYYEKRNY
                     SEALEWIRKSPESERETFSFIELWKKILLSVNPNSDLHPILTYIKKMQAKGIQIKEED
                     VLPTLNPSGKKTIEDIKVGR"
     gene            complement(61543..62445)
                     /gene="bepA_2"
                     /locus_tag="DNCACKPA_00053"
     CDS             complement(61543..62445)
                     /gene="bepA_2"
                     /locus_tag="DNCACKPA_00053"
                     /EC_number="3.4.-.-"
                     /inference="ab initio prediction:Prodigal:002006"
                     /inference="protein motif:HAMAP:MF_00997"
                     /codon_start=1
                     /transl_table=11
                     /product="Beta-barrel assembly-enhancing protease"
                     /protein_id="X:DNCACKPA_00053"
                     /translation="MTGADIGKRFNQALNLEKEGKYPEAILLYEGLIQSQPKYQKSYL
                     NLGALYSKQGNSKKAIEIYQKALQVGKSPELYYNIGIELYRSGETETAIRSLKKSLEI
                     EKRFLKSHILLAYCYRQLEKDDKTELYLTNAIRLDPKNRMALTALATLYFEKERWKEC
                     LEAANKVSKLFPNDSRMQVLLSEVHTRLGNFKQSFEILKQATSQSKGFTRFSDTIEEF
                     KKNPEEAAFFDSLEKLTKNKLNEFRSKFEMSQENPEDFSPPNPQDALDLSLMYLFHGD
                     KERALKYMLYAQKQLEESNSQNDV"
     gene            62552..63460
                     /gene="rlpA"
                     /locus_tag="DNCACKPA_00054"
     CDS             62552..63460
                     /gene="rlpA"
                     /locus_tag="DNCACKPA_00054"
                     /EC_number="4.2.2.-"
                     /inference="ab initio prediction:Prodigal:002006"
                     /inference="protein motif:HAMAP:MF_02071"
                     /codon_start=1
                     /transl_table=11
                     /product="Endolytic peptidoglycan transglycosylase RlpA"
                     /protein_id="X:DNCACKPA_00054"
                     /translation="MKQIAILTALIIFTSCASVESKRSVSASGDPSEIFFEKEIIPMD
                     SNSNFVSQKPARRSFEEELNVEKYAKAQPPEKTNSSGDFDEVGMSSWYGAKFHGKPTA
                     SGEKFDKTKLTAAHPTLPLGSIIRVQNLENQKEVIVRVNDRGPFVKDRIIDLSEKAAD
                     TLDFKDVGIAKVGIKVVKRGGAANEESEDLENSDDEEALLEDGKPEKLNPQKSDYQNK
                     PIAGGKYIKGAPKGYTVQVGVFREQSRAESYKSNLGQEYGEKTFLFTRDGLFVIQLGD
                     FASRTEAESLKSKLKNDGIDCFIPKK"
     gene            complement(64353..65060)
                     /gene="cysE"
                     /locus_tag="DNCACKPA_00055"
     CDS             complement(64353..65060)
                     /gene="cysE"
                     /locus_tag="DNCACKPA_00055"
                     /EC_number="2.3.1.30"
                     /inference="ab initio prediction:Prodigal:002006"
                     /inference="similar to AA sequence:UniProtKB:Q06750"
                     /codon_start=1
                     /transl_table=11
                     /product="Serine acetyltransferase"
                     /protein_id="X:DNCACKPA_00055"
                     /db_xref="COG:COG1045"
                     /translation="MFENIKFIRKYDPAAKSYLEIVLCYPGLHALWFHKLAHFLYRMK
                     LPLIPRMINTFSRFITGIDIHPGAKIANGIMIDHGHGVVIGETATIAKGCLIYQGVTL
                     GGTGKESGKRHPSLLENVVVGAGAKILGNITIGKNVRVGAGSVVMRDVPHDSTVVGIP
                     AKVVRSKMPIGEEGEHMLDHNEIPDPVAKVFSILLERIETLQKEVHSINKSGIHSVKS
                     NDNLEEILDEFIHGGGI"
     gene            65262..66188
                     /locus_tag="DNCACKPA_00056"
     CDS             65262..66188
                     /locus_tag="DNCACKPA_00056"
                     /inference="ab initio prediction:Prodigal:002006"
                     /codon_start=1
                     /transl_table=11
                     /product="hypothetical protein"
                     /protein_id="X:DNCACKPA_00056"
                     /translation="MKQYKFSTHIILFVLTFLTLTFQSEFFKIPFLSAESLKELFFLR
                     LPYSLSLIIILFAHEMGHFLAARYYGIQVTWPYFIPIPLAPIGTMGAVIRILEPIRNK
                     KQLFDIGIWGPLMSLILSVPCYVVGIYMSSLVPMESVKGNPGIISFGESIFTIFVNQW
                     ILGPFNPAIQDVWIHPLAQAGWVGLLVTAINLLPFGQLDGGHVIYSVFGEKYRNWIYY
                     LFICFLFLCLWNFSWLLWGFLIYFIIKIEHPFVPDSAVPLDRVRKIGGLLILFTLIFI
                     FVPSPIQFGTDINRPGLAEEIWTSLKSVYSDL"
     gene            66152..67567
                     /locus_tag="DNCACKPA_00057"
     CDS             66152..67567
                     /locus_tag="DNCACKPA_00057"
                     /inference="ab initio prediction:Prodigal:002006"
                     /codon_start=1
                     /transl_table=11
                     /product="hypothetical protein"
                     /protein_id="X:DNCACKPA_00057"
                     /translation="MDFSQIGLFRSLILVLVVISTPVFDQDQEIKLTENAYGFTYDGT
                     NFWYLDSTHRSLYRVDPNGKQESFSLNVPFLTGINFDSREGRIFVAGRKLILKVEPNT
                     GGVTERIPVPIEKIAGVASINSLLYILDQENGKISILDKATGKLIGGFLTDRAQPRDL
                     VFARDSIWVSDSSDGNIYRYNPDNGAITGSIKTPSKEIRGIVFLGSKIFVIDRAGKEV
                     RKVSFVETDRFIASGETIRLMKVRLTFSLNEISIAGGSLGIFQPPTTEHQRIRNLKMA
                     QTGFKQDFIGSEKAFVKVLGVDDSKGKQTLEYSFEVRTQNIRYYVTDEFLEKKEKVGD
                     DLKLFLKDGPIETQKNSYYVDKIFDARLFRNTIPFLKKSLLDSGVPVRSQYTAFITSS
                     NSVSFKDTMDVYIPGFGWAPIQNVKPSSDESSRVFKKGEESIDLFRADSWNDIQSPVF
                     YKSRGSEEWKNLPAEIQVILE"
     gene            67716..67907
                     /locus_tag="DNCACKPA_00058"
     CDS             67716..67907
                     /locus_tag="DNCACKPA_00058"
                     /inference="ab initio prediction:Prodigal:002006"
                     /codon_start=1
                     /transl_table=11
                     /product="hypothetical protein"
                     /protein_id="X:DNCACKPA_00058"
                     /translation="MKKLLIFFLMNSEESYNGRHTDSDTGEWFYSLNILNVCDTEEKN
                     YNLFLREPDKIYKQLKMLY"
     gene            complement(68357..69739)
                     /gene="dinF"
                     /locus_tag="DNCACKPA_00059"
     CDS             complement(68357..69739)
                     /gene="dinF"
                     /locus_tag="DNCACKPA_00059"
                     /inference="ab initio prediction:Prodigal:002006"
                     /inference="similar to AA sequence:UniProtKB:P28303"
                     /codon_start=1
                     /transl_table=11
                     /product="DNA damage-inducible protein F"
                     /protein_id="X:DNCACKPA_00059"
                     /db_xref="COG:COG0534"
                     /translation="MSRKELNTLLPKDLSISIETRHKFYKLTFYNILANITVPLTGIV
                     DTSILGNLNTHVFMAGAALSGILFDFMFWMFGFLRMGTTGLTAQAVGEKNEKESIFIL
                     VRSISLACFFGAMILIFSPWIREIGFQILEGSSEVKMAGISYFDARIPGSIAVLCNYV
                     FTGWFLGRGKSSVVLIATVVGNGINVILDVWFIFKLGWEAYGAGLATSISQFGMLLIF
                     IFLFFIELKIQNISKFLFLNNKNLFSVQGFSSLLHLNKDIFLRTFFLIITFSIFRNFS
                     SEAGTEILATNSILLQLILVSAYLVDGAAFATESLAGNIYGKKNWKLLKELLYLAFYN
                     SIFFTSIFLGSVFLFPNFIFGMITKSDKVLSLLMDYRFWLFPVLEVGAIAFILDGFFI
                     GLTKGKILRNSMLISTAFFFFPIVYLGKIQKDNHLLWLSLVLFMVGRALTLSFQAKKI
                     FENSKLQNVN"
     gene            69790..69981
                     /locus_tag="DNCACKPA_00060"
     CDS             69790..69981
                     /locus_tag="DNCACKPA_00060"
                     /inference="ab initio prediction:Prodigal:002006"
                     /codon_start=1
                     /transl_table=11
                     /product="hypothetical protein"
                     /protein_id="X:DNCACKPA_00060"
                     /translation="MSPVTLIVVLHMSKKRSTPKMIPIPSVGMPSPERIVAKITIPIP
                     GVLGVPIDAPTVAKRINTN"
     gene            complement(70081..70494)
                     /locus_tag="DNCACKPA_00061"
     CDS             complement(70081..70494)
                     /locus_tag="DNCACKPA_00061"
                     /inference="ab initio prediction:Prodigal:002006"
                     /inference="similar to AA sequence:ISfinder:IS1501"
                     /codon_start=1
                     /transl_table=11
                     /product="IS3 family transposase IS1501"
                     /protein_id="X:DNCACKPA_00061"
                     /translation="MILDLYSRKTVGWSLSDRNDSQLVCDTVLKAVLSRNPRKGLIFH
                     SDRGSNFCSKETRRLLIANGIRRSNSRKGNCWDNAVAESFFSSLKREIEYNTFYNIEE
                     AEHLLFDFIEVYYNRFRFHSTLGYMSPEDFETNIA"
ORIGIN      
        1 tctttcacta gataaggctt atgctaacaa tgcaattaaa gacaaattaa aaaagaggaa
       61 tattcggtat cgaattccaa ataaaaagaa tgcaaaaaac cctgaatgga ttgctccgct
      121 aaatcctttt agatggacgg tcgaacgtac ttttgcttgg ttcaatgcat ttagagctgt
      181 aaaaacttgt tgggaattca aactcaaaaa ttatacagca ttattccaga tcgcatttgc
      241 tatcatttta tttagaatgt cctgtaaata ggttttggga caagctctta ttaaaaagac
      301 caacctacaa aaatcggtcc tagttttggt actggtttat tataaagttt cgttttactg
      361 agttctataa aattaggtac catgagtttt attgtaaaaa attgtttaaa tacagaatat
      421 taaacactgt tatataattc tgagtagaaa aagctgacgt atcattttaa aaaaatgaaa
      481 ttgagaaaaa tagaaatcca catcgtttta gtaatgaagt ttattaaaaa gtttataaac
      541 taaaaaagac atgttttgca aaagttactt tattatatta atgcgaaagt aatcgatgtg
      601 agcgaactcg gcatcccgct tctatgggcg atcaatagat cgcgttctat attaaaacta
      661 aagaagatta ttgtatcatg ttttttgcat acaattttac gaccagaact gagagtccgg
      721 tttgttatag acaagtcgga tttgcccgat tttattgtgc taaactcatt ttatattaag
      781 atttttaaat atttctttta aaacgtcaaa tagtcttttg gttatatatt ataatgtttt
      841 taaaacatct tactattcaa aactttagaa accacgaaga actgagtctg gattttgatt
      901 ccaggcttat tttttttgtt ggagataatg gagaaggtaa aactaatctt ttagaagcga
      961 tttgtatatt atcttggtta aaaagttttc gcgaatctga agattcaaac cttattcgat
     1021 ggggttctga aaattatttt ctcagaggaa aaattaaaga taacctaaaa gaatccgttt
     1081 tagaaattgg atttacttct aaaccatctg ttaaaagaaa attaaaattt aatcaagaag
     1141 aaataaaaaa aagaacagat ctaatcggca agtttatcac tgtattatta actccgatgg
     1201 atttaaaaat tatagaaggt ggtccggcgg aaagaagaaa gtttatagac gcttttattt
     1261 cttcctttga tcctttttat cttgaatctt tattggaata taataaaatt ctaaaacata
     1321 gaaatgcgct tttaaaaagt ggaaatccag atatttctca tctttctatt tgggataaaa
     1381 aaatcgtaga aaaagggatc tttatactca acaaaagaag agaagttgtt ttggaattaa
     1441 attcttttta taaggttaat ttagataaac tgagcggagg aaaagacgga ctcgaattaa
     1501 tctataaacc taatgtaaaa gaccaagacg aatttttaga aaaacttaac cgtaatttaa
     1561 gtagagattt aaggcttggt tatacttcag taggaattca cagagatgat ctttttattg
     1621 gaaccgatca aagagatatt accgaatttg gttcccaagg tcaaaaaaga agcaccgtga
     1681 tcgctttaaa ggcggcaact tttaactatt acaaaaatat tttgaacacc attcccgttt
     1741 tattaattga tgatgtcatt cgagagctgg acgtaaaaag aagagaatac tttgtagatc
     1801 ttgtagttac tgcggggcag gcttttttta ctacgacgga tttagaagga attcaagatt
     1861 atgtcggtaa acttaaggat caaaagcaaa ttttcctaat tcgacaagga aaagtcgagc
     1921 ctataaaatg aaagacgatt taatttcatc taaaaagatc gaaacctccg aatttcgttc
     1981 tattttaaat caaatgggaa ttacggaaga aaatctccaa gaaaaaattt ctattcatac
     2041 tcttaaaaac cgttggaaag aaattgttgg cccagtgttc gcttctaatt ccgaagtcaa
     2101 ttcgattcaa ttcggtaaac ttagaattct tgtatcccat aacgcgtata aacaagagtt
     2161 acttttttta caaaatcgta tcatcagaga atccgctcga tttttaggaa aaggaatcgt
     2221 tcgttctatt gagatttcca tcggtaaatt aacagcttct tattctatta cgaataccga
     2281 gaccaaagaa aaaaaaggtt tagaaagcaa ggacgattta attgcaattc tcgaaaaaga
     2341 aactgatcct gaaattaaaa aacgttacct agagattctt caatatcttt aaggattcga
     2401 tgaatttcct tgcctcccta tggttttcag gaaaactatt cctgaggtcc gaaaaatatg
     2461 agccaagaag aaacaagcta cagtgccggt cagattaaaa ttttagaagg tctagaagct
     2521 gttagaaaac gtccgggaat gtatatcgga actcaggacg aaaccgggct tcataaaatg
     2581 gtttacgagg tcgtggataa ctcggttgac gaggccatgg ctggtcattg tacagaaatt
     2641 aaaatcagta ttttaccgga taacatcgtt gaggtgaaag acaatggccg aggaattcca
     2701 gtcgatattc accccgacaa aaaaatttcc acaatcgaag ttgttatgac aatccttcac
     2761 gcaggcggta aatttgaaaa tgatgcctac aaagtttctg ggggtttaca tggggttggg
     2821 gtttcggtag tgaatgcact ttccgaatat ctggaagttg aagttcatca aaaagggaaa
     2881 gtctacactc aaaaatacga aaggggtatt cctgtttctt cggttcaaat tcaaggagat
     2941 tcttcggaaa gagggaccat tgttcgtttt aaaccggacg ctaccatttt taccacagta
     3001 gattttcaat ttgacgttct ttctgcacgt tttagagaat tagctttttt gaataaaggt
     3061 ttggttttag ttgtcgaaga ccatagacgc ggaaaggaaa atattttacg aaacgaattt
     3121 caattttccg gtggaatcgt ttctttcgtg gaacatatca acgaaaacaa acatcccatg
     3181 cacaaagtga ttcactttga acgaaataaa gacgacgttt tggctgaaat ttcgatccaa
     3241 tattcggaaa catatacgga aaacatattc tgttttacaa acaatataaa taacaattta
     3301 ggtggaacac atttagaagg ttttcgtgcg gctcttacaa gaacattaaa cgacttttta
     3361 aaaaaggatt ctaccctttc taaaaaacat ccaacaggtc tttccggaga agatgtaaaa
     3421 gaaggattaa cagctgttat atcgattaaa attcctcaac ctcaattcaa ttcccagaca
     3481 aaagaaaaat tagtgaacgc ggaaatcaaa gggattatgc aaaccttaag ttcagaaggt
     3541 ttgactttat tttttgaaga gaatccgaat attacaaaaa agatattaga aaaatgtatt
     3601 ctttccgcta aagcaaggga agccgctcgt aaagctaggg atcttactcg aagaaaaacg
     3661 gttttagaag gtggtggtct tccagggaaa cttgcggatt gttccgaaaa agatccggca
     3721 cattctgaac tttatcttgt cgagggcgat tctgcgggcg gttccgcaaa acaaggaaga
     3781 gatagaaata cgcaggcgat tcttcctttg aaaggtaaaa ttctaaacgt tgaaaaagca
     3841 agactagata aaatcctttc cagtgaagaa atacgagttt tagtttcagc tttaggaact
     3901 ggaatcggag aagatgaatt caatatagat aaaattcgat atcataaaat tatgattatg
     3961 actgatgcgg atatagacgg ttctcatatt cgtactttgc ttcttacatt cttttttcgt
     4021 tatatgcgtc ccgtaattga aagaggttat ctttatgttg cacaacctcc tttgtattta
     4081 attaaacacg gcaaaaattc tacttacgtt tattcggata aggaaaagga agaattatta
     4141 aaaaacatag gtgcggaaaa agtggtaatt caaagataca aaggtttagg agaaatgaat
     4201 ccggagcaac tttgggaaac tacgatggat ccttccaaca gagttgtgct aaaagttaag
     4261 ttagacgatt tcgtggaagc agaagagaca tttaatattc ttatgggtga cgaagttcaa
     4321 cctcgaaaac aattcataga agtaaatgcg gctaaggtag caaacttaga tctttgatcg
     4381 aaaggggatt ttgaaatgag tcaagaaatg gaaaatgaaa ccaaagtcct aagctataat
     4441 attgctggaa aaccagatat tgcagacgct cttaaaaacg gcgtaagagt tattcctgta
     4501 gaaatcgaag atcagatgaa agaagcgtat ttaggatacg ctatgtctgt gatcgttggg
     4561 cgcgcccttc cagatgtaag agacggatta aaaccggttc atagaagaat ccttcatgct
     4621 atgaacgaac gtgcatggag aagtgatcgt ccttatgtta aatgcgctaa aattgttggg
     4681 gaagtaatcg gtaattatca tcctcacgga gacgcatctg tttacgaagc gcttgtgaga
     4741 atggttcagg aattttcctt aagagttcct ttaattgatg gacaaggaaa tttcggttct
     4801 atcgacggag ataacccggc ggcttatcga tatacggaag caaggcttga aaaagtcgcc
     4861 gaagaattat tacgcgacat cgaaaaagaa acggttagtt tttcacctaa ctatgatgat
     4921 acgaaagaac aaccggatgt tttacctgca aattttccaa acttacttgt aaacggttct
     4981 tctgggatcg cggtaggaat ggctacaaat attcctcctc ataaccttag ggaaactatt
     5041 gatgcagtaa tcgcggtcat tcgaaatccg gaaattacaa ttccagaaat tctaaaaatt
     5101 atacctggtc cagattttcc tacttccgga attattatcg gaggggaggg gctgatctct
     5161 gcttattcta ccggaaaagg ttcaattcga attcgttcta aagtagaaat agaagaaaag
     5221 aaaaatggaa gagaagtaat cgtagtcaca gaaattccat atcaagtaaa taaaaaagtc
     5281 cttctggaaa aaattggaga tctagttaac gaaaaacaaa tcgaaggaat ttcagaaatt
     5341 ctagatcttt ccgatcgaaa aggaattcgt gtagaaattc atattaaaaa agatgcaaat
     5401 gctcaagtca ttctaaacca actctacaag atgactcaac ttcaggtaag ttacggaatc
     5461 acaatgcttg cgattttaga taacaagcct aaaattttta atattaaaga aatattaact
     5521 gcttacgcgg cccatagaag ggaagttatc gttaggagaa cgcagtttga tttagataag
     5581 gcggaaaaaa gagctcatat tttagaaggt ttgaaaatcg ctttagaaaa tatagaagat
     5641 gtgattaaag tgattcgtgc ttctaaaaat cctccagaag caaaacaaca attgatgatt
     5701 cgatttagtt tatctgaagt tcaatcggat gcgattctgg agatgagatt acaaagactc
     5761 acttctcttg aggttcagaa gatcatagat gaattggaag aagtgagaaa gcttatcatc
     5821 gatctaaagg atattctcgc aaaaccttct cgtgtaaatg aaattgtttg tacagaactt
     5881 caagaagttg gagataaata cgggaataaa agaaaaacag aaatttctat tgaaactata
     5941 gagagttctt catttaacgc agaggattta atcgcggatg aagaaattgt aattcaaatt
     6001 acttatgatc aatttatcaa gcgtcttcct atagatactt ttaaaagaca aaaacgaggt
     6061 ggtaaaggaa ttcagggtct ttctcaaaaa cgagatgatg taattaagat catgaaagct
     6121 gcaatgactc atgataatat tatgtttttc tctaatatag ggaaagttta tgtaatgaaa
     6181 gcctacgaat taccaattgc ttctaaagaa gcaagaggaa aatctctcaa agcaatcatc
     6241 aacttgagag aagacgaata tatctcttcc gtttttacgt ttagaggaga agatatggat
     6301 aaagatcttc ttttggtaac aaggaaagga tttattaagc gaattcaatt aaaagagttc
     6361 ggaaatgtta aaaagtctgg gattattgca atcggactta gagaaggaga cgagttaatc
     6421 aaagtagaat cgatgaccga taaagatgag gttatgatct tttctaaaaa agggttagct
     6481 cttcgaattg aaggtaacat cattagagcc caaggaagaa ccgctagtgg tgttactggg
     6541 atgagacttg cagaagacga tgcgattgta ggacttagca aatataaaga aggggaagat
     6601 atatttgtag tttcggaaga aggttatgga aaacgtcttg gctttgaaga atttgccgca
     6661 aaaggtagag gcggcaaagg aatggcctat ttaaagataa ccgaaaagaa cggattttcc
     6721 gtgggaacag gttctgttgg aagcgaagat gaaattattc taatcactca acaagggatg
     6781 acaatccgaa ttaatgcatt cgatatttct aaattaggta gaactgctgt aggtgttcgt
     6841 attgtggatt taaaagacaa cgataaggtt caggatttta cagttctagg agaaaattga
     6901 ttttatgatc cggatcggaa acgtaacgat tccggggaaa atttctcttt ctccgatggc
     6961 gggaatttca gattcaccta ctcgtagaat ttgtagaaaa tttggagctg ctttttctta
     7021 taccgagttt gtaaatacag acgaactcgt tcatcgagcg cctaaggctc tgaaaatgtt
     7081 tcgctacaaa ttggaagaac gtccgatcac atttcaaatt tttggaaaca ggttggaaat
     7141 tatcgcagaa gctgcggaga tcattcagga attaaaaccc gacatcatcg atttaaacat
     7201 gggttgttcc actcgtaagg tttccttacg aggagcaggc gctggacttt tgcgtagacc
     7261 tttgttagct ggcaaaatta tagaagctat aaaaaaacga gtgaacattc ccgttacagc
     7321 aaagatacgg attggatggg attcaacttc tcgaaactat cttgaagttt ctaaaatctt
     7381 ggaagaatcc ggtgtagatg ctcttacggt tcacggtcgt acaaaagaaa tggcttatac
     7441 aggatttgcg gattgggatg caatcggaga aataaaagtg aatcggaaaa ttccaatttt
     7501 tggcaacgga gatattaaaa gttttcagga ggcgaatttt aagatcgata aatatttgtt
     7561 agacggagtt ttgatcggta gaaacgcgat tggaaatcct tggatttttt ccggagttaa
     7621 aaaagaagaa ttatcttggt ctgaagtttt agctgtaatt ttacaacatt tacgttggat
     7681 gattgaagat tatggagaag aattcggttt ggttttattt agaaaacatc tcgtaaaata
     7741 tttaaatggt cttgaatttg atctcgcttg gaaaacggaa ttattggaaa ttaaagagtg
     7801 gaatcgtttt gaagatattt tgctctcgga taaaaaaaga atcgaattca ctgtacccac
     7861 ttttggaact actaaacgtt ttgcttttcc ataacgatcc atgacaaacg accattacga
     7921 tctatcacat gaagattact tgcaacgtgt gagggatcgt ttgcttattt gtctggataa
     7981 ttttctagaa aaaaggttat cggtcattga agcgtcacgc ctcatatggc ggcttggtaa
     8041 tgagttgagc gacgacgatc ctttattccg aactttctta ggtatcgatt ccgaaaccga
     8101 ccatcttccg gtaggagatg aacgcaatct ttggaatcct aaagccctga tcgaaaagga
     8161 taaggagatt cgtgaaatgg aaattaactt tgaatcggaa gcaagaattg cggccgaagc
     8221 tctccgctcc agattgggcc attaatgact tgtaatacaa atgcacctaa cagaggaaac
     8281 ggtactaaaa acagttctgg gtatatctgt tatcttaaaa cattatacga cattttataa
     8341 acatcatttt gttttgcgca cttcagaacc acgaacaccg agaagtctcg gttgaatcgt
     8401 gttagcacct ttcttaactg tcttcattaa ttcttgacta aattctctgc aggcttaaaa
     8461 actttgagaa atggagaagc cactgcatga aacaaattaa gttactttta attctttctt
     8521 ttcttttgtt gattatgatt ggatgtaaaa aggaagaaaa aaaacaagaa gcgcaaatct
     8581 taggaaacag gtatgcgaac tttgaccaat ggatttataa agttccgggt tccgataaaa
     8641 aggaagacca agtcagcctt gtttatggaa tggaagaagt aacaggttta gaaaacgttg
     8701 aagcggaagt aactacaaaa aaaggaactt ccactgtaac ctatatcaaa gtaaaaactg
     8761 ttgaaaacaa agaaggtttt gcacctgcaa agaatttttc tgaaaacgta tatttcgtgt
     8821 taaacgatgc ggatgatgca tttgtaaaac cgacgattac tgctaacaca aaaggtaagt
     8881 taaaaagagg aatgtattgt ttagaacagg aagtgatcca agaattctct aaagtcactt
     8941 gttatgattc gattttgacg gaagacaagt tgaacaatta ttacgacgtt tggatcaaaa
     9001 caatatcgac ttctttaagc aaggatcctc ttcttggaga aaccgtaaaa ctattgaaaa
     9061 aatcaagtca agaacttgca aagtataact ccgtttccga cgaggaaaaa aataaaatcc
     9121 ttcaagtcgc gacagaatct ttgaaaaagg cggtggctaa acaggatgag ttcaatacgg
     9181 atataaacac acttgcggga aaattcggaa ttattcttca ataaaattct aaattttaat
     9241 ttctaaaaaa cgtttcgaaa acttaatttc cttttttcga aacgtttttg aaaatcttct
     9301 tttttaacgc gagttcgatg ttatgaaccc atgacttctg aaaaaagttg gaatctgaac
     9361 tttacagatt gattctttcc atgtggaagc taccacaatt tataaaatag aagtttataa
     9421 taattgaatc tataatattc aaatgtggaa actcacacaa aatttagatt tgtctgtaaa
     9481 atgtaggaac tacttgcaaa tcgcggtttt acgaacaaat cctgaaattg tagaaactta
     9541 tacttttgaa aattctttct tgcgccgaat tcacgttatt tctttcccgg aggaacataa
     9601 cccccaagac tgaaatcatt gaaaaaaata ataaaagccg caatttgaaa aggaaaagtg
     9661 agtacgtccc agacaattgt gaccgggtat aaaccgtaac tcataacgta tgggatcgtc
     9721 ttggacatga tcatttgttc tgaaaattta cctatttcaa tttctatgat ttgcgatttg
     9781 ttagaagcgt gttgtcccgg aaaccatacc gcaatcgaga cattattaca ttcatttact
     9841 tttccgtaac atctttcttt taaaaagtaa gtaggagcag aacggggaat cgaagataga
     9901 tggagtggtg cgagtgtttt attggaacaa tccgcagacg tttgaaaaca cactctgcgt
     9961 tcaaagtctc cgttaccttc tgtatgagaa caatctaatg atacaatttt tttcgatgaa
    10021 tcttcaagac aaatcgaatc tttggaaatc catgcggctt ttatgttttg gatcgatttt
    10081 cgaagtggag gacctctgta tatgacaagg tcaagtggag atatacgaga atgttgatga
    10141 tgtccggagg taacagctat ttttgttcct aaatcaaaga gcaataaatt tccgttagct
    10201 tcgattatta gattactttc ggtagaattg ccgagttttt tacagatttc gtctttttta
    10261 cgacgttgta tttcatacga ataatcttta tcaagattcg ctttcaaaga tgacagtgga
    10321 ttgtttgcac agtattgaaa gattttattt gaatcaaacc aatcatcagg actttctatg
    10381 attgttgcgc cgggtttgcc tgaggtatct ttaaatcctt cataaaagta gtaataaaaa
    10441 ccgtatatct tggcactttc ttgataatct ctaagcaata ttgttgtaca ctgagataaa
    10501 gaactcagca aaaaaaatga ggaaacaagt aaaacgaatt tgaacacagt catattttta
    10561 tcaaaattat aagacaaaat ttttacttcg taatttttaa atttagaaac tgattctgat
    10621 caattttata gtgtttcaat tttgtatgta aacggatttt tgtgagattg ataattaacg
    10681 tagagaaaat tttggcgaat gaaaaaactc aatgcaacaa ctctttaaac tcaacgtctc
    10741 tatggttgtg atgcagactc aacatagaat gactttcgta tttgttatac tgaacttact
    10801 ttaattcaaa gaatgttttt ttgatttaaa aaacgtataa aactactttt tataaaatat
    10861 taaaatagat aataaaataa aaattttgaa tataaaaaaa tagattttaa accacaaact
    10921 tcaaataaaa aaccccgcat aaaacgcggg gtttgtaaat atatcgtagc tcttcaataa
    10981 aacgaattat tgtttggaaa cctcttgagc ttttgctacg agagcatcct taccacctgg
    11041 aaattttgcg taaattacac actgacattc ttcccagttg tctttagaaa cgtcttttgg
    11101 atcggatccg gaaccggttg ctttacattc gtaaacacca actcctttta caacaccttg
    11161 agattgagaa acgattacag atgcagtagc ttcaccatca gaaactccag atgcagattc
    11221 tacggtttcc ccaaccattt ttttcactac atcagatgcg ccttgaagcc tagaagcttc
    11281 gcgacatgtg gattgcatca tcgcttgact tttcttagca actgcttttc cagatgctct
    11341 ggaagaaaat ttaatatagt accagtcttt tggattcgta tctcttggtg tttttccgtc
    11401 gtttctttgc tctggaggtc caccccatcc ttcaaaagtc catccaccgt cacctacagt
    11461 agttgcgtct ttttgtcctg tgtcagtact ggaacaagct gcaaaaatca ttgttgctaa
    11521 agatagagct ataagtctat tgatcattat tttctccttg atctactaaa tgaaaaaagc
    11581 taatacttta ccgagtttgt gcaacacatt ttttaatgag ttgctttgaa tccaagattt
    11641 cccatattaa aactaagaat tcatttggat catactaagt tctacatgct gagaaattta
    11701 ttttttttct tctgtttggt gactcacccg atattttcta cgagtataac ttttcttcct
    11761 ggaaaaatgg atggaaggtt gcctgtaact ttagaaagaa tcgacgacag atcccaagag
    11821 atttctaaat ttggggcttt ttatgcaaac ttgttactaa gggcgagagt agataccact
    11881 gaaaaagtta gagataaaga aatttttaat aagttcaaaa actctcactt tgcaaaagaa
    11941 gattttctca aaatttgttc cgaattatca acagattttt tagttcggga tgaacttggc
    12001 tttcaaaaca atattaccct tgatcgaact ttatacgatt gttctcaaag acgattggaa
    12061 gaatttcacc tttcggaaaa atccgatctt ttcattttaa tgcgttctat gacggaacgt
    12121 tctttcccct ggattccttt taaaaaaaga caaactatca cttcagtatc aaatcagagt
    12181 tcaagagaat tgattttcgt aatcgattta tctccttctt ttcaaagaga aagagaagaa
    12241 tgggttcgat ttgttaaaaa tacttcttgg gattctttaa ctgggattag aatcgtaact
    12301 ttttccgaag gaaaaatttc tatccttcca aaagcgagtt ctttagcgga attgagaact
    12361 caaattggaa gtttaaagtc gttcggtaaa tctaacctgg acgatttatc agaggcgtta
    12421 cttaacataa aacgatcgtt agttggttct gtttctaagt ctcaagaagt ggttattctt
    12481 acaaacgcaa aaggaaaaat ccctaatcct gctttagctt cttcgattca gaatctgcaa
    12541 acttctggtt accgggtttt attatttaca gcgtcgtact tttctgcgtc tcaaacaaga
    12601 tattataagg gaatttttcc caaaggaaat ttatttgata taacatattt tagaaaaatt
    12661 agtacaacta aagattcaaa aactttaata tttaggggaa gacaaattta ttttacatat
    12721 tccaacgtgt ctcctaatca agctatagat gaatcctcgc ttaacaaagt atcctactcg
    12781 gggaagtata tggaatcgga atcaatcaat cccttgaatt ttatggaaat atattctgaa
    12841 ttaacgggtg ataaaatttt tacttccgac actttacaaa caaatcttac ctttttactt
    12901 tccggggttt tattaaagga tgagtttaga gaaggaaatg aaacggaagt tttagtaaaa
    12961 tcaggtgaaa aagcttattg gatttttctt ccgcaaggaa tgaaaattcc acaagtggac
    13021 gagcaagttc agtatcaaac aaggtatgtt ccgtctgcaa attcagtaga cggtgttgtg
    13081 aatgttgcaa atctaacgga aaactataaa atttctccat ctcagatttt agaatgtact
    13141 cctatccaag taagaaatta ctttcagaat acaaataaaa gttcctttga atgtataatc
    13201 cgaggtagag ttttacaggt caaaggatta taatttttac aaaggactct tcaattgaat
    13261 tctgaagaac atatttttat tggcaacgct tcgaattcga ttaagatatt caatcgactg
    13321 aaatctttgt cccagagtaa tctgccgtta tttgttacag gaggtccagg tagcggtaaa
    13381 acttttgttt ccaatttaat tgcaagtttg tctggtacaa atccacaaat atttattata
    13441 gattctgatc atcacgaaaa tcagagaagt ttagaatcgg cactttcggt caaagataat
    13501 gtatattttc tttttaagga ctttccaaat tttccaaaag aaaaccaagc ttatctatta
    13561 aaaagaatcc gcgaaaatca aaacaattct cgttttgttt ttatttctgg taaagagtgg
    13621 aaacaaaaat tagaagccgg tcagatttta gaatctctct attttgaaat ttctaatttt
    13681 agattagacc ttccggatct tagagaaaga aaggaagata ttcctcttct gattaaacat
    13741 tttttagaaa ttctttcgga taaatataaa cgaaaagaaa ttcggctgag tgagaaatta
    13801 tatcatattt tactaaatta tgattttcct gggaacatta gacaactgag aaatttattg
    13861 gaaagtatga tttccttgtt tgcggttcgt attttggacg taaaacatct tccacctcag
    13921 atgttcgaaa cttcgtacgt gtattctgaa tttatcgaag tgaaaaccgg aattcctttg
    13981 agagattatg aaagggagat tatcaaaaag aatttaattc ttgtaaacgg aaatcgggaa
    14041 aaagccgcta aaatactcgg gatttcggaa agaacgattt atagaaagat tatagaattc
    14101 ggtctttccg acgaagttga aggaaaaaat cttccatccg acgtttaaaa taaaatagag
    14161 attcttcttt ttccgagttg gttttgattc gaatattcat atctattaga aaatcataaa
    14221 gttctccaat tgttttatcc gaaaaaaaag tcgcttcttt tttaagacgg ttacgaacaa
    14281 aattttttct cgcaggacta taggactgag ttcctagaaa ttcatggagt tcttcgtcag
    14341 aaagagaagt ttcgtatttt ttggaaataa ttttgtattt tcgaagttga tcgatttttt
    14401 cttttaaaat tgaaaaaaac aaaagcaaag aatcctttcc actttgaaat tttttcaatt
    14461 ccttaaaaaa acgaatccga tctgattcca tgaaaaaatc tactaaaccg gaagaattga
    14521 attctccact gaatagtaaa acatcttcta tatcttgttt ggtaaaaatt ttttttgaaa
    14581 gataaagttt cagtttagaa agagattgaa gatatgcacc catagacgga ggaattttgt
    14641 gaaggaattc atctattgca tcttcgtcga gttgaactcc gatttctttg caagcttgta
    14701 aaagtccgcc acgggtttcg tttggataaa aatttttagt tttgatgagg tttgcttttc
    14761 caccaaaaat ttgaagtact ttatttggaa cttcccagtg attgtaatga atcaaaagtt
    14821 ggatcgaatc cggaaagttt gaaaattgtt tttgtaagga ttcgttattc tttccttttc
    14881 cggtggatat tggtttaaaa aattcgagtc ccgatttgat gataaataat tttctattag
    14941 agaaaatatc caagttaaag gcttcggatt gaaatctttc aaagtctcct ggttctgata
    15001 caaagattac aatttcgtgg gattcccctg tttttcggat tgagtctttg tatttctctg
    15061 ctagaatttc gaattcgtaa gattctttgg ctgctacaaa aacaatttga ggtaattttt
    15121 gattccaatc atttaagaat tctatggaat ttttatattc tttagtttta gttgccattc
    15181 tattttttct taaaagcata aagatcgttt tagaaagttt ctattaaatt caaaaaaata
    15241 attttgaatt tctacaggaa accgttgttt tgcgatcatt gcttagttaa aaatttaatt
    15301 tataagttct ttagagtttt gaaaaatttc gtagtggaaa attagcaaaa ttacctcaat
    15361 tgtccatttc aatgtaatag aaacggatgg agaattcatt ttttaacaac tctgttttag
    15421 aattttatca attttttatc ggatctaaat ttttctcgaa aatagaaact catataaatc
    15481 ctatcttaac gtgagttcga tataagaaaa ttgggcaaat ccggcttgcc attggcagcc
    15541 ggaccgggct ctcagctctg gtcaataaat tgtatacagg gaacgtaata caatatttcg
    15601 ccttaagttt caatttatta acctcgcatc gatccctttt gcattatacc gagctcgcgt
    15661 tatcttaaaa tttgcctaaa taaaattcat aggctctttt tttaaaacaa gtccttaaga
    15721 tataaaataa agtctccgaa gattagatta tgaatatcag ttccggagtc cagaggattt
    15781 cttttccaaa cgaagctttg acgtatgtaa gtcctgctcg tatgggagga aaagtgtatg
    15841 ctgtggaacc cattcgtcgt gaagatttta attcagacac aaatactcgt ggaacaaatt
    15901 tttctactcc atcaaaagaa actttgccta ctacacgtgg aagcctaatc gatttctacg
    15961 cttgatttcc ttttaaatat tttttccaaa gttcgtggta ctgaaaaaac attcgaatcg
    16021 gaaaacctaa tatatttgta taagatcctt cgaaagattg aaccggacct tctatatctt
    16081 gaactccata acttcctgct ttatcaaagg gagaatatct ttcgatgtat tttttaattt
    16141 gttccttgtt ccaagtatgg aaatgaactt tagaagaatc gaatgcaaat tgttccaatt
    16201 tgttataata aattcctaat ccagaataaa caatgtgagt ttttcctgat aatctctcaa
    16261 gcatttctat tgcttgcgaa aaattctctg gtttttgtag gattgaattt tcttggacca
    16321 caatcgtatc acaagatatt aaaagttcat ctttggatct tgtgcctaac ttagataagg
    16381 agatcctttt taaatattcc aaaggatgct cgtctttcaa agaactttcg tctatatctt
    16441 ctgattcgat tctaaaatca agatccaagg attctaaaat ttgctttcta cgtggagatt
    16501 tggatctaag tacaatcata aatccatagt ctaagaaaag ccttgccttg cattcgtttt
    16561 cttgccgata ttgatagaga tgaaagagaa tccactaact cagcgagatc aaatcggata
    16621 tatattttgt gttttggtac tgatttggaa tgtatctatt ttttcacaag ccgtttcaaa
    16681 tgaatctaaa gatcctaaag aaaaacaaaa aacacaatcc gatcgggaat tgatagaaac
    16741 aggtaaatta gaatcggttc gaaaaaaagc gtatcttgga ttaaaaggaa tccgagtttc
    16801 tcttctcaat tttggtaaaa aacaagaact agataaactt gcaaacgatt atggacaagc
    16861 tgaaaccttg tacatcaaag cagaatacgg aaacgctaca atcgcgtttg aaaatatttt
    16921 taaatctatt atttcgtttg aagaatcaat tcgaaaagac tacgaaagta aaacgactca
    16981 attgagtcag gaattagcac ctttgatcgt agccattcgg ctagacgaaa gaaataaaaa
    17041 tcgttctatt ttacctgtat tagaaaaata ttatattcgt ttcggtgaaa cgtccaaggc
    17101 ttctgctcaa gagttagaaa aaggagataa aacctcggct ttgtattatc aaagacaggc
    17161 gcttctttcg ctttatcaaa ctaaaatttt actcggaaaa aatgaggatt ccgctctttc
    17221 tctttcggat aaagtttcca aaaataaaat tctggattcg gattatctaa aacctgaaga
    17281 attgttatat tgggacgacg cggaaggtcg cttaaatacg gaagcggaaa cgaatcgaaa
    17341 aaaagaaaaa accaaaactt taaaatctta cgaatggaga ttgggaattt ctgctgaaaa
    17401 aaaccaatct aaaaatgaaa tcaaaaatca agattcaaca caaaataata gcagtgaaaa
    17461 taagataaaa ccttaatatt atggttgttg aaaatttcat atctaacatt agtaaaacgg
    17521 tattatccgt tcacttttaa tgaataagaa acaaaagaaa gttaattttt caataactct
    17581 aatatattaa aagaagaaaa aacaaaaggt ttagatttct atgaatcatt ttttgaatat
    17641 taagatattc tacaaaaaac tttggatttg ttttttaatt ttattgattt ttccttcttg
    17701 tagaagaggt agttttgatc gtattaaaga atctagtttt caatattttt gtaaagaata
    17761 tcttcttttt tgtgaatacg ttgttgctaa aatcgatatg tttgattgtg atccactgca
    17821 taatacttat gaaaaggatg gaactcatta tatcgatcgg gaagttcttg cggatgatct
    17881 aacgattgaa aaagaagaaa aagatacgga agttttcgat ccgtattccg aaaaaaaatc
    17941 caaaaaagaa aaatcaaaag acacaaatgc agacttcgga aaaaatattc gaattgatcc
    18001 acgtaaacta attcgtgttt tcgatacgga acgaggaaaa aaaccctcta tcgcaaatgg
    18061 atcggaatct atcgaagata ttcgtccttg ttatccagta aaacaacaat acaaccggga
    18121 gtgatccatt gaacgattta tttaacgtaa agaataaaac ggttttagta accggttcta
    18181 ctcgaggaat tggaagatat tttgcagaag gttttaaaaa ctcaggagcc attgtttatg
    18241 gaaccggttc ttctcaagaa tcgattaaga agtttgacgg ttccggaatt aaaggttttg
    18301 ccgcagatat tcgtcaaccg gatgtaatga ctccaattat tgaatctatt gtcaaagaac
    18361 atggaaggtt agacgtgctt gtaaataacg ccggaattgc ttctaataaa cccgcagctt
    18421 ttttaaaaga agatgagatt gaatctatca tccaaacgaa ttttacggga gtatttagag
    18481 cttgtactgc ttattacaag attcataaaa agaaaggcgg gaatattatc aatattgcat
    18541 ctattttagg aatgagagga acaaaattag cttccgttta ttctgggacc aaaggtgccg
    18601 tgatcaatat gactcgtgct cttgcagtcg aatggattgg ttccggttat agagtgaatg
    18661 caatttgtcc tggctttatc gatacggata tgacggagat gattaaggaa aagccggatg
    18721 ttttagaaca aatgactaat gcgattccaa tgggaaggct tggaaaacca gaagatttag
    18781 taggagcagc gatttttttt gccagcgatg catcttctta tgtaacagga caaacgattg
    18841 tagtagacgg aggaatcacc gcaggacttt aaacagtcta acttttaatg attctttctc
    18901 ttcattccat caatcctgaa aaaagaaagt tacaacagat ttcggatcag ttgtctcaag
    18961 gtaaaattta tatatttccg acggatacgg tttatgcttt gttggcagat tctcaatcta
    19021 aactgggtgt tgaaaaatta tatgaactga aaaatatttc taaaaatcaa cctctctctt
    19081 tgatttgtcc aagtatttcg atcgcttcca attatataga acatctttcg aatgatgcat
    19141 ttcgattgat gaaaaaaatc acaccgggtc cttttacttt tattacgagc gctaataaac
    19201 atcttccaag ggtttctttt tccaatcaga aagaaaaaca aatcggaatt cgaattccgg
    19261 atgcaattta tttacaagag ttaatgaaaa ttcatcctaa tccgttaact tctacttccg
    19321 tttttgctaa tgatgaattt atcatcgagg tagattcttt agaaaaaata tacggatctc
    19381 gtgtagaagg aattgtagac ggaggaattt taaaagtgga actttctacg atcttagatc
    19441 taactggaga tgaaattaca atcataagag aaggtaaggg atttgaactt ttataatcga
    19501 tgtcggatta aaatttttat aatcgtttta ctgataacta tataatagaa ttgttgaaaa
    19561 attacttctc catctgtttc tattttatgg aaaccggcaa ttgaagcagt tttgttaatc
    19621 gtcactatgg aatttttcaa caaccttgat gaaaacgaaa cacaatttgt gggaattaac
    19681 atatctgaat gagtttgcaa aatgtttttt taaattttga actcactaat aaattttcta
    19741 aatactgttt aaagaatagg gccttgcatt tacacaatca taaaaagcta cgatgtattt
    19801 ctatgattga aatttagaga aatgtttgtt gaatttaacg aaagtatcat taatttctat
    19861 caagcacatt gtaaaaaaat aaatttctaa aaatcattgt tcaaaactga ttaaaatgaa
    19921 atacggcttc gtctcttcta tctaaggctt ttgtttttag atgtgaaaaa gtatccggaa
    19981 gagtcatgaa acaattttta tttttactgt gtgtatttct actctttcaa aattgttctg
    20041 tcaagccgac ggaaaatccg tgcgatacga gtacttctct tttttataaa tctttgttct
    20101 taaattttat tttaacttcc ggcaaaacga gtatttgcgg tatgtacacg tcggttcagt
    20161 tgcctccccc tacgattctc aacataaaat caaaaagtac tttgaataca ggatttttaa
    20221 ttggtgaaat ggatgagtct gcttccggag ttcaaatttc tttggattcg ggtccattta
    20281 tggacgctca aacttctggc aatcagtgga aatttcaact tcctgccgca ggtgtttcta
    20341 ctacaattcc ttcaagtgga atttggagag actggagttt acatacaatt tcggttcgat
    20401 ccacttctaa ggaatcaaat tctattccga ttacaatcac tgttcaaaaa ggttcaaaca
    20461 aggatattaa cggcgacggt tatccagatg cgttgattgg ttctcaaact gcaaatcgag
    20521 ttagggctta tctttctctt gggaaagcaa agggtttaga tttggttccg gtcactttgc
    20581 taaatggggc aggtgggttt ggttattccg tcaagttagg cgacatcgat ggagatggat
    20641 acgccgatgc agttgtagga agtgcaacaa atacattcgc gatttattta ggatcaatcg
    20701 gtgggctttc gacaacggcg attaattata tccctattgg tgttggtggt ttattgaatg
    20761 tggatgtagg agatataaac ggagacggat tttcagacgt tttgattggt gtaccttatg
    20821 acgtaggaaa tattgggcgt gtttattctt atttttcaaa tggagttatg gggcaaggtg
    20881 ttacgtttgg tcaacaattg aacaatcctg gaaatgcagg tagtgctgca ttttatggat
    20941 atgccattac gttaggtgat attaatggag atggtaaatc ggatgcgatt ataggagcgg
    21001 tcggttctgg acaggtcggc gcttcttttg tttatcttgc gcaagcagca ggggcttttg
    21061 ctgcttattc tcaaacaatc acgggatcgg ctgcaaatga atggtatgca aattcagcaa
    21121 ttgctaccga tataaaccgg gatggatttg cggatttatt tgtgggggct tatcaagaat
    21181 cgggcggcgt tggaagagta catttatatt tatctaattt aggaattctt gtgaataccg
    21241 ccaacggtcc aatttcagga ttggctgggt cacaaactgg aacttctgtg gcaactggag
    21301 atgtaaacgg tgatggattt ttagaccttc ttactggagg ttattcttac acttctacgt
    21361 ttccaaacca aggttatgcg attactcatt taactacggg tgatacaatg ggtttaactg
    21421 tgaacccttt aaatcttcta acggttccag tgaatttagg agatatggga aattcaattg
    21481 cttcggtaga tattaacggt gacggtttaa gtgacgttct tgtgggagct cctagttccg
    21541 taggtggaac aaatgttgga aacgtttacc tttatatatc aaacggattg gacggatata
    21601 cttcggcccc acaaattttc gtcgaaccag atgtaaacgg aacatttggg acttccgtgg
    21661 atttatgatt tgaatcttgt tttatttaga attaattaca tgagttcggc ataaggaact
    21721 catgattctg aaaaattaga atccgaattc tacagatcga ttcttcaaat gtgggaacta
    21781 ctgcaattta taaaatagaa gtttataaca attgaatctg tagtattcaa gtgtgggaac
    21841 taccacaaaa cttaggtttg tcggtaaaat gatgtgggaa ctctcacaaa tcacgatttt
    21901 acgaagaaat tttaaaattg taggaactca tacttttaga aaattttttc tcaaccgaac
    21961 tcatgttaaa atgagattta aattttgatg acagccgcaa aacagaggtt ttgttcaaaa
    22021 atctgattct ttttgtatct catagtagtt cccagaattt ttaaagttta actggtaaat
    22081 ccacaatttg tgagagttcc cacatttgtt ttttaggaaa gaattgacct aagataaaac
    22141 ggatttctcc acgaactcac gttcattata tcataaaatt ctaaaataga gccatgaaat
    22201 agttagtagt aaatagatga aaaattattt tctatttaac tctaaaaatt catattctaa
    22261 ctcacttaag ctaaatttcc catttctatc ggtagatgtt tttcctactg cacatccctc
    22321 aattggattt ttatcataat ccatgattgt tccggataat tcaggtctcc tgagtctaga
    22381 aacgcaggat aataacaaaa tgctaatagg taatataaat aagattcttt tgatttgaat
    22441 aattgcaaag tagattatgg gtggtactac tattattctc atgaaatcca ctttttccat
    22501 tcctcttctt taaaacctac aaatccgaaa ccttctccta aaacaaaagg ccgtttgact
    22561 aagtttccgt ttttggatag tagattcaat tgttcttcga gagataagga acttagttta
    22621 tccttaagac ctaattcttt ataatcatta ccagaagtgt tgaataattt tttagattca
    22681 ttacctaaat attgaagcat tgttttgagt tctgactttt taggaggagt ttcgcgaatt
    22741 ggtaaaattt ccaatttcac tttttttccg gaaaggaatt taagtgcgtt tctgcaagta
    22801 gaacaatttt tatattcgta aactttcaat ttcaagatca ttctccaatt ctgatagttt
    22861 tttcgttttt attttgggtc aagtttctct tcattcaaat ttactaaatt tattaggatt
    22921 atgctttttt aaataataaa ttatattcaa aaatattttc gttgttgtat atctattttt
    22981 caaaagttgg tgagagtttt tagaactggt ttaattttca aaatactttt caagacagac
    23041 aattttgatt attggcgtaa tttacaatag agtttttgaa aaattctata gtggagatta
    23101 gcaaaactac ttcaattgcc catttcaata taatggaaac agatggagaa ttaatttttc
    23161 aataactcta gttattcaat aaaagatgga aaaagttaaa ttatacttta gaacagtata
    23221 ttatactaaa ctaatttaat taagagaaat tcgaaaacaa ttaatctaaa aatctcttaa
    23281 ataatatgaa ttagatacaa gaaattcata ttataaaacc taacttttcc gtaaaaaata
    23341 agatgtggga actaccacaa attcagattt tacagttggt ttttgaaaat gtagaaacta
    23401 ctatcagaaa tttatagtaa cagaaaatct gtttaaagac ctattgagaa ttgtgtaata
    23461 gattatcaaa aatttagctt ctaaacggta attcatttat aaattcaagt taatctatta
    23521 tgcaggcatc agtaaatttg tgggatttcc ctattcggat ctatgtttta cagataaatg
    23581 gttaaaatgt gggaactcat acaaaaacta caatgttaaa gggccgtaag tcacacaatg
    23641 ttgacggttt ttgtaggaac tcatactttt tgttggggac tcaaagataa ttaattataa
    23701 aactttgaga cagttttcga atgaattaag cgatagaagc cataaaatta taaacacgtt
    23761 attactctta tcaagtatcg aaaaagaaaa ttttgagatt caatcgattc caacttctcg
    23821 acaaaaccgg tcagaaaaga acgcttaaaa gaagagaatt ttctttctca ggcctaaaaa
    23881 tcttttcgtt gaaatgaatg attttaaccg ataggattct tacgggaagc ttcgggcgtg
    23941 ttgaataaga aaacaaacct aaccggaaga caaaaagccg cagtttttct aattgcggtc
    24001 ggaagtgaag tgtcttccga gattttcaaa cacctacgtg aggatgagat cgaacaaatt
    24061 acgttcgaaa tcgcacgact cgataagatt actcccgaag acaaagaaaa agttttagta
    24121 gaattcaatg agctaatgat ggctcaagaa ttcatctcta acggagggat tgattttgct
    24181 cgcggccttt tggaaaaagc gctcggaaat caaaaggcga ttgatattat caatagactt
    24241 acttcttctt tgcaagtcag accgtttgac tttatccgaa gaactgaccc gcaacattta
    24301 ttaaacttta tccaaaatga gcaccctcag acgatcgcgt tgattctttc ttatttggat
    24361 cctcaaaagg cttccaatat tctttctaac ttacctcata cgattcaggc agaagttgca
    24421 aaacgaattg caacgatgga ccgagtcagt ccggacgtac ttcgggaagt ggaaagagtt
    24481 ttggaaagaa aactttctac tctggcttct gaagattata cttctgcggg tggtattgat
    24541 tccgtagttg agattctaaa cttagtcgat cggggaacgg aaaagactat tattgaagct
    24601 ctggaagaag aagatcccga acttgcggaa gaaatcaaaa aaagaatgtt cgtatttgaa
    24661 gatatagttc ttttggacga cagagcgatc caaaaggtaa tgcgagaagt ggataattcg
    24721 gatcttgcaa aagccttgaa gtcagttgat acagaagttc aagagaagat ttttaaaaac
    24781 atgtctaaac gagctgcgaa cttacttcgt gaagacatgg attttatggg tccgattcga
    24841 attaaagacg tggaagacgc tcagcagaaa attgttaata ttatacgtaa actcgaagat
    24901 gcaggtgaaa tcgtcgtggc tcgtgccggt gaagacgaac tcgttatgtg attttatcga
    24961 ttcgtttttg aaaaaccatt tttcacttca aattttttga atggaacccg attgaatgat
    25021 tcggcttgtt agaacttttg catacatatt agtcttttgg attttatgtt cttgtgtatc
    25081 tgattccgat cgttttcaaa atttagatct aataacacaa gcggaatgga ctgctagttt
    25141 aggaaatcat ttaaaagata gattagaaaa gtcaaatgtt cagaaatctt ttctaaaaaa
    25201 caaaaaagaa aaactgaata ttgaaacgaa ttctagggaa aaagaatcaa aagattttaa
    25261 aaattggaaa ttaattacac gctttcccgt taacttcaat tttctttttt ccataccgaa
    25321 acaatctgga tttcacgatg taaccgtaaa agtagaattt tcgattcatt cggattcaat
    25381 atttctaaca tttttaaaac aaccgactgc aatttatttc ccagatctgg gagaaaactg
    25441 ggaactttat ctcaacggaa taccaattcg aaaagaaaaa tttctaaaac aaaccgatac
    25501 cggagattta attccttcgg ttcgaagatc cttaaaatcc gtaattttac caattccatc
    25561 tggggtttta aaagaaggga aaaatacaat tttaatatat atgatcggag aatccgattt
    25621 tacacattat attccaaatg aacatttcgg attttatcat tcaaaaggat ataaaatttt
    25681 atctttagaa caaatttatg aatctacctt tgaatattgg gatttgttgt tatatggaat
    25741 ttatactata ttcggaattt atcatattta tttttacttt attcgaagaa aagatttata
    25801 ttatctctat ttcggattat tctcgttttt ttcttcggtt tatttttttt cttcttccaa
    25861 tttgatcttt caaaaattcg taaatccaaa tccggaacta gacagttctc ttttttttag
    25921 gatgcagtat tcttctttga ctttgatttt tccttctttc tattattttt taaaggatta
    25981 tttctctcca aaagaaaaag gaagtgtgat tgcttctttt tttataattt ttttgatcgg
    26041 gttgtttttt gcgtttttaa ccgttccatt ttcttgggtg catatcgcct ttaaaatttg
    26101 tcaaattttg gcgatttgtt tttcggttta tattttattt ttttcgattc aaaccgtgag
    26161 aaaaaagaaa caagatgcac ataaaatatt gatggggatt tgtgtatgta ttgttttttc
    26221 tacttgggaa ttatacggct cggtttttga agacgcaaag tatcattcta ctttttttaa
    26281 gcttgtttat ttatttttta tcatatcaat cgccagcaca ttagttctaa gatacgttca
    26341 actttacaaa gacgctcagc ttttaaataa atatcttatc gatcagaaag aagcttttta
    26401 tcgatttgtt cctgtggatt ttattagaat tatagataga gaatctccca tatcgatttc
    26461 ggtcggcgat agtaaagaaa aatcaatgac tgttttgact tcttgtattc gaaattttgc
    26521 aagtctttct aaaacagttc cattaaatca aacaattacg tttttaaatt cttatttaag
    26581 cgaaatggaa gaattggttt ataaaaccac tggttttgta gataaatata taggaaatga
    26641 gatacttgca ctttttggag actacgacga aagagcagca aaagaaaatt tcaattctgc
    26701 agacaacgcg gtggaatcag caatcaaaat ggtaaatgcg atccgatctg gaaaattagt
    26761 aaaaaatttt ttgataccat ctttttggaa tttagagatc ggcattggga tcaataccgg
    26821 ttctgtgatt ttaggaaccg taggaagtga aagaagaatc gatacaactg taattgggga
    26881 tgcagttgat ctttcatctg gacttcgatc tcttacggca ctttacaaaa gtaaaatatt
    26941 aatttcccac catacgtatc ttagacttca tagaatgagt gaaataggaa tacgtatgat
    27001 cgattcggtt attctaaaag aaagagatca agccgtggat atttatgagg taatcgaatc
    27061 cgatcccgaa tcaatcaagg aatttaaact gaaaacttta gagttattgt ctcaaggaat
    27121 tttagaatat aaatccaaga ggtttgacga agccgctaaa atttttagac aactctatcg
    27181 agaagaacca aaagatttta tttctatgat ttatttaaaa cgttgtaaac tatattcttc
    27241 caaaccccca gatgagaatt gggatggagt ttttaggttt cagacaaagt aggaaaggtt
    27301 tgttttatta gaaattatca gagatacata aaaatctttt caataacaca gaaggtttga
    27361 attaaaaccc ttataagatt ctaaacgaaa taaaatttta aaaagcaaat aatttaaaac
    27421 aatctcaaat gtttttaaaa tggttatgaa gggagattat tgatcttata aaattcaata
    27481 aaggtgatta acacaaactg cttcaatcga ctattccata aaacagaaac aaaatggaga
    27541 attgattttt caatagctct aatgtaaatt ttatagtaaa gtcttgttta agtatgaaat
    27601 actcgttata gttttgagca agatcgtttt ttggatttta tagaagtttt tataaataat
    27661 ttagtattgg cagtttacta aaaaacataa tagttttaga atatactttg agtttttata
    27721 ttactataaa gatgtataaa aaataaaaat agggttttta taaaaatata aaacttctca
    27781 cagacagtga acttattcca gaatctatag cttttatgaa aaaaatatta tattctaatt
    27841 ttttaaataa ttctgtaata ttatttatat tcatagtaat gagatttttt ataataaaaa
    27901 taaaacttcg atttaatttt tttattcgtt ttcaagtttt actgtttaag aacgtctttt
    27961 ttacaatttg tcttttattt gcggtttcga ttttttcctc agatcttccc gattttcaac
    28021 ttaaggatca aagaaacaag gttttaaatt caaaaaactt aaaaggaaaa atagtttttc
    28081 ttttaggatg ttcttacatg gatatagttc tatgtagaaa gcacggaaga aaaatttatt
    28141 ggagaatgca gaacctgatc gacgagtccg aagactttgt ggaatttatc gcgtttgtag
    28201 atcttagaaa cgctccaaat gcgattcaag tttatatcga tgaaaataaa tcgaagaatt
    28261 atgaatcgat tttattggat acaaaaggag ttttgtcttc tgggattcgg cctaacgttt
    28321 cctggttgag aattttttcc cgaagtaaaa aacaaatatt cgaatcttat tataaagaag
    28381 tggatgatca aaccgtggac tttttgtatg aaattgtacg taaacaaaaa aagtaaaatt
    28441 ggaatctgtg tttttattct tttttttaat tgtgtggaaa agaaaccgca acaagcggct
    28501 tattggagag aatatctttc atatcagaaa agtattctta aggaatatcc aaatggagga
    28561 attcgaaatg ccttatttgg aaatttgact tccaaggatg aatttcttct acaagaaaaa
    28621 gataatattc tttcgattga tttttatctt caaaaaacaa gccaaggatt taaaaacatt
    28681 ctgacaactg aaaaaattcc ggaaaatgtt ccgtatcaaa ttcatgtgga atattttccg
    28741 acgtcgttcc gagatcaaaa tacgtttcaa atgaaacgta aaacggttac gattcttcct
    28801 ttttacagtt atttagattt tttccatcat atagatcggt ttcaaaattt tcttcgttcg
    28861 gattttgatc attcctcaaa actgactacg atttcaaata cacatcgtta tctttgttct
    28921 gtttctcatt gtaattccgg aagaggagaa aatttttctt ggcttcttta tgagttagat
    28981 gaatctacca aagctgttta tcctcagttt tacaaacggt ttgataaact tctcaatcaa
    29041 gtttcttata aaattacaat ctttaaaaca ggagaatttt taagtggaat agaactttat
    29101 aacgaaggaa caaaaacttt tttaaaaatt ccagatactt ttgctggtta ttggagtaag
    29161 ccagaaattc ttcatattcg tatttcatta ttcattcaag tttatggact caaaatagat
    29221 attagaaatt taggatatac gcttcgtttt tattcctcta aaaattatga aaaagttact
    29281 ggggaatttt ctaaattacc ggaaaagaaa atcagcggac ggtttttgaa aatttttcca
    29341 cccggaatgg tagattggtt tattcctgga aatatggaag aatactttga tcaatatttt
    29401 actcttcttg taaaaggaag tgaaggtaaa ggaggtaata aatttgaatc cgaatcgttt
    29461 cgaaatggaa aaaatatgaa agtaattttg aaatcacaag ctgaaatttt tagagaccgt
    29521 ttttcgccgt ttcgttcttc tgatgaaaaa gacgatcaac cttctttttg ggatatatta
    29581 caggaaactt taattgaaga tttatattga aatccatttt gagaagtagg ttttgttttt
    29641 acttaaaaaa atctatttca gaaattattg attccgcttt acggttttct tttttaacaa
    29701 gaagaggatt ttgatcatag attgtagaat ctttctaaag tgcttgactg agagtctaag
    29761 ttccgggact tattttagtg ttctcttatt ttctagaaca caaaatcata attcaatcga
    29821 tgaattggag gtactatgga cggaatcgct ctttttacaa gtcaaggctt gtattttatt
    29881 tttaaatgga tccattttct tgcaggtgtt gcatggatcg ggttactttg gtacattaac
    29941 tttgtacaag gttctttctt tgcagaaacc gacgcagata caaagaaaaa agccactcaa
    30001 caattggttc caagagttct ttggtggttt cgttggggtg cgatgttcac tttccttagc
    30061 ggctggtgta tgatcattca tcaaattata aacggagcta ctctttccag tggtcaatgg
    30121 cttgcgataa ttctcggcgg aggattgctc ggttctttga tgtggtttaa cgtttggttt
    30181 gtgatttggc ctgcgcaaaa agtagtgatt gcatctgcaa agggagaaac tacggaaaat
    30241 ccggctcctc gtgctgcaag aggtctttta gcttctagga caaatacttt actttctatc
    30301 cctatgttat ttttgatggg agctgcaaga aatctttcta tttcttttga tgtaactagc
    30361 gcggaagctc atacgttttt gggagtgatt ttaggaattc ttgcaatcgt agaaatcaat
    30421 gcgttaaccg caacaccgga aagcgctagt tttaaaccga tcaaaaccgt taagggtgta
    30481 attacttccg gatttattct ttgtttaatt atctacgttt tacttgaggc tcttctttaa
    30541 ttcatgaaaa tcagtaaaaa tcggggcggg ttttcccgcc ttttgactgt ttgtattttt
    30601 tcgattctta ttttagcaaa ttgtaaagaa gacgaaaatc tttctccaga acaaaaaatg
    30661 atttctcaag ggaaaggatt atatattaca aattgctcct cttgccacaa tcaaaatccc
    30721 gctttagatg gtgcggttgg gccggcgatt agaggatcaa attttgaatt attaaaagcg
    30781 aggattgtag aaggaacgta tcctcccggt tatattccta aacgtacgag caaagttatg
    30841 aatagacttc ctctaaacga cgaacagatt cgtagtatag aaacgttttt gaatacgcct
    30901 taatttctcc ctatggagtc ccgaacattt ctcataatat ctacaatctg agaatgaatc
    30961 tttccgttgg atacgactac ctcggaatta ccggaaagaa aatgttttcc attaaaatcg
    31021 gttaatttgc caccggcttc catcaaaatg acggagctgg ctgcggtgtc ccaaagtttg
    31081 actccttttt cccagatacc gtctaacagt ccttctgcga cccaacaagt atctaaaacg
    31141 aaagaaccgg ttcttctcat tgatctaccg caactgataa acgcggttat atcggagatg
    31201 acttcgttta atatttcttt tctatttgtt ggaaaacttg gaactaacat tgcacgagca
    31261 agggattcgg tgttagagac gtcgattcta agtccgtttt taaatgcacc ttgagatagg
    31321 attgcggaat attttgtact gagtcccgga gcgaatacaa ctccggcaac tggggattct
    31381 ctgtgttcga gtccaatgga aacacaatag agtggaattc ctcttacaaa attcattgat
    31441 ccatcgatcg ggtctaaaac ccaacgaaag gaattatttc cttcgtgttt gtagtggtct
    31501 tcggaaagaa tagaatcgga aggaaaattt tgtcttaaat attctacgat aaactttccc
    31561 atcatttcat ccgctttatg aatctgatct ctttcttcga tttcagtcga gaaagagaaa
    31621 gtttttagat ctttctgaag tttcagagct gattcaataa aaataccgga tacggattga
    31681 acggatttga tcctacgttt gacttcctct aacggaaaat caatgggagg ggcaagcgga
    31741 tgttccatag gtttctcttc aaaaagatta ctttcgtttt aggattttcc aaagcatatt
    31801 tccggaagga gttatacctc tttccgtttc gaaggaacga agccattcgt gcaaaggttc
    31861 ctggttcatc aaatttatgg tcatgctttc cggcgacaat aaaagatcaa tcaaatgccg
    31921 gaaggtttca aattgattaa aaattctttc ttgagaactt tctaaaaacc tggaactgat
    31981 cgtatgaagt tctacatcga tcggttcaaa aaccttacct ggtttccaaa tttctttgtt
    32041 gatgtttaaa attgaatgaa tcatagaaat ttgtttagag taatctacgt cgtcgaaaag
    32101 ttcagaataa gtatgttgtg atttgttata agaagaaacg gaatcaacat ctatcatgaa
    32161 ttctgtctct ttatatcttc tggttaaaaa atctaccaag acgtcattct gaaattcgag
    32221 agattctaaa ggaagaattc ttgccaaaaa gtaaattctc cgagttctaa ctgccgccgt
    32281 tttgccctgt acaggttgtt tgacgatcat cgaatttgga gcgccaccta aatacgtaag
    32341 tataaagctt actacaaaga tgaatttttt attttggttt tcttcggaaa aatggatctc
    32401 ttttaccaaa aaaagttggt tcgagttttt tttgggctta ggaattggaa gtacattaca
    32461 tccttggatt aattctggaa tgagttgttc tgcttgtaaa agaaattctt ttgcagctga
    32521 aaagtcgatt tcgtaaactg aagtagatgg aagaataaaa ttttcttcaa attctaaaaa
    32581 tgcagtatgt aaattatcta caaaaatttc atgaggacga ttttgtccag atatggatga
    32641 gagaatttta tttaattctt caatttgaat cagttccaat ggatttacac ctgtttcatt
    32701 ttgttaaacg acatgataaa ttctcataag ttttttgatc taaaaaattt tttatcataa
    32761 aatagaatgt atgttaaaac acattataaa tttatagaat ccaaaaaaga gtcatccttt
    32821 aattcagttt ttgcgtaaaa ttactgtttt aggatcttcg caaaaattaa aaattcattt
    32881 tataattttc ctattataat gtaagttctg tgtaagaaaa tctggaccag gcctcaactc
    32941 tggtcaataa attgtatgaa aaaaacatga tacaatatcg tctttggtta caatttatta
    33001 gagttgttga aaaattaatt ctccatctac ttccgttaca ttgaaacgaa cattaaagca
    33061 gttttgttaa tttccactat gaatttttca ataactctaa tatagaacgc gatgtattga
    33121 gcgacccaca aaactcagcg aatgtctttc ttaggatagg cattcaggaa gcgagaggct
    33181 gagtttgaaa gtgctctgtt gagttctcct gcatcgactg tttcacgtta attcaagtta
    33241 tatgaatata aatggacgcg gagttcttac aatttccgct taaatttcat ttctttttag
    33301 aaagaattct aacttcataa ggatctaaaa tttttaaacc tgcaagactt ttctttccgg
    33361 aatgattaat aaagatttca taattttgtt ttcttcccga tctaaaaatt ttctcaacgt
    33421 tgggtccgta gaaaatgaat ggaatttttg cttcttttaa aatacgtcta taaagaagaa
    33481 caaaacttaa gggttctaaa gaagatccta cgtaaatgac tcttccttta tgataattat
    33541 ttgcagtgat tacgggactt cctttgtaga atttttttcc atctgtataa cgagcccaaa
    33601 cttccgctgt ggtaggttct aaaatttcac aaattttaga acaggttccc ggaaaaaaac
    33661 gaaaacgaaa cttgaccttt tgattgccta ccgattcaaa ctttcgaatt ttaatcccag
    33721 ccatttctgc aaacggtccc ggaatttgag aatcatacat ccatccgttt aaatctttag
    33781 ctccagttct aaaacctaaa actaaagttc caccttctct tacaaattct tccaaacgtt
    33841 taaaaactgt ttcgttaacc attgtataca ttggaagtat tataatttta taatctttaa
    33901 aatcgatttt agaagcggga cggaaatgag tgttaacgtt taacacgttc atgccagaaa
    33961 accaagtagc catttcaata tcataaccaa cttgagacca aggaacaggt gagaatttta
    34021 atccggtgga aataggctgg tgtttccaat ttctagcatt ttctatgtcg tgtacgagag
    34081 caacctcagc cggaaataat tcttctgtaa aatcctccgt gtatttttca atttcttgga
    34141 ttcctttttg aagttcgtaa taacgttctg tctttttttt atcgtgatct aaaatcccgt
    34201 agcaaagttg ttcttgaccg aaacgcgccg ttctatatct gaaaaaataa atcgcatttg
    34261 aaccgtgtgc aatagaatgt ttcatccaaa gtttggtttg tccaggagct ggaagataac
    34321 caagtaggtc gtgtccttga aaaccagaaa tttgttccat aacagtaaac ggaagatttt
    34381 ttaaacctcg gttgtattgt tgcatcgcag agatgaacgg atgaggaaac ggagcttctt
    34441 gttctcccca agtaggataa ttgtcccaag aaatataatc taaataagtg gccaactctg
    34501 ccatgtcaat aatcggtaaa aatggagaag gatagaggtt agtagtgaga ggtcttccga
    34561 ctgaaaattt tctaagaatt tgtgcctgaa gttttacgaa atcgatgatt gtatctgaat
    34621 gaaatcgata aaagtcttga atcaaagaag gatgaaaatt gctcgcaacg tgtcgaccag
    34681 gaatcggaat ttcttcaaaa gaattaaaaa tcattcccca aaaaacattt ccccaagttt
    34741 catttaagtt ttgaatcgtt ttatatttat tttttaacca aattcgaaaa gcttttagag
    34801 atgtttgaga atgatctata tcagaacctt catgcccgat ttcgttgtcg atttgccaac
    34861 caattaccac aggatgattt ccaaaatgtt tagccattgc ggtcacaatt tttattaccg
    34921 cctttctata gttaggtgaa gaaaaacaag cctgtcttct ggtgccaatt gtcctttgaa
    34981 ttccatctct ttcctggatt atgtctggaa attttttagc aagccaagga ggaaaggttg
    35041 ccgtgggggt tcctaaaatc gcggtcattt cgtttttttg gattaaattt agaatatgat
    35101 caaaaaaaga aaaatcgtat ttcccttctt taggttccat catcgcccaa gcaaactccg
    35161 caagacgaac cgaactcaaa cccatttctt tcatgataga gatgtcttct ttccaatctt
    35221 ttcgagtcca ttgttccgga tagtaatcgg ctccgaatat catttcgttc tcctttcttt
    35281 cgaaagaaat ttaattaaag ggcgaatctg aaaacaaaga aaaccgtact tctgggttgt
    35341 ctaaaataaa aaatactgtc ttttctagaa aagtctgaga ggatacaaat gacgcgaatt
    35401 acaatacgtc tgtaacctca attctcattt ctcgccaaaa aggattccat gcacaatcag
    35461 gattcattga tatacggaat tttacccgat gttcacttcc gatattcagt cgccgaaatt
    35521 tcttattccg ttacagcggc ttccaactta cacaacttag atgattcaaa tacggaactt
    35581 cttgcaaaaa ctatgatagg cgcttttttt ttggccgatc agatcaaaga agatacaaaa
    35641 gtaagtttgc aaattcaatt caacgaagat tcttttacac attccgtact tgcttatagt
    35701 gatagacaag gaagaatgaa aggagttctc agagaaagac cggaagaaga cgtagaacca
    35761 gccaaggcaa tggaagatta ttcgggagtg atgaaagtgt ttcgttggaa agacggggct
    35821 tgtatttatc aatctgtagt tccctatctt aatcgaagtt ttgaagagaa ttttagaaat
    35881 tatttaaata gttcagaaca aatcatctgt tttgtgactt tatatattcg aaaaaatgga
    35941 tttcattggg aagtaagagg gattctctta caatcattac ctgaagcgaa ggaagaacac
    36001 attcaaaaag ttgcaagtct ttcagaaaaa atagataaaa atataaacga ttttttagga
    36061 aaggatgttt atagttgtct gaataaaatc ggtgaatcaa ctcgttctgc ggttcaaatt
    36121 ttagaagaag gtcaacctga gtttcgttgt gattgttctg aaaataaaat cagagaatta
    36181 attcaaacat tagggaagaa agaagcaatg caaatcgtgg acgaaatcgg aatgatcgaa
    36241 gtaacttgcg aattctgtac ttctgtttat cgttttgaaa gagaaaaggt aagcgaattg
    36301 ttttgaggat gaattggaac tcgaatttaa aaatctaaaa ctagatgaac ttgacaaacc
    36361 cgccgaattt cttgctttac tgattctttc ttttttaaag gaagggcttc atcctatttt
    36421 tttatttacg ggcgttatgg gagccggtaa aactacgttt gcttctaaac ttgtaaaaaa
    36481 aatttttccg aatacaaacg tcaattcccc cacttatact ttaataaatg aatattcaat
    36541 ctctaaaaaa acggacctaa gtttgaactt tcaaaatatt ttagcaaaaa attttatacc
    36601 taaagaaaaa tttcaaattt atcactttga tcttcacaga ttaaaatctc cggatgaatt
    36661 ggaagattta ggtttcgaag aaatttgggg aaaaacgggg gtttctataa tagaatggtg
    36721 gcagattgca aaagaagatt tgaatctttt gcctttaaaa attgaagtgg agtttaaaac
    36781 tatttctgaa tatgaaagaa ctattataat caaaagtgct gatatagaaa actttgtttc
    36841 tttgaaaaat ttgtgggaac attcgatatg aaaaagattc tgttctttga cgcaactaat
    36901 caatggattt tagtggaatc tttttgttta aatccggata aagaattaga aacaattgct
    36961 tcctattctg gaattcatcc cagagaatct tccaaacttc tcattcagga attaaaaagt
    37021 gttcttcaaa aatcgaattg gaaaacccca gatttaatca taagtgcttt gggtccaggt
    37081 tcttttaccg gacttagaat tgcggttgca accgctagaa atttgtctca gctttggaaa
    37141 attcctgcaa tcggatttga tagtttgaac gtttatactt cgttttatta tcaagaagtt
    37201 ggggatcctg tgattgtagg aatagaagca aaacagaaaa aaatttattt tggaatggaa
    37261 gataacagag gcttttttgg ttcgattgat gttagaccgg aagatattat caataaaatt
    37321 ccagaagacc gtttgcaaac ttttttaaca tctcaaaaat attcggatca tacggatttt
    37381 ttttctggaa attctatatt agaaaattta ccttccgcat cagctttatt gaatcaaaat
    37441 ataaatttga ttcaggaagc tctggatttt ccggatcgat ttccctattg gaaacttata
    37501 cctaactacg tgcgcggaac ctatgttgat gataaatcaa cgatttagaa attatgaata
    37561 taaagaaaaa acaaacaaca gaaaataaat ctgtaaaatc taacagaaaa aagaaaacat
    37621 ttgataaatc caataaaact aaaaaagaaa gaaccgacgg ttttcgtgag aatgaaatag
    37681 gaaaaaaaat cttaaagtat attcaattca gagcgggttc tgtaattcaa tttaaggatt
    37741 tgaacgcgaa aattctaaga gaagaaaatc aaaactctta cggtaaaaaa agagaaaaat
    37801 gggagtttca agaaaaagaa agggagatat tggaaacatt aaaaattctt gaaacagaag
    37861 gattaatcga attagaaaaa aagaatatta ttatcaattc aaaccagaaa cttcaaggaa
    37921 caatttctat tagtaaaaaa ggagacggtt ttgtaaaact ttcttcggga gtcgagattt
    37981 tcgttccaaa tcaatataca caatctgcca ttcaaggtga tttagtagaa gttcgtcctt
    38041 acggagttgg taaaaagaga aggttagaag gagaagtcac ggagattctc agaagagggc
    38101 gcgatcttta tagaatgatc gtcaccgaaa aagagcctaa gtttattttc ggaaaacttt
    38161 tggatataga cggagaggaa aaggaaggtt atcttcttcg taaaacaatt cttacggatc
    38221 ttcaagagga aattcaatcc ggagacgttt tgatagttaa attaaaagaa gaaacggaac
    38281 acgaaaagaa tctttatgag gtccagtttt tacgttttga gtcagatacc aaagaagatt
    38341 tagatctgat gagaatgttg atgaaataca attataatat tctttatcct gaaaatataa
    38401 tattagatct tcctgaagaa gtggacgaag gcactgtgga cgattggaat gaacgtgtag
    38461 atcttaggaa tctgaaatgt attacaatag acggagagta ttccaaagat tttgacgacg
    38521 cgattagttt tgtagaggaa aaaaatcgaa ttcgatttta cgtacatatc gcggatgttt
    38581 cttattatgt aagaccggga aacgatttag acgaagaagc atataatcgt gctacttctg
    38641 tatatttagg aagtcgggtt gttcctatgt tacctcccga gttatccgaa agtctttgtt
    38701 ccttgattgc cggaaaaaat cgtttggctt ttaccgtgga aatggaagct gattggaaag
    38761 gaaaaattac tcacgcaaaa tattataaaa gcataatata tgtaaaagaa agatatactt
    38821 ataacaaagc cgagtccgaa atcttatctg gggattctga taattggatc tttagaatga
    38881 atgaattcgc caaaattctt cgaacaaaaa gaatcgaaga tggaagagtg gatttaaatt
    38941 tgaaagaaaa taaagtggtc actgattccg aacacaacgt gattgaaata gcggttcaag
    39001 ataggctcca atcgcatatt ctcatagaag aatttatgct ttctgcaaat attaaagttg
    39061 ctgaatatat tcgtaagaaa aaacacccga ctttatatag agttcatgaa gccatgaatg
    39121 aagaaaaaat agaatcctta aacgcatttc ttcaattaaa tgccactaaa attttactca
    39181 aagattctag ttacgaatct attcgttcgg ttctaaaaga attggaagca aaacctgcag
    39241 aaagattgtt taatatgttt ttattgagaa catttatgca ggcttattat tctggagaac
    39301 atttaggaca ttggggtttg ggatttgaag actactgtca ttttacgtct ccgattcgaa
    39361 ggtatcctga tctggtttgc catagggttt tacaaaatat tcttttaggt aaaaagccta
    39421 tttatactcc agaagaaata gtgactttcg gtttgcattg ttcacatcag gaacgcaaag
    39481 caagtgatgc agaaagggat tattataaac ttaaggcatg tcgctatttg gaaaaaactg
    39541 gaattaaaga attttcagca acgattactg gttgtaaacc acatttagtt tttgtagatc
    39601 tggaaaatcc tgctgtagat gcttgtttat tttcttctga gtttacggat gaaggtgaaa
    39661 ttcgtttaga gacggacttt tcattttact ctaaaaagta ttctaaaatt tatactcttg
    39721 gagataaaat tgaagtagaa ttggatcgaa tcgactacga agaaattaaa atctttgtaa
    39781 aaatgaaaaa attccaaaag aaagtataga caaataaatt cttttctaat atttctgcgg
    39841 aacggttttt cttagtttcg taagtcatgc aaagtatttt tgaatgttga tacaaaaaca
    39901 tttcgaaagt atttaaaaag tttataatgg cttatattaa aaatcgaaat tactcggacc
    39961 atccataatt ggaggtaaac ttggaatcgt ttttgcagga accaatttct cgaaatcgtt
    40021 ttttaaaact cgttctaaaa ctttcagcct ttttaatgct tcctgggtta ggtgcttgtt
    40081 ctaacggttc cattcccaaa ctgagaggac tgaaagaaac tcaatatcta ggttttaaat
    40141 ccataggtga agtttttcta aaaggaaacc caattttaga ttttgatctt ggtattgcag
    40201 ctgacgatta tatatacgga catccaactc caattgacac cgaagatatt cttttgcttc
    40261 tcggaagaat tccttcttcc acattagcgg cttttatttt cgatttttct ttacagtcta
    40321 tgagttcttt aaacatagaa gaaagagaga aacgtttatt atcttggaaa acttcttcac
    40381 ttggtataaa acgaggaatt tattctattt taagacagac ttccttcttt ctagtttcta
    40441 aagatcaaag aattcaaaaa ttagcaggat acgaggggta atatatgggc ggcataccag
    40501 cagcgaatga taagattatc actccaaaaa aacataagga aattataaaa aaagaaagta
    40561 ttaaaaacgg aatctgggaa ttgaattcag acgtagtcgt gattggttca ggcgcaggtg
    40621 gtgcagttgc ggctgcaacg cttgcaaaga atggttggaa tgtgatttta atcgaagaag
    40681 gttcttattt tactccggct cagtttaatg gaaatgaatt tatctcctct gctagattat
    40741 atcgtgatgc cggttttata gtaactgagg aacagactct tagtattctt caaggtagaa
    40801 caataggcgg ttccactact gtcaactggc agacttctct ttatcctccg gattatgtta
    40861 cggaagaatg ggatcgaaga ttcggattga aaggttattc tagaaaggat atggattttt
    40921 atatttcttc cgttcacgaa agattgggag ttcacccagt tcctcagaat cttatcaatg
    40981 caaataataa tattctaatg aaaggaggaa aatctttggg tcttgatccc gaagttttaa
    41041 ataacaataa tagaggatgt attggtttag gaagatgtgg attaggatgt ccgattaacg
    41101 caaaacaatc catgttcttg acgtatatcc cagacgcaat cgaatctggt gcgaccgtaa
    41161 tcgcaaatat gaaagcacag gtaattcatg atggacctac aaaaacggta attgctgact
    41221 tcacccctga tccttatgaa aaaacaccgg atgtggtcat tcaaaaactt aaaatttcta
    41281 caaaggtagt agtagttagt gcgggtgcaa tcgaaggacc agcacttttg caaaggtcag
    41341 gtataggtaa tgattgggta ggaagaaatc taaaagtaca tcctacgagt acaatttttg
    41401 ccgttttcaa cgagaaaatc aatatgtatt caggccctcc acaatctgcg gttatcaaga
    41461 atgggcataa tcaggataat actggttatg gtttttggtt ggaagtggca cctttccgtc
    41521 ctacgttagt cgcttctttg attccttttt acggatcgaa acaatttgaa cagatcgaaa
    41581 aatattccaa tatgagcgcc ggaatcgtat tggttcgaga cggatctgat ggagaagcaa
    41641 atgcttctgt aaaatggtct ttaggaagaa ggaaagttta ttttgagctt acttccggag
    41701 acggtaaaaa tatgcttcgc ggtttgaaaa tgttagcgga agtacaggct gcagctggag
    41761 ccaaagaact tatcttcccg tttacagata tggaaactcc tgttcttgtg gatcgtaata
    41821 ctaaatttga ttgggttttg gaaaaaaagt tcaatcctgg aagtttagtg gtgggttctg
    41881 cgcatcctca tggatcgatt caagccgcga attctcctga aaaaggagcc atagatttga
    41941 atatggagtt gtacggtcat aaaaatattt atgtgatgga cgcttccgta tatccgacgg
    42001 gtctttctgt caatccacaa attactacaa tgagtttggt gcttagagct tctcaaactc
    42061 ttgctttaaa aaaatctgaa aagttgagtc aattctaaag taatcaataa cgtatgaaac
    42121 tcgttaaaac acgaagaaag gatttttagg atatatttta ggaaatttat tataaaccga
    42181 ttcaaaaaga gatcacaaat tcacttttaa aaaagatttc ctttctaata tttggttcta
    42241 tggcttttcg aattttgttt ttttcgattt ttttgtattc tttctctgtc tcgttgtatg
    42301 cggatttgaa agaaggtaaa aaggcttatg caagaaagga cttttccaag gccatggacg
    42361 agttccagaa gtttaacgat gctaatccca cttctggcga agcttggatg tatatgggct
    42421 atatctacga atatagaaga gattatccaa aatccattca aagttttaaa aaggcggtga
    42481 gtcttagttt acctaaaaaa gatctaatca attgttatca aaaaattatt ctctatttta
    42541 attatcaaag ggattatcac gaagtaattt cttattccaa tcgactttta aaaattagtc
    42601 ctgatctatc gcatattcaa aaaattagat ctacggcgga agaaaggctt tcttcaggtc
    42661 atcacgtagt acatcaccat tctaaaaaac attcagaaga aacggaaacc gctggaccaa
    42721 gtaacgaaga agaatatctt aaaattctaa aaaaggaacc gaacgacgca tctgctcgtt
    42781 ggaatttgtc tctcatttat gcgaatcata aaaaatttca acaggcagaa actttactag
    42841 aaggacttgt aaaagacttt cctgagaaac atgattatct ttacaaatac ggagtaattt
    42901 tgattcgatt ggaaaaatat tcagaagctc ttcgtatttt ggataaactc gaaaataaaa
    42961 tcggaaacga taatgcaaaa atgttatatt atgcaaattt aaatcaagca gttgcatatc
    43021 ataagatgaa acattatgaa gaagcggcta aatattatag aaaatcttat acagctcata
    43081 atacggttca acctttgatc ggattaacta aactcaaata cgaagttaag gattgcgaaa
    43141 acgcaatcaa aactgcggag aaggcgctgg aatttggtga aagaactcat gaaattcgga
    43201 tgtacttagc tctttgtaaa attcaaaata aggaagaaac ggaaggttat acgattttaa
    43261 aggaaatcgc ttctaagttg gaaaaggaaa atccggaatt taaaaatctt ccagatgttt
    43321 ataacgatgg aattttaaaa ttagcccgtt attatacaaa tcgtggagaa tatgaaaagg
    43381 ctcttcgtta ctttcattcc gttcagtctt ctgaggaaga ggaaagggaa tatcgttttt
    43441 atctaggaaa agcttattat tatactggaa agatagatca atcgattttg cttttggaaa
    43501 aagtaaataa ttcttcgggg gcttactatt tattagcaaa atgttatgcg aataaagaca
    43561 atcttgaaaa aaccatggaa tacatacgta aagcagcaga aataaaacca gcgatttggt
    43621 ccactgcagc agaagaaaaa gagtttgatc ggtttaaaga aaaatcttct tttaagtctt
    43681 ttttggaaac taaaggttct gataaagaaa caaatcaaaa taataatcaa gctttagata
    43741 agacctagat tttatattag agttgttgaa aaactttcat agtggaattg gcaaaattgt
    43801 ttcaattttc catttcaatg caaagaaaac agatggagaa ttaattcttc aacaattcta
    43861 ttgtagaatt tttaggaatt aaaaatagga ttttgtattc taaattccaa gtttaagaaa
    43921 ttgtatattc aaaaaataat atatagtaaa ttttaaaaaa atttatactt tatataattc
    43981 attataacca atgtaaaaag attatggtag aaattcctaa gaaattgaaa acgattcata
    44041 gagcggaatt gagtagagtt tttgaaaaat tccctagttc cgattaacaa aactgcttca
    44101 attgcccatt tccataaaat agaaacaaat agagaattaa ttttccaaca attctagttt
    44161 ttattcgtcg aaatcttcta aaagtatgag ctcttacaat tttagaattt gtttataaaa
    44221 tcacaattta tagtggtttc cacattttag gaatcgatct ttaaattcag acttcaactt
    44281 ttttcagaaa aatgaatttc cttaacttga actcgtgtaa ttttacacaa aaattttgga
    44341 gataaactta taaatttcgt aattggatta aagattctaa atccacttgg ccgggagctt
    44401 tggggttgtt caaacaacaa taagtaaaaa tagaaccaaa agaatccgga aatactcgtg
    44461 aaactattcc taacggcccc atacaaattc ctgttaaaag tatattcaat tttctgaatt
    44521 catttgatac aattctaaag gaggaaagaa atttagttaa ttcgtgaata gagtttggga
    44581 atacagcaaa tttataaatt aaaggtagaa tcgatttata tttttctgat tttaaataaa
    44641 aatctttatc aatccaatct ctaatttcct gttccgataa aattccatcg aatttatgaa
    44701 cagatcgaac cagaccaaaa cctttatcta ggttcgattc aaaaagatcg ttagggcgat
    44761 ttaattccaa atccagataa tgaactttag gatcaatttt ggaaattatt ttataaaaat
    44821 ctaattcttc tttttttgca aatgctactt gatcggtgtc ttccggttgt ctgtaagtga
    44881 aaatacattt cgcgttcagt tcttcgattt tatctactaa gttttgtccg atatttttag
    44941 gagaaaataa gtcgaggcga atttcaattc gatcacaaaa gggatgtttt ttaagagaaa
    45001 agaattcgtc ttcgttaatc gtaagaacga ttttaaattc tcgctgattc ataaatcaaa
    45061 gacctttttg taaaaggtcg tggatggaaa cgattccaat cagtcttttg gaattatcta
    45121 caatcggagc gactgaaatt ggattaggcc tagattccat ttgttttaaa acgtcataag
    45181 catttgatcc agatagaaac atagtaggac ttgggttcat caattgttct gccgaaattg
    45241 aggaatccaa ttttccttct tttagttttt tacgaatatc aaagtctgta atgattccta
    45301 aaagtgttcc gtttaaatct gtaactcccg tggccccttg tctttttact gtaatttccg
    45361 tgagtatatt ttctaacttt gtatccggta ataccttggc taaatcttta tctttcctca
    45421 ttacatcatc tattttcaaa ctcaaacgtt ttccaagtct gcccgctgga tgataaagcg
    45481 caaaattttc tcttttaaaa tttttcaatt ccatcaaaca catagcaatg gcgtctccta
    45541 aaatcaaagc aatcgtggta ctagatgtag gagctagctc aagaggacag gcttctttta
    45601 aaactggcgt gatcaaaaca acgtctgatt cttttgcaag tttagaatct acgttagccg
    45661 tcatcgaaac taattttgca cctatatttt taattgttgg aattagattt agtaattcct
    45721 cactttcacc tgatttgcca atggctatga taatgtcttc acacgaaatg attccggcgt
    45781 ctccgtgggc tgcgtctgcg ggatgtaaaa aaacagaagg tgttcctgtg gaagataaag
    45841 tagaagaaat tttttttcct acgtctcctg atttgcctac gccagtaacg attaattttc
    45901 ctttgcattc taaaatcaat tcgattgctt gtttaataga tggatctaaa ttttttctaa
    45961 agtaaagaat ggattctatt tcggtatcga ttgctttttc tatcttttca aaaattggat
    46021 ccaagagttt cctccagttt taacgttttt atatccagag ttaccgatgt caccaaattc
    46081 attccgggga atttaacgac gatttgttct tcattttttc tttgtataat ttcggcttta
    46141 aatccggcga atggcccttc ttgaatgaga acctttttac ccggcaaaag tttttcttgg
    46201 atttcaactt ggattttatc tggatacgtt tctaaaaaag ttcgtactaa atcaagatct
    46261 tcttccggga tgatgtatgg tttacctaag taaaatacaa aatgatgtgc tccaggtaac
    46321 tgtaaaattc taactcgatc tttaaagaat gaaattttta caaagatata agaaggatac
    46381 atcggttctt cgataacctt ccaacgatcg gaccattttt tctttttaga aatgagagga
    46441 agaaaacatt cgatcttcct ttcttggaat aatcgtttta attttttctc ggacctagga
    46501 ttggtataaa gaacatacca ttcgttaacg tcagaattct ctatcatata ttttaaagga
    46561 aaccggaatg atcaggtttg ttccctcttt aagatcgaat ttccaagttc ttaaggccct
    46621 attaaattcg acttcaaaga tcgaatattt acagggttgg agggttctta aaatttcccc
    46681 ttttccgtca gactttattc ttacttccca agaacaatcc gattccagtc tttgatccag
    46741 agcgccttgt ggaaagtgaa tttcgttttt aaatttttca atttcctttc ttaaagttcc
    46801 ttcgttactc aaattttcag acataaaaga ctttgaattt ttatttgaac catcttgtaa
    46861 aaagctgagg gttactgttg gagtagttcc ttttttaaga tgaattttta aattttctat
    46921 ctttgaaaat tttagaaaag ttatagaata aaaaagaaat aataaagtgt gaattaaacc
    46981 cgaaatcaaa aacgaaagtt taacgttcat aaacccatcc tttttctgtc gattggtacg
    47041 gcaagattcc tagggaagtt ttatttagat tttcatatag aatgactggg aatctctata
    47101 aaatagattt actgtgatga atataaaaca tgtggtttta tacaaaagtt ggaatttgtt
    47161 ttaaaacttt atatttttaa aaacggttct ttcataaaat ttaaagcgac taaaatcgtt
    47221 acagagttat ataacagagt accaatattt tgtgttcaaa caagttttat aataaaaatc
    47281 gtggtaattt gtgtataact ctaaagtaga aaaattctta tattctattt gtttttgaaa
    47341 tgatcgttta atctacgaaa aagtaaagtg ctactaattt tataatgatt atataaagag
    47401 attgtcccaa aacctcaaaa aattttatgc aatcattctt tagaaatttt taataaaata
    47461 tagtagttcc tacaaattaa gtcgcattta gaaatttgtg agctttcgag cgatctaaac
    47521 tcattcaact ttcgtagtaa gtagttctca tattggacgg tttttgggat aaactcaaaa
    47581 tagatttcta taagttatat aatagaattg ctgaaaaatt tcataactgc atttaataaa
    47641 gctgcttcaa ttgaccattt catgaaatag aaacaagatg gagaattaat tttttaacaa
    47701 ctctaataaa gtacctagcg ttttacgttg aaataaagtt cgtaataaaa atttacggta
    47761 ctcaatttta taggaattag taatatcact taaagtttaa attctagatc taaacggaaa
    47821 cattaagatt ttataaaata tgtccttaag tgatggaatg aatttttgag ataaaattta
    47881 accagagaca aaaatttgtc ttaaaaactt aaatgcaata aaaacgataa atttttgagg
    47941 tgatttctaa taaaattata ttcaattttt attgatcgtt ttctatatat tttcgatttg
    48001 acgagacggt catcttatat ttttttcttt tgaaacatta tttgaatttc ttgttttaaa
    48061 tactcgaggt tcatttttaa tgtaacggat catgagaaaa aatctcccga ttacaagtca
    48121 agaaataaca atacctatca attcagttct aatctcacgt acggatatga aaggaagaat
    48181 atcgtatgta agtcaggatt ttgctaatat cagcgggttt tccgaagagg aaatgttagg
    48241 cgagcctcat aatctaattc gtcatccgga tgttccttcc gaaatttttc gagagatgtg
    48301 ggaaacgata caagatggaa atccttggag tggaatcata aaaaaccgtg ctaagtcagg
    48361 tgattattat tgggtagatg ctacggttgc tccggtaatg aacgaaggtg tgatttccgg
    48421 ttatatgtcc gttcgtaaaa aagcgactga agatcagatc agaagggcgg aaattttatt
    48481 ctctcaacta aaaaatacaa aatcatttct ttggaaatta agagaaggta ttcagatatt
    48541 attcaaaaaa ctggggcttt ccggaaagat catagtatat gccttacttg ttttcgttcc
    48601 cttattgttc gcaaatttcg aatggattcg aaatggtatg atcgtattac ctatgttagg
    48661 agtttcttgc ggaagtgtag gaattctttt tttgatcaat acaattctaa attatcgaaa
    48721 agagattcga gaaattattt caattcaaaa agaaattgta tctggtaatt tcctcatgga
    48781 aattccagaa aaaaaaggga attccgaaat atttgaaatt cgttctagtc ttagagtttt
    48841 tgtaatcagt atttggggat tgttggttca aattaaagaa aactttgaaa agaatcagga
    48901 actttatcaa tatctttctc agtcgagtga acaatttcaa tctaaaacac aaaatcaggc
    48961 cgcttctgtg gaacaaacag cgtctgcttc tcacgaacta tcttcaacgt tagatgaaat
    49021 tgtaaaatca attcatttac aatctacagg tctgaccgca attaacgacg gaatcggaaa
    49081 agtaaacgag tcgattcaaa acgtatctaa atctatggat aatctttctt ctcaaacttc
    49141 ttccgtaaaa gaaaaggctt ctcaaagtga aaaaactttt gaaaaagcaa ttctagcaat
    49201 gaacgaaatc aaagaatatt cgaacggaat ttcaaatatt ataggaatta ttacttcgat
    49261 ctccgaaaaa acaaatctac tatcgttaaa cgcttccatc gagtctgcga gagcgggaga
    49321 agctgggaaa ggttttagtg tggtggctga agaaatttca aaattagctt ctcagactag
    49381 agaatctatc aaagacatag tcaatctaat agataacact acaaaggcgg ttaatttagg
    49441 cgcggagaaa tttcaagaat ccttatccat cgttaaacaa cttacggatt atataggcga
    49501 agtaaattct tccgctacga ttgtgagagc atctttattt gctcaggcgg aaaagttggg
    49561 agaaatcaga aagaatacgg atcaagtcaa tcaactcggt gaaaccgtaa gcgaatcttc
    49621 cgggtttcaa aaaacggctt ccgatgaaat ttctttatcc atgcaaaaca tcgcggaaag
    49681 ttcggaattg atcgcaagaa catccggaga aatcaaacaa ctcgtagacg aatccattcg
    49741 taaagcggct aagttgtacg aaatcttaaa acattttaag acttcttaaa ggccgtccca
    49801 aaacttaaac acttacccat agaaggtgtt tgctgagttt cacaaaaaat gtgggaacta
    49861 ccacaaatct ataatttacg gtagaacttt gaaatgtgga actctcgccg aattttaact
    49921 ataaaaaatg aatgtttaac gtggatttgg cgcaagaaaa aattttctaa gagtagttcc
    49981 tagaatttta gaatttgttc gtaaaatcgt gatttgtggt agttcctaca tcattttaca
    50041 gacaaaccta agttttgtgt tagtttctac gttttaaagt tgttttggat aatccatatg
    50101 atttctcaaa ctcaggcagg cgggaattgt ataaattcta aatggaaatg agtggtagtt
    50161 cccacattaa aagaattgat ctgtaaagtt cagattccaa cttttttcag aatcgtgagt
    50221 tctttatgcc aaattcacat tagcaaaaga atgttaaaaa gctataagtc attcaaatac
    50281 gacggttttt gtgggaacta ccacattgtt gaaattcaaa gacgattgat tctaaggttt
    50341 gggaaaactc taaattcttt tggaaataaa agaaactgcc gataactaaa tcgatgggaa
    50401 atcgatttct cagactgacg atttttatat ctatagctct cacgcttttt tctttttggg
    50461 atcatcatct tgtaggttat ctaaaagatt ttatcgtgtt tatccatgaa atcggtcacg
    50521 cgatcgctgc tttattaacc ggtggttctg ttcatacgat cgaacttcac ggaaacgaat
    50581 ccggagaaac tattgcaagt tcaggaagtg gattttttat ttttgtagta tccgctggat
    50641 atttaggatc ttgtttgatg gggggttttt tattaaaccg aggtttttct ggaaagatga
    50701 tacgtcccac tttgatttct tttggaacga ttcttttact gatgacaatc tcttattcca
    50761 aacctggaaa cctcgcacaa tatactggaa ttttttgggg tttgggattt gtattgcttg
    50821 ggctttttaa tcttagaatc aatcgatttg tcctcgtttt tataggaaca agtatttccc
    50881 tttatagttt atacgacctt ttagatttta ccggaaacat agcatacaca gacgcaggga
    50941 ttatggcggc ctggataaca ggagcaaatt cttctcaggt agttccaaaa tcggtaatcg
    51001 ttttgggata tttgattgct ctcctttggt ctttttttag cttatccatc atattcgtat
    51061 cggttaaaaa agttttccaa tcagaagaaa tcgtagttcc ggaacaagaa ttccaacaaa
    51121 acgatttttt ccaatcttcc gaaaacgaaa ataaggaaac tccatttcct ggagaagtaa
    51181 ctcccgaagt tatggaatgg tttttcagta aagggttgga tctaaacgga aaaccgctac
    51241 cagcggagtt tttagaaaaa gaagaactat gaaaaaacaa agaatattga tcacaggggg
    51301 ggctgggttt atcggttctc atctgtgtga aaggcttttg aaagaaggca acgaagttat
    51361 ctgtttagac aacttgcata ctggaagaaa gaagaacatt caaaaactct taaatgattc
    51421 taagttcgaa tttatcagac acgatgtaac tgatcccatc aaacttgaag tagatcagat
    51481 ttataatatg gcttgtcctg caagtccggt gcattatcaa tcaaacgcga tcaaaacgat
    51541 caaaacaaac gttttaggaa tgatgaatat gctcggtctt gcaaaaagag taggggcaag
    51601 aattcttcaa gcttctacca gcgaagttta cggaaatcca ctagaacatc ctcaaaaaga
    51661 aacgtattgg ggaaacgtaa acccgatcgg aatcagaagt tgttatgacg aaggaaagag
    51721 agtcgctgaa actctttgtt tcgattatca gagagatcat aaggttgata ttcgggtaat
    51781 tcgaattttt aacacatacg gtcctagaat gttaccggac gatggaagag tggttagtaa
    51841 tttcatcgtt caggctctaa aaaaagaaaa cataacattg tacggagatg gagatcaaac
    51901 acgttctttt tgttatgtgg atgatttagt agaagggatc gttcggatga tgaacaccga
    51961 aaatttcaat gggccagtaa atctaggaaa cgacggagaa tttacagttc gtgaattagc
    52021 ggagttggtt ttaaaagaaa ctggttcttc ttctaaaatc gttcataagc cgctacctca
    52081 agatgatcca gcgcgtagaa aaccagattt gactcttgcc aaacaacaac ttggatttga
    52141 accgaaagtt tctcttgtgg aaggaattcg gaaaaccatc gaatacttta aaaataactt
    52201 ggattaaatt tacacaaaga aattctggac gtactttacc gaccagtccg gaagcactat
    52261 ttgatcaccg ggaataaatt atgaacattg gaattctaaa agaatctaaa gaagaaacga
    52321 gagtatccgt tacaccagac attgtagatg cgcttaaaaa aatcggggcg actgtactcg
    52381 tagaaaaagg cgctggagaa caatcttatt atcatgatga agattataaa aaagctggag
    52441 caagtcttgt atctcgtcaa gatgttatta ataagtccaa tctcattgta agcattcatt
    52501 ttgccgatcc tacaacatta ggaaaaatga aaccaggaac catttattta ggaatgttcc
    52561 aacctgcgat gaatgcacaa acagttcaaa aacttgcttc taaaaaggta gaagttttaa
    52621 gtttagatgc aatcgcaagg attacgagag cccagtctat ggacgtactt tcttctcagg
    52681 caacagttgc cggttacaaa gcggtattgc tcgcggcttc tcatttagcc agattttttc
    52741 caatgcttac tacggcggct ggaaccatca cacctgcttc cgtgttgatt atcggagccg
    52801 gagttgctgg attacaagcg atcgcttcca gtagaagatt gggcgcggta gtagacgtat
    52861 tcgatacaag accagaagta aaagagcagg ttcattctct tggagcgaag tttgtagaag
    52921 tagaaggtgc ttcccattct gctgctgctg gcggttatgc ggttgaacaa accgaagaat
    52981 ataaaaaacg tcaacaagaa gcgatcgata aatacgctca aaaggcggat gtaatcataa
    53041 caactgcgct cattcctgga aaaaaagccc cattattgat cactaaaaag atcgtagata
    53101 atatgaaatc aggttctgta gttgtggatc ttgcttcttc tatgggcgga aactgcgaat
    53161 atacaaaaca tggacaaaat gtagttactc caaaaggagt taccgtgatc ggtcataaaa
    53221 atcttgctgg ttcgattcct gcagacgcat ctaaaatgtt cagcaagaac gttttaaatt
    53281 ttcttaaact gttgattaag gataaaaaaa tcaatttaga tctaaatgat gaaattcttt
    53341 cttcgactac aattacttac cagggtgaag ttcgtcataa acttacgtta gacgctttgg
    53401 gatctaagtc aggagcagca aaacctaaga agagcgcttc caagaaataa gccaaaaaaa
    53461 ccgaaaatcg tcccgatcat ccagcctccg atcacgtcgc ttacaaagtg atgaagagaa
    53521 agtaaccttc ctactccggc taaaaaactg attaaaatca gggccggaga aaatttaaac
    53581 aacagtacaa gaatcaaaac agctgtcatc gaattggcgg cgtgagcgga aggaaacgag
    53641 tgtttcatat ccgggttaga atcaactttt ccagcgatcg tgatgagagg cctttttctt
    53701 gcgatgagct tttttagaaa aagcacaaaa cgatcatttg cataggtgat taaaccggta
    53761 aaaagtaaaa cccaatacca aacgattgga aggtcatttt tcaaataaag aaaaggaagg
    53821 agtatcaata gaaatacttc tccacgattg attttggaaa gaatacgatt caatctagga
    53881 ttgtggagat ttgtccgaat ccaagtagag agtgaaaaat cgatttgatc tacaatgtct
    53941 atcaaagttg aaagtctttt ttaagagtat ccgaaagctc ttttcttgga aggctttttt
    54001 gttctccgga aattaggtct ttaatttgga ccgtttccgt gcggatttcc gattctccaa
    54061 ggaataatac gtagcgataa cctttttttt ctgcgatttg aatttgtttt ccgatttttg
    54121 cggaatctaa cattgtttcg gtgagaattt cattttcacg gagttcttta gaaagtttga
    54181 aagtatctac aaaaagagat tcatccataa ttggaagaaa aatggttttt tctctactta
    54241 gatctggaat tagattatga ccttctaaaa aatttttcag tgttacgtcg cctaatccaa
    54301 agccaattcc ggataattgt tccttggaaa acaaaccgat gagattatcg tatcttcctc
    54361 caccgtataa ggatcttcta ttttctggat tggtatcgaa aacttcgaag atacaaccag
    54421 tgtaataatc aaatcctcgg atgatagaag gatcgaataa caactgttta tcgattccaa
    54481 gttcgcctaa ttcttgaaat aaattttgga taaaagaaac agaatttgta tcgattcctg
    54541 gaatcttaga aactgtttct aaattagaat tgagatacgt ttcaatcagg gagaattgtt
    54601 ctttaaaatt atttaaaaaa ggtttcattt ctgtttcgaa agcttcagaa gaaattttag
    54661 attttttatc taaaagttta gaaaccccgt gaacttgatc accattgagt ttgagggaat
    54721 tttttaaaaa actatctaaa agttttctat gagaaacttt gatttgataa cttccaatcg
    54781 gtgctccgaa cttttttaaa atcgaatccg caatcaaaag aatttcaagt tcggcgcgat
    54841 gagaatccac tccaaaaaga tccacattca attgccagtg ctctctgagt ctacccttgc
    54901 caggttgttc gtagcgccat aaattaggaa tagaaaacca acgtacaggt ttaggaagat
    54961 tgcgtaaatt tcctgctacc atccttgcaa gcgtaggagt catctcagga cggattgcaa
    55021 ctcttctttc tcctttatct ataaaatcgt ataactgccg ttcaacgatt tcttctccgc
    55081 ttttagcttt gtagagatcg aaggattcta aaataggacc gtcgtattcc tcgtagccga
    55141 aagagagaac ggtttcccgc ataacggaaa acatccagtt ccgaagtctc atatcctccg
    55201 gataaaaatc tctggtcccc ttgtaaggag ctgtggttaa aaagtttttc tgattttcca
    55261 aggcaaatta ctgagtctta atgaagttca tatttttctt caataaagtc atatttgcct
    55321 tagcatcgtt ggagccaact atttctgcgc ctacgtgata gatttctccg acttgggaaa
    55381 tatgtcggat gtgaaatgca aaccgcagag gggcttgcat cttaaaagta atgtccgcag
    55441 taaaaactgg tttgtgtaaa aaagattgaa tcaattctgg atcggttact tcgagtagga
    55501 ttccgccttc tgatatattc agaatgtttt gtctcttatc cagagatttt gtatttgaat
    55561 ctcccattct tgaattaaaa atttcttcca tctctttgta aagaggaacg acttggtctg
    55621 aaatcgggcc ttcactcgat tcgatcactc ccatcgcaaa tatttgagtt tcgcccccac
    55681 ttttaaaaag gataggatag ataagaagag aacgagtttt actgcttttg aaaaaacgaa
    55741 gtctttcttc taaaatcaat tcctcttgga gagtttcttt gattgggagt aaatctaagt
    55801 ttgcaaattc cccttctgga tttgaatcca aagtggacgt atcacggata taaatcggtt
    55861 ttttatattt ttttactaat tcttcttctg gagaaagttc tttagaagaa ttgaatacta
    55921 gcttagaaga aggataaatc tgttttactt ttcgatttaa atcgttaagt ataatttgtc
    55981 cggaagtccc tagaacttta gcaatatcta attcttttct aggaattaaa aatttatgag
    56041 ctatcacttt ccccatcaaa ccttcgatac gaggagacat tctttttgct tttgcgatcc
    56101 ttgcaaagag aggtttgcat ataatctgag tgtcggtttt ttcgattacg tcaaagctga
    56161 tctctatgtg tttggagagg gttctataaa gtacaagttc gtcgttgatg tttgttaaag
    56221 tggaatcaat tggaaaaatg aaagtaccgt cttctctaat ttccatcggt tttaattcct
    56281 gatgaaaagg agattcttta acgagtagac cttgaaagtg aatatattcc ttgagaatat
    56341 actttatctt attcacatct tggatcgttt cccaagatct ttgagcttgc atgtgggttt
    56401 gaaattgtac cctcatgaaa actcctcaga gctttctaaa accaactctt ctattttttg
    56461 ctcttccggt ttctgtctca ttgtctgcat ccggttgtga ataccaataa gccctgattc
    56521 tcattctttt ctccggaatt ccttttgaaa gaagatactc gtaaacgtta cgggctcttt
    56581 tggcactcaa tcttgtgtta tattccttag aggctacgtt gtcggtatgt cccccaattt
    56641 caattttatc ggacgcattt ttcaaaagat agcctacaag aggatctagc aactttttat
    56701 tctcttctgt gatttttgtt ttattaaatt cgaaataaac tcgtagatta taaaccggat
    56761 ctacgtcgct ttctgctttc agataaattg ttacagttcc atttttggaa atattttttt
    56821 gaataatatt gatactttca gaaatatatt tcgaagctgt tgcaaataat tcaaaatcgt
    56881 tatctggtaa tttgttaata agaaaagatt ttttatccgc atcttggaca agagattctc
    56941 ctttgcggtt tataggtgta aaaagagtaa ctttagcgtc tggtatgatt tgttttgtag
    57001 atgcgtctgc tacgatgact ttcaacgcgg cagaatttgg tttttgattc tctatgggtt
    57061 gttctatttt tgtttcttcc gttttacctt ctccaacttg aattggtaaa agaacgtagg
    57121 ttctataaac ttttcgattt ttacctatgt ttcctcttaa atccaaaata tcctcttgag
    57181 gatgaaagcc aggagaacta atttctattt tataaacctt tccggtttga agagttgttg
    57241 caaaattaga aggttttcct ttgctaagat ctcctccgat tcttttcgaa gtgattacgt
    57301 tagccggttt agttccatca taaattttta aagtagaatc tagtccaatc attgtctttt
    57361 cggaaccatc caaaactaga cctttgaagt ttaaagtata ggagttgcga atagattccg
    57421 gaacttgaaa gcggaaaatg tcaaattgac cttctccacc agaacgattg gaagaaatat
    57481 aagcccagat accgtctttg tcaaaactga ttccttcgtt atcaaaacct tcccacttat
    57541 cagtgttaaa cggtttggga agaagtaata aagaagattg atcaatttta ggaattaaaa
    57601 tttcagtcgg tttggttgta ggagtttctt cggtttcttc ttcgtcttct aacatgttgt
    57661 ctagagcaga tttatatttt aagaatattc taaaaatctt aaattttttt ctttcgtctt
    57721 ctcgattaga actgaaataa agttgttctc cgtcttgatg aatgaaagga agaatttcac
    57781 tttcggaaga gttgagggga gaacctaaat ttttaggttg ggaccaactt ccgttttttg
    57841 gattacgaac cgagatccaa agatcgaaat caccgtaacc ccccggacgg tccgaagaga
    57901 agatcaaaaa atttccatcg ggagaaattg cgggcatctt atcattgaag ttggaattaa
    57961 tttcactgag atgttctggg tctgtccatc ttcctgtttt tttatcttta attgttctat
    58021 aaatattcaa accttcaaaa ccggaacgcc caacagcaag gttaattgta gaagtaaaat
    58081 aaatttccga aggcgcgttg ttagaatcga aaagaattga aattccacct tcaaacgcgt
    58141 tagagttgaa tagatttggt ttacgaactc cagcagctgg tggacgtttt aattcttccc
    58201 aaatattttg attcatgttt acgggtttag tccattctgc tggtatctcc ttatctaaaa
    58261 agcgaatgtt ctcggaaatc caaatgtcca ttcctccttc tccgcctgga cggttggact
    58321 ggaatacgat gtatcttcca tctgggctta ctataggatt gtattcgtcg ttttgtgtat
    58381 taagaggttg accaaattgt ttttccggaa ggtccggtag aggttgagag aaaacgggca
    58441 aaaaaataca aaaggccaga ataaaaatta atttagaaaa aggacgcatg aacccgctcc
    58501 gaaaagaata taaagattat tgtttttagt ttaaattcag gatcttactt agagtatcgg
    58561 tcttatatct aagtttttaa agatggaaag taaacaagat tcgaattctt caagttattc
    58621 tacaaagatc tttggggtat tgaatattac cgaagattca ttttccgatg gaggaaagta
    58681 tcttactttt aaatcttcct ctgaaaaagc aaattctctg ttaaaccaag gcgcagatgt
    58741 aattgatata ggcgctcagt cttctaatat tcaagcaagt ttgatcggtc ccgaaatcga
    58801 atggataaga atgaaggagt taatttccaa tttggttgca aaaggagttc gtatttccgt
    58861 agattctttt caacctcaag taattgctag ttctttatct gcgggtgtgg aatttattaa
    58921 tcatatccga ggttttgtag atgaagaatc tattcgagag atttccaaat atgccagaac
    58981 caatcgaaag tttattttga tgtattctca taatcattcc aatcgtgcgg aaacaaaatc
    59041 acatctaaca ccaaataatg taattttaga aattgtacgg ttttttcgtg aaagaaaaaa
    59101 aattttatta aacgcgggaa ttgcacaaga gcaattgatc tttgatcctg gaatgggttt
    59161 ttttctcagt tctgattttc aggtgagttt tgaagtatta aaaaaaatta aaactctcca
    59221 ggaagagttt tctccgatga tggtttcggt tacaaaaaaa tcatttttag gaaacgcgct
    59281 cggaggtttg aaagtagaag aaagagaaat tcctaccgta attgccgaac tttatttatg
    59341 tattcaaaat gtagaatata tccgaactca tgaacctaaa aatttaaaac aagctttgaa
    59401 aatttggaat ttaatgaata agtaattgtt atggcaggat caaaatccgt tcggcttcaa
    59461 tgaggaagcg agacgtttag gttatccagt ttactacccg acttataaaa acagcatcga
    59521 aaattaataa tcgattttac caaggatgtg gaagttttca aaaaatggcg tttaatccgg
    59581 atttgttaat ttttggaaga agatctcaca tcagcataag tattattttt atgcgccgag
    59641 tagtaagttt ttcgataaag taaaattaaa gtaaattcga tctaagaaat ccgttttatc
    59701 ttagtcagtt ttttcgtaaa aaatagatgt gggaactctc acaaatcatg gatttacagt
    59761 taaactttgt aaattgtggg aactactatg gaatataaaa gaatcattaa tcagattttt
    59821 gcacaaaatc gctgttttgc ggtcatcgtc aaaatttaaa tcctatttta acgtgaactc
    59881 ggtgtaaaaa aattttctaa aagtaaaagt atgagttcct acaattttag aatttgctcc
    59941 taaaaatcgt aatttgcagt agtttgtttc cacgtcattt tacagacaaa cctaagtttt
    60001 gcagtagttt ccacacttga atttgaatac gacagattca agtgttataa acttctattt
    60061 tataaattgc ggtagttctg catttaaagg attaatctgt agagttcaga ttccagcttt
    60121 tttgagaatt atagattttt tgccaaactc acgttgggac atgcagtaaa tttctattac
    60181 aaaatactgt ttcagcgcag aatactgggt gctttatttt atagttctaa gtatttatct
    60241 tcctacttta atatcttcga tcgttttttt tccggaagga ttgagagttg gcagaacgtc
    60301 ttcttcttta atttgtatac ccttggcttg cattttttta atataagtaa gaatcggatg
    60361 taagtccgag ttcggattta ccgaaagtaa aatttttttc cagagttcta taaacgaaaa
    60421 agtttctctt tcggattcgg gggattttcg aatccattcc agagcttcgg agtaatttcg
    60481 tttttcataa tatgcttttg caatataata atttaaatcc ggaatcttat catccgtaga
    60541 attaagattc attgcgaaca ttaaaagatc gtcccatttt tccagatcat gagctaaaag
    60601 aaccatagaa gcacgagcgt ttttatgata tggattgatt tctaaaattt tttccaaata
    60661 aaaatacgct ttttcgtaat cttgtttttc gagaaaatat gtactcaatt cgtcccaaga
    60721 tactacttcc atacctggga ttttagattg aacgtctaaa agtaaaatgg tttcttcttt
    60781 ccgattctga tttgtgagta attttttgac ctgctgaatt tgttctttct ttgcagtttt
    60841 tagataaata gaaatttctt tttttgagat ttcgtattca tcgattaaat aatacattcg
    60901 aatcaaattt gaaaaacata ctgggtttga ttctgaaatt ttcatacact ctttccaaaa
    60961 cgattctgca tcatccaaaa gcgaattttt tgcaaataaa attcccaaat tatttttatc
    61021 ttccgctgta gttcctttgt ctctaagctt tcttactttc caaatcgaat tcattttttc
    61081 taattcgttt tgtggaaatt cagtagagtt caaatataaa aatgaaacat ccgtttctaa
    61141 gacttccgcc tctcgaattg gataaataca aaaatgaaaa agggaaatga taaaaaatgg
    61201 taaggtgcgt cttaaaattc gaaaagaaaa acgtggtagt tcccacagat tacgtctcat
    61261 aaaactcgtt ttacaatttt gaattatttt ttcgatagta aattcccgta tgagttccca
    61321 cattttctga attttgcaac agatctttaa tgaaaaaagt cttacccgaa cgaatgataa
    61381 aaaaaatcgt tttttaagtt tagtgtaatt gtttcttaaa tattgtaaaa tatgaaaact
    61441 cttatacaac tttgtcttac tataaaatat catcttatca ttcaaaaatg tagggactaa
    61501 tacttaacgt ttttctaaaa ttcgtttttg aatagatcaa aatcagacat cgttttgtga
    61561 atttgattct tccaattgtt tttgtgcata gagcatgtat tttagagctc gctctttgtc
    61621 accatggaat aaatacatca aagaaagatc aagtgcatcc tgagggtttg ggggagagaa
    61681 gtcttctgga ttttcctgac tcatttcaaa ttttgatcga aattcgttca atttattttt
    61741 tgtaagcttt tctaatgaat caaagaaagc tgcttcttct ggattttttt tgaattcttc
    61801 gattgtgtct gaaaaacgag taaatccttt cgattgtgaa gtcgcttgtt taagaatttc
    61861 aaaagactgt ttaaaatttc ctagacgagt atgaacttca gaaagaagca cctgcattct
    61921 agaatcgttc ggaaaaagtt tgcttacttt gttggccgct tcaagacatt ctttccaacg
    61981 ttctttttca aaatatagag ttgcaagagc tgtaagcgcc attcgatttt taggatctaa
    62041 ccgaatcgca ttggtaagat aaagttctgt tttatcatcc ttctcaagtt gtctataaca
    62101 atacgcaagt agaatatgtg actttaaaaa tctcttttca atttctaaag attttttaag
    62161 agatcgaatt gcagtctctg tttcgccact tctataaagt tcgattccaa tgttatagta
    62221 aagttcaggt gattttccaa cctgtagggc tttttgatag atctcaatcg cttttttgga
    62281 gttaccttgt ttagaataaa gcgctcctaa atttaaataa gacttttggt attttggttg
    62341 ggattgaatt aaaccttcat aaagtaaaat cgcttctgga tatttgcctt ctttttctaa
    62401 gttcaaagct tggttgaatc ttttgcctat atccgctcct gtcatagtat aactatcgga
    62461 atcatttcta tcccggacga ctcaaaaagt tgtaatggtt ttttccagat caaccgattt
    62521 gtttaaagga atcaatagga ccgaggaaac tatgaaacaa atagcaatct taaccgccct
    62581 gatcattttt acgtcttgtg cgtcggtaga gtctaaacga agcgtcagcg cttctggaga
    62641 tccgtcggag attttttttg aaaaagaaat tattccgatg gattctaatt caaatttcgt
    62701 ttctcaaaaa cctgcacgta gatctttcga agaagaattg aatgttgaaa agtatgcaaa
    62761 agctcaacca cctgaaaaaa ccaattcttc tggagatttt gacgaagttg gaatgtcttc
    62821 ctggtatggc gcaaagtttc acggtaaacc aacggcaagc ggagaaaaat ttgataaaac
    62881 aaaactaact gctgcgcatc caacacttcc tttaggttcc atcattagag ttcaaaattt
    62941 agaaaatcaa aaagaagtta tagttcgtgt caacgataga ggaccttttg taaaggatag
    63001 aatcattgat ctttccgaaa aagctgcaga tactttagat tttaaagatg taggtattgc
    63061 taaagtaggt attaaagtag taaaacgtgg aggagctgca aacgaagaat ccgaagatct
    63121 cgaaaattct gacgatgaag aagctctttt agaagatggg aaacctgaaa aactaaatcc
    63181 tcaaaaatcg gattatcaaa acaaaccgat tgccggtgga aagtatatca aaggtgctcc
    63241 taaaggatat acggttcaag taggtgtttt tcgggaacaa tctagagctg aatcttataa
    63301 atctaatctt ggacaagaat acggtgaaaa aactttccta tttacaagag atggtttatt
    63361 tgtaattcag ttaggggatt tcgcaagtag aactgaggcg gagtcgttga aatcgaaatt
    63421 aaaaaacgat ggaattgact gtttcattcc gaaaaaataa ccacctttaa attttaaaaa
    63481 aattgtttcc tcgttagtaa accccgtaac tttttgcggg gtttctctta gattgtaaga
    63541 gtttatattt taaagttctt acagattgtg attgtttcgc aattattact tggacgtata
    63601 aatagaatac ttgggttcaa ttgtttcaaa aatttgaatg ttttggcctg ttctaaaatg
    63661 tcgtaaatcc cgaatttgcg gtatttttaa gtatcgttat ttttttcgca aattcggtcg
    63721 ttaataactt ggtattattt tcatatgtcc taggagtaat cacttttttg agaaaatctg
    63781 ctattaaggc agttcttttt aatctcaaac acgattacaa aatgattcga attttctcaa
    63841 agacaaagaa gaggatcgta tcaatattac ctttcttcac gatttgatcc tttactcttt
    63901 ttcagattcg gctacataat aaatatataa tgtgaatttt aaaatgaatc tgcgcttatt
    63961 gatctaaata acgtgaattc agcctaagaa atgagaaaga gttttctaaa aagaagcacc
    64021 tacaatttca gagtttgttc gtaaaatctt gatttgcggg agttcccaca ttttaggaat
    64081 cgagatcaca tttttttttc gaaaaatgaa ccatggattc cttacgtcga actcatatta
    64141 aataacatga attcggcata atgcgaaagg gattgatgcg aggttaagtt attagtattt
    64201 tataaaaatt taatctagtt ctggagtttt acaataactt gaccagagct gagagcccgg
    64261 tccggctgcc atagacagcc ggattcgccc agattttttt acgtcaaact cacgttaaat
    64321 aatttagaat cgtaaatttt caaaatagat ctttaaattc ctccgccgtg tataaattca
    64381 tctaaaattt cttccagatt gtcgtttgac ttaacggaat gaatcccgct cttatttata
    64441 gaatgtactt ctttttgaag agtttctatt ctttcaagta agatagaaaa tactttagcg
    64501 accgggtccg gaatttcgtt atgatccaac atgtgttcgc cttcttcgcc gattggcatt
    64561 ttagagcgaa ctactttggc aggaattccg actaccgtac tatcgtgtgg aacgtctctc
    64621 ataactacgg atccagcacc tacacgtacg ttttttccga tcgtaatatt tccaagaatt
    64681 ttagcgcctg cgcctaccac tacgttttcg agcaaagacg gatgacgttt tccagattct
    64741 tttccagtac ccccaagagt aacaccttgg taaattaaac acccttttgc gattgtggcg
    64801 gtttcgccga ttacaactcc gtgtccatga tcgatcataa tcccgtttgc aatttttgct
    64861 ccgggatgaa tgtcgattcc agtaataaat ctggaaaaag tattgatcat ccttgggatt
    64921 aaagggagtt tcatcctata aagaaaatga gccagtttat gaaaccagag ggcatgtaaa
    64981 ccgggataac agagtacaat ttctaagtaa gacttagcag caggatcata tttccttata
    65041 aatttaatat tttcaaacaa atgttaatct ccattttccc aaaactacaa ttaacctttc
    65101 tgaaacaatt cgacattctt tttcaaaaac ttgggaagat aaattttaaa aattatcata
    65161 cctgtaaagt atttggtttg aacgagaact gttaaggaaa aggttcaaaa ttcgtgatat
    65221 gatgtaaaga ggattctttc taagaagaat agaatataaa tttgaaacaa tataaatttt
    65281 caacacacat aattttgttt gtattaacct ttttgactct cacatttcag agtgaatttt
    65341 tcaagatccc tttcttatcg gctgaatctt taaaggaatt attttttctt agacttcctt
    65401 attctctttc tttgattata attcttttcg ctcacgagat ggggcatttt ttagcagccc
    65461 gttattacgg tattcaagta acctggccgt attttatacc gattccatta gcccctattg
    65521 gaactatggg tgcggtcatt cgaattctgg aaccaatccg gaataaaaaa caactctttg
    65581 acatagggat ctggggtcct cttatgagtt tgattctttc cgtaccttgt tatgtggtag
    65641 gaatttatat gtcttctttg gttcctatgg aaagtgtaaa aggaaatcca ggaatcattt
    65701 cttttgggga atctattttt acgattttcg taaatcaatg gattttagga ccttttaatc
    65761 ctgccattca agacgtctgg attcatcctt tggctcaggc gggttgggtt ggacttcttg
    65821 taacggcgat caatttactt ccgtttggtc aattagatgg tggtcacgtg atttattccg
    65881 tttttggtga aaaatataga aattggattt attatctttt tatttgtttt ttgtttctat
    65941 gtctgtggaa tttttcctgg ttactgtggg gtttcctgat ttatttcatc ataaaaatag
    66001 aacatccttt tgttcctgac tcggcggttc cattggatcg agttcgaaag attggtggtc
    66061 tgttgatttt atttacgttg atcttcatct ttgtaccttc tcctatccaa tttggaacgg
    66121 atataaatcg gcctggtctt gctgaggaaa tatggacttc tctcaaatcg gtttattcag
    66181 atctttaatc cttgttctgg tcgtaatttc gactccggtt tttgaccaag atcaagaaat
    66241 caaacttacg gaaaacgcat acggtttcac atacgacggt acaaattttt ggtatttaga
    66301 ctctacacat agatctttat atcgagttga tccaaatgga aaacaagaat cgttttcatt
    66361 gaacgttcct tttcttacag gaattaattt tgattctcgt gaaggaagga tttttgtggc
    66421 cggacgaaaa cttattttaa aggtagaacc caatacaggc ggtgttacag aaagaattcc
    66481 ggttccgatc gaaaaaattg ccggggttgc aagtattaat tccctactct atattttaga
    66541 tcaagagaac ggaaaaattt ccattttgga caaagcaacc ggaaaattaa tcggaggttt
    66601 tttaacggat cgggctcaac ctagggattt agtttttgca agggattcta tctgggtttc
    66661 agattcttcc gatggaaata tctatcgata caatccggat aatggagcga ttactggttc
    66721 catcaaaaca ccttctaaag aaattagagg aattgttttt ttaggaagta aaatttttgt
    66781 aatcgatcga gctggaaaag aagttcgaaa ggtttctttt gtagagacag atcgttttat
    66841 tgcttccgga gaaactattc gtctaatgaa agttaggtta actttttcgt taaatgaaat
    66901 atcgatcgcg ggaggttctc ttggaatttt tcaaccaccc acgacggaac accagagaat
    66961 tcgaaattta aaaatggctc aaactggatt taaacaggat tttatcggaa gtgaaaaagc
    67021 gtttgtaaaa gtccttggtg tggatgattc taaaggtaaa caaacattag aatattcttt
    67081 tgaagttcgg actcaaaata tccgttatta cgtgacggat gaatttttgg aaaaaaaaga
    67141 gaaagtagga gatgatttaa aacttttttt aaaagacgga ccaattgaaa ctcagaaaaa
    67201 ttcttattac gtagataaaa tttttgatgc taggttgttt agaaatacca tacctttctt
    67261 aaaaaaaagt cttttggatt cgggtgttcc tgttcgttct caatatactg cttttattac
    67321 aagttcaaat tctgtttctt tcaaagacac gatggatgtt tatattcctg gttttggatg
    67381 ggctcctatt caaaatgtga aaccttcttc ggacgaatct tctcgtgtat ttaaaaaggg
    67441 agaagaaagt atcgatctat ttcgagctga tagttggaac gatattcaat cccctgtttt
    67501 ttacaaaagc agaggttctg aagaatggaa aaatcttccg gctgaaattc aggtaatttt
    67561 agagtgattc cgtaactttt gaataagtta taaataatgt aatataaact gtgttcagtg
    67621 taaaacgata aaaaattcta aatacaattt atacttttta tattctaaaa attgcggaaa
    67681 tccgatacgc tacggaaaga cgtttggatt tttacatgaa aaagcttttg atattttttc
    67741 taatgaattc ggaagaatcc tataacggca ggcatacgga ttcggacaca ggtgaatggt
    67801 tttacagttt gaatatctta aatgtatgtg atacggagga aaaaaattat aatttattct
    67861 taagagagcc agataagata tataaacagt tgaaaatgtt atattagaat ttttgtattt
    67921 ataatattat tttttatatt aatgctggga ggaaaattct aagaatgcag tagttccaac
    67981 gagagtttag taatagagtt gttgaaaaat tccatagcgg cgattaacaa aactgcttca
    68041 atcgactatt tcatgaaaca gaaacaaaat gaagaattca ttttttaact tctctaattt
    68101 ttattgtaaa gcgctgttgg gtatgctcga tgagtaatca tgtattatca atataggagt
    68161 cgctttctaa ttttctaaaa gtattttagt ggatagaggt cagatttcga ggagaaagag
    68221 aaagctttct gtggtagttc ctatatttta gaaaaaaatt tgcaggttca gattctaatt
    68281 tttttcagaa ccatagatct ctccacgaat tcacgttaat tataagatct tttttccatt
    68341 ttacgccaaa ttcttgttag tttacgtttt gtagcttaga attttcaaaa attttttttg
    68401 cttgaaagga taaagttaaa gctcttccaa ccatgaataa aactagagaa agccaaagaa
    68461 ggtgattgtc cttctgaatt tttccaagat aaacaattgg aaaaaagaaa aaagcggtac
    68521 ttatcaacat agaattacgg agaatttttc cttttgtaag tcctataaaa aaaccgtcta
    68581 aaataaatgc tatcgctccg acttctaata caggaaacaa ccagaatcta tagtccatta
    68641 atagagataa cactttatca ctttttgtaa tcattccgaa aataaaattg ggaaacaaaa
    68701 aaacagaacc aagaaaaatg gaagtaaaaa aaatagaatt ataaaaagct aaataaagaa
    68761 gttctttaag tagtttccaa ttttttttac cgtatatatt tccagctaaa ctttccgtag
    68821 caaacgctgc accgtctact aaataagcgc tgacaagtat cagttgaagc aaaattgaat
    68881 ttgtcgctaa aatctctgta cccgcttccg aactaaaatt tcgaaatata ctaaatgtaa
    68941 taatcagaaa aaaggttctt aaaaagatgt ccttattgag atggagaaga gaagaaaaac
    69001 cttggactga aaataaattt ttattattta agaataagaa ttttgaaata ttctgaattt
    69061 ttaattctat aaaaaataaa aatataaaaa ttagcaacat tccaaattga ctgatgcttg
    69121 tggctaaacc tgctccataa gcttcccaac ctaatttgaa aataaaccaa acatctaaaa
    69181 taacattgat tccgtttcca actacggttg caatcaatac gaccgagctc tttcctcttc
    69241 ctaaaaacca gcccgtaaaa acgtaattac aaagaaccgc aatcgaaccc ggaattctag
    69301 cgtcaaagta tgaaattccc gccattttaa cttcggaact tccttccaaa atttgaaatc
    69361 caatttctcg aatccaagga gaaaaaatta gaatcatcgc tccgaaaaaa caagctaaag
    69421 aaattgatcg aaccaaaatg aaaatagatt ctttttcatt tttttctcct actgcctgtg
    69481 cagttaaacc tgtggttccc attcttaaaa aaccgaacat ccaaaacata aaatcaaaaa
    69541 gaattccgga taaagcagct cccgccatga aaacatgtgt attaagattt cctaatatag
    69601 atgtatctac tataccggta agaggaaccg tgatatttgc aagaatgttg tagaatgtaa
    69661 gtttgtaaaa cttatgacgt gtttcaatac ttatcgagag atctttaggt aacaaagtgt
    69721 taagttcttt tcgggacaaa tttttgatat cccaatcaag tcatcttatc cattacacag
    69781 gatgccgtaa tgtcccccgt aacgttaata gtcgttctac acatgtctaa aaaacgatct
    69841 actcctaaaa tgattccaat tccttctgtc ggaatgccta gtcctgaaag gattgtagct
    69901 aaaattacaa ttccaatacc tggggtactt ggggttccaa ttgatgctcc aacagtggca
    69961 aaaagaataa ataccaattg agccggggct aattcaattc cgaagtactg tgctaaaaat
    70021 attgtagcta ctgactgata aagtgcggtc tgaagtagtc acataaaagt ggacagccat
    70081 ttaagcaata tttgtctcaa aatcttcagg gctcatataa cctaatgtag aatgaaacct
    70141 gaatctattg taatacactt cgataaaatc aaatagaaga tgctccgctt cttcaatgtt
    70201 atagaatgta ttgtattcga tttctctttt tagagaacta aagaaagact ctgccactgc
    70261 attgtcccaa caatttcctt ttctgctgtt gcttcgtctg ataccgttgg caattagtag
    70321 tctacgtgtt tctttagaac agaaattaga accccgatcc gaatgaaaga tcaatccttt
    70381 ccgagggttt cttgacaaca ctgcttttaa taccgtatca cataccaact gagaatcatt
    70441 acgatcggaa agcgaccaac ccactgtctt acgtgaatac aaatccagga tcacacagag
    70501 ataactccaa ccaaacgaag tccgaatgaa tgtaac
//
LOCUS       DNCACKPA_2             39770 bp    DNA     linear       08-DEC-2021
DEFINITION  Genus species strain strain.
ACCESSION   
VERSION
KEYWORDS    .
SOURCE      Genus species
  ORGANISM  Genus species
            Unclassified.
COMMENT     Annotated using prokka 1.14.6 from
            https://github.com/tseemann/prokka.
FEATURES             Location/Qualifiers
     source          1..39770
                     /organism="Genus species"
                     /mol_type="genomic DNA"
                     /strain="strain"
     gene            complement(407..1882)
                     /locus_tag="DNCACKPA_00062"
     CDS             complement(407..1882)
                     /locus_tag="DNCACKPA_00062"
                     /inference="ab initio prediction:Prodigal:002006"
                     /codon_start=1
                     /transl_table=11
                     /product="hypothetical protein"
                     /protein_id="X:DNCACKPA_00062"
                     /translation="MNFKKILNLTFKYISPKIKFWVKRLIYNFELKLNPSSGITYFKL
                     FNTYYQMKNNMKLNPSWEYFLKKTIEVDPDFFFSNRRIIFNVFLNDSNLELMEEYMQI
                     FEDFQSAYLQNHDLENFDFRFASPYLFSSYNVNSYLDTFIKAMELGLKPKRKILVLIP
                     ENEKIANPYMLKMWQKYIGVIRNSKTIELLSNLRKYLQYDIDYSCSLNGKSMYIEHAK
                     VIVQKEWEKSNKKPLLKLTDEDIKAGWDLLAESGIKKNSWFVSLHVRDSGYLLGKPDD
                     KNDSNFYRNADIDSYAEAIKTIVSRGGYVVRVGDPKMKYMSDKIEGIFDYAHSDVRSN
                     KMDIFLFTQCRFFIATNSGPLLVPCIFNVPVVYTNVLPIIQRPWTKNTLYSPKLLKSN
                     KENRILTLKEILESDIGKFYNTRQYTERYISIIDNTAHELNALILEMLNYLDGSLEYT
                     DEDNANQEKLGNLYLKYSKYGNNGRMGRDFLKKHFSEQLFI"
     gene            complement(2602..2814)
                     /locus_tag="DNCACKPA_00063"
     CDS             complement(2602..2814)
                     /locus_tag="DNCACKPA_00063"
                     /inference="ab initio prediction:Prodigal:002006"
                     /codon_start=1
                     /transl_table=11
                     /product="hypothetical protein"
                     /protein_id="X:DNCACKPA_00063"
                     /translation="MDETELPPNWQNLEHGQILNVTNAFLDLKVDGSVVRLFYMNQTE
                     EVSKEYIPQLIICVNEIYKFLISVFY"
     gene            complement(2916..3179)
                     /locus_tag="DNCACKPA_00064"
     CDS             complement(2916..3179)
                     /locus_tag="DNCACKPA_00064"
                     /inference="ab initio prediction:Prodigal:002006"
                     /codon_start=1
                     /transl_table=11
                     /product="hypothetical protein"
                     /protein_id="X:DNCACKPA_00064"
                     /translation="MIVLGIPNSVVTFFEMDEEVDSGKILLQIPFQIGLKRIHNLVIR
                     MNKAKAIYDGVVKLAKILETNPDFPSSFTKSQWRELLEDTNGG"
     gene            complement(3514..4602)
                     /gene="per_1"
                     /locus_tag="DNCACKPA_00065"
     CDS             complement(3514..4602)
                     /gene="per_1"
                     /locus_tag="DNCACKPA_00065"
                     /EC_number="2.6.1.102"
                     /inference="ab initio prediction:Prodigal:002006"
                     /inference="similar to AA sequence:UniProtKB:Q9A9H3"
                     /codon_start=1
                     /transl_table=11
                     /product="GDP-perosamine synthase"
                     /protein_id="X:DNCACKPA_00065"
                     /db_xref="COG:COG0399"
                     /translation="MVDYKINWWRTSFEEAEIDRVVNSFKNQNISQGLVTAQFERELS
                     EYLGVKYVIATSSGSTAILLALLAVGIRPGDEVIVPNRTWIATAHAPYLLGAKVVLVD
                     VESDRPIIDVTKVEEIITPRTRAIIPVHLNGRSANMKKLQVICKKNNICLIEDAAQAI
                     GSKNNRGFLGTQSDIGCFSLSIAKTITTGQGGFAVTNNSDLAFKLRAIRTHGVENVKD
                     PKTWAMPGFNFRFTDILASIGIEQLKILPERIEYLKEIYQVYLEGLKDLSINCIPVKI
                     ETGEVPVYTEYLANDREDFIQNLSKAEIDSRPFYPDLDKASYFPQGNRDFPNSRKYGL
                     KGIYLPSGPSQKIDNIKFVIEQIKKIYG"
     gene            complement(4636..5853)
                     /locus_tag="DNCACKPA_00066"
     CDS             complement(4636..5853)
                     /locus_tag="DNCACKPA_00066"
                     /inference="ab initio prediction:Prodigal:002006"
                     /codon_start=1
                     /transl_table=11
                     /product="hypothetical protein"
                     /protein_id="X:DNCACKPA_00066"
                     /translation="MDYHYLKKECRLCKSSHLIKVLGLTPTGLCDAYVKEKKQQQIYP
                     LDLFQCVDCKFVQIECVVDPEIIYRDYIYMTTSSSGLSSHFESYADEVSRDIGLKKNS
                     FVIDIGSNDGTLLNYFKMKSCRVLGIEPSNKIAQEATDKGVKTLPEFFTPDLAISIKN
                     NYGEADLITINNLYANVDDLYSFTKGLISMLAPDGVLVIESSYLVDMVENMVFDFIYH
                     EHLSYFSILPLIKFFSKFNMRLIRITHVSTKGGSLRYFWARENSSFSVDESVVIFTEK
                     EKKKKIDRLFFEEWENRINVIKIRLLETLNKYKDKTIIGYGASATSTTLIYHFDLDKY
                     LTYLIDDNPGKIGTFSPGLNIPVESSEKLKFESNNIVLVLAWRYFELIKMKLKGKKVR
                     LICPLPEIKEVIS"
     gene            complement(5856..6380)
                     /locus_tag="DNCACKPA_00067"
     CDS             complement(5856..6380)
                     /locus_tag="DNCACKPA_00067"
                     /inference="ab initio prediction:Prodigal:002006"
                     /codon_start=1
                     /transl_table=11
                     /product="hypothetical protein"
                     /protein_id="X:DNCACKPA_00067"
                     /translation="MIDFTLQEKYNEEVYHSSNSIIDLDREDVNQLILLASSTKRTRV
                     RFCSHNNSSEALHEMFIVHSKDTYVRPHKHLNKPESMLVLEGKAQYITFYDDGQIENC
                     IQMGTFQSGDIFYHSIKESKFHSLLIQSGWLVFLEITKGPFFKADTQYAPWSPEESDI
                     FEVSKFMRKVQEKL"
     gene            complement(6373..7551)
                     /gene="COQ3_1"
                     /locus_tag="DNCACKPA_00068"
     CDS             complement(6373..7551)
                     /gene="COQ3_1"
                     /locus_tag="DNCACKPA_00068"
                     /EC_number="2.1.1.222"
                     /inference="ab initio prediction:Prodigal:002006"
                     /inference="protein motif:HAMAP:MF_00472"
                     /codon_start=1
                     /transl_table=11
                     /product="Ubiquinone biosynthesis O-methyltransferase,
                     mitochondrial"
                     /protein_id="X:DNCACKPA_00068"
                     /translation="MNLCRLCKKPHLNTLIHFGKHPIVNNFLKEKDESYLEFPFELVY
                     CEDCGFMQIMDPIDPKILYKNYFTISSWKNQPHVPRLVEVMEAIYSLEKKEKILEIGC
                     NDGSFIDFLKLRGYKNIYGIEPTLDASTIAIDKGHEVYNVFWTYQYALNFLSGKEKFD
                     VIIARQVLEHITDLEDFISGINYVLKDDGALVVEIPDSDWNLEYLDYTLWEEHVNYFT
                     IESLINLFSFYGYKLVHYEVTLFSGRTIIAYFQKSGKILKQTSFTRKGKVIRYGKMFK
                     IFKEKFSKYISKYKRSVMYGCGARSANFVNFMDIKNYLSYFIDDQTEKQNLYVPGSRL
                     QIISSDKLSEKIDHVLLGVNTENENRVLTKRLNKGITYNSILPPSRLLPEFWEEMIND
                     "
     gene            complement(7653..8654)
                     /locus_tag="DNCACKPA_00069"
     CDS             complement(7653..8654)
                     /locus_tag="DNCACKPA_00069"
                     /EC_number="1.1.1.301"
                     /inference="ab initio prediction:Prodigal:002006"
                     /inference="similar to AA sequence:UniProtKB:Q8KQL2"
                     /codon_start=1
                     /transl_table=11
                     /product="D-arabitol-phosphate dehydrogenase"
                     /protein_id="X:DNCACKPA_00069"
                     /translation="MQSLVIIESGKLELKTQKLIPLKNHEVRIRVAVSAVCGSDLKII
                     NKPMRPKIQIPGHEFAGKIIESYNNKSIVGQKVTVFPMFGCLQCEFCKNRDYRECIRK
                     KSLGYDLQGSFAEEIIVDERFIIKLHEKLNYEEGALLEHLCCGFRLAIEVEKWINPDA
                     NILIVGDGPMALADLRFLIQSGYSRITLIGKHKERMNYANSLGAKRVLKSDEFLNFTD
                     EFNNFFDIIIYTINREEIIEKLLFSFNERKVIMFPQSRISEEMMNILSQKHGVQFGRA
                     FAYHFDDFFAVMELIQSGEINVSELISARINMIDVPVSLPTLFDKSKIKTLILNQNF"
     gene            complement(8662..10761)
                     /locus_tag="DNCACKPA_00070"
     CDS             complement(8662..10761)
                     /locus_tag="DNCACKPA_00070"
                     /inference="ab initio prediction:Prodigal:002006"
                     /codon_start=1
                     /transl_table=11
                     /product="hypothetical protein"
                     /protein_id="X:DNCACKPA_00070"
                     /translation="MRSKILLYLVDLTHTGPVISSDVFPYGVAMVGAYLKAHHADEVE
                     IEIFKFPNDLSAALEKRRPDIIGFSNYSWNFYLSYDFAERIKKRFPETVIVFGGPNYG
                     LSSLEKERFWKEYKKIDFYIVGEGEVSFTKLFLKLKDYSFNVSALKSAGEVLGSCDYL
                     YEDKIICNELTPRVKSLTELPSPYLLGLMDKFWDTSLIPLIATTRGCPFTCAMCSEGA
                     SYYNKVVHNELFFQELAYIANHVKNTTILNLSDANFGMYRQDIDKAKVIAQFQLSHGY
                     PKSLLTATGKNQKEKVIEVASLLNGAMVVFASLQSTDEEVLENIKRSNIKIESLKGVA
                     DATKIQDSTTVTELILGLPGDTIEKHKKSLKDTVDAGLGVVRMYQLIMLFQSELNTPE
                     NREKYKMETLYRIMPRSFGKYELFNEEFISVESEEICIATKSMPYKDHLDCREIDLVV
                     EILHNGSPFLEYWYICDWLGYSWFDFLMQIYEQRNKFSPELKKLFDGFREDNKTGYWK
                     SYQELKKHVTIEFDKLINNSDGTNEMSKAKAKAFFLCRDELHSLMKEQMQILLKKQNV
                     WDQIFELFLDELDEFIRIRKTNVLNYEEVYKKVFNFDFAALINIKKGTDPRKSKLSQP
                     LEFEFYFDEKQIEIYQSYTRIYGKDSIDALGRLLMRTRMTDMFRKVRVSGHADGKKNA
                     KVSDSPETNMETYYSYS"
     gene            complement(11420..12085)
                     /locus_tag="DNCACKPA_00071"
     CDS             complement(11420..12085)
                     /locus_tag="DNCACKPA_00071"
                     /inference="ab initio prediction:Prodigal:002006"
                     /inference="similar to AA sequence:ISfinder:ISBmu27"
                     /codon_start=1
                     /transl_table=11
                     /product="IS481 family transposase ISBmu27"
                     /protein_id="X:DNCACKPA_00071"
                     /translation="MAQGDSPVLTESQVQALEKRKLEKQVEGEIETEHPGYLGCQDTY
                     YVGTIKGVGRIYQQTFIDSYSKVAMAKLYDRKNALVAADMLNDKVVPWFEEEGIRLLR
                     ILTDRGTEYCGNREHHEFQLFLALEDIDHSKTKARHPQPNGICERFHRTIQDEFYAIA
                     FRKKVYNSIEDLQKDLDQWSDSYNNERTHQGKYCFGKTPIQTFLDTKELAKNKYLDNL
                     QFS"
     gene            complement(12290..12466)
                     /locus_tag="DNCACKPA_00072"
     CDS             complement(12290..12466)
                     /locus_tag="DNCACKPA_00072"
                     /inference="ab initio prediction:Prodigal:002006"
                     /codon_start=1
                     /transl_table=11
                     /product="hypothetical protein"
                     /protein_id="X:DNCACKPA_00072"
                     /translation="MTTGQKIIKNKVGLLKLAETLGNVSKACNVMGYSRDSFYRFQEL
                     YEKGGELAPGSEQT"
     gene            complement(12966..13229)
                     /locus_tag="DNCACKPA_00073"
     CDS             complement(12966..13229)
                     /locus_tag="DNCACKPA_00073"
                     /inference="ab initio prediction:Prodigal:002006"
                     /codon_start=1
                     /transl_table=11
                     /product="hypothetical protein"
                     /protein_id="X:DNCACKPA_00073"
                     /translation="MKRSDKFKMKKIKKKISKRISPKKSIQKKKSFSKQSSTKNDLDQ
                     IVKFVSLKRLKPNIKNDFDPLSKEEYQNLKQNMIANGILDPLT"
     gene            13315..13614
                     /locus_tag="DNCACKPA_00074"
     CDS             13315..13614
                     /locus_tag="DNCACKPA_00074"
                     /inference="ab initio prediction:Prodigal:002006"
                     /inference="similar to AA sequence:ISfinder:ISLin2"
                     /codon_start=1
                     /transl_table=11
                     /product="IS3 family transposase ISLin2"
                     /protein_id="X:DNCACKPA_00074"
                     /translation="MNKKGKYSPEFKEQAVKRTLSGSFTIKEVAGSLGISYFVLRQWR
                     GEYLKKSEDQLPLTDKQLKESEELKKLRKENLKLKEEVNILKKFAAMLSREQNPD"
     gene            13614..14462
                     /locus_tag="DNCACKPA_00075"
     CDS             13614..14462
                     /locus_tag="DNCACKPA_00075"
                     /inference="ab initio prediction:Prodigal:002006"
                     /inference="similar to AA sequence:ISfinder:IS1500B"
                     /codon_start=1
                     /transl_table=11
                     /product="IS3 family transposase IS1500B"
                     /protein_id="X:DNCACKPA_00075"
                     /translation="MFMETHRFEYSIQSMANVLGVSRSGFYQFLKRSKNELEKYNPEL
                     VEFIRETWLTSRKNYGLVRLLREVKKVYSIYGARTVRKVMKLCEIQGKQEKRFRIATT
                     DSNHGNRIAPNLVQRNFKPNQKNRIWVSDITFLRSSFGWIYLCVILDLYSRKVVGWSI
                     SNSNDSKLVCTALSKAIECRNPPKGLVFHSDRGSNYCSYETRRYLLNNKLRRSNSRKG
                     NCWDNAVAESFFGSLKREMEYNYFYKIQEAEELLFDHIEVYYNRHRSHSSLDFVSPVQ
                     FEVNAA"
     gene            15562..15909
                     /locus_tag="DNCACKPA_00076"
     CDS             15562..15909
                     /locus_tag="DNCACKPA_00076"
                     /inference="ab initio prediction:Prodigal:002006"
                     /codon_start=1
                     /transl_table=11
                     /product="hypothetical protein"
                     /protein_id="X:DNCACKPA_00076"
                     /translation="MEISKEDYSVETEKNRGRIKISGTLRLLNVDEYDPIISAIETVL
                     DNSGRGKAVIDIKNLDFLNSAGIASLSRFVAVYDKKNFRNVEIKGNKNRYWQIAFLEN
                     VKKLRSEIQTSLE"
     gene            complement(15913..16488)
                     /locus_tag="DNCACKPA_00077"
     CDS             complement(15913..16488)
                     /locus_tag="DNCACKPA_00077"
                     /inference="ab initio prediction:Prodigal:002006"
                     /codon_start=1
                     /transl_table=11
                     /product="hypothetical protein"
                     /protein_id="X:DNCACKPA_00077"
                     /translation="MNYPVKYGHYNLIPDSLPCESEFTLKLRPMDLRVQWRRCSLTAD
                     YISNYCSYQEKLDSDASNTISIIINELIENAAKFSKDRKGEIFLDLKYYSEILKIEIK
                     NLTDEISKNKLEKSISALVDRNSDEIYINKLKKGEKNDSGIGLLLLSKDFPVRLGFLI
                     NEVSSATYEVIVRAYLDLNEVIKTKFKTLNF"
     gene            complement(16680..17213)
                     /locus_tag="DNCACKPA_00078"
     CDS             complement(16680..17213)
                     /locus_tag="DNCACKPA_00078"
                     /inference="ab initio prediction:Prodigal:002006"
                     /codon_start=1
                     /transl_table=11
                     /product="hypothetical protein"
                     /protein_id="X:DNCACKPA_00078"
                     /translation="MREILAQPANHILLTTVNLDSKPHRQLLTDSLFLEVLQKANASP
                     RKRANHNFHELSEVYQRFLNVLTRDTYVQAHRHKFPPKPETFLALKGDLGFILFNDDG
                     SIQETHYLSSQGPVYGIDIVPGVFHTLVCLSENAICFEGKSGPYEPTTDKDFASWAPA
                     ETDPNRNEYLDKLRKLF"
     gene            complement(17584..18405)
                     /locus_tag="DNCACKPA_00079"
     CDS             complement(17584..18405)
                     /locus_tag="DNCACKPA_00079"
                     /inference="ab initio prediction:Prodigal:002006"
                     /codon_start=1
                     /transl_table=11
                     /product="hypothetical protein"
                     /protein_id="X:DNCACKPA_00079"
                     /translation="MKKIFVNSNILKKKIFIFFIFALGIGISIWIIIQNFTNYQITVF
                     SNISNETQKSIVQTSQNQNSEKIIEGCKILPLNEKFKNSTSEHLRGGAICNFTIHRNL
                     PIYKFHLVGGINIYNVFDRIEISKGSENVFVQTLKIERIDSPQEDEEFFIAEDMNFDG
                     YKDIRLILYQGETGNKGYTFWLFDPSKNFFIENKELNELVRPVFDLKTKTIQTHYHIS
                     ACEYINQTYKIAKNGKLIQISEETQEWIEKNKSFRQKIGKLRNGTWVYHTRLKEC"
     gene            complement(19038..19114)
                     /locus_tag="DNCACKPA_00080"
     tRNA            complement(19038..19114)
                     /locus_tag="DNCACKPA_00080"
                     /product="tRNA-Arg"
                     /inference="COORDINATES:profile:Aragorn:001002"
                     /note="tRNA-Arg(acg)"
     gene            complement(19120..19530)
                     /locus_tag="DNCACKPA_00081"
     CDS             complement(19120..19530)
                     /locus_tag="DNCACKPA_00081"
                     /inference="ab initio prediction:Prodigal:002006"
                     /codon_start=1
                     /transl_table=11
                     /product="hypothetical protein"
                     /protein_id="X:DNCACKPA_00081"
                     /translation="MNFKKYLKKYEPVLRNFPEIANRFFRSERFLVYLVSLPFFGTWL
                     IGFTFYWENQTVRKYSGISFLNFLYFLGFLLVSVLVSWIPIAGPWLGNIIHLMGILIY
                     LGISGLLLYNYTSAKKIGLTIPERHLSHLESYIH"
     gene            complement(19484..19930)
                     /locus_tag="DNCACKPA_00082"
     CDS             complement(19484..19930)
                     /locus_tag="DNCACKPA_00082"
                     /inference="ab initio prediction:Prodigal:002006"
                     /codon_start=1
                     /transl_table=11
                     /product="hypothetical protein"
                     /protein_id="X:DNCACKPA_00082"
                     /translation="MSSERFKTQELIQETLRILKSEELPGLIAALSYIPFFGWLFIWI
                     FRKTQKFAYFHILQSLKLNCAFIVIYSIVWFLREFPVISWILSLIRMNPIVTDFISYV
                     SWIAFLSYSLLGAWNAYQEKESTLPFFPEMENELQKIFKKIRTGSP"
     gene            complement(19972..20060)
                     /locus_tag="DNCACKPA_00083"
     tRNA            complement(19972..20060)
                     /locus_tag="DNCACKPA_00083"
                     /product="tRNA-Ser"
                     /inference="COORDINATES:profile:Aragorn:001002"
                     /note="tRNA-Ser(gct)"
     gene            complement(20073..20156)
                     /locus_tag="DNCACKPA_00084"
     tRNA            complement(20073..20156)
                     /locus_tag="DNCACKPA_00084"
                     /product="tRNA-Ser"
                     /inference="COORDINATES:profile:Aragorn:001002"
                     /note="tRNA-Ser(tga)"
     gene            20259..21506
                     /gene="rlmCD_1"
                     /locus_tag="DNCACKPA_00085"
     CDS             20259..21506
                     /gene="rlmCD_1"
                     /locus_tag="DNCACKPA_00085"
                     /EC_number="2.1.1.189"
                     /inference="ab initio prediction:Prodigal:002006"
                     /inference="similar to AA sequence:UniProtKB:O31503"
                     /codon_start=1
                     /transl_table=11
                     /product="23S rRNA (uracil-C(5))-methyltransferase RlmCD"
                     /protein_id="X:DNCACKPA_00085"
                     /db_xref="COG:COG2265"
                     /translation="MKSDSEGHKSSSKIQIHKGKILLKPRSWVNLGYSIANSEKETFF
                     LKNAIPGETVDAVLLKRSGSLFWGVASEIQEVSSERISSDCSIFPRCGGCSYRHVSYQ
                     KELEIKKFLLQETLEHFLSKKHIQIPEIEVLSGDSNGYRNTAQIQLGFAGNKRLAGFY
                     EEFSHSIVNLPEEGCKNLPQEMNFAFAEFLKQEVKGSKQILKSKTLSFRLEGTKVISY
                     KKKSVNFSENIRIPELKKIVWEIPAGGFSQVNRYLIAPWLEKIFELVPNNQNRILELY
                     CGSGLIAIALKSKATSWLGYEISSDCVQQAKRNVLLNGISSCDFKTLNLETDWIDSEG
                     VLNSSFWIMNPPRAGLSKKVLQTLIKTSPNGFLYSSCNHSTLVRDLSLFLNKDYKLSN
                     VTLVDFFPRTKHFEVIVKVEKKD"
     gene            21784..22437
                     /locus_tag="DNCACKPA_00086"
     CDS             21784..22437
                     /locus_tag="DNCACKPA_00086"
                     /inference="ab initio prediction:Prodigal:002006"
                     /codon_start=1
                     /transl_table=11
                     /product="hypothetical protein"
                     /protein_id="X:DNCACKPA_00086"
                     /translation="MFKSYQFKLTMYNFIKNNVMYRYLYFVLKIFILIFLLLQCKQDQ
                     EDSKDPFKDLSDEEIMSLVQFYNIVTPRCGADVAIARKIASFSFDDIEVVYSYSEDKP
                     ITICGMDKGFAEITIQKSGRYKVGSMKSGYYKIKCGTSTLSNEKHLAVYLNNSNLNPV
                     NGSDETGSFIIFNASAGDKFKINLIASSSGVYCGNSYGGVAGTQIEDSAATGILQKL"
     gene            23250..24524
                     /locus_tag="DNCACKPA_00087"
     CDS             23250..24524
                     /locus_tag="DNCACKPA_00087"
                     /inference="ab initio prediction:Prodigal:002006"
                     /codon_start=1
                     /transl_table=11
                     /product="hypothetical protein"
                     /protein_id="X:DNCACKPA_00087"
                     /translation="MFRKIKWFMIFLLSFVFEVANLAAQSQAELFAKPGVIGDSLSQG
                     FFGATVEKKTQRWAYPVLVSEQAGSSVSYNVLKGPWIDFESFLQGNCGLFCIVSSLIG
                     GNVSTVDLPTNAGITGAEYSSVLRTSGKCKDVTAMKWKKEWSWWNWFWPTYRWVKVQD
                     CQTPDKFHRFGLRDSGTQIEIMEKVKPTFIFGTAAGNHVLCTVLTTSTSCLDEARYKK
                     DIREVMKRLAAIGSIKGGVLFTIPNVTTLFFLDRYRDPKGRGNLTGLKAFYRSFVTHE
                     GQVLDSREVNQITNYLSMLNDEIKAQGAAMGFAVADLKVVFDDLKENGRRIESPSGWS
                     PGNARASWPLPGQPGVFSLDGVHPNMYGHAVFANELIKAINSHYGFSIPQVSEYAAWY
                     YDSLNRDPIDLKKYLKEYTFGIFISWILRTFT"
     gene            24744..25460
                     /locus_tag="DNCACKPA_00088"
     CDS             24744..25460
                     /locus_tag="DNCACKPA_00088"
                     /inference="ab initio prediction:Prodigal:002006"
                     /codon_start=1
                     /transl_table=11
                     /product="hypothetical protein"
                     /protein_id="X:DNCACKPA_00088"
                     /translation="MVGDVQLFRDLFMKFKKEYIFILAVFLILFLVFWPENSKKRVVS
                     IAEENKVVLKTKYYSEMDPYYPDAPHPFNEDPDLEVQAKKLWPEAFRPKKTPEEKEQI
                     RKEWADFIARYPKNLYIPSEFRPPLTETEEKKARERLDTFTDIETKNAIIYSLAKYAE
                     PGKAPEEPSSQPNVDPKEQRTYFQYRIEELESRIQLIEYTIQEGRLDPDQAETAYQDL
                     GDWKKELSELKQVQNQIPDL"
     gene            25498..27045
                     /locus_tag="DNCACKPA_00089"
     CDS             25498..27045
                     /locus_tag="DNCACKPA_00089"
                     /inference="ab initio prediction:Prodigal:002006"
                     /codon_start=1
                     /transl_table=11
                     /product="hypothetical protein"
                     /protein_id="X:DNCACKPA_00089"
                     /translation="MRLFSICIFILWSCEGPPRPEMLPVPEEKKEIPLEQVQEELNSE
                     NPQVRAQAILEISNRLYKPSLGKIRNLLKNDVNPAVKGTAAIALGTWKDKTSIPEIIK
                     LFSKDSGVTPEILLEALARMGDPSCANTILPFLQSQDHTLRLIAVDTLVRIGADSAGK
                     AILNLARKNQDPKIAKTYAMALGKLKVRSAESYLMELAKMAEPSPTLAATYLALGRIS
                     SKKSIPILIRGLAGDFDKGSENSMIALIEIKSPAAITPTIPILKHKNRDVRYRAVNVL
                     SEIPSSKTGPKVLKILEENEPNSVGPAALVLGRIGFKPARLTIEKSFINSQLPDREMI
                     GRSLGYLGDKKSIPVLLNVLKESEGEGRYGAVWSLGVLQATEVLDDLIAASKSKDSKL
                     SLLAIEALGFLGSPKALSTLTALAEKNPDSSSIIVSAIASIPGEESRKVLEDFAQKKN
                     VSLQQVAISELGERKERASIPVLMKILHENEEVSFKLLMLSLSSITGKNFHSRNEWLN
                     WYKLNFK"
     gene            27054..28097
                     /locus_tag="DNCACKPA_00090"
     CDS             27054..28097
                     /locus_tag="DNCACKPA_00090"
                     /inference="ab initio prediction:Prodigal:002006"
                     /codon_start=1
                     /transl_table=11
                     /product="hypothetical protein"
                     /protein_id="X:DNCACKPA_00090"
                     /translation="MFHFKTILFVLTGFIFFVSACKTPPPKDPWIVPSLKEKEKLFLA
                     PLKVDGFVSKDLGGRHYPASNELRIDLFKPYIENLEGGYLGAGTDQNFTFIVWAKSKY
                     VWLMDFDYTICLINRIHLLFFRIAVDPESYRELWARKNKHTSFEIIKKEWEKDPEWPL
                     IREAWEVAHRGKSDVPQRWNELDRTSQRFGLKTFIHSKEEYNYIRNMVLQGRIQILKG
                     DINAEKSMRSVAERAARLNVPIRVVYLSNIEDYFSYSDSFRDNLLSLPTDEKGVVLRT
                     MQNGTKEEYGSPDGEKIPVDYPLHYNVQPLENLQDWMLLSGYLHKGILMQFRTPIQKG
                     FSIIKSGPVEVLK"
     gene            28094..28951
                     /locus_tag="DNCACKPA_00091"
     CDS             28094..28951
                     /locus_tag="DNCACKPA_00091"
                     /inference="ab initio prediction:Prodigal:002006"
                     /codon_start=1
                     /transl_table=11
                     /product="hypothetical protein"
                     /protein_id="X:DNCACKPA_00091"
                     /translation="MRYFIFGFLVFVFLILNCISKNHNTTYLKITERGNCKSGFGLYV
                     FTYGRSLYPDRFLNVEEDKESREIVYLFYLIRIPGKNILIDSGFLNESYKKKFGFSSF
                     ENPDRLIKKCGIDPKEITDIVLTHFHFDHAGGIFLFPSAILHIQNHDLDLLKKQSYFP
                     NQSMYLNSLIKANQIHSFDGTYSLLPGLQILFTGGHTPGSQALEWISPSGMQILFTGD
                     ECYFIEECKNGIGLPKEAAFSLKRNRDFIEYIRILNGKGTKILTLHDPSILQEGEEIT
                     PGVRVLDFF"
     gene            complement(29422..30003)
                     /locus_tag="DNCACKPA_00092"
     CDS             complement(29422..30003)
                     /locus_tag="DNCACKPA_00092"
                     /inference="ab initio prediction:Prodigal:002006"
                     /codon_start=1
                     /transl_table=11
                     /product="hypothetical protein"
                     /protein_id="X:DNCACKPA_00092"
                     /translation="MVLEITKKIGYQVAVLYDITTDKVIWTYNVSILKIQVLVLMVIS
                     TFLLIIGQFLSMEIITDIIRDIKATRAKEYAYPEKNVRGTLSIIWENLLRKNKSLPIE
                     KEKEVSLYYKSLTVKLNSIFTVLLFIGVIIPAFFHDLRLGIPIGYGIFSFSLLGIMIK
                     EFFNPNRSLQTCYGLFLFWIMLSTIILAITVWI"
     gene            complement(30460..32511)
                     /gene="menE_1"
                     /locus_tag="DNCACKPA_00093"
     CDS             complement(30460..32511)
                     /gene="menE_1"
                     /locus_tag="DNCACKPA_00093"
                     /EC_number="6.2.1.26"
                     /inference="ab initio prediction:Prodigal:002006"
                     /inference="protein motif:HAMAP:MF_00731"
                     /codon_start=1
                     /transl_table=11
                     /product="2-succinylbenzoate--CoA ligase"
                     /protein_id="X:DNCACKPA_00093"
                     /translation="MYKNLADMLIQSTEKYGDRPVFWSKGEDKEFHPTSYNQLYDMGI
                     ALAEALIQLGLKAREHVGVLADNRLEWILTDYAVQFSGAANVPRGTDVTESELEYILN
                     HSEAKIVFIENDKMLEKYNKVKSKVPKVETIIIMDKSSSAKGKNIHKIYDLVEEGRSL
                     RAKGSKKAEKRIEEIKPEDLFTLIYTSGTTGMPKGVMLMHSNMIHQMVYVVPMLLTEI
                     KPTDSMLSILPIWHIFERINEYGAISSGIQTYYTKVADLRNDLAKAKPSFMASAPRVW
                     ENVYANIYNKVNDPKQTPPIRRVLFKLAYFFSKHYNASRRFLNGLEVDYENRNIMKSL
                     VIGIRSLIVLLLTGPFTLSAISILAYLTLPVYGIHLPNWLFFSLVGLGLVFNAKTLDT
                     IVLSKIRAATGGRLKASLSGGGALQSHVDNFFNDIGMLVLEGYGMTETSPVISVRPFV
                     KPIIGSVGFLVPKSELIIKDENGNVLTHINDQYEVLAGKLGQKGIVFVKGPQVMKGYY
                     KNPEVTKKTIVDGWMNTGDIGFINFKKTLTLTGRAKDTVVLLGGENVEPVPIENKMDE
                     SPFIKQSMVIGQDQKVLGAIIVPDMEHLGVWCKENGIDSSKIDEIIKNPKVIDFYKKE
                     VRSYNSTKTGFKSFEQVQHVILAKKPFEVGDELTNLLKMKRHVITEKYSKEIKKIYEK
                     D"
     gene            complement(32690..32944)
                     /locus_tag="DNCACKPA_00094"
     CDS             complement(32690..32944)
                     /locus_tag="DNCACKPA_00094"
                     /inference="ab initio prediction:Prodigal:002006"
                     /codon_start=1
                     /transl_table=11
                     /product="hypothetical protein"
                     /protein_id="X:DNCACKPA_00094"
                     /translation="MTLFKKILIQLLIAAMALTGFSALVAEETSETPSEQTESPKETK
                     SEKKGKKSKKSKKSKKEKAESKKEEAAPASESSTPAGEEQ"
     gene            complement(33019..33678)
                     /gene="aat"
                     /locus_tag="DNCACKPA_00095"
     CDS             complement(33019..33678)
                     /gene="aat"
                     /locus_tag="DNCACKPA_00095"
                     /EC_number="2.3.2.6"
                     /inference="ab initio prediction:Prodigal:002006"
                     /inference="similar to AA sequence:UniProtKB:P0A8P1"
                     /codon_start=1
                     /transl_table=11
                     /product="Leucyl/phenylalanyl-tRNA--protein transferase"
                     /protein_id="X:DNCACKPA_00095"
                     /db_xref="COG:COG2360"
                     /translation="MKDFSEFFRNPHIWDREIVAVGGDLSPERLLYAYKNGIFPWSDQ
                     PILWYCLDPRSIFDLNKLHISKRLKRKINQKRYTITFNRAFEQVMRCCAYRPGEDTWI
                     TDLFIKSYTEFHKLGYAHSLEVWDENGKLGGGVYGIAIGNFFAGESMFSFIPDFGKIG
                     LFHLFETLKKDHFTLFDTQQLNLVTLSLGAYQIPKKEYLKRLESAVASGKKWNPSHFV
                     L"
     gene            complement(33728..34276)
                     /gene="thpR"
                     /locus_tag="DNCACKPA_00096"
     CDS             complement(33728..34276)
                     /gene="thpR"
                     /locus_tag="DNCACKPA_00096"
                     /EC_number="3.1.4.58"
                     /inference="ab initio prediction:Prodigal:002006"
                     /inference="protein motif:HAMAP:MF_01940"
                     /codon_start=1
                     /transl_table=11
                     /product="RNA 2',3'-cyclic phosphodiesterase"
                     /protein_id="X:DNCACKPA_00096"
                     /translation="MRTFLGISIPEEIKEQLTSICYGLPDIRWVPKENFHITLVFLGE
                     QSSERLDILSDFCSEISFTEFDLSLKSVGTFGKQKSPSILFAAVKPSIELSQLHKTLD
                     SGIRKLGFSIDRQNYQPHLTIGRFKNSNETRVIMYLEEFANFVSSNFKVSEFHIYSSK
                     TFSNGPVYSIEESFSLLPSYKI"
     gene            complement(34324..36099)
                     /gene="menF"
                     /locus_tag="DNCACKPA_00097"
     CDS             complement(34324..36099)
                     /gene="menF"
                     /locus_tag="DNCACKPA_00097"
                     /EC_number="5.4.4.2"
                     /inference="ab initio prediction:Prodigal:002006"
                     /inference="protein motif:HAMAP:MF_01935"
                     /codon_start=1
                     /transl_table=11
                     /product="Isochorismate synthase MenF"
                     /protein_id="X:DNCACKPA_00097"
                     /translation="MRIEELLFSDQPFMIFDEGFHPFGKIIFRNPIKTIEVYHLDTLL
                     TSLNEINVYIKQGYYVAGFISYEAGYFFSDMNWKKIDTVLPFLYFAVFQNPEKFPEIE
                     TGPSQNYGFYISSIPNRKTYFENLDMIRTKLYQGEIYQINYTDKIFFDFEGDILSFYK
                     TLSERQPVPYGSWIRTYDWDILSFSPELFFEKKEKTLITKPMKGTYPRGKSPKEDKKN
                     AEALINSDKEKAENLMITDLMRNDLGKISKEGSVHVQNLFSVEKYKTIFQMTSTIQSE
                     LLDSIEWKDIFKELFPGGSITGAPKLRAMQLIRELEKPRGVYTGAIGVIQPNQNAVFS
                     IGIRTLELKKGKGNIGIGSGITWDSDPEKEWLEILEKAKFFTEASNKFSLFETILYKN
                     GIFYFQKEHLKRIKNSAKTFGFPFSEQEWISCLKKVSTNCISSNTYRVKISLNYLGKF
                     TLEFQTLENFPKKGTLKICNTLMNSSSEFRKHKTNLREIYDREGKRSREAGHLDILFL
                     NEKKEITEGSISNIFVKIGNSYFTPPMSSGLLPGIFRNRLLKRKGFYEKTLSLDDLFR
                     SNSVFLCNSLRGILRVKEVYNFIKE"
     gene            36131..38275
                     /locus_tag="DNCACKPA_00098"
     CDS             36131..38275
                     /locus_tag="DNCACKPA_00098"
                     /inference="ab initio prediction:Prodigal:002006"
                     /codon_start=1
                     /transl_table=11
                     /product="hypothetical protein"
                     /protein_id="X:DNCACKPA_00098"
                     /translation="MSLRFKEIVKICGIIFISGMIYYVLALIGRKTAIYPSYAAAIWP
                     ASGAALGFTLLFGNYAVLGVFLASVLFNFGTDVLSGDNLYLNFLIGFFSAFQSYVGKI
                     VLTRKIPGYKISDRTQFVFLFIFLEAIVCVINATGSVASMYFLGEIDLSSIRQSWLTW
                     WVGEVLGVYVGAPFILFWFRGPYKLFRWKEFFESAILLFLIVFFSLTSFDLTTSVFFF
                     NYSLGYVLVPLILWSAFRLGERASSLAVIFSSIIAIFGSISTRFNAESIGESSILLQF
                     FIAVLSITSLLVVSMVNERKEVEDQLRISHQSLEEKVEERTHELLRSNEILREEIQEK
                     NEARAALEKSQTRYMGLFEHLPVAIIEADYSELKRVLDCLPSDIQGDIFSDYIETRPD
                     FVRHCFNSIQVVGVNQETVNLLRVGSIDEVYKGWRFFFSQDNFKVFKRVLRKIREKSY
                     FYEVEVGFRVKDNTRLDIKIRWSVPPGFESSLSSVIVTLLDFTEIKSAERKLQLSLNE
                     KEVMLKEIHHRVKNNLQVISSLLSMQSDYVQDKQSLSVFIESQNRLRTMSMIHEELYQ
                     SENLGKIQYSVYIEKLLNQLFQVYGKSDSVVLVTLLEPLDITVNRAIPIGLIINELVS
                     NSLKYAFPEGRSIPNKPELRVSFSKSGENLEMRVEDNGIGMPFGFDLKDSNSLGLKLV
                     NILVRQLGGKIDFSSDSKKGTQFKIHIPLSIG"
ORIGIN      
        1 ttaacccctt ttttgttgaa agtttgactc aatatgtgat ctaacacttt tgagtacaag
       61 attttttcta ccacctaaca tcgaatttac ggtaaaacta agatcacgac taattaaaca
      121 ctgtaaattt ttgtatttta ttttaaccta gtgacgaatt attggacaca tttttacgca
      181 gcatttactt caaattgcac aggactcaca aagtctaatg acgaatgaga tctgtgtcta
      241 ttataataaa cctctatatg atcaaaaagt aattcttcgg cttcttgaat aacattttat
      301 ttgcgttatt cgtcatttga gcactttttc aaaaatgact atataaattt ttattgttat
      361 acgtttacta tttagccgac atttcttttt atattcagag aatcttttaa ataaataatt
      421 gttctgaaaa gtgtttcttt agaaaatctc gccccattcg tccattgttg ccatacttac
      481 tgtattttaa atataaattg cccaattttt cttgattagc attatcttca tcagtatatt
      541 ctaatgaacc atcaagataa ttcaacatct ccaaaattaa tgcatttaac tcatgcgctg
      601 tattatcaat aattgaaata tatcgttcag tgtactgtct agtattataa aattttccaa
      661 tatctgactc aaggatttcc ttaagcgtta atatacgatt ttctttatta gattttaaaa
      721 gttttggact atataaagta tttttagtcc aaggtctttg aataatcgga agaacgttcg
      781 tatatacaac tggaacatta aaaatacatg ggaccaataa cggacctgaa ttagtagcaa
      841 tgaaaaagcg acattgagta aaaagaaaaa tatccatttt attagatctt acatcactat
      901 gggcataatc aaaaatacct tcgatcttat ctgacatata tttcatttta gggtctccta
      961 cacgaactac ataacctcca cgactcacaa tggtttttat tgcttcggca tatgaatcaa
     1021 tatcagcatt acgataaaaa ttagaatcat ttttatcgtc aggctttcca agtaagtaac
     1081 cagaatctcg aacatgtaaa gaaacaaacc agctattctt tttaatacca ctttcagcaa
     1141 gcaaatccca acctgccttt atatcttcat ccgttaattt taaaagcggc tttttattac
     1201 ttttttccca ttctttctgt acgattactt ttgcatgctc aatatacatg cttttaccat
     1261 ttaagctaca agagtaatcg atatcgtatt gaagatactt cctgagatta gataaaagct
     1321 caattgtttt cgagtttcta ataactccaa tatacttttg ccacatttta agcatgtaag
     1381 gattagcaat tttttcattt tcaggtatta aaactaaaat tttccgctta ggttttagac
     1441 caagttccat agctttaata aatgtatcta aataagaatt tacgttatac gaactaaaaa
     1501 gataggggct cgcaaatcta aaatcaaaat tttctaaatc atggttttgt aaataagcag
     1561 attgaaaatc ttcaaaaatc tgcatatatt cttccattaa ttcaagattt gaatcattaa
     1621 gaaatacatt aaatattatt ctcctgttcg agaaaaaaaa atcagggtct acctcgattg
     1681 tttttttcaa aaaatattcc caagaaggat ttagcttcat attattcttc atctggtaat
     1741 aagtattgaa aagcttaaaa taagtaatac cagaacttgg atttagttta agttcaaagt
     1801 tatatataag tctttttacc caaaatttga ttttaggact gatatattta aatgttagat
     1861 ttaatatttt tttaaaattc atataaaact atctgaatca tttttttgtt cacttcaaaa
     1921 gtattagaaa aatgccccta taaaagtagt cgtagcctat tacgctttaa tggactttct
     1981 cttctaagca gtattttttt caaattcgac agagttcaca aaacctaaaa gggatcgtaa
     2041 tttctaccta ttataatgta tacatctaga tgatcaaaaa gtatttgttc catttcttaa
     2101 attctataaa agtaattata ttgcatttct ttttatagaa aaccaaagaa gaatttagag
     2161 actgcgttac tccagcagtt ttccttcctg ctattactcc ttcgaattct gttgcttaat
     2221 aagtaaatgc ctaactaacg tgtgtttggc ctaaggaagt aaaagttata aattgtcttt
     2281 taatcttaag tttaaagaaa tttttttgga aaaaatgaaa atacaactaa accacttaat
     2341 agattaaagg tccaattgaa aaaacttaga tgttcagtat gttgaatctg gcagatattt
     2401 ttaagtttat catttacgga ttcaacgata gttctttttc ttaaaagaat tttatcaact
     2461 aagggtattc agttattctt catattcttt tttaattttg taatgagttg aattcccttt
     2521 tcataaagac cttttaatag agatttactg atgtaaccta tatctccgaa aagtttatca
     2581 gaaatatttt taacaaaaag tttaataaaa aacacttatt agaaatttat aaatttcatt
     2641 aacgcaaata ataagttggg ggatatattc ttttgacact tcttcagtct gattcatata
     2701 aaataatcga actacagaac catctacttt taagtctaaa aaagcattgg ttacattaag
     2761 gatttgccca tgttctaaat tttgccaatt cggaggaagt tcagtctcat ccatctcttc
     2821 ggcgtgtcca atttttatac atagggtatg gcgaagaaaa taaacgaaca attcttttta
     2881 tcatagaagc agtcattttt ggatctaaga taacatcatc ctccgttcgt gtcctccagt
     2941 aattctctcc attgtgattt tgtaaaagaa cttggaaaat caggatttgt ttccaatatt
     3001 ttcgctagtt ttactacacc atcataaata gctttagctt tattcattct aattacaaga
     3061 ttatgaatcc gctttaaccc aatttgaaat ggaatctgca gtaaaatttt tccagaatca
     3121 acctcctcat ccatttcaaa aaaagtaaca accgaattag gaatacctaa aacaatcatt
     3181 cagtgcaaag gatgtcgtcc tttattgaaa ggcaagggag taggatgtgt cccaatcaat
     3241 ttttttggaa ttgaaataat ttttggccaa gtagaaatta tataatctgg atttaattta
     3301 gtaatgattt cttcagatga ggtagcattt aagttttcaa cttcaaaata aggaatacta
     3361 tattccttct gacaataact taaaatccgc agagttgtta gataattttt tcttagaaag
     3421 tgaaaatact cctactatac ttttttttta gaatccaaaa gtgccttaat acattcacta
     3481 gtagcttgtg aagttccaat aacaatatat ctttcatcca taaatctttt taatttgttc
     3541 aataacaaat tttatattat caattttctg ggatgggcca ctaggtaagt aaattccctt
     3601 aagaccatat ttcctagaat ttggaaaatc tctatttcct tgtggaaaat aagaagcttt
     3661 atccaagtca ggatagaatg gtctcgaatc aatttcagct ttagagagat tttgaatgaa
     3721 atcttcccta tcatttgcaa gatattcagt atatactgga acttctccag tctcaatttt
     3781 gacaggaata cagttgattg aaagatcttt taaaccttct aaataaactt ggtatatctc
     3841 cttaagatat tctatacgtt ctggtaatat tttaagctgc tcaattccaa tagaagcaag
     3901 tatgtcagta aatctaaaat taaaccctgg catagcccat gttttgggat ctttaacatt
     3961 ttctactcca tgtgttctaa tagctcggag tttaaaggca agatccgaat tatttgtaac
     4021 tgcaaagccg ccttgcccag tagtaatcgt tttcgcaata gaaagagaaa aacatcctat
     4081 atccgattgt gtaccaagaa atcccctatt atttttagat ccgattgctt gagctgcatc
     4141 ttcaattaaa catatattat tttttttaca aatcacttgt agttttttca tgtttgcaga
     4201 acgaccattc aaatgaacag gtataatagc tcttgttcta ggagtaatta tttcttctac
     4261 ttttgttaca tctattatag gtctatcact ctccacatca acaagcacaa cttttgctcc
     4321 aagtaaataa ggtgcatgag cagttgcaat ccaggtacga ttaggcacaa ttacctcatc
     4381 gcctggcctt attccaacgg ctaatagagc taacaaaatt gccgtacttc cgcttgacgt
     4441 tgcaatcaca tatttaactc cgaggtactc agatagctcc ctttcaaatt gagcagtaac
     4501 aagcccctga cttatatttt gatttttaaa tgaatttacg actctgtcta tctctgcttc
     4561 ttcaaaagaa gtacgccacc agttaatttt atagtcaacc ataagtaatt aattaaccct
     4621 caaacaaatg atgaattaag aaatgacttc tttaatttcg ggcaaaggac atatcaatct
     4681 aacttttttt ccttttaatt tcatttttat tagttcaaaa tatcgccacg ccaacactaa
     4741 tacaatattg ttagattcga attttaattt ttcggaactt tcaacaggaa tatttaatcc
     4801 cggactaaac gttccaattt tgcctggatt atcatctata aggtaagtta aatatttatc
     4861 taagtcaaaa tgataaataa gcgtagtgga tgtagcagaa gcaccatatc caataatggt
     4921 tttatcttta tatttattaa gtgtttctaa taatcgaatc ttaattacat taatccgatt
     4981 ttcccattct tcaaaaaata atcgatctat ttttttcttt ttttcctttt cagtaaatat
     5041 aactacactc tcatcaacag aaaaactcga attttctcgt gcccaaaaat atcgcagaga
     5101 gccacctttt gttgaaacat gagtaatacg aatcaacctc atattaaatt ttgagaaaaa
     5161 ctttatgagg gggagtattg aaaaatatga taaatgttca tgataaataa aatcaaaaac
     5221 catgttttcc accatatcca cgagatacga cgactcaatt acaagcactc catctggagc
     5281 cagcatagaa attaaccctt tagtaaacga atacaaatca tcaacatttg catatagatt
     5341 atttattgtg attaaatcag cttccccata attatttttt atagaaattg caagatcagg
     5401 agtaaaaaat tctggtaaag tttttacccc cttatcagtt gcttcttgcg ctattttatt
     5461 agatggctca atacctaaca cacgacaact tttcattttg aagtagttta gtagagttcc
     5521 atcattactc ccaatatcaa taacaaaact atttttcttc aaacctatat ctcgacttac
     5581 ttcatcggca taagactcga aatgagagct aagtccggaa gaactagtag tcatatagat
     5641 gtaatcacga taaataattt ctggatctac aacacattca atttgaacaa atttgcaatc
     5701 tacacattga aataagtcta agggatagat ttgttgttgt tttttttcct ttacataagc
     5761 atcacacaat cctgttggcg taagacctaa cactttgatt aaatgactgc ttttgcaaag
     5821 cctgcattcc ttttttaaat agtgataatc catctctata acttctcctg cacttttctc
     5881 atgaattttg atacttcgaa tatatccgac tcctcgggac tccaaggggc gtactgcgta
     5941 tctgctttaa aaaaggggcc cttagttatt tccaaaaaca ctaaccatcc tgattgaatc
     6001 aataaagaat gaaatttaga ttcttttatt gaatgataaa aaatatcgcc tgattgaaat
     6061 gtccccattt gaatacaatt ttcaatctgt ccatcatcat aaaaagtaat gtactgggct
     6121 tttccttcaa gaactaacat tgattcaggc ttatttaaat gtttatgtgg acgtacatac
     6181 gtatccttcg aatgaacaat aaacatttca tgaagtgctt ctgaagaatt attatgtgag
     6241 caaaatctta cccgggttct ttttgtacta ctggcaagca ggattagttg attaacatct
     6301 tctctatcta aatcaataat agaattcgaa gaatgataga cctcctcatt atatttttct
     6361 tgtagagtaa aatcaatcat ttatcatttc ttcccaaaat tcaggcaaca atctacttgg
     6421 tggaagaata gaattataag tgattccttt attaagtctt tttgttaaaa ctcgattttc
     6481 attttcggta ttcacaccta ataaaacatg atctattttt tccgagagtt tgtcagaact
     6541 aattatttga agacgggaac ctggaacata aaggttttgc ttttcagttt gatcgtctat
     6601 aaaataggac aaataatttt taatatccat aaaatttaca aaatttgcag atcttgcacc
     6661 acaaccatac attacacttc ttttatattt acttatatac ttagagaatt tttccttaaa
     6721 tatcttaaac attttaccat atctaataac tttacctttt cttgtgaaac tagtttgctt
     6781 tagtattttt ccgctttttt ggaaataagc aataatcgtc ctccctgaaa ataaagtaac
     6841 ttcataatgt actaatttgt atccataaaa agaaaaaaga ttaatcaatg attctatggt
     6901 aaaataattt acgtgttctt cccataaagt gtaatccaaa tattctagat tccaatccga
     6961 atcaggaatt tcaacaacta aagcaccatc atctttaaga acataattta tccccgaaat
     7021 gaaatcttcc aaatcagtga tgtgttcaag gacttgcctt gcaatgataa catcaaactt
     7081 ttctttccca gaaagaaaat ttaaagcata ttgatatgtc caaaatacat tatatacttc
     7141 atgtccctta tctatagcta tcgttgatgc atctagagta ggctctattc cataaatatt
     7201 tttatagcct cgcaatttca aaaaatcgat aaagctacca tcattacatc ctatttctaa
     7261 tatcttctct tttttttcaa gactatagat agcttccata acttcaacca aacgtggaac
     7321 atgcggttga tttttccaac tactaattgt aaaataattc ttatataaaa tctttggatc
     7381 aataggatcc atgatttgca taaaaccaca atcttcgcaa taaaccagtt caaaaggaaa
     7441 ttccaaataa ctttcatctt tttctttcaa aaaattattc acgattggat gtttgccaaa
     7501 atggattaac gtatttaaat gtggtttttt acataatcga cataaattca taatattcct
     7561 ttcattgaaa cttctataac tttatatttt tttgaatgta tatttaaaca tgcttaaact
     7621 taaatcgcaa cttccgaaga atttaattgc aattaaaagt tttgatttaa tatcaatgtt
     7681 ttaattttag atttatcaaa taaagtaggt agagagacag gcacatcaat catattaatt
     7741 cttgcagaaa taagctcact gacatttatt tcacctgatt gtatcaattc catgactgca
     7801 aagaaatcat caaaatgata tgcgaaagct cttccaaact gaacaccatg tttttgactc
     7861 agaatattca tcatctcctc gcttatcctt gattgaggaa acattataac cttgcgctca
     7921 ttaaagctaa ataataattt ctctataatt tcctctctat taatagtata aataataatg
     7981 tcaaaaaaat tattaaattc atcagtgaaa tttaaaaatt catcactttt taaaactctc
     8041 tttgcaccaa gactattagc atagttcatt ctctctttat gttttccaat caaagtaatt
     8101 cgactataac cgctttggat taaaaaacgt aaatcggcta acgccattgg accatctccc
     8161 actattaaaa tattagcatc tggattaatc catttttcaa cttctatggc aagtcgaaag
     8221 ccacagcaaa gatgttctag taaagcacct tcctcataat ttaatttttc atgtaattta
     8281 attataaatc gttcatccac aatgatctct tctgcaaagg atccctgtaa gtcatatcct
     8341 agcgattttt ttctaataca ctcacgataa tcacgatttt tgcaaaactc acactgaaga
     8401 catccaaaca ttggaaacac tgtgactttt tgtcctacaa tacttttatt attgtaactc
     8461 tcaataatct taccagcaaa ttcatgtcca ggtatctgta tcttaggtcg cattggttta
     8521 ttgattattt ttaaatcaga accacatact gcagatacag caactcgaat ccgtacctca
     8581 tgatttttca gtggaattag tttttgagtt tttaattcaa gcttaccaga ctcgataatt
     8641 acaagacttt gcataaactc gtcagctata gctataataa gtttccatat tagtttcagg
     8701 agaatcagaa actttagcat tttttttgcc atcggcgtgt ccactgactc taacctttcg
     8761 aaacatatcc gtcatccgag ttcgcatcaa aagacgacct aatgcatcta ttgaatcttt
     8821 accataaatc ctagtatatg attgataaat ttctatctgc ttctcatcaa aataaaactc
     8881 aaattcaaga ggctgagata acttagattt tctcggatct gttccttttt taatattaat
     8941 caatgcagca aaatcaaaat taaaaacctt tttataaacc tcctcataat tgagaacatt
     9001 cgttttacgt attctgataa attcatctaa ttcatccaaa aataactcga atatttgatc
     9061 ccaaacattc tgtttcttta ataagatctg catttgctct ttcataagag aatgcaactc
     9121 atcgcgacaa aggaaaaatg cttttgcttt agccttagac atttcattag taccatctga
     9181 attattaata agtttatcaa actcaatagt aacatgcttc tttaattctt gatacgattt
     9241 ccagtatcct gttttgttgt cttctctgaa accatcaaat aactttttta actctgggct
     9301 aaacttatta cgttgctcat aaatttgcat taagaaatca aaccaagagt atcccagcca
     9361 atcacaaata taccaatatt ccaaaaatgg gctaccatta tgaagtattt caacaactaa
     9421 atcaatttca cgacaatcca aatgatcttt ataaggcatt gatttagtag ctatacaaat
     9481 ctcttccgat tctacactaa taaattcttc gttaaacaat tcatatttcc cgaatgatcg
     9541 tggcatgatt cggtaaagag tttccatttt atatttttct ctattttcgg gagtattaag
     9601 ctctgattga aataacataa ttaattgata cattctaaca actccaagcc cagcatcaac
     9661 tgtatctttc aaactttttt tatgtttctc aattgtatct ccaggaagtc ctaaaatcaa
     9721 ttccgttacg gtagtcgaat cttgtatttt agtcgcatcg gcaacaccct taagagactc
     9781 aatttttata ttacttcttt tgatattttc caaaacttct tcatcagttg actgtagaga
     9841 agcaaatacc accatagccc cattaagcaa ggaagcaact tcaattactt tttctttttg
     9901 atttttacca gtagcagtta ataagctttt cggataaccg tggctcagct ggaattgagc
     9961 gattaccttt gctttatcaa tatcttgtct atacattcca aaattggcat cacttaaatt
    10021 taatatcgtt gtatttttaa catgattagc aatataagca agttcctgaa aaaaaagctc
    10081 attatgaact actttattat aataacttgc cccttctgaa cacatagcac aagtaaatgg
    10141 gcaacctcta gttgttgcta ttaatggaat taaacttgta tcccaaaatt tatccattaa
    10201 tcccaaaaga taaggagaag gaagttctgt cagtgatttt acacgagggg tcaattcatt
    10261 acaaattatt ttatcttcat aaagataatc acaacttcct aatacttctc cagccgattt
    10321 caaagctgaa acattgaaag aatagtcttt taatttaaga aaaagtttag taaatgaaac
    10381 ctctccttct ccaacaatat agaaatcaat tttcttatat tccttccaaa acctttcttt
    10441 ttctaacgag cttaatccat aatttgggcc tccaaagact attactgttt ccggaaacct
    10501 ttttttgatt ctctcagcga aatcatatga tagataaaaa ttccaggaat aatttgaaaa
    10561 acctataata tctggtctcc gtttttctag agcagcagat agatcatttg gaaatttaaa
    10621 tatctcaatt tcgacttcat cagcatgatg tgcctttaag taagctccaa ccattgctac
    10681 cccatatgga aaaacatcag atgaaatcac tggacctgta tgtgtcaaat caactaaata
    10741 gagcagtatt tttgagcgca tattttacaa cctctcgaat gggtattcat tgttattttt
    10801 tgaattaaaa ataatcatcc acaaaagaat gaaactattg ataaaagaat tttcataaaa
    10861 atattcatga taaaatagta gttatttaga tataaaacct tagaaaaaac aggatatcag
    10921 aaacgataaa cgactttatg ataataaatc tatacacaaa ctaaatttaa attatttttt
    10981 gctttttaaa aacatttaat aaattagatg aactaattaa gtattatttt tatccattta
    11041 aaatttaaat cttgattaat tttttttata ctatgtgtta gtaaaaaatg caatctttaa
    11101 ttaatttagt taatcaaaat gttttttatt tcgtcgtaga catatatttt agctcttgta
    11161 gtatttttct attcactaaa aaactactat tttgtctaaa ttatcataga atggctttta
    11221 tttactttat aacttttgtt cagagttttt tattcttaat tatttgatac actatagaga
    11281 ctaagagccg gtctcaaaac tatctattaa aaaagttgaa agtaatgatc aagcttgcca
    11341 gataaagaga tgcaagataa tttccagatt ttatttcctg taatagtcaa aataagatct
    11401 gacactcttt taaagttcat tacgaaaact gtaagttgtc gagatactta ttcttagcta
    11461 attccttcgt gtcaaggaaa gtctgtatcg gggttttacc aaaacaatac ttgccttgat
    11521 gcgtacgttc gttgttatac gaatcgctcc actgatccaa atccttttgc aaatcttcaa
    11581 tcgagttgta taccttcttc ctaaaagcga tcgcataaaa ttcgtcttga atggttctgt
    11641 gaaatcgttc acaaataccg ttgggctgag gatgtcttgc ctttgttttc gaatggtcga
    11701 tatcttctaa agcaaggaac agttggaatt catgatgctc tctatttcca caatattcgg
    11761 ttcctctatc ggttaaaatc ctcaacaacc gaatgccttc ttcttcgaac cagggaacca
    11821 ctttgtcatt taacatatca gcagctacta acgcgttctt cctatcgtaa agttttgcca
    11881 tcgccacttt agaataggag tcgataaagg tctgttggta aatccttcct acgcctttga
    11941 ttgtgcccac gtaatacgtg tcttgacatc ccaaatatcc gggatgttcc gtttctattt
    12001 ctccttcaac ttgcttttct aatttccttt tttctaatgc ctgcacctgc gattcggtta
    12061 atacgggaga atctccttgg gccatgaacg cttctaatgc tttcagtctt ttttgaaaag
    12121 tttccaaatc gtgacgaacc catacacttc ttaccgtagc agggcgacta tgatcccttg
    12181 ttttttcaat tcattcgatg ctctttgttg accgtaagcc ggaaagtcga tcgccatctt
    12241 ctttaccgcc tcttcttttt cgggttcgat acgattctta tgattcggtt tacgtctgct
    12301 cagatcctgg agcgagttcg cctcctttct cgtataactc ttgaaaacga tagaagctat
    12361 ctctggaata gcccatcacg ttgcatgcct ttgaaacgtt ccctaaggtc tctgctaact
    12421 tcaaaagtcc aaccttgttc ttgattattt tttgtcctgt tgtcattctt ttctccttat
    12481 ttatttcaag gagtgtaaga tcaacttcta actattacat ttaaaaacga ttgaagattc
    12541 tatcgatttt ttgcagagat atgaaacata gtttttgtcc tactttttta ggccgttacc
    12601 ggatttgtct gaactttata ggttgaatca caagttttag ctggattttg aatctcggat
    12661 tcttccctca cttttcctca acttaacaaa ctaaggattg tttttaaata aagtaggtat
    12721 tcgttttcaa ggtatagaaa gaaactttgt tctttagcta taatgatttg gattttcaag
    12781 tttcgcaata ctttaaagtt caaggaaaga gaaaacggaa gtctttttat atacaaattt
    12841 cggcacaata atgtactatc tttgaatcga tttcccaaat atggtagcgt ttcctctatt
    12901 gattgtcttg aataaatttc tctgtcttct ttaacccttt atacctgtct ctatgttttt
    12961 gatatttagg ttagtggatc taaaatcccg ttcgcaatca tattctgttt taggttttga
    13021 tattcttctt tggacaatgg atcgaagtcg tttttaatat taggttttaa ccttttaaga
    13081 cttacaaact ttacgatctg atctaaatca ttttttgttg aagactgttt tgaaaaagat
    13141 tttttctttt ggatactttt ctttggtgaa attcgttttg aaattttctt ttttattttc
    13201 ttcattttaa atttatcaga acgtttcatt aacatactct tatagtagta atgtgtttaa
    13261 cctagttacg taaaaacgga caccttttac tcagcgaatg aggtaaaggt gaatatgaat
    13321 aagaaaggaa aatactctcc ggagtttaaa gaacaagcag tcaagcgaac actttcgggt
    13381 tcgtttacga taaaagaagt agcagggtca cttggaatca gctattttgt gttacgacaa
    13441 tggaggggag aatacttgaa aaaatcagaa gatcagctcc cacttacgga taaacagtta
    13501 aaagaaagtg aagagctgaa aaagcttcgg aaggaaaatc tgaaactgaa agaggaagtt
    13561 aatatcctaa aaaagtttgc agccatgctt tcccgcgaac aaaatcccga ttgatgttca
    13621 tggaaactca tcgatttgag tattcgattc aaagcatggc taacgtttta ggagtgtctc
    13681 gttcaggatt ctatcaattt ctaaaacgga gtaaaaacga attagaaaaa tataatcctg
    13741 aacttgtcga gttcattcgg gaaacgtggc taacaagtcg taaaaattac ggcttagttc
    13801 ggttgcttcg ggaagtgaag aaagtgtatt caatttacgg agcaagaacg gttcgaaaag
    13861 tgatgaaact ttgtgaaatt caaggaaaac aggagaaacg ttttcggatt gccacaacag
    13921 attctaatca tgggaatcgg attgctccga acttagttca acggaatttc aaaccgaatc
    13981 agaagaatcg gatctgggtt tcagatatta cttttttaag atcctctttc gggtggattt
    14041 atctttgtgt aatactggat ctttattctc gaaaagtagt gggttggtcg atttcaaatt
    14101 ctaatgattc taagttagtg tgcaccgctc tttccaaagc aatcgaatgt agaaatcctc
    14161 ctaagggttt agtttttcat tcggatcgag gatccaatta ttgttcgtac gaaactcgaa
    14221 ggtatctgtt aaataataaa ctcagaagga gtaatagtag aaagggaaat tgttgggaca
    14281 acgcagtcgc tgagtccttc tttggttctc tgaaaagaga aatggaatat aattactttt
    14341 ataaaattca agaagccgaa gaattacttt ttgatcatat agaggtttat tataatagac
    14401 acagatctca ttcgtcatta gactttgtga gtcctgtgca atttgaagta aatgctgcgt
    14461 aaaaatgtgt ccaataattc gtcactagat taacgtgact tgacataatc ataaccaacc
    14521 ccacaagtat ttgatctcaa tataaatctg tcggaattac gacaaatcct ctgtaaaact
    14581 tagttcccac cccacaacgc gattcataga gagcgttgtg ttgagttttc cctatttttg
    14641 ggtgggggtg gaggcggtaa ggttcggaaa atttttctct atcagaaaaa catacttttt
    14701 gcaagtaaaa agactcattc ttgtcggaac acttgaaaaa tgtgcctttt tgagcccaga
    14761 acggcgatcc atagaaagcc cgttctgttg agttcatttt gattctaaaa tccaattcaa
    14821 cttgtggggt tggttatgga cataatagag gagctgggaa aatttttcta aaagtaagag
    14881 tttctacatt tatggaaatg attgatcctg gttttttagt ttctaaagac taaaaatgat
    14941 gaaattctca caattcaaag ttttaccgta aaatatagat ttgtgagagt tcctatagat
    15001 tttgtcgttt tacgagtttt taaatgccta ttttttcatg atttaattcg tataaaatcc
    15061 tacgttttca gaatttcatt ataaaaccca gacctgtggt agttcccaca ttttattttt
    15121 tacaaaaaaa ttagatttca taaagcaaaa tctcttacac caaacttatt agctagaaga
    15181 cctaaaataa ttttagtgta ggattctttt ttgaaggcta tccctgaaga ttagctatct
    15241 caaatccgaa agtagtattt atggagaaga tagaaggcga gttcgtaaaa cgacataatt
    15301 taaaaattga ggaagtcaga caaattgaaa ttataaaaca gaaagaagga agtaaaattt
    15361 tagaatttcc taaaagaagt atctggaaca cagaaaaaat acggaaactt tgtgagaaat
    15421 tattttttca gtgaaatttt aaatttggaa acattataaa aaagattgat ctttttttaa
    15481 aaaaatacaa gaaatgcctt cttatttttt aatagttaga tatgatcttt aacagagatt
    15541 aaactttggc tttagtgcaa aatggaaatt tcaaaagaag attattctgt ggaaacggaa
    15601 aaaaatcgcg gaagaattaa aatctccgga acccttcgtc tattgaatgt ggatgaatat
    15661 gatccgatca tctcagctat tgaaactgtt ctggataatt ctggacgtgg aaaagctgtc
    15721 attgatatta aaaatttgga ttttttaaat agcgcaggaa tcgccagtct ctctagattt
    15781 gtagcggttt atgataagaa aaactttcgt aacgtagaaa tcaaaggtaa taaaaataga
    15841 tattggcaaa tcgcgttttt ggagaatgtt aaaaaactca gatcagaaat tcaaacaagt
    15901 cttgaatgaa agttaaaaat tcaaagtttt aaattttgtt ttaataactt cgtttaaatc
    15961 taagtaagcc cttacaatta cttcgtaagt agctgaagaa acttcgttga ttaaaaatcc
    16021 taatcgaaca gggaagtctt ttgaaagtag taaaaggccg attcccgaat cgtttttttc
    16081 tcctttttta agcttgttga tatagatctc gtctgagttt cgatctacca gagccgagat
    16141 agatttttct agtttattct ttgaaatttc gtcggttaag tttttaattt ctatctttag
    16201 tatttcggaa taatatttta aatctaaaaa gatttctcct tttctatctt tggaaaattt
    16261 tgcggcattt tctatcagtt cattgattat gatcgaaatt gtattagaag catcggaatc
    16321 cagtttttcc tgataagagc aataatttga gatgtaatct gcggtgagag aacaacgtct
    16381 ccattgaacc ctaagatcca taggtcttag ctttaatgta aattcgcttt cacaaggaag
    16441 agaatccggt ataagattat aatggccgta tttgacgggg tagttcataa tatttttcga
    16501 attctttatg atcgatgatt tacagaatgc tctaaaaact aattcaactt tatcagaaag
    16561 atcaagttga taatttggag ttacactttc gttacaaggt tttgttttat aaccttatat
    16621 tttaaaaata ggaacttgaa tttagaataa gaaaagtaaa aaacaaattt gaattcaaat
    16681 taaaaaagtt ttcttaactt atccaaatat tcgttccgat ttgggtcggt ctcagccgga
    16741 gcccaggaag caaaatcttt atccgttgtg ggctcatagg gccctgactt tccttcaaaa
    16801 caaatcgcgt tttcagaaag gcaaacgaga gtatgaaata ctccagggac aatatcgatt
    16861 ccatatactg gaccttggga acttaggtaa tgagtttctt ggattgagcc atcatcatta
    16921 aaaaggataa atcctagatc tccttttaac gccaaaaagg tttccggttt tggtgggaat
    16981 ttatgtctgt gcgcttgtac gtaagtatca cgtgtgagca cgtttaaaaa tctttgatat
    17041 acttcggaaa gttcgtgaaa gttgtggttt gctcttttac gaggggaggc attcgctttt
    17101 tgcaatactt ccaaaaaaag agaatccgta agtagttgtc tgtggggttt ggagtctaga
    17161 ttcacagtag tcaataagat atgatttgca ggctgtgcaa gtatttcccg catttaccct
    17221 ttctataatt tcttgatatt ctacaccttc gtatctcgcg gtttcaacta tagtttcgaa
    17281 agcgacttgt gcacagtgac atttatccat ttttgatcta actacttttg ggacggttcc
    17341 cttaacaatg taaatgagac tcagtcttag tgtcaaatcg tacattgatt ttttaagaat
    17401 tttttaaaaa tctaaaaatt tataaatttt aaaagagaca taattttgaa aaagatttca
    17461 aggaaggttt ctgattttag aggttttgga atataaggta ctctataatt taaatcgatc
    17521 ccaaactatc aaagtttgtg ttagatttca aaatgtagga actacttcgt ttcaaattaa
    17581 aaattagcat tctttcaatc gagtgtgata tacccaagtt ccatttctta attttccgat
    17641 tttttgccga aacgacttat ttttttcgat ccattcttgt gtttcttcgc taatctgaat
    17701 taactttccg tttttagcga ttttataggt ttgatttata tattcacaag cagagatgtg
    17761 ataatgagtc tgaatcgttt ttgtttttaa atcgaataca ggacgtacta attcatttaa
    17821 ttccttattc tcaataaaaa aatttttaga aggatcaaat aaccaaaagg tataaccttt
    17881 gtttccagtt tccccttgat agagtatcaa tctaatatct ttataaccat cgaaattcat
    17941 atcttctgct ataaaaaatt cttcatcttc ttgtggagaa tcaattcttt caatcttcag
    18001 tgtctggacg aaaacgtttt cacttccttt tgaaatctca atacgatcaa atacgttata
    18061 tatattgatt ccacctacaa gatgaaattt ataaataggt aaattcctat gaattgtaaa
    18121 attacatatt gctccgccac gtagatgttc tgatgtagaa tttttaaatt tttcattgag
    18181 aggaagaatt ttacaacctt ctatgatttt ttcagagttt tgattttgac tggtttgaac
    18241 gattgatttt tgagtttcat ttgaaatatt agaaaaaact gttatttgat aatttgtaaa
    18301 attttgaatt ataatccaaa tacttattcc aattcccaat gcaaaaatga aaaagataaa
    18361 aattttcttc tttaatatat tagaatttac aaatattttt ttcattggac ttgccttaaa
    18421 accttaggat gaatcattag agttgttgaa aaattaattt tcttccgttt tttcataagc
    18481 ctgaatgggt aaaaatcgtt tgttgatatg gattttttca acaactctat ttttaaatct
    18541 tcaataaaaa gtattttgat tcctataaaa ttgagtatcg taaattttta ttacaagaga
    18601 ctatttccaa aatactgagt acttttttgt taacgtgaat tcgatatata atgaattcat
    18661 ttttctgaaa aaagtttgga tttgaacttt acaaattgat ttttaaagtg tggaaattat
    18721 tggtatgaaa aatctgtttt aaacttcaat acgacgtaat ctgtaggaac actgcaaact
    18781 taaattttgt agtaaatttt caaaatgtag gaactcatac ttttagaaaa tcttttctcg
    18841 ttttcttatg tcgaattcac gttaactaat cttttgaact taatcccata ctcattttat
    18901 tttttactgt aaaacaaacc tttaaaaaac aaattcttta tacaccgaac ttatattatt
    18961 cgatgatgat cgtaaaactg tcatttcatg cagatatttg attttaaaaa tgaaattgtt
    19021 tagagtcttg aaaaaattgg cgcgcccaga aggagtcgaa cctccgacct tctgatccgt
    19081 agtcagacgc tctatccagc tgagctatgg gcgcgtgggt caatggatgt aggattccaa
    19141 atgagaaagg tgtctttcag gaatcgtaag tccaattttt tttgcacttg tgtaattgta
    19201 tagcagtaat ccggaaatcc ctagataaat caaaataccc ataagatgga ttatatttcc
    19261 tagccaaggg cctgctattg ggatccaaga aactaaaaca ctcactaaaa gaaatcctag
    19321 aaaataaaga aaatttagga aagaaattcc ggaatacttt cgaaccgttt ggttctccca
    19381 ataaaaagtg aatccaatta accaagttcc aaagaagggt aacgaaacta agtagaccaa
    19441 aaatctttcc gatctgaaaa atcggtttgc gatttcggga aaattacgga gaaccggttc
    19501 gtattttttt aaatattttt tgaagttcat tttccatctc cggaaaaaaa ggtagagtag
    19561 attctttttc ttgatacgcg ttccatgccc ctagtaggct ataacttaaa aatgcgatcc
    19621 aagaaacgta actgataaaa tctgtaacga tcggattcat tctaattaaa gataaaatcc
    19681 aactaatcac tggaaattct ctgagaaacc agactataga ataaataaca ataaaggcac
    19741 agttaagttt taacgactgc agaatatgaa aatacgcgaa tttttgggtt ttgcggaaaa
    19801 tccaaataaa caaccaaccg aaaaaaggaa tgtaggatag ggctgcgatc aaacctggaa
    19861 gttcttcact tttgagaatt ctcaaggttt cttgaatcaa ttcctgggtt ttgaatcgtt
    19921 ctgaggacat aagtgagaat tcaagtgatt cagttaaaat gaaagcaaaa tccggagacg
    19981 cagggattcg aaccctgggt acagttaccc gtacgacagt ttagcaaact gctcctttcg
    20041 gccactcagg cacgtctcca aaggtttgca gtcggagaag gtaggattcg aacccacggt
    20101 gggattacca cgacggtttt caagaccgct gctttagacc actcagccac ttctcctgac
    20161 gacggaatta ctttaccgtg agaaaacccc tctgtgtcaa gggaattgtt ctttgcgttc
    20221 ttggatcttt gtatttcctg gaatcactat agatagaaat gaaaagtgat tctgagggac
    20281 ataaaagtag ttctaaaata caaattcata aaggtaaaat tttacttaaa cctcgttctt
    20341 gggtgaattt aggttattcg atcgcaaatt cagaaaaaga aactttcttc ttaaaaaatg
    20401 cgattccggg tgaaacggtt gatgcggttc ttcttaaaag atctggttct ttattttggg
    20461 gagttgcttc cgaaattcaa gaggtttcat cggagagaat ttcttccgat tgtagcatat
    20521 ttcctcgttg tggtggttgt tcttatcgtc acgtttctta tcaaaaagaa ttagagatca
    20581 agaagtttct gcttcaagaa acgttggaac attttttatc caaaaaacat attcaaattc
    20641 ctgaaattga agttctcagc ggtgattcga acggttatag aaacacggct cagatccaat
    20701 taggatttgc tgggaataaa agactcgcag gtttttacga ggaattttcc cattctattg
    20761 taaatcttcc cgaagaaggg tgtaaaaatt tacctcaaga aatgaatttt gcttttgctg
    20821 agtttttaaa acaggaagtt aaggggtcaa aacagatttt aaagtcaaaa acactttcct
    20881 ttcgattaga agggacaaaa gttatttcct acaaaaaaaa atcggtaaat tttagtgaaa
    20941 atattagaat tccagaatta aagaagatcg tttgggaaat tccggcagga ggattctccc
    21001 aagtaaatcg ttatctcatt gctccttggt tggaaaaaat ttttgaatta gttccaaata
    21061 atcaaaatag aatattagaa ttatattgtg gatcaggttt gatcgcaatt gctcttaagt
    21121 ctaaggctac aagttggttg ggttatgaga tttcttcgga ttgtgttcaa caagcaaaga
    21181 gaaacgtttt actaaatggt atttcatctt gtgattttaa aacgttgaat ctggaaacag
    21241 attggattga ttccgaagga gttttgaatt cttctttttg gattatgaat cctcctagag
    21301 cgggactttc taaaaaagtt ttacaaactc taataaaaac aagtccaaat ggtttcttat
    21361 attctagttg taatcattct acccttgtaa gagatctttc tctgttttta aataaagatt
    21421 ataaactttc taatgtaacg ttagtcgact tttttccaag aacgaaacac tttgaagtta
    21481 tcgtaaaagt cgaaaagaaa gattaaaatt ttattattac tcagagtttc tatatttaaa
    21541 gtttttgaaa aattaactct ccatttgttt tatggaaacg gtttattgaa gcagttttgt
    21601 taatcgctac tatggaattt ttcaacaact ctattatttt taactcaaat atggctttgt
    21661 gataaaattt gttttgctaa taaacgtaaa ttctgtgtaa aaagattgga aataattttt
    21721 taagtatata aaattctatt tttactaaaa cgaaacattg tctaaatatt ctaatttcta
    21781 aaaatgttta aatcttatca atttaaattg actatgtaca atttcataaa aaataacgtt
    21841 atgtatcgat atttgtattt cgttttaaaa atattcattt taattttttt gttactgcaa
    21901 tgtaaacaag accaagaaga ttcaaaagat ccatttaaag atttatctga tgaagaaatc
    21961 atgagtcttg ttcagtttta taatattgtt actccaagat gtggtgcaga cgtagcgatc
    22021 gcaagaaaaa ttgcatcctt ttctttcgat gatattgagg ttgtttattc atattcagaa
    22081 gataagccaa ttacgatttg tggtatggac aaaggatttg cagaaattac gattcagaag
    22141 agtggcagat acaaagtagg ttctatgaaa agtggttatt ataaaattaa atgtggaact
    22201 tcaactcttt ctaatgaaaa gcatcttgca gtttatttaa ataattctaa tttaaatccg
    22261 gtaaatggaa gtgatgagac ggggtctttt attattttca atgcaagtgc aggagataaa
    22321 tttaaaatta accttattgc tagttccagt ggagtttatt gtggaaattc atatggtgga
    22381 gttgcgggga cacagattga agattcggca gcgactggaa ttttacaaaa actttaattt
    22441 caatttatat agaaataaac tcgtggtatg gaaataagaa aagtataggt taaaataaaa
    22501 atttttcgat ttatctcatt acaaaaccgg agatttcttc cggttttttt attccttttt
    22561 gaaacacgtc gcgtttcaaa ttttactgat aatcatatta ttgtgttcca atattttata
    22621 cttactactc ggacacgtga aaatgttcat caaaaattaa caggtaattt ttttaaagat
    22681 atagaagtcc ttacaaaatt gttcgctttt tgaaacaggt gcaacataat attcttttta
    22741 tgctatttta tataactcta agtgaattcg tacgtaaatt ttattcaaga ttttctcgaa
    22801 attttttatt gtttagcaag attctataaa acgattttta atttttgcat agtagctcaa
    22861 gcggctaatt ttatgcggaa tacaatctaa aaatctataa tcttttcaaa gaaaacgatc
    22921 aattttttta tataagttta atttatgcaa gtttcttaaa ttaacaaaaa tgttacttat
    22981 tcttaagtaa tgtgtttctt tagtataatt tttatttatt aatttaatat tatattctta
    23041 agtacttatt actcaatgga tttttatttg ttacttttgt agcaaatatg aaaaaaatta
    23101 tttttttcat aacatgtttt ataaatccta ttgacgaatc ttttttatta ttagtgttat
    23161 tataaaaaaa caagggttat ggatgatcaa agaataagtt ttttatagta acaaacaggt
    23221 tgtccgagct ctaataagga gaaatgcaaa tgtttagaaa gataaaatgg tttatgattt
    23281 ttctgttgtc gtttgttttt gaagtcgcaa atttagcggc tcaatcacaa gccgaacttt
    23341 ttgcaaagcc tggagttatc ggcgattctt tgagccaagg tttttttggt gctaccgtgg
    23401 aaaaaaaaac tcaacgctgg gcttatcctg tattagtcag tgagcaggca ggctcttctg
    23461 tttcgtataa cgttcttaaa ggaccttgga tagattttga gagttttctg caaggaaatt
    23521 gtgggctctt ttgtattgta agttctttga taggaggaaa cgtttctacc gtagatcttc
    23581 ctacaaatgc cggaattaca ggggccgaat atagttccgt tttgagaact tcgggaaagt
    23641 gtaaagatgt taccgcgatg aaatggaaga aagaatggag ttggtggaat tggttttggc
    23701 ctacttatcg ttgggtaaaa gtccaagatt gtcaaactcc tgataaattt catcgatttg
    23761 gtcttcgcga ttctggtact caaatagaaa ttatggagaa ggtaaaaccc acctttattt
    23821 ttggaaccgc agcaggcaat cacgtgcttt gtactgtact tacaacttct acctcttgtt
    23881 tggatgaagc gcgatataaa aaagatattc gtgaagtaat gaaacgtttg gcagctattg
    23941 ggagtatcaa aggtggagtg ttatttacga ttccgaatgt aactacactt ttctttttgg
    24001 atcgatatag ggatccaaaa ggaagaggaa atttaacagg attaaaagcg ttttaccgta
    24061 gtttcgtaac tcatgaaggt caagttttag attcgagaga agttaatcag attacaaatt
    24121 atttaagtat gttgaacgat gaaatcaaag ctcaaggtgc agcgatggga tttgcggttg
    24181 cggatctaaa agtagtcttt gacgatttga aagaaaatgg acgtcgtatt gaaagcccta
    24241 gtggttggag tccgggtaat gctcgtgcaa gctggccttt accaggacaa cctggggttt
    24301 ttagcttgga cggtgtacat cctaacatgt atggacatgc cgtttttgca aatgagctaa
    24361 ttaaagccat aaattctcat tacggtttta gtattcctca agttagcgaa tatgcagctt
    24421 ggtattacga tagtttaaat agagatccaa ttgatctaaa aaaatatcta aaggaatata
    24481 cttttggaat atttatttct tggattcttc ggacttttac ttaagcgaat ttctatgaaa
    24541 tttaaaaata tataggtttt actcagaact atataacaga gctctaatat tttgtaataa
    24601 aaatttatgg cgcttcgttt tatatagctt agtaaaatta ggctttttca ttaaattgat
    24661 attatgcgaa tattatcaaa aatgaaaaat tcatttatgc aggttaccta aaataacagg
    24721 agagtgtaat tgaaggtcgc ctaatggtag gcgatgttca attatttagg gatttattta
    24781 tgaaattcaa aaaagaatat atttttatac ttgcagtatt tttaatattg ttccttgttt
    24841 tttggcctga aaattcaaaa aaacgagtcg tttcaattgc agaagaaaac aaagttgtct
    24901 taaaaacaaa atattattct gaaatggatc cttactatcc ggatgctcct catcctttta
    24961 atgaagatcc agatctggaa gttcaagcga aaaaactttg gccggaagca ttccgtccta
    25021 aaaaaactcc cgaagaaaaa gaacagattc gcaaagaatg ggcggacttt atagcaaggt
    25081 atcccaaaaa tttatacatt ccttcggagt tccgacctcc tttgacggaa acagaagaaa
    25141 aaaaagcgag agaaagatta gatactttta cggatataga aaccaaaaac gcgattatat
    25201 attctttagc gaaatatgca gaaccaggaa aagcgcctga agaaccttct tctcaaccaa
    25261 atgtagatcc aaaggaacaa cgtacttatt tccaatatcg gatcgaagaa ttagaatcaa
    25321 gaattcaatt aattgaatat acgattcaag aaggaaggtt agatccagac caagctgaaa
    25381 cggcatatca ggatttagga gattggaaaa aagaactttc ggaattaaaa caggttcaaa
    25441 accaaattcc agatttgtaa ttttttctat tcactaaaat atttaagaga gagttctatg
    25501 cgattatttt caatttgtat attcattcta tggagttgtg agggaccgcc gagacctgaa
    25561 atgttaccgg ttccagaaga aaaaaaagaa attccgttag aacaagtcca agaggaatta
    25621 aattccgaaa atccacaggt tagagcgcaa gctattttag aaatttctaa tagactgtat
    25681 aaaccttctt tgggtaaaat tcgaaattta ctcaaaaacg atgtcaatcc tgcggttaaa
    25741 ggaacggctg ccattgcgct cgggacctgg aaagataaga cttctattcc ggaaatcata
    25801 aaattatttt ctaaagattc tggagtgact ccggaaattt tactggaagc tcttgcaaga
    25861 atgggggatc cttcttgtgc taatactatc cttccttttt tacaatctca ggatcacact
    25921 ttgagattga ttgccgttga taccctggtt cgtatagggg ccgattctgc cggaaaagcg
    25981 attcttaatt tagctcgcaa aaatcaagat cctaaaattg caaaaacgta tgcaatggct
    26041 ttaggaaaac ttaaggttcg ttctgcggaa tcttatctga tggaacttgc aaaaatggcg
    26101 gaaccatctc ctacgttagc cgctacttat cttgctctgg gaaggatttc cagtaaaaaa
    26161 tcgattccta ttttaattcg aggactagcg ggagattttg ataaaggaag tgaaaattcc
    26221 atgatcgcat tgattgagat taaaagtccg gctgcgatta cgcctacaat tccaatttta
    26281 aaacataaaa atcgagatgt tcgttatcgt gcggtaaatg ttctttcaga aattccttcc
    26341 tctaaaaccg ggcctaaggt tttaaaaatt cttgaggaga atgagccgaa ctcggttggg
    26401 ccggcagctt tggttttagg cagaattggt tttaaaccgg cgcgtctaac aattgaaaaa
    26461 agttttataa attctcagtt acccgatcgc gaaatgatcg gaagatcctt aggttattta
    26521 ggagataaaa aaagtattcc agttttattg aatgttctta aagaatcgga aggagagggc
    26581 agatacggag cggtttggtc tttgggagtt ttacaggcaa cagaagtttt agacgattta
    26641 attgcagcat caaaatctaa ggattcaaaa ctttctttgt tggctatcga agcacttggg
    26701 tttttaggat ctccaaaagc gctttcaact ttgacagcgc tcgcggaaaa aaatccagat
    26761 tcgtcctcca ttatagtttc cgcaattgct tcgattccag gagaagaatc acgcaaagtt
    26821 ttagaagatt ttgcacaaaa gaaaaacgtt tctttgcaac aggttgcgat ttccgaactc
    26881 ggagaaagaa aggaacgtgc tagtattccc gttttgatga aaattttgca tgaaaacgaa
    26941 gaagtaagtt ttaaactttt aatgctttct ctctcatcga ttacaggaaa gaacttccat
    27001 tctcggaacg aatggctgaa ttggtataaa ctcaacttta agtaatcagg tttatgtttc
    27061 attttaaaac gatcctgttt gttttaactg gatttatttt tttcgtttcg gcttgtaaaa
    27121 cgcctcctcc taaagatccg tggatcgttc cttctcttaa agagaaggaa aaactatttt
    27181 tagctccttt aaaagttgat gggtttgttt ctaaagattt aggaggaagg cattatcctg
    27241 catcgaacga actcagaatc gatcttttca aaccgtatat tgaaaattta gaaggtggtt
    27301 atttaggtgc tggaacggat cagaacttta catttatcgt ttgggcaaag agtaaatatg
    27361 tatggttaat ggattttgat tatacgattt gtctaattaa tcgaattcat cttttgtttt
    27421 ttagaattgc cgtagatcct gaatcgtatc gggagctttg ggctcgaaaa aataagcata
    27481 cttcttttga aatcataaag aaagaatggg agaaagatcc agaatggcca ctcattcgag
    27541 aagcttggga agtggctcat agaggcaaat cagacgttcc acaaagatgg aatgagcttg
    27601 atcgaacgtc tcaaagattt ggccttaaga cgtttattca ttctaaagaa gaatacaatt
    27661 acattcgaaa catggttctt caaggaagaa tacaaatatt aaaaggggac attaatgctg
    27721 aaaaaagtat gagatctgtg gcggagagag ccgcaagatt gaacgttcca attcgagttg
    27781 tttatctttc taatatagaa gactattttt cttacagtga tagttttcga gacaacctac
    27841 tgagtttacc cacggatgaa aagggagttg ttttgagaac aatgcaaaat ggaaccaagg
    27901 aagaatatgg atcacctgac ggagaaaaaa ttccggtgga ttatccttta cattataatg
    27961 ttcaacctct ggaaaatttg caggattgga tgttattatc tggttatctt cataagggaa
    28021 tcctaatgca atttagaact cctattcaaa aaggtttttc tataatcaaa agtgggcccg
    28081 tagaagtttt gaaatgagat attttatttt cggattttta gtttttgttt ttttgatctt
    28141 aaattgtatt tcaaaaaatc ataatacaac ttatttgaaa attacggaac gtggaaattg
    28201 taaatctggt tttggtcttt atgtgtttac ttatggaaga agtttatatc ccgaccgttt
    28261 cttaaatgta gaagaagata aagaaagtcg tgaaattgtt tatctatttt atctaattcg
    28321 aattcctgga aaaaatattt taattgattc aggcttttta aacgaatctt acaaaaaaaa
    28381 atttggtttt tcaagttttg aaaatccaga tcgcctaata aaaaaatgtg gaattgatcc
    28441 aaaagaaatt acagatatag tacttacaca ttttcatttt gatcatgcag gaggaatttt
    28501 tctttttcct tcagcaattt tacacataca aaatcacgat ttggatcttc ttaaaaaaca
    28561 atcttacttt ccaaatcaat ctatgtattt aaattcttta ataaaagcaa atcaaatcca
    28621 ttcgtttgat ggaacttatt cacttctacc gggattacaa attttattta cgggtgggca
    28681 tactcctgga tctcaagctt tggaatggat ttctccttct ggaatgcaaa ttttatttac
    28741 tggcgatgaa tgttatttta ttgaagaatg taaaaatgga attggtcttc ctaaagaagc
    28801 cgctttttct ttaaaacgaa atcgtgattt tatagaatat attcggatct taaacggtaa
    28861 aggaacaaag atacttacgt tacatgatcc ttccattttg caggaaggag aagaaattac
    28921 ccccggagtt cgtgttcttg atttttttta aaaatgggtg ttgttctata tttatttctg
    28981 acttgtgttc aactcaattt tcgctgtaaa aagaatccaa gtaatttgct atatctgtta
    29041 gatttatttc atttcgatct taatccgttt aatagtcgtt ttagaagttt atatcaatta
    29101 taaaatttac ataaaaaaat ttgaaatatt acttttatct aacttggttt tactgctaga
    29161 acacataaaa acaatattat gatgagtttt ttcaaaaatt agaatagtaa atccttttca
    29221 gtaactaacg taagttcggt gtaaccaatg tgaagccgat tgttaagtta cgatttataa
    29281 aaacaacatt gagtttttta ctcaccaaat tcgtattaat tagagctcac ttctgtctta
    29341 ttatattcaa acttactttt cttgaacatt gctgaattcg ttcaaatttg attgtatcga
    29401 attcacttta ctaaagtttt attaaatcca gactgtaatt gctaagatta tagttgataa
    29461 catgatccaa aataagaata aaccgtaaca cgtttgtaaa gatctattcg gattaaaaaa
    29521 ctcttttatc ataataccta atagactgaa agagaaaatt ccatatccta tcggaatacc
    29581 caaacgaaga tcatgaaaaa aggccggtat tataacacct atgaacaaaa gaactgtaaa
    29641 tatagaattg agtttaacgg ttaaactttt ataatataag gaaacttcct tctctttttc
    29701 gattggcaag cttttatttt ttcgtaaaag attttcccag atgatggaca aagttcctcg
    29761 aacgttcttt tcgggatagg catactcttt agctcgagtc gcttttatat ctcttatgat
    29821 atctgtgatg atttccatac taagaaattg tccgataatc aacaagaagg ttgagattac
    29881 cattaagacg agaacttgga tttttagaat tgaaacgttg taagtccaaa taactttgtc
    29941 agtggtaata tcgtataaga ctgcgacttg atagccgatt ttcttcgtaa tctctaggac
    30001 caccgtgaaa aacggtagtt ttatttttat tagtaacaaa ctgtattact ggttcagacg
    30061 ataattctga aaacgtgctc gatatttttc cattgtattt aatgtcgacc actttgcctg
    30121 gatataaatc ggaacctggt gtgataagat ttttgtattt ttgaaaaagt tggatcgtaa
    30181 aaaaaatccg attagagctg ggatgaacgt tccgataacg aaccctgttt cgaatcgggt
    30241 taaaattcct atcaagattc ccaaagctgg ccacttaata aaatgaaagc ccaaaatatt
    30301 aaaaacggag tttctgcttc accaggaaag attatattca tcgtatttta aagtttagtt
    30361 aagttgtaac aagtcaattc tttgctaaga caaagaaata aaaaagctcg aagtaaaaac
    30421 tccgagcttt tatttttaat acgaaaatag attttacgtt taatcttttt cgtagatttt
    30481 tttaatttct ttactgtatt tttcagtgat cacatgacgt ttcattttaa gaagattggt
    30541 caactcgtct ccaacttcaa aaggtttttt agctagaatt acgtgttgaa cttgttcaaa
    30601 agacttaaac ccagttttag tactattgta gctacgaact tccttcttat aaaagtcgat
    30661 cactttagga tttttgatta tttcatcaat tttagaagaa tcgattccat tttctttaca
    30721 ccaaacgcct aaatgttcca tatcaggaac aatgatcgca cctaaaactt tttgatcctg
    30781 accgattacc atggattgtt tgataaatgg agattcatcc attttatttt caattggaac
    30841 cggttctacg ttttctccac ctaacaatac tacggtgtct ttggctctac cggtcagtgt
    30901 aagagttttt ttgaaattaa taaaccctat atctccagta ttcatccaac cgtctacgat
    30961 ggttttttta gtgacttctg gatttttata ataacccttc attacttgtg ggccttttac
    31021 aaaaacgatt cctttttgtc ctaatttgcc agccaaaact tcatattgat cgttgatgtg
    31081 agttagcaca ttaccgtttt cgtctttgat aatcagttca gatttaggaa ccaaaaaacc
    31141 tacggaacca atgattggtt ttacaaaagg tcttactgaa attacgggac ttgtttcggt
    31201 catgccgtac ccttctaaaa cgagcatacc tatatcgtta aagaagttat ctacgtgtga
    31261 ttgtagtgct ccaccacccg ataaagatgc ctttaatctt cctccagtag cggcgcggat
    31321 tttagaaaga acgatcgtat ctaaagtttt tgcgttgaaa acaagcccta aacccactaa
    31381 agagaagaaa agccaatttg gaagatggat cccatagacc ggaagagtca ggtaagccag
    31441 aatcgaaatt gcgcttaacg taaaaggccc cgttagtaaa aggacaatca gggatctgat
    31501 tccgattaca agagatttca ttatatttct gttttcgtaa tcaacttcta gtccatttaa
    31561 aaatcttcta gaagcattat agtgtttcga aaagaaatac gcgagtttga acaaaaccct
    31621 acgaattgga ggggtttgtt ttgggtcgtt tactttattg taaatatttg cataaacatt
    31681 ttcccaaacg cgaggggcag aagccataaa ggaaggtttt gctttcgcga ggtcgtttct
    31741 gagatcggct acttttgtat agtacgtttg gataccgctc gaaatagctc cgtattcgtt
    31801 tattctttca aatatatgcc aaattggtaa tatagaaagc atactatccg taggcttgat
    31861 ttcggtcaaa agcataggaa ctacgtagac catttgatga atcatgttag aatgcatcag
    31921 cattacaccc ttaggcattc cagtggttcc agaagtataa atgagagtaa aaagatcttc
    31981 tggtttaatt tcttcgatcc ttttttctgc ttttttacta cctttggctc taagggatct
    32041 tccttcttca accaaatcat agattttatg aatgtttttt ccttttgcag aggaagactt
    32101 atccataatg atgattgttt ctactttagg aacttttgat ttaaccttat tgtatttttc
    32161 cagcatctta tcattttcga taaaaacgat ttttgcttcc gagtgattga gaatatattc
    32221 caattcagac tcggtgacgt ccgttcctct tggcacattg gccgctccgg aaaattgaac
    32281 cgcgtaatcg gttaatatcc attctagtct gttgtctgcc aaaactccga cgtgttctct
    32341 cgcttttaat cctaactgaa tgagcgcttc ggcaagcgct atacccatgt cataaagttg
    32401 gttataagaa gttggatgga attctttatc ttctccttta ctccaaaata caggtcgatc
    32461 tccatatttc tcggtggatt gtatcaacat atccgcgagg tttttataca ttttcaattc
    32521 ctcttaagtg agttttaccg aactgatttc ggtaggttaa aggctgatta aactaaaaga
    32581 aaaattaaaa gagtcaatca aattttagaa agagaattcg gaaggtgcgc tgcaaaaaga
    32641 taaaaggaaa gtccgtctat cttttgaaag atagacggag aagaagatat tattgttctt
    32701 cacctgcagg agtagaagat tccgaagcgg gagcggcttc ttctttttta ctttctgctt
    32761 tttctttttt ggattttttt gatttcttag atttctttcc ttttttctcg gacttagttt
    32821 cttttgggct ttccgtttgc tcacttgggg tctctgaagt ttcttctgcg acgagtgctg
    32881 agaatccggt taaggccata gcggcgatca aaagttggat aagaattttc ttaaaaaggg
    32941 tcatttgtaa atttcctatt gaatagaatg attgattgga gaagtccaac atcctcagga
    33001 aaaatgtaaa tacgtttttt aaagaacgaa atgggaagga ttccattttt tcccggaagc
    33061 tacggcagat tctaatcgtt tgagatattc tttttttgga atctgataag ctccaagact
    33121 tagagtaact agatttaatt gttgagtatc gaacagagta aaatgatctt tttttaaagt
    33181 ttcaaataaa tgaaagagtc ctatttttcc aaagtctgga atgaaagaaa acatagattc
    33241 accggcaaaa aaatttccga ttgcaattcc gtaaactcct ccacctaact ttccgttttc
    33301 gtcccaaact tctaaagaat gagcataacc aagtttatga aattcagtgt aacttttgat
    33361 aaaaagatct gtgatccaag tatcttcacc tggacgataa gcacaacatc gcatcacttg
    33421 ttcaaatgca cggttgaatg taatcgtata acgtttttga ttgatttttc tttttaatcg
    33481 tttagaaata tgtagtttgt taagatcaaa aatacttctc gggtctaaac aataccaaag
    33541 gatcggttga tccgaccagg gaaaaatacc gtttttatac gcatataaaa gtcgctcggg
    33601 agaaagatca cctccgaccg ctacaatttc tcgatcccaa atgtgagggt ttcgaaaaaa
    33661 ctcggagaag tctttcaagg tttgtttcct attttagaat tttctaaagc tttataattt
    33721 aggattttca tattttgtaa gacggtaaaa gtgaaaaaga ttcttcgatg gaatagaccg
    33781 gtccatttga gaatgtttta gaagagtaga tatgaaattc ggaaacctta aaattggaag
    33841 aaacaaaatt tgcaaattct tccaagtaca taattactct tgtttcgttc gaatttttaa
    33901 aacggccgat tgtaagatga ggctgataat tctgtcgatc tatagaaaaa ccaagtttgc
    33961 gaattccgga atctaaagtt ttgtgaagtt gtgaaagttc gatggaaggt tttacagctg
    34021 caaaaaggat agaaggagat ttttgtttcc cgaaagttcc cactgatttt aaactcagat
    34081 caaattcggt aaaagatatt tccgagcaaa agtcggatag aatgtccaga cgttcagagg
    34141 attgttcgcc taagaatact aaggtgatgt gaaagttttc ttttggaacc catcgaatgt
    34201 ctggaagacc gtaacaaatc gaagttaatt gttcttttat ttcttctgga atagagattc
    34261 cgagaaaagt tctcatactt aaagtttaga atccctttgg gtttacgcaa ctagattcct
    34321 acgttattct tttatgaaat tataaacttc ttttactctt aaaattcctc taagagaatt
    34381 gcatagaaat accgaatttg atcgaaacaa atcgtccaaa gaaagagttt tctcgtaaaa
    34441 tccttttcgt tttaaaaggc ggtttctaaa aataccggga agtaaacctg aagacatcgg
    34501 gggggtaaag taagaatttc caatttttac gaaaatatta ctgatacttc cttcggtgat
    34561 ttcttttttt tcattcaaaa ataaaatatc aagatgaccc gcttctctag aacgttttcc
    34621 ttcccggtcg tatatttctc ttagatttgt tttgtgtttt ctgaattcgg aagacgaatt
    34681 catcaaagta ttacatattt ttaatgttcc ttttttgggg aagttttcga gtgtttgaaa
    34741 ctcaagtgta aattttccga gataatttaa actgatcttt actcgataag tattagagct
    34801 tatgcaattt gtggaaactt ttttcaaaca agaaatccat tcttgttcgg aaaaaggaaa
    34861 tccgaatgtt tttgctgaat ttttgatcct ttttaaatgt tctttttgaa aataaaatat
    34921 tccattttta taaagtatgg tttcaaaaag agagaatttg ttggaagctt ccgtaaaaaa
    34981 ttttgctttt tctaaaattt caagccattc tttttcagga tcagaatccc aagtaatccc
    35041 cgaaccgatt ccaatatttc cttttccttt ttttaattct aaagttcgga ttccgatcga
    35101 aaaaactgcg ttttggtttg gttgaattac tccgattgct ccggtataaa ctcctctggg
    35161 tttttctaat tctcgaatca gttgcatcgc tctaagtttt ggtgctcctg tgatcgatcc
    35221 acctggaaaa agttctttaa aaatatcttt ccattcgatt gaatctaata gttctgattg
    35281 gatcgtactc gtcatttgaa agatcgtttt atacttttct accgagaaca aattttgaac
    35341 atgaacactt ccttctttgc taatttttcc gaggtcattt cgcattaaat ctgtgatcat
    35401 tagattttct gctttttcct tgtcggaatt gataagagcc tcggcgtttt ttttatcctc
    35461 tttgggagat ttgcctcttg gataggttcc tttcattggt tttgtaatca gagttttttc
    35521 ttttttttca aaaaaaagtt ccggtgaaaa agaaagtata tcccaatcgt aggttctaat
    35581 ccaagatccg tagggaacag gttgtctttc ggacagtgtt ttataaaaag ataatatatc
    35641 tccttcaaaa tcaaaaaaaa ttttatcagt atagttaatc tgataaattt ctccctgata
    35701 aagtttggtt cgaatcatat ctagattttc aaaataagtt ttacggtttg gaatcgagga
    35761 aatgtaaaag ccataatttt gagagggtcc tgtttcaatt tcgggaaatt tttcggggtt
    35821 ttgaaaaacc gcaaaataca aaaacggcaa aacggtatcg atttttttcc agttcatgtc
    35881 ggaaaaaaaa taacctgcct cataggaaat aaaaccggct acataataac cttgttttat
    35941 ataaacgttt atttcgttaa gagaagttaa cagtgtatct aaatgataaa cttcaatcgt
    36001 tttaattgga ttgcggaaga taattttccc gaaaggatgg aatccttcgt caaaaatcat
    36061 aaaaggctgg tcagagaata gtagttcttc gattctcatt atagaacaaa tttaatttgg
    36121 attgatcatt ttgtctcttc gtttcaaaga aatcgtaaag atctgcggaa tcatttttat
    36181 ttctggaatg atctattatg tcctcgcgct gattggaagg aagactgcga tttatccaag
    36241 ttatgctgcc gcgatttggc ctgcttctgg agcagcactt ggtttcactt tactttttgg
    36301 aaattatgcg gttttaggag tttttttagc ttctgttctt ttcaactttg gaacggatgt
    36361 attatctgga gataatttat atcttaactt tttaatcggt tttttttctg catttcaaag
    36421 ctatgttgga aagatcgttc ttacccgtaa gattcccgga tataaaattt ccgatcgtac
    36481 tcagtttgta tttcttttta tttttctaga agcgattgta tgtgtaatca acgcgaccgg
    36541 ttctgttgct tcgatgtact ttttgggaga gatcgactta tcctcaattc gtcagagttg
    36601 gttgacttgg tgggtggggg aagtacttgg agtttatgta ggagcaccgt ttattctgtt
    36661 ttggtttaga gggccataca agctatttcg atggaaagaa ttttttgaat ctgcgatatt
    36721 acttttttta atcgtatttt tttctcttac ttcattcgat ttaactactt cagttttttt
    36781 cttcaattat tccttaggtt atgttttggt tcccctgatt ctttggtcgg catttcgatt
    36841 gggggaacgg gccagcagtt tggcagttat cttttcttct atcatagcga tttttggatc
    36901 aatttctaca aggttcaatg cggaatctat tggggagtct agtattttac ttcagttctt
    36961 tatcgcagtt ttatccatca cgagtttact tgttgtgagt atggtgaatg aaagaaaaga
    37021 agtggaagat cagcttagaa tttctcatca aagtttagaa gagaaagtgg aagaaagaac
    37081 tcatgaactt cttcgttcta atgaaattct tcgagaagaa attcaagaaa agaatgaagc
    37141 aagggccgct cttgaaaaaa gccagactcg atatatggga ttgtttgaac accttcccgt
    37201 tgcaattatc gaggcagact attctgaact caaacgagtt ttagattgtc ttccttctga
    37261 tattcaaggg gacatttttt ccgattatat cgaaacacgt cccgattttg ttcggcattg
    37321 ttttaattcg atccaagtag ttggagtaaa tcaagaaact gtaaatttgt tgagggtcgg
    37381 gtctatagat gaggtttata aaggctggag attttttttc agtcaggata attttaaagt
    37441 ttttaaaaga gttttaagaa agattcgcga aaaatcttat ttttacgaag ttgaagttgg
    37501 ttttagggtt aaggataata caagacttga catcaaaatt cgctggtccg ttccgcctgg
    37561 ttttgaatct tctctttcta gtgtgattgt gactcttctt gattttacag aaatcaaatc
    37621 cgcagaaaga aaattgcaac tctctctgaa cgaaaaagag gttatgttga aggaaattca
    37681 tcatagagta aaaaataatc ttcaagtgat ttcttcttta ttatccatgc aatccgatta
    37741 cgttcaggat aaacaaagcc tttctgtttt tatagaaagc cagaatcgac tcaggacgat
    37801 gtccatgatt catgaggaac tttatcaatc cgagaatttg ggtaaaattc aatattctgt
    37861 ttatatcgaa aaacttttaa atcaactttt ccaggtttat ggaaaatcag attcggttgt
    37921 attagtaact ttattagagc ctttggatat tacagttaac cgtgcaattc cgatcggatt
    37981 gattatcaac gaattagttt caaattcttt aaagtatgct tttccggaag gtagatcaat
    38041 tcctaacaaa ccggagttaa gagtctcgtt ttctaaatca ggtgaaaatt tagaaatgcg
    38101 tgttgaagac aatggaattg gtatgccttt tggttttgat ctgaaggact ctaattcgct
    38161 cggattaaaa cttgtgaata tacttgtgag acaactaggt ggtaagatcg acttttcatc
    38221 tgactctaaa aaaggaactc agtttaaaat tcatattcct ctttcgattg gttgatttag
    38281 aacttgtccc aaatcctgtc gagcgccaat agaagcgaga cgctgagttt caccgatcct
    38341 tagaggtgtt tgctgaattt ttcgaatgac ccgtgagatt gagtttcaca aaaatgtggg
    38401 aattactacg aaaattgaac gacattagaa ctacttgaaa gtttccaaac gcgacttaat
    38461 ttgtaggaac taccgcattt gattaaaaat ttctaaaaaa tgattacata gtcgttcctg
    38521 aaaaaatgga aaaactcaaa ttttgaggct aaaagaagaa tctaaaggat ttcaaaaaat
    38581 ttagcttttt ctagtttaat tttcaccacg ttttatataa ttttttaatg ctttccggtg
    38641 attttatttc ttactatttg ttcttggatg gcgttttatt tatgttatac gacatttgag
    38701 gcctttttta gggacgacta cgtaaaattt ttgagatttt ttaagcctag ggtcgccatt
    38761 ttgcccatct taaaacattt ttctatgaaa gtttattttc ccgtaaagtg ggaactctta
    38821 caaaaattat aataacagaa aaatagagtt gttaaaaaat tcataacaga gattaacaaa
    38881 attgcttcga tcgacggctt ctcatgcaac agaaggagaa ttaatttttc aataactata
    38941 atattaaaaa actctaaatc atacaataca acagtttctg cggggactct cacattttgt
    39001 tgaagattta aaaatgatta ttttaaagtt ttggagtagg ctcttaattt tgaaagatgt
    39061 aggaactcat acgagttaaa ttacgaaaga tgtatttaga cttttgtaaa gaaacaaaat
    39121 cagtaggaac tcctataaat tgaacgtgag ttcggcgtaa gaaaatgaga aaaaattttt
    39181 taaaagtatg agttcccaca tttcaaagtt ttaccgtgaa atctaaattt gtgagagttc
    39241 ccacagatta agtcacataa tgaattttta aacattcatt tttatggaaa aatcaggttt
    39301 ttagaaaaat aaactatgga cttccgaact cacctcaaat ttagatttca cggtaaaact
    39361 ttttttgcat taaatttaca ctgagggaat ttttatataa aatagttttt ccatttttat
    39421 aatgtccata aaacgacgat tttatacaaa agtttaatta agactatggt tcttttttgg
    39481 attttatcta gatttctata agagcttgtc ccaaaaccta cttgtaccta ttagcgaacg
    39541 agctataaat gacatatgaa atcagagtta ggtcatttag atatccctga agagatttgg
    39601 aaacgtcttc gtccgttatt gccaaagatt aaaataaacc cactgaaagg aggtcgtccc
    39661 cgactggatg atcgagtggc aatggcagcg atattttaca gggttcggac aggaatccaa
    39721 tggagatata ttcctccgat gttnggctca aaatcaacgt tacatagaag
//
LOCUS       DNCACKPA_3              8830 bp    DNA     linear       08-DEC-2021
DEFINITION  Genus species strain strain.
ACCESSION   
VERSION
KEYWORDS    .
SOURCE      Genus species
  ORGANISM  Genus species
            Unclassified.
COMMENT     Annotated using prokka 1.14.6 from
            https://github.com/tseemann/prokka.
FEATURES             Location/Qualifiers
     source          1..8830
                     /organism="Genus species"
                     /mol_type="genomic DNA"
                     /strain="strain"
     gene            12..296
                     /locus_tag="DNCACKPA_00099"
     CDS             12..296
                     /locus_tag="DNCACKPA_00099"
                     /inference="ab initio prediction:Prodigal:002006"
                     /inference="similar to AA sequence:ISfinder:IS1502"
                     /codon_start=1
                     /transl_table=11
                     /product="IS5 family transposase IS1502"
                     /protein_id="X:DNCACKPA_00099"
                     /db_xref="COG:COG3039"
                     /translation="MKPEILSLDKAYANNAIKDKLKKRNIRYRIPNKKNAKNPEWIAP
                     LNPFRWTVERTFAWFNAFRAVKTCWEFKLKNYTALFQIAFAIILFRMSCK"
     gene            complement(352..1854)
                     /gene="besB"
                     /locus_tag="DNCACKPA_00100"
     CDS             complement(352..1854)
                     /gene="besB"
                     /locus_tag="DNCACKPA_00100"
                     /EC_number="4.5.1.-"
                     /inference="ab initio prediction:Prodigal:002006"
                     /inference="similar to AA sequence:UniProtKB:G8XHD7"
                     /codon_start=1
                     /transl_table=11
                     /product="L-2-amino-4-chloropent-4-enoate
                     dechlorinase/desaturase"
                     /protein_id="X:DNCACKPA_00100"
                     /translation="MLKEINEPHRTLCGERIPFENIHAVSVSLPQLSDVIGYEEKRTE
                     TLSRLKSGYPRFVAHSYIARILDYNRDTKKINTPQFIISSKKAANWIVQKFSIQNFEI
                     IEDEGITTLVIPDLKDLEKEILSFIQHTGCLASSRMAEDFLLKKGILQEIFREKVEKE
                     NPVDKILSTLSSFYGDLNPEILLSASGMNGVYSAFESLSLIQQKKGKTIWVRLGWLYV
                     DNIRILEKYTESSYVIHNATDLEELEIFLKQNSEQVAGIITECPTNPLLLVPDYEKLK
                     SIVDHYKIPLIVDISVAGSAIINILPYVDVIVESLTKFACGNGDLMMGAVILNKNSNW
                     FSEILPLCKEWIEKPYFRDCERLAYEIKDYEKRVFKISENVKKLAEFFSKQPGIRKVF
                     WTGAIDSFQNFQKVTRLPNIHSGVLSIELSTSLEKFYDRLTLLKGPSFGTEFTLNMLY
                     VYLAHYDLVIQDEGRKFLKENGLDPNLIRISVGTEDPELLIEEYKKALEV"
     gene            complement(1914..2978)
                     /gene="prfA"
                     /locus_tag="DNCACKPA_00101"
     CDS             complement(1914..2978)
                     /gene="prfA"
                     /locus_tag="DNCACKPA_00101"
                     /inference="ab initio prediction:Prodigal:002006"
                     /inference="similar to AA sequence:UniProtKB:P0A7I0"
                     /codon_start=1
                     /transl_table=11
                     /product="Peptide chain release factor RF1"
                     /protein_id="X:DNCACKPA_00101"
                     /db_xref="COG:COG0216"
                     /translation="MIDRLEKIQEKYLRISEELNQAKDPSSLKNLYKERSRLTPLYLK
                     VEEYLKIYKDRKDAEELIQSEKDEEMHSMLKEEIREANLKLETLEREFEILLLPPDPN
                     SGKNILVEIRAGTGGEEAGLFVADLFRMYSKFADKQKIKTEIIDSSPTGIGGLKEIIF
                     ALEDDRAYDFFKFEGGTHRVQRIPSTESGGRIHTSAVTVAVLPEADEEEVQINESDLR
                     IDVYRSSGAGGQHVNTTDSAVRITHIPTGVVVACQDEKSQHKNKAKALRILSARILEK
                     QAEDKKQASDAIKKQMIGSGDRSERVRTYNFPQGRCTDHRIGFTSHNLSAIMEGDLDE
                     LIGALTEEDRVRKISETQTH"
     gene            3019..3624
                     /locus_tag="DNCACKPA_00102"
     CDS             3019..3624
                     /locus_tag="DNCACKPA_00102"
                     /inference="ab initio prediction:Prodigal:002006"
                     /codon_start=1
                     /transl_table=11
                     /product="hypothetical protein"
                     /protein_id="X:DNCACKPA_00102"
                     /translation="MENHISFAEVFSEKFLSLLTDLRGYRSPFGKTVGNPSELIQECI
                     QKASIRAGAIGLGLSISKRHFGYLTLLPEMILFYRIQGHLVKDIAALYGKESQVSPEI
                     MSYCIFPDKNHALIRSIVRDVGTRVLVRPATLEIFRSIGFHLGWKLFQRNGNFSSRFS
                     WLPYIGSVLNGGISFLDTKTTGRRARNLFQKELEFTGRFEQ"
     gene            3725..4966
                     /locus_tag="DNCACKPA_00103"
     CDS             3725..4966
                     /locus_tag="DNCACKPA_00103"
                     /inference="ab initio prediction:Prodigal:002006"
                     /codon_start=1
                     /transl_table=11
                     /product="hypothetical protein"
                     /protein_id="X:DNCACKPA_00103"
                     /translation="MKFKTILKNKIKPYCFAIFLGIYLFSHEKIISSKISFFLKQIFI
                     KRNMILVLFGISFFNFCKSSHETFIEEIQELVEQEKYEKASEKLKEKLQFPKDRDELL
                     SAEAPESTRIIEFSNDRLKLVWTEDQKIFFQDLAAGENNSRSLDQIPSNLSLSQNANY
                     ALVEYTMQASSGCRYVAISLKDSSLSYEAGAQVSCKSRGSILPDGSKIYYFVDDNLYE
                     EKTVEPRKPVLVLQKEKIVSPFPNLKTRFLMYPSGNSFLIFSGNAGAYNLYWFHPFQK
                     TAEKIDKDILSPILYYGNGESAYYIGGEIGKLHLRRINFSSKAKPVITKLFTVSRKEI
                     NPWKLSKKNEFLSGYSGKVHLWGPAKKSQNLPILCERVFLTGDDRIVCEAEPGQLFLS
                     KLDFQPEDWSIWKLYEEVRSK"
     gene            complement(5296..6318)
                     /locus_tag="DNCACKPA_00104"
     CDS             complement(5296..6318)
                     /locus_tag="DNCACKPA_00104"
                     /inference="ab initio prediction:Prodigal:002006"
                     /codon_start=1
                     /transl_table=11
                     /product="hypothetical protein"
                     /protein_id="X:DNCACKPA_00104"
                     /translation="MILFWKNVAASFILIPIFLGIAYIFSGKQISSEQYNTLTRKEYQ
                     ILTNGYDRNAGNVVVIQPEWRLENFSSEERFLKFVEAPLKQAKQNGLLKKNTLVVFPP
                     HTGSFLYFLNSRQEVFKKANLEEAFYFIKLEILFKSIFGLNTEQKPNPSSTYLRIFSN
                     LSRTYGVYILPGSILTPIENSNPDLKIWQEVVYIFDPNKQISFKENILARTPTATWKK
                     NLTAFQKTEIQSNEIENNSLTTYQFPFARFGIFYLDEFKNPEFQEKVKKTFVSRVIVL
                     GENPSETDLKEWATKSNLESTIRVIPSGSFLDKTYGGGSYIKTRYGSSTPGVNSREPL
                     ILNLFL"
     gene            complement(6330..6764)
                     /locus_tag="DNCACKPA_00105"
     CDS             complement(6330..6764)
                     /locus_tag="DNCACKPA_00105"
                     /inference="ab initio prediction:Prodigal:002006"
                     /codon_start=1
                     /transl_table=11
                     /product="hypothetical protein"
                     /protein_id="X:DNCACKPA_00105"
                     /translation="MSKHGFFQITQKLFLRKGDELLILRDRKSGLGDLPGGRMNENEF
                     FEDWSLSMQREIEEELGSQVQIRVSTKPLFIHKHKVNEGNFPCIIIAYHADYLGGDII
                     LSDEHDYISWEKVQTYEPSPLFTEYMLDAVNLYLKEYAPLVH"
     gene            complement(7233..7901)
                     /locus_tag="DNCACKPA_00106"
     CDS             complement(7233..7901)
                     /locus_tag="DNCACKPA_00106"
                     /inference="ab initio prediction:Prodigal:002006"
                     /codon_start=1
                     /transl_table=11
                     /product="hypothetical protein"
                     /protein_id="X:DNCACKPA_00106"
                     /translation="MIRTLLFEFPLTTFFVFLMVATFFIVNVFLPEHLIRQYFLNHPG
                     QIQPLSWIGAVFYHGNLIHLFGNMFYLFFLGRAVEYKAGKGRWLLFFFMAALISSLLD
                     SFIRGVILHDPTPVVGASGAISGIAAVAALLSPFSLRFNQRNIPFPVFLVAWIMVYSD
                     ITNVFTEDGVARWAHLGGFISVIFAAYFLKPTERKQLHSGFILNLIFIILTLILAFFY
                     SNRS"
     gene            complement(7879..8100)
                     /locus_tag="DNCACKPA_00107"
     CDS             complement(7879..8100)
                     /locus_tag="DNCACKPA_00107"
                     /inference="ab initio prediction:Prodigal:002006"
                     /codon_start=1
                     /transl_table=11
                     /product="hypothetical protein"
                     /protein_id="X:DNCACKPA_00107"
                     /translation="MILSQFNVDPAENKIIFRIIVEITTRCYIAGFGNQRDQKFSNRM
                     IIKLKIILNSYLIYYFLRGQKHFDSNSSF"
     gene            complement(8444..8827)
                     /locus_tag="DNCACKPA_00108"
     CDS             complement(8444..8827)
                     /locus_tag="DNCACKPA_00108"
                     /inference="ab initio prediction:Prodigal:002006"
                     /inference="similar to AA sequence:ISfinder:IS1500A"
                     /codon_start=1
                     /transl_table=11
                     /product="IS3 family transposase IS1500A"
                     /protein_id="X:DNCACKPA_00108"
                     /translation="MGWSISNSNDSKLVCTALSKAIECRNPPKGLVFHSDRGSNYCSY
                     ETRRYLLNNKLRRSNSRKGNCWDNAVAESFFGSLKREMEYNYFYKIQEAEELLFDHIE
                     VYYNRHRSHSSLDFVSPVQFEVNAA"
ORIGIN      
        1 attctaaagt tttgaaaccg gagattcttt cattagataa ggcttatgct aacaatgcaa
       61 ttaaagacaa attaaaaaag aggaatattc ggtatcgaat tccaaataaa aagaatgcaa
      121 aaaaccctga atggattgct ccgctaaatc cttttagatg gacggtcgaa cgtacttttg
      181 cttggttcaa tgcatttaga gctgtaaaaa cttgttggga attcaaactc aaaaattata
      241 cagcattatt ccagatcgca tttgctatca ttttatttag aatgtcctgt aaataggttt
      301 tgggacaagc tcaaataaat tttatacatt aaattagtat attaaaatta attaaacttc
      361 tagagccttt ttatattcct caattaaaag ttccggatct tcagtaccaa cggaaattcg
      421 gatcaagttt ggatcgagtc cgttttcttt taaaaatttt cttccttcat cttgaatcac
      481 taagtcgtaa tgagccagat agacataaag catattgaga gtaaactcgg tgccaaaact
      541 tggtcctttt aataaagtaa gtcgatcata aaacttttct aatgaagttg aaagttcaat
      601 cgatagaact ccagaatgta tatttggaag tctggtaact ttttggaagt tttgaaaaga
      661 atctattgcc cctgtccaaa aaacttttct aataccgggt tgttttgaaa aaaattctgc
      721 gagttttttg acgttctcgc tgattttaaa aactcttttt tcataatctt tgatttcata
      781 agctagtctt tcacaatctc taaaatatgg tttttcaatc cattctttac atagcggaag
      841 aatttcggag aaccaatttg aatttttatt taatattaca gcacccatca taaggtcacc
      901 gtttccacag gcgaatttgg ttaaactttc cacgattaca tctacgtagg ggagaatgtt
      961 gattatcgct gatcctgcca cggaaatatc tacaatcaaa ggaattttgt aatggtctac
     1021 gatggattta agtttttcgt aatccggaac caaaagaagt ggattagtag ggcattccgt
     1081 gataattcca gcgacttgct ccgaattttg ttttaaaaat atttccagtt cttctaggtc
     1141 agtagcgttg tgaattacgt aagaactttc tgtatatttt tctaatattc taatattatc
     1201 aacatatagc caacccaaac gaacccaaat agtttttcct ttcttttgtt gaattaagct
     1261 taaggattca aaagcagaat agacaccgtt cattccagaa gcggaaagaa gtatttcagg
     1321 atttagatct ccatagaaag aagatagagt agaaagaatt ttatcgaccg gattttcttt
     1381 ttcaactttc tccctaaaaa tttcttgtag gattcctttt tttaaaagga agtcctctgc
     1441 cattctagaa gaagcaagac atccggtgtg ttgaatgaaa gaaagaattt ctttttctaa
     1501 atcttttaaa tctggaatga ctaaggttgt aattccttcg tcttcgataa tttcaaaatt
     1561 ttgaatggag aatttttgta cgatccagtt tgcagctttt ttggaagaaa tgataaattg
     1621 gggcgtgttg attttttttg tatccctgtt gtagtctaaa attctggcta tataagaatg
     1681 tgcgacaaat ctgggataac cagacttcaa tctagaaaga gtttccgttc ttttttcttc
     1741 gtaaccaatc acatctgaca gttgtggaag acttacagaa accgcgtgga tgttctcaaa
     1801 tggaattctt tctccgcaaa gtgttcggtg tggttcgttg atttctttta acattttatg
     1861 gattccagtg gttgttcatt gggaattttt taatatgtaa atttattaaa attctaatgt
     1921 gtttgagttt cggaaatttt tcgaacccta tcctcttctg ttaaggctcc gatcaattcg
     1981 tccaagtctc cttccataat tgcagaaaga ttatggctcg taaaaccgat tctatgatct
     2041 gtacatctac cttgaggaaa attataagtt cttactcttt cagaacgatc tccacttcca
     2101 atcatttgtt ttttgatcgc atccgaagct tgctttttat cttcggcttg tttttctaaa
     2161 attcgagcgc ttaaaattct caaagccttt gccttatttt tatgctgaga tttttcgtcc
     2221 tgacacgcaa ctacaactcc ggtaggaata tgggtaatcc gaaccgcaga gtctgtagta
     2281 tttacgtgct gacctcccgc accggaagaa cgatatacat caattctaag gtcgctttca
     2341 ttaatttgga cttcttcttc gtctgcttcg ggaagaactg caactgtcac agcgctcgta
     2401 tgaattcttc ctcctgattc agtgcttgga attctttgaa cccgatgtgt cccgccctcg
     2461 aacttaaaaa aatcgtaagc acgatcatct tctaaagcga aaataatttc ttttagacca
     2521 ccgattccag ttggagaaga atctataatt tcggttttaa ttttttgttt gtccgcaaat
     2581 ttagaataca ttctaaataa atccgcaacg aataaccctg cttcttctcc gccggttccg
     2641 gccctgattt ccacgagaat attttttccc gaattaggat ctggaggtaa aagtagaatt
     2701 tcgaattctc tttcgagagt ttctagtttt agattcgctt ctcgaatttc ttccttaagc
     2761 atagaatgca tttcttcgtc tttttcggac tgaatcaatt cttctgcgtc ttttctatcc
     2821 ttatagattt tgagatactc ttctactttg agatacagag gagtgagtct cgatctttcc
     2881 ttataaagat ttttcagcga agaaggatct tttgcctgat ttaactcttc actgattcga
     2941 aggtattttt cttgtatttt ttcaagtcta tctatcattg aatgaactcg acctttcctt
     3001 tataaatcaa cgcactctat ggaaaaccat atttccttcg cagaagtttt ttctgaaaaa
     3061 tttctatcct tattgaccga tcttagagga tatcgaagcc catttggcaa aaccgtagga
     3121 aatccttctg aactcattca agaatgtatt caaaaggcct cgattagagc cggtgcaatt
     3181 ggacttgggc tttctatttc taaaagacat ttcggttatt tgactttgtt accggaaatg
     3241 atcttatttt atagaattca aggtcatctc gtaaaagata ttgccgctct ttatggaaaa
     3301 gaatctcaag tatctcccga gattatgagt tattgtattt ttccggataa aaatcacgcc
     3361 ttgattcgtt ctatcgttag agacgttggt accagagtac tcgttagacc ggctactttg
     3421 gaaatctttc gttcaatcgg gtttcatttg ggatggaaat tgtttcaaag gaatggaaat
     3481 ttttcttcaa gattttcctg gttgccgtat atcggctccg ttttaaacgg agggatttct
     3541 tttctagata caaaaactac tggtagaagg gctaggaacc tttttcaaaa ggaattggaa
     3601 tttacaggcc gatttgaaca atagacttgg aaaaagtttt ttattatcct gggaattttt
     3661 ataataacgt tacggcttta ttataaaaaa taaaaaagtt tctgagttgg actatcagta
     3721 tattatgaaa tttaaaacta ttttgaaaaa taaaatcaaa ccctattgtt ttgcaatttt
     3781 tctaggaatc tatttgttct ctcatgaaaa aataataagc agtaagattt cgttttttct
     3841 taaacagatt tttataaaaa ggaacatgat cctagtctta tttgggattt ctttttttaa
     3901 tttctgcaaa agtagtcacg aaacttttat cgaagaaatt caagaactcg tcgaacaaga
     3961 aaaatacgaa aaagcttcgg agaaattgaa ggaaaaactt caatttccta aagatagaga
     4021 cgaacttctt tctgcagaag ctccggaatc tactcggatc atagaatttt caaacgatcg
     4081 tttaaaactt gtttggaccg aagatcaaaa gatttttttt caggatctcg cagcaggaga
     4141 aaataattcc aggagtttgg atcagattcc ttccaatctt tctctctctc aaaatgcgaa
     4201 ttatgctttg gttgaataca cgatgcaagc ttccagcggt tgtagatatg tagctatttc
     4261 tttaaaagat tctagtcttt cttatgaagc aggtgctcag gtttcctgta aaagtcgagg
     4321 atcgatttta ccggatggat caaaaattta ctatttcgtt gatgataatc tttacgaaga
     4381 aaaaacggtc gagcctagaa aaccagttct tgttttacaa aaggaaaaaa tcgtatcacc
     4441 ttttcctaat ttaaaaacac gttttttaat gtatccttcg ggaaattctt ttttaatttt
     4501 ttcaggaaac gctggtgcct ataatttata ttggtttcat ccttttcaaa aaacagcaga
     4561 aaagatagat aaggatattc tcagtccaat tttatattat ggaaatggag aaagtgctta
     4621 ttatattggt ggagaaattg gtaaactaca tcttagaaga attaattttt cttctaaggc
     4681 taaaccggta atcacgaaac tttttactgt tagtcgaaaa gaaattaatc cctggaagtt
     4741 atctaaaaaa aatgagtttt tgtccggtta ctctgggaag gtgcatcttt ggggtcccgc
     4801 aaaaaaaagt caaaatcttc cgattttatg tgagcgcgtt tttttgacag gggatgatcg
     4861 aattgtttgt gaagcggagc caggccaatt gtttcttagt aaattggatt ttcaacctga
     4921 ggactggagt atttggaaac tctatgaaga agtaagaagt aaataaggtg agtttagaat
     4981 ttatctcgat catcaataga agagagacac tttagctttc aagaatgcag gaacttaggt
     5041 tgaacgttta cgaattttac agtagttatc catcatcaaa ttttcgtaat cttctaggtt
     5101 ttgtaataag ttcaaaaatg aattctccat ctgtttctat ttcatggaga tagtcgattg
     5161 agccagttct gttaatttga actgtaaaat tttcagtaac tctaatgtga agatttgttt
     5221 tatttaaaat tttagtggat tatcaatatt atatattagt aaatttctaa tttttcatat
     5281 acaaatttct ttaggttata agaataaatt taaaattaga ggttctctac tatttactcc
     5341 cggagttgag gaaccatatc tagttttaat ataacttcct cccccataag ttttatccaa
     5401 aaaagaacct gaaggaatga ctcgaatcgt cgattctaaa ttggattttg tagcccattc
     5461 ttttagatcc gtttcggaag gattctcacc taacacgatc actcttgaaa cgaatgtttt
     5521 tttcactttt tcctgaaatt cagggttttt aaattcatcc agatagaaaa ttccaaatct
     5581 tgcaaaagga aattgataag ttgttagtga attattttcg atttcgttag actgtatttc
     5641 cgttttttgg aaagcggtta aatttttttt ccaggtcgcc gtaggagttc tagccaatat
     5701 gttttcttta aaagagattt gtttattcgg atcaaaaata taaactactt cttgccaaat
     5761 tttgagatca ggatttgaat tttcaatcgg tgttaaaatt gaacctggta gaatataaac
     5821 accgtaggtt ctggataaat tggaaaaaat tcttaaatat gtagagctag ggttcggttt
     5881 ttgttccgta ttcaatccaa atatagattt aaaaagaatc tctaatttaa taaaatagaa
     5941 tgcttcttca agatttgctt ttttaaaaac ttcttggcgg gaatttaaaa aatacaaaaa
     6001 acttccagta tgaggcggaa aaaccactaa agtattcttt tttaaaagcc cgttttgttt
     6061 ggcttgtttg agaggtgcct ccacaaattt aagaaatctt tcttcggaag aaaaattttc
     6121 taatctccac tctggctgaa ttacgactac gtttcctgca tttctatcgt agccatttgt
     6181 taaaatttga tattccttac gggtgagggt gttgtattgt tccgatgaaa tttgttttcc
     6241 tgaaaagata tacgcaattc ctaaaaaaat aggaattaag atgaatgaag cggctacgtt
     6301 tttccaaaat agaatcatat tctttttttt taatgtacta aaggggcata ttccttgaga
     6361 tataggttta ccgcgtcgag catatattcg gtaaataagg gactcggttc ataagtttga
     6421 actttttccc atgagatata atcgtgctca tcggagagaa taatgtcccc tcctagataa
     6481 tccgcgtgat aagcaataat gatacaagga aaatttcctt cgttaacttt gtgtttgtga
     6541 atgaacaatg gctttgtaga aactctaatt tgtacttgcg aacctaattc ttcctcaatc
     6601 tcgcgttgca tgctgaggct ccaatcttca aagaattcat tttcgttcat cctcccgccg
     6661 ggcaaatctc ctaaaccaga tttgcgatct ctgagaatta gaagttcgtc tccttttctt
     6721 aagaaaagtt tttgggtaat ctgaaaaaag ccgtgtttgc tcattcattc tccggatttc
     6781 ctacaggggc tgagattttt tccttattga caatcatttt tatattggtt tgtcattgta
     6841 ggaatttgat tatgaaacac aatcgaatcg tattactcag aattataaat agagttttca
     6901 atactttgtg ctaaaacagg gctttgcaat aataatttat ggtatttaat tttataagat
     6961 tagtagtaaa tctgagagtt attactttaa gaaagttatt tctccacaaa cttactttaa
     7021 tattagagtt gttgaaaaat taattcttga tctgtttccg ttgtattgaa acggacaatt
     7081 gaagcaattt tataaatctt cactatggaa tttttcaaca accttattaa gtttatttct
     7141 gtttttactt ggatctataa aatcaagtat tgataaagtt gtttgatcat tgatttgaaa
     7201 atgtttcttt tatcaaacca gcgagttaaa ttctaagatc gatttgaata aaaaaatgcg
     7261 agaatcaaag ttaaaataat gaatattaaa ttaagtataa aaccagaatg aagttgtttt
     7321 ctttccgtcg gttttagaaa ataagccgca aaaattacag aaataaaacc gcctagatgt
     7381 gcccaacgtg ctaccccgtc ttccgtaaag acattggtaa tgtccgagta aaccataatc
     7441 caagcgacta aaaaaaccgg aaatggaatg tttctttgat taaaacgaag tgaaaaaggg
     7501 gaaagtagtg cagctactgc ggcgattccg gagatcgcgc cggatgcacc tacaactgga
     7561 gtgggatcat gcaagatcac tcctcggatg aaagaatcca acaaagaaga gatcaaagct
     7621 gccataaaaa aaaacaaaag ccatcttcct tttccggctt tatattctac tgctcttcca
     7681 aggaaaaaaa gataaaacat atttccaaat agatgtatta aatttccgtg atagaacacg
     7741 gctccaatcc aagagagagg ttgaatttgc cccggatgat ttaaaaaata ttgtcgaatt
     7801 aaatgttcag gaagaaaaac gttcacgata aaaaaagtcg ctaccattaa aaaaacgaaa
     7861 aaggtagtta aaggaaattc aaaaagaaga gttcgaatca aagtgttttt gtcctctcag
     7921 gaaataataa attagataag aatttaaaat gatttttaac ttgataatca ttctatttga
     7981 aaatttttga tccctttggt tcccaaatcc agcgatgtaa catcgcgttg taatttccac
     8041 aattattcta aagataattt tattttcggc cggatccaca ttaaattgag aaagaatcat
     8101 gaaaatgttt tttgatattt ttaaattatt ttcaatggat tacgattaac ttggaatctt
     8161 gtttcattaa aaaccgaaac ctggcttaaa aatttgcaaa agaatcaaat tctactaagc
     8221 ttttttagaa aaatcggatt aaaaaatttt ggaaacaata caattgattc tttctaaatg
     8281 tctttggcta gctacgtcta aaatggcact tttatttaga gaaagtattg aagaatccga
     8341 ttgaaattct cggatcatat ttgtagtgat tgtctcggtt ccttttcttt ttaaaaactt
     8401 ggtgatcgcg tcttaatcta gtgacgaatt attgaacaca tttttacgca gcatttactt
     8461 caaattgcac aggactcaca aagtctaatg acgaatgaga tctgtgtcta ttataataaa
     8521 cctctatatg atcaaaaagt aattcttcgg cttcttgaat tttataaaag taattatatt
     8581 ccatttctct tttcagagaa ccaaagaagg actcagcgac tgcgttgtcc caacaatttc
     8641 cctttctact attactcctt ctgagtttat tatttaacag ataccttcga gtttcgtacg
     8701 aacaataatt ggatcctcga tccgaatgaa aaactaaacc cttaggagga tttctacatt
     8761 cgattgcttt ggaaagagcg gtgcacacta acttagaatc attagaattt gaaatcgacc
     8821 aacccactac
//
LOCUS       DNCACKPA_4             39097 bp    DNA     linear       08-DEC-2021
DEFINITION  Genus species strain strain.
ACCESSION   
VERSION
KEYWORDS    .
SOURCE      Genus species
  ORGANISM  Genus species
            Unclassified.
COMMENT     Annotated using prokka 1.14.6 from
            https://github.com/tseemann/prokka.
FEATURES             Location/Qualifiers
     source          1..39097
                     /organism="Genus species"
                     /mol_type="genomic DNA"
                     /strain="strain"
     gene            complement(66..365)
                     /locus_tag="DNCACKPA_00109"
     CDS             complement(66..365)
                     /locus_tag="DNCACKPA_00109"
                     /inference="ab initio prediction:Prodigal:002006"
                     /inference="similar to AA sequence:ISfinder:ISLin2"
                     /codon_start=1
                     /transl_table=11
                     /product="IS3 family transposase ISLin2"
                     /protein_id="X:DNCACKPA_00109"
                     /translation="MNKKGKYSPEFKEQAVKRTLSGSFTIKEVAGSLGISYFVLRQWR
                     GKYLKKSEDQLPLTDKQLKESEELKKLRKENLKLKEEVNILKKFAAMLSREQDPD"
     gene            1284..1547
                     /locus_tag="DNCACKPA_00110"
     CDS             1284..1547
                     /locus_tag="DNCACKPA_00110"
                     /inference="ab initio prediction:Prodigal:002006"
                     /codon_start=1
                     /transl_table=11
                     /product="hypothetical protein"
                     /protein_id="X:DNCACKPA_00110"
                     /translation="MLLDLIHKIPNQMEEILGPEGRINFSLFRKAQNAFQVLASSPCY
                     VVNFISAEEGTRPFTVSRRARLGSGASRTCLSTSCASVAFFAF"
     gene            complement(1789..1872)
                     /locus_tag="DNCACKPA_00111"
     tRNA            complement(1789..1872)
                     /locus_tag="DNCACKPA_00111"
                     /product="tRNA-Leu"
                     /inference="COORDINATES:profile:Aragorn:001002"
                     /note="tRNA-Leu(cag)"
     gene            1946..2566
                     /gene="hisB"
                     /locus_tag="DNCACKPA_00112"
     CDS             1946..2566
                     /gene="hisB"
                     /locus_tag="DNCACKPA_00112"
                     /EC_number="4.2.1.19"
                     /inference="ab initio prediction:Prodigal:002006"
                     /inference="similar to AA sequence:UniProtKB:A0QX83"
                     /codon_start=1
                     /transl_table=11
                     /product="Imidazoleglycerol-phosphate dehydratase"
                     /protein_id="X:DNCACKPA_00112"
                     /db_xref="COG:COG0131"
                     /translation="MTDKLIGFYDPVRMKAERKTSETEIKLEMNLRGTGQYQFDTEIP
                     FFEHMLSHISKHGLIDLNLWLRGDIEIDCHHSVEDTAILMGTTIHKQLGDKAGIFRYG
                     HFTLTMDEVLTTVAVDLGGRYFFKYTGPELTGKFGIYDAELSLEFLQKLALNAKMNLH
                     VVVHYGDNKHHVHESIFKALGKALRMAIAQDSAAAGAIPSTKGVLE"
     gene            2563..3195
                     /gene="hisH"
                     /locus_tag="DNCACKPA_00113"
     CDS             2563..3195
                     /gene="hisH"
                     /locus_tag="DNCACKPA_00113"
                     /EC_number="4.3.2.10"
                     /inference="ab initio prediction:Prodigal:002006"
                     /inference="similar to AA sequence:UniProtKB:P61779"
                     /codon_start=1
                     /transl_table=11
                     /product="Imidazole glycerol phosphate synthase subunit
                     HisH"
                     /protein_id="X:DNCACKPA_00113"
                     /db_xref="COG:COG0118"
                     /translation="MIAILDYGMGNIHSCLKAVSLYTKDFVFTKDHSTIENSKALILP
                     GDGHFDKAMENLNSTGLRKTIDKHVTSGKPLFGICIGFQILFESSEEIAQGSKKEQIE
                     GLGYIKGKIKKFHGKDFKVPHIGWNRLQIRRKDKSVLLKGIEDQSFFYFIHSYRPTDA
                     EGNAITGLCDYYQEKFPAVVEKNNIFGTQFHPEKSHTHGLKLLENFIRFI"
     gene            3192..3917
                     /gene="hisA"
                     /locus_tag="DNCACKPA_00114"
     CDS             3192..3917
                     /gene="hisA"
                     /locus_tag="DNCACKPA_00114"
                     /EC_number="5.3.1.16"
                     /inference="ab initio prediction:Prodigal:002006"
                     /inference="similar to AA sequence:UniProtKB:P10372"
                     /codon_start=1
                     /transl_table=11
                     /product="1-(5-phosphoribosyl)-5-[(5-
                     phosphoribosylamino)methylideneamino]
                     imidazole-4-carboxamide isomerase"
                     /protein_id="X:DNCACKPA_00114"
                     /db_xref="COG:COG0106"
                     /translation="MIVIPAIDLFDNCAVRLFKGNYEEKKIYSSEPWKLAESFAKNGA
                     TLLHLVDLNGARNQLGVNEDSILKIRETTSLKVQLGGGIRDKEKLAYYDKIGINRFIL
                     GTAAVTNPDLLKYALDNYGKERVVVAVDARDGIVKIAGWEKDSGIHYRDLLERLVKAG
                     IEHIVFTDIAQDGTLAGPNLEAYREILNSYPFQVIASGGIASLKDLMDLSSLKTKISL
                     YGVITGKALYEGKLDLAKAISSI"
     gene            4008..5222
                     /locus_tag="DNCACKPA_00115"
     CDS             4008..5222
                     /locus_tag="DNCACKPA_00115"
                     /inference="ab initio prediction:Prodigal:002006"
                     /codon_start=1
                     /transl_table=11
                     /product="hypothetical protein"
                     /protein_id="X:DNCACKPA_00115"
                     /translation="MNQFSKNKISIILSVLGLIFSFLLIQKYYGDPSSVGETICNALS
                     ESGSCDKVSESAYSAIRNVPGLGDLPIALFGFLFYGFVGFLFVFSEIKKESAEANLRL
                     AFYVLVLGLVADLGLFLLSVGVIKALCGLCAATYVVTIALLIVNFPTFKSLSDKSIGT
                     VLNSLNGNVFNFIIVILSFFVLGLYGGKISTGGARLVSGAANGEKSISEQLKEFGTTP
                     TVSIDLKDVPVVGDPNAPITIVKYADFNCGHCMHTSKILKSFLSEYNGIIKVAYKNFP
                     LDGNCNRLVGRKSPEASSCVAASAALCANEQKKFYPVYTGLYDDNEAGVMHTAVTVTR
                     LAEKNGLNMNQFRSCMSSTKIRDQINREVDEAEKLKINSTPTLFINSKPLPKSGTPNV
                     DFLHQLIRQLIN"
     gene            5246..5770
                     /locus_tag="DNCACKPA_00116"
     CDS             5246..5770
                     /locus_tag="DNCACKPA_00116"
                     /inference="ab initio prediction:Prodigal:002006"
                     /codon_start=1
                     /transl_table=11
                     /product="hypothetical protein"
                     /protein_id="X:DNCACKPA_00116"
                     /translation="MENEKRFCRNCGTHILAESIQCLFCGSFQSLNSISFFRYIAESK
                     FLRTKIFYPILPVLGLFLIVIHVLTRFEKVPLLASILFFVWAFVFSVSGWIGELILDL
                     KFRGDVKDFKEGFIEWQKRLYDRSPYFSYFGMILFVAVPLIQWQNSLWFSLSSAGIWT
                     LLISFIFLVILPLL"
     gene            complement(5762..5959)
                     /locus_tag="DNCACKPA_00117"
     CDS             complement(5762..5959)
                     /locus_tag="DNCACKPA_00117"
                     /inference="ab initio prediction:Prodigal:002006"
                     /codon_start=1
                     /transl_table=11
                     /product="hypothetical protein"
                     /protein_id="X:DNCACKPA_00117"
                     /translation="MRSQVIKIKKIECITIVYNNLTGAESPVPPISFNLSFTDYWRDS
                     PRFSYIELTLFITLEINNFLK"
     gene            6169..7992
                     /locus_tag="DNCACKPA_00118"
     CDS             6169..7992
                     /locus_tag="DNCACKPA_00118"
                     /inference="ab initio prediction:Prodigal:002006"
                     /codon_start=1
                     /transl_table=11
                     /product="hypothetical protein"
                     /protein_id="X:DNCACKPA_00118"
                     /translation="MSKFSIFKKILFGILILLSLAFTLILHTIFFKPITLGLFYEKIF
                     WESILEDPEYLTSLGILNRFGIGGYQKKLTDISIEKQEQDLKKAKKDLEILLSYGKEN
                     LSGQELLSFEILEWSLRLKISGERFLFHDYPANQLFGVQSQLPTFLATQHPVTSSQDV
                     EDYIARLEAIPKKIDQLIEGILFRDKNGILPPDFILDRLISEVKGFVAVPAKKNLLYT
                     TFEKKIKKIDSISVDFQNRSLERVKQSIESKVYPAYSKLLILFLKQKEHADSRAGVWK
                     LPDGDLYYIHELKKHTTTELTPEEIHNIGLSEVSRIQNEMKIILKKVGKNMPIPIAMS
                     ELRKDPKFLFPDTEEGKLHALEEYKKILKDSEEKTKSLFFRMPKSKVEVERIPVFKEK
                     TAPGAYYDEPALDGSRPGIFYANLRDTKEIPKFGMKTLTYHETIPGHHLQIAIMQELE
                     KLPRFRNTATFTAYVEGWALYAERLAKDYDFFQDPYSDLGRLQAELFRAVRLVVDTGL
                     HYKRWNREQAISYMIQNTGMAPKDVTAEIERYVVYPGQACSYKLGMLKILELREKVKA
                     RKKETFDIREFHSVVLNNGSLPLNILEKLIQDELLNDQEKK"
     gene            complement(8998..9819)
                     /gene="thiD"
                     /locus_tag="DNCACKPA_00119"
     CDS             complement(8998..9819)
                     /gene="thiD"
                     /locus_tag="DNCACKPA_00119"
                     /EC_number="2.7.1.49"
                     /inference="ab initio prediction:Prodigal:002006"
                     /inference="similar to AA sequence:UniProtKB:P55882"
                     /codon_start=1
                     /transl_table=11
                     /product="Hydroxymethylpyrimidine/phosphomethylpyrimidine
                     kinase"
                     /protein_id="X:DNCACKPA_00119"
                     /db_xref="COG:COG0351"
                     /translation="MDNENIKPVTLTIAGSDSGGGAGIQADLKTFTALGTFGTSAITC
                     LTSQNPSSVTGILEVNANFLEKQILAVLDYFPVKAIKTGMLFSTSIIETTSSILSKRK
                     KEENHFFLVIDPVMVATSGAKLLQDSAIDVLLTKLIPIGSLITPNLDEAEILSGKKIN
                     TSAEMPDLAKEIFEKFKVPTLLKGGHLQNEKVAIDVLYDGKKISKFEKPFVNGFYPHG
                     TGCTYSSAIASYLALGKNLIEAIDYAKEYLHAAIEQSYIAGKDKTLNHTPLFHKT"
     gene            complement(10834..11247)
                     /gene="ogt"
                     /locus_tag="DNCACKPA_00120"
     CDS             complement(10834..11247)
                     /gene="ogt"
                     /locus_tag="DNCACKPA_00120"
                     /EC_number="2.1.1.63"
                     /inference="ab initio prediction:Prodigal:002006"
                     /inference="protein motif:HAMAP:MF_00772"
                     /codon_start=1
                     /transl_table=11
                     /product="Methylated-DNA--protein-cysteine
                     methyltransferase"
                     /protein_id="X:DNCACKPA_00120"
                     /translation="MKHKKVNSEISFFKEVYVLVKKIPKGKVTSYGRIAALLGKPRAA
                     RAVGYALNALSKDQEQKVPWQRVINSQGKISFRGDTGRSILQRKILEDEGVKFDFADK
                     IDWKVFGWPDMIPSKSLLKKRKLTSISVVKQKKRK"
     gene            complement(11976..13805)
                     /gene="sasA_1"
                     /locus_tag="DNCACKPA_00121"
     CDS             complement(11976..13805)
                     /gene="sasA_1"
                     /locus_tag="DNCACKPA_00121"
                     /EC_number="2.7.-.-"
                     /inference="ab initio prediction:Prodigal:002006"
                     /inference="protein motif:HAMAP:MF_01837"
                     /codon_start=1
                     /transl_table=11
                     /product="Adaptive-response sensory-kinase SasA"
                     /protein_id="X:DNCACKPA_00121"
                     /translation="MTIRRLIALGPIVYLILLIVCFQLIFALIIRSFHFFSLESYGFI
                     FTLLVGAILGFITYIVSVRVLKLTSSKFLRRIFPFLQFSNSEIVKYLSILDQFKNDLI
                     ATNLTGLVCEKILKFIQTIIPTKKVIVFFWKEEMGKFAPFPDSGEIQFFIFDPFLLWI
                     TENDRIYNFKEFATDPSLSKIRNSAENFFTKTEAELVVPLILNKSLLGIIVLGERQNR
                     KNYTLSEINKLNEIRSVSVMALSNAIFYERLIELTETLEEKVKIRTQELEETQSQLIM
                     SEKMASLGIMVAGIAHEINTPAGVINGAADNLDQNMNYLVQNVFDVVLFARYRKLRKN
                     FELALLHLLRDKKKSELDSKEKFRLKNQLKEEMKSMNFSPTLTSELSNFIIENQIGKE
                     RKYIYNIILKDDDRGYFMLKNAAYINRNIKNIRYAIRNIVRIVKALKSYSHLDQSKTF
                     SSSNIIEGMETTLIILNNQIKYGIDVIKNFQEIPLVICNPDELNQVWTNLIQNSIQAL
                     KGKGKIEISVFPWNGYVVVEIEDNGPGIPAKIQDRIWDPFFTTKDQGEGTGLGLGIVK
                     GIVEKHKGKITLNSNPGKTVFRVELPINPENNIVKVETRNKKL"
     gene            13823..14779
                     /gene="rsgA_1"
                     /locus_tag="DNCACKPA_00122"
     CDS             13823..14779
                     /gene="rsgA_1"
                     /locus_tag="DNCACKPA_00122"
                     /EC_number="3.6.1.-"
                     /inference="ab initio prediction:Prodigal:002006"
                     /inference="similar to AA sequence:UniProtKB:Q8ZKB0"
                     /codon_start=1
                     /transl_table=11
                     /product="Small ribosomal subunit biogenesis GTPase RsgA"
                     /protein_id="X:DNCACKPA_00122"
                     /db_xref="COG:COG1162"
                     /translation="MLESDSSVKEFFTISRVYGAYYEIYSSKRGIVRAFLRGRLRTVA
                     AQERHPFVVGDKILAEFSTGKDWVICERLERSSFLTRKSREGDTQVLCANVDQTAVLA
                     SLKSPETKDGFLDRCLAAVFTSGTQPLILFTKLDLVSEVEAENRMKVYRNLGYKVLGI
                     SCTTGQGIPELQKYLHGKMTFLVGNSGVGKSTLINLLTQTQVQKTSGISISKDKGKHT
                     TTNSLLLILEDGTALIDSPGIKEWGILHLKKEEILESFPELSSQKKHCEEPNCCKLSS
                     DCAMLSALEKEALTSERKKSLESMLTSLDNPHRVTRRDRISK"
     gene            14776..16077
                     /locus_tag="DNCACKPA_00123"
     CDS             14776..16077
                     /locus_tag="DNCACKPA_00123"
                     /inference="ab initio prediction:Prodigal:002006"
                     /codon_start=1
                     /transl_table=11
                     /product="hypothetical protein"
                     /protein_id="X:DNCACKPA_00123"
                     /translation="MKVTHSCLEFDSIEGLIDFAREFETGSMIRFLSPIEDNSGNVLV
                     KEEVQVKESTLARLKDIKGQYTPKFEVKLNKELLEQIQNILAIKIVNQLKVTDMKFLK
                     FMYENTNYNFKGIIRNSLLSKKTILTLLKVYNQNLNFFKYISELGLLSLGIVMIPDTM
                     RFRLLRRYAFTAGILMDVPRIGVDKFTKLPSDDNEKVRVAHKCSDILQKLDLIEFTYG
                     SISNHMPLGMIEDSTSSDKAAPGENIDETFLDDIISNDGESDSKVDDSREDAIPEKSY
                     DIFQALLTDALKLARYIANVSHNAADKDYVMEELVYYIAYNTSKKYFDELLANPLVAT
                     FKEFEVNVKRLRKIAEVEMKCVYPPSAWAYPKPKSSQVLCKNKVWDCPNIVMGWDIHV
                     ITAQEAFGWVGISLPVDNYPKCRLEEELDAIMVEPEKPKKK"
     gene            16211..17140
                     /locus_tag="DNCACKPA_00124"
     CDS             16211..17140
                     /locus_tag="DNCACKPA_00124"
                     /inference="ab initio prediction:Prodigal:002006"
                     /codon_start=1
                     /transl_table=11
                     /product="hypothetical protein"
                     /protein_id="X:DNCACKPA_00124"
                     /translation="MKRYLSIVVLCTFAMLLLVCSTNKSSGSDQVKTESNATSARIVW
                     LLGDVKILSDSGEKKAELGASLSSTDRVVTGPNGGAEIMVADSGIIKMSKNSDIEISS
                     LMNPNGSDTNVQVNYGKIVTMVKKGQKTTEFTVSTPTALAGVRGTSFLTSVESPEGSK
                     INCAKANCTVRFAVIEGTIAVSKKGESSEVILSKNRELRIEKNQKLTDKLIRSLQNDS
                     LSEMKELIVLHKNETFEYGKLVEELKSSSEELKILSQSGSVEEVKAAFQKREADRNNA
                     DEITKTAKAVNETKYVQQDVQKEKLKLNPKETF"
     gene            17251..18912
                     /locus_tag="DNCACKPA_00125"
     CDS             17251..18912
                     /locus_tag="DNCACKPA_00125"
                     /inference="ab initio prediction:Prodigal:002006"
                     /codon_start=1
                     /transl_table=11
                     /product="hypothetical protein"
                     /protein_id="X:DNCACKPA_00125"
                     /translation="MDFSFNLVDNNGTVMRSTFSLIRFFTFSFSFLWILIDCSSVQKI
                     ENFNSVLQEPTFKSLKEEEAILGGSSDSDYKIRKTGNTIPVFVLSPIQTPEGMDSKLA
                     AFLSDEVRLIWAKVKGKQVRIQEMSWKNPSQLSQELKRLNVDAVIKTDIREVSGKWVV
                     NQKITDPVKEIVYGSVDGSFQSPKIEDELQANQAYYLKHGSGALALDAKSSLVPIWEK
                     SLSSGEIDSILKKSIQGYLSFSASSADTEVLFQGEKIGIASFRNYPLPEGLQQIQITR
                     PGQKDISKSLQIRSGQTISIYQEWKEDRTLGGVRILSFPEALQVALDGLKMGETPFYR
                     SNLTPGAMQLELVRETENGPLVYYEGQLIVDADKITEIALPYKTDNLISEPEFWKLSG
                     EKGFQAFSGKTLDFQNVSSLPPGWYGVFSAPFVPENMELEGIIPITAESDSGIVAISF
                     HTSKKTISLEYEKERLSVYSFPSNGNNVGTYKFKKEDKEDGRPFRIITDVKEGTIRLY
                     LGYSKVLEDRLDVSGVWRISILTRGENFSKRSPLRNLKIEYKGYK"
     gene            18909..22502
                     /gene="lapB"
                     /locus_tag="DNCACKPA_00126"
     CDS             18909..22502
                     /gene="lapB"
                     /locus_tag="DNCACKPA_00126"
                     /inference="ab initio prediction:Prodigal:002006"
                     /inference="protein motif:HAMAP:MF_00994"
                     /codon_start=1
                     /transl_table=11
                     /product="Lipopolysaccharide assembly protein B"
                     /protein_id="X:DNCACKPA_00126"
                     /translation="MKGLNSMRNKVISISVFVLICGQFTIHCLSKDFRKSQTQDAILE
                     KDSATREKLKKVSRILNEGNSYFQKGNFEKSLEKANIAINTYPTAPGYYLAGVSEYKL
                     GKNREALISLKKGTDIDSENEQILLTLGIIYTAEGKNEDAIEVYGKLESLQVKDRYNY
                     SFKKAVILKNLGKFEQSYETLKKIPVKEFAFPAQLNMQLGDAAVQLKKYEEAEVYFEE
                     ARKNDPELLSAKKSASVTRVASALENGNQAMRKKNYKEAASHFQTAIQNDPKNPTPYI
                     FLGNARILSGEYEAALKAFENSLALKSDYQEAISGIAAVYYKTGNYRKSVAVLEKATS
                     QFPNNAVYQNQMGLNMKALGEPAKALVYFTRAKELDPTFVEPVTNLVFLLISENRYKT
                     ARKEAESLKSESEKKQIISFIDVSEQIYEGDRHLRKGDTKIAKTFYEKAKKASEQEPS
                     VYNAFGRLHFISGELKASEENFKKALSIDKQNIPALQGLIRLYSSQKNQTLANQYTKE
                     LENLTGNDPSAAIVLGRTYEDKKEYEKAENVYKNLQKKFPNNEAINFRLAMLYYKISL
                     EENEKSNHDSALNWISKAEKLSKDIPEIAETRKTIQENQKFGTVIPTIQKANKLFDTR
                     QYEKAIPLYQEAFQKTGKLTLYIKIAECHLALGSEEKGISMLENPPPGTRNLQTREAI
                     NAFLLRKGEIDKAEVGFKEILTKKPDSYYSHYQMGIIHLQRKKYEASIDAFDKSLLLN
                     KDFVAARIGKGISLYHSGNKKLSKEEFEAATQQDAANELAPYNIGIILFNDNLYNEAI
                     GIFKEIIQKNPEFSDAHYQISYIYYKRGDLEQAEKEIRKALDLERNEGNLFALIRILS
                     EQRNKMANPAIKKEVLDLGRELAEKFPSSPHAAQAERLVIADEDNPVILQSYQSRGKL
                     IGVPVIINNSVILNYGTSVESLDKDRGIRHWRIQTATPYKFLLADKRLVGVSEKKIEV
                     MDLKTGITLRETMLPSGEVKKVNLSGENVLVEIVSGKKSKIYSYSDQLELNGSVAFEG
                     SFWSGIKSGVLFSIAQKDGIQAQVYDSSLKDLNAKKISHKGTGDLRYLGSYETGIFFL
                     SGKKIVSLDNEKSASMDLPNDSASQFVVRSPYLWFHVGKTVYRIESSSLKLNSFNVEA
                     SDIEGILPGKKDDGIVLFKSGKAIRYSIDGKPIWSYSLKDEEGKVYSLVYR"
     gene            complement(23212..23865)
                     /gene="trmB"
                     /locus_tag="DNCACKPA_00127"
     CDS             complement(23212..23865)
                     /gene="trmB"
                     /locus_tag="DNCACKPA_00127"
                     /EC_number="2.1.1.33"
                     /inference="ab initio prediction:Prodigal:002006"
                     /inference="protein motif:HAMAP:MF_01057"
                     /codon_start=1
                     /transl_table=11
                     /product="tRNA (guanine-N(7)-)-methyltransferase"
                     /protein_id="X:DNCACKPA_00127"
                     /translation="MVQDLEQKLWSIASGIPFSSDYFLQASPIRKLKKENLFSKVFET
                     YFLELGSGWGEVAISMALQRPNTGFILMEKKFDRIRHTIREIEKHSLDNVKILCVNFN
                     WFLEEVFEENLFSEILLNFPDPWPKKRHHKKRTVNSKFLESLKILLPEKGKFYFATDY
                     GPYARKVIRLFRDSKAFGPEKVELKSERNEIPVSHFERKKREEGKRIYYIDRVLVQK"
     gene            23915..24853
                     /gene="rbn_1"
                     /locus_tag="DNCACKPA_00128"
     CDS             23915..24853
                     /gene="rbn_1"
                     /locus_tag="DNCACKPA_00128"
                     /EC_number="3.1.26.11"
                     /inference="ab initio prediction:Prodigal:002006"
                     /inference="protein motif:HAMAP:MF_01818"
                     /codon_start=1
                     /transl_table=11
                     /product="Ribonuclease BN"
                     /protein_id="X:DNCACKPA_00128"
                     /translation="MKIKLYGVRGSLPTPLSESEYREKILKILKAAHSEIKRNDKTFL
                     EEEFLNSLDPSLSRTIGGNTTCVFIQAQSGERYIIDCGSGIRQLGNDLLAEGLKPGDT
                     IHILITHTHWDHIQGWMFFKPAYFPGVNIHFYSTIPNLQERFERQQNEEHFPVPLSSM
                     MSNKTFHLLEKNESIEIGSVKVTPFLLRHPGNCTGFRFEEQDKSFLFCTDVEVQEPDL
                     EEFFELKKTFGKTDMLIIDAQYSSEEAEKKVGWGHTSGRVAVRCGEILEVKRLVLTHH
                     EPDHKDEDIFKIFYQESKVSSKMEIVLGRENDSFSL"
     gene            24981..25328
                     /locus_tag="DNCACKPA_00129"
     CDS             24981..25328
                     /locus_tag="DNCACKPA_00129"
                     /inference="ab initio prediction:Prodigal:002006"
                     /codon_start=1
                     /transl_table=11
                     /product="hypothetical protein"
                     /protein_id="X:DNCACKPA_00129"
                     /translation="MRTEIGQKKTTGDIFADKRFYKRFRKNNLVKMVLGKNEILGNLE
                     DMSMIGASISSREEILLGERVKFMSPMLSTAIEADVIRKDLIEEKYKYGLVFHNLSDA
                     AIAEILNKIASAD"
     gene            25444..26112
                     /locus_tag="DNCACKPA_00130"
     CDS             25444..26112
                     /locus_tag="DNCACKPA_00130"
                     /inference="ab initio prediction:Prodigal:002006"
                     /codon_start=1
                     /transl_table=11
                     /product="hypothetical protein"
                     /protein_id="X:DNCACKPA_00130"
                     /translation="MKIGGEHKVQLGIPRDESLYYIGHGQLESAPASTSVLHVISHEL
                     GHVAEFKSEALRDRAEIRSLNMKIHYEFRNGKLVAVAGETEVVTAKKSEETLRKDTET
                     SQQESLKEKDFPKKEETSKTKSEDREKQILSEIRRIESELKIFETKKDVEEKGFDSIR
                     KTELEEKKRKLEMVLSQEKLKAVLKDTMDTFKELMDKQTRMSLKIFNTNVSDKLGNFL
                     DARI"
     gene            complement(26335..26988)
                     /gene="engB"
                     /locus_tag="DNCACKPA_00131"
     CDS             complement(26335..26988)
                     /gene="engB"
                     /locus_tag="DNCACKPA_00131"
                     /inference="ab initio prediction:Prodigal:002006"
                     /inference="similar to AA sequence:UniProtKB:P38424"
                     /codon_start=1
                     /transl_table=11
                     /product="putative GTP-binding protein EngB"
                     /protein_id="X:DNCACKPA_00131"
                     /db_xref="COG:COG0218"
                     /translation="MNEDPQKKDEPFFKDVEFKASYGKADQIPSQGTPQIAFAGRSNA
                     GKSSLLNAILERKSLAKVSSTPGKTKLLNFFFVNHSIYLVDLPGFGYSANSHKDHEAM
                     MGLLMDYLNLAKDLKCLFLVCDSQRELPEEELELIGTCFERNIKPVLVRTKIDKLNQS
                     DLSKLRKKMKNIHELYPMLETVLVSNKSGKGLPELRKIVYSLIETVKNRLERIEEIS"
     gene            complement(26985..28286)
                     /gene="tilS"
                     /locus_tag="DNCACKPA_00132"
     CDS             complement(26985..28286)
                     /gene="tilS"
                     /locus_tag="DNCACKPA_00132"
                     /EC_number="6.3.4.19"
                     /inference="ab initio prediction:Prodigal:002006"
                     /inference="protein motif:HAMAP:MF_01161"
                     /codon_start=1
                     /transl_table=11
                     /product="tRNA(Ile)-lysidine synthase"
                     /protein_id="X:DNCACKPA_00132"
                     /translation="MRDKISESTQKIFHAAWKRIAPFHEMIQSRPAVLSYSGGKDSSI
                     LLHFYFWLWIEKKIPAPCIYHLDHSIRFNLEQEKKIFEYADSTFPFSKIFKKKNIPAL
                     SRRLGKTLEETGRAFRYKDLKKISDQYEGYIVTGHHSSDYLETILLNLIRGGGWNSLR
                     TLGWYEKNRFRPLFAFSQEEIETILQSEFWKIFEDESNNSDEYLRNRIRSYIIPLLLR
                     EGANPDRIYKNFHRIEKPVSKIFSKKNSDHKIPSFLKIDIWVLNDLSQRERKFFIDRY
                     LRSLNLYPTTRNFFRDLTNLLQKENSFSLENKETWFWKSTSSDLYLIPKNSPCLREFR
                     FEPKEMVLKWNGNQKKIPPDLIPDLCPAGAKIRKNGMSIEISEILRQKEIPVPVRKML
                     PILRGERKVDVICLSLWDPKIGDIVADREVEILPDFQEPGV"
     gene            29073..31172
                     /gene="norR"
                     /locus_tag="DNCACKPA_00133"
     CDS             29073..31172
                     /gene="norR"
                     /locus_tag="DNCACKPA_00133"
                     /inference="ab initio prediction:Prodigal:002006"
                     /inference="protein motif:HAMAP:MF_01314"
                     /codon_start=1
                     /transl_table=11
                     /product="Anaerobic nitric oxide reductase transcription
                     regulator NorR"
                     /protein_id="X:DNCACKPA_00133"
                     /translation="MSGYVKPSPLRSIQEVATAMNSTLDPDKLLDLILERCIQICEVG
                     SGSLMLINEKENVLDIVTFRGMNPSVRTKVKLKVGEGITGIVAASGEGMIVSDVTANP
                     HYISIKDDIMSELAVPMIVEDVVIGVISLDSSRKGAFNEEHLEIISTLANQAAQIFKN
                     LQIFRQLEQKNKIQQVLIDISRTVTSTLVLQEIFEDIMDRLEKSLNLERGSIVLFEPE
                     KAILKLEAASGLTAEEMEKGVYLPGEGVTGKVFETGEPIIIESIANDENFINRVGNAA
                     HFKNNPENVSFLAAPIKSDTDVLGVVSVYFVHKKYIDLKTYLDFLQVVASVIYQAIRI
                     QKLIDEEKREISRENVLLKRELKNKYKFGSLIGKSKPMEKLFEMIHLVSDSRASVLIT
                     GESGTGKEMIASAIHYNSSRADKPFIKINCAAIPENLLESELFGHKKGSFTGAVSDKK
                     GKFEMADTGTIFLDEIGEMDLNLQSKLLRVLQEKEIEAVGSVKPKKIDVRVIAATNAD
                     LEKLISEKRFRPDLFYRLNVVNMVTPPLRERSDDIPLLINHFIAKYAEENGKKITGVT
                     REAHKLLMNYSWPGNVRELENVIERAVVLSQLEMLDIQDFSEINGRLLYGDEDFDPET
                     GDSESSVEIANSRFSSSNLDALDGRAIEVVVGEVEARLIKYAMKKFKYTKTRVAKFLG
                     INRNTLDKKIKDLKIDY"
     gene            complement(31431..31556)
                     /locus_tag="DNCACKPA_00134"
     CDS             complement(31431..31556)
                     /locus_tag="DNCACKPA_00134"
                     /inference="ab initio prediction:Prodigal:002006"
                     /codon_start=1
                     /transl_table=11
                     /product="hypothetical protein"
                     /protein_id="X:DNCACKPA_00134"
                     /translation="MSRTPYIQFYLLNLLKNSIVVINKTTLINRFYETDGELTFQ"
     gene            31847..33073
                     /locus_tag="DNCACKPA_00135"
     CDS             31847..33073
                     /locus_tag="DNCACKPA_00135"
                     /inference="ab initio prediction:Prodigal:002006"
                     /codon_start=1
                     /transl_table=11
                     /product="hypothetical protein"
                     /protein_id="X:DNCACKPA_00135"
                     /translation="MIQTIDQKTTLNTQNFYKYLPSLSSFTDIIEPSNYFTVPDDWNL
                     IITDVVNSTDAIRSGHYKDVNIAGCITAMAVSNLMGDMDYPFLFGGDGMTLLLPDSAL
                     PGVRDILFSIRELVKSNFGLKLRAGIVNVGELKKTGKELKLCKLKISDFYNQAILTGN
                     ALDVAESFIKNDDSSNPYIIPLTHKIKIKPDFTGFTCRWQDIPSHRGETVSFIVKMNS
                     PSTSSDQELLKIVLDQVSVLLGNDVEIHPLKEEKIKVDLSGRYPSKEATVHSGSRTGI
                     FYFLRRIKIKIEGLAVNLAIKTQWRFGPKINGKELRELRKSQVIASDFRKYDGTLKMV
                     IACDSDSRESFLKFLDDLYRQGKLFYGYHVSDRALMTCALHEGSIREVHFVDSADGGY
                     ALAAAQLKEQIKASRG"
     gene            complement(33062..33460)
                     /locus_tag="DNCACKPA_00136"
     CDS             complement(33062..33460)
                     /locus_tag="DNCACKPA_00136"
                     /inference="ab initio prediction:Prodigal:002006"
                     /codon_start=1
                     /transl_table=11
                     /product="hypothetical protein"
                     /protein_id="X:DNCACKPA_00136"
                     /translation="MLLVPTYIADSPIGGFGLFAGRDIQKGELIWRYHPKTVWVLTDS
                     ELNLLPHSVQEMFRTYSYQTEGKWFYCSDNSKFMNHSDDPNTKEDFTSDQTNPIGQDS
                     ATRLILKGEELTCNYKLFDDNWKMKLGLTS"
     gene            complement(33514..35334)
                     /locus_tag="DNCACKPA_00137"
     CDS             complement(33514..35334)
                     /locus_tag="DNCACKPA_00137"
                     /EC_number="3.6.3.-"
                     /inference="ab initio prediction:Prodigal:002006"
                     /inference="similar to AA sequence:UniProtKB:Q99T13"
                     /codon_start=1
                     /transl_table=11
                     /product="Putative multidrug export ATP-binding/permease
                     protein"
                     /protein_id="X:DNCACKPA_00137"
                     /db_xref="COG:COG1132"
                     /translation="MKRPLEYNPELIQKSEPLPEKGSSKKWKVPNPKKEKAGSETEGA
                     PSLLIFGLFRFAKKYKGRIFLIIGLLCFEIGFYASIPFSFKYLIDEALINRNQNALYW
                     IGAYLAIGTIAFAILGTLRDYLYNWASARIIQDLRLQMYEHLDQLSLDFFSNNKLGDI
                     LSRFFNDLTALEHALLAFIPWGLGPLLEAVFGTILLFLLDWKLALIALLIWPISFLGP
                     GFLSRKSTEISYTRKLEEAQVLSLVEESISAQNLIRAYDLSDYFFARFKNNCEKLFQV
                     SLRLGLTNSYLERSAGSGILLLQGVLLLVGTIFAYHNTLSIGTLAAFLPPFLNLSYSL
                     LYLSQYLPALNHASGSAKRILELLRTPVFESNPEESSIPELKEAIHFENVHFRYKGRS
                     KNLSDITLTISKGSYTAIVGGSGVGKSTFIKLLLGMVQPNEGRILFDGMDINLLSRSS
                     VRSLVGVVFQETFLFNTTIFENIRIGKPSATLEEVIEAAKRAEIHETILSLPMGYETN
                     AGDRGTKLSGGERQRIAIARAFLRNPQILLLDEATSSLDPVTEARIMKTLSLLREGRT
                     VISVTHRLSTIREADQVFQMRNGKLERFSVPEPEQQAMVL"
     gene            35507..36121
                     /gene="glnD_1"
                     /locus_tag="DNCACKPA_00138"
     CDS             35507..36121
                     /gene="glnD_1"
                     /locus_tag="DNCACKPA_00138"
                     /EC_number="2.7.7.59"
                     /inference="ab initio prediction:Prodigal:002006"
                     /inference="protein motif:HAMAP:MF_00277"
                     /codon_start=1
                     /transl_table=11
                     /product="Bifunctional
                     uridylyltransferase/uridylyl-removing enzyme"
                     /protein_id="X:DNCACKPA_00138"
                     /translation="MIQFHYKENGGFYTVTLKTSETAPGTLHKMVKAMFFMGWEIVSG
                     DIETIEEDGQFYSYDIFTLKSEETDSKIKASKLGVLMSSVFTDDFVLEEIIHHSSEID
                     LRNTFHLSADSRLEFEDVEFATRTKFSLEAPDRKGLLYFVTGVLKENGINIHSAKIRT
                     DQTGNRAQDTFILSDTKGVGFAGTSLEDRVSRNILEISLNSSWK"
     gene            36288..37757
                     /locus_tag="DNCACKPA_00139"
     CDS             36288..37757
                     /locus_tag="DNCACKPA_00139"
                     /inference="ab initio prediction:Prodigal:002006"
                     /codon_start=1
                     /transl_table=11
                     /product="hypothetical protein"
                     /protein_id="X:DNCACKPA_00139"
                     /translation="MDAQKDLQKFDFTEEIIQHFKINSVIPVDFYNRNGQILIHKKEN
                     ADGDDITKLLRFESQGIYFLKSEFEKISGGKQGDGPNNVNGRDVSFAKLVNAELTVDL
                     AKNASNFLSELKKFPLHGNQLRHLNKSIDGILEDFKSTPDMETGLVNIIEVMSSAGVP
                     MDSEILTKRTVISMAMKVRAGKAFTKVDMEQKKLDQMNLMMSSYLADVGYTQMKIPME
                     RDLKAEEFEYIKNHPIISYLMIANLPDLDDNIKTLVLNHHRPHKGEGMNNNYPQPKVL
                     IHKLNVYKEKYKDDPKKTVLVADIQKQIRNILTNNLPMEDIGVISIAGEFASLTTRQA
                     WREAFDPLVAMKLILNNSFFAYNEKTLRDFYDHIGLSLCNNQPFIREGDFVIVVTQDS
                     NQKVFFEVCIIREMYKTQIRPMLERIGTIKPNFSNMGKLRISGFDIASLKLDRRKAVY
                     NLEKNQDPRRIVYVLDSNMDARLYEELTKQTGEIPKESA"
     gene            complement(38222..38821)
                     /locus_tag="DNCACKPA_00140"
     CDS             complement(38222..38821)
                     /locus_tag="DNCACKPA_00140"
                     /inference="ab initio prediction:Prodigal:002006"
                     /codon_start=1
                     /transl_table=11
                     /product="hypothetical protein"
                     /protein_id="X:DNCACKPA_00140"
                     /translation="MGQALNKIKCIFGSPLQSNWRLYIKNHELFETSESGVYFIKNIM
                     SSFTYTISSRVFSNILQTHLPERFEHYYNTNQITTKILSGKSSAPDLKIILESTLKWQ
                     LPPNMQPFFLDSKNLIDIICNQEFAISNQPDKNKYAVAQINLQFDHIDIQPLEVKIFE
                     SKWLKEIISDSSCFAFVIKNLTFLTLGEKIITIQTNEHN"
ORIGIN      
        1 agacactcct aaaacgttag ccatgctttg aatcgaatac tcaaatcgat gagtttccat
       61 gaacatcaat cgggatcttg ttcgcgggaa agcatggctg caaacttttt taggatatta
      121 acttcctctt tcagtttcag attttccttc cgaagctttt tcagctcttc actttctttt
      181 aactgtttat ccgtaagtgg gagctgatct tctgattttt tcaagtattt tcccctccat
      241 tgtcgtaaca caaaatagct gattccaagt gaccctgcta cttcttttat cgtaaacgaa
      301 cccgaaagtg ttcgcttgac tgcttgttct ttaaactccg gagagtattt tcctttctta
      361 ttcatattca cctttacctc attcgctgag taaaaggtgt ccgtttttac gtaactaggt
      421 tatctcggat ttttttgaat ttgatcaatg aactttctct aagaaaattc tttctttgga
      481 ttaaaagtaa gatcttttta ctgatttaag attgttattt ttttgaaacc aattcaaatt
      541 ttcaccaagg aatctctata gaatttgaaa agagtcatcg tgtctaatca aacttctgta
      601 tgaaattttt gtttttacga ctatcaaaaa ttcatttgat ataagttctt tgataaattc
      661 aagaaaggta atttatccaa ctaccaatct ctatgaaatt gaatacctta atttttatta
      721 caaagtcata tttctatttc gatacaaaat actagaatct tatattataa gtttgtccca
      781 caacctcaaa gacttttaca caatcattct ttaggaattt ttaataaaat gcagtagttt
      841 ctacaaatta ggttgcattt ggcaatttgc gagcagttct aaatgtcgtt atcagtaaaa
      901 gttaaaatct aactcaaaaa aattataaat ttcagaatag gtggagtcac attaaagtgg
      961 gcagtctttt aagcaatatt tctctcaaat tcttcagggc tcatataacc taatgttgaa
     1021 tgagacctga atctattgta atacacattc gtggcaaaag tttagaaaaa ggttctaaga
     1081 cttcaactct attaaataag ccttttagtc cataataaaa tatgaatatt tcaatggatt
     1141 cttttctcaa ttcttgagaa aagaaagatt tataaaattt ttttactaaa tcttgaacta
     1201 tttaagatcc gtttcttcca tttcaagaac tgtaactaac agagaaaaat cgcttgaatt
     1261 tcaattaaat aaagaagtag attatgctgc tggacttaat ccataaaatt ccgaatcaaa
     1321 tggaagagat attgggtcct gaaggaagga tcaatttttc gctttttagg aaagctcaaa
     1381 acgcttttca agttctcgct tcgagtccct gttatgttgt taattttatt tctgccgaag
     1441 aagggactcg ccccttcaca gtctcgcgtc gtgctcgact gggttccggg gcgtctcgaa
     1501 cttgcctcag cacatcgtgt gcttcggtcg cgtttttcgc tttttaggaa agctcaaaac
     1561 gcttttcaag ttctcgcttc gagtccctgt tatgttgtta attttatttc tgccgaagaa
     1621 gggactcgcc ccttcacagt ctcgcgtcgt gctcgactgg gttccggggc gtctcgaact
     1681 tgcctcagca catcgtgtgc ttcggtcgcg tttttcgctt tttaggaaag ctcaaaacgc
     1741 ttttcaagtt ctcgcttcga gtccctgtta tgttgttaat tttatttctg ccgaagaagg
     1801 gactcgaacc cccacaacct tgcggtcgct ggcacctgaa gccagtgcgt ctaccaattc
     1861 cgccacttcg gcgatttata gtgagaaatt gctcctacaa tttcgatagg tttagctttt
     1921 ccgtcatcca ttattttgga attcattgac agacaagttg atcggattct atgatccagt
     1981 tagaatgaaa gcagaaagaa aaacttccga aaccgagatc aaattggaaa tgaatcttcg
     2041 aggaaccggt caatatcagt ttgatacaga gattcctttt ttcgaacata tgctttcaca
     2101 tatttctaaa catggattga ttgatttaaa tctttggtta agaggggata ttgaaatcga
     2161 ttgtcatcat tccgtggaag atactgcaat tttaatggga actacaattc ataaacaatt
     2221 aggtgataag gccggaattt ttagatatgg acattttact cttactatgg atgaagttct
     2281 tactaccgtt gccgtggatt taggtggtag atactttttt aaatacactg ggcctgagct
     2341 aacgggcaag tttggaattt atgatgcaga actttctttg gaatttttac aaaagcttgc
     2401 tctcaatgca aagatgaatc tacacgtagt tgttcattac ggagataaca aacatcatgt
     2461 tcacgaatct atttttaaag ctttaggtaa agcactcaga atggcgattg cacaggactc
     2521 tgcagccgca ggtgcaattc cttccactaa aggagtctta gaatgatcgc cattcttgat
     2581 tatggaatgg gaaatattca ttcttgttta aaagccgtat ctctttatac taaggatttt
     2641 gtttttacaa aagatcattc aacgattgaa aattcaaaag ctctaatatt accaggtgac
     2701 ggacattttg ataaagcgat ggagaacttg aattcaactg gacttcggaa aacgattgat
     2761 aaacacgtaa cttccgggaa acctcttttc ggaatttgta tcggctttca aattcttttt
     2821 gaatcttcgg aagagattgc tcaaggttca aaaaaagagc agatcgaagg tttaggatat
     2881 atcaaaggta aaatcaaaaa atttcacgga aaggatttta aagttccgca tattggttgg
     2941 aatcgccttc aaattcgtag aaaagataaa agtgttcttt taaaaggaat tgaagatcaa
     3001 tctttttttt acttcattca ttcttataga cctactgacg ctgaaggaaa tgcgatcacc
     3061 ggactttgtg attactacca ggaaaaattt ccagccgttg tggagaaaaa taatattttc
     3121 ggaacgcagt tccatcctga aaaatcacat acccacggac ttaaactttt ggagaatttt
     3181 attcgtttta tatgattgta attcctgcta tagatctatt cgataattgt gcagttcgtt
     3241 tatttaaggg aaactatgaa gaaaagaaaa tctattcttc cgaaccttgg aaacttgcgg
     3301 aaagttttgc taagaatggg gcgactttgc ttcatctagt agatttaaac ggagctagaa
     3361 atcaactcgg tgtcaatgaa gattctattt taaaaatccg agagactact tccctcaaag
     3421 tgcagttagg tggtggaatt cgtgataaag aaaaattggc ttactacgat aaaattggaa
     3481 tcaatcgttt tattcttgga accgctgctg ttacaaatcc ggatcttttg aaatatgcac
     3541 tcgataatta cggaaaagaa agagtcgtgg tagcggtcga tgcaagagat gggattgtaa
     3601 aaattgcagg ttgggaaaaa gattcaggta ttcattacag agacttatta gagcggcttg
     3661 taaaagcggg aattgaacat attgttttta cagatattgc tcaagatgga acactcgcag
     3721 gtccgaatct ggaagcatat agagaaatat taaattctta tccgtttcaa gtaattgctt
     3781 ccggtggaat tgcatctctc aaggatttga tggatctttc ttctcttaaa actaaaattt
     3841 ctctctacgg agtgattact gggaaagctt tgtacgaagg aaagctggat cttgcaaaag
     3901 caatttcttc catttaagga aacagaaaat agaattagat ttttctttcc atctgaaaag
     3961 gaactacaca taaaggtaaa tctatcttac aagattttgg gatattcatg aatcaatttt
     4021 ctaaaaataa aatatcaatt atactctccg tgttggggct gattttttct tttttactca
     4081 tccaaaaata ttacggtgat cctagttcgg tgggagaaac catttgtaat gcactgagtg
     4141 aatccggttc ttgtgataag gtttctgaaa gcgcttattc tgcaattcga aacgttcctg
     4201 gtttaggaga tcttccgatc gctttgttcg gttttctgtt ttatggtttt gtaggttttc
     4261 tttttgtttt ttcagaaatt aaaaaagaat ccgcagaagc aaatcttaga ttagcgtttt
     4321 atgttttagt tcttggactt gttgccgact taggattgtt tttactctct gttggagtaa
     4381 ttaaagcgtt atgcggtctt tgtgctgcaa cgtatgtagt aacgattgca cttcttatcg
     4441 tgaattttcc cacatttaaa tctctttcgg ataaatcgat tggaaccgtt ttaaattctt
     4501 taaacggaaa tgttttcaat tttattatcg ttatactttc cttttttgtt ctaggacttt
     4561 acgggggaaa aatttctacg ggtggagcaa gacttgtatc cggggctgcc aatggggaaa
     4621 agtctatttc ggaacaattg aaagaatttg gaacaactcc aacggtttcc attgatttaa
     4681 aagatgtacc tgttgtaggc gatccaaatg caccgattac gattgtaaaa tatgcagatt
     4741 ttaattgtgg tcattgtatg catacaagta agattctaaa atctttctta agcgagtata
     4801 acggaattat taaagtcgct tataaaaatt ttcctttgga tggaaattgt aatcgtcttg
     4861 tcggaagaaa atctcccgaa gcgagctctt gtgtggctgc aagtgcggcg ctttgtgcta
     4921 atgagcagaa aaagttttac ccggtttata ctggtcttta tgatgataat gaggccgggg
     4981 tgatgcacac tgcagtaacc gttactcgtc ttgctgaaaa gaacggtctg aacatgaacc
     5041 agtttagatc ttgtatgagt tctacaaaaa ttagagatca gatcaatcgt gaagtggatg
     5101 aggccgaaaa actgaaaatc aattcgactc ctaccttgtt cattaacagc aaacctcttc
     5161 caaaaagtgg aactcctaac gttgatttct tacaccaatt gattcggcag cttatcaatt
     5221 agagtagatc ttttatttta gaaatatgga gaacgaaaaa cgattctgca gaaattgcgg
     5281 tacgcatatt ttagcggaat ctatccaatg tttattctgc ggatcttttc aatctctaaa
     5341 ctcaatatct ttttttcgtt acattgccga aagtaaattt ttgagaacta aaattttcta
     5401 tccgatttta ccagttttgg gtttgtttct tattgtgatt catgttttga ctcgttttga
     5461 aaaagttccg cttttggcat cgattttgtt ttttgtgtgg gcttttgtct tttctgtctc
     5521 cggttggatc ggcgagttga tcttagattt aaaattccga ggagatgtaa aagattttaa
     5581 ggaaggattt atagaatggc aaaaacgtct ctatgatcgt tctccttatt tttcctattt
     5641 cggaatgatt ttgttcgttg ccgttccttt aatccaatgg caaaattctc tttggttttc
     5701 cctatcttcc gcagggatct ggactttgtt gatttccttt atttttttgg tcatccttcc
     5761 cttactttag aaaattattt atttctaaag taataaataa agtgagttcg atgtaagaaa
     5821 atctgggcga atcccgccaa tagtccgtaa aagaaagatt aaatgaaata ggcgggaccg
     5881 ggctctcagc tccagtcaag ttattgtata ctatagttat acattcaatt tttttaattt
     5941 taataacttg actccgcatc gatccctttc gcgttgattc acgttaaata atgatccgtc
     6001 tcaaaaaata atttagaatt attgtttgag agtaatttgc tttcatttgc aaaacgagaa
     6061 aatttcagtt tggtattttt cgagcggaaa agagacgcct aagtttttca attctttcta
     6121 taaaaataga actttcatat tctcgggctt tgtgaattct gttttactat gtcaaaattt
     6181 tctattttca aaaaaattct ctttggaatt ttaatcttac tttctttagc atttactctg
     6241 attttacata cgattttttt taaacctatt acacttggat tattttatga aaaaattttc
     6301 tgggaatcaa ttttagaaga tccagaatat ctaacttctc ttggtatttt gaatcgcttt
     6361 ggaattggag gttatcaaaa aaaacttacg gatatatcga ttgaaaaaca agaacaagac
     6421 ttaaaaaaag caaaaaagga tctagagatt cttttatctt acggaaaaga aaatttatca
     6481 ggacaagaat tactttcttt tgaaattcta gaatggtctc ttcgattaaa aatttctggt
     6541 gaaagatttt tatttcacga ttatcctgca aatcaactat ttggagttca aagtcagctc
     6601 cctacttttt tagctacaca acatcctgtt acatcttctc aagatgtaga agattacatt
     6661 gcaagattgg aagctattcc caaaaaaata gatcaactca tagaaggaat tttgtttagg
     6721 gataaaaacg gtattctacc gccagatttt attttggatc gattgatctc ggaagtcaaa
     6781 gggtttgtag cggttccggc aaagaaaaat cttctttata cgacattcga aaagaaaatt
     6841 aaaaaaatcg attcgatttc cgtggatttt caaaatcgtt ctttagaacg agtgaaacaa
     6901 tcgattgaat caaaagtata tcctgcatat tcaaaattac taattctttt tttaaaacag
     6961 aaagaacacg cggattcaag ggcaggggtt tggaaacttc cagatggaga tctttattat
     7021 attcatgaat taaaaaaaca tactacgacc gaattgactc cagaagaaat tcataatata
     7081 ggattatccg aagtttctag aattcaaaac gaaatgaaaa taattttgaa aaaggtcgga
     7141 aagaatatgc ctattccgat tgctatgtcg gaacttagaa aagatcctaa gtttttattt
     7201 ccagacactg aagaaggcaa acttcatgct ttagaagaat ataagaaaat tctaaaagat
     7261 tctgaagaaa aaactaaatc cttatttttt agaatgccga aaagtaaggt tgaagtagaa
     7321 agaattccag tctttaaaga aaagactgca ccgggagcgt attacgacga acctgcgtta
     7381 gacggttctc gacctggtat tttttatgcg aatcttcgag atacaaaaga aattcctaaa
     7441 tttggcatga aaactttgac gtatcacgaa acaattcctg ggcatcactt acagattgca
     7501 atcatgcaag aattagaaaa acttcctcgt tttagaaaca cggctacatt tacggcttat
     7561 gtagaaggtt gggccttata tgcggaacgt cttgcaaagg actatgattt ttttcaagat
     7621 ccatactcgg atttaggaag gcttcaagcg gaattgttcc gtgcggttcg gctcgttgtc
     7681 gatacagggt tgcactataa aaggtggaat agagaacaag cgatctctta tatgatacaa
     7741 aatactggaa tggctccgaa agacgtgact gcggaaatag aaagatatgt agtttatcct
     7801 ggccaggctt gttcttataa actcggaatg ttgaaaattt tagaactcag agaaaaagta
     7861 aaggctcgta aaaaggaaac ttttgatatt cgagagtttc attcagtggt tttgaataat
     7921 ggttctttgc cgctgaacat cttagaaaaa cttatacaag atgaattgtt aaacgaccag
     7981 gaaaaaaaat aaattggaac ttctatatga tgatttattg attggatgat aattgctaaa
     8041 caatgatttt atctgatagt cctaatcaga gaatttttag attttatgga gttcttacta
     8101 ctcggacgca taaaaaataa tatgcgctac acttgtttca aaacttagaa tatgagatcc
     8161 ttttaaaaaa gctaaccatt ctaggctcgg cacaatttca agaggacttc tatattttta
     8221 aaaaaattac ctattcattt ttgattctat ttttatgtat gcaaatagta agatacaaac
     8281 gttagatttt gacaagttat actttattac aacagtttat taattttgaa tgtcttttca
     8341 tgattaatga attatatgtt ccatgttttt aaataagagc ttgtccaaag acctcaaaaa
     8401 attttacatg ataattcttt agaaattttt aataaaatgc agtagttcct acaaattaag
     8461 tcgcatttgg taatttatga acttttgagt agttctataa tgtcattaaa ttttcgtagt
     8521 agttcccaca ttggacggtt ttgcaataag cgctaaatac attcgattcg atttagaact
     8581 tgttcaaaat atatataata tcctagaaaa tagctttagg gtaattactt acttataact
     8641 gatttataaa aattgaatac tgttaatttt attataggat tctatttcaa tacaaaatac
     8701 tgcataatcc aacgtgagtt tgacgtaaag aacccatgat tctgaaaaaa gctggaatct
     8761 aaactttaca gattaattta aatgtgggaa ctaccacgaa tctagatttt cacaattaaa
     8821 cttataaaaa ttcagatatt ctctgagcaa aaatggtttt gatccataaa aataaaaatg
     8881 agtgtaggaa ttcttacaaa acctatctca atttttttat tttaacaaga gctaattatt
     8941 agtttttatt gggttctgta gatgggtttt agtatcagca acattttgaa attgatttta
     9001 agttttatga aataacggag tgtgattaag agttttatct tttcccgcga tataggattg
     9061 ttcaatggct gcgtgtaaat attcttttgc ataatcaatt gcttcgatca aattttttcc
     9121 tagagctaga taagaagcaa ttgcggaaga atacgtacat cctgttccgt gtggataaaa
     9181 cccatttaca aacggttttt caaatttaga aattttttta ccatcataca aaacgtcgat
     9241 cgcaactttc tcgttttgta aatgacctcc ttttaaaaga gttgggactt taaacttttc
     9301 gaatatttct tttgcaagat caggcatttc cgcacttgta tttatttttt ttccggaaag
     9361 aatttctgct tcatctaggt taggtgtaat taaacttcca atcgggatta attttgttaa
     9421 caaaacatcg atcgcagaat cttgtaaaag ttttgcgccg cttgtcgcta ccattactgg
     9481 atcgattact aaaaaaaaat ggttttcctc tttctttctt tttgaaagaa tagaactcgt
     9541 tgtttcaata atagatgtag aaaataacat tccggtttta attgctttca ctggaaaata
     9601 atccagaact gccaagattt gtttttctaa aaaatttgca ttcacttcta aaattccagt
     9661 aacactcgaa ggattttgag aagttagaca agtaattgcg gaagttccga aagtacccag
     9721 agctgtaaat gtttttaaat ctgcttgaat tccggctcct cctccagaat ccgaacccgc
     9781 aatcgtcaat gtgactggtt tgatgttttc attatccatt caatttctct aatgtagttt
     9841 taagatgaat cttttattta ttgaatacta ttcataatta tataataaag tgcctaatat
     9901 tttgtatgga accagcgttt tgtgataaaa ttaacggtac tcaattttat agagatcagt
     9961 aatataaaac ttaaaaaaat gtcttaaaat tttaagacaa caatcttatt aaatcttaga
    10021 taaaatgttc tgaattttaa ggcaaatctt tgatttcaaa cctaaaattt tacaatgttt
    10081 tgcgcgttat cctttttcac gactgtgctc gctaattcgg gaggttcttt gttttacgac
    10141 catcatccat aaaaatttat tttataaaag ttttttaaat attttcctaa aatggaatag
    10201 aaatcaacca attcgtccaa aatcattttg taaattttta acaaaaatag ttatgcagta
    10261 gttcccacag atttgtctct ttttatgagt tcatagtttt ttaaccattt tttcataaga
    10321 ttgtttttgt ggagttcctc atttttgaaa gttactgatc cttaaaattg agtgtctaaa
    10381 ttcttattac gtgagttcga cgtaagaaat ctgggcgaat cccgccaata gtccgtaaaa
    10441 aaagatttaa tggaacagtc gggaccgggc tctcagctcc agtcaagtta ttgtgtacta
    10501 tagttataca ttcaatttct ttaatttcaa taacttgact ccgcatcgat ccctttcgcg
    10561 ttaaattctt attgcaaaat catgtttcag cgcaaaatac cgggtaattt attttatagt
    10621 tctgagtagc gttatagttt tatataagtt tccacgtttt tgtaaaatta aaacgtttca
    10681 cttctattgg tgttcgatag attttggaaa gttctacata gctttgaata aaataacaat
    10741 tcttaaattt aagaataagt ttttatcaaa aaaatcaaat aaataattta aattcatact
    10801 tctacaattt taaagtttat ttttggcttt gatctatttt cgcttttttt gtttaacaac
    10861 acttatagat gttagttttc tttttttaag aagtgattta gatggaatca tatctggcca
    10921 accaaacact ttccaatcta tcttgtctgc aaaatcaaat ttgactcctt catcttcaag
    10981 aattttcctc tgtaaaattg aacgacccgt gtctcctctg aaggaaattt ttccctgact
    11041 attgataact ctttgccaag ggactttttg ttcttgatcc ttagaaagag cgtttaacgc
    11101 gtacccgacg gcacgagctg ctctaggttt tcctaaaagt gccgctattc ttccgtaaga
    11161 agttactttt cctttgggaa ttttttttac caaaacgtaa acttccttaa aaaatgaaat
    11221 ttctgaattt acttttttat gtttcacgtt atttacctta aaattgattt ttcagtcaaa
    11281 gtgtttttct aaaatttgaa aatgagtata ttcatttttt agaatatttt ttaaaaaatt
    11341 agaataaagt ttttgaaaaa tgaattcttc atttgtttcc gttgtgttga agcagacgat
    11401 tgaattgatt ttgctaaact ccataatgaa attttcaata aatataatat atcaatgttc
    11461 gtcaataaca tgtaggttta ctaattaatc tatttttaat attttttata gaacattttg
    11521 gatgtgcttt caatttttaa atttccaaaa aagtttttct tattacgagt gattcgctaa
    11581 aattactcat aactatataa taaagtgcct aatattttgc atggaatcag tgttttgtga
    11641 taaaattaat ggtacttaat tttatagaga tcagtaattc acattagttt agagcttgtt
    11701 ccaaaatctt aaaaaattta cgcgatcatt ctttagaaat ttttaatatt atgcaatagt
    11761 tcctacattt ttgtgaaact caatgcatcg cttctatggt tgttctgtga aactcagcgt
    11821 ctcactcccc atgggtcgtt cgacaggtcg catttggcag tttgcgaact ttcaagtagt
    11881 tctaatgtag ttaaattttc gtagttactt ggaaaaaatt cttttatgat tggtttactg
    11941 aatatttgga tctaaaaaat aacctctctg agttattata attttttatt tctcgtttcc
    12001 actttgacta tattattttc cggattgatt ggtaattcca ctctaaaaac ggtttttcca
    12061 ggattcgagt ttaaagtaat tttaccttta tgtttttcca cgattccctt aacgattcct
    12121 aaaccaagtc ccgtcccttc tccttgatcc ttggttgtaa aaaaaggatc ccaaattcga
    12181 tcttgaattt tggcgggaat tccaggaccg ttatcttcaa tttcaacaac tacataacca
    12241 ttccaaggaa aaactgaaat ttcgatttta ccttttcctt ttaacgcctg aatcgaattt
    12301 tgaattagat ttgtccaaac ttgattcaat tcatccggat tacaaattac aagtgggatt
    12361 tcctgaaaat ttttaattac atcgattccg tattttattt gattattaag gataattaat
    12421 gtagtttcca taccttctat aatgttcgaa gaagaaaatg ttttggattg gtccaaatgg
    12481 gaataagatt tcaacgcttt tacaattcga actatgtttc gaatcgcata tcttatgttt
    12541 ttgatatttc ggttgatata agccgcgttt tttagcataa aatatccacg atcatcgtct
    12601 tttaaaatga tgttataaat atatttccgt tctttgccga tctggttttc tataataaaa
    12661 tttgagagtt cggaagtaag agtaggactg aagttcatac ttttcatttc ttctttaagt
    12721 tgatttttta aacgaaattt ttctttcgaa tccagttctg attttttttt atcccgaagt
    12781 aaatgaagta aggcgagttc gaaatttttt ctgagttttc tatatctcgc aaaaagaacg
    12841 acgtcaaaaa cgttttgaac cagataattc atgttttgat ctaaattatc ggcggctccg
    12901 ttgattacac ctgcaggcgt attgatttcg tgggcgattc cagccaccat gataccgaga
    12961 gaagccattt tctctgacat gatcagttga gactgtgttt cttctaactc ttgagttcta
    13021 atcttgactt tttcttctaa ggtttcagtt aattcaatta gacgttcgta gaaaattgca
    13081 tttgaaagcg ccatcaccga aacagaacgt atttcattca gtttattgat ttcggaaaga
    13141 gtataatttt tccgattttg tctttcacct aaaacgatta ttcctaaaag acttttattg
    13201 agaattaaag gtactaccaa ctcggcttcg gtttttgtaa aaaagttttc agcagaattg
    13261 cgaattttac ttagactggg atcggttgca aattctttaa aattatagat cctatcgttt
    13321 tcggtaatcc aaagaagaaa cggatcaaaa atgaaaaatt gaatttctcc tgaatctgga
    13381 aagggcgcga acttacccat ttcttccttc caaaaaaaga cgataacttt ttttgttgga
    13441 attatggttt ggatgaattt cagaattttt tcacaaacga gtcctgttag atttgtagca
    13501 atcagatcgt ttttaaattg atctaaaatc gaaaggtatt taacgatttc actattagaa
    13561 aattgaagga atggaaaaat tcttcttaaa aatttactgg aagttagttt taaaactcta
    13621 accgaaacga tataggttat aaaccctaaa attgctccaa ctaaaagtgt gaaaataaat
    13681 ccgtaggatt ccaaggaaaa gaaatggaat gaccgtataa ttaatgcaaa gataagctga
    13741 aaacagacta tcagaagaat taaatataca atgggcccta aggcgatgag tcttcggatc
    13801 gtcattacag tgcatagaga tcatgttaga gtcagattcc tcagtcaaag aattttttac
    13861 catctcccga gtttacggag cgtactatga aatttattct tcaaaacgag gaatcgtaag
    13921 agcttttcta cgtggaaggt taagaactgt tgccgctcaa gaaagacatc cttttgttgt
    13981 aggggataaa attctagctg agttttcaac gggaaaagac tgggtaattt gcgaaagatt
    14041 ggaaagaagt tctttcctaa cgcgtaaaag cagagaaggg gatacgcagg ttttatgtgc
    14101 caatgtggat caaacggcgg ttcttgcttc tttaaagtct cccgaaacaa aagacggttt
    14161 cttggataga tgtttggcgg cggtttttac atctgggaca caacctttga ttttatttac
    14221 aaaattggat ctcgtttccg aagttgaagc tgaaaaccgt atgaaagtct atcgaaactt
    14281 ggggtataag gtgttaggca tttcctgtac aactggtcag ggaattcctg aattacaaaa
    14341 atatctgcac ggaaaaatga cgtttctagt cggaaattca ggagttggca agtctacttt
    14401 aatcaatcta ttgactcaaa cgcaggttca gaaaacttcc gggattagta tttcgaaaga
    14461 taaaggaaaa cataccacta caaattctct tttgcttatt ttagaagatg gaacggcgtt
    14521 aatcgattct ccaggaatta aagaatgggg gattctccat ttaaaaaaag aggaaattct
    14581 ggaaagtttt cccgaacttt ccagtcaaaa aaaacattgt gaagaaccaa attgttgtaa
    14641 attatcttcc gactgcgcga tgttatccgc tttagaaaaa gaagcgttaa cgtctgaaag
    14701 aaagaagagc ttagaatcga tgcttacgag ccttgataac ccgcatagag tcacacggag
    14761 agataggatt tcaaaatgaa agtgacacat tcttgtttgg agtttgattc gattgaaggt
    14821 ctgattgatt ttgctagaga atttgaaact ggatccatga ttcggtttct ttctcctatt
    14881 gaagacaatt ctggaaatgt actcgttaaa gaagaagtac aggttaagga atctaccctt
    14941 gctcgtttaa aggatattaa aggacaatat actcccaaat tcgaagttaa attgaataag
    15001 gaacttttag aacagattca gaatatactc gcaataaaaa ttgtaaatca actcaaagtt
    15061 acggacatga aatttctgaa gtttatgtac gaaaacacaa attataattt taagggaatc
    15121 attcgaaatt cgttactttc taaaaagacg atattgactc ttttaaaagt atataatcaa
    15181 aatctaaact tttttaaata cataagcgaa ttgggtcttt tgagtctcgg aattgtaatg
    15241 attccggata cgatgagatt tagacttctt agaagatacg catttaccgc aggaatcctt
    15301 atggatgttc ctcgaatcgg agtggataaa tttactaaat taccttccga tgacaacgaa
    15361 aaagttagag ttgcacataa gtgctctgat atattacaaa aacttgatct tatagaattt
    15421 acgtacggat ctatttctaa tcatatgcct ctgggtatga tagaggattc gacttcgagc
    15481 gataaagccg cgcctggcga aaatatagac gaaacttttt tggacgatat tatttcaaat
    15541 gacggtgaaa gtgatagtaa agtggatgat tctagggaag atgcgattcc tgaaaaatcc
    15601 tatgatatat tccaagcctt attgactgac gccctaaaac tggctcgtta cattgcaaat
    15661 gtaagtcaca atgccgctga caaggattac gtaatggagg aattagttta ttatatcgct
    15721 tacaatactt ctaaaaaata tttcgatgaa cttttagcga accctttagt agccactttc
    15781 aaagaatttg aagtaaacgt taaaagactc agaaagattg cggaagtaga aatgaaatgt
    15841 gtttatcctc cttctgcttg ggcatatcct aaaccgaagt ctagtcaggt tctttgtaaa
    15901 aacaaagtgt gggattgtcc aaatatcgtt atgggttggg atattcacgt aattacggct
    15961 caagaggctt ttggttgggt aggaatcagt ttacccgtcg ataattatcc aaaatgtagg
    16021 ttggaagaag aattagacgc aattatggtc gaaccagaaa aaccgaaaaa aaaatgaatc
    16081 tctctataaa cgttagtttt tttctataaa atacttacat tcttatgata ttattaattc
    16141 taagttcttg caattttctc tcctacaatt tgttatttta aatgtcatct ttttagagtt
    16201 tgggggtttt atgaaacgtt atttgagtat tgtggttctc tgtacgtttg cgatgttatt
    16261 gctcgtttgt agcacgaaca aatcatccgg cagcgatcag gtaaaaaccg agtctaatgc
    16321 taccagcgca agaatcgttt ggcttcttgg agacgtaaaa attctttccg attctggaga
    16381 aaaaaaagca gagttaggtg cttctctttc ttctacggac cgtgttgtaa caggaccgaa
    16441 cggcggagct gagattatgg tcgcagacag tggaattatt aagatgtcta aaaattccga
    16501 tatagaaatt tctagcctta tgaatccaaa cggttccgat acaaatgttc aagtgaacta
    16561 cggaaagatc gtgacgatgg taaaaaaagg tcaaaaaact acagagttta ccgtttctac
    16621 tccgactgca cttgcaggtg ttaggggaac ttccttccta acttctgtag aaagtccaga
    16681 aggatctaag atcaattgtg ccaaagccaa ttgtaccgtt cgttttgcag tgatcgaagg
    16741 gaccattgca gtttctaaaa agggagaatc ttccgaagta attctgagta aaaaccgcga
    16801 gctcagaatt gaaaagaatc aaaaactcac cgacaaactg attcgttcac ttcaaaacga
    16861 ttctctttcc gaaatgaaag aactcatcgt tcttcataaa aacgaaactt tcgaatacgg
    16921 aaaattagta gaagaactta aatcttccag cgaagaactc aaaattttga gccaatctgg
    16981 ttctgtggaa gaagtaaagg ctgcgtttca aaaaagagaa gcggatcgta ataacgcgga
    17041 cgagattaca aaaaccgcta aggcagtaaa cgaaaccaaa tatgtacaac aagatgtaca
    17101 aaaggaaaaa ctgaaattga atccaaaaga aacattttag ggtttttaat aaacccttga
    17161 actggatcaa ccggggaaat ttccccggtt tttttatttt taatcgaatc atcgaaaatt
    17221 acggatgatc gttcttccaa tctttttata atggatttct cattcaacct ggtggacaat
    17281 aatggaactg ttatgagatc aacttttagc ctgatacgat tctttacatt ttctttttct
    17341 ttcttatgga ttcttatcga ttgttcttcc gttcaaaaaa tcgaaaactt taattccgtt
    17401 ttacaggaac ctacgtttaa atctcttaaa gaagaagagg cgattttagg aggaagttct
    17461 gattcggatt ataaaattcg aaaaaccgga aatacgattc cagtattcgt tctatctccg
    17521 attcaaactc cggagggaat ggattctaag ttagctgctt tcttgagcga tgaagtacgt
    17581 ttgatttggg caaaagtaaa aggaaaacaa gttcgtatcc aagaaatgtc ttggaagaat
    17641 ccttctcaac tttctcaaga actcaaaagg ttgaacgtag acgccgtcat caaaaccgat
    17701 attcgtgaag tttccgggaa atgggtcgta aatcaaaaaa tcacggaccc tgtaaaagaa
    17761 atcgtatatg gaagcgtgga tggatcgttt caatctccta aaatcgaaga cgaattgcag
    17821 gccaaccaag cttattattt aaaacatggt tccggagctt tagctctgga tgcgaaatct
    17881 tctttggttc cgatttggga aaaatctttg agttctggag aaattgattc gattttaaaa
    17941 aaatcaattc aaggttatct ttcatttagt gcttcttctg cggacacgga agttttattt
    18001 caaggagaaa agatcggaat tgcttctttt agaaattatc cattgccgga aggtttacaa
    18061 caaattcaga ttactcgtcc aggacaaaaa gacattagca aatctttaca aattcgttca
    18121 ggacaaacaa tttccattta tcaagaatgg aaagaagata gaactttagg tggtgtaaga
    18181 atattaagtt ttccagaagc tcttcaagtt gcgttagacg gtttaaagat gggagaaact
    18241 cctttttata gaagtaacct cacaccggga gcgatgcaat tagaattagt tcgagaaacc
    18301 gaaaacggac ctcttgtcta ttacgaagga caattgattg tagatgctga taaaattaca
    18361 gagatcgctt taccttataa aacagataat ttgatttcag agccggagtt ctggaaactt
    18421 tccggtgaaa aaggatttca agctttttcc ggaaaaacat tagactttca gaatgtttct
    18481 tctttgccac cgggatggta tggagttttt tctgctccgt ttgtgccaga aaatatggaa
    18541 ctggaaggaa tcattccaat tactgctgaa tcggattccg gaatcgttgc tatttctttt
    18601 catacttcaa aaaagacgat cagtttagaa tatgaaaaag aaagacttag cgtatattcc
    18661 tttccttcca atggaaacaa tgtcgggacg tataaattta aaaaagaaga taaagaagac
    18721 ggacgtcctt ttcgaatcat aacagatgta aaagaaggaa cgattcgatt gtatttagga
    18781 tattctaaag ttttagaaga taggctcgat gtttcgggtg tttggcgaat ttccattctt
    18841 acgagaggag aaaatttttc aaaacgttct ccgttaagaa atctcaagat cgaatataag
    18901 ggatataaat gaaaggtttg aattccatga gaaataaggt catatcgatt agtgtattcg
    18961 ttttaatttg cggacaattt acgattcatt gtttaagtaa ggattttaga aaatcccaaa
    19021 ctcaagacgc aattttggaa aaagattctg cgaccagaga aaagctcaaa aaagtatcaa
    19081 ggattttgaa tgaaggtaat tcttattttc aaaaagggaa ttttgaaaaa tcattagaaa
    19141 aagcgaatat tgcgatcaat acatacccaa ccgcccccgg ttattatctt gccggagtct
    19201 ctgaatataa actcggtaaa aatcgagagg ctttgatttc ccttaaaaaa gggaccgata
    19261 ttgattctga gaatgagcag attttactca cgttaggcat catttacaca gctgagggta
    19321 aaaatgagga cgcgattgaa gtttacggca aattagaatc tttgcaagtt aaagacagat
    19381 ataattattc tttcaaaaaa gcggtgatct taaaaaatct tggaaagttt gaacaatcgt
    19441 atgaaactct caaaaaaatt cccgtaaaag aatttgcatt tccagctcaa ttgaatatgc
    19501 aacttggaga cgctgcggta cagcttaaaa agtatgaaga agccgaagtg tattttgaag
    19561 aagcaagaaa aaatgatcca gaactattat ctgcaaaaaa atccgcttcc gtaaccagag
    19621 ttgcttccgc tttggaaaac ggaaaccagg cgatgagaaa gaagaattat aaggaagcgg
    19681 cttctcattt tcaaactgca attcaaaacg atcccaaaaa tccaacgcct tatatctttt
    19741 taggcaacgc ccgaatctta tcgggagaat acgaagccgc cttaaaagcg ttcgaaaatt
    19801 ctctcgcact taaatccgat tatcaagaag caatttctgg aattgcagca gtatattata
    19861 aaactggaaa ctatagaaaa tctgtagcgg ttctggaaaa ggcgacttct cagtttccaa
    19921 ataatgcggt ttatcaaaac caaatgggtt tgaatatgaa ggcgttaggt gaaccggcaa
    19981 aggctctcgt atattttaca agggcgaaag aactggatcc tacgtttgta gaaccagtga
    20041 ccaacttagt gtttttactg atttcggaaa atcgttataa aaccgcaaga aaagaagctg
    20101 aatccttaaa gtctgaatct gaaaagaaac aaattatttc gtttattgat gtttcggaac
    20161 aaatttatga aggagatagg catctcagaa agggagatac aaaaatagca aagacctttt
    20221 atgaaaaggc taaaaaagct tctgagcaag aaccttctgt ttataacgct tttggaagac
    20281 tgcatttcat ttccggagaa ttaaaagcgt ctgaagaaaa ttttaaaaag gcactatcta
    20341 tcgataaaca aaatatcccg gcgcttcaag gattgattcg actttattct tctcaaaaaa
    20401 atcaaacact tgctaatcaa tatacaaaag aattagaaaa tttaaccgga aatgatcctt
    20461 ctgctgcaat cgttttggga agaacttacg aagataaaaa ggaatacgaa aaggcggaaa
    20521 acgtttataa aaatcttcaa aagaaatttc caaataacga agcaatcaac tttcgtttgg
    20581 cgatgttgta ttataaaatt tctctcgaag aaaatgaaaa gagcaatcac gattccgctt
    20641 taaattggat ttctaaagca gaaaaattat ccaaagatat tcctgaaatt gcggaaacta
    20701 gaaaaacgat tcaggaaaat caaaaatttg ggaccgtaat tccgactatt cagaaagcga
    20761 acaaactttt cgatacacgc caatacgaaa aagctatacc gctttatcag gaagcctttc
    20821 aaaaaaccgg aaagcttact ttatatatta aaattgctga atgtcatttg gctttaggaa
    20881 gtgaggaaaa aggaatttct atgttggaaa atcctcctcc cggaacgcgt aatcttcaga
    20941 ctcgagaagc aatcaacgcg tttttactta gaaagggaga aatagacaag gcagaggttg
    21001 gctttaaaga aattctcact aaaaaaccgg attcgtatta cagccattat caaatgggaa
    21061 tcatacatct tcaaagaaaa aagtatgaag cttccattga tgcttttgat aagtcgcttt
    21121 tactcaataa agattttgta gcggcgagaa ttggtaaggg aatttcctta tatcattctg
    21181 gaaacaaaaa gctctccaag gaagaatttg aggctgcaac acaacaggat gcagcaaacg
    21241 aacttgctcc ttacaatata gggattatac tttttaacga taacctttat aatgaagcca
    21301 tcggaatttt taaggagatc attcaaaaga atccagaatt ttctgacgct cattatcaga
    21361 tttcttatat ctactacaaa cgaggggatt tagaacaggc cgaaaaggaa attcgtaaag
    21421 cgctcgattt ggaaagaaac gagggaaatc ttttcgcttt gattcggatt ctttccgaac
    21481 aaagaaataa aatggcgaat cctgccatta aaaaagaagt tttagattta ggaagagaac
    21541 tggctgaaaa atttccatca tcacctcacg ctgctcaggc ggaaagatta gtaattgccg
    21601 acgaagataa tccggtaatt cttcagtctt atcaaagccg aggaaagtta atcggtgttc
    21661 cagttataat taacaattct gtaatattaa actatggaac cagcgtggaa tctttagata
    21721 aagatcgtgg aattcgtcat tggagaattc aaactgcgac accttacaag tttttgttag
    21781 cggataaacg tttggtcgga gtttccgaaa aaaaaatcga agttatggat ctaaaaactg
    21841 gaatcacatt aagagaaacg atgcttcctt ccggcgaagt taaaaaggta aatctttctg
    21901 gagaaaatgt tttggttgaa attgtctccg gaaaaaaatc taaaatttac agttattcgg
    21961 atcaacttga attgaatggt tctgtcgctt ttgaaggttc tttctggtct ggtattaaat
    22021 ctggcgtttt attttcgatt gctcagaaag atggaattca agcgcaagta tatgattctt
    22081 ctttaaagga cttgaatgcc aaaaaaatct ctcacaaggg aaccggagat cttaggtatt
    22141 taggatctta tgaaactgga attttctttt tgtccggaaa gaagatcgtt tcgctcgata
    22201 acgaaaagtc tgcttctatg gatcttccga acgattcggc ttctcagttt gtggttcgtt
    22261 ctccttatct ttggtttcac gtgggaaaaa ctgtctatcg tatcgaatcc agttctctta
    22321 aattgaattc gtttaacgta gaagcttcag acatcgaagg aattctgccg ggtaaaaaag
    22381 atgacggaat tgttcttttt aaatctggaa aagcgattcg atatagtatc gatggtaaac
    22441 cgatttggtc ttattcttta aaggatgagg aaggaaaagt ttattcttta gtttatcgat
    22501 gaaatttatt cactttgtaa attttgggat ctaatgataa accttgtaaa agttttctac
    22561 agttttttgt aagatccgtc atcgatttca tcatttataa tagagttgtt gaaaaatccc
    22621 atagtggccg attaacaaaa ctgcttcaat cggccgtttt cataaaacag aagtagaatt
    22681 aatttttcaa taactctgaa tagaaaattc gtttttacgt taaaaacgtt tataaaattt
    22741 aaagaacttt tcttaagaca taacaattat aagaatttaa tgatagaaaa tactagaaag
    22801 tttgtaaaca ttcacacttt gggattttag gaatttatta aaaatttcta aagcgttatg
    22861 taagattttg agacagactc aaaaattgtg tctaactcgg agttgttggc tttttgaagg
    22921 agatactaca ttctaaattt ttaaataaac tcagcatagt attattttca tacattcaag
    22981 tagtaaaatt aaattcctgt ataagattaa tgttttgtaa ccattacaaa aactaaaaat
    23041 tcattagagt tgttgaaaaa tgaattcttc atttactccc gttgtattga aacggacaat
    23101 tgaaacagtt ttgctaatcc cattatagaa ttcttcaaca attttatttt ataaaagttt
    23161 tataagtcta tcgtcaagtt tagaagttac tctctttgag tttagtaatt cttatttttg
    23221 aacaagaacc cggtcgatat aataaattct ttttccttct tcccgttttt ttctttcaaa
    23281 gtgagaaact ggaatttcgt ttctttctga tttaagttct actttttccg gaccgaaagc
    23341 tttcgaatct ctgaaaagac gaattacctt tcttgcgtag ggaccgtaat ccgttgcaaa
    23401 atagaattta cctttttcag ggagtagaat ttttagagat tccagaaatt tagaattcac
    23461 agttcttttt ttatggtgtc tttttttagg ccaagggtct ggaaagttca gtaggatttc
    23521 ggaaaataaa ttttcttcaa atacttcctc taggaaccaa ttaaaattaa cgcagagaat
    23581 ttttacatta tcgagggaat gtttttcgat ttcgcgtatc gtatgacgga ttcgatcaaa
    23641 tttcttttcc attaatataa aaccggtgtt aggtctttga agagccatag agattgccac
    23701 ttccccccaa ccggaaccta actctaaaaa atatgtctca aacacttttg agaataaatt
    23761 ttcttttttc agtttcctta tagggctagc ttgcaaaaaa taatcagaag agaagggaat
    23821 accacttgca atcgaccaga gtttttgttc gagatcttgg accatggttt ctcgtcaggg
    23881 aattttacac attttgtttg tctaatataa tacagtgaaa ataaaactat acggcgtaag
    23941 aggttcgctc cccacaccac taagtgaatc tgaatacagg gaaaaaattc ttaagattct
    24001 gaaagcagca cattccgaaa tcaaacggaa tgataaaacc tttttagaag aagaattttt
    24061 gaattcttta gatccatctt tatcccgaac cataggtggg aatacaacct gtgtttttat
    24121 acaagctcag tctggagaac gttatattat agattgtgga tctggaattc gacaactagg
    24181 aaacgattta ctagcagagg gtctaaaacc gggagatacg attcacattt tgattacaca
    24241 tacacactgg gatcatatac aaggttggat gttttttaaa ccagcttact ttcctggagt
    24301 aaatattcat ttctattcta cgattcctaa tcttcaagag agatttgaaa gacaacaaaa
    24361 tgaggaacat tttccggttc ccttatcaag tatgatgtct aacaagacgt ttcatctttt
    24421 ggaaaaaaat gaaagtattg aaatcggttc tgtaaaggta actccttttc ttctcagaca
    24481 tccagggaat tgtactgggt ttcggtttga agaacaagat aagagtttct tattttgtac
    24541 cgatgtagaa gttcaagaac ctgatctcga agaatttttt gagctcaaaa aaactttcgg
    24601 aaaaactgat atgttgatta tagatgctca atatagttct gaagaagccg aaaaaaaagt
    24661 gggttgggga cacacttcag gtagagttgc agtacgttgt ggagaaattt tggaagttaa
    24721 acgattggtg cttactcatc atgaaccaga tcataaggac gaagatattt ttaaaatttt
    24781 ttatcaggaa tcaaaagttt cttctaagat ggaaattgtc ttaggacgag agaatgactc
    24841 gttttctctc taaaaaatga tttttttgaa tcgatctgta tttaaaattc ttctaaaaaa
    24901 gaatcaaaag atttattatt ctttgctttc ttgaaaattt tcttttattt catctgattt
    24961 gagttattct ggatggcgca atgagaactg agatagggca aaaaaaaact acgggcgata
    25021 tttttgcaga taaacgtttt tataaacgtt tccggaagaa taatctagta aaaatggttc
    25081 taggtaaaaa tgagatatta ggaaatctcg aagacatgag tatgatcggc gcctcgatta
    25141 gttcgagaga agagattctt ttaggtgaac gtgttaagtt tatgtctccc atgctttcta
    25201 ctgcaattga ggctgatgtt atacgaaaag atttaatcga ggaaaagtat aagtacgggc
    25261 ttgtatttca taatttatcg gatgccgcaa ttgctgaaat tttaaataag attgcttctg
    25321 ccgactaaaa tccgtattta taatttccta tttttctttt tatcaaagaa ttttttctaa
    25381 ttttagaaat attttatata ctacccttaa cttggaacta tataagccga aactaatatt
    25441 aggatgaaaa tcggcggaga acataaggtt caacttggaa ttccaaggga tgagtctctg
    25501 tattatatag gacatggtca gttggaaagc gccccagctt ccacgtcagt tttacatgta
    25561 atctctcacg aacttggaca cgttgccgaa ttcaagtcgg aagcgcttag agatcgggcc
    25621 gaaattcgtt ctctaaatat gaaaatccat tatgagtttc gaaatggaaa actagtggcg
    25681 gttgcaggtg agactgaggt tgtcactgca aaaaaatcag aagaaacttt gcgtaaagat
    25741 actgaaactt ctcagcagga atctttgaaa gaaaaagatt ttcctaaaaa agaagaaact
    25801 tctaaaacca aatctgagga tagggaaaag caaattctat ctgaaattcg tagaattgaa
    25861 tctgaactta aaattttcga aacgaaaaaa gatgtggaag aaaaaggatt cgattccatc
    25921 cgaaaaactg aattagaaga gaaaaaaaga aaacttgaaa tggttctcag ccaggaaaaa
    25981 ctaaaagcgg ttttgaaaga tacgatggat acttttaagg aacttatgga taaacaaact
    26041 agaatgagtt taaaaatatt caatacgaac gtttctgata aactcggtaa ttttttagac
    26101 gctagaattt aatggctgat tcatatcaaa ttgagtatct gtaaattttt attacaaagc
    26161 cttgttctac gtaaagtact ggatacttta ttttagcgtg agtttggtgt aaaaatccat
    26221 ggttcatgat tctaaaaaaa ttgtaatctt gattcctaaa atgtggaaac tcccacaaat
    26281 cacgatttta tgaacaaatt ctttcttatt tttttacgac aagcctacgt taaattaaga
    26341 aatttcttcg attctttcca ggcgattttt gacggtttca atcaatgaat atacaatttt
    26401 tctaagttcg ggtaatcctt taccggattt attggaaaca agtacagttt caagcatagg
    26461 atataattcg tgaatgttct tcattttttt tctaagttta gaaagatcac tttgattgag
    26521 tttgtcgatt tttgttctta ctaaaactgg ttttatattt ctttcaaaac aagttccgat
    26581 caattctagt tcttcttccg gtaattctct ctgagaatcg cagactaaaa ataaacattt
    26641 gaggtctttc gctagattta agtaatccat taaaagaccc atcatcgctt cgtgatcttt
    26701 atgagaattt gcggaatagc cgaaaccagg taaatccacg agataaatgg aatgatttac
    26761 aaaaaagaaa ttgagtagtt ttgtttttcc gggtgtggaa gatacttttg cgagagattt
    26821 tctttctaaa attgcattga gtaaggagga cttaccggcg ttggaacggc ctgcaaatgc
    26881 tatctgaggt gttccttgag aagggatttg atctgctttt ccgtaagatg ctttgaactc
    26941 aacgtcttta aagaatggtt cgtccttttt ttgaggatcc tcgttcatac tccgggctcc
    27001 tgaaagtcag gtaaaatttc aacctctctg tccgctacga tgtcgcctat tttaggatcc
    27061 caaagactca gacagatcac atcaactttc ctttccccgc gaagtatggg tagcattttt
    27121 ctaaccggaa ctggaatctc tttttgtcgt aggatttcgg aaatttctat actcatcccg
    27181 tttttgcgga ttttggctcc tgcagggcat aaatccggaa ttaaatctgg agggattttt
    27241 ttttgatttc cgttccattt gagaaccatc tctttcggtt caaatctaaa ttctcttaaa
    27301 caaggagaat ttttaggaat cagataaagg tcggaagaag tcgacttcca aaaccatgtc
    27361 tctttgtttt caaggctgaa cgaattttct ttttgtaaaa gattcgtaag atctctgaaa
    27421 aaatttcgtg ttgtaggata taagtttaag gaacggagat aacgatctat aaagaatttt
    27481 ctttctcttt gagaaaggtc gttcaaaacc caaatatcta tttttaaaaa agaaggaatt
    27541 ttatgatctg agtttttttt ggaaaaaatt ttagagactg gtttttctat cctatggaag
    27601 tttttataga ttcgatctgg gttggcccct tctcttaata ataaaggtat aatatagctt
    27661 cgaattcgat ttctaagata ttcatcgcta ttgttagatt catcttcaaa aattttccaa
    27721 aattcggatt gtaaaattgt ttcaatttcc tcttgggaga atgcaaatag aggtctaaag
    27781 cggttttttt cataccatcc taaggttcgt aaagaattcc aacctcctcc tcgaattaag
    27841 ttaagaagaa tcgtttccag ataatcactc gagtgatgac cagtgactat ataaccttcg
    27901 tattgatccg aaattttttt taaatcctta tatcgaaacg cccttcctgt ctcttcaagc
    27961 gttttgccta accttcttga caaagcagga atattctttt ttttgaatat tttagaaaat
    28021 ggaaatgtac tgtctgcata ttcaaagatt tttttttcct gttctaaatt gaatcggatt
    28081 gaatggtcta gatgataaat acaaggcgca ggtatttttt tttctatcca cagccagaaa
    28141 taaaaatgca acaaaataga tgaatctttt ccgccggagt aagaaagaac cgcaggacga
    28201 gactggatca tctcgtgaaa gggagcaatt cttttccatg ctgcatggaa aatcttttgt
    28261 gtggattcgg agattttatc tctcatcgta ctgacttaac ggttcttcgg attgcccaaa
    28321 agtcgtatcg tttctattca ttgatttctg gattccgttt aaaacaattt tatagaaact
    28381 caattttact gtttcggcaa atcagatcga atgtctagtt taacgtaagt tcgttgtaag
    28441 tacattagaa aactttctaa aaataataga gattctacat tctatgtttt aaggagtgtt
    28501 ttttgattat ggattcctct tgtctgtgat ttatggtgtt atgtcccaag tatctgcaag
    28561 cgaatatgat ctgagattaa aaagtagagt tgttgaaaaa tcccatggtg gcattaacga
    28621 aattacttca atcgtctatt tcatgaagca gaacaaggtg gagaattaat ttttcaactc
    28681 tactatatat aagtacttaa gtttgctaaa acttagattt tctgaaaaca gaattcaaat
    28741 agagtttgtt tcaaaacttt cataggttta gtgatcattt tttagaaatt tttaataaaa
    28801 tgcagtagtt cctacaaaaa ccgtcgtatt tggcaatgtg tgaacttttg agtagttcta
    28861 atctttttaa atttgcgtac tagttctcac atttttgtga aacttaaatt tcactcctaa
    28921 ggtcgttaag ataacttttg agacagtttc ttgggtaaaa caaacgaaat tataaatatt
    28981 tattagcatt atttaaaaaa atcgctctat aaataagcga aaaataaaat ttgaattgac
    29041 ttcaaaatta tcaaatcgca agaattttaa gcatgtcagg atatgtgaag cctagcccct
    29101 taagatctat acaagaagtt gctacggcaa tgaattctac cttagatccg gataaacttc
    29161 tggatttgat tttagaacgt tgcattcaga tttgcgaagt aggctccggc tctttgatgt
    29221 tgattaatga gaaagaaaac gttttagata tagtgacttt tcgtgggatg aatccttccg
    29281 ttcgaactaa ggtaaaactg aaagtcggag aaggaatcac cggaattgta gccgcgtcgg
    29341 gcgaaggtat gatcgtaagt gatgttaccg ctaatccaca ttacatttcc ataaaggatg
    29401 atattatgtc ggaacttgcg gttccgatga ttgttgaaga cgtagtgatc ggagtaattt
    29461 ctttggactc cagtcgtaaa ggagctttca acgaagaaca tttagaaatt atttctactc
    29521 ttgctaatca agctgcccag atttttaaga acttacaaat ttttagacaa ctcgaacaaa
    29581 aaaataaaat tcaacaagtg ctaattgata tttccagaac tgttacttcc actttggttc
    29641 tacaggaaat ttttgaagat attatggatc gtttggaaaa atccctaaat ttagaacgcg
    29701 gaagtattgt tctttttgaa cctgaaaaag cgattttgaa attggaagca gcttccggtt
    29761 taactgcgga agaaatggaa aaaggggttt atcttccagg agaaggtgtt actggaaagg
    29821 tttttgaaac aggggaacca attatcatcg aatctattgc aaatgacgaa aattttataa
    29881 accgagttgg aaatgcggct cattttaaaa acaatccgga aaacgttagt tttcttgcgg
    29941 ctcctatcaa atcggatacg gatgtcttgg gagtggtaag cgtttatttc gttcataaaa
    30001 aatacatcga tttaaaaact tatttagatt ttttgcaagt agttgcatcc gtaatttatc
    30061 aagcgattcg gattcaaaaa ctgatcgacg aggaaaaaag ggagatttcg agagagaacg
    30121 ttcttctcaa aagagaatta aagaataaat ataaatttgg ttctttgatc ggtaaatcca
    30181 aaccgatgga aaaacttttc gagatgattc atcttgtttc cgattctaga gcttctgttt
    30241 tgattactgg agaatctggt accggtaaag aaatgattgc ctctgcaatt cattataatt
    30301 cttctcgtgc tgataagcct tttatcaaga tcaattgcgc tgcaattcct gaaaacttac
    30361 ttgagagcga actctttggc cataagaaag gttcttttac gggagctgtt tcggataaaa
    30421 aaggtaagtt cgaaatggca gataccggaa caattttctt ggatgaaatc ggagagatgg
    30481 atcttaattt acaatctaaa cttttgagag ttctgcaaga gaaagagatt gaagccgtcg
    30541 gttctgttaa acctaaaaaa attgacgtaa gggtaatagc ggcgactaac gcggatttgg
    30601 aaaaattaat ttctgaaaaa agattcaggc cggacctttt ttacagacta aacgtcgtaa
    30661 atatggtaac tcctcctctt cgtgaaagat cggatgacat tccacttttg atcaatcact
    30721 ttattgcaaa gtatgccgaa gaaaacggta aaaaaattac gggagtcaca agagaggctc
    30781 ataaactttt gatgaattac agttggcctg gaaatgttcg agaacttgaa aatgtaatag
    30841 aacgtgcggt tgtactttct caactagaga tgttggatat tcaagatttt tctgagatca
    30901 atggacgtct tctttacgga gatgaggatt ttgatccgga aactggggat tctgaatctt
    30961 ctgtagaaat tgccaattct agattctcct cctcaaattt ggatgcgctt gatggaaggg
    31021 ctatcgaagt tgtagttgga gaagtagaag cccgtttgat taaatacgcg atgaagaagt
    31081 tcaaatatac aaaaacaaga gtcgctaaat ttttaggaat caatcgaaat actttggata
    31141 aaaaaatcaa agatctcaaa atcgattatt gatatttagg tcgtttagag tttgggttaa
    31201 tttcgggact tgtaattatt ttcgtttact actttcacaa ttgacaaaac gttttatcca
    31261 aaaccatagt gggaatgagt agaaagaaga cgcttaaaaa gccataaatc acacaatgtg
    31321 acttaattta tggtttcgtt agagagaagg agaagattgt gtgaactact tatttaattc
    31381 caatttaata gtaagatcgg ttttataaaa gttcatttta tacaaatagg ttattgaaaa
    31441 gttaattctc catctgtttc ataaaaacgg ttgattaaag tagtcttgtt aatcaccact
    31501 atggaatttt tcaacaaatt taataaataa aattgaatat aaggagttcg cgacattgtt
    31561 tcctatggtc gcggtgtttt tagatacttg aatttacttt aaaaaatacg tgtaaaaatt
    31621 ttaaaaattt ctaaatgtag tacattaata cattttgaaa ctttcgaatc aggatagaat
    31681 ttgaaattag tttaaaaccg gttccaaaat cataaatttg tgatgaattg ttttggtata
    31741 aattccaaat tctttttaaa tgatctcttc tgatggaaag aagtttatga atatgaaaaa
    31801 gtttaaaatt ttctaataaa atacaattat aattaggtga aaaagaatga ttcagaccat
    31861 tgatcaaaaa accacgttaa atactcagaa tttttataaa tatttacctt cgctttcttc
    31921 ttttacggat attatagaac cttccaatta ttttaccgtt ccggacgatt ggaatttaat
    31981 cattacggac gtcgtaaatt ctacagatgc tattcgaagt ggacattaca aagacgtaaa
    32041 cattgcgggt tgtatcactg caatggcggt ttccaatctt atgggggata tggattatcc
    32101 gtttttattc ggtggagatg gaatgacttt gttacttccg gatagcgctc tccctggtgt
    32161 gagagacatt ttattttcga tccgagaatt ggtaaaaagt aacttcggat taaagctcag
    32221 ggcaggaatc gtaaacgtag gagagttaaa aaaaaccgga aaagaattaa aactttgtaa
    32281 attaaaaatt tccgattttt ataaccaagc gattttaacc ggcaatgctt tggatgtagc
    32341 agaaagtttt attaaaaacg acgattcctc taatccttat atcattcctt tgacacataa
    32401 aattaaaatc aaacctgact ttactggatt tacttgtcgt tggcaggata ttccgagtca
    32461 tcgaggagaa acggtttcgt ttatcgttaa gatgaattct ccaagtacct cttctgatca
    32521 agaattatta aaaatagttt tagatcaagt cagcgttctt ttaggaaatg acgtggaaat
    32581 tcatcctctc aaggaagaaa aaattaaagt agatttgtct ggaaggtatc caagtaaaga
    32641 ggccacggtt cattccggaa gtagaaccgg aattttttat tttttgagaa ggattaaaat
    32701 taaaatcgaa gggctcgcag tcaatcttgc catcaaaaca caatggagat ttggtccaaa
    32761 aataaatggg aaagaactta gagaattaag aaagtctcaa gtaattgctt ctgattttag
    32821 aaaatatgat ggaaccttaa agatggttat agcctgtgat tcggattcta gggaatcgtt
    32881 tctcaagttt ttggatgatc tctatcgaca aggaaaacta ttttatggtt atcatgtttc
    32941 tgatagggct ttaatgactt gtgctttgca tgagggttct ataagggaag ttcattttgt
    33001 ggactccgca gatggaggtt atgctctcgc agcggctcaa cttaaggaac agattaaagc
    33061 ttcaagaggt taaaccaagt ttcattttcc aattatcgtc aaagagctta tagttacaag
    33121 taagctcttc tccttttaga attagtctag tcgcgctatc ctgtcctata ggattggttt
    33181 gatcactcgt aaaatcttct tttgtatttg gatcatcact gtggttcata aatttggaat
    33241 tgtccgaaca gtaaaaccat ttcccttctg tttgataaga gtatgtgcga aacatttctt
    33301 gaacggaatg tggaagtaaa tttaattcgg aatcggttaa aacccaaacc gttttaggat
    33361 gatatctcca aatcagttct cctttttgaa tatctcgacc tgcaaagagg ccaaagccgc
    33421 cgatcggaga atctgcgatg taagtgggaa ctaagagcat tggaaagaat gtaaattagc
    33481 ccggaaaaaa attgcaagta agaaaacagt tctttatagg accattgctt gttgttccgg
    33541 ttcaggaacc gaaaatcttt ctagtttacc gttccgcatt tgaaaaactt ggtcagcctc
    33601 tcgaattgta gaaagtctgt gagtgacaga aattacggtt cttccttctc ttaacaaaga
    33661 aagcgttttc ataattctcg cttccgttac tggatccaaa gaagaagttg cttcatccaa
    33721 aagaaggatc tgaggatttc ttaaaaaggc tcttgcaatt gcaatccttt gtctttcacc
    33781 cccggaaagt ttagttcctc tatctccagc gttcgtttcg taacccatgg gtaaagaaag
    33841 gattgtttcg tgaatttctg ctcttttagc ggcttcgatc acttcttcta aagttgcact
    33901 tggtttgccg atgcggatgt tttcaaaaat tgtagtatta aaaaggaatg tttcctgaaa
    33961 tacaactcct actaaagatc gaacagaact tctagacaat agattaatat ccataccatc
    34021 gaaaagaatt cttccttcgt ttggttgaac cattcctaat agaagtttga tgaaagtact
    34081 tttaccgact cctgagccac ctacgattgc agtataactt cccttggaaa tggtcaaagt
    34141 aatgtcgctt aaatttttag accttccctt atatctaaaa tgaacgtttt cgaaatgaat
    34201 tgcttctttg agttctggga ttgaagattc ttctggattc gattcgaaaa cgggagtccg
    34261 tagtaattct aaaattcgtt ttgcggagcc gctcgcgtga ttcagggctg gtaaatattg
    34321 agaaagatat aataaggaat aactcaagtt taaaaacgga ggtaaaaaag cggctaacgt
    34381 tccaatgcta agagtattat gatatgcgaa tatagttcct acaagtaata aaactccttg
    34441 cagaagtaaa atccccgaac cagcagaacg ttctaaatat gaatttgtta atcccaatct
    34501 gagagaaact tgaaataatt tttcgcagtt atttttgaat ctggcaaaga aatagtcgct
    34561 tagatcatag gcacggatta agttttgggc tgaaatggat tcttcaacaa ggctcaatac
    34621 ttgagcttct tctaattttc ttgtataact aatttcagtt gattttctag ataaaaaacc
    34681 cggacctaag aagctgatcg gccaaatcaa aagtgcgatt aaagctaatt tccaatctaa
    34741 tagaaaaagt aaaatggttc caaaaactgc ttctaataac ggacctaaac cccagggaat
    34801 gaatgctaaa agtgcatgtt ccaatgctgt aagatcattg aaaaatctgg agagaatatc
    34861 tcctaattta ttgttggaaa aaaaatctaa actcaattga tccagatgtt cgtacatctg
    34921 tagtcttaag tcttggatga ttcttgcgga tgcccagtta taaaggtaat ctcttaaagt
    34981 tccaaggatt gcaaaagcga ttgtcccaat ggcaagataa gcaccgatcc aataaagagc
    35041 gttttgattt cgattgatca atgcttcgtc gattaagtat ttaaagctaa atgggatact
    35101 agcgtaaaat ccgatttcaa aacaaagaag tcctatgatt aagaaaattc ttcctttata
    35161 ttttttagca aatcggaata aaccgaaaat caataaacta ggagcacctt ccgtttccga
    35221 gcccgctttt tcttttttcg gatttgggac cttccatttt ttagaagaac ccttttcggg
    35281 tagaggttcc gacttttgga tcaattccgg attatattcg agaggtcttt tcatgggaaa
    35341 taagtccttt tattttcggc gaatatcttc tatttccact ctactttgac tgttttcccc
    35401 caaaatcttg aagcaagaat ttttcgtccg gtaagagaca gaatacggtc ggaaaagagt
    35461 cgtttttttt gaaaagggca attatctttg taaccaggtc tatagaatga ttcaatttca
    35521 ctataaggaa aacggtgggt tctatacggt tacgttaaaa acgtccgaaa ctgctccagg
    35581 aactcttcat aaaatggtga aagcaatgtt ttttatgggt tgggaaattg tttcgggaga
    35641 catcgagaca atagaggaag acggtcaatt ttatagttac gatattttta ctttaaagtc
    35701 ggaggaaacc gattctaaaa ttaaggcttc taaattggga gttttgatgt cttctgtatt
    35761 tacagacgat tttgttttag aagaaattat tcatcactcg agtgaaatcg atcttagaaa
    35821 tacatttcat ctaagcgcag attctagatt agaatttgaa gatgttgaat ttgcaaccag
    35881 aacgaaattt tcactcgaag ctccagatag aaaggggctt ctctattttg ttactggggt
    35941 tttgaaagaa aacggtatta acattcattc cgcgaaaatt cgtacagatc aaaccggaaa
    36001 ccgtgcccag gatacgttta ttctatccga tacaaaagga gtaggttttg ctgggacttc
    36061 tttagaagat cgcgtcagtc gaaatatact cgaaattagt ttgaattctt catggaagtg
    36121 agtggtaaaa tatttttttt tcgtctttta ttcaaaatat tcggtgcaaa cgttttattc
    36181 ccaccttttc atggattaaa aatgaaattc ttaagcgatt attttaatct acgttaatta
    36241 gcgtagctat attcaaaaag taaaattcac tatttaagat tattcttatg gacgcgcaga
    36301 aagacttaca aaaattcgat tttacagaag aaatcatcca gcattttaaa attaacagcg
    36361 taattcccgt tgatttttat aatagaaacg gacagatttt aattcataaa aaggaaaatg
    36421 cagacggaga tgacattaca aaattattaa gatttgagag ccaaggaatt tactttttaa
    36481 aatccgaatt cgaaaagatt tccggcggaa aacaaggtga tgggccaaat aatgtaaatg
    36541 gtcgagacgt tagttttgcc aaattagtca atgccgagtt aaccgtagat cttgctaaga
    36601 acgcttccaa ttttttatcc gaattaaaaa aatttcctct tcatggaaat cagttaagac
    36661 atctaaataa atccatagac ggaatattag aagattttaa atcaactcca gacatggaaa
    36721 ccggattggt taacatcata gaagttatga gtagcgcagg ggttcctatg gattccgaaa
    36781 tacttacaaa acgcactgtg atttcaatgg ctatgaaagt gagagccgga aaagctttta
    36841 ctaaggtgga catggagcag aaaaaattag atcaaatgaa tctaatgatg tcttcttatc
    36901 ttgcggatgt gggttacact cagatgaaaa ttccgatgga gagagatctg aaagcggaag
    36961 aatttgaata tattaaaaac catccaatta ttagttatct tatgatagca aatcttccgg
    37021 acttggacga taatatcaaa actttggttc tcaatcatca ccgtcctcat aaaggggaag
    37081 gaatgaataa taactatcct caaccaaaag ttcttattca taagctcaac gtttataagg
    37141 aaaaatataa ggacgatcct aaaaaaaccg ttttggttgc agatattcaa aaacaaattc
    37201 ggaatattct taccaacaat cttcctatgg aagatattgg ggttatttcc attgcgggag
    37261 aatttgcatc cttgacgaca agacaagcat ggagagaagc ttttgatcct ttggttgcaa
    37321 tgaaattaat tttgaataac agtttttttg catataatga aaagaccttg agagactttt
    37381 acgatcatat tggtctttcc ttgtgtaata atcagccttt tattcgggaa ggtgactttg
    37441 tgattgtggt cacacaagat tctaatcaaa aagttttttt tgaagtttgt attattcgag
    37501 aaatgtataa aacccaaatt cgtcctatgt tagaaagaat aggaaccatt aaacctaact
    37561 ttagtaatat gggtaaactt agaatttcag gatttgatat tgcttcttta aagttggatc
    37621 gtagaaaagc ggtttacaat ctcgaaaaaa accaagaccc gagaaggatc gtttacgttt
    37681 tggattctaa tatggacgct cgtctttatg aggaattaac taaacaaact ggcgaaattc
    37741 ctaaagaaag tgcttaaaaa ccgagttacg gaattgagga atctgcgaac tttagttaat
    37801 ttaaatatag taatgtttaa attaaatttt cacataaaac ctctattttg agaccattgt
    37861 cgaatttaaa attcatttta tgaaagttct ttaaaaaatc cggtattgct cggatcttta
    37921 agataatatc atgtatttct cgtaaataaa tatatgattt aacttaatta tttttattat
    37981 ataattttaa tattcttttc taaagaacaa gatatagaat taaaaaagcc aatttccgat
    38041 gaagatacca ttttggaaaa tgttcgaaat gtcatagtta aaatgataca ataacaaatt
    38101 gtataattcc atatattata tttcttagtg ggctaaagcc gaatgggtct aggaattttg
    38161 cgttcgtaat gccaaaaata aaatgagaca ttgagttatt agaaaaacac caattataaa
    38221 ttcaattgtg ttcatttgtt tggattgtaa ttattttttc ccctaaagtt aaaaatgtaa
    38281 gatttttaat aacaaaagca aaacaagaag aatcagaaat tatctctttt agccatttac
    38341 tttcaaagat tttaacttct aaaggttgaa tatcaatatg atcaaattgt agattaattt
    38401 gggctacggc atacttattc ttgtctggtt gattagaaat ggcaaattcc tgattacaaa
    38461 ttatatcgat taaattttta gaatctaaga agaatggttg catgttcgga ggtaattgcc
    38521 atttcagtgt tgactctaaa attattttca aatcaggagc gctactttta ccggaaagta
    38581 ttttagttgt gatctgattt gtattatagt aatgttcaaa tctttcagga agatgagttt
    38641 gaaggatatt actaaaaact ctactgctta tcgtgtaagt aaaactactc attatatttt
    38701 ttataaaata tacgccagat tcgctcgttt caaaaagttc atgattctta atatataatc
    38761 tccaattact ctgtaaagga gaaccgaaaa tacatttgat tttattaaga gcttgtccca
    38821 aaacctactt gtacctatta gcgaacgagc tataaatgac atatgaaatc agagttaggt
    38881 catttagata tccctgaaga gatttggaaa cgtcttcgtc cgttattgcc aaagattaaa
    38941 ataaacccac tgaaaggagg tcgtccccga ctggatgatc gagtggcaat ggcagcgata
    39001 ttttacaggg ttcggacagg aatccaatgg agatatattc ctccgatgtt cggctcaaaa
    39061 tcaacgttac atagaagatt ccaggaatgg gtctgtc
//
LOCUS       DNCACKPA_5             93004 bp    DNA     linear       08-DEC-2021
DEFINITION  Genus species strain strain.
ACCESSION   
VERSION
KEYWORDS    .
SOURCE      Genus species
  ORGANISM  Genus species
            Unclassified.
COMMENT     Annotated using prokka 1.14.6 from
            https://github.com/tseemann/prokka.
FEATURES             Location/Qualifiers
     source          1..93004
                     /organism="Genus species"
                     /mol_type="genomic DNA"
                     /strain="strain"
     gene            16..300
                     /locus_tag="DNCACKPA_00141"
     CDS             16..300
                     /locus_tag="DNCACKPA_00141"
                     /inference="ab initio prediction:Prodigal:002006"
                     /inference="similar to AA sequence:ISfinder:IS1502"
                     /codon_start=1
                     /transl_table=11
                     /product="IS5 family transposase IS1502"
                     /protein_id="X:DNCACKPA_00141"
                     /db_xref="COG:COG3039"
                     /translation="MKPEILSLDKAYANNAIKDKLKKRNIRYRIPNKKNAKNPEWIAP
                     LNPFRWTVERTFAWFNAFRAVKTCWEFKLKNYTALFQIAFAIILFRMSCK"
     gene            complement(240..608)
                     /locus_tag="DNCACKPA_00142"
     CDS             complement(240..608)
                     /locus_tag="DNCACKPA_00142"
                     /inference="ab initio prediction:Prodigal:002006"
                     /codon_start=1
                     /transl_table=11
                     /product="hypothetical protein"
                     /protein_id="X:DNCACKPA_00142"
                     /translation="MHYENQFIHNNQNLIARALNVFLNNILFIKIKRIIFYPFTKIHL
                     KSDIKNVVFMNWMVPIKKVEHLIPEHVKIRIYDDQVLFTIIIYEHGNFRPVIFRACPK
                     TYLQDILNKMIANAIWNNAV"
     gene            1882..3378
                     /locus_tag="DNCACKPA_00143"
     CDS             1882..3378
                     /locus_tag="DNCACKPA_00143"
                     /inference="ab initio prediction:Prodigal:002006"
                     /codon_start=1
                     /transl_table=11
                     /product="hypothetical protein"
                     /protein_id="X:DNCACKPA_00143"
                     /translation="MNSNASHHSQSVNRELLEKFEFNSDVIKSFISQSEIPVDFYNKN
                     GQILIHKKSDASEEDVTRLQKFESQGIYFLISEKDKVTKPKDNPDMVHGREVSFTKLV
                     NPNLTVALAKEASELLEELKHFPLTNNHIRLVQKGIDDILADFKGSTDMELGLVNVIE
                     VMRQAGIKADSEMMTKRTVISMAMKLRGLKALSKTDNEIQKTKQLNIMLASFMVDIGK
                     SRMKLPNHTDLRPEEFDYIKNHPIISYLMIGNLSGVNSEVKSAVLNSHRTFRGEGLNN
                     NYPTTNIIIRRLTEYLQKYKDDKAKKILIEDIQKQIHYALNNTYTDEDPGIISISGEF
                     ASLSSDQEWRNSYDALTSMKLILNNSFFSYNEKIVRDFFDFMALSLCENQSVLNPGDY
                     VIVVSTDSQRKIHFETCVIKEIFRHQTRPLLERIGTIRPVIINKGKIKIQGYDPHSFR
                     QDKRKAVFDLNNSMDPRRVIYVIDPELEPSLYEKVDQSFRGTVPRSAA"
     gene            3440..4582
                     /gene="aroC"
                     /locus_tag="DNCACKPA_00144"
     CDS             3440..4582
                     /gene="aroC"
                     /locus_tag="DNCACKPA_00144"
                     /EC_number="4.2.3.5"
                     /inference="ab initio prediction:Prodigal:002006"
                     /inference="similar to AA sequence:UniProtKB:P12008"
                     /codon_start=1
                     /transl_table=11
                     /product="Chorismate synthase"
                     /protein_id="X:DNCACKPA_00144"
                     /db_xref="COG:COG0082"
                     /translation="MPSSWGKIFKVSTFGESHGTSVGVVVEGVPAGIPIRLEEIQKDL
                     NRRRPGQSNLTTPRDETDTVRVVSGVFEGKTIGSPIALIVDNQNTISKDYENLRTTFR
                     PSHADYTYQMKYGFRAHVGGGRSSVRETIGRVAAAAIARMILKDDLGIETIAWVDSIG
                     TVQSNIGDKYPKSREEVDQNEVRCPDVGSADQMRSLILKMKEAGDSVGGTIQCVSYNL
                     PPGLGDPVYDKLDGDLAKAILSIPACKGFEVGSGFSGTLLTGSSHNDEFYVEEGTGRV
                     RTRTNHSGGLQGGISNGEELVIRAAFKPTSTIFKKQNTINLKGEETILEAKGRHDPCV
                     LPRAVPIIEAVVNLVLIDAYLYQRAINPQWFQKWARIPDYYKDLEL"
     gene            5392..6840
                     /locus_tag="DNCACKPA_00145"
     CDS             5392..6840
                     /locus_tag="DNCACKPA_00145"
                     /inference="ab initio prediction:Prodigal:002006"
                     /codon_start=1
                     /transl_table=11
                     /product="hypothetical protein"
                     /protein_id="X:DNCACKPA_00145"
                     /translation="MVKIKIDGIEYEVDEKKNLISAAKDVGVDIPFFCYHPKLSIVGM
                     CRMCLIEIEGVPRLQAACNTKVTEGLSIFTKNDRIKEAREGTMEFLLANHPLDCPVCD
                     KAGECQLQDNAFKEGKGNSRFTLEKRNVPQEEVGSNLIINHNRCIVCYRCVRFEEEIV
                     GESNLGLFERGYHSIIGLAKNEPIQHNFQGALADICPTGALLNNKTLFKSRVWWYKNG
                     ESICHGCSTGCNVTTNVRDNKMYRYMPRIDEEKDMYFLCDHGRFDIDWLNENRLFAYY
                     QNGNVSESAIVLPAIAEKVRQSKRIAILGGAKESNENLKTILQSVESFEKSVIVEARV
                     EEIQYKAPEQKDFLMTTDFRPNTRGAVDSGFISSQEINAICKSIELGEIDLVFVIHEN
                     IKKFLHSISSNVTLVLLNTNLTQEISEATYGIPIQTFAEQAGSFTNKNGLNQSFQKVM
                     EPPKGLLNSGSVFRRIAELVKTSPKEAEVGNR"
     gene            6827..7354
                     /gene="nqo9"
                     /locus_tag="DNCACKPA_00146"
     CDS             6827..7354
                     /gene="nqo9"
                     /locus_tag="DNCACKPA_00146"
                     /EC_number="7.1.1.-"
                     /inference="ab initio prediction:Prodigal:002006"
                     /inference="similar to AA sequence:UniProtKB:Q56224"
                     /codon_start=1
                     /transl_table=11
                     /product="NADH-quinone oxidoreductase subunit 9"
                     /protein_id="X:DNCACKPA_00146"
                     /db_xref="COG:COG1143"
                     /translation="MGTVNVVRVASRHKLSWYEKFYFYSIGKGLWITLKHFIKAAILR
                     KAVTIEFPEKRRKYSTRFRGMHTMKRDEQGRERCTSCFCCMWICPADAIYIEAAEVTP
                     EIQHLHPEDKYAKKFEIDLLRCIFCGMCEEACPKGAIYLDGPGEMATDNREDLILTKE
                     RMMQLVGGPIIGERQ"
     gene            complement(7778..8026)
                     /locus_tag="DNCACKPA_00147"
     CDS             complement(7778..8026)
                     /locus_tag="DNCACKPA_00147"
                     /inference="ab initio prediction:Prodigal:002006"
                     /codon_start=1
                     /transl_table=11
                     /product="hypothetical protein"
                     /protein_id="X:DNCACKPA_00147"
                     /translation="MNKNEFTSIEVIPGYLGGKPFIKGTGVRVSEILDLLLAGISRKG
                     ILREYPGICNHDIDSAVSFLEAKLEMARQSQYTHEKVS"
     gene            8371..8895
                     /gene="sigM"
                     /locus_tag="DNCACKPA_00148"
     CDS             8371..8895
                     /gene="sigM"
                     /locus_tag="DNCACKPA_00148"
                     /inference="ab initio prediction:Prodigal:002006"
                     /inference="similar to AA sequence:UniProtKB:O07582"
                     /codon_start=1
                     /transl_table=11
                     /product="ECF RNA polymerase sigma factor SigM"
                     /protein_id="X:DNCACKPA_00148"
                     /db_xref="COG:COG1595"
                     /translation="MVQSDSVDFSVLYEDNYRTVYHFLLKICGDPEVAEDLTQEAFLK
                     AFTFFHKFDSKIASFSTWTCSIAKNLYFKHYNKQKKEFGNIRLSDLVGDIEIDPEIPE
                     NLEKVFLEKAIKDTIESLPEPEKSIILYKELKKKTLKETAQVLGISERTVSRRLISAI
                     SLLRTKLEQQGFQF"
     gene            8905..10278
                     /locus_tag="DNCACKPA_00149"
     CDS             8905..10278
                     /locus_tag="DNCACKPA_00149"
                     /inference="ab initio prediction:Prodigal:002006"
                     /codon_start=1
                     /transl_table=11
                     /product="hypothetical protein"
                     /protein_id="X:DNCACKPA_00149"
                     /translation="MKTELDDIERFEDLLGRYLYGELNAEDKRELLQFVLKNERARSM
                     YQSSTRTNSILSRTFSDIKQTPHLKSSIQKKILEFPNTILKSRSLVLGLTAAMLFLVV
                     GVSFWFKYQFELDSKLDQVFINSYGDCKIDGVASQPGESLLNRKLVSGNFSICEFQVE
                     GAQSVAVRMLPDSEVSVTGDKKYSSLNVARGSVLVDSIQNESTGEGLLAILSPDVRAF
                     LAGTKVIYSRNVGESYSKLDIDVLDGKVEVETGPLIAFEKTASTLTKEEKEFLKMNFP
                     ILFQSRKVQVNRGQSLSWKGIPESSLNKIRSLEKSIEEAKSQGLKLEEDFVFALNSDV
                     RRLGNENTIGMFSMEEDLNKKIKNILPNQEKELEEKFKSMVRFAPSDLKQVEKLKSLV
                     AKLDNTALIQILKDKNQPDHERVIHFKDGSQVKGFIYQHESFYILLKNDGNLLFPIDA
                     VDSIHFE"
     gene            10555..10901
                     /gene="ssrA"
                     /locus_tag="DNCACKPA_00150"
     tmRNA           10555..10901
                     /gene="ssrA"
                     /locus_tag="DNCACKPA_00150"
                     /product="transfer-messenger RNA, SsrA"
                     /inference="COORDINATES:profile:Aragorn:001002"
     gene            11664..12314
                     /locus_tag="DNCACKPA_00151"
     CDS             11664..12314
                     /locus_tag="DNCACKPA_00151"
                     /inference="ab initio prediction:Prodigal:002006"
                     /codon_start=1
                     /transl_table=11
                     /product="hypothetical protein"
                     /protein_id="X:DNCACKPA_00151"
                     /translation="METKIAIYSDVVCPWCYIGKKRLEDAISIRKKSYPDDKIEIEWR
                     AFQLNPDLAPEGEDRILHMTRKFGSMDRVKMMVQRVADIANSENLPFLLEQEGHQPNT
                     FLLHALIRKAKEYGKDSILSEIFFRKFFAEGKNLSDTNIILESLREAGIQEDDFYSIK
                     ENTILLQEVREEEQKGRELGVSGVPFFVFNEKYAVSGAQESNLFLQVFDRLESEIS"
     gene            13504..14757
                     /gene="avtA"
                     /locus_tag="DNCACKPA_00152"
     CDS             13504..14757
                     /gene="avtA"
                     /locus_tag="DNCACKPA_00152"
                     /EC_number="2.6.1.66"
                     /inference="ab initio prediction:Prodigal:002006"
                     /inference="similar to AA sequence:UniProtKB:P09053"
                     /codon_start=1
                     /transl_table=11
                     /product="Valine--pyruvate aminotransferase"
                     /protein_id="X:DNCACKPA_00152"
                     /db_xref="COG:COG3977"
                     /translation="MQYSIFGQKFLKQTGIGQLMDDLSNPPPGSCLLGGGNPAFIPEL
                     IEIWREIVSKQIESGSIDKILGGYESPSGILELRETIASILSDESGTKISKDQIAITN
                     GSQNAFYFLLNFFSGNFGNDQRKKILFPILPEYIGYTDQTLEPDSFLSFVPEIREIED
                     RYYKYFISLENFDSIPSWKKEAGCICVSRPTNPTGNVITDQELEFLIERANNVGIPLL
                     VDNAYGFPFPNVVFGKNSFIHRSGMIQGFSLSKLGLPGVRTGFVVGDSETITLLHRAN
                     SVINLTSANPGQFIALDLFRSGRWKELCEKIILPFYLKKSIFTQEAILNNWSSQIDYK
                     IHQSEGAFFLWVWVRNLSLSVSDLYPILKEAGVIVVPGKTFFPGTDSNWSHREECFRL
                     SFAREDKEIEEGVLKIGKVLEKFLK"
     gene            14845..17187
                     /locus_tag="DNCACKPA_00153"
     CDS             14845..17187
                     /locus_tag="DNCACKPA_00153"
                     /inference="ab initio prediction:Prodigal:002006"
                     /codon_start=1
                     /transl_table=11
                     /product="hypothetical protein"
                     /protein_id="X:DNCACKPA_00153"
                     /translation="MESTEQEQDISFEELAASKPTEIQSLAPDYIFLNEGAVGLSATA
                     RCILDELRDWHKKTEKHGSKSIHPSYLLTLDKLSDLLNKYRNLSEQAKSPPSIDLALR
                     QLVDYEKKGKNKSAYIYPFLVRNGAKIQARIAIASPQKETKTDVNPYRAACFEFSEEM
                     IDLILQNRAKKPKLPDEDSPGAFLLHKNKAGKNWLFPKLASLEAEFSTLLKKGFQPYS
                     YIPMTDFLRDFLTYANKKNYVMKILPDYHIILDDLQLNPDGSYVNQPEVIAHYRCQVD
                     ALEKFAIPYLKELSERAGYGLFGTRIIEFEQTHIQMVEPGRKQNSEKVKALISLINDY
                     PFDRETDELGKKVSETCRLSIQIISRLMEEKEKLSQRKEESVFKSLKLKILHKISENT
                     LEEQTLYRFSPEQKLKSSGLSDETRYPSLIEELKKEISDQYGMKVIEKPDQTSEIYAV
                     DPGYMAAVLHKLSSLATKNVAYQKELEIAKEINASLSNPKHPGLNSKLKAEHIVKLQQ
                     GIQTMEQLEVEKQRSREFAKKFNLPMGMLGFVASMILFLIASVHFKTTGILFVGIPVS
                     LFLGLMIAFHFRDKEKSDILSGGSSGSSFGSGFKGEYGAMSSSNSYETGEDSEDERYQ
                     SSKGETPKEKKVSLIAKGAERFVFPSRFTKITDKIHDSRSLRKKIFENLDNIRNNVVH
                     LKGEKDDDKVASTIEYALLQNSATIIIPDDLVPQGMPGSIILSHNDLKAPLIRDQIAE
                     FLRNEAQKKQYDKKLVKYYTFLINTIEVEYYKYLPSRKKK"
     gene            17269..17514
                     /locus_tag="DNCACKPA_00154"
     CDS             17269..17514
                     /locus_tag="DNCACKPA_00154"
                     /inference="ab initio prediction:Prodigal:002006"
                     /codon_start=1
                     /transl_table=11
                     /product="hypothetical protein"
                     /protein_id="X:DNCACKPA_00154"
                     /translation="MYYIIFFIFLFPIQLMAEGVTPLPISILSSMQLVDKNTETLCFT
                     SHVFYLCTTSLLNEGRGDFAFFKGPSLVRYYISLQTY"
     gene            18058..18168
                     /locus_tag="DNCACKPA_00155"
     rRNA            18058..18168
                     /locus_tag="DNCACKPA_00155"
                     /product="5S ribosomal RNA"
     gene            18384..18545
                     /gene="rpmH"
                     /locus_tag="DNCACKPA_00156"
     CDS             18384..18545
                     /gene="rpmH"
                     /locus_tag="DNCACKPA_00156"
                     /inference="ab initio prediction:Prodigal:002006"
                     /inference="similar to AA sequence:UniProtKB:Q9RSH2"
                     /codon_start=1
                     /transl_table=11
                     /product="50S ribosomal protein L34"
                     /protein_id="X:DNCACKPA_00156"
                     /db_xref="COG:COG0230"
                     /translation="MKRNYQPSRVKRARTHGFRARMATAGGRKVLSRRRKKGRYKLTV
                     SDEKLGKKY"
     gene            18872..19096
                     /gene="yidD"
                     /locus_tag="DNCACKPA_00157"
     CDS             18872..19096
                     /gene="yidD"
                     /locus_tag="DNCACKPA_00157"
                     /inference="ab initio prediction:Prodigal:002006"
                     /inference="similar to AA sequence:UniProtKB:P0A8C8"
                     /codon_start=1
                     /transl_table=11
                     /product="Putative membrane protein insertion efficiency
                     factor"
                     /protein_id="X:DNCACKPA_00157"
                     /db_xref="COG:COG0759"
                     /translation="MNRFVIQLIQLYKRLLSPLLPPACRFTPTCSEYAAQAFQEYGFF
                     RALQLSIWRILRCNPLSRGFDDPLPPNTKG"
     gene            19106..20998
                     /gene="yidC"
                     /locus_tag="DNCACKPA_00158"
     CDS             19106..20998
                     /gene="yidC"
                     /locus_tag="DNCACKPA_00158"
                     /inference="ab initio prediction:Prodigal:002006"
                     /inference="protein motif:HAMAP:MF_01810"
                     /codon_start=1
                     /transl_table=11
                     /product="Membrane protein insertase YidC"
                     /protein_id="X:DNCACKPA_00158"
                     /translation="MEDRQTRLFLALILSMGIWMGVNYFFFPNTSIKKNTETKQTQSD
                     KTSENTKQQITSGKTKESNSADPVVQKEKITPFDTKKSFIVTDSYIVEFSSLGGKISK
                     FYMKDFTGPNGELIQVARKNPETVAVDGKSYQAVELSREKGFDFNFSDSLNELPDSEW
                     NQISFSLEENKTDGSSAYIRFIALSLDKTYQLTKTFLFFKSENYFKVTFSITNLTKEK
                     LSFASQKNVRYLRTFGSLGPYPKDRPLSDRDTANFFRFYYLGGSFQDTLDGSSSVGFW
                     SSVGNFFTGNSGTDESFSIKTDKESGVDFAGTGSRYFIAVADPLDHKPHGIVLDNRPK
                     NESGAVLVYDNILLNPGENYNLDFASYVGIRESEGMAFKNPELDPSQSKNSPFVGLSS
                     DLNKSFNQGITTPFRNGIIWILKQIYRFTIPNYGWSIIIFAILFKLVFYPLNQKQADS
                     MKKMQELSPQLKTINEKFANDPKMRQQKTMELYKKNNVNPVGGCLPMVIQIPIFIALY
                     TAFSDTIDLWNSPFLWVKDLSEPDVIWTSPAIPYFTQTGIGLNLLALLMVGTQVFQTR
                     MTSVSMDPNQKMLMYVMPVMMLYIFWNMPSGVTLYWTFQNVLSIGQQWITNHLKKTEE
                     KKKAKV"
     gene            21030..21740
                     /locus_tag="DNCACKPA_00159"
     CDS             21030..21740
                     /locus_tag="DNCACKPA_00159"
                     /inference="ab initio prediction:Prodigal:002006"
                     /codon_start=1
                     /transl_table=11
                     /product="hypothetical protein"
                     /protein_id="X:DNCACKPA_00159"
                     /translation="MENYIFEAEAKSKSEAEEYTLKTLRLNSDEVRFETVDSGKGGFF
                     GISQKKPAIVRAYVISRDLPAEKIIHGVVLTVLKKMGIEAEVVGMGDVDGKIYVEVAS
                     KESGLVIGKRGSTLDAIQFILNLMVDSKIRHGRKIVLDIESYRDKRELSLVRLGKSVA
                     ATVAKTGKSKLLEPMNPFERRIIHMALQENEKVFTRSEGNGTYKKVRIIPMKDKHKYK
                     DVVEKGPNNDLLEEVNFE"
     gene            21733..23103
                     /gene="mnmE"
                     /locus_tag="DNCACKPA_00160"
     CDS             21733..23103
                     /gene="mnmE"
                     /locus_tag="DNCACKPA_00160"
                     /EC_number="3.6.5.-"
                     /inference="ab initio prediction:Prodigal:002006"
                     /inference="similar to AA sequence:UniProtKB:Q9WYA4"
                     /codon_start=1
                     /transl_table=11
                     /product="tRNA modification GTPase MnmE"
                     /protein_id="X:DNCACKPA_00160"
                     /db_xref="COG:COG0486"
                     /translation="MNDTIAAVSTSSGAGAIGIIRMSGPEALTISSSFLFSKNKFLSP
                     SEILPRTAIQCVFQIDDRKIDQILFFYFKSPNSYTGEDLCEFHFHGNPILLREALDAI
                     FRAGARPAKQGEFSRRAFLNEKLDLTEVEAIGRLISARSRFELELAQKNVFGEVTRFT
                     SNLRSQLISLKAECEAEIDFSTEDLTYESLEERKTRIENVKSLCQTLISKSSSAEKLI
                     QQFRIVLYGEPNTGKSSLMNVLLGKERSIISEIPGTTRDYISEEILLEGIPVRLVDTA
                     GVRETTDHIEKLGIERSEKEFQSADIRLFLVDVSKKENWKEFINKSRERLEGSILIAN
                     KIDILNSSWDRNLFSDVKDLIVLEISCKTKEGISNLLDAIKERTGKLGHSEDYVLLEE
                     RQRYHFETIVRCLDKTLHLLKEGAPAEIYIQEINYALAEIGEVNGKVDTEEVLGRIFS
                     KFCVGK"
     gene            23100..24413
                     /gene="maeB"
                     /locus_tag="DNCACKPA_00161"
     CDS             23100..24413
                     /gene="maeB"
                     /locus_tag="DNCACKPA_00161"
                     /EC_number="1.1.1.40"
                     /inference="ab initio prediction:Prodigal:002006"
                     /inference="similar to AA sequence:UniProtKB:P76558"
                     /codon_start=1
                     /transl_table=11
                     /product="NADP-dependent malic enzyme"
                     /protein_id="X:DNCACKPA_00161"
                     /db_xref="COG:COG0280"
                     /translation="MKFYRRKVEFEKHGKNRMREKSLQYHALHPKGKIEVVPTKPTED
                     SYDLSLAYSPGVAYPCLEIKDSPELVYEYTNKGNLVGIITNGTAILGLGDIGALAGKP
                     VMEGKAVLFKKFAGIDVFDIEINTKDPDEFIRAVKLLEPTFGGINLEDIKAPESFYIE
                     EQLIEKMNIPVFHDDQHGTAIITVAGLLNSFKLTGKNPDDVKVVICGAGAAGIAIAEL
                     IQHIGIKKEQIFLVDTKGVIHHNRSDLNDSKKKYIQKTDSITLRDVMKGSDIFIGVSV
                     ENMVDEDMVRSMSKNPVIFALANPDPEIPYRVAKAVRSDLIMGTGRSDNPNQVNNVLG
                     FPFIFRGALDVRARHIALEMKLAAARSLAELARLEVPEVVSKAYGGEKFTFGPEYLIP
                     KPFDKRVLFHVAPAVAEAAVASGSARIPYLGREKYLGFLEGIIKS"
     gene            25114..27192
                     /locus_tag="DNCACKPA_00162"
     CDS             25114..27192
                     /locus_tag="DNCACKPA_00162"
                     /inference="ab initio prediction:Prodigal:002006"
                     /codon_start=1
                     /transl_table=11
                     /product="hypothetical protein"
                     /protein_id="X:DNCACKPA_00162"
                     /translation="MSKSENQVPTPETFVLSSEDTQDMIGDQELKVLMLQYNPGAFKD
                     IDLIEKGVENYFLFNQSPFALTKIEQLQHLKLNDLKFLEERRGIQSYQFLLFQKEIRE
                     LQIANVIIRPASLKADQIVKVKRGCVLQSVAAILEMLYARDQFILNISKNSDVEDWVH
                     QNYINVDDKGIQINLSDSKFLEKSMQNLESLSLESLLDRLKVRGDLFSNIFQILNQKP
                     GEILNQLSLIKVEPEVLPVLEKRGSRSPLLQLHPRFHLFQPSFEELLSFRHTSKEKNE
                     QNKSTELEIIFELFNVIARKILLQILPGEESSWIELTGHFQAERYLQELKKHPAFTSG
                     KSWAGGGDFIRSYEVLLQTVRTLEHLKKESLINLITGENLVRFKESKEPIHFDLSNFE
                     VDDASIKSVGMSRTEFFREVLERIRSREDFLKKERKGSGGETIGLMILAKSMILRAFI
                     EVRQKRTSIHNLIRQNGFPRGIYEFLKEVSDVKDGQVAVDEQIRLSKAIAEWEEDTEK
                     ERIRSERASKSILERIIEFILSLFGIKVAPKERDTANKGQVKKDFKNIESDHSSQEPS
                     KPKKKKSLGVIVGPKEKELMIPSRVQKAIDYVDRKNNGLIWLDEVVVAISSPEFGKDK
                     VADLIYYDQKRRYMEIRAMNQVRHVFIRKELESDSAWIQTTLDYLDNVSAKKPEFSAL
                     ADTLRRFQNE"
     gene            27253..28647
                     /gene="fumC"
                     /locus_tag="DNCACKPA_00163"
     CDS             27253..28647
                     /gene="fumC"
                     /locus_tag="DNCACKPA_00163"
                     /EC_number="4.2.1.2"
                     /inference="ab initio prediction:Prodigal:002006"
                     /inference="similar to AA sequence:UniProtKB:P05042"
                     /codon_start=1
                     /transl_table=11
                     /product="Fumarate hydratase class II"
                     /protein_id="X:DNCACKPA_00163"
                     /db_xref="COG:COG0114"
                     /translation="MKTRIETDSMGEIAVDDSKYWGAQTERSLHHFHIGNDRFPREMI
                     RALGILKKSAAVVNAELGLLSEDKKKLIVQAADEVISGKLDEHFPLSVWQTGSGTQTN
                     MNSNEVISNRAIEIAGGVKGSKKPIHPNDDVNKAQSSNDTFPTAMHIAAAEQLNQKLI
                     PALIQLKETFKKKTDEFQNIIKIGRTHLQDATPLTLGQEFSGYVQQLEYNIARVKAVL
                     PSVYRLALGGTAVGTGLNTHPQFAVKAAAQIAKETGLPFVSAENKFEALAAHDSLVET
                     SGVLKTIAASLMKIANDIRWLSSGPRCGIGEISIPENEPGSSIMPGKVNPTQSEQMTM
                     VAAQVIANDVAVNIGGASGNFELNVFKPLIIHNVLNSIRLLSDSCVSFEEHCARGIIP
                     NKEKLNEHLNNSLMLVTALNPHIGYDNAAKIAKNAHKKGTTLKESGIELGLLTSEQFD
                     QWVLPEKMIHPSVD"
     gene            complement(29011..29172)
                     /locus_tag="DNCACKPA_00164"
     CDS             complement(29011..29172)
                     /locus_tag="DNCACKPA_00164"
                     /inference="ab initio prediction:Prodigal:002006"
                     /codon_start=1
                     /transl_table=11
                     /product="hypothetical protein"
                     /protein_id="X:DNCACKPA_00164"
                     /translation="MGNCTLKIFDIVVLVLGYTLFWTFLIWTLMGIVAVLFWYSLFLP
                     KKKKFFQRK"
     gene            complement(29154..29594)
                     /locus_tag="DNCACKPA_00165"
     CDS             complement(29154..29594)
                     /locus_tag="DNCACKPA_00165"
                     /inference="ab initio prediction:Prodigal:002006"
                     /codon_start=1
                     /transl_table=11
                     /product="hypothetical protein"
                     /protein_id="X:DNCACKPA_00165"
                     /translation="MNHIVYKNLKNYKYQLVKSYNFQTEIKTDLSLKIGKSEVKVFVN
                     LDPEGLLKIEAGYAWDGPSGPTIDTKTFIRGSLIHDALYQLMREEKLDRIKYRENVDQ
                     LLKKICLEDGMNSFRASYVYQFVRWFGESAARPKDESKEWEIAP"
     gene            complement(29617..29814)
                     /locus_tag="DNCACKPA_00166"
     CDS             complement(29617..29814)
                     /locus_tag="DNCACKPA_00166"
                     /inference="ab initio prediction:Prodigal:002006"
                     /codon_start=1
                     /transl_table=11
                     /product="hypothetical protein"
                     /protein_id="X:DNCACKPA_00166"
                     /translation="MLSTFKAQLKIQFEDLEFNDFSDAVQEEFGIVNVTTMTLYTKKR
                     LGVKQSTIEKIKETQQNHLAY"
     gene            complement(29874..30470)
                     /locus_tag="DNCACKPA_00167"
     CDS             complement(29874..30470)
                     /locus_tag="DNCACKPA_00167"
                     /inference="ab initio prediction:Prodigal:002006"
                     /codon_start=1
                     /transl_table=11
                     /product="hypothetical protein"
                     /protein_id="X:DNCACKPA_00167"
                     /translation="MLKSKDSPNKTIRMELPNNRYKERPDIALAVQQIGEIKREKDRI
                     KSKTDDQIAKLLLDLQNEMDPLDLKIQHLVSGIKFYVDHHLEELFPNPEYKTCKLATG
                     TLKLRKVPPSVKTRGTAKFYEKVLTDNNLLEKFNNLVSKLSGVYLRIKLELNKEQILA
                     EPIKAIQKLGIQLNEEKERLYIFPNETELEIEAVENVA"
     gene            complement(30479..30628)
                     /locus_tag="DNCACKPA_00168"
     CDS             complement(30479..30628)
                     /locus_tag="DNCACKPA_00168"
                     /inference="ab initio prediction:Prodigal:002006"
                     /codon_start=1
                     /transl_table=11
                     /product="hypothetical protein"
                     /protein_id="X:DNCACKPA_00168"
                     /translation="MIKQKSIKSKIQKNKKKPSVKKILSVAVLSSSTNAIAVDMTPQK
                     AKPSN"
     gene            complement(30665..31132)
                     /locus_tag="DNCACKPA_00169"
     CDS             complement(30665..31132)
                     /locus_tag="DNCACKPA_00169"
                     /inference="ab initio prediction:Prodigal:002006"
                     /codon_start=1
                     /transl_table=11
                     /product="hypothetical protein"
                     /protein_id="X:DNCACKPA_00169"
                     /translation="MIDLEKIKRYIVNGEVVHKGEFWRRGRKLSQRLEQIVIESKLNL
                     RDIAFKYSAKIEEGTQCGPLYREHLADVIKGIRNTKRYVKAIEESWGLPIETIRSIYR
                     EDKEAEKRMEKLDSNSIQEFAIWYKNILNSKKENYNIIKIANIEDQNASEIAI"
     gene            complement(31139..31318)
                     /locus_tag="DNCACKPA_00170"
     CDS             complement(31139..31318)
                     /locus_tag="DNCACKPA_00170"
                     /inference="ab initio prediction:Prodigal:002006"
                     /codon_start=1
                     /transl_table=11
                     /product="hypothetical protein"
                     /protein_id="X:DNCACKPA_00170"
                     /translation="MTINLCVQCNQNESMRQTDLCEECLIQNFKPLISLSDKIRSFHA
                     NNEKSALHEEPKGAA"
     gene            complement(31349..31654)
                     /locus_tag="DNCACKPA_00171"
     CDS             complement(31349..31654)
                     /locus_tag="DNCACKPA_00171"
                     /inference="ab initio prediction:Prodigal:002006"
                     /codon_start=1
                     /transl_table=11
                     /product="hypothetical protein"
                     /protein_id="X:DNCACKPA_00171"
                     /translation="MKQEVLTTIAEKNPILSRDNLDPIVLSDIEEKMIVQIAEYVREQ
                     FTTFDWRWDDHSEMHDKAVTSLFLVKNDILQICGKNQSKTQEFIRILEYILEEEFDE"
     gene            complement(31654..31893)
                     /locus_tag="DNCACKPA_00172"
     CDS             complement(31654..31893)
                     /locus_tag="DNCACKPA_00172"
                     /inference="ab initio prediction:Prodigal:002006"
                     /codon_start=1
                     /transl_table=11
                     /product="hypothetical protein"
                     /protein_id="X:DNCACKPA_00172"
                     /translation="MIIINGDECKDFICITLKMKTLAKFAREAEVNYDYLSKSLNGQH
                     SYTEIREAFKKWNVPYRMGRRSTQLHNKRKNRRAA"
     gene            32061..32459
                     /locus_tag="DNCACKPA_00173"
     CDS             32061..32459
                     /locus_tag="DNCACKPA_00173"
                     /inference="ab initio prediction:Prodigal:002006"
                     /codon_start=1
                     /transl_table=11
                     /product="hypothetical protein"
                     /protein_id="X:DNCACKPA_00173"
                     /translation="MYKSDKKFPDRLKKLIEILGLSQAEFARSIDLKPAFISDLINQR
                     AKSFSQESLLKLRVAHNVNPLWLITGEGQMLITELEIKTDLETDHYRSLLRKIKTRPQ
                     IEVLLESLMEIPDSELEALRVVIEKFRKKK"
     gene            complement(32460..32627)
                     /locus_tag="DNCACKPA_00174"
     CDS             complement(32460..32627)
                     /locus_tag="DNCACKPA_00174"
                     /inference="ab initio prediction:Prodigal:002006"
                     /codon_start=1
                     /transl_table=11
                     /product="hypothetical protein"
                     /protein_id="X:DNCACKPA_00174"
                     /translation="METKEDLREFLYWKVERTLKKFEYDFQVSPQPIQILRHTYAQEI
                     VNLVFESLEKE"
     gene            33237..33539
                     /locus_tag="DNCACKPA_00175"
     CDS             33237..33539
                     /locus_tag="DNCACKPA_00175"
                     /inference="ab initio prediction:Prodigal:002006"
                     /codon_start=1
                     /transl_table=11
                     /product="hypothetical protein"
                     /protein_id="X:DNCACKPA_00175"
                     /translation="MSIINGNTKKGSLLKSSQSLGSEKEKPILETTELLPIKDKTQIL
                     KTKEAARYLNLSVRTFNQYVIDHEIPFIQWSPRVRRFMVGDLDKVVLARRTKKQIY"
     gene            33724..33957
                     /locus_tag="DNCACKPA_00176"
     CDS             33724..33957
                     /locus_tag="DNCACKPA_00176"
                     /inference="ab initio prediction:Prodigal:002006"
                     /codon_start=1
                     /transl_table=11
                     /product="hypothetical protein"
                     /protein_id="X:DNCACKPA_00176"
                     /translation="MESSKISQIKLGIKDFLVILGFVISGVIQYNTMYKEHEIRIVKI
                     ETEMASIAEDLAEIKADVKDLIKLTSAKGRRIE"
     gene            33973..34278
                     /locus_tag="DNCACKPA_00177"
     CDS             33973..34278
                     /locus_tag="DNCACKPA_00177"
                     /inference="ab initio prediction:Prodigal:002006"
                     /codon_start=1
                     /transl_table=11
                     /product="hypothetical protein"
                     /protein_id="X:DNCACKPA_00177"
                     /translation="MIELENLQIQLFVLGLFFLVVSYLIVLSILSVFSPDSLRPLQMD
                     IIQWLIVFYGAVGSLYLGKRINENLNSKKRILGEFLDRFQDPKRSDATVQDVESRQL"
     gene            34332..34901
                     /locus_tag="DNCACKPA_00178"
     CDS             34332..34901
                     /locus_tag="DNCACKPA_00178"
                     /inference="ab initio prediction:Prodigal:002006"
                     /codon_start=1
                     /transl_table=11
                     /product="hypothetical protein"
                     /protein_id="X:DNCACKPA_00178"
                     /translation="MISYISHPIAPWNPQRKDPITPRLFLKDYQQCMGNIFQDFIIYI
                     GLIYRIPDFIHLTTYNYYALFEDWAIKNKKNVYDSGDHSEYFNILMNSNNIPFKIVKK
                     KGDKEELCSYFENGNFPCGLGTYLTKKGHIIRGIGIVINDEGKKFLKVSDPYGVGPSY
                     LDPYGYMIQYELDVLFDLGVPTALYLENF"
     gene            35993..36607
                     /locus_tag="DNCACKPA_00179"
     CDS             35993..36607
                     /locus_tag="DNCACKPA_00179"
                     /inference="ab initio prediction:Prodigal:002006"
                     /codon_start=1
                     /transl_table=11
                     /product="hypothetical protein"
                     /protein_id="X:DNCACKPA_00179"
                     /translation="MRISHLDYLKSLILSIKTLPESPSADPISLFSENKIFQSAPNAS
                     DYPNLFPFCIIFQSPLVSVPDGRRFQRLDSEFVNGIKNIRFLKRHYIQEFKYTIDFWM
                     QDSLKDIPSSGHLNSGALGIFDQILIFLSNQRKFITLHGVTVEVKPGSFSIIANPSEN
                     LGFYKLTTEIFFNDGLFETESVPTLAQGTFQIEEPTEIGTSGEQ"
     gene            36604..36840
                     /locus_tag="DNCACKPA_00180"
     CDS             36604..36840
                     /locus_tag="DNCACKPA_00180"
                     /inference="ab initio prediction:Prodigal:002006"
                     /codon_start=1
                     /transl_table=11
                     /product="hypothetical protein"
                     /protein_id="X:DNCACKPA_00180"
                     /translation="MKVVEFIKKYEITPVLAAGFLDHLRRVPEEDVKEEILRKVYQEF
                     SGINLDKIKNSTWEQVAVHIEEKIFTKANVREPN"
     gene            36917..38404
                     /locus_tag="DNCACKPA_00181"
     CDS             36917..38404
                     /locus_tag="DNCACKPA_00181"
                     /inference="ab initio prediction:Prodigal:002006"
                     /codon_start=1
                     /transl_table=11
                     /product="hypothetical protein"
                     /protein_id="X:DNCACKPA_00181"
                     /translation="MSTGNVTTYHQDGGINFNDVKPDHVGSKVGTAETGDANRVYVIN
                     NTPQAKDVFGRGELVDALEQFFEEFDESKGQKPVPVLCVRPFNDLAGSVGTPTKVGGG
                     EAALPTTSGIPTGSRVVVLKITKAGACGIAEYRKSVDAGANFSTPLIIPSSGSAISLD
                     VGVSTTFTNASTPANTFQLGDTFTFIITGPSASNASRLAAIEVLKREYGSYWIHVLGP
                     ASRAFAMSCNVILEEMETEHHLPSFMILEARSKNESETIPQYFQYIQDEFEPFVSPKG
                     RVMIAVGEARYIKGGVNASGGYSAVKSAGDSIGAWRNFATMATAKIAATPVNVSIGYV
                     KDMRSLTFSEIRYWDEGYRNYMDLLHDMGLMVLKQYDDYDGIFIARDKIKAGSDSDFK
                     ELPERRRADKMHRILYRESLQFLNMDTEVDSGSGGLDYLKTYIDSKISAEMESPGRKE
                     ISGHEIVLDPNKTFNTDRILKAKCKMYVSNRTKAIEWETSFATPK"
     gene            38414..38848
                     /locus_tag="DNCACKPA_00182"
     CDS             38414..38848
                     /locus_tag="DNCACKPA_00182"
                     /inference="ab initio prediction:Prodigal:002006"
                     /codon_start=1
                     /transl_table=11
                     /product="hypothetical protein"
                     /protein_id="X:DNCACKPA_00182"
                     /translation="MALEVVKENYSFTNLELKLFGYDMVSFSGFKFDHAVEIELTYGK
                     SGEIVGYTTKNYKRSISAEIYFEELDRLTLLAAPYGGLIEKLPPAPLTAVLKAEGRPD
                     FKYLAPAAKITKYVADFKSGNSGAVAVPLEIALLSIPIISFA"
     gene            38894..39304
                     /locus_tag="DNCACKPA_00183"
     CDS             38894..39304
                     /locus_tag="DNCACKPA_00183"
                     /inference="ab initio prediction:Prodigal:002006"
                     /codon_start=1
                     /transl_table=11
                     /product="hypothetical protein"
                     /protein_id="X:DNCACKPA_00183"
                     /translation="MNPLISSIPALKEAFEKLPQPYQNIDDDFIARNKDVIDMIKSHF
                     ADKGGLHVLDAGEGRKIICRVPNKTQVDETLEKARKEKQTDVAQRLTGQCCLYPSFEV
                     VNGWAQDSPGIFIPISNKLIELTATTQEVTAKKL"
     gene            39358..39513
                     /locus_tag="DNCACKPA_00184"
     CDS             39358..39513
                     /locus_tag="DNCACKPA_00184"
                     /inference="ab initio prediction:Prodigal:002006"
                     /codon_start=1
                     /transl_table=11
                     /product="hypothetical protein"
                     /protein_id="X:DNCACKPA_00184"
                     /translation="MYYFPGRKIEYPKDGDERENYEAQLVAELEFVQQIEINTLTRAI
                     VKAFNGD"
     gene            39533..41689
                     /locus_tag="DNCACKPA_00185"
     CDS             39533..41689
                     /locus_tag="DNCACKPA_00185"
                     /inference="ab initio prediction:Prodigal:002006"
                     /codon_start=1
                     /transl_table=11
                     /product="hypothetical protein"
                     /protein_id="X:DNCACKPA_00185"
                     /translation="MADTNTNELKIVFTIADLASSKINEINGKWDNMKQLIGENKKYS
                     EQFKQSIQEVDSSFMNMKKGFAILDLGLSLAKTCKELYDARTESSKLEKNLKILGLSA
                     KEVGDVSKSAFKLSDETGISVETILSSVNKIKSSFKNLNTADLNALVGTVANAVLATD
                     GNFSDLTERLISSGKQIKNFNGDVKQLDFGNITDFQLSSEKMNMFSFQLNRVSEVWKN
                     FKILLGEGIENSGLVKFGIIESVLKNIFRTLADGIGKVNAFLGESPKLAEFAGTFLML
                     GGGVLIAAGSLMVLKSAALGLFAALKVAAMSNPIGLAVVGIVTALALIITYWDDIKTT
                     AVETWNWIVNTWSNLSGFGKLLVVWLMPIVGIPLMIYENWDKIKNIFLLVGTGITKGF
                     SNISPYIQPIINAPSWIVSAWNSLTNFFGKIVNSIFKIFANLPSGIQEILVLAMVNPI
                     FGLYSLIWQAFSNVIGNIRNRMKDSGKSLFTAFSEGILDSVADLKSTIYNVMQVIDRY
                     LPHSNALEGPLSRLTHSGSAFVDTFILGMKQKNNTLVGFLGEMSNGFKSGLNLIQQSG
                     TKTVTTFSEGISSGKSVVYNKVMDVLEKTRRLFPNSDAKEGPFSTLTKSGKATFAEFS
                     AGLESEIPKINPILQRFNQVLTNDSKGIIKRTLESKESSESISGKSNVSSNTNIGSVI
                     GQLVIGNKITDKKKISEMITDAIFQELDRFEEMELI"
     gene            41686..42231
                     /locus_tag="DNCACKPA_00186"
     CDS             41686..42231
                     /locus_tag="DNCACKPA_00186"
                     /inference="ab initio prediction:Prodigal:002006"
                     /codon_start=1
                     /transl_table=11
                     /product="hypothetical protein"
                     /protein_id="X:DNCACKPA_00186"
                     /translation="MIGGITPPALPAGYLPLEAITGDIDRLKVSWSGNRYEFPSGTKI
                     KVHREKEIVMTPIPGGKNGTVKELTGYKDWTITVEFTLLASIYGAGSFSAPSNPLIKT
                     MRQKMRELRDLWEQEETLWLSHAMLRALGITNVVCQKFELLNAPIQYEQGIIITFLSD
                     DEYDLDLASIEAKNGVVESSL"
     gene            42228..42599
                     /locus_tag="DNCACKPA_00187"
     CDS             42228..42599
                     /locus_tag="DNCACKPA_00187"
                     /inference="ab initio prediction:Prodigal:002006"
                     /codon_start=1
                     /transl_table=11
                     /product="hypothetical protein"
                     /protein_id="X:DNCACKPA_00187"
                     /translation="MSQFYVLKNNDTLQRLSARYYGKWEIWRLILDNNPQIEDWNNLR
                     AGVLIEIPEPLAEDRLHTIADGETYESISFLYYGTEHFSGKIRENNSNIQPYENIGST
                     LFVEALVSKAELQNAKRRMNL"
     gene            42599..43630
                     /locus_tag="DNCACKPA_00188"
     CDS             42599..43630
                     /locus_tag="DNCACKPA_00188"
                     /inference="ab initio prediction:Prodigal:002006"
                     /codon_start=1
                     /transl_table=11
                     /product="hypothetical protein"
                     /protein_id="X:DNCACKPA_00188"
                     /translation="MFVLNQELEISNIKFPAITEAILESSREIPTDILTIKLPKYKNL
                     KKDSIVKFSKVTWKAGYFQYGLLNEFNGYILEISPKVPLELKCVDPFFFCQRKMMTQD
                     YHQKPLMVFLNDCIHPQIKSDISIIVRDSDIKQTVDIRCAKKSARYALYELKKTHGVD
                     VFFHDWKLVVQKAYKHTDLSFSSKKNKTQNSNESQETFPIFRFGKNIIQDELTPLESK
                     PFKIIVRGENPKTGQTYRGAYGTGETCYYEIDGLDSQGAEKRAKEIFNEKCGSGFKGK
                     FVSFGFPSITHSQIIEVQDPDDLSRSAKAFVDKVIKKFNKDGYRQEIFPGFYYEPPKT
                     GSSKSNGKK"
     gene            43642..44214
                     /locus_tag="DNCACKPA_00189"
     CDS             43642..44214
                     /locus_tag="DNCACKPA_00189"
                     /inference="ab initio prediction:Prodigal:002006"
                     /codon_start=1
                     /transl_table=11
                     /product="hypothetical protein"
                     /protein_id="X:DNCACKPA_00189"
                     /translation="MADKTIIQAIVQAWKIGFPIFFPKLGIVDSVDSEKKLLIVKVAE
                     DFIHDVIWTEPVVPMQGSKCLLIARDNIEKRYTAFGFEKIDSIKTKIADKVEIEVNES
                     KTFLNYNNIIKLTINDEGFLLDLGGKPFKIRGNIEQDGDFKTTGKIEAEKEVTAFAQS
                     SNSVSLSTHLTDYVDTPVGPSVSNKPKAGT"
     gene            44214..44576
                     /locus_tag="DNCACKPA_00190"
     CDS             44214..44576
                     /locus_tag="DNCACKPA_00190"
                     /inference="ab initio prediction:Prodigal:002006"
                     /codon_start=1
                     /transl_table=11
                     /product="hypothetical protein"
                     /protein_id="X:DNCACKPA_00190"
                     /translation="MIDFANDSVQFGDLTLDPSDNDLLSDSNSVRIVLSEIREMFEMT
                     VADDIDYPEIYSRQRIAQNSTEYDELSERIQDAERILKFHPIINPQSINIILDEERRL
                     VVDFRLKTGESIKGILMN"
     gene            44808..45938
                     /locus_tag="DNCACKPA_00191"
     CDS             44808..45938
                     /locus_tag="DNCACKPA_00191"
                     /inference="ab initio prediction:Prodigal:002006"
                     /codon_start=1
                     /transl_table=11
                     /product="hypothetical protein"
                     /protein_id="X:DNCACKPA_00191"
                     /translation="MNLNITKEQVLNEHLQSVKASGVFKNHTFSPTSKTFSILRAVSN
                     AIFLFIDDNLVSIQKAIHPHTAEDDALHEHLIRRGMQWKPSLPAIIKVRIGSSVPSII
                     NREIPQSLIVTTSGNEDQRVKFFLQESLILPAGTAADAQGKYTVEALAQCTVDGPIGN
                     VVSRSINLIENPPDGIDYVSNIEINPIQQGQYRETRTSVRARLRNAEGVSSKWTPTWY
                     VGEAETFAFVKRAIFKSSKNLKMDGEVKILVQGTVASLTDSQLTQIINYFNSEENDPG
                     GVAHVLVENISETIINKTVTVKFSSSDTIPSQVVLDQIKDEYFLSLKEGQDFVDAQLK
                     ALYQALPNCIDVEFNPLGNIDVPAGSLANAGPAFQVIGVVYV"
     gene            45931..46596
                     /locus_tag="DNCACKPA_00192"
     CDS             45931..46596
                     /locus_tag="DNCACKPA_00192"
                     /inference="ab initio prediction:Prodigal:002006"
                     /codon_start=1
                     /transl_table=11
                     /product="hypothetical protein"
                     /protein_id="X:DNCACKPA_00192"
                     /translation="MSDKFTFNFDSTVWKNQRSLIRKLGVDSLWYKVLKSILSILNER
                     AVRLSWLYRQMWLETSDGFGLILWGTRYKIEKLPGETDDLYRNRLLLAKLFKMSIASV
                     SSKRQVIQFSTGLDPEEIRYSKIYKSEEAKNCFTMGGILDQRMMSRKYVLFRYRFFFP
                     KLSDSFNRSALVQSIENVNIGGNVCELWENQGEFDPFVMGGNLTGQFHSRRAEKIREY
                     SVY"
     gene            46662..47384
                     /locus_tag="DNCACKPA_00193"
     CDS             46662..47384
                     /locus_tag="DNCACKPA_00193"
                     /inference="ab initio prediction:Prodigal:002006"
                     /codon_start=1
                     /transl_table=11
                     /product="hypothetical protein"
                     /protein_id="X:DNCACKPA_00193"
                     /translation="MEKIYVYSSESLEEYPYSNLSSIELEVELFNRDKSEEKKKKIHQ
                     GIAFPPEGFKFECGALKELSLSEKADRGLTSVPENMKIEEETLVPKTELELLQCGFLT
                     ISAYKEKKIQKIKTKFDEAMDQILSKYPKTEPLSWPILAPQAKRWIYASAEEKESLKS
                     EFIFLISESKSQNDEDITELASSILTKSNAYESFSGVCKKLKREMILQIENNTKTNVN
                     VLYNELEAIVINFPSFEGDNHG"
     gene            47377..48909
                     /locus_tag="DNCACKPA_00194"
     CDS             47377..48909
                     /locus_tag="DNCACKPA_00194"
                     /inference="ab initio prediction:Prodigal:002006"
                     /codon_start=1
                     /transl_table=11
                     /product="hypothetical protein"
                     /protein_id="X:DNCACKPA_00194"
                     /translation="MDKLSGIEFPGVGKRVFPEDWKKEQESKSQEIINRDLDLLGFGI
                     QNGGTIVIGSGPNRVDLIDTLIAYDEEGKRIQITPIAGIPVPNNVTCTLVVRHKFLET
                     QYDSPSNLPSDGTNLWRDNSFEILTRQGLLVTGDVPLRLISSNASGVVTLGTDLRTWR
                     GIFTNNIKDGQITEEKQASSVKTGLITDLHAELIGAINPDVNHPLKLVQGINQAYLYS
                     KNFIDVTFKQERKFLGEMFWMDDLRSPSIDFPAFCLASPDQLISVSGTGGMPDLVSYW
                     LNKPLRYDPLGNNITDFDTISYTISSNVLTVTFPTTTACQKIIDALGEDYQVQGSFTN
                     WMTGTILQTIGGIPANSTLAITAFSSASRTISFSCTATNSSGSLSGVKVRFYKHRLPD
                     ITPGTTITNQVRHFTIQGRGFVSVMDSDSDWIGGLRRRDRFQGHYHEFYGMIGSYSGS
                     STAHFGSASANTYLFQGGGTSGQPVRTPNTDGTNGTPRTGKTTDARGISGFPYIFVRR
                     VL"
     gene            49466..49654
                     /locus_tag="DNCACKPA_00195"
     CDS             49466..49654
                     /locus_tag="DNCACKPA_00195"
                     /inference="ab initio prediction:Prodigal:002006"
                     /codon_start=1
                     /transl_table=11
                     /product="hypothetical protein"
                     /protein_id="X:DNCACKPA_00195"
                     /translation="MRGNLSNKTMDFEEYPRDKRLKPVSISFQKNFIIELLKNSMAGI
                     SKIAHFNVMKTNGKLIFQ"
     gene            49841..51397
                     /locus_tag="DNCACKPA_00196"
     CDS             49841..51397
                     /locus_tag="DNCACKPA_00196"
                     /inference="ab initio prediction:Prodigal:002006"
                     /codon_start=1
                     /transl_table=11
                     /product="hypothetical protein"
                     /protein_id="X:DNCACKPA_00196"
                     /translation="MDKLSGIEFPSVGKRVFPEDWKKEQESKSQEIINRDLDAFGPGI
                     DSGGNIVVGSLANRIDLTDTLIAYDECGRRIEIPPTIGIVIPNNAACTIVVRHKFQET
                     EYTNPLNVPEDGPIIWRDNSFEIIARQGVLVAGDVALRTVSTNTSGIVTLGNDLRIFR
                     GIKGIRIKNNEVTEEKQAGSVKTGILTDLHTDIVTAINPDTNNPLKFVKAINQVYLFL
                     KNFIDVTFKQERKFLGEMFWMDDLKSPSSDFPAFCLSSPDQLINSTGNGGMPDLVSYW
                     LNQLLRYEPLGTNITDFDAISYTIASNVLTVTFPNTTACQKIIDALGEDNLIHGSFTN
                     WMTGTILQAIGGIPANSTLAISALSASNRTISFTCTAANSSGSLSGVKVRFYKHRLPD
                     AVQGTTITNQVRHFTVQGRGFVSVMDFEGEWIGGLRRRDRFQGHRHGASTSISFDIPQ
                     GATGGLGSLVAAGYYSDGTPRGLLLNGYPSTTVTGPTTDSPSGSHRIGKTTDARGISG
                     FPYIFAKRVL"
     gene            52346..54025
                     /locus_tag="DNCACKPA_00197"
     CDS             52346..54025
                     /locus_tag="DNCACKPA_00197"
                     /inference="ab initio prediction:Prodigal:002006"
                     /codon_start=1
                     /transl_table=11
                     /product="hypothetical protein"
                     /protein_id="X:DNCACKPA_00197"
                     /translation="MLAILISAILSLYIFISFGILAEKILKVKFQFTDRILVGLSVTN
                     TLVSLVSLFLPITILVLFIFLSFCFVFLYFERKNLKLLMFGLIHKNIIVIITFPFLLS
                     ALVFSLNPPFAYDSGLYHIQSIKWIQEYSVVPGLANLHGRFGFNPNIFTIFALTSLKE
                     IFKQEIFSVNFVIYSILVLHSINRIYKILKQEGFTNSFLLHSIVLFLILEQFMSLSSP
                     TPDLISIVLPLYILTNLPKNENGIHSKLNLENYFSSIILSVYTISVKLSTIPLCILIL
                     LLIIRYKFDGKKLLIVISIIFLILLPWLIRNVILSGYLIYPFSAIDIFNFDWKVPLNA
                     VVSEKLSITGWARNPGEGYKEAAQMKFWEWFPIWWNTISKLNRLFIVISFLSPIFIFI
                     YSLFKKIKIDFQTFAILFTSWIGVIFWILLAPDIRFGKAFLGVSAISPLLYFNFKINF
                     FPIKISKTSKQIILVFIFIIVSVFLINRRTYNRCKNFIRENSAFFVRPKKIKIPQNLE
                     FKKIQMNDLEVFIPAEGDRCYDYEIPCMPYKNYSLILRGKTLQSGFKYIQN"
     gene            complement(54361..54948)
                     /gene="pal_2"
                     /locus_tag="DNCACKPA_00198"
     CDS             complement(54361..54948)
                     /gene="pal_2"
                     /locus_tag="DNCACKPA_00198"
                     /inference="ab initio prediction:Prodigal:002006"
                     /inference="protein motif:HAMAP:MF_02204"
                     /codon_start=1
                     /transl_table=11
                     /product="Peptidoglycan-associated lipoprotein"
                     /protein_id="X:DNCACKPA_00198"
                     /translation="MVKKILNLILLGAIAFSFTLCSSAEKKEESAAPEPSTQEQSAAA
                     NRNVDVNSPEAIADSLNEKLKDFRYPDGLTRPGFSYKKADVTPGDFSEWSKTNAPVIK
                     EGLGKLPDSYALEITGHTDAIGPEQAEGAKKGNIFYSELRANAVKQALIKQGIPANRI
                     VTKGAGSSEPVSGLDAKDAKNRRVTFRFATSAPQQ"
     gene            55084..56022
                     /gene="rluD"
                     /locus_tag="DNCACKPA_00199"
     CDS             55084..56022
                     /gene="rluD"
                     /locus_tag="DNCACKPA_00199"
                     /EC_number="5.4.99.23"
                     /inference="ab initio prediction:Prodigal:002006"
                     /inference="similar to AA sequence:UniProtKB:P33643"
                     /codon_start=1
                     /transl_table=11
                     /product="Ribosomal large subunit pseudouridine synthase
                     D"
                     /protein_id="X:DNCACKPA_00199"
                     /db_xref="COG:COG0564"
                     /translation="MNLELKADVSEELSGNRLDRFLKYSLGDEISRATIQKWIEAGYV
                     QGQDGKILDKSSWKVKTGEKYLLSIPPKPPLNLEPIPMELPVILERENFLIIHKPSGI
                     ASHSGPGDRSPSLVNGLIYHFKELSKMGGEARPGIVHRLDKPTEGLILIAKNDRAHGK
                     LSELFRKREIEKKYYAWVQGHPPEESGTIDLPIARHPVERLKMTVSPKGRRSITHYKV
                     LKYINSRSGRKFSFIEVGLETGRTHQIRVHFQNQRCPVVGDLLYSRAGSQFESYGLQL
                     LSYFLKFKDPFTNEKIEAILPLSERFLRFEKNAPLL"
     gene            complement(55991..56833)
                     /gene="yafV_1"
                     /locus_tag="DNCACKPA_00200"
     CDS             complement(55991..56833)
                     /gene="yafV_1"
                     /locus_tag="DNCACKPA_00200"
                     /EC_number="3.5.1.3"
                     /inference="ab initio prediction:Prodigal:002006"
                     /inference="similar to AA sequence:UniProtKB:A0A140NDS5"
                     /codon_start=1
                     /transl_table=11
                     /product="Omega-amidase YafV"
                     /protein_id="X:DNCACKPA_00200"
                     /translation="MNPNELNVALIQCDLSWENQKANYEHVRNLIYSTLEKNSNKKPD
                     LILLPETFATGFTMRSERIAEADEGPTETFLQEIANFTRATICAGWIRKNQDGKPFNT
                     VSVVNPNGIIILRYSKIYPFTFGGENRHYSAGSEILSYNLNGFRITPFICYDIRFPEI
                     FRKVAGETDIFTIHANWPVPRIHHWELILKTRAIENQAYVFGVNRIGVAGYNQSISHN
                     GHSLAVAPNGDFVDAGEGNETILFYKAHKNSISDYRKDFPVLLDRKDPNLIGIKVTEH
                     SSQI"
     gene            complement(56916..57668)
                     /locus_tag="DNCACKPA_00201"
     CDS             complement(56916..57668)
                     /locus_tag="DNCACKPA_00201"
                     /inference="ab initio prediction:Prodigal:002006"
                     /codon_start=1
                     /transl_table=11
                     /product="hypothetical protein"
                     /protein_id="X:DNCACKPA_00201"
                     /translation="MKAPNGDLAIVTGSSKGIGKAISEFLVSEGYRVIGISRTEPNSY
                     LLKDSSLYRHIYMDLSNTKEIEFKLSNILKEERTLKILVNNAGMGNFSPHEEISFDTL
                     EKMLLVNFVSPILITKLFLRDLKKNEGWIFQIHSIAALKESIRGAAYAGSKAGLRHFG
                     LNLFEEIRKSGVKLVNINPDITETEFYDHLDFEMDSDPTSYLNVSEILNVFKFSLSNP
                     ENVGFTEITIRPKLHRISKKPFVRKNENDLKD"
     gene            complement(57665..58702)
                     /locus_tag="DNCACKPA_00202"
     CDS             complement(57665..58702)
                     /locus_tag="DNCACKPA_00202"
                     /inference="ab initio prediction:Prodigal:002006"
                     /codon_start=1
                     /transl_table=11
                     /product="hypothetical protein"
                     /protein_id="X:DNCACKPA_00202"
                     /translation="MRSSNFISPKRFSHIYVEESAKDHPKTLEILSKFPKSYTIPINS
                     YKEVFNPSAQNFQAQKRSPKLILAKRKEQFLYSGSGVAPDFGYHFFYYNALVLNCLYN
                     CSYCYLQGMYPSANIVIFVNNEDFILETKEQLTFSKPLYLCISYDTDLLALENTLGYC
                     KEWILFASSYPDLIIEIRTKSANFKSIADLKPVSNVILAWTLSPDSVIQEHEPLTPRL
                     SSRLKNIKEALNSGWQVRLCIDPILNVPDWKSVYLEFIHKIFEEIPGEKLREISLGVF
                     RMNLDYFKNSKKRRPDSYLFYLPMNTDSGMKSYPEDLEKEMFAVVEKELELFVSKEKI
                     HRLFANEIGFK"
     gene            complement(58674..59549)
                     /locus_tag="DNCACKPA_00203"
     CDS             complement(58674..59549)
                     /locus_tag="DNCACKPA_00203"
                     /inference="ab initio prediction:Prodigal:002006"
                     /codon_start=1
                     /transl_table=11
                     /product="hypothetical protein"
                     /protein_id="X:DNCACKPA_00203"
                     /translation="MIFISVALFAEAKPLIENLGLNILRNKTVFPIYQNENHALVISG
                     TGKIYSAMSVVFLLNEFKDQISDSSWILNFGVCGARKDISEIGKSFLIHKITDEGSFK
                     NVYPDILFHSPIPESALRTFDKPIFDDVVSELPNTLVDMEAFGFFTASRKFFSSDKIR
                     VVKIVSDNLNKLEYSKIKNIPEMISFRIQNSLSDILSILSIPVFQKNNIQLLAEETST
                     LLQICEVLRLSETERIQLKDWMIGYKMRTGNSPDLGLSILKNSNRFLKPGQTKVEIRE
                     LGKKGLYALKQFYQS"
     gene            59626..59940
                     /locus_tag="DNCACKPA_00204"
     CDS             59626..59940
                     /locus_tag="DNCACKPA_00204"
                     /inference="ab initio prediction:Prodigal:002006"
                     /codon_start=1
                     /transl_table=11
                     /product="hypothetical protein"
                     /protein_id="X:DNCACKPA_00204"
                     /translation="MNLIEKVKEEFWPKLKTVVSKIPFTEDLIALYYSMMDPETPFRT
                     KLIIAGALIYFISPLDAIPDFIPGAGFLDDAGVIAAVLASVQSAIREEHRIKAREFLE
                     KK"
     gene            59937..60752
                     /gene="suhB"
                     /locus_tag="DNCACKPA_00205"
     CDS             59937..60752
                     /gene="suhB"
                     /locus_tag="DNCACKPA_00205"
                     /EC_number="3.1.3.11"
                     /inference="ab initio prediction:Prodigal:002006"
                     /inference="similar to AA sequence:UniProtKB:O67791"
                     /codon_start=1
                     /transl_table=11
                     /product="Fructose-1,
                     6-bisphosphatase/inositol-1-monophosphatase"
                     /protein_id="X:DNCACKPA_00205"
                     /db_xref="COG:COG0483"
                     /translation="MSLDNEIKIRYEHFLNFVPEVMKFLAATQEENDLGVVYKGEIDL
                     VTKADKGSEERIINEIERAFPSDSILGEEGTNKKGSSIFKWIIDPLDGTINYSHRLPL
                     YCTCIGLENQENQEVVMGIIPLPAMNEIYHARKGQGAFKNQKQISVSKTKELKQSLLC
                     TGFPYDREKRIDRLMFYYKNFLLKTRGVRRTGAAGLDLCWVAEGRFDAFWEEDLKPWD
                     MAAGAIILAEAGGEMSTYDGNTFTPYIPNVIASNKLLHQKMIERMGDYLHDVT"
     gene            complement(61062..62396)
                     /locus_tag="DNCACKPA_00206"
     CDS             complement(61062..62396)
                     /locus_tag="DNCACKPA_00206"
                     /inference="ab initio prediction:Prodigal:002006"
                     /codon_start=1
                     /transl_table=11
                     /product="hypothetical protein"
                     /protein_id="X:DNCACKPA_00206"
                     /translation="MKSSLKKIAVVCPIFSDKVSGGSEKLIFQFVELLASDFEITVLT
                     TRSLDYISWKNSIPIQSKDLFQDGSNPSKQIHFEKRSSSLGGSYKILQFTVEKQRNID
                     RFNRISKKILEKPSLQNKENVNYWLQEQGPYVPELIQFIEFRKSEYDIFFFVSYLYYP
                     LVFGLPLVEEKSIVIPTFHDEAPAYLPIYKEVLTDRSSYSFNTPEELEVFRNILGFKP
                     TIYSITGMNLNFDRWSNFKENSNFLENSETVHSSIKSKSPNSSENSPFLLYVGRVDQG
                     KGFLEMVEWFLEWKTKSYFLHTLKIAGKIVSKIPKKILENPNVEFLGFVEENTKLNLI
                     ENCSCLINSSPLESFSIVLMEVWLKEKPVLVNARSDVLKGHCLRSNGGLFYSDRKSFF
                     AALNFILDHPIESIEMGKNGKKYVEQNFNPKIVKDKLLRLIEKTIQKKYSGS"
     gene            complement(62380..63429)
                     /locus_tag="DNCACKPA_00207"
     CDS             complement(62380..63429)
                     /locus_tag="DNCACKPA_00207"
                     /inference="ab initio prediction:Prodigal:002006"
                     /codon_start=1
                     /transl_table=11
                     /product="hypothetical protein"
                     /protein_id="X:DNCACKPA_00207"
                     /translation="MKEIHQFSAGFNPGDAISNQMLEIRNHLKDFEYKGDIFSENIGA
                     SKLTFVKKYKTYNKSSKDILFYHHSIHSNVLDFLRSFRSPRVLIYHNVTPHHFFESYD
                     LKMSYLLKKGREELKKMNEKFDFVFAVSKFNQMELEELGFQNVEILPITYQLSERFPK
                     IEKSKSKIKKIIFVGRITPNKKQDDLIRLAFAYKSIISDQFQFYLAGFSSKELYLYRE
                     ELERMLDFYDLRKNVLITGFLSDLELNSLYQEADAFVSMSEHEGFCVPLIEAMIYRIP
                     ILAFSGGAVSETLNGAGVLFKEKNFPNLAILLNKILTDVSFQNQILTGQDLRLNEFKK
                     TDYKSVLRKALEIIS"
     gene            complement(63426..64484)
                     /locus_tag="DNCACKPA_00208"
     CDS             complement(63426..64484)
                     /locus_tag="DNCACKPA_00208"
                     /inference="ab initio prediction:Prodigal:002006"
                     /codon_start=1
                     /transl_table=11
                     /product="hypothetical protein"
                     /protein_id="X:DNCACKPA_00208"
                     /translation="MKVYQHVTEFKDGDGIGNDIKGIRNVFEKIGVSSSIICLKNFSK
                     EPFPIEVHPTTLRFSPNDIHILNYGGCGYPLDWFRNLPGKKIVRYQSFTPAIYFKNFL
                     SPEIYNTLQLEEKRSLLELYSLKNETDLFLPSSEFNVNFLRSLQITNTFVLPIVKKYP
                     IREKIIKDKKEFTIGFIGRISPNKKIEDLLTLLESILKIRQNVQLLICGNVSSIFKEY
                     YNFLKKNILFKRLMENVQIRLGSSDTEINSFLNSMDLYVCMSEHEGFNIPVLDAFGAG
                     IPVISYCAGATPETMKTGGIIFKDKSSSSINLLAFLIDNLLEKKSLRQQISDKEQEIA
                     QEYNFFPFESFFREKILA"
     gene            complement(64481..65485)
                     /locus_tag="DNCACKPA_00209"
     CDS             complement(64481..65485)
                     /locus_tag="DNCACKPA_00209"
                     /inference="ab initio prediction:Prodigal:002006"
                     /codon_start=1
                     /transl_table=11
                     /product="hypothetical protein"
                     /protein_id="X:DNCACKPA_00209"
                     /translation="MEDKFQELFEIRDSRINVREIMEEIESKLKKNPSTKEDIEKLTH
                     WKFSPPSPEGYRDFDPSEIAHLFEKGISPPKFTNPKLRFVKGPLKWLLIRFAEFYSFL
                     DKKLSENRTRAFYSVLHELILIRSENQNLKRKMESFYSEFLEWNQAIGKEVRPEFLWA
                     NENLYSEDSTQESENFLLESVDPSEKVLVLSPGWGKMLKQLLKLGAKFDSISWNKSCA
                     EFIKNSITTNIQLEEPGEIPKSCSEYSKIIISENLSIHPHWLIEKALKTLSLKVSPGT
                     EIRFRFSNENSNYPSPFLPLRLTRVQEPLIRDYLKQLGFRNIIEKKSEDGFTVLSFRK
                     "
     gene            65571..66536
                     /gene="rmd"
                     /locus_tag="DNCACKPA_00210"
     CDS             65571..66536
                     /gene="rmd"
                     /locus_tag="DNCACKPA_00210"
                     /EC_number="1.1.1.281"
                     /inference="ab initio prediction:Prodigal:002006"
                     /inference="similar to AA sequence:UniProtKB:Q9HTB6"
                     /codon_start=1
                     /transl_table=11
                     /product="GDP-6-deoxy-D-mannose reductase"
                     /protein_id="X:DNCACKPA_00210"
                     /db_xref="COG:COG1089"
                     /translation="MKCLITGAGGFVGSYLLKELKRSYTDFLGIGIQSGPNITEDLEL
                     PKSYRSVVCDIRNLNQVCSIIHEFSPDVIFHLAAQPFVPKAVEDPGETLEINIHGTLN
                     LLESLRSLKKKVRFVYISSSDVYGNVPESYLPVTESVVPAPLNPYSSSKYCAEIYCLQ
                     YHRWIQDLEIVIARPFNHTGPKQGLNFVIPNFCSQVLKALKRPESERKILVGDLSSSR
                     DFLDVRDVVCAYRILAERGKPGEIYNICSGKEVIIRDVLDGIISTSGQKIPVEVDSTR
                     FRPAEMKRLFGDNQKLRQLGWEPRFELSNTIQDIYNSIEHSSLIY"
     gene            complement(67403..68236)
                     /gene="ctaB"
                     /locus_tag="DNCACKPA_00211"
     CDS             complement(67403..68236)
                     /gene="ctaB"
                     /locus_tag="DNCACKPA_00211"
                     /EC_number="2.5.1.141"
                     /inference="ab initio prediction:Prodigal:002006"
                     /inference="similar to AA sequence:UniProtKB:Q3J5F9"
                     /codon_start=1
                     /transl_table=11
                     /product="Protoheme IX farnesyltransferase"
                     /protein_id="X:DNCACKPA_00211"
                     /db_xref="COG:COG0109"
                     /translation="MLKPRVTSLVLATIIPGLYLASEQSPSGFLIAITLFGTFLMSSA
                     SFIFNQVIEKDRDAKMKRTSNRPIPSGRISVVQATLVGIAMMGSSFYVLAVYVNLLTA
                     LCAFAALISYVFLYTIFLKPRTTQNIVIGGVAGCVGPLIGYAAIGNSLPVQAWSLFMM
                     IFLWTPAHFWALAIFLKEEYSDADFPMLPVVKGIHQTTKSIFFYTILYSIACVSFYFL
                     ESSMGFLYLIVSLIVCIWMGILSYQLIQNPEPQFARKFFFFSILHLFIINITIVVDHL
                     I"
     gene            complement(68288..69235)
                     /gene="ctaA"
                     /locus_tag="DNCACKPA_00212"
     CDS             complement(68288..69235)
                     /gene="ctaA"
                     /locus_tag="DNCACKPA_00212"
                     /EC_number="1.3.-.-"
                     /inference="ab initio prediction:Prodigal:002006"
                     /inference="protein motif:HAMAP:MF_01664"
                     /codon_start=1
                     /transl_table=11
                     /product="Heme A synthase"
                     /protein_id="X:DNCACKPA_00212"
                     /translation="MNSNSDISSKFSLFYKVSLFLSVLIFLNLLYGPLVRATGSGLAC
                     PDWPFCFGKIFPTFDFQIFMEVSHRYYSAFLGLILLCLTIWTFADKILRKEFGIYLGI
                     AILLLISQINLGRLTVTLKLDPTSVNLHLLNAIAFFLVILTVSINSREKVLHQSEHFI
                     ETTHLFRKDNILYFILLIGIVIQIILGGRVSSHYAGLACPDFPTCWGQWIPDNPLEIV
                     KIQVFHRFGAYAVVLLLVAALSFAIWKNFPTTSRRFLQISMYLVVAQVILGILNIFFG
                     LPKLITALHTGFAVLLLTSTYLSLISRVVVLTNERRAEK"
     gene            69485..69637
                     /locus_tag="DNCACKPA_00213"
     CDS             69485..69637
                     /locus_tag="DNCACKPA_00213"
                     /inference="ab initio prediction:Prodigal:002006"
                     /codon_start=1
                     /transl_table=11
                     /product="hypothetical protein"
                     /protein_id="X:DNCACKPA_00213"
                     /translation="MTQQSGYNRPGFWTFIIVLLGNLAFFAYLSFLHPGVKEHSLNLP
                     ANIQAK"
     gene            69663..70502
                     /locus_tag="DNCACKPA_00214"
     CDS             69663..70502
                     /locus_tag="DNCACKPA_00214"
                     /inference="ab initio prediction:Prodigal:002006"
                     /codon_start=1
                     /transl_table=11
                     /product="hypothetical protein"
                     /protein_id="X:DNCACKPA_00214"
                     /translation="MAFRKSLISGIAFCLFTVSIYSYDPAARFDKNEKPKELEGVGVQ
                     EKLGNQLDLSLSFRDETGKSILLSSFFKRDKPVLLSLVYYKCPTLCNFHLNGVTDVLK
                     KLSWEVGNEFEYVAVSFDPKETFDLASAKKNAYLKEYARGNGQGWHFLTGDQKEITAL
                     AESVGFSYKWNSENEQWIHSSVAYIITPSGKISRYLHGITFDERTLKLSLLEASDGKI
                     GDFTDQFALFCFQFDPGKNTYTLYAYNIMKLGGFFTLLIMAAFLIPFWIRHNRNSELI
                     RKE"
     gene            70513..71514
                     /gene="ctaC"
                     /locus_tag="DNCACKPA_00215"
     CDS             70513..71514
                     /gene="ctaC"
                     /locus_tag="DNCACKPA_00215"
                     /EC_number="1.9.3.1"
[truncated: 9,061,481 more chars]
