# Supplementary material for: Horizontal transfer of the rfb cluster in Leptospira is a genetic determinant of serovar identity
Source: Life Sci Alliance. 2022 Dec 9;6(2):e202201480. doi: 10.26508/lsa.202201480 (PMC9736851; doi:10.26508/lsa.202201480)
Supplement: Supplementary file 9 [file LSA-2022-01480_Supplemental_Data_3.zip › Supp_Data_2-rfb_sequences/sequences_used_Fig_5C/Bataviae_10498023.gbk]

LOCUS       PFBFCONG_1              2096 bp    DNA     linear       08-DEC-2021
DEFINITION  Genus species strain strain.
ACCESSION   
VERSION
KEYWORDS    .
SOURCE      Genus species
  ORGANISM  Genus species
            Unclassified.
COMMENT     Annotated using prokka 1.14.6 from
            https://github.com/tseemann/prokka.
FEATURES             Location/Qualifiers
     source          1..2096
                     /organism="Genus species"
                     /mol_type="genomic DNA"
                     /strain="strain"
     gene            complement(121..1554)
                     /locus_tag="PFBFCONG_00001"
     CDS             complement(121..1554)
                     /locus_tag="PFBFCONG_00001"
                     /inference="ab initio prediction:Prodigal:002006"
                     /codon_start=1
                     /transl_table=11
                     /product="hypothetical protein"
                     /protein_id="X:PFBFCONG_00001"
                     /translation="MNDTPRVFRVQKDRNFTIVKNNFIDDARLSMKATAILLLALRYP
                     DHWRMSVKTMSKFKSDKDSSIASGFKELVTFGYAEFRKGKDPVTGRFNSGWYFFEESQ
                     KPEVQYKVKPTENKRIENQRELFLKEVKESNRKGNKVLDLEQPETPQLENQVVVNSIL
                     PSTKEQKPSRQVFSSQIQNTTREYDQPPQARIEEQKELLEELEIKFKREKNQALGSPQ
                     AEKPQLDFQGGENQPLSSTIYQGLSKQVLFKQILNTSREYGPPAKTHLEEQKQNLYKP
                     KTLSRFQFPDSWLIKFQDYYFKEHGSEMGQPDSELKALNSLYEISKGDWNVIESKIQT
                     LIQLRKQDSRFWYEQSLSPESIAKFWSRLFERKVKPTEKNTKRNEQQNKSIRTESKCN
                     ESKTIQKTPIEEINNLDPYKCFLGWGKSKLLKSQLEYYEQNSDPFKYEGTKKILFEKF
                     VNEVYPVLVSNSEVKKTTIENRKGSAA"
ORIGIN      
        1 cctcccttct ctcttacaaa aaaagtatcc gatcttttta aaggtctttg agaatcaagt
       61 cttgttcttt tttaaacaaa atcggcttta ttacattttg gttggttgag ttaaagaagc
      121 tcatgcagca ctcccctttc tattttcaat tgtagtcttt tttacctctg agttacttac
      181 aagaaccgga tacacttcgt ttacaaattt ttcaaagagt atctttttag ttccttcgta
      241 tttgaaagga tctgagtttt gttcgtaata ttctaattga gatttaagca acttactctt
      301 accccaacct aaaaaacatt tatagggatc taaattgttt atctcttcta tgggtgtttt
      361 ttggatcgtc ttactctcgt tacatttgga ttcagttcgt attgatttat tttgttgttc
      421 atttcgtttt gtattctttt cagtaggttt tacttttctt tcaaataacc tagaccaaaa
      481 cttagcaatc gattcaggac ttaaagactg ttcataccaa aacctggaat cttgttttct
      541 cagttggatc agtgtttgta ttttactttc gataacattc caatctcctt tggatatttc
      601 atatagtgag tttaatgctt ttagttctga gtctggttgc cccatttcac ttccgtgttc
      661 tttgaaataa tagtcttgga attttataag ccaagaatca ggaaattgaa atcgtgataa
      721 cgttttaggt ttatataagt tttgtttttg ttcttccagg tgcgtttttg caggcgggcc
      781 gtactctcta gaagtattta gtatttgttt aaagagtact tgttttgata gtccttggta
      841 tatagtactt gataggggtt gattttcccc accttgaaaa tcaagttgtg gcttttctgc
      901 ttggggtgaa ccaagagcct gatttttttc tctcttaaat tttatttcta attcttctaa
      961 gagttccttt tgttcttcta tgcgtgcttg tgggggctgg tcatattctc tagttgtatt
     1021 ttgtatttgt gaagagaata cttgtctcga tggtttttgt tctttagtac taggtagaat
     1081 tgaatttacc acaacttgat tttcaagctg tggtgtttct ggttgttcta aatctaaaac
     1141 tttatttcct tttctgttcg attctttgac ttcttttaaa aaaagttctc tttgattttc
     1201 tattctctta ttttctgttg gttttacttt gtattgaact tccggctttt gagactcttc
     1261 aaaaaaatac catcccgaat taaatctacc agttactgga tcttttcctt ttcgaaattc
     1321 tgcatagcca aaggtaacta gttctttaaa cccagatgca atacttgaat ctttgtcgct
     1381 tttgaattta gacatcgttt ttaccgacat tcgccagtgg tctggataac ggagggcaag
     1441 aagtagaatg gctgtcgctt tcatacttaa acgagcatca tcgataaagt tattttttac
     1501 gattgtaaag tttcggtctt tttgtacccg aaagactctt ggagtatcat tcatatatgg
     1561 ttctcttgtt acagtgttgt gaggtgagtc tggatgtttc taaaaagttg gcgggagaaa
     1621 cggtatatcg tttccaaagt catttctttt tgttttttaa tcctactcga tccgttttca
     1681 ctttggcaca aaaacgaata tcggaagttt gatttctaaa aaaattcaat cttaaggtaa
     1741 attttgggat tcaatctttg cgttgggttt aacttgaatt tgatctaaaa aaagggcgaa
     1801 aaattgttcg gtctacattt tagatttttt ctaaaatctg ttttccaact cgggaattcc
     1861 ctgtcttggg tttcctagtt taggaaggag tgttttacaa agttgtgagt ttaataaaat
     1921 acccacaatc gttcagaaaa atcttgtggt tactcatgtt agagaattgg aatttccatt
     1981 ttatcgggaa aaaatatatc tactttttgt ttcgattcaa taaagaaaaa tggagttttt
     2041 aattttattt aaaacacatt aaaacccatt tttaaataaa atataataat ttaaaa
//
LOCUS       PFBFCONG_2               280 bp    DNA     linear       08-DEC-2021
DEFINITION  Genus species strain strain.
ACCESSION   
VERSION
KEYWORDS    .
SOURCE      Genus species
  ORGANISM  Genus species
            Unclassified.
COMMENT     Annotated using prokka 1.14.6 from
            https://github.com/tseemann/prokka.
FEATURES             Location/Qualifiers
     source          1..280
                     /organism="Genus species"
                     /mol_type="genomic DNA"
                     /strain="strain"
ORIGIN      
        1 taaatacgtt aatttccctt tgccgtgggg gtcaccatca tcattaaaga atccttcgta
       61 atgatctcca ttttcaaacc aactgaaaac tgatttagaa gtatctatct ttccattgat
      121 aaaatagata gttgaaattt tttcagggtc gtcttgtttg taagctttca tcaaaccatg
      181 atatttaccg tttttgaagt tgacctctcc gattacacct tcttcattct gtaatttgcc
      241 ttttccgttt tgacaatctc cttcgatgca agttcgtttg
//
LOCUS       PFBFCONG_3               255 bp    DNA     linear       08-DEC-2021
DEFINITION  Genus species strain strain.
ACCESSION   
VERSION
KEYWORDS    .
SOURCE      Genus species
  ORGANISM  Genus species
            Unclassified.
COMMENT     Annotated using prokka 1.14.6 from
            https://github.com/tseemann/prokka.
FEATURES             Location/Qualifiers
     source          1..255
                     /organism="Genus species"
                     /mol_type="genomic DNA"
                     /strain="strain"
ORIGIN      
        1 gagttcccac attttccgat ttttaacact ttacaatgac taaattcgag acatctcact
       61 taaaaaaatt caattttttt cggtgagtct gtctcactca cattcatccc tttctatgtt
      121 tctttcgtga tttcattgga ggttcaatac gatgaaacaa aataaaaata aatttcaaag
      181 gggaatgttg aagatcgcga ttttcgcaac tacggcattg tttctaatta cgaattgtaa
      241 aaaagataag gacga
//
LOCUS       PFBFCONG_4             78665 bp    DNA     linear       08-DEC-2021
DEFINITION  Genus species strain strain.
ACCESSION   
VERSION
KEYWORDS    .
SOURCE      Genus species
  ORGANISM  Genus species
            Unclassified.
COMMENT     Annotated using prokka 1.14.6 from
            https://github.com/tseemann/prokka.
FEATURES             Location/Qualifiers
     source          1..78665
                     /organism="Genus species"
                     /mol_type="genomic DNA"
                     /strain="strain"
     gene            792..1295
                     /locus_tag="PFBFCONG_00002"
     CDS             792..1295
                     /locus_tag="PFBFCONG_00002"
                     /inference="ab initio prediction:Prodigal:002006"
                     /codon_start=1
                     /transl_table=11
                     /product="hypothetical protein"
                     /protein_id="X:PFBFCONG_00002"
                     /translation="MKQHSLKKLRRSIFVVLLTFFLAASDSYADESEKKTYSTKNIDV
                     TVKDKDGYNHFLVFTKVMTPDKSYVAYNVEFWVNNYVYSEMDTFSQISFKAGKKSFNG
                     NFYKSDVSSNALVLYFYMEESVIKGLLASSADRLSIFQKNKTVFEYTIATKDNFKKAL
                     KEITTVE"
     gene            complement(2090..3085)
                     /gene="glpQ_1"
                     /locus_tag="PFBFCONG_00003"
     CDS             complement(2090..3085)
                     /gene="glpQ_1"
                     /locus_tag="PFBFCONG_00003"
                     /EC_number="3.1.4.46"
                     /inference="ab initio prediction:Prodigal:002006"
                     /inference="similar to AA sequence:UniProtKB:P37965"
                     /codon_start=1
                     /transl_table=11
                     /product="Glycerophosphodiester phosphodiesterase"
                     /protein_id="X:PFBFCONG_00003"
                     /db_xref="COG:COG0584"
                     /translation="MIKRISQSMNLKIKVGFLLKPLVVFIFYFGTNFCSSSSILNKPL
                     NGSLDLQGHRGARGLKPENTWPAFEEAIRYGMTTLELDTVLTKDNKIIIHHDSFTNPT
                     ICQKKDGTQIVSTSLYELTLSELKQLDCGAKKNPKYFEQIPVPGTELITIEEFFTLVA
                     NAEKKNPNRTKLKFNIETKFPDDSNSQIPIGKVKEHVNLLVQAIENAKVTDRTTIQSF
                     YLPALTIVKEINPKLKTSALFSLTYFQGAMMKLGFGNGTRQDALQKTLEVKADIISPY
                     FLYVTKEFVQKIHSHKISVIPWTVNDVEDMKKLIDAGIDGIISDYPDRLAHIIKN"
     gene            4346..4834
                     /locus_tag="PFBFCONG_00004"
     CDS             4346..4834
                     /locus_tag="PFBFCONG_00004"
                     /inference="ab initio prediction:Prodigal:002006"
                     /codon_start=1
                     /transl_table=11
                     /product="hypothetical protein"
                     /protein_id="X:PFBFCONG_00004"
                     /translation="MYQKLWIITICFFVTFPTMSQNQPNFSDYGNPIHLEVAKKIALK
                     AQSEAKKNGWKMVISIVDSGGNLVLLEKMDGAQFASIDISQGKAKCANNFRRSTKIME
                     ETVAAGGIGLRILALPNVYPLEGGELILIDGKIAGAIGVSGGTSVQDGQVARSGLEIL
                     KE"
     gene            complement(5626..6033)
                     /locus_tag="PFBFCONG_00005"
     CDS             complement(5626..6033)
                     /locus_tag="PFBFCONG_00005"
                     /inference="ab initio prediction:Prodigal:002006"
                     /codon_start=1
                     /transl_table=11
                     /product="hypothetical protein"
                     /protein_id="X:PFBFCONG_00005"
                     /translation="MSLKKYNGSCHCGKIRYELDLDLSKGTSKCNCSYCSKVRNWSSM
                     VKPNAFHLITGENELGSYQFGTKSATHQFCKNCGVRLFTKGHLEELGGAFISVSLATL
                     DNVDLEELITSPLWYADGLHNNWRTQPSEIRHL"
     gene            complement(6858..7241)
                     /gene="fliE"
                     /locus_tag="PFBFCONG_00006"
     CDS             complement(6858..7241)
                     /gene="fliE"
                     /locus_tag="PFBFCONG_00006"
                     /inference="ab initio prediction:Prodigal:002006"
                     /inference="protein motif:HAMAP:MF_00724"
                     /codon_start=1
                     /transl_table=11
                     /product="Flagellar hook-basal body complex protein FliE"
                     /protein_id="X:PFBFCONG_00006"
                     /translation="MEINSNSSLWHSYNSGYNGNKPHPLSPKGDQVKVSITEDRHYKD
                     VKQPVSPDYVAESFSEAMKNALTSVNDLQVEADELTQKMVFDPNSVDAHQVMIASEKA
                     RVALTFTKTIADGVVRAYRELTSLR"
     gene            complement(7244..7705)
                     /gene="flgC"
                     /locus_tag="PFBFCONG_00007"
     CDS             complement(7244..7705)
                     /gene="flgC"
                     /locus_tag="PFBFCONG_00007"
                     /inference="ab initio prediction:Prodigal:002006"
                     /inference="similar to AA sequence:UniProtKB:P0A1I7"
                     /codon_start=1
                     /transl_table=11
                     /product="Flagellar basal-body rod protein FlgC"
                     /protein_id="X:PFBFCONG_00007"
                     /db_xref="COG:COG1558"
                     /translation="MGLFSSINISATGLSAQRLRMDVISNNIANSTTTRNTNGDGPFR
                     RDRVVMTPINLRTKWRSPVYPFGVSPGEGKGVKVMKVEKDMTPLRLVYDPTHPDSIQI
                     GPKKGYVEMPNVNIVTEMTDMISASRSYEANVQMINGSKAMFNKALEIGRA"
     gene            complement(7771..8202)
                     /gene="flgB"
                     /locus_tag="PFBFCONG_00008"
     CDS             complement(7771..8202)
                     /gene="flgB"
                     /locus_tag="PFBFCONG_00008"
                     /inference="ab initio prediction:Prodigal:002006"
                     /inference="similar to AA sequence:UniProtKB:P24500"
                     /codon_start=1
                     /transl_table=11
                     /product="Flagellar basal body rod protein FlgB"
                     /protein_id="X:PFBFCONG_00008"
                     /db_xref="COG:COG1815"
                     /translation="MFEKTHFMKTQDLLERGMNNSIFKRKVISDNIANADVPHFKRSE
                     VIFESMIKRAIESEKIEAIKEVPTQISDERHIQFFKPLDYREVQPKANTDYLTTMRAD
                     GNNVDVEKEVVEASNSQMQYMMMAERINQNYRELKQVMRMA"
     gene            8324..8614
                     /locus_tag="PFBFCONG_00009"
     CDS             8324..8614
                     /locus_tag="PFBFCONG_00009"
                     /inference="ab initio prediction:Prodigal:002006"
                     /codon_start=1
                     /transl_table=11
                     /product="hypothetical protein"
                     /protein_id="X:PFBFCONG_00009"
                     /translation="MSEIPETIEITPDLSTLFHDYYTFRTILMEAIAKKPKNIVLNLG
                     NIPIMNSISISSLIWFLKNARSEGIGCTISSIHPDLLNTFEVLNLKDYLEVQ"
     gene            9011..9352
                     /locus_tag="PFBFCONG_00010"
     CDS             9011..9352
                     /locus_tag="PFBFCONG_00010"
                     /inference="ab initio prediction:Prodigal:002006"
                     /codon_start=1
                     /transl_table=11
                     /product="hypothetical protein"
                     /protein_id="X:PFBFCONG_00010"
                     /translation="MKRIVLVSTLILFLFTACKKKEELILGDWVKIKECSEKGECINQ
                     EKRNHLQIFPQGLAKYDAFHLTYKMQGDDIHFNLADLAFDLEYRILKVNEKELRLFNK
                     KTNAEEYFEKN"
     gene            9385..10434
                     /locus_tag="PFBFCONG_00011"
     CDS             9385..10434
                     /locus_tag="PFBFCONG_00011"
                     /inference="ab initio prediction:Prodigal:002006"
                     /codon_start=1
                     /transl_table=11
                     /product="hypothetical protein"
                     /protein_id="X:PFBFCONG_00011"
                     /translation="MKRIFYLFLFLFFLSGILFANEEDESFPESNQDQVPLSPTDAAR
                     RKIQITALNTETVNLIRANNLSKASINIDKIKKLDENSVEYHYLKGSYLYAQGRYPQS
                     KNSLLKAIQIHSSHDPSYYLLGMIFVQRNKWAKSLEYFQKAVELSNYNPFYRINLALA
                     YFETGNFLRAKAEAERAIELKPNFRAAKLLLLKSNFLLGNKADAYSQCVDFVKEGFIS
                     KEYMLIHARLVMEIHQNYRKAIKIYSQYGELPLHEKRFLAQAYYNTGNYRAAAAAYQS
                     VIQLKIVEEEDKIQYIRSLSFIKDYKRLESFVAFWLQEEPDKRKKIQEALDIAELLKE
                     NDSKVFHMFPSRSPY"
     gene            10632..11873
                     /locus_tag="PFBFCONG_00012"
     CDS             10632..11873
                     /locus_tag="PFBFCONG_00012"
                     /inference="ab initio prediction:Prodigal:002006"
                     /codon_start=1
                     /transl_table=11
                     /product="hypothetical protein"
                     /protein_id="X:PFBFCONG_00012"
                     /translation="MQKLDHKPKISIPAIFVIICFFVLVWYLPAHERFGFFNIAFWFV
                     YLIALVGFISILSDLLSFFMKKRRAQDFAISIILFIFSIYYSIGVYEVIISIQETENY
                     LSTKGKILENEIRWTGDIASKRSTEFYLHLKYSYTSPDGVEQIGSYTYLYRTDLPSRD
                     ESKSFVKKYPIGSEITVFYNPKNPQISCLFQGFDGGMDWFLYLEIIDLLFVILLIYVS
                     IRFLYLGITDQGSVKNDSRLIQEKDEQIFKNQIGTLPSNTECTHEEHFYIFKIRWISY
                     LMFIVLSMPIFVSIGFIFFYRGYENLFLFQNRNPAIIEIISILFFIFGIIAVVLISFN
                     KTIIRLNRVSCIIYNSPIRWRRIKKLELANLKNYFIIENPTFFGNELWAKDLENNDIF
                     IDRFDSYDQVVFFKKFMENLT"
     gene            complement(11963..12379)
                     /gene="ybaN"
                     /locus_tag="PFBFCONG_00013"
     CDS             complement(11963..12379)
                     /gene="ybaN"
                     /locus_tag="PFBFCONG_00013"
                     /inference="ab initio prediction:Prodigal:002006"
                     /inference="similar to AA sequence:UniProtKB:P0AAR5"
                     /codon_start=1
                     /transl_table=11
                     /product="Inner membrane protein YbaN"
                     /protein_id="X:PFBFCONG_00013"
                     /db_xref="COG:COG2832"
                     /translation="MEIKDYSDEVRLHRSRLVRFLLFITGSISLALGIIGIFTPILPT
                     TPFLLLSAACYARASHRFYNWLMNNRYFGSYIRDWRIHKMIPLRAKILAISMIFLTIG
                     TTVFFFIPILAVKILVSLIGIFVVIYLIRIPTKRKN"
     gene            complement(12836..13216)
                     /locus_tag="PFBFCONG_00014"
     CDS             complement(12836..13216)
                     /locus_tag="PFBFCONG_00014"
                     /inference="ab initio prediction:Prodigal:002006"
                     /codon_start=1
                     /transl_table=11
                     /product="hypothetical protein"
                     /protein_id="X:PFBFCONG_00014"
                     /translation="MNEKDLFSQIDSLDPDLETSLVRYLDTLIHYNQDQMDGKGLATH
                     EELETGTFTMLRLLQKNLSYLPLYLRYLGSLDLEHTVAQLDVLFSLKKQYSSEQLKPL
                     KEFVKNANIESFLWRLENDETLED"
     gene            complement(13501..14478)
                     /locus_tag="PFBFCONG_00015"
     CDS             complement(13501..14478)
                     /locus_tag="PFBFCONG_00015"
                     /inference="ab initio prediction:Prodigal:002006"
                     /codon_start=1
                     /transl_table=11
                     /product="hypothetical protein"
                     /protein_id="X:PFBFCONG_00015"
                     /translation="MKSLIKIYLTLILFLLIFQCKNSDKENALLLAGASLIIAQELEA
                     QSLMSGPVLIDQETELTNYQFKFYNSTQKLTLEAYFSKPAGMGPFPLIVMMHGCAGAH
                     SNSDASKPPSSLYTEWASRGKTLGYATLLIDSFTPRNAPQNQCSNGAGVGTSEVTDRP
                     TDAYAALAYVKRSKVVNNDRIVLLGWSHGGSSVFATVDTNSTLQYRSENQRPFKAVIS
                     FYPGCGLNNAFGGISNSQYLPYTHIKILAAGADPLYTGGYCNTRVSRAQTLGASSATN
                     NSIAMTVYPNTHHSFDEAKAVSSKFDTNDVAAKPNADQEAVNFFQLYNP"
     gene            15124..15819
                     /locus_tag="PFBFCONG_00016"
     CDS             15124..15819
                     /locus_tag="PFBFCONG_00016"
                     /inference="ab initio prediction:Prodigal:002006"
                     /codon_start=1
                     /transl_table=11
                     /product="hypothetical protein"
                     /protein_id="X:PFBFCONG_00016"
                     /translation="MKFFSIIFHPTLILPWGILIAFSTGARYEPWEIATASIPIILQG
                     GTDWGGSCLFAGWVANYLFFSFAAPIYATVSVPETSEVNFITTLQSVVKKMKWYIFFF
                     LLLGPITIFQDTLITPNDHRNLFLFFFVFYTFLILYISTLLYFKIRYRVIFSVIPLLI
                     LFLLMSDGITTKAGQWNVQGVDPEIHVRGIRHQLFLNWHKLCDFIFGDVKTDPLIKIE
                     DFLFSISKSLSKD"
     gene            complement(16256..16786)
                     /locus_tag="PFBFCONG_00017"
     CDS             complement(16256..16786)
                     /locus_tag="PFBFCONG_00017"
                     /inference="ab initio prediction:Prodigal:002006"
                     /codon_start=1
                     /transl_table=11
                     /product="hypothetical protein"
                     /protein_id="X:PFBFCONG_00017"
                     /translation="MDILLFDESQKIESALVEGSIGTDSLLVPDDYWNRLNVQERKAL
                     RGKLPILLRKYSKQIASMERLHYKAGKIKYNRGVGKMKKFSVRVHTGVWATLGVLAAA
                     HGVSRCYLFNYMLWLEELGGKENFFVKTLNQGVPSFHWTYKMTWKIDRRQNLISRELQ
                     FEPNPMTNKYPYYLKQ"
     gene            17036..17239
                     /locus_tag="PFBFCONG_00018"
     CDS             17036..17239
                     /locus_tag="PFBFCONG_00018"
                     /inference="ab initio prediction:Prodigal:002006"
                     /codon_start=1
                     /transl_table=11
                     /product="hypothetical protein"
                     /protein_id="X:PFBFCONG_00018"
                     /translation="MDAHKQTISIAYLTSNTKEIVKEQQIKHEKGQIKKFVNKLKSRL
                     KIHECRPTDRHSEMKYIVVTKQE"
     gene            complement(17472..17639)
                     /locus_tag="PFBFCONG_00019"
     CDS             complement(17472..17639)
                     /locus_tag="PFBFCONG_00019"
                     /inference="ab initio prediction:Prodigal:002006"
                     /codon_start=1
                     /transl_table=11
                     /product="hypothetical protein"
                     /protein_id="X:PFBFCONG_00019"
                     /translation="MIQEKTRIRIFDSKSLLRNNLVDLIASLLSVLILSEFCLGIFSG
                     AIKVHFTPKEF"
     gene            complement(17701..20595)
                     /gene="gcvP"
                     /locus_tag="PFBFCONG_00020"
     CDS             complement(17701..20595)
                     /gene="gcvP"
                     /locus_tag="PFBFCONG_00020"
                     /EC_number="1.4.4.2"
                     /inference="ab initio prediction:Prodigal:002006"
                     /inference="similar to AA sequence:UniProtKB:P74416"
                     /codon_start=1
                     /transl_table=11
                     /product="Glycine dehydrogenase (decarboxylating)"
                     /protein_id="X:PFBFCONG_00020"
                     /translation="MNSTLQNQTKTNLEKVGTDPLDTFPRRHIGPNLQQTAEMLKELG
                     LSSVEELIDKAVPVGIRLKKSLDLPKASTEHKILQNLKGIASQNQVFRSYIGAGYHSC
                     IIPGVIQRNILENPGWYTAYTPYQAEISQGRLEALLNFQTMIIDLTGLEISNASLLDE
                     GTAAAEAMFLAYSVRKNETAKKFFVSELCHPQTIDVVVTRANPLGIEVQIGNHESIEL
                     NEDFFGVLLQYPATDGKIIDYTSFIQRSHNVGAISTVAADLLALTLLKSPGEMGADIA
                     VGSSQRFGLPLGFGGPHAGYFATKDEFKRSMPGRLIGVSKDSQGNSGLRLSLQTREQH
                     IRRDKATSNICTAQVLLAVISSMYAVYHGPEGLKNIATRIYKFTSIFANVLKNAGFSI
                     TNEFFFDTITIQAGTKVQEILNRAYSKKINFREYKDGKIGITLDETVNLEDLKDLLEI
                     FEIKNTDIEKLFVDVSNVPDSFKRKTSYLTHPVFQSHHTETKMLRYIRKLESRDLSLT
                     TSMIPLGSCTMKLNATTEMYPVTWPEFGAIHPFAPADQTKGYKIIFEQLEKWLCEITG
                     FAGVSLQPNAGSQGEYAGLLAIRRYHESRNESYRNVCLIPISAHGTNPASAAMAGFQV
                     VVVSCDPNGNVDLEDLKAKAEEHKKDLAALMITYPSTHGVFEESVKEICQIVHSCGGQ
                     VYMDGANMNAQVGLTSPGEIGADVCHLNLHKTFCIPHGGGGPGVGPIGVAKHLVPFLP
                     GHVLVDNATGNEHGAVSAAPWGSASIVLISWVYIALMGSEGLTNATRNSILNANYIAK
                     RLEKVYPVLYKGKNGFVAHECILDLRPFKKSAGIEVEDVAKRLIDYGFHAPTMSFPVP
                     GTLMIEPTESESLEELDRFCEAMLLIYQEILDVQNGTLDKTDNPLKNSPHTAAMVTSD
                     RWDHLYPRERASYPASWLKDHKFWPYVGRVDNVYGDRNLVCSCLPIESYQ"
     gene            complement(20635..21027)
                     /gene="gcvH"
                     /locus_tag="PFBFCONG_00021"
     CDS             complement(20635..21027)
                     /gene="gcvH"
                     /locus_tag="PFBFCONG_00021"
                     /inference="ab initio prediction:Prodigal:002006"
                     /inference="similar to AA sequence:UniProtKB:P64214"
                     /codon_start=1
                     /transl_table=11
                     /product="Glycine cleavage system H protein"
                     /protein_id="X:PFBFCONG_00021"
                     /translation="MAETQAPTGYLFSEKHEWVKVEGDMALIGISDFAQSALGDIVFV
                     DLPKTGKNIKQFETFGTIESVKAAEDLYAPIGGEVIESNSALSKNPGDVNSKPFDSWM
                     IKVKGFSTSELDKLLTPEKYKALVAGLE"
     gene            complement(21045..22235)
                     /gene="gcvT"
                     /locus_tag="PFBFCONG_00022"
     CDS             complement(21045..22235)
                     /gene="gcvT"
                     /locus_tag="PFBFCONG_00022"
                     /EC_number="2.1.2.10"
                     /inference="ab initio prediction:Prodigal:002006"
                     /inference="similar to AA sequence:UniProtKB:P54378"
                     /codon_start=1
                     /transl_table=11
                     /product="Aminomethyltransferase"
                     /protein_id="X:PFBFCONG_00022"
                     /db_xref="COG:COG0404"
                     /translation="MNRKFSLKINLSLYGTGKNWYMENLMSQDKKTPLYETHRTLGAK
                     MIPFGGWDMPVQYSGIIAEHNATREAAGLFDVSHMGEIFITGNPKSILLFLESITCNS
                     VASLSDFQVQYNAILNQNGGLVDDVTIYKFSSEKYMICSNASNYEAVTEHLLEHLPIS
                     GVKVDNQSLQWHQIALQGPKANEIFSKFLKRDLDSIQYYRFMLLPYQGEEIIVSRTGY
                     TGEDGFEIYSSIPIGLKLWNELLEFGKPYGLLPCGLGARDTLRIEAKYPLYGHELNDQ
                     WTPIESGIGWIVKEKENPYFSSEKILFQKKNGVPSKIVSFALTEAGVPRENFRVLDSQ
                     GNEIGKTTSGTFSPSLKKGIGLALIQSEKIKDGEPIQIEIREQPKQAIITMKPFIPGS
                     IRKN"
     gene            22926..23186
                     /locus_tag="PFBFCONG_00023"
     CDS             22926..23186
                     /locus_tag="PFBFCONG_00023"
                     /inference="ab initio prediction:Prodigal:002006"
                     /codon_start=1
                     /transl_table=11
                     /product="hypothetical protein"
                     /protein_id="X:PFBFCONG_00023"
                     /translation="MRKIIFIIVVLIFGLTTNVCNYLSPQEKCMEDNACRNRAQACFA
                     GFALVNVLFHIEVSNEEITSRAFLCNTLQSNCELDCYRKHPY"
     gene            23669..23998
                     /locus_tag="PFBFCONG_00024"
     CDS             23669..23998
                     /locus_tag="PFBFCONG_00024"
                     /inference="ab initio prediction:Prodigal:002006"
                     /codon_start=1
                     /transl_table=11
                     /product="hypothetical protein"
                     /protein_id="X:PFBFCONG_00024"
                     /translation="MKKFYILMLILTLFVVQCSELSPRQKCYEDNYCKSADADCIAAS
                     LLISSLFENNNSRTNTGTTNGGTTNGNTTTNSNSSSSLLSVLYNPLFCIGSKASCEAD
                     CDKKHPY"
     gene            complement(24268..25941)
                     /locus_tag="PFBFCONG_00025"
     CDS             complement(24268..25941)
                     /locus_tag="PFBFCONG_00025"
                     /inference="ab initio prediction:Prodigal:002006"
                     /codon_start=1
                     /transl_table=11
                     /product="hypothetical protein"
                     /protein_id="X:PFBFCONG_00025"
                     /translation="MFRIWIVFLCFGFSLSLFSQESSKLGEKEIRSSQRVRFINRSSA
                     RAGEEVRGTNEKVGSGLAESLKKEPDKTHTQGGISVTRIAPEEKKFGADVISVLEDSD
                     FGHINSIQRILTGFVKLNFGYDDKNSDILATYILYYNAIHRKDKSYISKKYSNSVIKF
                     VTPQSIGISKRYSEWPGKTQILIPLVEDVLGKDVHTDELEDEVNKELDKKKDGQSEKD
                     KFGDLQNEKNKKELEELKRRKEENQNKQKEISDKETKTDKELQELNKDPVKNKVQIVE
                     KKKEKEQIQKEKEAVKKEEQKLKEKEKEVVKKDEERKNNNSSSSSSSSSSSSKSDSKS
                     DSSSSKSGSDKSASDDKKSEAELKKELADTKKELETKKEEEKKKEEFDKNVVGGKILF
                     LKTLKYLDKGHYNNELQVLDPTKDDTIIRGDFNKICGRTFEIVDGKALVIGFEDGHSS
                     NHKLILIDQETLKPVLFAEDNIFWRSPMIIKGDEIYAFEEVEEKYYLSRFGKDLKKQA
                     KSSEEISPNSNVTFYGEKIYVTGKEESSGNIQITVFNKADLKLIKKIKP"
     gene            26101..27192
                     /gene="serC"
                     /locus_tag="PFBFCONG_00026"
     CDS             26101..27192
                     /gene="serC"
                     /locus_tag="PFBFCONG_00026"
                     /EC_number="2.6.1.52"
                     /inference="ab initio prediction:Prodigal:002006"
                     /inference="similar to AA sequence:UniProtKB:Q9HZ66"
                     /codon_start=1
                     /transl_table=11
                     /product="Phosphoserine aminotransferase"
                     /protein_id="X:PFBFCONG_00026"
                     /db_xref="COG:COG1932"
                     /translation="MYLFQERIYNFGAGPAMLPNEVMEIAAAEFLNYKGSGMSVMEVS
                     HREPLFEDVITEAEILLRKLLNLGEDYSIAFFSGGATLHFSALPLNLLKEGESFDVAH
                     TGIWTKKAWEEGLKFNEVNVIYDSTNNNFTDVPVLTDSNLSGKGKYLHITSNNTIYGT
                     QYPEIPKIKQIPLVADMTSELLSRKIDVKDFGVIFAGAQKNIGPSGLSLAIIRNDLLG
                     ISGRKIPILLDYSVMVKNRSLYNTPSTYSIYIAKLVFEWLLKLGGIEAIEKVNEQKAK
                     LIYDFIDSSSLYVCPVQKRARSKMNVVFLLKDKNLDSKFLDEAEKNGLHGLGGHRLVG
                     GFRASIYNSMPLTGVQKLVSFMKDFESKI"
     gene            27192..27791
                     /locus_tag="PFBFCONG_00027"
     CDS             27192..27791
                     /locus_tag="PFBFCONG_00027"
                     /inference="ab initio prediction:Prodigal:002006"
                     /codon_start=1
                     /transl_table=11
                     /product="hypothetical protein"
                     /protein_id="X:PFBFCONG_00027"
                     /translation="MKFLSFKKFFLILIRVFTLVGALSGGLLASGLNFNTQLPIKDCF
                     TNETTSSELSNLYKSTFPLEEKKRIAETIAYKEGKSRFQSIVCIQNKNLSEEDQSKLF
                     MDWNRHIFTYAELNSYYENYILSDDKTRSLNSIEWELLTTHLKQKKELLTRLNDATGF
                     ALNGEKISEENFSMIYLSLFLLQIEFWDAMPKTFRDSIL"
     gene            28278..28715
                     /gene="rpiB"
                     /locus_tag="PFBFCONG_00028"
     CDS             28278..28715
                     /gene="rpiB"
                     /locus_tag="PFBFCONG_00028"
                     /EC_number="5.3.1.6"
                     /inference="ab initio prediction:Prodigal:002006"
                     /inference="similar to AA sequence:UniProtKB:P37351"
                     /codon_start=1
                     /transl_table=11
                     /product="Ribose-5-phosphate isomerase B"
                     /protein_id="X:PFBFCONG_00028"
                     /db_xref="COG:COG0698"
                     /translation="MKKIGIASDHGGFELKEFLRKSLAGELEIVDYGTKDESSVDYPI
                     VISAACKKVLSKEVEGLIALCGTGIGASIAANRMSGIRAALCHDQFTAEMSKRHNNAN
                     VLVLGGRIIGKELALNIVRTWINTSFEGGRHERRVNQLETLNS"
     gene            28779..30701
                     /locus_tag="PFBFCONG_00029"
     CDS             28779..30701
                     /locus_tag="PFBFCONG_00029"
                     /inference="ab initio prediction:Prodigal:002006"
                     /codon_start=1
                     /transl_table=11
                     /product="hypothetical protein"
                     /protein_id="X:PFBFCONG_00029"
                     /translation="MISKYLKKYSDFHKLSSVAYNVLMFVDHVFVVSCSVLHQNSGFS
                     NNSYVLKLWNKIKIVFLLTILFFYPFSLFTETKTFPLDDLQKNGLELSGNNSENKVLK
                     LQTKNRSFGSELYLDFESGNPSDLKDASGNYKILMSSYLPDSENVFHSKRSARFSGKR
                     TGIKIAHSYSGLLTSKDLTKEFYISFSFLPGTVEKDATLISKLYETSGNSYGWDLKIA
                     DDRLKAGFYSFFETEEKRFLSLYLTSNTTLKKNQWNRVLLYFNPNDREIVLYLNGKES
                     ARAAVPASQNLTRIGFHADDTTSFRIASSYYGWMENFSVFPGKPNPSSEDTSFPGQNF
                     DSETHTSESKFGIGISPVYKSKYSSSFLEEVQLKAVVPTSSALELYLRVSPVPFTPNS
                     ESPAWIGVDLRKLENSKIDSLEPDIYRIPLKYSLKKFLGITEDKTDLLPFRYYQWRVK
                     FKSDPSGNKTPELKNISLTFRETNPPVRPLGLKVAENGVDDSGPSVCLNWKSNPEKDV
                     INGGGYFIHYGIHPDRMVGIVRGTLGESGETPNKKNRPKHPASDYLDPISGLPPGKNY
                     IHIQEYYNKLSTCIDNRIISLNSEILLEKNQLFLKKGTTYFFRISAYNKFYHFQNGKD
                     QVSTLSDPVEVYFLSE"
     gene            complement(30663..31079)
                     /locus_tag="PFBFCONG_00030"
     CDS             complement(30663..31079)
                     /locus_tag="PFBFCONG_00030"
                     /inference="ab initio prediction:Prodigal:002006"
                     /codon_start=1
                     /transl_table=11
                     /product="hypothetical protein"
                     /protein_id="X:PFBFCONG_00030"
                     /translation="MKYYLSKSLLEIVIQDPSDLKTIVVESIERLIKEQHLFYTGTIS
                     ILPLLEKEKDPIQKEIIWSQIKRLCLEILDFKAENLSLAQKLSLEFGNIEWVWNEISI
                     AIQKDLDGFITVDKNLPDQKMIKILLAQKINFNGIT"
     gene            complement(31076..31264)
                     /locus_tag="PFBFCONG_00031"
     CDS             complement(31076..31264)
                     /locus_tag="PFBFCONG_00031"
                     /inference="ab initio prediction:Prodigal:002006"
                     /codon_start=1
                     /transl_table=11
                     /product="hypothetical protein"
                     /protein_id="X:PFBFCONG_00031"
                     /translation="MAKVDKRFQLLMTEEELELLKKEAEKRNLSAGEMLRLSFRNEVY
                     RSDSYERLEALKILSKLK"
     gene            complement(31264..31866)
                     /locus_tag="PFBFCONG_00032"
     CDS             complement(31264..31866)
                     /locus_tag="PFBFCONG_00032"
                     /inference="ab initio prediction:Prodigal:002006"
                     /codon_start=1
                     /transl_table=11
                     /product="hypothetical protein"
                     /protein_id="X:PFBFCONG_00032"
                     /translation="MYFVHLLIWFLYFVFYISSLFATEENRKEWNKSVKEKILKMNEA
                     REETESIPYLEKFVEKNPADLTVKLWYARALFYRKDLEIPEHSEEIFSRTEKLKKIKT
                     NYLLAAKTFEEVLKYLSQATPRDPDLGKWHFLWAMSEWYAGREDRAIQIFKKSFKYDF
                     RLNEANYNIACIYQTLGQLKDAEIYFRAYLKNDKEMREEN"
     gene            complement(31886..33976)
                     /locus_tag="PFBFCONG_00033"
     CDS             complement(31886..33976)
                     /locus_tag="PFBFCONG_00033"
                     /inference="ab initio prediction:Prodigal:002006"
                     /codon_start=1
                     /transl_table=11
                     /product="hypothetical protein"
                     /protein_id="X:PFBFCONG_00033"
                     /translation="MTGLKLRIAILILSVLSFFYYRFIPYFPDGIYYKNRMNSAFTNL
                     NEELRRLETGLGQINSISELENLQLEFPIVSGLKFVTESDLSSRKDPEGKLLKETLKD
                     GTSRLFFLKPSLVFCLPHPEKKKLILAELREDLFRVSFSGVESMLIPDLKFGGYAEPG
                     SFNKGRISFLLIEELSRSENAVNRIEIGSSPFIGYYYATPENSYGFLKGILILKPGND
                     GLFFLFLSGFLILLFLIDFMIRILRIKRNFFTHKEGKEIQEIIGQISKRIDALQTAKQ
                     KAIESAQKSEVEEIQTLTSEEVDFDLQNVPIPMKEVKQEDGPSIFVLPFELKREGYVS
                     PAFLRDPEKFKEPEPIAPEIEKKRSEIFTPELQDLISKVNEPIREKPDIQIAKQEIEP
                     EPISTNHTELGPGYMKWLNTLPIRERRKILEVLDELRYGLESEYSFILKYYISVFLDL
                     KLYGFAIHYYDRRNGSYSPFVTQGLRERTSGNMIFLYDDQYIGKESGTYSIIEITDER
                     KMDRFFRKKFDPIDLEICTSILTIPLSNFGIPFRFFLFFKDPLTKENAQEIENLIFHS
                     LEPVIPAFEEYDRKILGELFRDKRDVVSSRVHLMRIATDGERGLTRSFKIEFHGKNFK
                     TLESLRKKTMSQISEIIGPEDICFGIGVGAFGLYTRKNLEKQIRSLIDQTGNPYDFVE
                     DIYPENGKNLFIYL"
     gene            complement(33973..34905)
                     /locus_tag="PFBFCONG_00034"
     CDS             complement(33973..34905)
                     /locus_tag="PFBFCONG_00034"
                     /inference="ab initio prediction:Prodigal:002006"
                     /codon_start=1
                     /transl_table=11
                     /product="hypothetical protein"
                     /protein_id="X:PFBFCONG_00034"
                     /translation="MTFDLYRKIAFALTLILLGLIPISIPFFKKEWKESSMEFSLNPA
                     GNEGILKRESFLKVWSDIKKAPLFEAGPKIEYSIRNFSLPKQAKELGESLLKNLELRS
                     IKIYDSSYHLVYSSESTKEIFNKDLRLGDLKISPSGINFDSMGIPIYRSKNGEWFLWM
                     NGFTLGTHVSIPFNIREKQIYWIFESEKIGHDSLIGSNDLRSLNYPDNLEEILAEFNK
                     PTISWKERPLWEKNKIGNHIIFLSYDKGSRIKQLILIFSFLSFLLGACGLGILSSTLV
                     HSIIVEKEFDHKEKVLKMRDVFLRIIQLLKRDLS"
     gene            35018..35989
                     /gene="gpmI_1"
                     /locus_tag="PFBFCONG_00035"
     CDS             35018..35989
                     /gene="gpmI_1"
                     /locus_tag="PFBFCONG_00035"
                     /EC_number="5.4.2.12"
                     /inference="ab initio prediction:Prodigal:002006"
                     /inference="protein motif:HAMAP:MF_01038"
                     /codon_start=1
                     /transl_table=11
                     /product="2,3-bisphosphoglycerate-independent
                     phosphoglycerate mutase"
                     /protein_id="X:PFBFCONG_00035"
                     /translation="MIFYMFIDGIGFGPDDPETNPFSRYAKSFFLPLAGKSIPQNAPL
                     SLKNAVFLKTDASMGIKGLPQSATGQTSLWTGINACKVLQRHLSGFPTFTLKKIISKY
                     SIIRILEEHGFKADLLNCYTPAFTEYVKKNPRHVSASTLIQMASDKPLKGMDDLRRGR
                     GLYMDITHEYLKEFSRGYLDESDELFQVRDPYQTGKSIIRNCKEDDYTLCIYEFFLTD
                     KIGHKMNWEAAEKHISELESFLTGILEELNPEEDQLIVTSDHGNLENLSVDVHTLNQV
                     PTVLYGKYTSKMEQKIRSIVDIPSAIYDVLGIDIELKDEEFIKSEVT"
     gene            36162..36551
                     /locus_tag="PFBFCONG_00036"
     CDS             36162..36551
                     /locus_tag="PFBFCONG_00036"
                     /inference="ab initio prediction:Prodigal:002006"
                     /codon_start=1
                     /transl_table=11
                     /product="hypothetical protein"
                     /protein_id="X:PFBFCONG_00036"
                     /translation="MIHDLSVQEFVQLIKKGEKKFTGVSVEDFNFTLRNYDLEGVEFE
                     DCFININLEKCNLKNAKFIFCNLKTISVRDCSIENCYISDCHIESIIITGKNIDQIVF
                     GTNYAYGMTLSLEKCLIYVRNEILKST"
     gene            complement(36664..37800)
                     /gene="cpoB_1"
                     /locus_tag="PFBFCONG_00037"
     CDS             complement(36664..37800)
                     /gene="cpoB_1"
                     /locus_tag="PFBFCONG_00037"
                     /inference="ab initio prediction:Prodigal:002006"
                     /inference="protein motif:HAMAP:MF_02066"
                     /codon_start=1
                     /transl_table=11
                     /product="Cell division coordinator CpoB"
                     /protein_id="X:PFBFCONG_00037"
                     /translation="MNRSIILITGFLFICAGLLTAVYQTTIQDEDSKRKNVLEKIKEG
                     EEYLKQTNSKAAEKAVDIFSELSAREIPEEHSFRVKYDMGRALERNQDSLLALGIYRE
                     LNQKEGLSRDERSKVAYSMGNLLLQLNRDEEGKGHLEEVLRISADSKLRSNALSAIAD
                     YYMKKGNYDLSRKNYVLALQEDPENVKARVRWGKSLRRMGKDWSAYDVYDDYAQAGFY
                     FDPEKEKVSSEFRSGILEKARQLYVRKQYYGAIDTFKKALDMGVSSKAEEQALFYIAE
                     SYEAIGKSDSALQYLNRVLGNQDGSLDQTALFRKGTIYFKSGKYEKAAALFQEATDKY
                     PDSPVGRKASAWKKESLDQVEDNLHYKQEDKEKSKEDLETEKLD"
     gene            complement(37797..39371)
                     /locus_tag="PFBFCONG_00038"
     CDS             complement(37797..39371)
                     /locus_tag="PFBFCONG_00038"
                     /inference="ab initio prediction:Prodigal:002006"
                     /codon_start=1
                     /transl_table=11
                     /product="hypothetical protein"
                     /protein_id="X:PFBFCONG_00038"
                     /translation="MKISTRILLLFSLMILVSFPGAQDHTFNQNQVENYSIANSIHAE
                     ILKKDENSVRIFWDAPKETGEIIVARSSSMIDTPEKCMVADSLGKYPSGIAGGVTQIF
                     DYNLKPGTYYYAVILAHRVKNGTVKLIPGRNFTTIPVVIEHALTPTENKIPEIPDDAR
                     VIDLTVKREGKYLRLNWTPYEKAIPNATVYTVYRSAEPMSSLSLMRKAEKLTELSHPE
                     STFLDQDLNKSQTIYYGVSVRSGAKEVLPLINGQSFIRYFYIGNPNKSGSENITNPEY
                     SEDEMRIKDLTAEVDDLNVKLSWKAPEKADASTVYTIYQALKPLSGGTATFLGGNVRK
                     LGEVNHPDTEAQIKMKSLDAKVYFGVTVKHKDKEGFNLVENESFIAISPNKKPENSEE
                     NSAEETPQENQEETSASDPEKEQEKSEEVSKDTKQEEEFSGNNDELDKILRETYWKKE
                     YSRTIRDLKPYAKNGNSVYMKGKAKFFTGLSYYKKGNYKEALKYFINKDSKFYNTERS
                     EFWSKRCLSRISGGNP"
     gene            39702..40364
                     /locus_tag="PFBFCONG_00039"
     CDS             39702..40364
                     /locus_tag="PFBFCONG_00039"
                     /inference="ab initio prediction:Prodigal:002006"
                     /codon_start=1
                     /transl_table=11
                     /product="hypothetical protein"
                     /protein_id="X:PFBFCONG_00039"
                     /translation="MSDLDYYENPEYQNFLISSKRRELTPPEIVFKHFNLKEVMNLVD
                     FGMGLGYFTLELKKQLPKDAWLWGADYQQDLLDEVLHWKNREEISNFTPFFIEKSDHP
                     LLPEWIPAPDAVFASLVLSTFPDPGLAMDGLIRSIKKGGKLIVLDWMKNEYSIGPKIN
                     DKISLDKMKFLAELYHLDIVKNVRISEHVYGLEVVAGKNFEYSFYDLREEEDTTEEFI
                     RS"
     gene            complement(41106..42008)
                     /locus_tag="PFBFCONG_00040"
     CDS             complement(41106..42008)
                     /locus_tag="PFBFCONG_00040"
                     /inference="ab initio prediction:Prodigal:002006"
                     /codon_start=1
                     /transl_table=11
                     /product="hypothetical protein"
                     /protein_id="X:PFBFCONG_00040"
                     /translation="MIKVYFILFLVFGFFKSLKAEIHPCTANFKFNRISKNGIYLSST
                     NPNVSTIAVQFEEADSFVDGLALIKLGGKYGYIDKSGKLVIKPQFGEAYSFSEDLALV
                     KIQGSYGYIDRNGNLVIQTQFEHSGFFSEGLAFVKFRKKFGYIDKTGSIVIQPQFESA
                     SDFSEGLASVRIIDRWGFINRSGQIVIKPQFQFPASFSGGIAAVTKDRIDFYIDKNGN
                     QTTTPQFKDFFSFSKDLIPILIEKKWGYMDPKHSIVIKPQFEEAGSISSNQMVRIKVR
                     GKWGFINFSECLKKVPQKSNKTEY"
     gene            complement(42085..42633)
                     /locus_tag="PFBFCONG_00041"
     CDS             complement(42085..42633)
                     /locus_tag="PFBFCONG_00041"
                     /inference="ab initio prediction:Prodigal:002006"
                     /codon_start=1
                     /transl_table=11
                     /product="hypothetical protein"
                     /protein_id="X:PFBFCONG_00041"
                     /translation="MKDHKMKIAIILAVFFLFLMIMLRFLHFIPTWNKFYIWINYLLF
                     LISIILLLYIIFQIGKVFWKLSKWLTICLIIPLIMPVLFYFSFIFIVNHLAGNEDPRC
                     NIDKITEYPIGEYPKTLFVIYYNCTPDLVFKVRKGWLPIWENVNFVESDSEHSQIIEI
                     SDQYGNRYGYDPIQNNFWHILK"
     gene            complement(43141..44493)
                     /locus_tag="PFBFCONG_00042"
     CDS             complement(43141..44493)
                     /locus_tag="PFBFCONG_00042"
                     /inference="ab initio prediction:Prodigal:002006"
                     /codon_start=1
                     /transl_table=11
                     /product="hypothetical protein"
                     /protein_id="X:PFBFCONG_00042"
                     /translation="MKRIIEIVLSTLALILFSPILIGVSFLILLINGLPIFFFQERLG
                     LLKKPFLIFKFRTMKDGKVTNLGYWLRKTGIDELPQIWNILIGNMGIVGPRPLTQLDI
                     DRLNWNGKFHEMRWSVLPGITGLSQLYSGMGARISFCFDRFYLESKNLGLNILIVLLT
                     FVINLFGKNRIREKLKSKLKTRKNKIQWKHWKNHFKKNENRILPKIDFETLELNSNEM
                     RSIAYSLAIFQLGESGEGRIAKEIDKTILFGIDDFYKEALKLFVKEESRHARILGECI
                     RALKGELIKSNWTEKLFHFGRRLLGIRLKLMVLLAAEVVGICFYKKLSEKIPNGFIKS
                     ALLEIVKDEEKHLRFHGDFFRTQVRNFFSKFVFRLLWRFVAFAACVAVILDHRKTFCI
                     LGISNWKTFLKFQEIAKATEDFITEGLEFYSHTSKYRNLYENLNDIQTTYYSTHENGI
                     "
     gene            44608..45369
                     /locus_tag="PFBFCONG_00043"
     CDS             44608..45369
                     /locus_tag="PFBFCONG_00043"
                     /inference="ab initio prediction:Prodigal:002006"
                     /codon_start=1
                     /transl_table=11
                     /product="hypothetical protein"
                     /protein_id="X:PFBFCONG_00043"
                     /translation="MKEKVLNLLIVEDNERLRKSLIEGMKEFAKLKISYDCAKGEEAI
                     DFALKNEFDVLLADVRLAGTLSGIETIVAIRKEYPRKPVVIYSIQDSDEYFRAFRKAG
                     ILSHYAYVRKSNYLLPQMIVPLIELAYEGKSFIDPEIETRIVEVKDQDENSPMAILEP
                     NEKIVAKMLGEGLSNEQIAARLGFKDKRTISRINGQIYAAWDLNESNSDEKVARTRAA
                     LIVRENRFLQWEEDGNVYYRNGSGDWIRWESNLEL"
     gene            45323..47548
                     /locus_tag="PFBFCONG_00044"
     CDS             45323..47548
                     /locus_tag="PFBFCONG_00044"
                     /inference="ab initio prediction:Prodigal:002006"
                     /codon_start=1
                     /transl_table=11
                     /product="hypothetical protein"
                     /protein_id="X:PFBFCONG_00044"
                     /translation="MGPEIGFDGNQILNFNLEILICSVFFYLSSILFWLASTTIVNLE
                     KRNLPATFTITLLIVVSMLFGFFSWIGESGILKILNYPAVYFFPGIFGLILIPFGWLF
                     INVWFLGFLKVKQNNGVSQNFLTDFWKTNVLGLFFTDLNDRSIKAYFVKMGYYKFFIL
                     LLLSSQIFAIIFFLNWSSKFPLNLSIFSFWNVVPFSFRLSYLFYILICISVPIIGLFS
                     FRTSKKILPEIAKNKAVPYLKTISLLLLGVVILVFFLFLGGEIGIIEDPVLKLFLNPV
                     PFYVFLIGIQFLVSISVLALGQALISYEIFTGRILPKIGLRQEWKKINLGFLLITFLY
                     FIISTLGFSKIELFLIGSYVYNVSRTFLLKKNKELRLAKNSILNSIITTENIAENVIS
                     SPKEKLQKPFEILCSDILETSSALFISESRIPFVADMILTYPIDLEKNKNIDYNIFKK
                     QNVFFENEDITYLEENDIPDFVLCLKVLNDHSGEGLLFLGQKENGGLYAEEEIETAKA
                     AASWILFSLFVESNSLILSSLQKKHIEEQRIFDYKTRQILHDEILPEIHSSILMFSQL
                     KNDKIFSEQIQLLTNLHKRISSFLRELPDASLEIQRLGLIEALIRLTGSEFETSWFDW
                     NFDSELKYRFPITKPEALEILFYACRESIRNAVKYSGERANEKISIAFLESDKDKKGI
                     LIRIKNKIENDKTNVLESAGQGLRIHSALLKIFGGYLTLEFLNANTAFVEIFLPEDRI
                     D"
     gene            47566..48195
                     /locus_tag="PFBFCONG_00045"
     CDS             47566..48195
                     /locus_tag="PFBFCONG_00045"
                     /inference="ab initio prediction:Prodigal:002006"
                     /codon_start=1
                     /transl_table=11
                     /product="hypothetical protein"
                     /protein_id="X:PFBFCONG_00045"
                     /translation="MNPFTEKFLRQLDALRNHKEYSEIEPIVTDLLAMNSLEIIRSMT
                     EDLSENFRKIENTYLSLEKNIRVIRFYWAGKEIFPYIPTTSWIDCYSGYELLADDSLR
                     YKGHIPGKYRLKGKYTNENNRKEIRLYAFQEVLQNVLENEEEDEENVSELEIYEDLEI
                     LFILRTLEWTYDSIKAALENTTILKMQSTAFFVTPGQDEHSILVMDFKV"
     gene            complement(48269..49582)
                     /gene="mtaB"
                     /locus_tag="PFBFCONG_00046"
     CDS             complement(48269..49582)
                     /gene="mtaB"
                     /locus_tag="PFBFCONG_00046"
                     /EC_number="2.8.4.5"
                     /inference="ab initio prediction:Prodigal:002006"
                     /inference="similar to AA sequence:UniProtKB:P54462"
                     /codon_start=1
                     /transl_table=11
                     /product="Threonylcarbamoyladenosine tRNA
                     methylthiotransferase MtaB"
                     /protein_id="X:PFBFCONG_00046"
                     /db_xref="COG:COG0621"
                     /translation="MHSPIAEQTVLFNTLGCRLNFFESDGLFASLSKHGYRSAKSEEH
                     PEVVIINTCTVTNKADSKNRNTIRNAIKKFPGSQIWVTGCYAETDRESIEAIPGVAGV
                     VGNTEKSKLPAMILEKRGLIEESELVGKIFDRFSYSDVLPNGHTRAYLKIQDGCNRKC
                     SYCKIPQARGLGVSRNYQDVLDQVRFLQDNGVGEIVLTGVNLGWYRDSENKKAFNKIL
                     GEILNILEYSRIRISSIEPPDVGNELVELMTHPRFTPFLHIPLQSGNSEILKKMKRTY
                     TPETFRKRVEIAKEKIPNLFLGTDIIVGFPGETEEMFQDSVSMIRDLGFAKIHTFPFS
                     VRRNTLAETFPDSVSKEIKKERVHTLNSLSRELHQKYALSEIEKVREAILEQGGIAVT
                     DNYLKVKLSDTELKNLKVGQFLNVKLLQYEPEADKEGTFIGRVFR"
     gene            complement(49563..50672)
                     /gene="bepA_1"
                     /locus_tag="PFBFCONG_00047"
     CDS             complement(49563..50672)
                     /gene="bepA_1"
                     /locus_tag="PFBFCONG_00047"
                     /EC_number="3.4.-.-"
                     /inference="ab initio prediction:Prodigal:002006"
                     /inference="protein motif:HAMAP:MF_00997"
                     /codon_start=1
                     /transl_table=11
                     /product="Beta-barrel assembly-enhancing protease"
                     /protein_id="X:PFBFCONG_00047"
                     /translation="MSICKFRFLQYTLVLNLFQNLKTTWQKFLQIHLPQFPFMVLNNF
                     FAWKFSYEFPHIFNFRINFLSMILDHEGQSYNRTSRFSSSLLKSKNRLIENKTSGIKG
                     GIFYSFRNQFLFLLLSLLVLTHFPLLLAQTNEDYSIALKEFETKNYEKSLEIIRVLHE
                     QGKRSYETHYLAGHCHFALGRIKSAGSHWSEALSMKPGDPAVSLDYSRFLLNNGREDD
                     GLLVIARAYELNPRNKDIRLLFGTALLYNGKARDALNITEKLKAEDSNDYRPLVLEGQ
                     IYYYLGNIEKAEVSLKWANSLVPNNANVLNNLALVYEKASNQENKKGKYGNAKNFLNS
                     AKEQIESALKLEPENSHFKNNLRRIEAKLNAFSNS"
     gene            complement(50694..51119)
                     /locus_tag="PFBFCONG_00048"
     CDS             complement(50694..51119)
                     /locus_tag="PFBFCONG_00048"
                     /inference="ab initio prediction:Prodigal:002006"
                     /codon_start=1
                     /transl_table=11
                     /product="hypothetical protein"
                     /protein_id="X:PFBFCONG_00048"
                     /translation="MPILIPVLILISYLLIRKIWFHLRKIRTIAGIEKISLCVFYPDL
                     FLPEVRVFYKYYFQGGVYYGSGYMLLTDFIGQEEYSIYRNADGLPVLEMENQVVLSEE
                     QIEHFLMQKYPSIIVYIDPVEPFHSLIDCINAKSMSMTA"
     gene            complement(51122..53662)
                     /gene="clpC"
                     /locus_tag="PFBFCONG_00049"
     CDS             complement(51122..53662)
                     /gene="clpC"
                     /locus_tag="PFBFCONG_00049"
                     /inference="ab initio prediction:Prodigal:002006"
                     /inference="similar to AA sequence:UniProtKB:Q7A797"
                     /codon_start=1
                     /transl_table=11
                     /product="ATP-dependent Clp protease ATP-binding subunit
                     ClpC"
                     /protein_id="X:PFBFCONG_00049"
                     /translation="MLEFTKRAKRVINEIAQDEAKRLGSDYIGPEHILLGLLKEEDSV
                     AIKILNNLNINLNELRKEVERRTREASGALLMDVAGGQDRYQKIIELSKEEAKRLKHN
                     YVGTEHILLALLRDNNNIAGGALYSFSVNYNVIKSEILRLLGAPPTSSVGVSSTTQSG
                     PQPRQEKTKTPILDEFARDLTQLARDKKLDPVVGRATEIQRVIQILSRKTKNNPVLVG
                     ESGVGKTAIVEGLALAIVEKSVPDLLFEKRVLSLDLASLIAGTKYRGEFEERLKKIMK
                     EITSSTNIIIFIDELHTLIGAGAAEGAVDAANILKPALARGELQCIGATTSAEYRKYI
                     EKDSALERRFQVVKVAEPSVDDAIQILQGLKKAYETHHKVRYSDKALEQSVKLSHRYI
                     NDRYLPDKAIDIIDEAGAKARLANCARPQTIKDLEEEIKSLASKKEELVRAQEYEKAA
                     GVRDEVNRKKQAMEEKLRSWQEKMEDFAVNIEEDDILSVISLWTGIPLEKMEESESDK
                     LLRLEEELKKRVVGQAEAIEKIAKAVRRARTGFKSERRPTGSFIFLGPTGVGKTELAK
                     ALANFLFGNDDAMLRVDMSEYMEPHAVSRLIGAPPGYVGYDDGGQLTEFVRKRPYSII
                     LLDEIEKAHHDIFNILLQIMEEGNLTDTKGRKVNFRDTIIIMTSNIGAKEIQAGGRLG
                     FEDRKDEALKYKSDQTRDQLKKYFNPEFLNRVDEVIYFGSLTKENIMSIIDIMVTDTN
                     KRLHEKTIQISITQAAKDHIMDIGYDEKFGARPLRRVFQRELEDHMAVQTLKGAYKEP
                     TKIEIDFKEGKLEFLETPWTDYKPVDPKTGGNDNSSGNPERSEEIALV"
     gene            complement(53807..54592)
                     /locus_tag="PFBFCONG_00050"
     CDS             complement(53807..54592)
                     /locus_tag="PFBFCONG_00050"
                     /inference="ab initio prediction:Prodigal:002006"
                     /codon_start=1
                     /transl_table=11
                     /product="hypothetical protein"
                     /protein_id="X:PFBFCONG_00050"
                     /translation="MSSETCIYCGTNRTIWNQKGKIGCIHCLKLFRKEYQTHIRQKDF
                     MISSRFLQGQEFETFLRFESLSESEKIIELDQISSPFTYRLRIGRNLSGRIYPIAAGV
                     PTQILREFLTHTLQVNPTLLKTEELPQQISWGEGNFFFGDEEHIRWEVLASTVSELFR
                     QIENSPLEKLENQNDFDYDPELGYVTSCPTNAGTGIKISFKLSTKSWENRKNASFKIP
                     GFLEFYLENSSEFVVFYLKNFALSQKNSFLNLVYYLALQVEPA"
     gene            56226..56804
                     /locus_tag="PFBFCONG_00051"
     CDS             56226..56804
                     /locus_tag="PFBFCONG_00051"
                     /inference="ab initio prediction:Prodigal:002006"
                     /codon_start=1
                     /transl_table=11
                     /product="hypothetical protein"
                     /protein_id="X:PFBFCONG_00051"
                     /translation="MNLRKTNPENEEYKNILTDLEIRSLINASRDKPDHFVRIRFLIM
                     FGLKPEELISIRCGDVDLENQLLMVRGDRGRKDRHLKISPFLLGDFYGTVRHKNPEEY
                     LFPGRNGKLHPKTIQKFFEKLEHKTGIQVSCSKIRETIAVRLSSRGFSIQFIADFLGL
                     KTRRAVYQLIGKKSKLKAVKKFSLDEILDIET"
     gene            56869..57135
                     /locus_tag="PFBFCONG_00052"
     CDS             56869..57135
                     /locus_tag="PFBFCONG_00052"
                     /inference="ab initio prediction:Prodigal:002006"
                     /codon_start=1
                     /transl_table=11
                     /product="hypothetical protein"
                     /protein_id="X:PFBFCONG_00052"
                     /translation="MEIKTKKIGKHTLVALNGRLDIGHSDEVEAKLLDDVQSGQGDIL
                     INLENISYISSSGDSYLCRYGKRIGKAGKEIEALLYHSACKKSI"
     gene            57242..58729
                     /locus_tag="PFBFCONG_00053"
     CDS             57242..58729
                     /locus_tag="PFBFCONG_00053"
                     /inference="ab initio prediction:Prodigal:002006"
                     /codon_start=1
                     /transl_table=11
                     /product="hypothetical protein"
                     /protein_id="X:PFBFCONG_00053"
                     /translation="MSRFLPAKTITWFALVILVFFFLWTSYNDRLEFPPVWPDEVLFF
                     SPSQDFAEFGTVRTQVLEGLIPGMEEVTLWMPPLYFFSGGFWMKYVFPGIVGLRLYTL
                     VVAAVCIFIFCGILLRIGFSSLSALFSCLLLVTDLLFLRVGTMARMETLCLFFALTSL
                     FCIVRTALDEIPKPVGKIESLFSGIFLGLSFLSHPFGSVFGIPSLYLLWKRKSLFSIL
                     FWIGGMIPILVWVVWLLPHWDLFLFQFGLQFGRKKELFSVFSILTKIKILIGGYENPG
                     VRILFYIFLLAGIGINQRLLKEKKEQFLFLLIWILGTVVFLFLSTEFYYVMYLTLPLS
                     ALGGILLEESDRKRVIYVGSGLLFCNLIVLFLAYRKVGFINPEFDLGKKFSEEIASEL
                     KYSKKVYLQAIPDPYFYLKEKYPNQKILEFIPGELPIPPEMFVNTLDTIDTFVFSEGT
                     KRNENVENYLKENASSFYKRSISVSPSTTRKLVRAQAEIYLRKKK"
     gene            58726..59376
                     /locus_tag="PFBFCONG_00054"
     CDS             58726..59376
                     /locus_tag="PFBFCONG_00054"
                     /inference="ab initio prediction:Prodigal:002006"
                     /codon_start=1
                     /transl_table=11
                     /product="hypothetical protein"
                     /protein_id="X:PFBFCONG_00054"
                     /translation="MKSYMCSKIFKFHNILFFLLISCVGKEGEQHGLSSLLPLVSPLL
                     KVGIIGDSLSQRSDGFGLREKLGSRFTITDYSVSGMDVPGCTHMIGSVLTERQDLLIL
                     ELGTNDAIPGSIDQFPENYETLLSSIQARSNSIILVTILPPTINPGYRENIFRINSYL
                     KSLGSRYPTTDVESVFLEKEKSVSLYSQTDPVHPNPVGYDLMGTAYADTILKFYFK"
     gene            complement(60018..61079)
                     /locus_tag="PFBFCONG_00055"
     CDS             complement(60018..61079)
                     /locus_tag="PFBFCONG_00055"
                     /inference="ab initio prediction:Prodigal:002006"
                     /codon_start=1
                     /transl_table=11
                     /product="hypothetical protein"
                     /protein_id="X:PFBFCONG_00055"
                     /translation="MLKQTEKSENYLLSLLGMILFIIFGLFNCGVEINPSGPSGADCK
                     KIEGLPGPEDLAIDREEKILYISSHERRIKNQTGKIFKIDLKNPSATPEEILVKYPSE
                     FRPHGISLLKTKNTYRLYVISHPEFFKIHTIEIFERKGKEWFHVGTLTDPLLTNPNDL
                     SVVSENEIYLSNDHGKGNILRYLWDDLFQIKRSEISYYDGKTWSNLGNPLSFGNGILY
                     TKDSQGNEFLYRSGYMDQSVFQFQIRREQGKPILGKPKRILINFGPDNLEIDSKGRIF
                     AVTHGSGYQFLRHIGNPEYLSPTIVFRISSDGTFQEVFANSGDLISAGSTAIPFEGRL
                     YIAQVFNPYILNCEYSNSD"
     gene            61229..61486
                     /locus_tag="PFBFCONG_00056"
     CDS             61229..61486
                     /locus_tag="PFBFCONG_00056"
                     /inference="ab initio prediction:Prodigal:002006"
                     /codon_start=1
                     /transl_table=11
                     /product="hypothetical protein"
                     /protein_id="X:PFBFCONG_00056"
                     /translation="MENKRLNDIINVGIGAVQTSREIFDKLVDELNEGKEKIEARFDQ
                     LKTQGEKDMSDNALKLKVNLAWGLVRFEEIRDNILNHFIKK"
     gene            complement(63020..63093)
                     /locus_tag="PFBFCONG_00057"
     tRNA            complement(63020..63093)
                     /locus_tag="PFBFCONG_00057"
                     /product="tRNA-Pro"
                     /inference="COORDINATES:profile:Aragorn:001002"
                     /note="tRNA-Pro(ggg)"
     gene            complement(63350..63832)
                     /locus_tag="PFBFCONG_00058"
     CDS             complement(63350..63832)
                     /locus_tag="PFBFCONG_00058"
                     /inference="ab initio prediction:Prodigal:002006"
                     /codon_start=1
                     /transl_table=11
                     /product="hypothetical protein"
                     /protein_id="X:PFBFCONG_00058"
                     /translation="MKIIIARHGEAETTSLDGTDRSRPLTAKGEADVRKMGNFFKTGF
                     KITKIYHSPYERTKNTAKIYTDILQPEQETESLNYLEAGQDMSRVCPMIREYSNSDTI
                     LLVGHSPDVSIFAEKLLGISGVGKSFLFSPGSALAINVPREKFHDGQIIWFVCPDFLC
                     "
     gene            64040..64954
                     /gene="yxlF"
                     /locus_tag="PFBFCONG_00059"
     CDS             64040..64954
                     /gene="yxlF"
                     /locus_tag="PFBFCONG_00059"
                     /EC_number="3.6.3.-"
                     /inference="ab initio prediction:Prodigal:002006"
                     /inference="similar to AA sequence:UniProtKB:P94374"
                     /codon_start=1
                     /transl_table=11
                     /product="putative ABC transporter ATP-binding protein
                     YxlF"
                     /protein_id="X:PFBFCONG_00059"
                     /db_xref="COG:COG1131"
                     /translation="MSEFAIEIDSIQKKYKEQKALKGVSFRVPKGSVFGLLGPNGAGK
                     TSLVRILMGFSKQTEGNFRLFGLPFSTRLRQKIGYLPEKISIPGFLTGEEFLTFSGKL
                     AGMKSALIRDKSKSLLEKTGIADAASKKVSGYSKGMLQRLGLASALISDPELLILDEP
                     GSGLDPKGYIDFRETLVEENRIKGTTVLLNSHRLLEVEKVCHEIGILNLGTLAAIGPL
                     ESLKEGKNRILIKLESVTSELDSYIRKISSEQKIKENQIEFLPMGGIDLRKIPAELVA
                     LGANILKYERTTESLEEVFLRVTGGNDE"
     gene            64947..65771
                     /locus_tag="PFBFCONG_00060"
     CDS             64947..65771
                     /locus_tag="PFBFCONG_00060"
                     /inference="ab initio prediction:Prodigal:002006"
                     /codon_start=1
                     /transl_table=11
                     /product="hypothetical protein"
                     /protein_id="X:PFBFCONG_00060"
                     /translation="MNNFSWIQDQIPKVFSIAFLTLRETLRKRVVYFIFIISALFLFL
                     NFTCQIQIGSQDRSGNPDFQVYVTFLFFAFWNTVLALFLPVSLLGDELENKTYIPILA
                     RPVSPLTYIGGKSLGVLLLVFANGIFLIGTYLAKQQISGGNFSWDLLKACFTMFFVFY
                     FLILFGFVIVLGFGKNVGFFGGLALLVFSTFLDLFIYESAAASMVQASDLKKQILEVI
                     YWILPQEGTVFFFSSSLLAKSLSQVHYYGEYSLIQISVWVFLCFGFVKVILDRKEL"
     gene            65855..67366
                     /locus_tag="PFBFCONG_00061"
     CDS             65855..67366
                     /locus_tag="PFBFCONG_00061"
                     /inference="ab initio prediction:Prodigal:002006"
                     /codon_start=1
                     /transl_table=11
                     /product="hypothetical protein"
                     /protein_id="X:PFBFCONG_00061"
                     /translation="MKIQWFHYENEGYYLSVKNLNEPIESLNPLYLRITHFNQNIDKI
                     IGFILDRYLQYLDIGPLRECIFSILRETLMNAIKANQKRMVFKEAGLDIKDPDQYLIG
                     MERFKEELISKKDLYADLLEQNGLYVLITFGFNQNSFLLKVSNNVGILPEEDQRIQER
                     ISKARSYNDLSEVFENHGDESEGAGLGLAMSLLMLKNEGIEGDSYRIKSEEGITSAYI
                     KIPFEFKKRNINLQKTGDIFAELDTLPTFPDNINQIMSLINKPDSSIQNITELVSRDV
                     SLSTNILKLANSASFSQRARVEDLEDAIKVIGLSELNNILLSLGTKKILEEKYNEFEA
                     IWERSSLSAFICRRLGERMGWKKQTITVLVCAALLHDVGRVILLSIDPNVSAKISEIL
                     GNRLYPSPLTLEEAALGISHTTLGGMICEKWNFSDTIRVAAEMHHRPLLVKREFQDTV
                     FAIYLSDMIIDISSGISDYSMIQSAVLQHFGFKKEEEFVEFMDKTLLEYKNFP"
     gene            complement(67363..68268)
                     /gene="rsmA"
                     /locus_tag="PFBFCONG_00062"
     CDS             complement(67363..68268)
                     /gene="rsmA"
                     /locus_tag="PFBFCONG_00062"
                     /EC_number="2.1.1.182"
                     /inference="ab initio prediction:Prodigal:002006"
                     /inference="similar to AA sequence:UniProtKB:Q1RK29"
                     /codon_start=1
                     /transl_table=11
                     /product="Ribosomal RNA small subunit methyltransferase A"
                     /protein_id="X:PFBFCONG_00062"
                     /translation="MSSREYPFRKVSEIRKFLESKSSAPLKKWGQNFLIDPNAIRSIL
                     DCLNFDLLSTIDRILEIGPGLGAISHGLLDFKKPVTLFEIDPIYSNWLREYLPEFELK
                     EGNALDFLSEYSQDSTYLFGNLPYYISSELTLNSVKNLKGLKGATFLVQKEFAKRISA
                     EPSSIQFYLSAYGNWSLKKDIKAGAFYPKPNVDSSILEYKSLPVFKNESGFIALECIC
                     RTAFWGKRKKLTSSFRDAPIESLPLEVYSSENFSEKTFRTECLKALKSVNIDLDKRPE
                     ELKSKDFHEAAKILSAYISEILNIS"
     gene            complement(68231..70540)
                     /locus_tag="PFBFCONG_00063"
     CDS             complement(68231..70540)
                     /locus_tag="PFBFCONG_00063"
                     /inference="ab initio prediction:Prodigal:002006"
                     /codon_start=1
                     /transl_table=11
                     /product="hypothetical protein"
                     /protein_id="X:PFBFCONG_00063"
                     /translation="MEKHIRNWIPCSAFSKFSLGTLTGIVIDLIFPGTVLLWAGFAIG
                     LFSISHFLKKRFQISKYFIFGIFFLLYVLTAFPEKFQINPQKKYFNVSQKSPFGKPEK
                     IFQKKIREQVLLDLKEAGLEKNSNRIALGLIFGESKQLSQEFKTKAKEGGILHLFAAS
                     GLHLGVLMGVQFRLLSLIPSLGYNTPRIIPLLTGFLYLSALGYPTSLARAWIFAGMLL
                     FQGLFFRKLRPVDLLLGSAWILWLVDPIRFYSVSFCLSFGAVTGIFFFSYPIRIACNF
                     LSDENKISYFLKENLSISFSAGLGTMPVLLLAFESYSFGSILLNLIMVPLAGILLPIL
                     YFSLLIQKTKLILLTEPIWSITEFLIQILIYLSENLSKPLGFYKEMKGSVWIGITGWI
                     LLCIKILYYSYFIEKNYLKNTEQSIEKETLSSYEKFTENKTTSLQSESISIDTKESQQ
                     TYHKDQLPYNQIFNSKNIIFIKQNTQSDRSPKRQKTNELLFPNYKKETPLLRDSNPEM
                     FKTKVSFQKQILPAFQKNSRPLNNKSKNTNQKIQNLEYYFLFKNKSFSKKTYPIFCIL
                     FFLTTLGIHILLYKSPDWFPSKNRIINNKFFFIFRNGDSLIFSGKCKYGFKRISNAFK
                     ISKKIYCDSTEKHPLTKVFVEDESCLSWTFQCLQDHPQTKIFYSGLDFEAWSQKSRFH
                     FLKSKPIREISISHRSKILFFHTKKDSLFQLAQKTKIGSGWILLETPFGNQEDSKVWN
                     RNRKLLGLTESWVFLEKDELQRIPISESF"
     gene            complement(71406..72374)
                     /gene="trpS"
                     /locus_tag="PFBFCONG_00064"
     CDS             complement(71406..72374)
                     /gene="trpS"
                     /locus_tag="PFBFCONG_00064"
                     /EC_number="6.1.1.2"
                     /inference="ab initio prediction:Prodigal:002006"
                     /inference="similar to AA sequence:UniProtKB:Q9PIB4"
                     /codon_start=1
                     /transl_table=11
                     /product="Tryptophan--tRNA ligase"
                     /protein_id="X:PFBFCONG_00064"
                     /db_xref="COG:COG0180"
                     /translation="MRILTGVQPSGKLHLGNFFSVIRKLKEYQDSTDLFCFIADLHSL
                     TTFSSKEKQRENTFNAVCDFLALGIDPDRCTFWLQSSVSEVTELAWYLSHSISVNQLS
                     LAHSYKDKVAKGFHPGGGLFFYPVLMAADILGFDSDRVPVGKDQKQHLEFARDIASTF
                     NREVGPVFKIPEPEIDETTALVPGVDGQKMSKSYGNTINFFDSEKELKKSIMSITTDS
                     AGIDEPKDPSKSNIYAIHSLFLDAKGKENLKQKFLTPGIGYGDLKKQLLQDTLDYFAP
                     YRKEREKIGADKIFVEESLKKGQIKARKIISNVLNRVRKELGIYQF"
     gene            complement(72371..74191)
                     /locus_tag="PFBFCONG_00065"
     CDS             complement(72371..74191)
                     /locus_tag="PFBFCONG_00065"
                     /inference="ab initio prediction:Prodigal:002006"
                     /codon_start=1
                     /transl_table=11
                     /product="hypothetical protein"
                     /protein_id="X:PFBFCONG_00065"
                     /translation="MSGSSRTDAHKTFADLYRKQRSPEHQEKIDEVIQKSNDIFIRID
                     LMKKVDEEFEKKRQEENKKSEDEDKAKRTAEKSTTTSKSSAKPARKTETSSGGIGFLT
                     NLFGGNTAINKFAKESGTMDVGFLGRKLQISSGVHNLFKFLKEDQIIATIQALRFCEQ
                     QGWRYWKPLVYNVVLNFNKLLNSIITLDSLFIDQISPEIFLNRATKLELYYARHLSRA
                     DCKDIIMTEVPELIRKDEKLVPKMPQITAGLSYGLNLEDGRPKMSDAIRAFHIVATKR
                     MITWDEVVQQLNIPPINETKFQGSPDIIKEVETTLLRLADDIQTRLNRKEELQGLRER
                     YFKIDDKGKMNFDFLNSIVDDYFENHVPENMQSASLKSSFKGTPHKLMYLLLRDFQAS
                     FAPILEGTVKVGTKNQSRDVIIMLPGLFKSDIEQINNLLRLLDAFNKKYPSFQYSFAT
                     YNEHTTSTVGVEDQITQNLLKLIGDAAGFMGKFAEKINILVENHLLAKQYEASGKLNE
                     RVLVSKEKVIEEIKILHRFIPYCDSPIVSGNRLNGKTLEFAFLEMAKLLYNYAVIYKD
                     KLTITKLTLHKKIDTELASLTKEYERLAGKPYDTKRTEET"
     gene            complement(74197..74790)
                     /gene="lolA_1"
                     /locus_tag="PFBFCONG_00066"
     CDS             complement(74197..74790)
                     /gene="lolA_1"
                     /locus_tag="PFBFCONG_00066"
                     /inference="ab initio prediction:Prodigal:002006"
                     /inference="protein motif:HAMAP:MF_00240"
                     /codon_start=1
                     /transl_table=11
                     /product="Outer-membrane lipoprotein carrier protein"
                     /protein_id="X:PFBFCONG_00066"
                     /translation="MAFLKIRRILPGAAGLILVCGISVSGDPGRDRLGALLGRMSEIS
                     SLRASVTINNEISGTLSFKKPNYLHVKFSDGRVVSSNGRFLWFYSPARAIVGKQDLRG
                     TSGGVFGLLSGYEEVTQVGGSIRLKSPTKTYEEIVVTMNSDNTPKSLRMKKRGSSEYT
                     SISFSGVQTNVGLSASLFNFSAPSSAQIVENPLNEKE"
     gene            complement(74851..75873)
                     /gene="etfA"
                     /locus_tag="PFBFCONG_00067"
     CDS             complement(74851..75873)
                     /gene="etfA"
                     /locus_tag="PFBFCONG_00067"
                     /inference="ab initio prediction:Prodigal:002006"
                     /inference="similar to AA sequence:UniProtKB:Q0AZ33"
                     /codon_start=1
                     /transl_table=11
                     /product="Electron transfer flavoprotein subunit alpha"
                     /protein_id="X:PFBFCONG_00067"
                     /db_xref="COG:COG2025"
                     /translation="MSNVFIVGELKDGELKKISREITSAGRKIADSIGGKVIALLIGN
                     GVEKHAPELAAVGADTILTVNSGDYNAETYSNQVAEVIKAQNPAVVLLPHTSQGKDYS
                     PRVAVKVGAGIIADVVGFSVDGGKVVAKKPIYSGKAYANFKVTSPIQIFTVRPNSQEI
                     TQKAGAGAVEATSPSAGNAKVKIVSSDLSGGSKVQLTEASIIVSGGRGIKGPENWPIL
                     QELADTLGAALGASRAAVDAGWISHSHQVGQTGKTVSPNCYIACGISGAIQHLAGMGS
                     SKYIVAINKDGDAPIFKVATYGIVGDLFEVVPAVTAEFKKVLDNPPAKRSETHKCLPM
                     GRHLGS"
     gene            complement(75885..76646)
                     /gene="etfB"
                     /locus_tag="PFBFCONG_00068"
     CDS             complement(75885..76646)
                     /gene="etfB"
                     /locus_tag="PFBFCONG_00068"
                     /inference="ab initio prediction:Prodigal:002006"
                     /inference="similar to AA sequence:UniProtKB:P38975"
                     /codon_start=1
                     /transl_table=11
                     /product="Electron transfer flavoprotein subunit beta"
                     /protein_id="X:PFBFCONG_00068"
                     /translation="MKIIVLVKQVPDTETSIKVGDKSINETGIKWIISPYDEFAIEEG
                     IRLREKHGGEVIAVSLGPDRVVEALRTAYAMGADRAVHIKVDNYVPFDTNNTAELISN
                     FAKAENADVIIGGRQSIDTDSSQVVIQVAELLGIPHIAFAINLEINGTAVKATKEVEG
                     GTQTVETSTPVALTAQKGLNEPRYPSLKGIMTAKKKPVETKSAADLGSPASKIEIVGL
                     EPPPPRIPGRKLEAADANAFASQLVKALREEAKVI"
     gene            complement(76729..77151)
                     /locus_tag="PFBFCONG_00069"
     CDS             complement(76729..77151)
                     /locus_tag="PFBFCONG_00069"
                     /inference="ab initio prediction:Prodigal:002006"
                     /codon_start=1
                     /transl_table=11
                     /product="hypothetical protein"
                     /protein_id="X:PFBFCONG_00069"
                     /translation="MLSKNYLMIYALILTILCVLFFFLSYGFFQKSDTLLQKDSKTQE
                     TETKRTGSFQNESPRKNKSNLFKPSVFRSQFQSALHSPFQKESIFLLLSLCTWMLLPL
                     FWGLAFFLKTDANVLIVIGFMIWTYYWLKYLLSTDETV"
     gene            77209..78393
                     /gene="acdA_1"
                     /locus_tag="PFBFCONG_00070"
     CDS             77209..78393
                     /gene="acdA_1"
                     /locus_tag="PFBFCONG_00070"
                     /EC_number="1.3.99.-"
                     /inference="ab initio prediction:Prodigal:002006"
                     /inference="similar to AA sequence:UniProtKB:P45867"
                     /codon_start=1
                     /transl_table=11
                     /product="Acyl-CoA dehydrogenase"
                     /protein_id="X:PFBFCONG_00070"
                     /db_xref="COG:COG1960"
                     /translation="MRALLEKSNDLFNPTENHLALRENVAKFAKENMDTQAKEHDDYE
                     TFNLSLFRRIGSELGLFGVTVPEEDGGMGMDAVAAVIIHEELSAYDPGFTLSYLAHEV
                     LFVNNFYHSSNAAQRAKYLLKVISGEWIGGMGMTEPGAGTDVLGMRTIAVKKGDKYVL
                     NGSKQYITNGNVGSVFLVYAKMNKDSKRTTSFIVESSFPGFSVGKKEEKMGMRSSPTT
                     QLIFEDCEVPAENLVGQEDGALVHMMRNLEIERITLAAQSLGIAKRCVDVMADYTIRH
                     REAFGKKLSEFGQIQRLLAESYADYQAARALVYQVASGIHPESRNSLGAASAKLVATQ
                     MAERVSRNAIQALGGYGYCREYPVERLHRDSILLSIGGGTNEAMQKNIVADLKKIYEG
                     TP"
ORIGIN      
        1 tgaatcgcgt tgtggggtgg gttatggctc gctcaacgat ccgtgttcta tgtctttttt
       61 cacaggctat ggtatataat tacttttata agttcggctt aatttgatcg gaatcaaatt
      121 ttatctcgct atcaattact caaacaaaca aaaaatattt tataaactga caatcatgag
      181 tcatttatta ctcggacgca tgaaaatagt accgagttat taactgccta atttacgaaa
      241 aactagtggt atttaaaaaa taccgcaaat tcgggattta cggcatttta aagcaagatc
      301 aaaatattca aatttttgaa acaatctaac acaagtattc tattcatgcg tccgagtagt
      361 aattgttttt cattaagttg tctgtttgaa aaaatatcta attatgaaat atcatctcac
      421 ttacaaagac gataagtcgg ataagttctg gagcattgaa gtatccggaa atcttttacc
      481 gtgacttacg gcaaaaccgg acaaatacaa aaatcatctt aattgaaaat cacacataga
      541 tttatatttt ggtttttaag aaattttgta atacgtccaa aaatagtaat attattttat
      601 tttaatgtat ataaatgaat ttttgacaaa attttcacaa tcataattac tgaactaaga
      661 aatggtatat tgaattgata aaatttttct gttatagtta aatttctatg taaatttaac
      721 tttacataat gttgttttta gaaaaacgtt atgcccttat ctgtacttaa aatgcagata
      781 gaggatggat catgaaacaa cattcactta aaaaactaag acgttcaatt tttgtagttt
      841 tattaacgtt ctttttagcg gcttccgatt cgtatgcgga cgaatccgag aaaaaaactt
      901 attctactaa aaacatagac gttaccgtta aggataaaga cggttacaat cattttttag
      961 tgttcacaaa ggttatgact ccagataaat catacgttgc atacaacgtg gaattttggg
     1021 ttaataacta cgtttattcc gaaatggata cgttttctca aatttcattt aaagcaggaa
     1081 agaaaagttt caacggaaat ttttataagt cagatgtgtc ttctaatgcg ctcgtacttt
     1141 atttttacat ggaagaatcg gtcattaaag gacttcttgc gagttcggcg gatcgattga
     1201 gtatcttcca aaaaaataaa acggtttttg aatatacgat tgcaaccaag gataatttca
     1261 aaaaggcttt gaaagaaatt acaactgtag agtagaattg aaaataagga acctttataa
     1321 aatgaatttt aaaaagaaca aatatcgtta aacatttgtt ttgcgcaaaa aacttcataa
     1381 gtatcctgat tttggatttt atggaggttc cttaaaattt cgagtttgtt ttaaatttta
     1441 ttaagcgatt attggtaaat agattatatt tatatttcag tattttataa tattgcataa
     1501 tttaatggaa tatttgtatg aaaattataa attctgaata tactttgaat aagagaacta
     1561 ttaattaaaa ctaatcttga ttatcttgaa ataaaatact gctaggaatt ttattttagg
     1621 agatcacggt gtttttttag atgaatttat agacgacgaa cttaaaaata cagaaagtca
     1681 attgattgac gatcagtcta tcatccggaa gaaaaaatga gcagaatcaa ccgctactct
     1741 actttgtttc tcatgaaagt ggtaatgtaa aagaaagttt tccacataac gtcgattcgt
     1801 tgtttctcaa aaaactggcg gatcatttac atatagactc ttctttttat ttaaaatcga
     1861 aagataatag ttccgcggga cttaaatttt tgaaagaaat aattttccct tacaacgagc
     1921 gtttttggtt atccgtatta gggttgttga aaaattaatt tttttccgtt tctttttcat
     1981 tagaataaac ggataatttt cttttactat agctcatttt gttgatttaa aattctttat
     2041 aagtatatta tatagctatt ttgtagtaat tcatatttat aaaatataat taattcttga
     2101 tgatatgtgc tagccgatcc ggatagtcgc tgataattcc atctattccc gcatcgatca
     2161 actttttcat atcttctaca tcgttgaccg tccaaggaat cacagatatt ttatgagaat
     2221 gaattttctg cacgaattct ttggttacgt ataaaaagta aggggaaatg atgtctgcct
     2281 ttacttccaa tgttttttgg agagcgtctt gacgagttcc gtttccgaat cctaatttca
     2341 tcatagctcc ttgaaaatag gtgagagaaa aaagagcgct tgttttcaat tttggattta
     2401 tctcttttac aattgtaaga gctggtaaat aaaaagattg gattgtagtc cgatcagtga
     2461 ccttggcatt ttctatcgct tgaactaata agtttacgtg ttctttaact tttcctattg
     2521 gaatttgaga attgctgtcg tctggaaatt ttgtttcgat gttaaatttt aacttggttc
     2581 ggtttggatt tttcttttcg gcgtttgcga caagcgtaaa aaattcttcg atcgtaatta
     2641 gttcagttcc aggaactgga atttgttcga aatatttagg attttttttt gctccacaat
     2701 cgagttgttt caattcggaa agagttaatt cgtataacga agttgatacg atttgagtcc
     2761 cgtccttttt ctggcaaata gtaggattgg taaacgaatc gtgatgaatg ataattttat
     2821 tatctttggt tagaaccgta tctaattcta aagtagtcat tccatatcga attgcctctt
     2881 caaaagcggg ccatgtattt tcaggtttta gacctctggc gcctctatgt ccttgtaaat
     2941 ctaaacttcc atttagaggt ttattaagaa tggaggagct tgaacagaaa tttgttccga
     3001 aataaaaaat gaaaacgact aaaggtttta agagaaaacc cactttaatt tttagattca
     3061 ttgattgaga aattcttttg atcattgatt ctagaaaagc atttttttta agaattttat
     3121 atttgtttac tttattgaat cagcaaatga attttgctga ctatccctga taagacatct
     3181 gttacttagc gatagttata taacgaagta tatttaattt tatatctaaa agattggttc
     3241 ttacccagaa ctatataata aaatctcaat tcaatcgttt acattttaat aatgtgaaat
     3301 tttgcataat aaagtttggg cgaatccggc gttgccggat cgctctttca atttcagtca
     3361 ataaatttca taaaagaaat gtaatacaac atatcgtctt agtttcaatt tattgtaaaa
     3421 cgcgattcat aaagggcgtt ctgctgagtt tgcctacgct tcaatcgctt ctgcattatt
     3481 ctatcgaact tacgtgaaat ggcacttgtg ataaactcaa ttttatagga attactactc
     3541 agaacttgtc ccaaaacctt aaagaattta catgatagtt ctttagaaat ttttaataaa
     3601 acacaatggt tcctacaaaa accgtcacat ttggtaattt gcgaattttc aagcaattct
     3661 aatattgtta aatttttgtg tgagttccca cattggacgg ttttgggata agttcataat
     3721 aaaatgccta atattttatg ttgaaacggt attttacaat aaaattgaca gtacttaacg
     3781 tgaatttgtt ataacgcgaa agggatcgat gcgaggtcaa gttattggta ttttatgaaa
     3841 attgaatctg attctgaagt tttataataa cttgaccgga gctgagagcc cggtccagtc
     3901 tttgcttgca aaggctggat tcgccccaat cttattactt taaattcata tttatttagt
     3961 ttttgtagaa ctcagtaaat cactaccgat ttctatatgt tagaccgtca tgagttttgg
     4021 gagaattttg tcgagagata gaattttaga tattagagtt gttgaataac tttataattc
     4081 aattaacaaa actgtttcag tcgatcgttt ccatgaaatt tctattttgc gattattgtc
     4141 taattgaaaa ttgaaaccta taagattcaa aaagagttgt tgtccaattg aaaataatta
     4201 acgtaggcat taagtttttg aataaaatta catttactaa attaaaaatt cattttataa
     4261 aaatccttga aagtaaaatc tatactttaa tattttttaa ataagttttg ttcaatcgtc
     4321 gttttacaaa cattaaggag aatttatgta tcagaagtta tggatcataa cgatttgttt
     4381 ttttgtgacg tttcctacta tgagtcaaaa tcaacccaat ttttctgatt atggaaatcc
     4441 gattcattta gaagtcgcaa aaaaaattgc tctcaaagct caatcagaag cgaagaagaa
     4501 cggatggaaa atggtgattt ctatcgtaga ttctggagga aatttagtgt tattggaaaa
     4561 aatggatggg gctcaatttg cttctattga tatttcccaa ggaaaagcta aatgtgcgaa
     4621 caactttcgt agatctacta agataatgga agaaaccgtt gcggctggtg gaattggact
     4681 tagaatttta gctttgccga acgtttatcc tcttgaaggg ggagaattga ttttgatcga
     4741 cggaaaaatt gcgggtgcaa tcggagtttc aggtggaacg tctgttcagg atgggcaagt
     4801 tgctagaagt ggtttggaaa ttctcaagga atgatcaaaa tcgccaaatt gatgtttggt
     4861 ggtttaaaac tttgttttga aaataacaaa gaatagattc aatgaattaa gagtttgtcc
     4921 taaaacctca aagaatttta cgcaatcatt ctttagaaat ttttaataaa atgaagtagt
     4981 tcctacaaat taggttgcat tttgcgaact ttcaagcagt tctaatctcg ctcaattttg
     5041 tagtagttcc cacatttttg tgaaactcaa tctcggcccg gttgagaaat taaagtatct
     5101 cgcttctatt gaactcaatg catcgcttct atgatcgctc tgcaggtcat caaacacttc
     5161 tctatggatc ggttttagga tttgggacaa ttcttaattt taaaattcaa atccttgaaa
     5221 gtaaaagtct atggacttgt ctcgaaaccc aaatattatg gagatttaat aatgggagaa
     5281 atgctggaaa gtttgaaaac ccagatgtga tggtttcgtg tgaactccag cattcaatta
     5341 gaaatttcta aaagattatc atttatgctt tttgaagttt tggaatagat ttgttctatt
     5401 ttaaaatttc tacaaattcc gattttatag gccaattcta aaagttgtaa aaaatgtttt
     5461 ttgaaaattt gttctcattt tttacgccaa acgtatgtta gattatgtag agtgacttaa
     5521 tttatggagt tactgcaaaa actaacaata gaaaaaatga ctgatggagt tttcaaaact
     5581 gttcaatttg aagttaactt ttaaacttgt tcggcttaaa ttagatcaga gatgacgaat
     5641 ttctgaaggt tgtgttctcc agttgttatg aagtccatct gcgtaccaaa gaggtgaggt
     5701 gatcaattct tcgagatcca cattatccaa tgtagctaaa cttacactga taaaagctcc
     5761 tcccagttcc tctagatgac ctttggtaaa taatcttact ccacaatttt tacagaattg
     5821 atgagtggca cttttagttc caaattgata acttccaagc tcgttttcgc cagtgattaa
     5881 atggaatgcg tttggtttta ccatagaact ccagtttcta actttagaac aataagaaca
     5941 gttacattta ctcgttcctt tggaaaggtc aagatccaat tcgtatcgaa tctttccaca
     6001 atgacaactt ccattatact ttttcaaact catattttat accctaaatg attccaactt
     6061 tttcaaaaag caaaatgaaa taaacccata cggattcaag tctaaaaaag ttttggctaa
     6121 aaagattttt tacagtgaaa ctatagtttt aaatcaggct gttagaaacc gtcatatatt
     6181 taagtttata gaactcagat agttattatt ctatagaata taataactta ttaaagtggt
     6241 ctataaatct aattccaaaa aacttgaatc agataatttt tattcaaagg tatatcgaat
     6301 gttttgtatt gctcaggact atataaaaag tacttaatat tttgtattca aatagcgttt
     6361 tataataaaa acttataatg cttaatttta taaaatttag aaaaactttt taagtggaga
     6421 aactcatacg taaattaaaa aaatatacat tcacaatgag acttaatctg cgggaactac
     6481 tgcagttcta aaatgggttt aatttttttg aacctatctt cagcggtttt tcaaataatg
     6541 atgaagaata atattcaatt ggctactcaa aatgtaagag ttcccacaaa tcccgatttt
     6601 atagataaat ttaaaaaatg taggaactac tacgttcaga agatttattc taaaattgat
     6661 tccgcaaata caattgggtc gtacgatgag acttaatttg tgggaactac cgcaaaccta
     6721 aattttacag taaaactgaa tcgttgtata agtaaaattg caagtttgaa cgtatcattt
     6781 aaaagtcttt ataaattttt aagaattagc tcaatattca attttagaaa tattctttta
     6841 aatcgtttaa aaccaattta tcttaaagaa gtaagttctc tataagcacg aactacgccg
     6901 tcagcgatcg tttttgtaaa tgtaagagcc actcttgctt tttcagaagc gatcataact
     6961 tgatgggcgt ctacggaatt cgggtcaaat accattttct gagtcaattc atcggcttct
     7021 acttgaagat cattgaccga ggtcagagcg tttttcattg cttctgaaaa actttctgct
     7081 acgtaatcag gagaaactgg ttgttttaca tctttataat gtctatcttc cgtaatggat
     7141 actttgacct gatctccttt cggacttaag ggatgaggtt tgtttccgtt ataaccagag
     7201 ttatacgaat gccaaagaga agaattagaa ttgatttcca taattaagcc ctacctattt
     7261 ctaaagcctt gttaaacatc gcttttgatc cgttaatcat ctgaacgttt gcttcatagg
     7321 atctggaagc ggagatcata tctgtcatct ctgtaacgat gtttacattt ggcatttcta
     7381 cataaccttt ttttgggccg atttgaatcg agtccggatg agttggatca taaaccaatc
     7441 gaagaggggt catatccttt tcgactttca ttacctttac accttttcct tctcctggag
     7501 aaactccaaa cggataaaca gggcttctcc atttggttct taggttgatc ggagtcataa
     7561 caaccctatc tcttctaaaa gggccgtccc catttgtgtt tcgggtagta gtagagtttg
     7621 caatattatt ggaaataaca tccattctca atctttgagc ggataagccg gttgcagaaa
     7681 tgttgatcga tgaaaaaagt cccatgggca cttcctaatg tataaaatta tgtctcatta
     7741 ttatcaattc aagtaattaa aacgaaattt ttaagccatt ctcatgactt gtttcagttc
     7801 tctgtagttc tgattgattc tctctgccat catcatatat tgcatttgag aattggaggc
     7861 ttctacgact tccttttcca catccacgtt atttccatca gctctcatag tagttaagta
     7921 gtccgtattt gcttttggtt gaacctcacg atagtccaat ggtttgaaaa attgaatgtg
     7981 tcgttcgtct gaaatttgag tcggaacttc tttgatggct tcgatttttt cagattcgat
     8041 ggcccttttg atcatcgatt cgaaaattac ctcggatctt ttgaaatgag gaacgtccgc
     8101 gtttgcgata ttatccgaaa ttacttttct cttaaaaatg gaattgttca ttcctctttc
     8161 cagcaagtcc tgggttttca tgaaatgagt tttctcaaac attatttctc ccccttctca
     8221 aaaatcggtt gaatttgaga tttccagaat agattttttt gaagagaaag cttttttatc
     8281 caaaatttga tatagtatac ggaagaactt ggaatgaatt cccatgtcag aaatccctga
     8341 aacaattgaa atcactccgg atttgagtac tctttttcac gattattata cttttcgaac
     8401 tatacttatg gaagccattg ccaaaaaacc aaagaatatc gttttgaatt tggggaatat
     8461 tccaattatg aattctattt ctatcagttc tctgatttgg tttttaaaaa atgcacgttc
     8521 cgaaggaatt ggctgtacaa ttagttcaat tcatccggat cttctgaata cttttgaagt
     8581 gctaaattta aaagattact tggaagttca ataaatttga aaattacaga gtcatccaaa
     8641 aatcttagaa tcaattattt tttgaatctt caatccaatg tgtaagctcc cacaaggtcg
     8701 tcgtattgta gctttacagt tttttagcat ttctttgtta ttaaggttgt tgaaaaattc
     8761 catagtgaag atttgtaaaa ttgcttcaat tgtctgtttc catacaacga aaacagatca
     8821 agaattaatt tttcaacaac tctattatgt ttttacattt tataaaactc agtgtttcac
     8881 acttcgaact gtcctgtgtc caagaatcat acttaatcta cggggctttt gacaaaatgc
     8941 gttcgaactc ttagccaaga agtagcgatt ttcattggac agatagagaa gcatctctat
     9001 atttgaatct atgaaaagaa tcgttcttgt ttctactttg attttgtttc tattcaccgc
     9061 ttgtaaaaaa aaggaagagc taattttagg agactgggta aagatcaaag aatgttccga
     9121 aaaaggagaa tgtatcaatc aggaaaaaag aaatcatctt caaatttttc cccaagggct
     9181 ggctaaatac gatgcatttc atcttactta taaaatgcag ggagacgata ttcattttaa
     9241 tctcgctgat cttgcatttg atcttgaata tagaatctta aaagtgaacg aaaaagaact
     9301 caggcttttt aataagaaaa ccaatgcaga ggaatatttc gagaaaaact gaatcgtaat
     9361 tttcgattcg gattaaagaa acgtatgaaa cgtatctttt acttgttttt atttttgttt
     9421 tttctttcgg gaattctttt tgcaaacgag gaagacgaaa gttttccgga atctaatcaa
     9481 gatcaggttc ctttaagtcc gactgatgca gccagacgta aaattcaaat tactgcttta
     9541 aatacggaaa ctgttaatct tattcgagca aacaatcttt ctaaagcttc tatcaatatt
     9601 gataagatta aaaaattgga tgaaaactcg gttgaatatc attatttgaa aggttcttat
     9661 ctttacgctc agggaaggta tcctcaatcg aaaaattctc ttttaaaagc gattcagatt
     9721 cattccagtc acgacccttc ttactattta ttgggaatga tttttgttca aagaaataaa
     9781 tgggcaaagt ctttggaata ctttcaaaag gcggtggaac tttctaatta caatccgttt
     9841 tatagaatca acttggcatt ggcttatttt gagactggaa attttttaag agcaaaggcg
     9901 gaagcagaaa gggctataga actgaagcca aattttagag ccgcgaaact tcttctttta
     9961 aaatccaatt ttcttttagg aaacaaagcg gatgcttatt cccagtgtgt cgattttgtt
    10021 aaagaaggat ttatttctaa agaatacatg ttgattcatg caagacttgt aatggagatt
    10081 catcaaaatt acagaaaggc aattaaaatt tattctcagt atggtgaact tcctcttcac
    10141 gaaaaaagat tcttagctca agcttattat aatactggaa attatcgtgc cgccgccgct
    10201 gcttatcaat ctgtaataca attaaaaata gtcgaagaag aagacaaaat tcaatacatc
    10261 cgctctcttt cgtttatcaa agattataaa agattagaat cttttgtggc tttctggctt
    10321 caagaagaac cagacaagcg taaaaaaatt caagaagctt tggatattgc ggaactcctc
    10381 aaagagaacg attctaaagt ttttcatatg tttccttcta gatctccata ctgagattta
    10441 caaaacaatt aaagaccaca aaacgtagat taggcgtcca atgaggttga atctatgata
    10501 aattaaagtt gttgaaaaaa tccatctacg actaacgaaa tggttttatt ggttcgtctt
    10561 actgatcttt ataaaattaa gcaccgttta ttttatcgta aaacactact tcaacatttt
    10621 tcagaaacat cttgcaaaag ttagatcata aaccaaaaat ttcaatcccg gcgattttcg
    10681 ttataatatg ttttttcgtc ttagtatggt atcttcctgc gcatgaaaga tttggttttt
    10741 ttaatatagc tttttggttt gtctatctca tcgctttggt cggatttatt tctattcttt
    10801 ctgatttgct ctcttttttt atgaaaaaaa gaagagcaca ggattttgct atatcgatta
    10861 ttttatttat cttttcaatt tattattcga tcggagttta tgaagtaatc atttcgatcc
    10921 aagaaactga aaactatctt agtacaaaag gtaaaatttt agaaaacgaa atccgctgga
    10981 ccggagatat tgcatctaaa agatcaactg aattttatct acatctgaaa tactcatata
    11041 catctcctga tggagttgaa caaatcggat cgtatacgta tctctatcga acggatttac
    11101 cttctcggga tgaaagtaaa agttttgtca aaaaatatcc gatcggttcc gagataacgg
    11161 ttttttataa tccaaaaaat cctcaaatat cttgtttatt ccaaggtttt gatggaggaa
    11221 tggattggtt tttatactta gaaattattg atttattatt tgtaatatta ctgatttatg
    11281 tttctattcg attcttatat ttaggaatca ctgatcaggg ttcagtaaaa aatgattcca
    11341 gattgattca ggaaaaagat gaacaaattt ttaaaaatca aatcggaact cttccaagta
    11401 ataccgaatg tactcatgaa gaacattttt atatattcaa aattcgttgg atatcgtatt
    11461 taatgtttat tgtattatct atgcctatat ttgtatcaat tggttttata tttttttata
    11521 gaggatatga aaatttattt ctatttcaaa atagaaaccc tgcgattatt gaaattattt
    11581 cgattttatt ttttatattt ggaattatag ccgtcgtttt gatttcgttt aataaaacta
    11641 taattaggct caatcgagtt tcgtgtatca tttataattc ccccattcgt tggaggcgga
    11701 ttaaaaagtt ggaattggcg aatttaaaaa actattttat aatagaaaat ccaacgttct
    11761 tcggaaatga gctttgggca aaagatttag aaaataatga tatatttata gacaggtttg
    11821 attcctacga tcaggtggtt ttctttaaaa aatttatgga gaatttgacc taatgataga
    11881 tggtaaaatt tttcgattta aaagaaagaa tatcctgatc tttttgagat aaaatttctt
    11941 ctacattttt gatcgtatga attcaattct tccgttttgt gggaatccga atcagataga
    12001 tgactacaaa gattccgatt aaagaaacta gaatttttac ggctaagata ggaataaaaa
    12061 agaacaccgt agttccaatc gttaagaata tcatggaaat cgcgagtatc tttgctctta
    12121 gaggaatcat tttgtggatt ctccaatctc ggatataaga accgaagtat cgattgttca
    12181 ttagccaatt gtaaaatcga tgagatgctc ttgcataaca agccgcagat aaaagtagaa
    12241 aaggagttgt aggtaggatc ggagtaaaaa ttccgatgat tcccaaagcc aaagaaatcg
    12301 aaccagttat aaaaagtaga aatcgaacta gtctggagcg atgtaggcga acttcgtcac
    12361 tataatcttt tatttccata attaatagaa tcaaaatcgt atataagaat tcaattcttt
    12421 tcgattttcg ggaactccta cgcaattact gcgaccacag ttctctatgt tttttggagt
    12481 ccgtccgttt ggaatgtgta ggaactccaa cgttttgaat ttgcgggaat tttggcagat
    12541 ccctgataaa atgtgggaac tactgcaacg attaggcggt ttaagatctg ataaattatc
    12601 gataggataa caaatgtaga aacttcaaca tggattttgc aacaaaaagg tgattcgaaa
    12661 tacaatcgac tactaatgag acaaaattcg tgggaactcg cgttttagat atctactcga
    12721 tttgtggaaa ctcctactca ttgaacattt caccgttctc ggatttgttg tgagaacttt
    12781 tgcataatgg ttatcgacga ctactattaa attagatttt ttgaatatat ctgattcagt
    12841 cctccaaggt ctcatcattt tccagcctcc atagaaaaga ctcgatattt gcatttttga
    12901 caaattcttt aagaggcttc aattgctcgg aagaatattg ttttttgaga ctaaataaaa
    12961 cgtccaactg cgccacagta tgttctaaat ccaaagaacc caagtatctc agatacaacg
    13021 gtaaatagct caaatttttt tggagtaaac gaagcatcgt aaatgttccc gtttccaatt
    13081 cttcgtgggt cgccagtcct tttccatcca tttgatcttg attgtaatga atcaatgtgt
    13141 ccaaatatcg aacgagagac gtttccaagt ccggatctaa agaatcgatt tgagagaaca
    13201 gatccttttc attcaagatt ttgccctgaa gggaaatacc gaagccgaac cacgggtccg
    13261 aatctttaaa gattggatcg gaaagaacca gctcctctgc gtttttaaga atttcggtcc
    13321 aagttgtcta tcgctttcga gattacgggt ggagtaagat cttctatagg ggtgatgacc
    13381 agatttccgg taaagcccgc attttcgtcc atttccaccg tttgaatctt gaatttcggt
    13441 ttcctaataa caatccatta atttaatata ttctaatttt ctattctatg aatgtaacca
    13501 ttaaggatta tacagttgaa aaaagttaac cgcttcttga tccgcgtttg gttttgcggc
    13561 gacgtcgttt gtgtcgaatt tagacgaaac cgctttcgct tcgtcaaaac tatggtgtgt
    13621 gtttggataa acggtcatcg caattgaatt gttagtcgca gagcttgcgc ctaacgtttg
    13681 cgcccttgaa actcttgtat tacaataacc gccagtataa agtgggtctg ctcccgccgc
    13741 taagatttta atatgagtat aaggtaaata ttgactatta gagattccgc caaaggcatt
    13801 attaagacca cagccaggat aaaaagaaat caccgcttta aatggccttt gattttcaga
    13861 acgatattgt aaagtagaat ttgtatctac tgttgcaaac acgctgcttc ctccgtgaga
    13921 ccatcctagt aaaacgattc gatcattgtt aacaactttg gatcttttaa cataagcaag
    13981 ggctgcataa gcgtctgttg gtctgtcggt aacttcggac gttccaacac cggccccgtt
    14041 actacattga ttttgagggg cgtttctagg tgtaaaacta tcgatcaaaa gagtagcata
    14101 tcctaaagtt ttacctcgac tagcccattc cgtataaaga gaagagggcg gttttgatgc
    14161 atcactgttt gaatgtgctc cagcacatcc gtgcatcata acgattaaag ggaatgggcc
    14221 cattccggca ggtttggaaa agtaagcttc taaagtcaat ttttgagtcg aattatagaa
    14281 cttaaattga taatttgtaa gttctgtttc ttgatcgatc aatacggggc cggacattaa
    14341 actttgtgct tcaagttctt gtgcaatgat taaggaggct cccgctaaga gtagagcatt
    14401 ttctttgtct gaatttttac actgaaagat cagtaaaaaa agaattagtg ttagataaat
    14461 tttaatcaaa gacttcatac gagatatata acaacgtaga agtaaaatct ttcttcaaaa
    14521 atgaaaaatt atcttggatg agaaacggag atttgaattt tcgttccaat ataaaaagat
    14581 attattttga atggtttgat catggagcca ctgataggtt cgatttttta gtctatttag
    14641 tctaggatgt ttagataaaa tggatttctt atttttatga tgcctactga acgacgattg
    14701 aataaagctg ttaaaaattc ctggtctact attaataaaa tagaattact cgttcgagtg
    14761 aaaaagaaac ggaagaaaat taatttttca acaactctaa tgcagaaaat ggttctgagt
    14821 aatttatcgt caaatggacg tttttctggt aaatttaaat ttgtaataag ttacgttagg
    14881 caaaatttaa tcctttgata aaatcgaaat acttttttta ataaatattt gtctagaatg
    14941 atggtaacgg atacattata tagtttgaat atagacaata atcagaatta tataacaata
    15001 gagcagagat ttaatatttt gccttgaaaa ggtttttgcg acagaaactt aagatattca
    15061 attttataag gatcagtaaa acaggtacaa aaattttacc tttagaatta cgtttatcaa
    15121 aatatgaaat ttttttctat aatctttcat ccaactttaa ttttaccttg gggaatctta
    15181 attgctttta gtacgggcgc tagatatgaa ccttgggaaa ttgccacagc ttcaattcca
    15241 atcattttgc aaggaggaac ggattgggga gggtcctgtc tgtttgctgg atgggtggcg
    15301 aactatctgt ttttttcttt tgcggctccc atttatgcaa ctgtttctgt ccccgaaact
    15361 tcggaagtaa actttataac cactcttcaa tctgttgtaa aaaaaatgaa atggtatatt
    15421 tttttctttt tgttgttggg gccgattacg atttttcagg atacattaat cactccgaac
    15481 gatcatcgaa atttatttct tttctttttc gttttttaca cattcttaat actttatatt
    15541 tctacacttt tgtattttaa aatccgttat cgagtcatct ttagcgttat accccttttg
    15601 attttatttt tactgatgag tgatggaatt acaacaaaag ctggacaatg gaatgttcaa
    15661 ggtgtagatc ctgaaattca tgtgcgtggt atacgccatc aattgtttct caactggcat
    15721 aaactttgtg attttatatt tggggatgtg aaaacagatc ctttaattaa gatagaggat
    15781 tttttatttt cgatttcaaa aagtctttcc aaggattaaa aaacttgtcc aaaaaattta
    15841 gaataagtgt ctttgaatga aactcggtgt cttacttctg aacatcgttt tctatgaatc
    15901 gctcgatggg gacagaaccc agaatggcga tccatagtga gccgttctgt tgagttactg
    15961 cagtttagtc ttttcgataa agtacaataa gtttttggga cacgctgtaa gttaaaaaca
    16021 atctcaaaca ttttatgtga acttttataa gatagatttt taatttttgt gtagaccaca
    16081 aaacgacgat ttatgcaaaa atttgtttgg atttataaaa attttcttat aacacaaacc
    16141 taatcaaata atacaagtta ggtgtaatgg gttaggaaat agataaattt ccgctcgaat
    16201 ctggttaagc ttcctgtgaa gattaaggtt ttttgatatt aaatttggat gatttttatt
    16261 gttttaaata atacggatat ttgtttgtca ttgggtttgg ttcgaattgt agttctctcg
    16321 aaatgagatt ttgtctcctg tctatcttcc aagtcatttt gtaagtccaa tgaaagctag
    16381 gaactccttg gttcaaagtt ttcacaaaaa aattttcctt tccgccaagt tcctccagcc
    16441 agagcatata attaaaaaga taacacctcg aaaccccatg agccgcggcc agcacaccta
    16501 aggtcgccca aaccccagta tgaacccgaa cactaaattt cttcatctta ccaacaccac
    16561 gattgtattt gattttcccc gccttataat gaagacgttc catcgaagcg atctgtttag
    16621 aatattttct taataaaatg ggaagttttc cccgaagcgc ttttctttct tgaacattca
    16681 aacgattcca ataatcatcc ggaaccaaga gagaatccgt tccgatcgaa ccttctacta
    16741 aagcagattc aattttttga ctttcatcga ataaaagaat atccatacta gaaacggttc
    16801 ttcgaccttt ccaaacggaa cgatttgtag aaaaatttta tcgggaaagt gaggctgttt
    16861 ttatcataaa acaattttta gtttttgttt tcacggccaa gttttaggga gaattctctt
    16921 aaaacaaaat gggtgcccct tcctgggctt gaaaaacgtg ggtcagatgc gaagcattta
    16981 ccacaaaaca agaaaaccaa cagaaggaat gcaatgaaaa gaaaggtatg taggaatgga
    17041 tgcccacaaa caaacgatca gtatagcata tttaacgagc aatacaaaag aaatagtgaa
    17101 agaacaacag ataaaacatg aaaaagggca gatcaaaaaa ttcgtaaaca aactcaaatc
    17161 acgactaaaa attcatgaat gccgtcctac tgatcggcat tcagaaatga aatacattgt
    17221 tgttacaaag caggagtaac cggctggcta tccgcttacg atatattaaa ctaacatgaa
    17281 tttggcgtaa aaaaatccgg gcgaatccct caccagtttt aacgttcgcg gtgctcacta
    17341 actggtgagg gaccgcgctt tccgctttag tcaataaatt gaattaaaga agcgtaatac
    17401 aatagatcgt tttaagtttc aatttattga ctccgcatca atcgctttcg cattagctat
    17461 atcgtattca cttaaaattc cttgggagta aaatgcactt ttatagcacc ggaaaagatc
    17521 ccaaggcaaa attcggacaa aatcaaaacg gataaaagag acgcgattaa gtcaacgaga
    17581 ttattgcgaa gtaaggattt agaatcaaaa attcttatcc gtgtcttttc ttgaatcata
    17641 aactgatcca gaaaattaaa ttattggtcc ttaaaagtca tgttgaatcc ggatcaaaaa
    17701 tcactgataa ctttctattg gaagacaaga acaaactaaa tttcgatctc catatacgtt
    17761 atccactctt cccacataag gccaaaattt atgatctttc agccaagaag cgggatagga
    17821 agcgcgttct ctcggatata aatgatccca acgatccgaa gtcaccatag cagcagtatg
    17881 aggagaattt tttaaaggat tatcagtttt atctaatgtt ccattttgaa cgtccaagat
    17941 ttcttgataa atcaaaagca ttgcttcgca aaaacgatct agctcttcta aggattcgga
    18001 ttcggttggt tcaatcatca aagttccagg aacagggaaa gacattgtag gagcgtgaaa
    18061 gccatagtcg attaatcttt tggcaacatc ttctacttcg atccctgcgg attttttaaa
    18121 cggtcttaga tctaaaatac attcgtgagc aacaaaacca ttctttcctt tataaagaac
    18181 aggatacact ttttctaaac gtttagcgat ataattcgcg tttaaaatag aattgcgggt
    18241 cgcgtttgta agaccttccg atcccatgag tgcaatgtaa acccaagaaa ttaaaacgat
    18301 actcgcactt ccccaaggag ccgccgatac cgcgccgtgt tcattaccgg ttgcgttgtc
    18361 cactaacacg tgccccggta aaaatgggac gagatgtttg gcgactccga ttggaccaac
    18421 tcccggacca cctccaccgt gaggtatgca aaaagtctta tgtagattga gatgacaaac
    18481 gtctgcacca atttcacccg gacttgttaa accgacttga gcgttcatgt tggctccgtc
    18541 catatagact tggccgccgc aagaatgaac aatttgacaa atctctttaa cggattcttc
    18601 aaatactcca tgagtagaag gatacgtaat cattaaagcc gcaagatcct ttttatgttc
    18661 ttcagctttt gcttttaaat cttctaaatc cacgtttccg tttgggtcac aagaaactac
    18721 cacaacttga aagccagcca ttgcggcgct tgctggattg gttccgtggg cagagatagg
    18781 aatcagacaa acgtttctgt aagattcgtt tctactttca tggtatctgc gaattgctaa
    18841 aagcccagca tattcccctt gggaaccggc gtttggttgt aaggaaactc ctgcaaatcc
    18901 ggtgatttcg cagagccatt tttccaattg ttcaaaaatg attttataac ctttcgtttg
    18961 atctgcggga gcaaatgggt gaatcgcacc aaactccggc caagtgacgg gatacatttc
    19021 cgtggtcgca ttgagtttca ttgtacaaga accgagagga atcatagaag tagtaagtga
    19081 aagatctctg gattctaatt tacgaatata acgaagcatt tttgtttcgg tatgatggga
    19141 ttgaaataca ggatgtgtaa gataagaagt ttttctttta aaagaatcag gaacgtttga
    19201 tacatccacg aaaagttttt caatgtctgt atttttgatt tcaaaaattt ctaataaatc
    19261 ttttaaatct tccaggttta ctgtttcgtc taacgtaatt ccaatttttc catctttgta
    19321 ttctctaaaa ttgatttttt tagaataggc tctgtttaaa atttcctgga ctttggttcc
    19381 ggcctggatc gtaatcgtgt caaagaaaaa ctcgttcgta atcgaaaaac cggcgttttt
    19441 caacacattt gcaaaaatgg aagtgaattt ataaatccga gtcgcgatat ttttaagtcc
    19501 ttctggtccg tgataaactg catacataga tgagatgacg gcaagtagaa cctgagcggt
    19561 acaaatatta ctagtcgctt tatctcttcg aatgtgctgt tctctagttt gaagagaaag
    19621 tctaaggccg gaatttccct gagaatcttt agaaactccg atcaatcttc ctggcatact
    19681 gcgtttaaat tcgtccttgg tggcaaagta gccagcgtgt ggacctccaa atccaagagg
    19741 aagtccgaac ctttgagaag aacctacagc aatatcagct cccatttctc ctggagattt
    19801 aagaagtgta agagctaaaa gatctgcagc caccgtggaa attgcaccta cgttatgtga
    19861 tctttgaata aaagaagtat aatcgattat ttttccgtct gtcgcgggat attgaagaag
    19921 aacaccgaaa aaatcctcat taagttcgat agattcatgg tttccgattt gaacttcaat
    19981 tcctaaagga ttggctcttg taacgacaac gtctatagtt tgtggatgac aaagttccga
    20041 cacaaagaat tttttagcgg tttcgttttt acgaacggag taggcaagaa acatcgcttc
    20101 ggcggcggcg gtcccttcgt ccaaaagaga agcgttcgaa atttcaaggc cagtcagatc
    20161 aatgatcatc gtttggaaat tcaataaagc ttctaaacga ccttgagaaa tttcggcttg
    20221 ataaggagtg taagcggtgt accaacccgg gttttctaaa atgtttcttt gaattacacc
    20281 tggaatgata caggaatgat aacccgcacc aatataagag cgaaaaacct gattttgaga
    20341 agcgattcct tttaagttct gaagaatctt atgttcagtg gacgcttttg gcagatccaa
    20401 agattttttt aatcgaattc ctacaggaac ggctttatct atcaactctt ctacagaaga
    20461 gagtcccaat tccttcagca tttcggcggt ttgttgtaag ttcggtccga tatgtcttct
    20521 tggaaaagta tccaaaggat ctgttcccac cttttcaaga ttggtttttg tttggttctg
    20581 tagagtcgag ttcatgtttg cctacttcta aattctttat attagatttt tctattattc
    20641 taatccggcg actaaggcct tgtatttttc cggagttaaa agtttgtcca gttcggaagt
    20701 ggaaaaacct ttcaccttaa tcatccagga atcgaatggt ttagagttga cgtctccggg
    20761 atttttagaa agagccgaat tggattcaat cacttctcca ccaataggag cgtataagtc
    20821 ttcagccgct tttaccgatt cgattgttcc gaaggtttca aattgtttaa tgttctttcc
    20881 ggtttttgga agatctacaa acacaatatc acctaatgcg gattgagcaa aatccgaaat
    20941 accgataaga gccatgtctc cttctacttt cacccattcg tgtttttcgg agaaaagata
    21001 acctgtggga gcctgtgttt ctgccataat ttgtttttcc taatttagtt ttttctaatg
    21061 ctgcctggaa taaaaggttt cattgttata atggcttgtt tcggttgttc tcgaatttcg
    21121 atctggatcg gttctccgtc cttgattttt tcggattgta ttaaggccaa accaattcct
    21181 ttttttaagg aaggagaaaa agtgcccgaa gtagttttac cgatttcgtt tccttgagaa
    21241 tctaaaactc gaaagttttc tcttggaaca ccagcttccg ttaatgcgaa tgaaacgatt
    21301 ttagagggaa ctccgttctt tttttgaaaa agaatttttt cggaagaaaa gtaaggattt
    21361 tctttttcct taacgatcca accgattccg gattcaatcg gggtccattg atcgtttaat
    21421 tcgtgaccat aaagtgggta ttttgcttcg attcttaggg tatctcttgc accaagtcca
    21481 caaggaagta gtccataagg ttttccgaat tctaaaagtt cattccaaag ttttaaacct
    21541 attggaatgg aagaataaat ttcaaaacca tcttctcccg tataaccggt tctagaaacg
    21601 atgatttctt ctccttgata ggggagtaac ataaaacgat aatattgaat cgaatctaaa
    21661 tctcttttta aaaatttaga aaaaatctcg ttcgcttttg gaccttgcaa agcaatctga
    21721 tgccattgta aactttgatt atctactttt actcccgata ttggaagatg ttcgagtagg
    21781 tgttctgtaa ctgcttcata gttagaagcg ttagaacaaa tcatgtattt ttcagaagaa
    21841 aatttataga ttgttacgtc gtcaacaagc ccgccgtttt gatttaagat cgcgttatac
    21901 tggacttgaa aatcggaaag agaggcgact gaattacagg taatcgattc taaaaaaaga
    21961 agaatcgatt taggatttcc ggtaataaaa atttcgccca tatgagaaac gtcaaaaagt
    22021 ccagcggcct ctctagtcgc gttatgttct gcaatgattc cagaatattg gactggcatg
    22081 tcccaaccac cgaacggaat cattttagca cccaaagtgc gatgagtttc gtaaagaggt
    22141 gtttttttat cttgggacat aaggttttcc atgtaccaat ttttaccagt tccatacagg
    22201 gacaaattga tttttaaaga aaatttccga ttcattatga ctcggggtat aattgtcaaa
    22261 cctcaaagaa cgaatgggat gagttgcctg cgcattattg gacgtctttt gggacaagtt
    22321 ttttaatgtg ggtttgacat aaagaaatcc atagtttatt ttctcaaaaa cgttgtaatc
    22381 tcggttccta aaacgtagga actcctctca aatcacgatt ttacgaataa attctaaaat
    22441 tgtaggaatt attattttta gaaaattttt tcttacaccg aactcacgtt ttttagtaaa
    22501 aaattcaatc tgtgggagtt cccacaaaat taattctatt ctgtttttga aaaacttttt
    22561 tagcgctaaa ttcttgtagg agtttacaca ttctaagttc gatcctgttt atataaacgg
    22621 atgtatagaa tttttataaa ttcaaccgta tcttttttat aaatcggctt caaataattt
    22681 tagcgtattc ttttaccagt tggatttatc ggagtaagtt gctttttttc tttgtgactt
    22741 atttttatag gtgaagttga atctaagttt tcaacgtaaa cattaatgtg tttataaata
    22801 agttattaac ttgtttttta ataagatcaa attctattat attcaaatta taaagtgaga
    22861 tcgctttttt gaaaagtcat cggattaaga cttgaataac gttacaaaca tattaaataa
    22921 ctattatgag aaaaatcata tttataatcg tcgtattaat ttttggtctt acgactaatg
    22981 tttgtaatta cctttctcct caagaaaaat gtatggaaga taacgcttgt agaaatcgtg
    23041 ctcaagcttg ttttgctgga tttgcacttg taaatgtact ctttcatata gaagtatcaa
    23101 atgaagaaat tacgagtagg gcgtttcttt gtaatactct tcaaagcaat tgtgaattgg
    23161 attgttatag aaaacatcct tattaatttt ctttcaaaag aagttaagaa aataagattt
    23221 tttacattta ggaaaattaa actgtttttt ttggatactg attgatagaa gtatcttttg
    23281 agtttctcag attggaatat attagagttg ttgaaaaatt ttatagtata gattagcaaa
    23341 actgcttcaa tggtccattt taacacaacg gaagctaatg gagaattaat ttttcaacaa
    23401 ctctaataga aatacctgat ttttaagttc aaacgaaata ttatgaaaaa attcacgtta
    23461 ctcaatttta taaggatgat agtaaagagc aaaagacata aatagttgat tctatacgtt
    23521 tttatatctt aacaaacaac taatggcgtc accaaatcaa aaaaatatat ttttttaata
    23581 tttttaaaag tataaaatct tcatctagaa tgttctgtct gtgataattt tattgcataa
    23641 aaatctcata tttaaccatt gtggttttat gaaaaaattt tatattctta tgttgatttt
    23701 aacgttattt gtagttcaat gttctgaact ttcccctcgt caaaaatgtt acgaagataa
    23761 ttactgtaaa tccgccgatg cggattgtat tgctgcttct ttgctgattt cgtcgttgtt
    23821 tgaaaataat aactctagaa caaatactgg cacaacgaat ggtggtacga caaacggcaa
    23881 taccactacg aattctaatt cttcgagttc tttattgagt gttctttata atcccctgtt
    23941 ttgtatcggt tctaaggcat cttgtgaagc ggattgcgat aaaaaacacc cctattgaac
    24001 aaagtaattc tttttttaat tgaataacca tgaataaaaa gaatctattt atggttatta
    24061 ttgattttta attgaaaaat tttgaagcca tttcatttga tatttttaca ggtctttata
    24121 aaattgagta ctttatattt ctttttcgta aaactctatt atattataac ggagtattag
    24181 tgctttatta tataattttg aacaatagtt tccctaaacc ctaaagaatt attgcagttt
    24241 tcttttaggg tttagggcgg gtatcgacta aggtttaatt tttttaatca gttttagatc
    24301 ggctttatta aaaacggtga tttgaatatt acccgaactt tcttccttgc cggtaacata
    24361 aattttttct ccatagaaag ttacgtttga atttgggcta atttcctcag aagacttggc
    24421 ttgttttttg agatccttac cgaaacgaga aagataatat ttctcttcta cttcttcaaa
    24481 cgcgtagatc tcgtctcctt tgatgatcat aggagatctc caaaatatat tgtcttctgc
    24541 gaataagact ggctttaaag tttcttggtc gattaaaatc agtttatggt tagaagagtg
    24601 accgtcttcg aagccaatta caagtgcctt tccgtctacg atctcaaacg ttctaccaca
    24661 aattttgtta aaatctcctc tgataatcgt atcgtctttt gtgggatcta acacctgtaa
    24721 ttcgttgtta taatgtcctt tatctaaata ctttagagtt tttaagaaaa gaatttttcc
    24781 tccgacgacg ttcttatcga attcttcttt tttcttctcc tcttcttttt ttgtttccaa
    24841 ttctttttta gtatctgcga gttctttttt caattccgct tctgattttt tgtcatcgga
    24901 cgcagactta tcgcttccgg atttactact actcgaatcg cttttagaat cggatttaga
    24961 agaactggat gagctcgaag aacttgaaga gctattattg ttttttcttt cttcgtcttt
    25021 ctttacgact tccttttctt tttcctttaa cttctgttct tcctttttaa cggcttcttt
    25081 ttctttttga atttgttctt tttctttttt cttttctacg atttgaactt tattttttac
    25141 tggatcttta ttgagttctt gaagttcttt atccgttttt gtttctttat cggaaatttc
    25201 tttctgtttg ttttgattct cttcttttct acgttttagt tcttctaatt cttttttgtt
    25261 tttttcgttt tgaagatctc caaacttatc tttttcggat tgtccgtctt ttttcttatc
    25321 caattcttta ttaacttcgt cttccaattc atccgtatga acatccttac ctaaaacgtc
    25381 ttctacaagt ggaatcaaaa tctgagtttt tccgggccat tccgaataac gtttagaaat
    25441 tcctatggac tgaggagtta caaacttaat tacagaattg gaatactttt tggagatata
    25501 agatttatct tttctatgaa tggcgttgta atacaaaata taggtggcaa gtatatccga
    25561 atttttatcg tcatagccga agttgagttt tacaaaaccg gttagaattc tctggataga
    25621 attgatatga ccaaaatcgg aatcttctaa aaccgagatc acatctgctc caaatttttt
    25681 ttcttcaggt gcaattctgg ttacgctgat tccaccttgt gtatgagttt tatctggctc
    25741 ttttttgaga gattctgcaa gtccggaacc taccttttca ttggttcctc taacctcttc
    25801 tcctgctcgc gcagaagatc gattaataaa ccgaactctt tgagaagatc gaatttcttt
    25861 ttctccgagt ttagaacttt cctgagaaaa taacgataaa gaaaaaccga aacataaaaa
    25921 tacgatccag attctgaaca ttcaaaaatt ctccttttta tctatctgaa taaagagcca
    25981 tttgacccgg aaatagatta tcctcaagcg ctgtattgag acaaggattt ttccccatct
    26041 gtagtctcct ttgtcgtaag aaagttgatt ccccacctcc cttttgcaac cttatccctt
    26101 atgtatttgt tccaagaaag aatctataat tttggtgctg gacccgcgat gttgcccaat
    26161 gaagtgatgg agattgcagc ggctgagttt ttgaactata agggttccgg aatgtccgtt
    26221 atggaagtca gtcatagaga acctcttttt gaagacgtaa ttacggaagc agaaatactt
    26281 ttacgtaaac ttttgaatct tggagaggat tattcgatcg cttttttttc aggaggagct
    26341 acgttacatt tctctgctct tccactcaat cttttgaaag aaggagaaag tttcgacgtt
    26401 gctcatactg gaatctggac taaaaaagct tgggaggagg gtcttaagtt taatgaagtt
    26461 aatgtcattt atgattcgac taacaataat tttacggatg ttcctgttct gaccgattct
    26521 aacctttctg gaaaaggaaa gtatcttcat attacttcca acaatacgat ctacggaact
    26581 caatatccgg agattccaaa aatcaaacaa attccactgg tagccgatat gacgagcgaa
    26641 cttctttctc gtaaaataga cgttaaagat ttcggagtta tatttgctgg tgctcaaaaa
    26701 aacataggac cttcagggct cagtcttgca atcattcgaa acgatttact cggaatttca
    26761 ggaagaaaaa ttccgattct cttagattat tctgtcatgg taaagaatcg atctctttac
    26821 aatactcctt ctacgtattc tatttatatc gccaagcttg tatttgagtg gcttttaaag
    26881 ttaggcggaa tcgaagcgat cgaaaaggtt aatgaacaaa aagcaaaact gatttacgat
    26941 tttattgatt cttcttcctt gtatgtttgt ccggttcaaa aaagggcgcg ttctaaaatg
    27001 aatgtagtat ttttacttaa ggataaaaat ttagattcta aatttttaga cgaggcagaa
    27061 aaaaacggct tacacggttt aggcggtcat aggttggtag gaggttttag ggcttctatc
    27121 tacaattcta tgcctctcac gggagttcaa aagttggttt cctttatgaa ggattttgaa
    27181 tctaagattt gatgaagttt ttatccttta aaaagttttt tctaattttg atccgagttt
    27241 ttacattagt cggagctttg tccggaggcc tcttagcttc gggattaaat tttaatacac
    27301 aacttccgat taaggactgt tttacgaatg agacaacttc ttctgagctt tcaaacttat
    27361 ataaatctac ttttcctttg gaagaaaaaa agagaattgc agaaacgatt gcgtataaag
    27421 aaggaaagtc cagatttcag tcgatcgttt gtattcagaa taagaatctt tcggaagaag
    27481 atcagtctaa actttttatg gattggaacc gccatatttt cacgtatgcg gaattgaatt
    27541 cttattatga aaattatatt ctttcggatg ataaaactag gtctctcaat tcaattgaat
    27601 gggaacttct tacgacccat ctcaaacaaa agaaagaact tttaaccagg ttaaatgacg
    27661 ctaccggttt tgctctgaat ggagaaaaaa tttccgaaga aaatttttca atgatctatc
    27721 tttcgttatt tctgcttcaa attgaatttt gggacgcgat gcctaaaacg tttcgggatt
    27781 ctattctttg aattgatttt acttttgtaa gacaatgttc gttgcaaaat ctattttcta
    27841 aaacgtgttt tattcttaaa agttatgaga attctggaag ataaattttt ttgatgattg
    27901 ttacaaaacg tcgattctat ggggtaattt gatattgttt agaatggtaa agtatctaaa
    27961 attctaaacg attatctcta taagtttaca agttgaatac tttcaatttt tattagagtt
    28021 gttgaaaatt ctataatgaa gtttagcgca actgcttcaa ttgtttgggt aatacaacaa
    28081 aaataggcgg agaattaatt tctcaatagc tctatgataa agccttattt gatcatagaa
    28141 taagaatacg acgtttaacg ataaaataga tatttgtaag agtttctcgg aaactttcac
    28201 taatatttac aaactggaca cggtcaaaat tatttgcttg aaacctaaat acagtcggga
    28261 cataaccaat ttagatcatg aaaaaaatcg gaattgcctc tgatcacgga ggttttgagc
    28321 tcaaggaatt tctccgcaag tctcttgcag gagaattgga aatcgtagac tacgggacca
    28381 aggatgaaag ttctgtggat tatccgattg ttatctcggc cgcttgtaaa aaagttcttt
    28441 ccaaagaagt ggaaggtttg atcgctcttt gtggaactgg aattggggcc tccattgccg
    28501 ctaatcgtat gagtggaatt cgtgctgcac tttgccacga tcaatttacc gctgaaatgt
    28561 ctaaacgtca taataacgcg aatgttctcg ttttgggtgg aaggattatt ggtaaagagt
    28621 tggctcttaa tatcgtacgt acttggataa atacttcttt tgaaggtgga cgccatgaaa
    28681 gaagggtcaa tcaactcgag actttaaatt cttaataaaa actggatgag atcaattttt
    28741 aaaaaggtta ttttaaaact tcaaaagaaa tcacgattat gatttcaaaa tacttaaaaa
    28801 aatatagtga ttttcacaaa ttaagtagtg ttgcatacaa cgttttgatg tttgtagacc
    28861 atgtattcgt tgttagctgc tctgttttac atcaaaattc tggttttagt aataactctt
    28921 atgtcctaaa actttggaat aaaatcaaaa ttgtcttttt gttaacaatt ttattttttt
    28981 accctttttc actttttaca gagaccaaaa cttttccgct agatgattta caaaaaaacg
    29041 gattggaact ttccggaaat aattctgaaa ataaagttct aaaactgcaa actaaaaatc
    29101 gaagtttcgg ttccgaactt tatctagatt ttgaatctgg aaatccgtct gatctaaagg
    29161 atgcatcagg aaattataaa attctcatgt cctcttattt acctgattca gaaaacgttt
    29221 ttcattctaa aagaagcgca cgtttttcgg gtaaaaggac tgggatcaag attgcacatt
    29281 cttattcagg tctcttgacc tccaaagatc tgacaaaaga attttacatt tcttttagtt
    29341 ttcttcctgg aacggttgaa aaggatgcga ctctaatttc taaactctat gaaacatccg
    29401 gaaatagtta cggttgggat ttaaagatcg cggacgatcg actcaaagca ggtttttatt
    29461 ctttttttga aacggaagaa aagcggtttc tttctttata tctgacttct aacacgactc
    29521 tgaaaaaaaa tcaatggaat cgggttcttc tttatttcaa tcctaacgat cgagaaattg
    29581 tactttatct caatggaaaa gaatcggcaa gagctgctgt tcctgccagc caaaatttga
    29641 ctcgaatcgg ttttcatgct gatgatacta cttcgtttcg aatcgcgagc tcttattatg
    29701 gctggatgga aaatttttct gtttttccag gaaaaccaaa tcctagttcc gaagacactt
    29761 cttttccagg ccaaaatttt gattcggaaa ctcatacttc cgaatccaag ttcggaatag
    29821 gaatttctcc tgtctataaa agcaagtatt ccagttcttt tttggaagaa gttcaattga
    29881 aggccgtagt tccgacttct tccgctttgg aactttatct gagagtgtct ccagttccgt
    29941 ttactccaaa ttctgaatcc cccgcctgga ttggtgttga cttaagaaaa ttagaaaatt
    30001 ctaaaataga ttctcttgaa ccagatatct ataggatccc tttgaaatat tctctaaaaa
    30061 aatttttggg aattacggaa gataaaacgg atcttcttcc atttcgatat tatcagtgga
    30121 gagttaaatt taaatccgat cccagcggaa ataaaactcc ggaattaaaa aatatatctc
    30181 tgacctttag agaaacaaat cctcctgtac gtcctctcgg tctaaaagtt gctgaaaatg
    30241 gtgttgacga tagcggcccg agtgtatgtc taaattggaa atccaatcca gaaaaagatg
    30301 ttattaacgg aggtggatat ttcattcatt atggaattca tccggatcga atggttggga
    30361 ttgttcgagg aactttgggt gaatcgggtg aaacgcctaa taaaaaaaac cgtcctaaac
    30421 atccggcttc ggattatcta gatccgattt ccggacttcc tcccggaaaa aattacattc
    30481 atattcaaga atattataat aaactttcta cttgtataga taatagaatc atttctttga
    30541 attcagaaat ccttttggaa aaaaatcagc tgtttttaaa aaaaggaacc acttattttt
    30601 ttaggattag cgcttataat aaattctatc atttccaaaa tgggaaagat caggtttcca
    30661 cattaagtga tcccgttgaa gtttattttt tgagcgagta gtatcttgat cattttttgg
    30721 tctggaagat ttttatccac tgtgataaaa ccgtccaaat ctttttggat tgcgattgat
    30781 atttcgttcc aaacccattc tatgtttcca aactctagag ataatttttg agccaaagaa
    30841 agattttcgg ctttgaaatc caaaatttcc aaacaaaggc gttttatctg actccagatg
    30901 atttcttttt ggattggatc tttttctttt tctaacaagg gaaggatgga gattgttccg
    30961 gtataaaata gatgttgttc tttgatcaat ctttcgattg attctactac gatcgttttt
    31021 agatcggaag gatcttgaat gacgatttct aataaagatt tggagagata gtatttcatt
    31081 ttaattttga gagaatttta agagcttcta atctttcgta agaatcggat ctatatactt
    31141 catttcgaaa agatagacgt aacatttctc ccgcagatag atttcttttt tctgcttctt
    31201 ttttaagaag ttctaattct tcttctgtca ttaaaagttg aaatcgttta tctactttcg
    31261 ccatcagttt tcttctctca tttctttatc gtttttcaga tatgctctaa aataaatttc
    31321 tgcgtccttt aattgaccta gagtttgata gatacatgcg atattgtaat ttgcttcgtt
    31381 aagtcggaaa tcgtatttaa aagatttctt aaagatctga atcgctcggt cttctcttcc
    31441 agcataccat tctgacatgg cccaaagaaa atgccatttg cctagatccg gatctctagg
    31501 agttgcttga gaaagatatt ttaagacttc ttcaaacgtt tttgctgcta gtaaataatt
    31561 tgttttgatt ttctttaatt tttctgttct agaaaaaatt tcctccgagt gttcgggaat
    31621 ttccaaatct tttcgataga ataaggctct tgcataccaa agtttaacgg tcaaatccgc
    31681 tggatttttt tccacgaact tttctagata aggaattgat tcggtttctt ctcgagcttc
    31741 gttcatcttg agaatttttt ctttgacaga cttgttccat tcttttcgat tttcctcggt
    31801 tgcgaaaaga gaagagatat aaaatacaaa atacaaaaac caaattaata agtgaacaaa
    31861 atacatgata aaattggaat gaactttaaa gatatatgaa taggtttttt ccgttttcag
    31921 gatatatgtc ttctacaaaa tcgtagggat ttccagtttg atctattaaa gaacgaattt
    31981 gtttttccaa attttttcta gtatataaac caaaggcacc aactccgatt ccgaaacata
    32041 tatcttctgg accgataatt tcagaaattt gagacattgt ttttttgcga agagattcga
    32101 gagttttaaa attttttcca tgaaattcaa ttttaaagga tctagtcagt cctctttctc
    32161 cgtctgtcgc aattctcatt aaatgaactc gggaagaaac tacgtctcgc ttgtctctga
    32221 atagttcccc taaaattttt cgatcgtatt cttcgaacgc gggaattact ggttccaaag
    32281 aatgaaagat taaattttct atttcctgag cgttttcttt tgttagtggg tctttgaaaa
    32341 atagaaaaaa tcgaaatggg attccaaaat tggacaatgg aattgtaagg atagacgtac
    32401 aaatttcaag atcgatcgga tcgaactttt ttctgaaaaa acgatccatt tttctttcat
    32461 ccgtaatttc tataatggaa taggttccgg attcttttcc tatatattgg tcatcgtata
    32521 aaaaaatcat gtttccagat gtacgttccc taagcccttg ggttacaaat gggctataac
    32581 ttccgtttct tctgtcgtag taatgaattg caaatccata aagttttaga tctaaaaata
    32641 cggatatata gtattttaaa ataaatgaat attctgattc taatccataa cgaagttcat
    32701 ccaatacttc caatattttt cttcgttctc tgatcggaag agtatttaac catttcatat
    32761 aaccgggacc taattccgta tgattcgtag aaattggttc tggttcgatc tcttgtttgg
    32821 cgatttgtat atccggtttt tcgcgaatag gctcgttcac cttggaaatc aagtcttgca
    32881 attcgggagt aaaaatttcg gaacgtttct tttctatttc tggagctatc ggttcgggct
    32941 ctttaaattt ttcaggatct cttaaaaaag ctggagaaac gtaaccttct cttttcaatt
    33001 cgaatggtaa aacgaaaatg gagggaccat cttcttgttt tacttctttc attgggatcg
    33061 gaacgttttg taggtcgaaa tctacttctt cggaagttaa agtttgtatt tcttctactt
    33121 cacttttttg agccgattct attgcttttt gtttagcggt ttgaagtgca tcgattcttt
    33181 tagaaatctg accaatgatt tcttggattt cttttccttc cttatgagtg aaaaaattcc
    33241 gtttgattct taagattcga atcatgaaat cgatcaagaa tagtaggatt agaaaccctg
    33301 atagaaataa gaaaaaaagt ccgtcgtttc cgggttttaa aatgagaatt ccttttaaaa
    33361 atccgtatga gttttcgggt gtcgcgtagt aatatccgat aaacggagaa gaaccgattt
    33421 caatccgatt gacggcattt tcggaccggc tcaactcttc tatcaatagg aaagagattc
    33481 ttcctttgtt aaaacttccc ggctccgcat atcctccaaa ttttaaatcc ggaattaaca
    33541 tagattctac acctgaaaaa gagactctaa ataaatcctc cctgagttct gcgagaatca
    33601 atttcttttt ttcaggatgg ggaagacaaa acaccaagga tggttttaaa aaaaataaac
    33661 ggctggttcc atcttttaag gtttctttaa gtagttttcc ttctgggtct ttgcgggagg
    33721 atagatcgga ttcggttaca aattttaaac cggaaacgat cgggaattcc aactgtaaat
    33781 tttctaattc cgaaattgaa ttgatttgtc ctagtccagt ctcaagacgg cggagttctt
    33841 cgtttagatt agtaaaagca gaattcattc tgtttttata atatattccg tcaggaaaat
    33901 acggtataaa tctataataa aaaaaagaaa ggaccgataa aattaaaata gcaattctta
    33961 acttgagtcc ggtcatgata aatccctttt taaaagttgt atgatcctaa gaaagacgtc
    34021 cctcattttg agaacttttt ctttgtgatc gaattctttt tctactatga tggaatgtac
    34081 caaagtagaa gataaaattc ccaaaccgca ggctccgagt aggaaagaca aaaaactaaa
    34141 tatgagaatc aattgtttga ttctggaacc tttatcataa gaaagaaaaa tgatatgatt
    34201 tccgatttta tttttttccc aaagcggacg ttccttccag ctgatagttg gtttattaaa
    34261 ttctgctaat atttcttcta ggttatccgg atagtttagg gatcttaaat cgttagaacc
    34321 gattaaagaa tcgtgtccta ttttttcaga ttcgaaaatc caatagatct gtttttccct
    34381 gatattaaaa ggaatagata cgtgtgttcc caaagtaaaa ccattcatcc agagaaacca
    34441 ttctccattt ttgcttcgat agattgggat tcccattgaa tcgaaattga tcccggaagg
    34501 cgaaattttc agatctccta aacgaagatc tttattaaaa atctcttttg tagattcgct
    34561 ggaatagact aaatgataag aggaatcgta tattttgatt gatctgagtt ctaaattttt
    34621 aagtaaactt tcgccgagtt ctttggcttg tttaggtaaa gaaaaattcc gaattgaata
    34681 ttctattttg ggtcctgctt caaaaagagg ggctttttta atatctgacc aaacttttaa
    34741 aaaactttct cgttttaaaa ttccttcatt tccagcgggg tttaaagaaa actccataga
    34801 agattctttc cattctttct tgaaaaaagg aatggaaatc ggaatcagcc ctaatagaat
    34861 cagtgttaag gcaaaggcga tttttctgta aagatcgaac gtcactgttc ttagtatcgg
    34921 ttctttgggt tcaaccgaaa agtagaaaac cgaacggaat tactgcttgt cttaaaactc
    34981 agatcgtctt tttacaaaaa ggcaggaagc tgtaattatg atcttttata tgtttatcga
    35041 tgggattgga tttggcccag atgatccgga gacaaatcct ttttccagat atgcaaagtc
    35101 gtttttttta ccactcgccg gaaaatcaat tccgcaaaat gcgcctttat ctctgaaaaa
    35161 tgcggtcttt ttaaaaacgg atgcgagtat gggaatcaaa ggccttcctc aaagcgccac
    35221 tggtcaaact tctctttgga cagggattaa cgcttgtaag gtgcttcaaa gacatttgag
    35281 cggatttcct acgtttactc tcaaaaaaat tatcagtaaa tattcgatca ttcggatttt
    35341 agaagaacac ggttttaaag ctgatctttt aaattgttat actcctgcgt ttacggaata
    35401 cgtcaaaaaa aatcctcgtc acgtttctgc ttctactttg attcagatgg cgagtgataa
    35461 acctctcaaa ggaatggatg atcttcgtcg gggaagggga ctttatatgg atattaccca
    35521 cgaatatctc aaagaatttt ccagaggtta tttagatgaa tctgatgaat tgtttcaagt
    35581 tcgagatccg tatcaaactg gaaagtctat tattcggaat tgtaaagagg atgattacac
    35641 tctttgtatt tatgagtttt ttctaacgga caaaattggt cataagatga attgggaggc
    35701 agctgaaaaa catatcagcg agttggaatc ttttttgaca ggaatattag aagagttgaa
    35761 tccggaagaa gatcaattaa ttgttacttc tgatcatgga aatttggaaa atttgagcgt
    35821 ggacgttcat actcttaatc aggtccctac ggttctttat ggaaaatata cttctaaaat
    35881 ggaacaaaag attcgttcga ttgtggatat tccttccgcg atttatgatg ttttaggaat
    35941 cgatattgaa ctcaaagatg aggaatttat caaaagcgaa gtgacctaac gtgagttagg
    36001 ttaagattat aaaagggaat tctatgaaat ccaaatacaa agttcttaat atcaattttc
    36061 ttcataaaat catcattttg ggatgtcagt tcgttttgta gaggttccca aaaattacaa
    36121 cttgtctcaa aatcgtaaaa aggatgaaag gtctataaaa aatgattcat gatctttctg
    36181 ttcaagagtt tgttcagctt attaaaaaag gggaaaagaa atttacgggc gtatctgttg
    36241 aggattttaa ttttacactt agaaactatg atttagaagg tgtagaattt gaagattgtt
    36301 ttataaatat taatttagaa aaatgtaatc ttaaaaatgc taaattcatt ttttgtaatc
    36361 tcaaaactat atctgtccga gattgttcta tcgagaattg ttatatttcc gattgccata
    36421 tcgaatcaat tataattacc ggaaaaaaca tagatcaaat tgtatttgga acgaattacg
    36481 cgtacggtat gactttgagc cttgaaaagt gtctgattta tgtacgaaac gaaattctta
    36541 aaagtacata aatttgaact tactttgtat agtttagaaa tagacttttg aatctattta
    36601 aacaatgcga tttggttttg tggagaattc taaaagtttc gtagaattat tggcaaacgg
    36661 atctcaatcc aatttttcgg tttctagatc ctctttactt ttttctttat cttcctgctt
    36721 gtaatgaaga ttatcttcca cttgatccaa ggattctttt ttccaagcgc ttgcctttct
    36781 accaacggga gaatccggat atttatccgt ggcttcttga aataaggctg cagccttttc
    36841 atatttacca cttttaaaat agattgtacc tttgcgaaaa agagccgttt gatctaaaga
    36901 gccatcttga tttcctaaaa ctcgatttag gtattgaaga gcggaatcgg atttaccaat
    36961 cgcttcgtaa ctttctgcaa tataaaacaa agcttgttct tccgctttcg agctgacgcc
    37021 catatcaagg gcttttttaa aagtatcgat agcgccatag tactgtttac gaacgtagag
    37081 ttgtcttgct ttctctaaga taccacttct aaactcggaa cttacttttt ctttttctgg
    37141 atcaaagtag aatccagctt gagcgtaatc gtcataaaca tcgtaggcgg accaatcctt
    37201 acccattctg cgtaaagatt ttccccaacg aactctggct tttacatttt caggatcttc
    37261 ctggagggcg aggacgtaat ttttgcgaga aagatcataa tttccctttt tcatataata
    37321 gtcagcaatt gcagataacg cgtttgaacg aagtttagaa tccgctgaaa ttctaagaac
    37381 ctcttctaaa tgaccttttc cttcttcgtc tcgattgagt tgtaaaagaa gatttcccat
    37441 ggaatacgca acttttgagc gttcgtctct ggaaaggcct tctttttgat ttaattctct
    37501 ataaatcccc agcgctaaaa gactatcttg gtttctttca agtgctcttc ccatatcgta
    37561 cttaacacgg aaagaatgtt cttctggaat ctctctggcg gaaagttcag agaatatatc
    37621 cacagccttt tctgcagctt ttgaattggt ttgttttaag tattcctcgc cttctttaat
    37681 tttttccaga acgttctttc gtttggaatc ttcgtcttga atcgtagttt gatacactgc
    37741 ggttaaaagg ccggcgcaga taaataaaaa tcctgtaatt aatatgatag aacggttcat
    37801 ggatttcctc cggagatccg agacagacag cgcttcgacc aaaactcaga gcgttccgta
    37861 ttgtaaaatt tactatcttt attgatgaaa tacttaagtg cttctttgta attccctttt
    37921 ttatagtaag agagtccagt gaaaaatttt gcttttcctt tcatgtacac tgaatttccg
    37981 ttttttgcat acggtttcag atctcgaatc gtgcgggagt attctttttt ccagtaggtt
    38041 tctcttagaa ttttatctag ttcatcgtta ttcccggaaa attcttcttc ttgttttgta
    38101 tctttagaaa cttcttcact tttttcttgt tctttttctg gatctgaagc agatgtttct
    38161 tcctgatttt cctgaggtgt ctcttctgca ctattttctt ctgagttttc gggtttcttg
    38221 tttggagaga ttgctataaa agattcattt tctacaaggt tgaacccttc tttgtcctta
    38281 tgttttacag tgactccaaa ataaactttc gcatccaagg atttcatttt gatctgggct
    38341 tcggtatctg gatgattgac ttctcctaac tttcgcacgt ttccgcctaa aaatgtagcg
    38401 gttccaccgc ttaaaggttt taacgcttga tagattgtat aaaccgtact tgcgtctgcc
    38461 ttttcagggg ccttccaaga gagttttaca tttagatcgt ccacttcggc ggtaagatct
    38521 tttatgcgca tttcatcttc tgaatattct ggatttgtaa tattttcaga accacttttg
    38581 ttggggtttc caatgtaaaa gtatcggata aaagattgtc cgttgatcag aggtaaaact
    38641 tctttggctc cggagcgaac gcttacccca tagtaaatcg tctgagattt attcaaatct
    38701 tgatccaaaa aagtggattc gggatgactg agttcggtga gtttttctgc ttttctcatc
    38761 aaggataaag aagacatagg ttctgcagaa cgataaacag tataaacagt cgcgtttggg
    38821 attgcctttt cgtagggggt ccaattcaat cgaaggtatt taccttccct tttaactgtt
    38881 agatcgataa cccttgcgtc gtctgggatt tccgggattt tgttttccgt tggagttaac
    38941 gcgtgttcga tgacgaccgg aattgtagtg aagtttctcc ctggaattag tttgactgta
    39001 ccatttttaa ctctatgagc caaaatgacc gcgtaataat aagttcctgg tttgaggttg
    39061 tagtcaaaga tttgagttac ccctccggca attccgcttg gatattttcc caaggaatct
    39121 gcaaccatac atttttcagg ggtgtcgatc atagaagagg aacgggcgac tataatttct
    39181 ccggtttctt ttggagcgtc ccaaaagatc cggactgaat tctcatcctt ttttaaaatt
    39241 tctgcatgaa tggaatttgc gatactatag ttttctacct gattttgatt gaatgtgtgg
    39301 tcctgagctc ccggaaagga aacgagtatc atcaaagaaa ataatagcaa tatccgggta
    39361 ctaattttca taagatcaac gtctttggtc taaatatcgg caatccgacc cttgttattt
    39421 aataccaaat cgaagtaggt aataatgact taaaacgaat tatcaccagg aagggtttag
    39481 attctatttt agaaattaaa gtttcttgcg tgaagtgaat gaaactagtt ttcgatttta
    39541 tcgaagaaga gaaattcttt tgttaaaatg tgggaactca cacatatctt gaattttgta
    39601 gaagaaacgt aaacttcatt gtaagttgtg gaaactatca caataaagat ttccgatttg
    39661 acatttctga aagaatcaat agacataatc ccaataggaa aatgagcgat ctagattatt
    39721 acgaaaaccc tgagtatcag aattttctga tttccagtaa acgtagagaa ctcacaccac
    39781 ctgaaatcgt atttaaacac ttcaacttga aagaagtcat gaacctagta gattttggaa
    39841 tgggactggg ctattttacc ttggaactca aaaaacaact acctaaggac gcttggcttt
    39901 ggggagcgga ttatcagcag gatttactgg atgaagtgct tcattggaaa aatagagaag
    39961 agatttcaaa ctttacaccg ttcttcattg aaaagtcgga tcatccattg ttaccagaat
    40021 ggataccggc acctgatgca gtatttgcat ctttagtttt atccacgttt ccagatccgg
    40081 ggcttgctat ggacggactt atacgttcca taaaaaaagg aggcaaactg atcgtattag
    40141 attggatgaa aaatgaatat tcgatcggac caaaaatcaa cgataagatt tccttagaca
    40201 aaatgaaatt cttagctgag ctttatcatt tagacatagt aaaaaatgta agaatttcgg
    40261 aacacgtata cggacttgaa gttgtagcgg gaaaaaattt tgaatatagt ttttacgatc
    40321 tcagagaaga agaggataca acggaagaat tcatccgatc ttaaaaacaa atttatgatt
    40381 ttaaatttaa gaaacctctc taaaatccaa atataaaatt tagatttaat cgtaaaaacg
    40441 ctgttttgcg attaaacaaa aaacgaatct ataaaataac ttttctacaa tccattttat
    40501 aaaattttct tattaaaaat gggcgcatgt ttggcccgat ttttacgata aacaaaaaag
    40561 ttaattagaa acgaccaaac accaggctct cagctctggt caagttattg aaaaatgatc
    40621 tgatcaaaag ataaaaactt aaaactcaat aacttgaccc cgcttcgatc ctttgcgcgg
    40681 ggatttttta gaacaaaaat taatatagtt cgtacaaaga aagtttcaaa aaaactaata
    40741 taacatgagt tggtggggaa aatgaaagag aattttctaa aagtatgann nnntacaatt
    40801 ttagaatttg tttttaaaat cgtaatttgc ggtagttccc acattatttt gcagataaac
    40861 ctaagtttta tgtgagttcc cacacttgaa tacgacagat tcaattgtta taaacgtcta
    40921 tttttttaaa ttggtagttc ctacatttta aggaatcgat ctgtaaagtt cagattttaa
    40981 cttttttcag aatcgtggat tttttcacga actcacgaaa taattatttc tactgaattt
    41041 caaaacaaaa tcgtctcgct tctatggtcg ctcgacggat caatgaatag aaatattata
    41101 aatgactaat attcagtttt gttcgatttt tggggaactt tttttaaaca ttcggaaaaa
    41161 ttaataaatc cccatttgcc tcgaacttta atccttacca tttgattaga agaaatggaa
    41221 cccgcttctt caaattgggg tttgataacg atcgaatgtt ttggatccat ataaccccat
    41281 tttttttcta ttagaatcgg aatcagatct ttagaaaaag aaaaaaaatc tttaaattga
    41341 ggagttgtcg tttggttacc gttcttatcg atataaaaat cgattctatc tttagttact
    41401 gctgcaatac cacccgaaaa ggaagctgga aattggaact gaggtttaat tacgatttgt
    41461 cctgatctgt ttataaaacc ccatcgatct ataattctta ccgaagctaa accttccgaa
    41521 aaatcggatg cagattcaaa ctgaggttga attacaatcg atccggtttt gtcgatatat
    41581 ccgaattttt ttctgaattt aacaaaagct aaaccttccg aaaaaaaacc ggaatgttca
    41641 aactgagttt ggatcacaag attaccgttt cgatctatat atccgtatga accttgaatt
    41701 ttaacaagag ccaggtcttc cgaaaaagaa tacgcttcgc caaactgtgg tttgatgaca
    41761 agttttcctg atttatcgat ataaccgtat tttcctccta gttttataag agcaagtccg
    41821 tccacaaaag aatctgcttc ttcaaattgg accgcgattg tagaaacgtt tggattggta
    41881 gatgatagat agatcccgtt ttttgaaatc cgattgaatt taaagttcgc ggtgcaggga
    41941 tgaatttctg cttttagaga tttgaaaaat ccaaaaacca agaataaaat aaaataaact
    42001 tttatcataa attctatcgt atttttctaa tataaaatgt aataatcaag ttgtaatttt
    42061 agaaggatcc gtttttaacc gaacttattt taaaatgtgc caaaaattgt tttgaatagg
    42121 atcataacca tagcggtttc cgtattgatc ggatatttca atgatttgag aatgctcact
    42181 atcactttca acaaaattta cgttttccca aatcggaagc caaccttttc gaactttaaa
    42241 aaccagatcc ggagtacaat tataataaat gacgaataac gtcttaggat attctccgat
    42301 aggatactcg gtgattttat ctatgttaca tctgggatct tcattcccgg ccaaatggtt
    42361 tacaataaaa atgaaagaaa aataaaaaag aactggcata atcaaaggaa tgattaaaca
    42421 aatcgttagc catttggata atttccaaaa aacttttcca atttgaaaga taatatataa
    42481 gagtaatata atgcttatta aaaatagaag ataattgatc catatgtaga atttgttcca
    42541 ggtaggaatg aaatgcaaaa agcgtaacat tatcattaga aagagaaaaa atacagccag
    42601 aatgatggct attttcattt tgtgatcttt catacatacc tcgagaaaac gttttcgttt
    42661 gtccacgcag agtttttttc gaatcaagta gaaagaaatt gaaaaattat tttataaatt
    42721 taaaatttca taatagaatt gttgaaaaat ttcctagttc cgattaacaa aactgcttca
    42781 attgcccatt tccataaaat agaaacaaat ggagaattaa tttttcaaca attctaattt
    42841 acaaatccaa attttgattt tacaaaaatt ctcaattcaa tttccaaatt tagaacttgt
    42901 tcccaaaccc aaataatttg tgtgaaaatt ctttagaaat ttttaataaa ttagaatagt
    42961 ttctacagaa acgtcacatt tggtgattta cgaactttta ctactcggac gcataaaaat
    43021 aatactacta tgattatttc aaaaattaga atatatgatc ttctttaaaa acggctaaca
    43081 attccagatt agattcaatt tttgagggtt tccgcatttt tgtagaattg acggttaatt
    43141 tcagatacca ttttcatgcg tagagtagta agtagtttga atatcattta aattttcgta
    43201 taggttccta tattttgagg tatgggaata aaactctaaa ccttccgtga taaagtcctc
    43261 tgtggctttc gcaatctctt gaaatttcag aaaagttttc caattagaaa ttcctaatat
    43321 acaaaaagtt tttctatgat ctaaaatcac tgcgacacaa gcagcgaatg cgacgaatct
    43381 ccataacaat ctaaaaacga atttactgaa aaaatttctg acctgagttc tgaaaaaatc
    43441 tccgtgaaat ctaagatgtt tctcttcgtc ttttacaatt tcaagtaagg cagattttat
    43501 aaatccgttt ggaatttttt cagaaagttt tttataaaaa caaattccta caacttccgc
    43561 agcaagaaga accattaact tcaagcggat tccgagtaat cttctaccaa aatgaaataa
    43621 cttttccgtc caattggatt tgatcaattc tcctttgaga gctcgaatac attctcctaa
    43681 aattctggcg tgtctacttt cctcttttac aaaaagtttt aacgcttctt tataaaaatc
    43741 gtcaattccg aaaagaattg ttttgtctat ttcttttgcg attctacctt ccccagattc
    43801 acctaactgg aatatagcga gcgagtaagc gattgaccgc atttcatttg agttaagttc
    43861 taaagtttcg aaatcgattt taggcaagat acgattttca ttttttttaa aatgattttt
    43921 ccaatgtttc cattggattt tgttttttct agttttaagt tttgatttga gcttttctcg
    43981 gattctattc ttaccaaata aatttatgac gaaagtcaat agaacgataa gaatgttaag
    44041 tcctagattt tttgattcca aataaaaacg atcaaaacaa aaggaaatac gcgcacccat
    44101 accggaatac aactgcgaaa gtcctgtgat accaggaaga acggaccaac gcatttcgtg
    44161 aaatttccca ttccaattta aacgatctat gtcaagttga gtgagtggtc ttggaccaac
    44221 aattcccata tttccgatta agatattcca aatttgagga agttcgtcaa tgccggtttt
    44281 tctcaaccaa taacctaggt ttgtaacttt tccatctttc atcgttctaa atttaaaaat
    44341 tagaaacggt ttttttaaaa gaccgagtcg ttcctgaaaa aagaaaattg gaagaccatt
    44401 gatcaaaaga attaaaaaac ttactccgat caaaattgga gagaataaaa ttaaagcgag
    44461 ggtggataaa acgatttcga tgattctttt catgtttgag aatatataaa agtttttgaa
    44521 agaatgcatc ctcttgagtg caaattataa agcactcaag tgcttgacac agtttaataa
    44581 agaaacatag aatctggttt ttcatctatg aaagaaaaag ttttaaatct attgattgta
    44641 gaagacaatg aaaggttgcg aaagtccctt atagaaggta tgaaagaatt cgcaaaactg
    44701 aaaatttcct atgattgtgc aaaaggggaa gaagcgatag actttgcatt aaaaaacgag
    44761 tttgatgtat tactcgcaga tgtaaggtta gctggaacgt taagcggaat tgaaaccata
    44821 gttgcgattc gaaaagaata tcctagaaag cctgtagtca tttactccat acaagacagt
    44881 gatgaatatt ttcgtgcctt tcgcaaagcc ggaattttga gtcattacgc atacgttcga
    44941 aaatcgaatt atcttttacc tcagatgatt gttccattga ttgaactggc ttacgaaggt
    45001 aaaagtttta tcgatcccga aatagaaacc aggatcgtgg aagtaaaaga tcaagatgaa
    45061 aattctccga tggcaatttt agaaccgaat gaaaagatcg tagcaaaaat gttaggtgaa
    45121 ggattaagta acgaacaaat tgcagctcgt ctaggtttta aagataaaag gacaattagt
    45181 aggattaacg gacaaatcta tgcggcttgg gatttaaacg aatccaattc cgatgaaaaa
    45241 gtggcgagaa caagagccgc gttgatcgta agagaaaacc gctttttgca gtgggaggaa
    45301 gacggtaacg tatattacag aaatgggtcc ggagattgga ttcgatggga atcaaatctt
    45361 gaactttaat ctagaaattt taatttgctc cgtttttttc tatttatctt caattctttt
    45421 ttggctcgcg tctactacca tagtcaattt agaaaaaaga aatttgcccg caacttttac
    45481 gattacgctt ttaatcgtag tatctatgtt attcggattt ttttcttgga tcggagaatc
    45541 tggaatttta aagattttga attatcccgc agtatatttt tttccgggaa ttttcggatt
    45601 gattctaatt cctttcggtt ggctttttat aaacgtttgg ttcttgggtt ttttaaaagt
    45661 aaaacaaaat aacggcgtat ctcaaaactt tctgaccgat ttttggaaaa ccaatgtatt
    45721 gggtttattt tttacggatt tgaacgatcg aagtataaaa gcctattttg tcaaaatggg
    45781 ttattataaa ttttttattt tacttttatt atcttctcag atttttgcga tcattttctt
    45841 tttgaactgg agtagtaagt ttcctctcaa tttatctata tttagttttt ggaatgtagt
    45901 tcctttttct tttcgcttat cttatctttt ttatatacta atttgtattt ccgttccgat
    45961 tataggtctt ttttctttcc ggacttcaaa aaaaattcta ccagaaattg ctaaaaataa
    46021 agcagttcct tatcttaaaa caatttcctt acttctttta ggagttgtta tacttgtatt
    46081 ttttctattt ttaggtggag aaattggaat catagaggat ccagttctta aattgtttct
    46141 aaatccggtt cctttttacg tttttttaat tgggatacaa tttttagttt cgatctctgt
    46201 tttagcgctg ggacaagctt tgatttccta tgaaatattc acgggaagaa ttttacctaa
    46261 aattggttta agacaggaat ggaaaaaaat caatttagga tttttattga ttaccttttt
    46321 gtattttata atttcaactt taggtttttc taaaatagaa ctttttttaa tcggatctta
    46381 cgtttataat gtttccagaa cttttttatt gaaaaagaac aaagaactta gacttgcgaa
    46441 aaattctatt ttaaattcta tcattacaac tgagaacatt gctgaaaatg taatttcaag
    46501 tccaaaggaa aaattacaaa aaccttttga aatactttgt tcggatattt tagaaacctc
    46561 ttccgcctta tttatcagtg aaagtagaat cccttttgtt gcggatatga ttttaactta
    46621 tccgatagat ctggaaaaaa ataaaaatat agattataat atattcaaaa agcaaaatgt
    46681 attttttgaa aacgaagata taacttattt agaagaaaat gatattcctg attttgttct
    46741 ttgtctcaaa gtattaaacg atcactctgg agaaggactt ttatttttag gtcaaaaaga
    46801 aaatggaggt ttatatgcgg aagaagaaat cgaaacggca aaagcggcgg cttcttggat
    46861 acttttttca ctttttgttg aaagtaattc tcttatttta agttctttac aaaaaaaaca
    46921 tatagaagag caaagaattt ttgattataa aacgagacaa attcttcacg atgaaattct
    46981 tccggaaata cattcatcaa ttctaatgtt ttctcagctt aaaaatgaca agatattttc
    47041 ggaacagatc caacttctta caaatttaca caaacgtatt tctagctttt taagagaact
    47101 tccggatgcg agcttggaaa tacaaagact tggtttgata gaagctttaa ttcgtttaac
    47161 tggttcagaa tttgaaacgt cttggtttga ttggaatttt gattctgaat tgaaatatag
    47221 atttccaatc actaaaccgg aagctttgga aattcttttt tacgcgtgtc gcgaatcgat
    47281 tcgaaacgcg gtgaaatatt cgggcgagcg agcaaacgaa aaaatttcca tcgcattttt
    47341 agaaagcgac aaggacaaaa aagggatttt aattcggatc aaaaataaga tcgaaaacga
    47401 taaaacaaac gtcttggaat cggctggaca aggtcttagg atccatagcg ccttgttgaa
    47461 aattttcgga ggttatctta ctttagagtt tttgaatgcg aatacggcct tcgtagagat
    47521 atttcttccc gaagatagga tcgattaaaa ttgataggag aacaaatgaa cccatttacg
    47581 gaaaaatttt taagacaatt ggatgcgctt cgcaatcata aagaatattc tgaaattgaa
    47641 ccgattgtaa ccgacctgtt agcgatgaac tctttggaaa taattcgatc tatgacggaa
    47701 gatctatcgg aaaatttcag aaaaatcgag aatacatatt tatccctaga aaaaaacatt
    47761 cgtgtgatcc gtttctattg ggcgggaaaa gagatttttc catacatacc aacaacttct
    47821 tggatcgatt gttatagcgg atacgagctg ctggcagatg attctctccg ttataaaggt
    47881 catattccag gaaagtacag actcaagggt aaatatacga acgaaaataa tcgaaaagaa
    47941 atcagattgt acgcattcca agaagttctt cagaacgttt tggaaaatga agaggaggat
    48001 gaggaaaatg tttccgaact tgaaatttac gaagatctgg aaatactttt cattttaaga
    48061 acgctggaat ggacgtatga ttcgataaaa gcggcattag aaaatacaac aattttgaaa
    48121 atgcaatcga ccgctttttt tgttacgccg ggacaggacg aacattccat tttggtgatg
    48181 gatttcaaag tttaaaaatc gatttgttga gccaaaatta aaaatcaggt taactgatag
    48241 tttagtaaat gataataaat attccgatct aacgaaacac acgtccgata aacgttccct
    48301 ctttatccgc ttcgggttcg tattgcagaa gttttacgtt caaaaactga cccactttga
    48361 gatttttcag ctcggtgtcg gaaagtttta ctttgagata attgtccgta accgcaattc
    48421 caccttgttc taaaattgct tctcgaacct tttcgatttc ggataacgcg tatttttgat
    48481 gtaactctct cgacaaagag ttgagtgtgt gaactctttc ctttttgatt tctttactaa
    48541 ccgaatccgg aaatgtttcg gctaatgtat ttcttcttac ggaaaaagga aatgtatgga
    48601 ttttagcaaa acctagatcg cgaatcatag aaacactgtc ttgaaacatt tcttcggttt
    48661 cgccaggaaa acctacgata atgtcggttc ccaaaaacaa atttggaatt ttttctttgg
    48721 caatttctac acgttttcga aaagtctctg gagtataagt acgtttcatt ttctttagaa
    48781 tttcggagtt tccactttgt aacggaatat ggagaaatgg agtaaaacga gggtgagtca
    48841 tcagttctac taattcattt cctacgtcag gaggttcgat agaagaaatt cgaattcttg
    48901 aatattctaa aatatttaat atttctccaa ggatcttgtt aaatgctttt ttattttcgg
    48961 agtctcgata ccaacctaga ttgacaccag tcaaaacgat ttcaccgact ccgttatcct
    49021 gtagaaatcg aacctgatct aaaacgtctt gataattccg gctgactccc agtccacgtg
    49081 cctggggaat tttacaataa gaacatttac gattacaacc gtcttggatt tttagataag
    49141 cacgtgtatg accgttcggt aaaacgtccg agtaagaaaa acgatcaaaa atttttccga
    49201 cgagttcgct ttcttcgatc aatcctctct tttcgagaat catcgcgggg agtttggact
    49261 tttccgtatt tcctacaact ccggctacac ctggaattgc ttcgatggat tctcgatcgg
    49321 tttccgcgta acaaccagtg acccatattt gagaacctgg aaatttttta atcgcgtttc
    49381 gaatcgtatt tctattttta gaatccgctt tattggttac cgtacacgta ttgatgatca
    49441 ctacttcagg atgttcttcc gattttgcag aacgataacc gtgttttgaa agagaggcaa
    49501 ataaaccgtc tgactcgaaa aaattgagtc tacaacctag agtgttaaaa agaacagttt
    49561 gttcagctat tggagaatgc attgagtttg gcttcgattc ttcttaggtt atttttaaaa
    49621 tgagaatttt caggttctag ttttaaggca gattcaatct gttcttttgc ggaattcaaa
    49681 aaattcttag cgttcccata tttgcctttt ttattttcct gattggaagc tttctcgtaa
    49741 actaaagcta gattgttcaa cacgtttgcg ttattcggaa caagagagtt cgcccatttc
    49801 aaactgactt ctgctttttc tatatttcca agataataat aaatctgacc ttctaaaacc
    49861 aagggacgat agtcgttgga atcttcggcc tttaattttt cggtgatgtt caaagcatct
    49921 cttgctttac cgttataaag aagagccgtt ccaaaaagaa gacgtatgtc tttattcctc
    49981 ggattgagtt catacgcgcg agcgattact aataaaccgt cgtcttctct tccgttgttt
    50041 aaaagaaatc tagaataatc taaactgacc gctggatctc ccggtttcat tgaaagagcc
    50101 tcggaccaat gtgaacctgc ggacttaatt cttcccaaag caaaatgaca gtgccccgcg
    50161 aggtaatgtg tttcgtaaga acgttttcct tgttcatgta aaactcgaat aatctcaaga
    50221 gatttctcgt agtttttggt ttcgaattct ttcagagcaa tagaataatc ttcgtttgtt
    50281 tgagccagta gaaggggaaa atgagttaga accaataggc tcagtaaaag aaataagaat
    50341 tgattcctaa aggaataaaa aatgccgcct ttgatacctg acgttttgtt ttcgatcaat
    50401 cgatttttag attttagtaa tgaagatgaa aatcgagacg tacggttata agactggcct
    50461 tcgtggtcta atatcattga taaaaagttt atcctaaaat taaaaatatg tgggaactca
    50521 tacgagaact tccaagcgaa aaagttgttt aaaaccataa aaggaaactg agggaggtgg
    50581 atctgtagaa atttctgcca agttgttttt agattttgga acaaatttaa gactagggtg
    50641 tattgtaaaa atcgaaactt gcaaattgac attctggtac tcttctaaaa tttttaggcg
    50701 gtcatactca tagacttcgc attaatacaa tcaataagag aatgaaacgg ttccacagga
    50761 tcaatataaa caatgatact tggatatttt tgcatcagaa aatgttcaat ctgttcttcg
    50821 gaaagaacga cctgattttc catttcaaga acaggaagac cgtccgcatt tcgatagatg
    50881 gaatattctt cctgaccgat aaaatcagtc aaaagcatat atccagagcc gtaataaact
    50941 ccgccttgaa agtaatactt ataaaagact cgtacttcgg gaagaaataa atcaggataa
    51001 aaaacgcaga gagaaatttt ctcgatccct gcaatggttc tgattttcct aagatgaaac
    51061 caaatcttcc gaatcagaag ataggaaatc agaatcaata cagggatgag tataggcatc
    51121 cttaaactaa ggcaatttct tccgaccttt caggattgcc ggaagaattg tcgttccctc
    51181 cggttttagg atcaaccggt ttatagtcag tccacggagt ttctaggaat tcaagtttgc
    51241 cttctttaaa atcgatttcg atttttgtag gttccttgta agcgcctttg agagtttgaa
    51301 ccgccatgtg atcttctaac tctctttgga aaactcttct aagaggtctc gctccaaatt
    51361 tctcgtcgta gccaatatcc atgatatgat cttttgccgc ttgagtaatg gaaatttgaa
    51421 tcgttttttc atgaagcctt ttgttcgtat cggtcaccat aatatctatg atggacatga
    51481 tgttttcttt ggtgagagat ccgaagtaaa tgacttcgtc gacacggttt aagaattctg
    51541 ggttgaaata ttttttcaat tgatccctgg tttgatcaga cttgtatttc aacgcttcat
    51601 ctttacgatc ttcaaatcca agtcttcctc cggcttgaat ttcttttgcg cctatgttgg
    51661 aagtcatgat gatgatcgta tctctgaaat tgacttttcg tcctttcgta tcggttaagt
    51721 ttccttcttc cataatctgg agtagaatgt tgaaaatgtc gtgatgagct ttttcaatct
    51781 catccaaaag gatgatggaa taaggtcttt ttctaacaaa ttcggtcagt tgacctccgt
    51841 cgtcatagcc tacatagcct ggaggagctc cgattaaacg gcttactgcg tgaggttcca
    51901 tgtattcaga catatctaca cgaagcattg cgtcgtcgtt gccgaataga aagtttgcga
    51961 gagcttttgc cagttctgtc ttacccacac cggtcggtcc caagaaaata aaagaaccgg
    52021 tagggcgtct ttcactctta aaaccagttc tagcgcggcg aactgctttt gcgatttttt
    52081 cgattgcttc ggcttgacct acgactcgtt ttttcaactc ttcttctaaa cgaagtagtt
    52141 tatcggattc ggattcttcc attttttcca aaggaatacc ggtccataaa gaaattactg
    52201 agagaatatc gtcttcttcg atattaaccg caaagtcttc catcttctct tgccaagaac
    52261 gaagtttttc ttccattgct tgttttttac gattcacttc gtctcgaacg ccagctgctt
    52321 tttcgtattc ttgagcacgg accagttctt cttttttaga agcaagagat ttgatttctt
    52381 cttccagatc cttgatcgtt tgtggacgag cacaattcgc caaacgcgct ttagctcctg
    52441 cttcgtcgat aatatcaatc gctttgtcag gtagataacg atcgttgata tatctatgag
    52501 aaagttttac ggattgttcc aaagccttat cagaatatct caccttatga tgagtttcgt
    52561 aagctttttt gagtccttgt aaaatttgga tcgcatcgtc tacggaaggt tccgccactt
    52621 ttacgacttg gaatcttctt tctaatgcgg aatctttttc gatgtatttt ctatattcag
    52681 cgcttgtagt ggcaccgata cattgtaatt ctcctcttgc taaagcaggt ttgagaatat
    52741 tagcagcatc cacagcccct tccgctgcac cggctccgat cagagtatga agttcatcta
    52801 taaagatgat aatattcgtg gaagaagtaa tttctttcat gatctttttc agacgttctt
    52861 caaattctcc tctgtattta gttccagcga tcaaagacgc aagatccaaa gaaagaactc
    52921 ttttctcaaa taaaagatca ggaacacttt tttctacgat tgcaagtgca agtccttcta
    52981 cgattgcggt tttaccgact ccggattctc ctactagaac ggggttgttc ttggtttttc
    53041 tggaaagaat ttgaatcact ctttgtattt cagtagccct tcctacaact ggatctaact
    53101 ttttgtctct tgcaagttga gttaaatccc gagcaaattc atccaagatg ggagttttgg
    53161 ttttttcctg acgaggttga ggacctgatt gtgtagtgga acttacacct acggaactcg
    53221 taggaggagc tccgagcaaa cgcaagattt cgctttttat aacattataa tttacgctaa
    53281 aagaataaag agctccacct gcaatgttat tattatctct aagcaatgca agaaggatgt
    53341 gttccgttcc cacatagtta tgtttgagac gttttgcctc ttctttggag agttcaatga
    53401 ttttttgata acgatcttga ccaccggcta cgtccatgag caaggctccg gacgcttccc
    53461 gcgttcttct ttctacctct ttacgcaatt cattgaggtt aatgttgagg ttgttcagga
    53521 ttttgatagc gaccgaatct tcttctttca gaagaccaag cagaatgtgc tctggtccga
    53581 tataatcgct accaagacgc ttcgcctcat cctgagcaat ctcgttgatg actcttttag
    53641 ctctttttgt aaattccagc atatcagcgc ctttgtattt tgatttttaa tgattagact
    53701 gaattcgctt tgaaattccc acctaagtgg gaaccagatc attgatttta atttaagtat
    53761 cggaacgttt tcaaaaaaga agcggaagtt agtttaaatt ccgggcttag gccggttcca
    53821 cctgtaaggc taaataataa actaaattta aaaaggaatt tttttgagaa agagcaaaat
    53881 ttttcagata aaaaacgaca aattcggatg aattttcgag ataaaattct aaaaatccgg
    53941 gtattttaaa agaagcgttt tttcgatttt cccaagattt tgtagagagt ttaaaactga
    54001 ttttgattcc agtacctgcg ttcgtaggac aggacgtgac ataacctaat tcaggatcat
    54061 agtcaaaatc gttttgattt tctagttttt ctaaaggaga attttcaatt tgtcggaata
    54121 gttcggaaac ggtagaagct agaacttccc aacgaatatg ttcttcatct ccgaaaaaaa
    54181 aatttccttc tccccaagaa atttgttggg ggagttcttc ggttttaagg agagttgggt
    54241 ttacttgtag agtatgagtt aagaattctc tgagaatttg ggtcgggact ccggcggcaa
    54301 ttggataaat tctgccagaa aggttgcggc cgattcttaa tctgtatgta aatggagaag
    54361 aaatctgatc tagttctata attttttctg attcagaaag agattcaaat cgaagaaaag
    54421 tctcaaattc ttgaccctgc aaaaatcgag aagaaatcat aaagtctttt tgtcttatgt
    54481 gagtttggta ttcttttcga aataatttga gacaatgaat acaaccgatc tttccttttt
    54541 gattccagat ggttcgattc gttccacaat agatacaggt ttcggaagac atagaatatt
    54601 ttttcaaaaa aattctacta cctttttata tccaatcttt cttgttgaat taatgatttt
    54661 gttttgctta actttgtagc actataaatt ttgagatact attcagactc atgttgtgtt
    54721 gaacttattt aaaaatttag aatgtaggat cttcttcaaa acagctgaaa attccgggat
    54781 agatataatt ttcgaaaact tctgtatctt tggtaaaaac tttgagtgct atttttatag
    54841 gtccaagtaa gtttgtgttt aggcgaaaaa tccgaacaat tgttcaacgt cttaaatcga
    54901 ttgtaaatct aagtttgagt gattcgagtt tatcgtgaac tagattgtct aaagtttggg
    54961 tttacttttg tggaatgtga tttttagttc aattttcttt cagaactaaa accgtttttt
    55021 cagaatttgt ttccatgtag gaacttgtat taggaacttc aaagaaacta ttatttgacg
    55081 tgagtttttg tcttaaggat ttatgattcg tttttctgaa aaagttgaag tcttgaactt
    55141 tgcagatgat tcctgacatg tgggaactac catgaatcac ggttttaaaa acaaattcta
    55201 aaattgtagg gacttatact tttagaaaat tctttttcaa ctgaattcaa gttctttaag
    55261 aattcgtaat gcgatggatt tctgtgggaa ctttcacaaa attaagagct tgtcttataa
    55321 ccctgagttt ctcgttcgtt ttgcagaaaa accttgttga agtacagtag ctactataga
    55381 ttatgttcgc atcacgtaga taaaacgttc tttaggcctt ctcaatttgt ataagaactc
    55441 taactttttc aaattaaaaa gattcttatc ttatagactt ttaaaattct aattctcgaa
    55501 atgaagtaat tcttacaatc agaagattta aaaacgaatc aaggatttct aatgctgggt
    55561 tcacattcat ttattactcg gacatatcaa aacaatacta tcttgaactt gttttaaaaa
    55621 ttagaatgtg gtatctacca caaaaaagcc caaaatctag gttaggcgta gttttttgag
    55681 aacctttgta tcctctccat taattttagg tactattttc atatgtccag gtagtaaaaa
    55741 ttcataaaga gacgtaattt gtgaaaacta atccacattg tggctaaact gtaggatact
    55801 tttataggat tctaactaaa tggtaacttt atccggagat ctgtcgagac gatagttttc
    55861 ctttaggttt tgtaaatgtt ttctcaagaa atttaattag atttttagag aaaattataa
    55921 gtttattata aaaagaaaat tgaaagttat tttttgattt tgaatattcc ggaatagaat
    55981 atttaacatt ttttgaatat tcataaaatt tgttatatgg ttggaaatat tttcttgatt
    56041 cgatcaaaaa aagattttat tatcgttgtt tttgaacgat atatgaaaaa cctaaataga
    56101 acttctataa atagcccttt tatcttatga taatcaaaaa acggtgattt cattcagtaa
    56161 tttgataaga agattgttgg gttttataga gattccttaa gttgaaacag gagagatctt
    56221 tatttatgaa tctgagaaaa acgaatccgg aaaatgaaga atataaaaat atacttacag
    56281 atttagaaat aagaagtttg ataaatgcaa gcagagataa acctgatcat tttgttcgga
    56341 ttcgatttct gatcatgttt ggactaaaac cggaagaact gatttctata cgttgtggag
    56401 atgttgattt agaaaatcaa ttattgatgg ttcgaggaga tcgagggaga aaagatagac
    56461 atctaaagat ttctcctttt ttacttggag atttttacgg aacggttcga cataaaaatc
    56521 cagaagaata tctatttcct ggaagaaatg gaaagttgca tcctaaaacg attcaaaaat
    56581 ttttcgaaaa attagaacat aaaactggga ttcaagtgag ttgttctaaa attcgagaga
    56641 caattgcagt tcgattgagt tctcgagggt tttcaattca atttattgcg gactttcttg
    56701 ggttaaaaac aagacgagcc gtttaccaat tgattgggaa aaaatcgaag ttgaaagcgg
    56761 taaaaaaatt ttctttagat gaaattctgg atattgaaac ttaaaaatga gttgtaaacg
    56821 cgtttcgaaa acttaagtta gtcctaatac tccaaaagga agccatcttt ggaaatcaaa
    56881 acgaaaaaga tcggtaaaca tactctggta gcactcaacg gcaggctgga tattggacat
    56941 tcagacgaag tagaagcgaa gttactagat gacgttcaat ccgggcaggg tgatatttta
    57001 atcaacctgg aaaatatttc ttacatttca tcttcggggg attcgtatct ttgtaggtat
    57061 ggtaagagaa ttggaaaagc agggaaggaa attgaagctt tgttgtatca ctccgcctgt
    57121 aaaaaaagta tttgatgtag tcgaattgct ggatctgttt gaagtttacg aaacagaaag
    57181 ttccgctctc gattcacttg cctaaagtcc gggtttgccc cggattatct ccttgggttt
    57241 tatgtcccgt tttcttcccg ccaagacaat tacttggttt gctctggtta ttttagtctt
    57301 tttttttcta tggacttcat ataacgatcg gcttgagttt cctcctgttt ggccggatga
    57361 agtgttattt ttttctcctt ctcaagattt tgcagagttt gggactgttc gaactcaggt
    57421 tttagaagga ttgattcctg gaatggaaga agtaacttta tggatgccgc cgttgtattt
    57481 tttttcgggc ggtttttgga tgaagtatgt ttttccggga attgtaggac ttcggctata
    57541 tacccttgta gtcgcggcag tttgtatttt tattttttgt ggaatcttac ttagaattgg
    57601 attctcttct ttgtccgctt tgttttcctg tttgttactt gttacagatc ttttgttttt
    57661 gagagtaggg acgatggcaa ggatggaaac tctttgtttg ttctttgcgt taacaagttt
    57721 attttgtata gtccgaaccg ccttagatga aattccaaaa cctgttggga aaatagaatc
    57781 tttgttctcc ggaatttttt taggactttc ttttttatct catccattcg gttctgtgtt
    57841 tggaattccg tccttgtatc ttctttggaa aaggaaatca ttattttcta ttttgttttg
    57901 gataggagga atgattccga tcctggtttg ggttgtttgg ttattacctc attgggattt
    57961 atttctattt cagtttggat tgcaatttgg taggaaaaag gaacttttct ctgtcttttc
    58021 aattttaact aagatcaaaa ttttaatcgg aggatatgaa aatccgggag tcagaatatt
    58081 attttatatt tttcttttgg cgggaatcgg aatcaaccaa agattactca aggaaaagaa
    58141 ggaacaattt ttatttctat taatttggat tttaggaact gttgtgttct tatttttatc
    58201 aacagaattt tattatgtga tgtatcttac tctgccactt tctgcgttag gcggaatact
    58261 tctagaggaa tcggatcgaa agagggtgat ctatgtaggt tccgggttat tattttgtaa
    58321 cctgattgtg ttgtttttag cgtatcggaa agttggtttt atcaatcctg aatttgatct
    58381 ggggaaaaaa ttttcagaag aaattgcctc ggagttgaag tattctaaaa aagtttatct
    58441 tcaagcgatc cctgatccgt atttctattt aaaagaaaaa tatcccaatc aaaaaatttt
    58501 agaatttatt ccgggagaac taccaattcc tccagaaatg tttgtgaaca ctttggatac
    58561 tattgatact tttgttttta gtgaaggtac taaacggaac gaaaatgttg aaaattatct
    58621 gaaagaaaac gcatcttctt tttataagag aagtatatcg gtctcacctt ctacaaccag
    58681 aaaactagta cgtgctcagg cagaaattta tcttcggaaa aaaaaatgaa atcttatatg
    58741 tgtagtaaaa tttttaaatt tcataatatt ctgtttttct tattgatttc ctgtgtagga
    58801 aaagaaggcg aacaacatgg gctttcttct ttattgcctt tggtcagtcc tcttttgaag
    58861 gtaggaatca taggagattc tttgtcccag agatcggacg ggtttggctt gagagaaaaa
    58921 ttaggatcta gatttaccat cacggattat tccgtttcgg gaatggacgt tcccggttgt
    58981 actcatatga ttggatccgt tttgacggaa cgccaagatt tattaatttt agaattgggg
    59041 acaaacgacg cgattccggg ttctatcgat caatttcctg aaaattacga aactcttctt
    59101 agttctattc aagctcgtag taactctata atcttagtga cgattttacc acctacgatc
    59161 aatcccggtt atcgagagaa catttttcgg atcaactctt atctaaaaag tttaggttcg
    59221 agatatccga ccacggatgt ggaatcggtt tttttagaaa aagaaaagtc tgtttctttg
    59281 tattcgcaaa cggatccagt tcatccaaat ccggtcggat atgatttaat gggaaccgct
    59341 tatgcggata cgattcttaa attctacttt aaataaacgg gagctcggcg tataaaaatt
    59401 tctctataag taataatttc cgtcaaggat ccttttttat aaattttaga atttttgaat
    59461 ataatagaat tattgaaaaa ttccgcagtt caaattaaca aaactgtttc aatcgtctat
    59521 ttcaatgaaa tagaaacgga tgggaaatta attttttaat aactctattg ttgaaaagtt
    59581 gagtcaggta gttttggctt tgtgagaaag ttgtattgtg gcgatgtcta caaaagatag
    59641 aggaacttca tatacaaaga atggtgtcgc atctacgatc ctcctacagt aaatagaata
    59701 gtaaaacaac gtgaatttga tataagagat tcgttttata aaaacctgac tttttcgtaa
    59761 aaaatgaatg aggaattccc accagaagtt atatgataaa gtaatcattt aacgtgagtt
    59821 cggcgtaagg aacgcatgat tctgaaacaa gttggaatct gagagcgccc atagaagtga
    59881 agatgcttta gtcccacaag aatgtgaaaa ctcatacaaa aattataatg ttagtaagta
    59941 gtaaaacaaa aagtgttagt ctctgtggag ctaacacctt ttgttgggaa tttaggatgg
    60001 acttgaaatt tatcatttta atcagaattg ctatattcac aatttagaat atatggatta
    60061 aatacctgag ctatatacaa tcttccttcg aaggggattg cggtgcttcc ggccgaaatt
    60121 aaatctcctg aattagcaaa cacttcctga aaggttccgt ctgaagaaat tcgaaatact
    60181 attgttggcg atagatattc tggattgcct atgtgtctta gaaattgata cccagagcca
    60241 tgggtgaccg caaaaattct accttttgaa tctatttcta gattatctgg cccaaaatta
    60301 attagaatcc ttttcggttt tccaagtatt ggttttccct gttctctgcg aatttgaaat
    60361 tgaaatacac tttgatccat ataaccggat cgatataaaa attcgtttcc ttgggaatct
    60421 tttgtatata aaattccgtt tccgaaagaa agaggattcc ccagatttga ccaagtttta
    60481 ccgtcgtagt aggaaatttc tgagcgtttg atttgaaaca aatcatccca gagatacctt
    60541 aggatattgc cttttccatg atcattggaa agataaattt cattttctga tactactgaa
    60601 agatcgttcg gatttgttaa taatgggtcc gtaagagttc ctacatggaa ccattctttc
    60661 ccttttcgtt caaaaatttc gattgtatga atcttaaaaa attctgggtg agaaatgacg
    60721 taaagtctgt aagtattttt ggttttaaga agactgattc cgtgaggtcg aaattcagaa
    60781 ggatatttta ccaaaatttc ttcaggggtc gcagatggat ttttcaaatc gatcttaaaa
    60841 atttttccgg tttggttttt aattcttctt tcgtggcttg aaatatataa aattttttct
    60901 tcccgatcga ttgctaaatc ttcgggacct ggaagccctt cgattttttt gcagtctgcc
    60961 ccagaaggac cactggggtt aatttctact ccgcaattga aaagtccaaa gatgataaat
    61021 aaaatcattc ctaacaagga aagtaagtaa ttctcacttt tttctgtctg ttttaacaag
    61081 atgtgttgcc atatcctttt taaatcctat gaactactaa aaggtaagga gataggtaag
    61141 aaaaaaagga aaaaagtatt tgctattttt atgcactgca caaaaataga agatgagatc
    61201 ctcgaaagca aactgaggta agttgtatat ggaaaataaa agattaaatg acataatcaa
    61261 cgtagggatc ggagccgttc agacatctcg cgagattttt gataaactcg tagatgaatt
    61321 gaatgaaggc aaagagaaga tcgaagcaag attcgatcaa ttaaaaacac agggtgaaaa
    61381 agatatgagc gataatgctc tgaagttaaa agtcaattta gcttgggggc tggttcgttt
    61441 cgaagagatt cgagataata tcctcaatca ttttatcaaa aaataggttt ttgctaaact
    61501 tttttgttct ctggatttta agaaaatacg tttcgattaa attcgcgttc ttgagagcct
    61561 tcttcctgag tttttcggga agaaggaatt tctcaaataa agttttacac attcagatat
    61621 tgaatttatc tcaaaacctc gaaaagtatc atcgagtact tctttagaaa ttcctaataa
    61681 agcgctggag ttcccacaaa ttacatcgga tctggacgtt tcgtactttt tagtaagtta
    61741 aatcattggt aatcccgcaa gttttttatt ttagcgtgaa ttcggtgtaa gaaaatccgg
    61801 gcaaatccgc ctgctacgag caagctggac cggacttctc agctctggtc aataaattgt
    61861 atatagaaaa caggatataa caattgtctt tagtttcaat ttattataga acgcgatttt
    61921 tcgagcgcca tagaagcgag ccggctttag tttgaaagag cattctactg agttcctctc
    61981 gcattgattt ctttagcggt tataccaaat tcacgttatt taatgtaagt ttgttcataa
    62041 ttcatttttc tgaaaaaagt tggaatctga actctataga ttgattcttt aaatgtggga
    62101 actctcacaa atcacgattt tacgaataaa ttctaaagtt gtaggaacta ctacctttag
    62161 aaaattttta ctcgcgccga acctgcatta aaatgggatt taaattttga cgatggccgc
    62221 aaaacagtgg ttttgcgcag aaatccgatt ggacgatgat tctttttgta ttttttacta
    62281 atctctataa aattgagtac cgttaatttt atcataaaac accgattcca tacaaaatat
    62341 taagtacttt attatatagt tatgagtaat aaatagttcc cacaattttc aaagtttagc
    62401 tgtaaattca cgatttgtga gagttcccac atctattttt ttacgaaaaa attgacctaa
    62461 gataaaatgg atttttccac gaacttacgt tattttactg ttttaaatct aaaaactgag
    62521 cgctctcgat tttaaaaaga aatactgcat aaaatgaatc cattattcaa tgggacctcg
    62581 ataaaagagt ttttatgata gccgtaataa cggcgatttt atgaagaaat tcaattttac
    62641 tgtttcttat aaaattaaat accataaatt tctattccga actctgttta aatcaaaaat
    62701 attgagtgct ctacgattgg ttatcagtaa taaagttttt gaaaaataaa ttccctatct
    62761 gtttcgtggg aactatcgat tgaagcagtt ttgttaaact aaattatgaa atttttcaac
    62821 agctttaatt atttgttttg gattttttag aggtttccaa aaatgaaaac tctgtgaaca
    62881 cagaagtaaa ttagaaaagt agtatatttt atttttctaa atcaatttaa aaatgatttt
    62941 gtttcgataa gaatcgtttt acagataatt ttaagacggg tttttgccaa aaagttttaa
    63001 tgaatataag attttgaatc tcggagtgac tggattcgaa ccagcgaccc cttccccccc
    63061 agagaagtgc gctaccactg cgctacaccc cgattctttc tataacagta agaatttctc
    63121 aaaagcctct tctgtaaact taaaaaagaa taagcctcta cgtaatggat tactataaat
    63181 ttggggatca agccctgttt agagaaagag tttcgacatt ctatgagtag agtttttaaa
    63241 aaattaattc tcctatttat ttcataaaat ggtagattga aacatttttg ttaatcggca
    63301 actatgaaat tttttaacaa ctctattgtg atttctgaaa cagaaaaaat taacaaagaa
    63361 agtccggaca aacaaaccaa atgatttgac cgtcgtggaa cttttctctt ggaacattga
    63421 ttgcaagtgc agaacctgga gaaaaaagaa aactttttcc aactccgcta attcctaaaa
    63481 gtttttctgc aaatatggaa acgtctgggc tatgtcctac taaaagaatt gtatcagagt
    63541 tcgaatattc tcgaatcatc ggacaaaccc gagacatatc ttgacctgct tctaaataat
    63601 tcaatgattc tgtttcttgt tcgggttgaa gaatgtccgt ataaattttc gcggtgtttt
    63661 ttgttctttc gtaaggactg tgatagatct ttgtgatttt gaaaccagtt ttaaaaaagt
    63721 ttcccatctt tcgtacatcc gcttctcctt tcgctgtaag cggtcttgaa cgatctgttc
    63781 catctagaga agttgtttct gcttctccat gtcttgcaat tataatcttc atttcttata
    63841 gagaattgac agagaatgat tcctaaaaaa tcattgagcc ttctttaatt ggaacctaaa
    63901 cagggtccaa ttaaattatg ttcttccgat tgtctccaaa attgtacata aaagtttcgt
    63961 attacgattc gaatctctta tgaaaatacg aattctttga gacgatttta gagaaggctt
    64021 taattccaag gaaaagtcca tgtctgaatt tgcaattgaa atcgattcga ttcaaaaaaa
    64081 atacaaggaa caaaaggctc tcaagggcgt ctcctttcga gttcctaaag gttctgtttt
    64141 tggccttctc ggtccaaacg gcgcaggaaa aacgagtttg gttcgaatcc tgatgggatt
    64201 ttccaaacaa accgaaggta actttcgttt atttggactt ccattttcta ctcgattgag
    64261 gcaaaaaata ggttatcttc cggaaaaaat ttctattcct ggatttttaa cgggagaaga
    64321 atttttgact ttcagcggta agttagctgg aatgaaaagc gctttgattc gggataagtc
    64381 taagagcctt ttggaaaaga caggtattgc ggacgcggct tctaaaaaag tttccggtta
    64441 ctctaagggg atgttacaaa gattaggact tgcatctgct ttgatcagtg atcccgaact
    64501 tttgatttta gatgaacccg gttccggttt agacccgaag ggttatatcg actttcggga
    64561 aactcttgta gaagagaatc gaattaaagg tacaacagta ttattaaatt ctcatagact
    64621 tttggaagtg gaaaaagttt gtcacgaaat tgggattctt aatttaggaa ctcttgctgc
    64681 gattggtcct ttagaatctt tgaaagaagg aaaaaataga attcttatca aattggaatc
    64741 tgttacctca gagttagact cttacattcg taaaatttcc tcggagcaaa aaattaagga
    64801 aaatcaaatc gagtttcttc ctatgggtgg aattgatctg agaaaaattc cagctgagct
    64861 tgttgcttta ggagcaaaca ttttgaaata tgaaagaact actgaatccc ttgaagaagt
    64921 tttcttaaga gtaactgggg gaaacgatga ataatttctc ttggattcaa gatcagattc
    64981 cgaaagtctt ttcgattgca tttctaactc taagagaaac tcttagaaag agggtcgtat
    65041 attttatttt tataatatca gccttgtttt tatttctgaa ttttacgtgt cagattcaaa
    65101 tcggcagtca agatcgatcc ggaaatccgg attttcaagt ttacgtaact tttctttttt
    65161 ttgcattttg gaatactgtg ctcgctttgt ttcttccggt ttctcttttg ggggacgaat
    65221 tagaaaataa aacttatatt ccgattcttg caagacccgt ttctcctttg acttacatcg
    65281 gtggaaaatc tttaggagtt cttttactcg tttttgcgaa tggaattttt ctgattggga
    65341 cttatctcgc caaacagcaa attagtggag gaaacttttc ctgggatctt ttaaaagcat
    65401 gttttaccat gttttttgtt ttttactttt tgattctttt cggttttgta atcgttttag
    65461 gttttggtaa aaacgtggga tttttcgggg gacttgcgct tctcgttttt tccacttttt
    65521 tagatttatt catctatgag tcagctgctg cgagtatggt tcaggcttcg gatttgaaaa
    65581 aacaaatttt agaagtaatc tattggattc ttcctcaaga gggaactgtg tttttctttt
    65641 cgagttctct tcttgcaaaa agtctttctc aggttcatta ttatggggaa tattcgctca
    65701 ttcagattag cgtttgggtt tttctttgtt tcggatttgt gaaagttatt ctagatagaa
    65761 aagaactctg atcgtaatac agattgacaa actttggaag aatcataatt ctgtcttggg
    65821 tctaacgatc cgagcggaat ttggaaatcc gtagatgaag attcagtggt ttcattatga
    65881 aaacgaagga tattatcttt ctgttaaaaa tttaaacgaa ccgattgaat ctctcaatcc
    65941 tctctattta agaatcactc attttaatca gaacatcgat aaaatcatcg gttttatttt
    66001 agatcgttat ctacaatatt tagatattgg gcctcttcga gaatgtatct tttccatctt
    66061 aagagaaact cttatgaacg cgataaaagc caatcaaaag agaatggttt ttaaagaagc
    66121 cggtttggat attaaagatc cggatcaata cttgatcgga atggaaaggt ttaaggaaga
    66181 attgatttca aaaaaagatc tttacgcaga tcttctggaa caaaatggat tgtatgttct
    66241 aattacattt ggttttaacc agaatagttt tcttttaaag gtttcgaata acgtaggaat
    66301 tcttcccgaa gaagatcaga gaattcagga aagaatctca aaggctcgtt cttacaatga
    66361 tctttcagag gttttcgaaa atcacggaga cgaatcggaa ggtgccggtt tggggctagc
    66421 gatgtcactt ttgatgttaa aaaacgaagg aattgaaggg gattcatatc ggatcaaatc
    66481 cgaggaagga attacttctg cctatatcaa gattcctttt gaatttaaaa aaagaaatat
    66541 caatctccaa aaaactggag atatttttgc agaactagat actcttccta cgtttccgga
    66601 taatattaat cagattatga gtctgattaa taaacctgac tcttcgattc agaatattac
    66661 agaacttgtg agtagagatg tatcactctc tacgaatatt ctaaaattag caaattctgc
    66721 ttcattttct caaagagcga gagtagaaga tttggaagat gcgatcaaag taattggact
    66781 ttcagaattg aacaatatac ttttgagttt aggaacaaaa aaaattctag aagaaaaata
    66841 caatgaattt gaagcgattt gggaaaggtc cagtttatcc gcgtttatct gtagacgtct
    66901 tggggaaaga atgggctgga aaaaacaaac aatcaccgtt ttggtttgtg cggctttgtt
    66961 acacgatgtt ggccgtgtaa ttttactttc tatcgacccg aatgtttcgg cgaaaatatc
    67021 tgaaattttg ggaaatagac tttatccttc tcctttgact ttggaagaag ctgcattagg
    67081 aatttcgcat actactttgg gcgggatgat ttgtgagaag tggaattttt cggatacaat
    67141 tcgagttgcg gcagaaatgc atcatagacc tcttttggtc aaaagagaat ttcaagacac
    67201 tgtatttgcg atttatcttt cggatatgat cattgatatt tccagcggta tttccgatta
    67261 ttctatgata cagtccgcgg tccttcagca ttttggtttt aaaaaggaag aagaatttgt
    67321 agaatttatg gataaaactc ttctagaata taaaaacttt ccttaagata tattcaatat
    67381 ttctgatata taggccgaaa gaatttttgc ggcttcatga aagtctttcg attttaattc
    67441 ttctggtctt ttgtccagat cgatgtttac actctttaaa gcttttaaac attcggtacg
    67501 aaatgttttt tcggaaaaat tttcggaaga ataaacttcc aaaggtaaag attcgatagg
    67561 agcgtctcta aaagacgaag ttaatttttt tctttttccc cagaaagcgg ttctacaaat
    67621 acactcgagt gcaataaatc cggattcgtt tttaaatacg ggtaaagatt tatattctaa
    67681 aattgaggaa tctacatttg gttttggata aaaagctccg gcctttatgt ctttttttaa
    67741 actccaattt ccgtaggccg aaagataaaa ttgaatcgaa gaaggttcag ctgaaattct
    67801 ttttgcgaat tctttttgta ctaaaaatgt agcacctttc agtcctttta aatttttaac
    67861 cgagtttaag gtaagttcgg aagaaatata gtaaggaaga tttccaaaaa gatatgttga
    67921 atcttgtgaa tattcggata aaaagtcgag ggcgtttcct tctttaagct caaattctgg
    67981 aagatattct ctgagccaat ttgaatatat gggatcgatt tcgaataacg ttactggttt
    68041 tttgaagtcg agtaatccgt gagagattgc gcccagtccg ggaccaattt ctaaaattcg
    68101 atcgattgta gaaagaaggt cgaaattcag acaatctaaa atggatcgaa tcgcgttcgg
    68161 atcgattaaa aaattctgcc cccatttttt taacggcgcg gaggattttg actccaagaa
    68221 ttttcgaatc tcagaaactt tccgaaatgg gtattctctg gagctcatct ttttccagaa
    68281 acacccaact ctccgtaagc ccaagcagtt ttcggtttcg attccatact ttcgaatctt
    68341 cttggtttcc aaaaggagtt tctaaaagta tccaaccgct acctattttt gttttttgag
    68401 cgagttgaaa gagagaatct tttttagtat gaaagaataa tattttagat cgatgtgaaa
    68461 tcgaaatttc tcgaatcggt tttgatttga gaaaatgaaa tctgcttttt tgactccaag
    68521 cttcgaaatc taaaccagaa taaaaaattt ttgtttgagg gtgatcttgc aaacattgaa
    68581 acgtccagct gagacaagat tcgtcttcta caaaaacttt tgttagagga tgtttctctg
    68641 tggaatcgca atagattttt ttagagattt taaatgcgtt tgaaatcctt ttgaacccat
    68701 atttacattt tccggaaaaa atcagcgagt ccccgtttcg gaatatgaag aaaaatttat
    68761 tgtttataat tctatttttt gagggaaacc aatccggtga tttgtagagt aatatatgga
    68821 ttcctaacgt tgtaagaaag aataaaatac aaaaaatcgg atacgttttt ttgctgaatg
    68881 atttattttt aaataaaaaa taatattcta aattttgaat tttttgattt gtgtttttcg
    68941 atttattgtt tagaggcctt gaattttttt gaaaagcggg caggatctgt ttttggaatg
    69001 aaacctttgt tttgaacatt tccggatttg aatcacgaag taacggtgtt tcttttttat
    69061 agtttggaaa taaaagttca ttcgtttttt gtctttttgg tgagcgatcc gattgtgtat
    69121 tttgttttat aaatattata ttttttgaat taaaaatctg attgtacggg agttgatctt
    69181 tgtggtacgt ttgttgagat tcttttgtat cgatggaaat tgattcactt tgtaaacttg
    69241 tagttttgtt ttctgtaaat ttttcgtatg aactcaatgt ctctttttct atggattgtt
    69301 ctgtattttt tagataattt ttttctataa aataagaata atataatatt tttatacaaa
    69361 gtaggatcca acctgtaatt cctatccaga cagaaccttt catttcctta taaaagccga
    69421 gcggtttaga taagttttct gataagtaga ttaaaatttg gattaagaat tcagtaatag
    69481 accaaattgg ttccgttagt aagattagtt ttgttttttg tataagcaaa gaaaaataaa
    69541 gaattggaag aagtattccc gctaagggta ccatgattaa gttgagtaaa atggatccaa
    69601 agctgtaaga ctcaaaagca aggagtagga cgggcattgt accaagtccg gcagaaaatg
    69661 aaattgataa attttctttt aaaaaatagg atattttatt ttcatcggaa agaaaattac
    69721 aagcgatcct aattgggtaa gaaaaaaaga atattcctgt tactgctcca aaagaaagac
    69781 aaaatgaaac cgaataaaat cgaataggat ctacgagcca taaaatccaa gcagaaccga
    69841 gtaatagatc aaccggtcgt aatttacgaa agaataatcc ttggaataat aacattcctg
    69901 caaatatcca ggctcttgcg agcgaagtcg gataacctaa agcagacaga taaagaaagc
    69961 cagtgaggag tggaatgatt ctaggtgtgt tgtatcctaa actgggaatc aaacttaaaa
    70021 gtcgaaattg aactcccatt aaaactccaa gatgtaatcc agaagcggca aataaatgta
    70081 gaattcctcc ttcttttgct ttcgttttaa attcttgcga aagttgttta gattctccaa
    70141 aaataagtcc taaagcgatt cgattggaat ttttttctag tcccgcttct tttaaatcta
    70201 atagaacttg ttctctgatt tttttttgga aaattttttc cggttttcca aatggacttt
    70261 tttgggaaac gttgaaatac tttttttgtg ggtttatttg gaatttttct ggaaaagcag
    70321 ttaaaacata taaaagaaaa aatattccaa aaataaaata ttttgaaatt tgaaatcgtt
    70381 tttttaaaaa atgactgatt gaaaacaagc cgatcgcaaa gccggcccag agtaggacag
    70441 ttccgggaaa aattaggtct ataacgattc ctgtaagtgt tccgagcgaa aactttgaaa
    70501 atgcggaaca gggaatccaa tttcggatat gtttttccat acccttttac ggttattggt
    70561 ttggtcgttt gggaagtttt ttagccgatt ttttgctaga aatgtggata gttacagata
    70621 aattttgaaa atgtaagggc tgtaattaca aaaaataaat atttaaaaat ccgtaatgcg
    70681 actgaatttg tgggaactac cataaattta tattttacga taaaactttg aaatgtggga
    70741 actccactgt ttttactgat ctctagaaaa ttgagtaccg ttaatttnnn nnnnnnacgc
    70801 tgattctatg taaaatatta ggtatcttat tctataattg ttgagtagtt tttaaaacta
    70861 ggatcaaaca tttttatgaa tgaatgtagg gaccttattt ttagaaaaat ttttctattc
    70921 tctcttatat cgaattctca ttactactcg gacgcatgaa aataatacta ttctaagcct
    70981 gtttcaaaac ttaaaatgta gaatctcaca caaaaagacc aacgatttca agttggataa
    71041 ttttttgaga attccagtgt ctttgtaaaa ttgcccatta attttctgat actattttta
    71101 tacgtacgag tagtaatttg acgtgaattg agtataacgc gaaagggatc gatgcggggt
    71161 caataaattg caattgaata cgattgttgt ataatatttc ctgcatgcaa tttattgacc
    71221 agagttgaga gcccggtccg gcaagccgga ttcgcccaga ttctcttatg ccaaattctc
    71281 gtagtagttc ccacgttgta cggttttgga caatctctta atgcaagacg aaaaaaatta
    71341 aattttcaac aactctgttg tcgggagtta agtaatattt tataaaataa taatatgctt
    71401 atgatttaaa attgataaat ccctaattct ttgcgaactc tgtttaaaac gtttgaaatt
    71461 attttccgcg cttttatttg tccttttttt agagattctt ctacgaaaat tttgtctgct
    71521 cctatttttt cccgttcttt tcgataaggg gcaaaataat ccaaggtatc ttgaagaagt
    71581 tgtttcttta gatcaccgta accgattcct ggggttaaaa acttttgttt cagattttct
    71641 tttcctttgg catctaaaaa caaagaatga attgcataaa tattactttt agaagggtct
    71701 ttgggttcgt cgatcccggc ggagtcggtc gtgatagaca ttatggattt cttaagttcc
    71761 ttttcggagt cgaaaaaatt aatcgtgttt ccgtaagact tagacatctt ttgaccatct
    71821 acgcccggaa ccaacgctgt agtttcatct atttccggtt cgggaatttt aaagacggga
    71881 ccgacttcgc gattgaaagt agaagcaata tctctagcaa attctaaatg ttgcttttga
    71941 tctttaccaa ctggaactcg atcgctgtca aaacctaaaa tgtccgcagc catcaaaacg
    72001 ggataaaaga aaagtccgcc tccaggatga aaaccttttg ccactttatc tttgtaggaa
    72061 tgtgccaaac tcaattgatt gactgaaata gagtgactta ggtaccaagc aagttctgtt
    72121 acttctgaga cagaagattg aagccaaaaa gtacatcgat ctggatcaat tccaagtgca
    72181 agaaaatcac agactgcgtt aaacgtattt tctctttgtt tttcttttga agaaaacgta
    72241 gttagagaat gtaaatctgc gataaaacaa aataagtcag tcgaatcttg gtattctttg
    72301 agttttcgaa tgactgagaa aaaatttcct aagtgaagtt taccggaagg ttggacccca
    72361 gtgagaatcc tcatgtttcc tccgttcgtt ttgtatcata aggtttacca gcaagtcttt
    72421 cgtattcttt cgtcaaagat gcaagttctg tatcgatttt tttatgtaag gttaatttag
    72481 tgatcgtaag tttatcttta taaattacgg cgtagttata gagaagtttt gccatttcca
    72541 aaaaggcgaa ctctaatgtt tttccgttta atcgatttcc ggaaacgatc ggagagtcgc
    72601 aataaggaat aaatctatga agaattttga tttcttcgat aaccttctct ttggaaacta
    72661 aaactctttc gttcaatttg cctgaagctt cgtattgttt ggcgagtaag tggttttcca
    72721 cgagaatatt gatcttttca gcgaatttac ccataaaacc cgcggcgtcc ccaatcagtt
    72781 ttaaaaggtt ctgagtaatc tgatcttcta ctcctaccgt tgaagtcgta tgttcgttgt
    72841 aagtcgcaaa actatactgg aaactaggat attttttatt gaatgcgtcc aaaagacgaa
    72901 gcaaattatt gatttgttct atatcacttt taaaaagacc gggaagcatg atgattacgt
    72961 ctctactttg attttttgta cctaccttga ccgttccttc taaaattgga gcaaacgagg
    73021 cttgaaaatc tctaagtaat aaatacatca acttatgagg tgttccttta aaagaagatt
    73081 taagagacgc ggactgcata ttttcaggaa cgtgattttc gaaataatca tctacgattg
    73141 aattcaaaaa gtcgaaattc atttttcctt tatcatcgat tttaaaatat ctttctctta
    73201 agccttgtaa ttcttccttt ctattgagtc tagtttgaat atcgtccgca agacgaagta
    73261 gtgtagtctc cacttctttg ataatatctg gagatccttg aaatttagtt tcattgatcg
    73321 gaggaatgtt aagttgttga accacttcat cccaagtaat catacgtttg gtggcaacga
    73381 tatgaaaagc tcggattgca tcggacattt tgggtcttcc gtcttctaaa tttaaaccgt
    73441 aagaaagtcc agccgtaatc tgaggcattt taggaactag tttttcgtct ttacgaatca
    73501 gttcaggaac ttccgtcata ataatgtcct tacaatctgc ccggctcaaa tgtcttgcat
    73561 aataaagttc taatttagtt gcacggttta aaaatatttc tggggaaatc tgatcgataa
    73621 acaaactatc caaagtaata atactgttaa gaagtttatt aaagtttaat actacgttat
    73681 atacgagagg tttccaatat ctccaacctt gttgttcgca aaatcgaagt gcttggattg
    73741 tagcaatgat ctgatcttct ttcaaaaatt tgaataggtt atgaactccg gaagaaatct
    73801 gtagttttct acctaaaaaa cctacgtcca ttgttccaga ttcttttgcg aatttattga
    73861 tcgccgtgtt tcccccgaaa aggttcgtta aaaagccgat tcctccggaa gaggtttcag
    73921 tttttcgagc gggtttcgcg gaacttttag aagtagtggt tgatttttct gctgtccttt
    73981 tggctttatc ttcgtcttcg gactttttat tttcttcttg tcttttcttt tcgaactctt
    74041 cgtcgacctt tttcatcaaa tcaatacgaa tgaaaatgtc gttcgacttc tggattacct
    74101 cgtcgatttt ctcctgatgt tcggggcttc tctgctttct gtagagatcc gcgaatgtct
    74161 tatgagcgtc ggtccttgaa cttccagaca agagagttat tccttttcgt tcagaggatt
    74221 ttctacgatc tgtgcactag agggagcact aaagttgaat agggaagcgg aaagacctac
    74281 gtttgtttgc acaccggaaa aactgatcga tgtgtattcg ctgcttcctc tttttttcat
    74341 tcttaaagat ttaggagtgt tgtctgaatt catagtcact acgatctctt cgtatgtttt
    74401 tgtaggagat ttgagtcgaa tggaaccgcc gacttgggta acttcttcgt agccgctgag
    74461 taaaccgaaa actcctccgg aggttccacg aagatcttgc tttcctacga tagctcttgc
    74521 aggagaataa aaccaaagaa atctaccatt ggaagataca actctaccgt ctgagaattt
    74581 gacgtgtaaa taattcggtt ttttaaagga aagtgttcct gatatttcgt tattgatcgt
    74641 tacgctggct ctaaggctgg aaatttcgct catccttcct aagagtgcac ctagtctatc
    74701 tcttccagga tctcctgaaa cagaaatgcc gcagactaag atcagtcctg cggcacctgg
    74761 gagaattctc ctgattttca aaaatgccat agtttcaaac tacgcgcgaa ggttgattat
    74821 ccaagtactt ttttcaataa aaactcatgc tcaactccct aaatgccgcc ccataggaag
    74881 gcatttatga gtttcggatc gttttgcagg tggattatca agtacttttt tgaactctgc
    74941 agttactgca ggaactacct cgaagaggtc tcctacgata ccgtaagtcg ctactttaaa
    75001 aataggagca tctccgtctt tgttgattgc aacgatatac ttagaagatc ccattccagc
    75061 taagtgttgg attgcgccag aaattccaca agcgatgtaa caatttggag aaaccgtttt
    75121 tccggtttgt cctacttgat gagagtgaga aatccatccc gcatccacag ctgcacgaga
    75181 agctcccagt gctgctccca gtgtgtcagc aagttcttga aggataggcc agttttcagg
    75241 tcctttaatt ccgcgcccac cggatacaat gatagaagct tccgttaatt gaactttaga
    75301 accgccactt aagtcggaag atacgatttt tacttttgca tttcctgcag aaggggaagt
    75361 tgcttctacc gcgcctgcac ctgctttttg agtaatctct tgagagttag gacgaacggt
    75421 aaaaatttga atcgggcttg ttactttgaa gttagcgtaa gcctttccgg aatagattgg
    75481 tttttttgct acaacctttc caccatctac agaaaatcct acaacgtctg cgataattcc
    75541 agcccctacc tttacagcta ctctaggaga ataatctttt ccttgagaag tatgtggaag
    75601 aagaactact gcagggtttt gtgctttgat tacttctgca acttgattag aatatgtttc
    75661 tgcgttgtaa tcgcctgaat ttacggtaag gattgtatcg gctccaactg cagccaattc
    75721 aggagcgtgt ttttcgacac catttccgat cagaagtgca attacttttc caccgataga
    75781 atctgcgatt tttctacctg cagaagtaat ttctctggag atttttttca gttctccgtc
    75841 ttttaattct ccaacaatga atacattact cacttgtgtt ctccttatat aaccttagct
    75901 tcttctctaa gagccttcac gagttgagat gcaaaagcgt tcgcatctgc agcttctagt
    75961 tttctacctg gaattcttgg aggaggaggc tccagtccaa caatttcgat tttactagcg
    76021 gggctaccta gatctgctgc agatttagtt tccacaggtt ttttcttagc ggtcatgatc
    76081 cctttgagag aaggataacg aggttcgttc aatcctttct gtgctgtaag agccactgga
    76141 gtagaagttt cgacggtttg agttccacct tctacttctt ttgtagcttt aaccgcggtt
    76201 ccattaattt caagattgat tgcaaatgca atatgaggaa ttcctaaaag ttctgcaact
    76261 tggatgacaa cttgagaaga atccgtatcg atggattgtc ttcctccgat aattacgtct
    76321 gcgttttctg cttttgcaaa gtttgaaatc agttctgctg tattgttcgt gtcgaaagga
    76381 acgtagttat ccactttgat atgaaccgcg cggtctgcgc ccattgcgta agcggttcga
    76441 agagcttcta cgactctgtc tggtccgagg gaaacggcga tgacttctcc accgtgtttt
    76501 tcacgaagtc tgattccttc ttcaatggca aattcatcat aaggagagat aatccattta
    76561 attccagttt cgttaatgga tttgtcccct actttaatac tcgtttcggt gtcaggtacc
    76621 tgtttcacta atacgatgat tttcattcga tgggtactcc aaaaaaatta gtgctgttaa
    76681 cacaaaaatc ttgtgtctat gtagtgcaaa ccactttttt aaacaagtct aaactgtctc
    76741 atccgttgaa agtagatatt tcaaccagta gtaagtccag atcataaatc cgattacgat
    76801 caaaacgttt gcgtctgttt ttaagaaaaa cgctagtccc caaaataaag gtaaaagcat
    76861 ccaagtacaa agagacagaa gtagaaagat ggattctttt tgaaagggag aatgaagtgc
    76921 actttggaat tgagaacgaa aaacagacgg tttgaataag ttcgatttat tttttcttgg
    76981 agattcgttt tgaaaagaac ctgttctttt tgtttcggtt tcttgagtct ttgaatcttt
    77041 ttgcaaaaga gtatccgatt tttgaaagaa gccgtaagat aaaaagaaaa aaagcacaca
    77101 aaggattgtc aaaatcagag cgtagatcat aagatagttt ttggagagca aagattctct
    77161 gtcgagctgt tttagccttg ggaaagagaa tattagagaa gaggaaacat gagagcttta
    77221 cttgaaaaat caaatgattt atttaatccg accgagaacc atcttgcact tcgagaaaat
    77281 gttgcaaagt tcgcgaaaga gaatatggac actcaggcaa aagaacacga cgactatgaa
    77341 acctttaact tatctctgtt tcgcagaatc ggttctgagc ttggactttt tggggttacc
    77401 gttccagaag aagacggtgg aatgggaatg gatgcggtcg cagctgtaat catccacgaa
    77461 gaattatccg catacgatcc tggttttaca ctttcttatt tggcccacga agttttgttt
    77521 gtaaataatt tttatcatag ttccaacgct gctcaaagag ctaagtatct tttaaaagta
    77581 atttctggag aatggatcgg cggaatggga atgaccgagc caggagcggg tacggacgtt
    77641 ttaggaatga gaacgatcgc cgtaaagaaa ggcgacaaat acgtgttaaa cggttctaaa
    77701 caatatatca ccaacgggaa cgttggaagt gtgtttttag tatatgctaa aatgaataag
    77761 gattctaaaa gaaccacttc ctttatcgta gaaagttctt ttccaggatt tagcgttggt
    77821 aaaaaagaag aaaagatggg aatgcgttcc tctcccacaa ctcaacttat attcgaagat
    77881 tgtgaagttc ccgcagaaaa cttagtcggt caagaagacg gcgcactcgt tcatatgatg
    77941 agaaatttag aaattgagcg gataactctt gcagctcaat ctttaggtat cgcaaaacgt
    78001 tgtgtagacg ttatggcgga ttacacaatt cgtcataggg aagcgtttgg taaaaaactt
    78061 tccgagtttg gacaaattca aagactttta gcggaatctt atgcagatta tcaagcagct
    78121 cgagcactcg tatatcaagt agcaagtggg attcatccag aaagtaggaa ttctcttggt
    78181 gccgcctctg caaagttagt tgctactcaa atggcggaaa gagtttctcg aaacgccatt
    78241 caagcgttag gtggttatgg atattgtcgc gaatatccag tagaaagatt acatagggat
    78301 tccattcttc tttcgattgg tgggggaacc aacgaggcga tgcaaaaaaa catcgtcgcc
    78361 gatttgaaaa aaatctacga aggtactcct tgagtcgaaa gaacatttcc cttaccgaaa
    78421 gtctggaaga atatatcttt cggaattccg taagagaacc ggattctttt ttaaaattga
    78481 gaaaagaaac tggcaccttg gctcaggcga atatgcaaat cagtcctgaa gaaggacaat
    78541 ttttaaatat tcttactaaa atcagcggag caaaaagaat tatagaaatc ggaactttta
    78601 ccggttattc ttctctttgt ttcgcttctg ctctgccaga agatggtaaa attctttgtt
    78661 gtgat
//
LOCUS       PFBFCONG_5             41134 bp    DNA     linear       08-DEC-2021
DEFINITION  Genus species strain strain.
ACCESSION   
VERSION
KEYWORDS    .
SOURCE      Genus species
  ORGANISM  Genus species
            Unclassified.
COMMENT     Annotated using prokka 1.14.6 from
            https://github.com/tseemann/prokka.
FEATURES             Location/Qualifiers
     source          1..41134
                     /organism="Genus species"
                     /mol_type="genomic DNA"
                     /strain="strain"
     gene            complement(376..750)
                     /locus_tag="PFBFCONG_00071"
     CDS             complement(376..750)
                     /locus_tag="PFBFCONG_00071"
                     /inference="ab initio prediction:Prodigal:002006"
                     /codon_start=1
                     /transl_table=11
                     /product="hypothetical protein"
                     /protein_id="X:PFBFCONG_00071"
                     /translation="MNIFLWILQILLALHTVIGAVWKFSNSEQTVSSLKAIPHTIWLI
                     MSIIEMFCSLSLILPALKKPLGILTPIAAICITTEMLFFSVLHIYSGDTNYGPMIYWL
                     VVAAICAFIAYCRFLLKPIHLT"
     gene            complement(847..1497)
                     /locus_tag="PFBFCONG_00072"
     CDS             complement(847..1497)
                     /locus_tag="PFBFCONG_00072"
                     /inference="ab initio prediction:Prodigal:002006"
                     /codon_start=1
                     /transl_table=11
                     /product="hypothetical protein"
                     /protein_id="X:PFBFCONG_00072"
                     /translation="MKKQTFWTGILLIFAAITFWISWFLMPDPGTTDARHILEIVKVS
                     RNFVWYSAITQIVSSVCYIIALFSLADLITSQKKTTLSGFVLFGIGVLGMCSDAFFHL
                     LAYYMTDDSVFIQENVIIIMNFMQTKGVIILVPLLLSFFIGSLILSIGLKLQNVISKI
                     PMVVFLITIFAGIPGAVIINKIFLYKRSIVSLIILGTFAIGQAWIGLEIILRKNNK"
     gene            complement(1858..3516)
                     /locus_tag="PFBFCONG_00073"
     CDS             complement(1858..3516)
                     /locus_tag="PFBFCONG_00073"
                     /inference="ab initio prediction:Prodigal:002006"
                     /codon_start=1
                     /transl_table=11
                     /product="hypothetical protein"
                     /protein_id="X:PFBFCONG_00073"
                     /translation="MKTKRNPLLNKFKYRNLLIGFLLCLFPLNCTFKDSLVYNKFLMY
                     ISFSHKNLNFELENINSTRKTLLPKSEIDLNILSYNLFLYSKEDIYFGYWEEEKRAEL
                     LGKSKFTKNQDVIVLSRVFDTNARNTLLDNLNLEYPDQTDVIGKTKYGWDQTLGDFRQ
                     QINNGGVVILSKWPIQEKIQYIFKNHGCGNDTFYNKGFAYVKIKKGSQIIHIVGTDTQ
                     SEDSTCSDLGVNARINQLTEIKKFIDSKRISNKEIVLIAGALNVDKSNQSEYKNMLNI
                     LEVNEPNYAGIPFTWDTKKNKIAAYNNIYYSWNQTSNYGEYILVSKNHFQLPIWQNLA
                     YDPISPTTWKRKNGYTSYEFSDHFPIYGFVYADPSTPTKSGHRRKYDQVSLIAKYTGK
                     AIQVDHNRPDGWLKADGTAKEKGTEFTKFNLLQEYDPDSDTFCMLGGRVRIESSQYLN
                     YFWTWWLRGGGGNYAYYPKFDDSSKLLEMIIIRQGCLEDESLVVFKDFDTYGKYYYFL
                     AVWENGSWKDYIYLWYTNAQPNSYFIAKLNTSPERDWSKDLIYR"
     gene            3980..4648
                     /locus_tag="PFBFCONG_00074"
     CDS             3980..4648
                     /locus_tag="PFBFCONG_00074"
                     /inference="ab initio prediction:Prodigal:002006"
                     /codon_start=1
                     /transl_table=11
                     /product="hypothetical protein"
                     /protein_id="X:PFBFCONG_00074"
                     /translation="MSDQREQVIQEWTVNLYPIRFTNRENGIKEWLVQNNAKQFLICA
                     EELLSSLPKEEILQEFISRINTAIQFCTEQNKIAALDFSWYYGGDPIDVAYAYGLASC
                     KGQGKLSKTDLGPKEIPGIESDLEHGNLLKEDFSELPVDRAINLWVENLDRHVQKAKN
                     KKEIPFDADDILVDLFQIWNYRIGLEACKNISTEFQDILKKRKPFWITMSRHERWAVP
                     IGLI"
     gene            complement(5434..6144)
                     /locus_tag="PFBFCONG_00075"
     CDS             complement(5434..6144)
                     /locus_tag="PFBFCONG_00075"
                     /inference="ab initio prediction:Prodigal:002006"
                     /codon_start=1
                     /transl_table=11
                     /product="hypothetical protein"
                     /protein_id="X:PFBFCONG_00075"
                     /translation="MQQDKLYIDLGMSENQYSKEIIEGQQVYTPSFLRFYDLIVLHII
                     STWFWRCPPQNMIDLYDKNVSGNHLDIGVGTGYLLQKTKFPVEKPTISVMDLNPNTLI
                     KSRRRLSNIAGQFKAYRANILEPIHITEKFDSIGLSFLFHCVPGPIRKKASTAFKNLL
                     EIRKPEGVIFGSTGLYDLGQTHFLSRIGMKRLNRNGVFHNTEDTLPDLEAALKENFKE
                     YELYVIGAIAFFVGKKAK"
     gene            complement(6465..8033)
                     /gene="choD"
                     /locus_tag="PFBFCONG_00076"
     CDS             complement(6465..8033)
                     /gene="choD"
                     /locus_tag="PFBFCONG_00076"
                     /EC_number="1.1.3.6"
                     /inference="ab initio prediction:Prodigal:002006"
                     /inference="similar to AA sequence:UniProtKB:P9WMV9"
                     /codon_start=1
                     /transl_table=11
                     /product="Cholesterol oxidase"
                     /protein_id="X:PFBFCONG_00076"
                     /db_xref="COG:COG2303"
                     /translation="MSKDNTRYDAIVIGSGFGGSISALRLSEKGQRVLVLERGKKYSP
                     GDFPRDVRKIDNLLWRYPKKKKSLGLYELNFFSGLGTVTASGLGGGSLIYANIHIRPD
                     HKVFEDPRWPAPFNRDYLDPYFDKVASKFDVKPVPPEWDLPKRNRFKAAADLNRHTHF
                     DPDAAASWLKPSRPGQSTCIRCAECEFGCNHGAKNTLDFNYIADAEKNGAVFQTNSLA
                     SHIAPDSQNGYVVYYENTETGEKKSVYAKRVILSAGTLGTNRILFNSRDRYKTLPNLS
                     KQLGKGYSGNGDFLGGIESSKSELIPWDGPDVTTVINYFPQGFQFTMAAPTFSQPVMS
                     VLASLGIAKPNWFLKLIGPIFWKSLKWILPFVFKKGLLSKPLPPGLPGAGNPNYMTNL
                     FAIGRDNANGKIVRRGKNIDVKWKYSKENQTLIQNMTASMQQIGDAYGGQFGPLATFL
                     LFNRIISVHSLGGCILSANPDKGVVSETGEVFGYKNLFIADGSVIPSSIGFHPVMTIS
                     AVAEHTAASICAGL"
     gene            complement(8080..11487)
                     /gene="betA"
                     /locus_tag="PFBFCONG_00077"
     CDS             complement(8080..11487)
                     /gene="betA"
                     /locus_tag="PFBFCONG_00077"
                     /EC_number="1.2.1.8"
                     /inference="ab initio prediction:Prodigal:002006"
                     /inference="protein motif:HAMAP:MF_00750"
                     /codon_start=1
                     /transl_table=11
                     /product="Oxygen-dependent choline dehydrogenase"
                     /protein_id="X:PFBFCONG_00077"
                     /translation="MIQKISQPIEKIKNQYEAVVIGSGYGGAIAASRLSRAGIEVCLL
                     ERGKEIRPGEFPNKEISALEEVQANYEDKQIGPKNGLFDFHFNKDINVLVGCGLGGTS
                     LINANVSLRAVPEVFQDPAWPKNIREEASKHGFDPYYSLAEEMLRPNPIPNQYRNLAK
                     HQALKTSASFLKKEFYPTPINVTFQSKINHVGVKQEACTNCGDCVTGCNVSSKNTTLM
                     NYLPDAANFGAQIFTEVKVSYIEKQEDSWLIHFVPLGLDREKFSKDELFIRAKTVILS
                     AGSLGSTEILLRSKEKGLNVSDSVGVRFSGNGDMLGFSYNGNTTINGIGFGSKKTNTE
                     VGPCITGVIDTRKGASLNEGMIIEEGSIPGAIRGQLPEIFAIASKLTGVKTKKGFFQW
                     VIEKIRIFLSFILGSYRGAVKNTQTYLVMAHDGNDGKMFLQNDRLRISWPNVGKKPIF
                     EKISTILKEATVPLQGTYIKNPVWNRLTDQDLISVHPLGGCPMGDDASTSAVNENCQV
                     YSGKSGKETYNGLYIMDGSVIPRSLGVNPLLTICAISERACEKLISQKGLTINYNLPS
                     YPKHTNVPNEKTLGIEFTECMKGFFSTQSKEDTERGYQIGKDEGSSIEFLLTIRSENL
                     NEMISNPDHKATLFGTVKAPVLSKDVITVTNGEFLLFISREDKVETRNMVYRMILNTE
                     EGKKYLFVGAKWIQNDGLTNIWRDTSTLFTTIYEGETENSPVLGKGILHILPEDFAKQ
                     MTTMKVIHAKSLIDTIQGLTKFGSFFAGTLYDVYGGVASSIVPWDKDARPRTKRPLRV
                     SSPEVHFFKAEDGANLRLLRYKGGNKGPVLLSPGLGVSSLIFSIDTIDTNLLEYLFEN
                     QYDVWLFDYRTSIALPSAPLPNTGDAIATKDYPAAVNKVRELTKVDKIQVVAHCFGAT
                     TFTMALLSGLEGVRSVVLSQISADVEVPTSMDIKVGFHTAEILDALGIKDMTAYTSNH
                     DDWLDRFFNSVLALQPQSLFSHDVNPVSRRISFLYGSLYRLENLNEETYRYGLGEMFG
                     VSNIKAFEHLSKMIRAHKVVNSEGQDVYVPHLDRLNLPITFIHGAQNRCYLPESTETT
                     YKKLIDRFNPNQYRRHVIPDYGHIDCIFGKDAYKDVYPFILQSLNRY"
     gene            12454..13533
                     /gene="rsgA_1"
                     /locus_tag="PFBFCONG_00078"
     CDS             12454..13533
                     /gene="rsgA_1"
                     /locus_tag="PFBFCONG_00078"
                     /EC_number="3.6.1.-"
                     /inference="ab initio prediction:Prodigal:002006"
                     /inference="similar to AA sequence:UniProtKB:Q8ZKB0"
                     /codon_start=1
                     /transl_table=11
                     /product="Small ribosomal subunit biogenesis GTPase RsgA"
                     /protein_id="X:PFBFCONG_00078"
                     /db_xref="COG:COG1162"
                     /translation="MSQPNSILMSYGWDPSIYLEEPKLLEGLKPGRVLAVYGEYSKII
                     IEQGEKKGIFSGALMASGESIVTGDWVLIREIEGDELCIVEKILPRKTFLRRSNPGKR
                     KGSQAIASNIDLLLVIMGLDNDYSPRRIERYLFLAKVSGAQVTIVLNKKDLCMDPENK
                     FMEIKMIAGETPIEMISALDLKQTRTILQWIDPGKTIAFLGSSGAGKSTIINSLLGGE
                     IQKTNEVKVSDGTGKHTTTRRELFLLPSGGVLMDNPGIREVGLFSEGSEDELEEVFPE
                     IAVAAEECRFNDCSHNEEPNCGVVAAVKDGRISEARYFSYLKLSKELMAYQALNDPEE
                     ARKKKQKDKQMSKALQKRLKDKGRK"
     gene            13892..16354
                     /gene="rcsC_1"
                     /locus_tag="PFBFCONG_00079"
     CDS             13892..16354
                     /gene="rcsC_1"
                     /locus_tag="PFBFCONG_00079"
                     /EC_number="2.7.13.3"
                     /inference="ab initio prediction:Prodigal:002006"
                     /inference="protein motif:HAMAP:MF_00979"
                     /codon_start=1
                     /transl_table=11
                     /product="Sensor histidine kinase RcsC"
                     /protein_id="X:PFBFCONG_00079"
                     /translation="MRFLLLYIIFLFHYSLMAESLSPVSGKISQLQKDSSLSFFVYYF
                     SSESDENFRERIFAKDSSLSFQNIPAEVFSLGFTSNTVWFYIPLKNDTEKDYRGEFEI
                     FNSYLEEVDIFYRYGSKDSIHEILAGTSRVYEKSFPALNFYLRPGEEIQIVCKIKSGT
                     PMRIPIVLESEENFNFTKLFRAILFGLTLGFGIAMGLYNFSLYMFFRTRSYLYYFIMI
                     LFSTVYLTSWDGLISPLFKPNYGRYYLPFILVLFYTSALFLFLFSMEFLYPEKKERYV
                     KIIIFLYVVVNLLLIPLSIFYPTHLNRISYYLGLVNNLIIVYFCIVRIRGGFKSAKNF
                     LIIHLVFPVAGILTNLSTFGAISIDYLSLHLLKLAFISQSVLFSVMLVQRIKELEFRL
                     KDGLQSEIHKNIVLLKKEIQQRRETEWELIQAKEVAEKASKVKSNFLANMSHEIRTPM
                     NGVLGMVQLLGTTKLNDEQKEYVEVLSVSAKSLLQIINDILDFSKIEAGKVILEREVF
                     SIRSVLDEIHDLLYPLAKQKEINFRLEGKLEIQEYVYGDPLRLRQILWNLAGNGIKFT
                     SRGEVVLKVTQKNISKSSVSIEFTVMDSGIGIPLEKQKQVFEAFSQNDTSTARKFGGS
                     GLGLSITKQLVELQGGVLKLESKDGEGSKFTFTIDYDIPSALEIEKILEAEKTKDLEK
                     SFQDVIAKSTRILVAEDNETNCLLIERALKKLGYDPTVVHNGREVIERMQLEAFDIIL
                     MDIHMPEVDGIEATKWIRSKNQNSEFPIIIALTADAIESSKEKYISKGMNDCLTKPLD
                     LPILKSTLDLWSNRVDVSHWKL"
     gene            complement(16480..18177)
                     /locus_tag="PFBFCONG_00080"
     CDS             complement(16480..18177)
                     /locus_tag="PFBFCONG_00080"
                     /inference="ab initio prediction:Prodigal:002006"
                     /codon_start=1
                     /transl_table=11
                     /product="hypothetical protein"
                     /protein_id="X:PFBFCONG_00080"
                     /translation="MRLLLIQPPVEDFYDTDIRLQPIGLCYLKGAIQKFLPNVEVIIR
                     DFHRGLGNKLAGRRTIPIPNELKYLKEYYPVPDRSPFSTFFEYFHFGASYEDISKEVK
                     YLNPDLVGISSLFSPYYREALKTAEEIKKVLNVPVLMGGSHVSACPELMLSNPYVDFI
                     IRGEGEKAICDFLNEFQNEKRYALVGSLGWKESGKMYLNPIGENFPIQDLPPPDLSYL
                     SKIHYLFEGKPMRFIITSRSCPHRCSFCSVHTTFGTKYRRNTVERVLSEIKKSYELGY
                     RVFDFEDDNLTFFRPEMKQLCEELIDAFPKKDVRFVAMNGISYMSLDPELLRLMKEAG
                     FTNLNLALVSSDKLVRETTKRPHTVEKYIQIVQEGFKLGFQITSYQILGLPMETLESM
                     IQTLQFNAGQPVLMGASLFYLTPNSPIASNFPERNESDIFLARLTSMAIPSEHFDRED
                     IYSLFIITRMLNFLKSAQIPKDNLASLNDTFRILENYDSRSFLGVKLFKKLLEEKKLY
                     ASAPQGLIFLDKFRYKVFEMVFSGLDKITTLSGGNIDLKDLNSFMSLKEPNLELNSY"
     gene            18285..19571
                     /locus_tag="PFBFCONG_00081"
     CDS             18285..19571
                     /locus_tag="PFBFCONG_00081"
                     /inference="ab initio prediction:Prodigal:002006"
                     /codon_start=1
                     /transl_table=11
                     /product="hypothetical protein"
                     /protein_id="X:PFBFCONG_00081"
                     /translation="MERKDRIPYKPTQPSMNLSKLLIRFAKDTSVGTLETVRSVLSES
                     LDWSSKRLSELSGTPLVQNTSLAEFFFKSGEVLKNAGEKTEQGLTDALISTSNAMQIA
                     LDALENADEVVKRTLFENIPVSSIVGESFAGVVTTSQIQASFRLKGKDAEYQEILMDW
                     KNSKLPYVILCIPGLFCDEGLWNTNGEIPLSETMKECGYYPVYLRFNPGIHLSTNAKK
                     MLDLVENLLNSPELENRTLDVISYSQGGLIFRSALYQSKQNGSQFSKRIRHALVINSP
                     DGGSYIEKIGFWLGLGAESLPILPVHILGFIGNQRSDAIKDLSHGIIREEDWIQNDQM
                     KRYLNDLYFGELDDVNATQIYSLVTKTESKWSSWIGDGIVEKPSLTLLSDKVYRKKSN
                     PESRVHCLFETSHYQVMAHPQTSRILRGTLNDRINF"
     gene            20254..20694
                     /locus_tag="PFBFCONG_00082"
     CDS             20254..20694
                     /locus_tag="PFBFCONG_00082"
                     /inference="ab initio prediction:Prodigal:002006"
                     /codon_start=1
                     /transl_table=11
                     /product="hypothetical protein"
                     /protein_id="X:PFBFCONG_00082"
                     /translation="MNIKEASLLDLPEIAKLFDEYRQFYKQKSDLKGAEKFIEERILK
                     QESKIYLLMDGSTCCGFTQLYPIFTSLSMKRAWILNDLFVRLEHRKKGGGRALIEKTA
                     ELARETRAKYIQLSTAFDNRIAQKLYESIGFVKDEEFIYYTWVV"
     gene            20716..20931
                     /locus_tag="PFBFCONG_00083"
     CDS             20716..20931
                     /locus_tag="PFBFCONG_00083"
                     /inference="ab initio prediction:Prodigal:002006"
                     /codon_start=1
                     /transl_table=11
                     /product="hypothetical protein"
                     /protein_id="X:PFBFCONG_00083"
                     /translation="MSEEKFLNPAVAIKLCQRCGQTFGCGAAFYSCECFSISLSSEIR
                     NQIKENYKDCLCVPCLKELEKSKKGNL"
     gene            21426..22895
                     /gene="nhaP2"
                     /locus_tag="PFBFCONG_00084"
     CDS             21426..22895
                     /gene="nhaP2"
                     /locus_tag="PFBFCONG_00084"
                     /inference="ab initio prediction:Prodigal:002006"
                     /inference="similar to AA sequence:UniProtKB:Q87KV8"
                     /codon_start=1
                     /transl_table=11
                     /product="K(+)/H(+) antiporter NhaP2"
                     /protein_id="X:PFBFCONG_00084"
                     /db_xref="COG:COG3263"
                     /translation="MEFEFNTLILSGLIILSIGLLRISSKFGVPSLLLFLMIGMAAGS
                     DGPGGIDFDNPILARQVGSIALAYILFSGGLETEWQKIRPVLWKGIVLGNLGVLITWA
                     VMGLFSVYVLGFSPIIGFLLGAVVSSTDAAAVFNVLRTRNTGMKKGLTSLLELESGSN
                     DPLAVLLTVSILSLLGPQIPKAEELVFHIIIQFSIGSVAGALFGYLIYKGLNRIRLEY
                     EGLYPVLISASVLFVYSATELIGGNPFLAVYIAGLVLGNQSFVHKRSNLRFLDGIAWL
                     MQIVMFLTLGLLVYPSRIPPLFGTGILFSCFLVFIARPIAVFISLIKSGYNFKEKLLV
                     SWIGLRGAAPIILATFPFAQGVEGSDKIFHLVFFTVLVSLLIQGTSVPQVVRWLGLDA
                     PLEQRASYPFEFENREQSDSNLLEFIVPYGSDTVGKFVYSLNFPENSLITLIYRGDKH
                     IVPTGKTKLEEGDVLLILTPKGSEDKIREILSKVDSSLP"
     gene            23854..24339
                     /locus_tag="PFBFCONG_00085"
     CDS             23854..24339
                     /locus_tag="PFBFCONG_00085"
                     /inference="ab initio prediction:Prodigal:002006"
                     /codon_start=1
                     /transl_table=11
                     /product="hypothetical protein"
                     /protein_id="X:PFBFCONG_00085"
                     /translation="MNLRQKFRFYFLNFYPPYFAAGIRYKKIGKDFTHFRLTMKLHWW
                     NRNLVGTHFGGSLYSMCDPFYMLILMENLGEEYIVWDKAATIRFITPGLGQVVADFEI
                     PKEEIERIQKEADEKRKLDVFFQTKIYDSKTGKVVAELDKVVYVRRKERIKKEKNIIN
                     S"
     gene            24921..26525
                     /locus_tag="PFBFCONG_00086"
     CDS             24921..26525
                     /locus_tag="PFBFCONG_00086"
                     /inference="ab initio prediction:Prodigal:002006"
                     /codon_start=1
                     /transl_table=11
                     /product="hypothetical protein"
                     /protein_id="X:PFBFCONG_00086"
                     /translation="MFFFFMKFQQTFINCFLFLILFLSFVLSKEIHSSPVAEICEFDQ
                     IEFALDPDLSNEVPKEPKKSLVFLPKENSFLKLGFIKESVWIRFNIKQYPRSRCFLRI
                     PQVTLDGAALFAKSSVQITGDRFRYSERFVDDYYPVFYLEPLDIQKEKNQYYLWIKTS
                     SIINFPIFLESGLEYQKGNYYRNLLILFLLVLSLFIILLIGFIYRQTLDPVYLSIMGF
                     LVFITLEGWVCFANGYKYLWPNVPQFQNITPTLFAFFALACSVCFMVQFLSPSALHKI
                     FRFLLFGTVIVIVCLAILSSFVLDRALVVKIFSWTFIFVSVLVLISTFSIIKSFSPAR
                     KIILCMIPIIGSGLITILYYLDLLKYNEYYVHAYLLSLPSIYIVITVSLRDREKFVKR
                     KFLSRAYDIRQMQEKLNLPVQVVGQNKTPSLQFSLDHLLRVERIFKNPELSKKDFAEI
                     LRIAPNDLDRFVQEFSNLQSFEIYINLYRVEEAKHLLKTRKDLKSSEIAHRSGFVSGR
                     EMEKSFKTLTGMTSSEYKLMLFPDSI"
     gene            26628..27728
                     /locus_tag="PFBFCONG_00087"
     CDS             26628..27728
                     /locus_tag="PFBFCONG_00087"
                     /inference="ab initio prediction:Prodigal:002006"
                     /codon_start=1
                     /transl_table=11
                     /product="hypothetical protein"
                     /protein_id="X:PFBFCONG_00087"
                     /translation="MRLLSIFICFIILNVYSLYSQELEKSGFIVHQKFDSILQLEDFD
                     SLDRALKESESYYQKLPSNWKTQVRKTSYHKNQMLNSLKILKKILREKNPESRKIQFQ
                     NSFLLLETKDEALGRITAYYEVIIEGRFYPEGDFIYPVLETPSDLIVKKDGNKKSVGK
                     IINEVFVPYETREELSHTSVWKKRSKAIVYVKIVDLHLTQLEGSALVKVPDHIPFRIT
                     YSEDNGKEYQSPAESLKGICSSLIPSDLKSCILKYPKEVEMAILKNPRYIFFKLESSA
                     PRGSGGIELIPKRSVAMDPGIPLGIPVLISFESSVLTEKNRIVFVHDRGSQITGHGRL
                     DYFLGTGETAEYQAGKINTQGKIFLILPKIKN"
     gene            28408..28791
                     /locus_tag="PFBFCONG_00088"
     CDS             28408..28791
                     /locus_tag="PFBFCONG_00088"
                     /inference="ab initio prediction:Prodigal:002006"
                     /codon_start=1
                     /transl_table=11
                     /product="hypothetical protein"
                     /protein_id="X:PFBFCONG_00088"
                     /translation="MEKQILDVLNAGLGLIKASQEGLGKAKADLEKTYMELVTKGASD
                     NSEATVKIRETVDKVINDIKEVTSVAGKNYEETRAKIIENYNKITEEIKNKIPEGQIE
                     AVKAKINEVAEAIKNTTAGKATVSK"
     gene            28926..29714
                     /gene="glpQ_2"
                     /locus_tag="PFBFCONG_00089"
     CDS             28926..29714
                     /gene="glpQ_2"
                     /locus_tag="PFBFCONG_00089"
                     /EC_number="3.1.4.46"
                     /inference="ab initio prediction:Prodigal:002006"
                     /inference="similar to AA sequence:UniProtKB:P37965"
                     /codon_start=1
                     /transl_table=11
                     /product="Glycerophosphodiester phosphodiesterase"
                     /protein_id="X:PFBFCONG_00089"
                     /db_xref="COG:COG0584"
                     /translation="MIENIKNRNDLKRPLVFAHRGFSGEFPENTMIAFQKAIYEKADL
                     IELDVTLSEDREIVVIHDDDLDRTTKWVGSVRKFEAKILGELDAGSWFARKFKKEKIP
                     FLKDVLRLVQKSKTDLNIEIKSTALDSHVNENSIELKVLHLIRRFQMFHRVVISSFSW
                     ECLERIRNIDSQIKLGVLVGDGSEDVSEAVIFGEKIKAWSIHPSMEDSSEENLRSISE
                     KNFLSIIYTVNEKRDMKRFLDFGADGLFTNFPKTMRKLVNQYSR"
     gene            complement(30137..30568)
                     /locus_tag="PFBFCONG_00090"
     CDS             complement(30137..30568)
                     /locus_tag="PFBFCONG_00090"
                     /inference="ab initio prediction:Prodigal:002006"
                     /codon_start=1
                     /transl_table=11
                     /product="hypothetical protein"
                     /protein_id="X:PFBFCONG_00090"
                     /translation="MQLRKKTSRSHIFHEKDFEIKPSSIPGIGMGLFPKENVNKGDTI
                     GYYTGKILTDRTANSSKYCESKYLLWIRKDHWIYGEGKESNYTRFMNHSSKPNVRLVV
                     SVRWKTARFEAIRKIKSGEELFFDYGDEYWINTDIDPIERN"
     gene            31115..31603
                     /gene="rppH_1"
                     /locus_tag="PFBFCONG_00091"
     CDS             31115..31603
                     /gene="rppH_1"
                     /locus_tag="PFBFCONG_00091"
                     /EC_number="3.6.1.-"
                     /inference="ab initio prediction:Prodigal:002006"
                     /inference="similar to AA sequence:UniProtKB:P35640"
                     /codon_start=1
                     /transl_table=11
                     /product="RNA pyrophosphohydrolase"
                     /protein_id="X:PFBFCONG_00091"
                     /db_xref="COG:COG0494"
                     /translation="MDKPYRKNVGMVVFNSRGEVLVGERLNFLGSWQFPQGGIDDDED
                     PIKAAMRELYEEVGIDSGKIVAEYPDWISYDFPENLPLNRHLQKYRGQLQKWFLIYWD
                     GEVDQCDLDIHEREFGTVRFIPIKNTLNTVVPFKKDVYYKIVNDFGPKIQNFLQDIGN
                     RS"
     gene            31603..32040
                     /gene="yjbI"
                     /locus_tag="PFBFCONG_00092"
     CDS             31603..32040
                     /gene="yjbI"
                     /locus_tag="PFBFCONG_00092"
                     /inference="ab initio prediction:Prodigal:002006"
                     /inference="similar to AA sequence:UniProtKB:O31607"
                     /codon_start=1
                     /transl_table=11
                     /product="Group 2 truncated hemoglobin YjbI"
                     /protein_id="X:PFBFCONG_00092"
                     /db_xref="COG:COG2346"
                     /translation="MSFFIPPGGPPGPIPGLQLVFGSVGENSLRKLVSDFYDQIPSSL
                     ISFMFPENLEDSKIKSADFLIQVTGGPPLYSQNYGPPKMRARHLPFPIDEKARRVWLS
                     CYRKVLDDWDVEVSAKEVLWIFFKDFSTWMVNLESKTEESNGI"
     gene            32030..32317
                     /gene="acyP"
                     /locus_tag="PFBFCONG_00093"
     CDS             32030..32317
                     /gene="acyP"
                     /locus_tag="PFBFCONG_00093"
                     /EC_number="3.6.1.7"
                     /inference="ab initio prediction:Prodigal:002006"
                     /inference="similar to AA sequence:UniProtKB:Q5SKS6"
                     /codon_start=1
                     /transl_table=11
                     /product="Acylphosphatase"
                     /protein_id="X:PFBFCONG_00093"
                     /db_xref="COG:COG1254"
                     /translation="MGSKNNSRAKILVRGKVQGVGFRYYILQRAQECRLSGYTQNLPG
                     GEVETVVEGDKMFIEDLYRAIQRGPKGSEVKEALITWEDPKGNFRTFEIKK"
     gene            complement(32343..33914)
                     /locus_tag="PFBFCONG_00094"
     CDS             complement(32343..33914)
                     /locus_tag="PFBFCONG_00094"
                     /inference="ab initio prediction:Prodigal:002006"
                     /codon_start=1
                     /transl_table=11
                     /product="hypothetical protein"
                     /protein_id="X:PFBFCONG_00094"
                     /translation="MDPDSLYDHEKYENLMPSYLYLKNEADATDQEAISLNPKEIEIL
                     YQIRNHTTLEGFFSGKILKVWKDEGSKPIYVNTLKKLVNENLILVFPEFKFLKETNQL
                     AVCLCLISEKEFKSSNREKLKEIYLNSLSKSALAIQNYILESEPYQISELMSIFEYLI
                     TENAEGTFIKQSFNIKNWIHSFTFKELLKEEVIEDSVQFILENIQESEYIAVTKSIGL
                     FHLTDKLTEKAFEILKGYYLNQFSQKLKENYQTAWELISKNRKNIVVDVNYSGPISGL
                     EEKFVSEELKIIGENLNGLIPKTFRDFLIIANYISQKHDQERNHSASGEDLKSIKMLK
                     TMMTMKSSNLSQFVVINSDEDREFSHSIVDNLRRDPDCISCDWYEKGKKMECFCSKKE
                     DIIISLMKLMVEKYAFKKDTIRNFLYLLKKEKNNLGNLYQNANFKLALIQLKYSCYKE
                     NLSWFSKILNFLGIYKLLQTYLEHEESIVQLEQLNREIVYKENRKKQLEKIRAEWLRE
                     IEADSNLVTEKKAES"
     gene            34390..35451
                     /gene="tas"
                     /locus_tag="PFBFCONG_00095"
     CDS             34390..35451
                     /gene="tas"
                     /locus_tag="PFBFCONG_00095"
                     /inference="ab initio prediction:Prodigal:002006"
                     /inference="similar to AA sequence:UniProtKB:P0A9T4"
                     /codon_start=1
                     /transl_table=11
                     /product="Protein tas"
                     /protein_id="X:PFBFCONG_00095"
                     /db_xref="COG:COG0667"
                     /translation="MSIKGSFLTLNGGIELKKRRLGKSGMVVSEICMGTMTFGSTCDE
                     VEAFRILDRAYDAGIDFYDTAEVYPVPPDASYVHETERIFGKWLKTKKRDSILIATKV
                     CGPGHGWFAPPVREGKTALDRKNIRTAIEGSLRRLGTDFVDLYQTHWPDHDFGYEETL
                     QVLTELIKEGKVRYIGNSNETAWGMMKSLSISEKFSLSRYESIQNNFSILNRRFEDAL
                     SDICKKEGVSLLPYSPIAGGVLSGKYNSSNPPQNARFSRYLNSGERQKKMAHRFLNEG
                     TLASTQKLMKIAQEAGMSVTVLAVAWSKQHDYVASTIIGANTVEQLEESLKAKNVILS
                     EDVLKKIDEVSKEIPYPMG"
     gene            complement(35436..36146)
                     /gene="ktrA"
                     /locus_tag="PFBFCONG_00096"
     CDS             complement(35436..36146)
                     /gene="ktrA"
                     /locus_tag="PFBFCONG_00096"
                     /inference="ab initio prediction:Prodigal:002006"
                     /inference="similar to AA sequence:UniProtKB:O32080"
                     /codon_start=1
                     /transl_table=11
                     /product="Ktr system potassium uptake protein A"
                     /protein_id="X:PFBFCONG_00096"
                     /db_xref="COG:COG0569"
                     /translation="MAIKRKNKTLKKRIAVIGLGEFGKALVVYLNENGHEVTAIDKDI
                     KIIEEIKDFCALAVCVDTSNRTSLEELDLEDMDEIVVALAENFESLITTAYNLKAMNL
                     KSLHIRYHSELNRKILQMIGIENLFNPEERAAASMAEQLSYQGVKKATLLSEEYSLFE
                     VEISPLLYGTKLKELNLRENFQLNLVAIRRAESNGSESEGGVFLPNSRTIFREKEILI
                     LFGKSESIKQFTNAYPIG"
     gene            complement(36159..37958)
                     /locus_tag="PFBFCONG_00097"
     CDS             complement(36159..37958)
                     /locus_tag="PFBFCONG_00097"
                     /inference="ab initio prediction:Prodigal:002006"
                     /codon_start=1
                     /transl_table=11
                     /product="hypothetical protein"
                     /protein_id="X:PFBFCONG_00097"
                     /translation="MNSIKDIIFKLSNIRRNVTIFYQTKIYPFLRIYYSICGTISLCL
                     LVLIYGFYYPHEWTHWIRLIVNVIVVSLVVYEALSFIFVENNLFNYLKTHKTEAIVVF
                     LIVFQEIISQEIYEILTLDSLSGEDASLAFLSLSQLFLLFSNFSRLIRKTELLNYRQI
                     SPSLVIAVSFGILILLGTLALSLPRAQATSISTIDVFFTVVSAVCVTGLSTISVSTQL
                     TGTGQTILMILIQIGGLGLMTLTVFFAIFLAGQVSVTNKLLIKDLFSQESVGRASSVL
                     KQVAAQTFLIEAIGVLLIFICYPDSNETNLKNKIFYSLFHSVSSFCNAGFSTFPKGFE
                     TDWMLNQKEFLSVVMILIVLGGLGFPTVNHLIQWVFKIGDYPKRMELGVKLILTVTVG
                     LILFGMVSYYVLERKETLSELGIIDGMFHSLFYSISSRTAGFNTLSISKMGTPMIFVS
                     LFLMWVGASPNGTGGGIKTTTLAISVLHLFNHIRGKEELEVFGRRVSSGTTSRASAGI
                     LVSLFLIFFGIFFLTCTENSAFLDLCYEVVSAFGTAGLSRGITPSLTSAGKVLICLMM
                     FCGRVGMLTILIAFVPKEKKSGLKFPEESVIVG"
     gene            complement(37958..38875)
                     /locus_tag="PFBFCONG_00098"
     CDS             complement(37958..38875)
                     /locus_tag="PFBFCONG_00098"
                     /inference="ab initio prediction:Prodigal:002006"
                     /codon_start=1
                     /transl_table=11
                     /product="hypothetical protein"
                     /protein_id="X:PFBFCONG_00098"
                     /translation="MLNLQEICKNRLNFVRNCETLVYKNGKSCKKIQSSFANLFNETD
                     WFRFHKITQLTTILLIFSFLNPNSLFSQSQTDFADPYDFNLRNYKDSQAREVFQEYTV
                     PPTFKKPALISPKNVQIPFESPFPATGGLRRTTTPNTERRQDNLVNPLTGNINVETIL
                     QRQAQQQADKKRKQNQVFEEEKYTETTFRRFTIIFFMTLPITLGIGYAIAANARVPGY
                     HKFQKTFGGSIFIFTFGTSLAFANAWHDMKEYESMKKENQPESPPVEPTSVDSLGFGN
                     SLPISGSASASPVPGREYKLEISLFNVSF"
     gene            complement(39041..40366)
                     /gene="add_1"
                     /locus_tag="PFBFCONG_00099"
     CDS             complement(39041..40366)
                     /gene="add_1"
                     /locus_tag="PFBFCONG_00099"
                     /EC_number="3.5.4.4"
                     /inference="ab initio prediction:Prodigal:002006"
                     /inference="protein motif:HAMAP:MF_00540"
                     /codon_start=1
                     /transl_table=11
                     /product="Adenosine deaminase"
                     /protein_id="X:PFBFCONG_00099"
                     /translation="MKPYADLHNHLYGSITSEFLYELGKSNPSPRWEIFTSSYLQCFG
                     KKISTETFFQDYQDPDSFRKFYQFNHRGPFTEFQAKFNLIIALSKFDPAEISLVATRV
                     VENQFLQGVTYGEYRLMYSPLETEIGIYEKTLAACEGLALGEQKTGGLAKGKLVISLH
                     RDGDIFQEYLIYKNIMEKNSLIRNYLVGLDFCYIEEGFPPKGKRKFFQEVNRDNQAEK
                     NTALAILYHVGESFQDKSILSASRWVLESAEWGAHRLGHAIALGLHPSEKMKDEITEP
                     RSERLDQLQLYYDRKEELDSYFEVPSREKIGNEIDSLKHKETVKFNISPSFLEECIGF
                     QNYCISKIKQTNAIIESCPSSNEYIGMVANPESHPILRFAKNDMKFTISTDDPGIFGT
                     SIKEEFSKAAKIGLSTEVLETVRRNSFLFTSEILSGKKSSSEFEVLESF"
     gene            40828..40977
                     /locus_tag="PFBFCONG_00100"
     CDS             40828..40977
                     /locus_tag="PFBFCONG_00100"
                     /inference="ab initio prediction:Prodigal:002006"
                     /codon_start=1
                     /transl_table=11
                     /product="hypothetical protein"
                     /protein_id="X:PFBFCONG_00100"
                     /translation="MNLENIVFAVQSFGGESLPLAAAEYSVSASATPSPGQFFCFQDP
                     DSNSH"
ORIGIN      
        1 acggatcgcg ttttaggtcg caactcacgt tatttgaacg tcagcttgta gataaaattg
       61 gaagagagaa tattctaaaa gagtaaagta aaaactgtaa atagaataag atcttttgtg
      121 agaactgcta caaacattca cacgagaaag tctgttttaa acctcgatgc aagtcaatac
      181 gactttaatc tgtgggaatt atacatctac aattatctca aaaatacttt atttttgctt
      241 aaaacgccag ttctaatcat tctaagatat ttttatattt tacactaaaa cataaaaaaa
      301 cccgggattt ccctggacaa gagactttgg tctgtaagaa taaatatttt tagaaaattg
      361 tctcttacat caaatttatg ttaggtgaat aggttttagt aaaaatctac agtatgcaat
      421 aaatgcgcat attgcggcta caacaagcca ataaatcata ggaccgtaat ttgtgtcacc
      481 ggaataaatg tgtaatacag aaaagaataa catttccgtg gttatacaga tcgccgcaat
      541 aggagtaaga atgcctagag gtttttttaa tgccgggagg attagactta ggctgcaaaa
      601 catttcaata atgctcatta ttaaccaaat tgtgtgtgga attgctttta gggaagatac
      661 agtttgttcg gaattagaaa atttccatac cgcacctatt acggtatgta gtgccaaaag
      721 gatttgaaga atccataaaa aaatattcat atttacttcc ttaaatattg ttattgagta
      781 atagttcata gaaatgaaaa atctattcga gaataaataa tatttataat ttttaatatt
      841 ttacttttat ttattatttt ttcttaaaat tatttccaag cctatccagg cttggcctat
      901 agcaaatgta cctaaaatta tcagggaaac aattgatctt ttatagagaa aaatcttatt
      961 tataatcacg gcgcccggaa tcccggcgaa aattgtaatt aggaaaacga ccattggaat
     1021 cttagaaatt acgttctgta attttaaacc tatacttaaa attagacttc caataaaaaa
     1081 agacagtaga agaggaacga gtataattac tccttttgtc tgcataaaat tcattatgat
     1141 aattacgttt tcttggatga atactgaatc gtctgtcatg tagtaagcta ataaatgaaa
     1201 gaacgcgtca gagcacattc ctaacactcc gattccaaat aaaacaaatc cggataatgt
     1261 cgtttttttc tgtgaggtga taaggtcagc taatgagaat aatgcgatta tataacaaac
     1321 cgaggacaca atttgtgtga ttgcagaata ccaaacgaaa tttctggata cttttacaat
     1381 ttcgagaata tgacgcgcgt ccgtagtgcc aggatcaggc atcagaaacc aactgatcca
     1441 gaaggtaatt gccgcaaaga taagtagaat acctgtccaa aacgtttgtt ttttcatttg
     1501 aatgtatctt ttagtttaaa tattaaaaat aataacatta aacttttata ttattctgaa
     1561 actattttaa tgatattgaa aacgaaatca attgtttctt tattagaatt gttgaaaann
     1621 nnnttctcca tctgtttcta ttttatggaa acggcaatta aagcagtttt gttaatcgga
     1681 actagggaat ttttcaacaa ctctattata gtcagttttt atctaaaata attttataaa
     1741 acttcgttta taaatttgaa accgttaaaa tcaagtaaag tagtaaaaaa tcaattcctt
     1801 tttataaata ttacagaaag gaaacaaaaa tcttatttcc tttttgtaaa ataaaatcta
     1861 acgataaatt agatccttgc tccaatctct ttcaggtgag gtatttaatt tagcaataaa
     1921 gtacgaattt ggttgggcat ttgtgtacca aagataaata taatctttcc aacttccatt
     1981 ttcccagact gcaagaaaat aatagtattt cccgtatgta tcaaaatctt tgaatacgac
     2041 caaactttcg tcttctaaac atccttgacg tattattatc atttcgagta gtttggagct
     2101 atcatcaaat ttaggataat aggcatagtt acctcctcct cctctaagcc accaagtcca
     2161 aaagtaattt aaatattgag aagattcgat tcttacacgc ccacctaaca tacaaaaggt
     2221 gtctgaatca gggtcgtatt cttgcagtaa attgaatttt gtaaattctg ttcctttttc
     2281 ttttgcagtt ccatctgctt ttaaccatcc gtctggtcta ttatgatcca cttgtattgc
     2341 ttttccggta tatttagcta ttaaggatac ttgatcgtat tttcttctgt gtcctgactt
     2401 tgtaggagtg gaagggtcgg cgtaaacaaa accataaatt gggaaatgat cagaaaattc
     2461 ataacttgta tatccatttt ttcttttcca cgtagtcggt gaaatcggat catacgctaa
     2521 attctgccaa atcggaagtt gaaagtgatt tttggaaacg agtatatatt ccccgtaatt
     2581 tgaggtctgg ttccaggagt aatagatatt attataagca gcgatcttgt tttttttcgt
     2641 gtcccatgta aatggaattc ctgcataatt tggttcgttt acttctagta tattaagcat
     2701 attcttatat tcagattgat tacttttgtc tacgttcaaa gctcccgcga tcaatacgat
     2761 ttctttgttg gatatacgtt ttgaatcgat aaatttttta atttcagtga gctgattgat
     2821 tcttgcattt acccctaaat cggaacatgt cgaatcttcc gattgagtat cggttcctac
     2881 aatatgaatg atctgacttc cttttttaat ttttacgtaa gcaaaaccct tattgtagaa
     2941 tgtgtcatta ccacatccat gatttttgaa gatatactgt atcttttctt gaataggcca
     3001 tttacttaaa atgacaactc ctccgttgtt gatctgctgt ctaaaatctc cgagagtttg
     3061 atcccaacca tacttagttt ttccgattac gtcggtttgg tcaggatatt ctaaattaag
     3121 attgtctaga agagtatttc gtgcatttgt atcaaacact ctgctgagta caatgacgtc
     3181 ctgatttttt gtaaattttg attttccaag aagctccgcc cttttttctt cttcccaata
     3241 tccaaaatat atatcttctt ttgaatataa aaaaagatta taactgagaa tatttaaatc
     3301 tatttctgac tttggtaaaa gggtctttct agttgaattg atgttctcta attcaaaatt
     3361 taaattctta tgtgaaaatg aaatatacat taaaaattta ttgtatacta atgaatcttt
     3421 aaatgtacaa tttagaggga ataaacatag taaaaaccca attaataggt ttctatattt
     3481 aaatttgttt agaaggggat ttcgttttgt tttcatataa cattctccat atgtgatttt
     3541 attgtattta atattgctca gagttatata atagaatgtc caaattccgt cttaagtgga
     3601 aatttggctt aaatttcatg acactttatt atataaaaat cagtatgatt caaaatttgg
     3661 aaagagacat ttttttgaaa actttataga gatggatttt tatacactac ttgtgtaagc
     3721 aaatttaaaa cgaattgatt ccttgttggc ataattagat ttaaaataaa ttctctttct
     3781 ataaaaataa tttatatttt tacttttgaa tattctatat tatttatata gaatatattt
     3841 tttgttaaaa taaagttaat taaaaatggt tattaaaatt tttatgattg gtttggaaaa
     3901 ctttatgaac gttctaggtt taaaagttta aattcgattt attagaatta aaaaaatatc
     3961 ccgaaaggaa aatgaattta tgagtgatca aagagaacaa gtcatccaag aatggaccgt
     4021 caatctgtac ccgatccgct ttacgaatcg ggaaaatgga attaaagaat ggcttgtcca
     4081 aaacaacgca aaacaatttt tgatctgtgc agaagaatta ctttcttcgc ttcctaaaga
     4141 agaaatactc caagaattta tttccagaat taacactgca attcaattct gtaccgaaca
     4201 aaacaagatc gctgctttgg atttttcctg gtattatggt ggagatccta ttgatgtcgc
     4261 gtatgcttat ggactcgctt cttgcaaggg tcaaggtaaa ttgagtaaga cagatcttgg
     4321 tccgaaagaa attcctggaa ttgaatccga tctggaacat ggaaatttat taaaagaaga
     4381 tttttcagaa ctacccgtgg atcgagcgat caatctttgg gtcgaaaatt tagatcgaca
     4441 cgttcaaaaa gcaaaaaata aaaaagaaat tccatttgat gcagatgata ttttagttga
     4501 tctttttcaa atatggaatt atcgaatcgg tttagaagct tgcaaaaata tctcaacaga
     4561 attccaagat attctgaaaa aaagaaaacc attttggatt actatgtcgc gacatgagag
     4621 atgggcggtt ccgattggtt tgatttgact gtattcgaat caaaaatcac tgagagtttt
     4681 gttctaaaac ctaaataatg tggattaacg cgaaagggat caatgcgagg aactaaagca
     4741 gaacgctctt acaaacttag cgtctcgctt ctatggacgt tcaacaattg cgtcctataa
     4801 tcaattgaaa caaagacgaa atggaatata atgttttttt aatgtagttt attgaccagg
     4861 actgagagcg aagtcctatt gcctgtagca atcagatttg cttacgttga attcacgtta
     4921 aatattacta aggtttgatg ataagaatta ctaaaaggtt tgcgaatgtc cagatgtaat
     4981 gtaatctgtt gtgggtttta gcattctatt agaaattttt aaattactat cgtttatgtc
     5041 ttttgagatt ttaggacaac ttcttaaatt aaaccaaaga agaatcgatc ctaagtttta
     5101 atatgaaagg atacatatta gagttgttga aagatttcat aacggcgatt aacaaaacta
     5161 cttcaattga ccgtttccat aaaatagaaa cgatggagaa ttcatctttt aacaactcta
     5221 atatattaaa attaacttac aacctgtaca gaaacctaat tttgctttat tggaaagacc
     5281 aggctgtaag aaactctgtc ccagttttga gacagagtag atgtttcatt tttggtcaaa
     5341 agttcgtttg actttataaa aaagcttttt ggagataaac gtttttcgtt tctatatata
     5401 ttgtatttta ctaatttaat tttttgaata tttttatttg gcttttttcc ccacaaaaaa
     5461 tgcaatcgca ccaatcacat acaattcata ttctttaaaa ttctctttaa gcgccgcttc
     5521 taaatctgga agagtgtctt cggtgttatg aaacactcca tttcgattta atcgtttcat
     5581 tcctatccta gataaaaaat gggtttgacc tagatcgtat aaaccagtgg acccaaagat
     5641 tactccttcc ggtttgcgga tttctaagag atttttaaat gcggtggaag cctttttgcg
     5701 aatcggtcca ggaacacaat gaaataaaaa gctcaatccg attgaatcga atttctccgt
     5761 tatgtgaatt ggctctagta tgtttgctct ataagccttg aattgtcccg cgatgttaga
     5821 aagtcttctt ctagatttga tcaaagtgtt cggatttaaa tccatcaccg agatggttgg
     5881 tttttctact ggaaattttg ttttttgtaa aagataacca gttcctaccc ctatatctaa
     5941 atgattgcca cttacatttt tgtcatacaa atcgatcatg ttttgaggag ggcagcgcca
     6001 gaaccatgta ctgataatgt gcaaaacgat tagatcgtaa aacctcaaaa aactaggagt
     6061 ataaacctgt tgtccttcaa taatttcttt gctgtattga ttttcggaca taccaagatc
     6121 aatatatagt ttatcttgtt gcatgtttcg ccctctctta tgtttagaat tcaccgataa
     6181 aggaataatt tattttctat ctaaattctt caagtagatt ctgaaaatat attagagtgt
     6241 tcttgtattc aaaaaatata taagataatt ctatataata ggatatccaa tgtttttcac
     6301 tatgagataa aaattcatag tgttaatttt aatttgatag agatcgttac tgatccctat
     6361 caaatcgggt accgcagatt tttattataa aatactgttt tatagcaaaa tactgcgtac
     6421 tcaattttat agttctgagt aacaacgtta cttttaatgc cggattataa tccggcacag
     6481 atggaagctg cagtatgttc ggccacggcg gaaattgtca tcacaggatg aaatccgatt
     6541 gaagaaggaa ttacagatcc atcggcaatg aatagatttt tataaccgaa tacttctccc
     6601 gtttcggata caactccttt gtccggattg gcggaaagaa tacaacctcc taaagaatga
     6661 actgagatga tccgattgaa taacaaaaag gtagctaacg gaccgaactg tccgccgtat
     6721 gcgtctccta tctgctgcat agaagcagtc atgttctgaa tgagggtttg gttttcttta
     6781 gaatacttcc acttcacgtc tatgtttttg ccacgacgta cgattttccc atttgcattg
     6841 tctcttccta tggcaaatag atttgtcata tagtttggat tacccgctcc cggaagacca
     6901 ggtggtagag gtttggaaag taatcctttt ttaaatacaa aaggaagaat ccatttcaaa
     6961 cttttccaaa agataggacc aatcagcttt aaaaaccaat tcggtttagc aattcctaat
     7021 gaagcaagta ctgacattac cggttgactg aacgtaggcg ctgccattgt aaattgaaat
     7081 ccttgtggaa aataattgat tacggtagtt acgtccggtc cgtcccaagg tatgagttca
     7141 cttttactcg attcaattcc gcctaaaaag tccccatttc cagaatatcc ttttccaagt
     7201 tgtttgctta gatttggtag ggttttgtat ctgtctctgc tgttaaaaag aattctattt
     7261 gtacctaatg ttcctgcgga aagtatgact cttttagcat ataccgattt tttttctccg
     7321 gtttccgtat tttcataata aactacgtaa ccgttttggc tatctggggc tatatgagat
     7381 gctagggaat tggtttgaaa cacggcaccg tttttttcgg cgtctgcaat ataattaaaa
     7441 tctaatgtgt ttttagctcc gtgattacat ccgaactcac attccgcaca acgtatgcaa
     7501 gtagattgtc ctggtctgga aggttttagc caacttgcag ctgcatccgg atcaaaatga
     7561 gtatgtctgt ttaaatccgc agcggcttta aatctatttc tttttggaag atcccattct
     7621 ggtggaaccg gttttacatc aaatttagag gcaactttat caaaataggg atccaaataa
     7681 tctctgttaa acggagctgg ccagcgagga tcttcaaaaa ccttatgatc gggacggata
     7741 tgaatattcg cgtagatcaa ggaacctccg cctaaaccgg aggcggttac ggttccgagt
     7801 ccactaaaaa aattgagttc gtataaaccc aaagactttt tctttttggg ataacgccag
     7861 agaagattgt ctattttacg tacgtccctt ggaaaatctc cgggagaata tttttttcct
     7921 ctttctaata ctaaaaccct ttggcctttt tctgaaagtc ttaaggcgct gatggaacca
     7981 ccaaatccag agccaataac gattgcgtcg taacgagtat tatcttttga catattttcc
     8041 tgtaaaataa aattataaat ttataaaatt caaaattctt taatatcgat ttaaagactg
     8101 tagtataaat ggatatacgt ccttgtaggc gtcttttcca aatatacaat ctatgtgccc
     8161 gtagtcaggt attacgtgac gtctgtactg atttgggtta aatcgatcga ttagtttttt
     8221 gtaggttgtt tctgtacttt ctgggagata acaacgattt tgcgctccgt gaatgaacgt
     8281 gattggtaga ttgagccgat ccaaatgggg aacgtaaacg tcttgtcctt ctgaatttac
     8341 taccttatga gcgcggatca tcttagataa atgttcaaac gctttgatgt ttgaaactcc
     8401 gaacatttct cccaaaccgt aacgataggt ttcttcattc aaattttcta atctatagag
     8461 actaccgtaa agaaaggaga ttcttctact gaccgggttt acgtcgtgag aaaaaaggga
     8521 ttgaggttgt aacgctaaaa cgctgttaaa gaatcgatcc aaccaatcgt cgtgattgct
     8581 cgtatacgcg gtcatatctt tgattccaag ggcgtctaaa atttccgcag tatgaaatcc
     8641 tactttaata tccatcgagg tgggaacttc tacatccgca gaaatttgag acagcactac
     8701 ggagcgaact ccttctaaac cagagagtaa cgccatcgta aatgtagttg cgccaaaaca
     8761 atgagctact acttgaattt tatctacttt ggtgagttct cttactttgt taactgcagc
     8821 cggataatct ttggtagcga tcgcgtctcc tgtgtttgga agaggagccg aaggaagagc
     8881 aatcgaagtt ctataatcaa aaagccaaac gtcgtattga ttttcaaaaa gatattctaa
     8941 aagatttgta tcgatcgtat cgatgctaaa aatcaaacta gagacgccta acccaggaga
     9001 taacagaact ggtcctttgt taccgccctt atatcttaaa agtcttaagt tggctccgtc
     9061 ttctgctttg aaaaaatgaa cttcgggaga agaaaccctc aaaggtcttt tggttctagg
     9121 tcttgcgtcc ttatcccaag gaacaatgga acttgctact ccaccataaa cgtcatacag
     9181 tgtacctgca aaaaaagaac cgaacttggt taatccttgg attgtgtcta ttagagattt
     9241 tgcatgaatg actttcatcg tggtcatttg tttggcaaaa tcttctggaa gaatgtgtaa
     9301 aattcctttt cctaaaacag gagaattttc tgtttcacct tcgtaaatcg tagtaaaaag
     9361 cgtgcttgta tctctccaga tgtttgtaag tccgtcgttt tgtatccact tggctcctac
     9421 aaaaagatat tttttgcctt cttccgtatt gagaatcata cgataaacca tgtttctcgt
     9481 ttctactttg tcttctctag aaataaaaag taaaaattct ccgtttgtta cagtgattac
     9541 gtctttggaa agaacaggag cttttacagt gccgaataac gttgccttgt gatccggatt
     9601 actaatcatt tcatttaggt tttcgcttcg gatcgtaagt aaaaattcta tggaagagcc
     9661 ttcgtcctta ccgatttgat aacctctttc tgtgtcttct ttggattgag tggaaaaaaa
     9721 acctttcata cattctgtaa attctatgcc taatgttttt tcatttggga cgtttgtatg
     9781 tttaggatat gaaggaagat tgtaattgat tgtaagacct ttttgagaga ttagtttttc
     9841 gcaggctctt tctgagatag cacagattgt aagtaatgga ttgactccta aggatctagg
     9901 aattacagaa ccgtccatga tgtacaatcc gttatacgtt tctttgccgc ttttgccgga
     9961 ataaacctgg caattttcat tgactgcgga agtggaagcg tcgtctccca ttggacaacc
    10021 gccgagagga tggacggaaa ttaaatcctg gtccgttaga cgattccata cagggttttt
    10081 aatataggtt ccttgcagtg gaacagtagc ttcttttagt atcgtactga ttttttcaaa
    10141 aatcggtttt ttaccaacgt tcggccagga aattctcaaa cgatcatttt gaagaaacat
    10201 ttttccgtca ttcccatcgt gcgccattac taaataagtc tgagtgtttt taactgcgcc
    10261 tctataagaa cctaaaataa aacttaagaa tattctaatt ttctcaatta cccattgaaa
    10321 aaaacctttt ttggttttta ctcctgtcag tttagacgca atcgcaaaaa tttctggtaa
    10381 ttgacctcga attgcacctg ggatagaacc ttcttctata atcattcctt catttaaaga
    10441 tgcaccttta cgtgtatcga tgactccagt gatacaaggg cctacttctg tgtttgtttt
    10501 tttagaacca aagccgattc cgttgatcgt agtatttcca ttataagaaa aacctaacat
    10561 atctccgttt ccgctaaaac gaactcctac agagtcggaa acgttgagtc ctttttcttt
    10621 ggagcgaagt aggatttcag tagaacctaa agagcctgcg gaaagaatta ctgttttagc
    10681 gcggataaat aattcgtctt tactaaactt ttcccgatcg agtccaagtg gaacaaaatg
    10741 aatcagccaa gaatcttctt gtttttcaat ataacttact tttacttccg taaaaatttg
    10801 agcgccgaaa tttgctgcat ctgggaggta attcatcaga gttgtatttt tagaagatac
    10861 gttacaaccg gttacacaat ctccacaatt tgtacaagct tcttgtttga ctccaacgtg
    10921 attgattttg gattggaacg ttacattaat cggagtagga taaaattctt tctttaaaaa
    10981 agaagcggat gttttcagtg cttggtgttt ggcgagattt cgatattgat tcgggatggg
    11041 gtttggtctt aacatctctt cagcaagaga ataatacgga tcaaatccat gtttacttgc
    11101 ttcttctcga atatttttag gccaagccgg atcttgaaac acttccggaa ctgctctaag
    11161 gcttacgtta gcattgataa gcgaagtgcc tcccaagcca caacctacta aaacgttaat
    11221 atccttgtta aagtgaaaat caaacagacc atttttaggg ccgatttgtt tatcttcgta
    11281 gtttgcttgt acttcttcta aagcagagat ttctttattc ggaaattctc ccggcctgat
    11341 ttctttgcct ctttctaaaa gacagacctc gattccggct ctggaaagcc tagatgccgc
    11401 gattgccccg ccataaccgg atccgattac gaccgcttcg tattgatttt taattttttc
    11461 gatgggttga gatattttct gaatcaatgt ttttgcctgg attaaattgg cagaacattt
    11521 tcaaaaaaga gaaatattgc aagaaaaata gcaatatgta actttgaata ttttaatttt
    11581 ctataaatag gttttaaata ttcggataag ttatgttagc tgatttttca actattttca
    11641 tggtaaatga cgacttgcgt tattttttgt tactacgaaa catttgattt gaacttctcc
    11701 cgaaaaatcg gacatggtta tgtagaattt ttatttcgaa actcaattga taaactggaa
    11761 ataaattatc aatgagattg tctgtcctcg tttacctaag aattgttctg tgtattctaa
    11821 tgttagaatt tatcgtgaaa tttaaaaatg tgggagctct tacaacttaa agatctacag
    11881 taagatttta aagatgtagg aattcatata attttaaact gcaataaaaa cagttataaa
    11941 agcttataac tgttgagtag acgtaatctg tgggaactcc ccatttaaaa aaaatactaa
    12001 gagtcggtct caaaacctca taatacggga actactacga aaatttagcg agattagaac
    12061 tgcttgaaag ttcgtaaatt gtcaatgctg cctaattgta ggaactactg cattttatta
    12121 aaaatttcta aaaaattatc tcataaaatt ctttgaggtg acaagctcta agttgttgtt
    12181 tgtaaaagcg tatgagttcc caccgatttt gtctcataca gtttgtaaat ggggaatcat
    12241 gcaaaaatat tgtaatagtt ctcacattaa atggttttga agcaggcttt ttaattttcc
    12301 taatcaagta tggacccgag tttagattct tggatattgt tcttagaatt gactttggat
    12361 tcaaagttcg aaaggttgat gaataaaatt tatatagttg tttaatttta ttttaaaaat
    12421 ctaaattttc agaatctaaa aagaggaaaa aatatgtcac aaccaaattc aatcctaatg
    12481 tcttatggtt gggatccgag catttattta gaagaaccaa aacttcttga aggtttaaaa
    12541 cctggacgtg tacttgctgt ttacggagaa tattcaaaaa ttataataga acagggcgaa
    12601 aagaaaggta ttttttctgg tgctctgatg gcttctgggg aatcaattgt aactggagat
    12661 tgggtactca tacgagaaat tgaaggagat gaactttgta tcgtagaaaa aattcttccc
    12721 cgaaaaactt ttctaagaag aagtaatcca ggaaaaagaa aaggttccca ggcgattgcg
    12781 tcaaacatag atcttttatt agtgattatg ggtttagata acgattatag tccgagaaga
    12841 atagaacgtt atttgttctt ggccaaggtt agtggggcac aagtcacgat cgttttaaat
    12901 aaaaaggatc tttgtatgga tcctgaaaat aaatttatgg aaattaaaat gatcgctgga
    12961 gaaacaccga tcgaaatgat ttcagctttg gatctgaaac agactcgaac aattttgcaa
    13021 tggatcgatc cgggaaaaac gatcgcattt ttaggatctt cgggcgcggg taaatctact
    13081 atcattaatt ctttattagg tggagagatt caaaaaacca atgaggtaaa agtttccgat
    13141 ggaaccggaa aacatactac aactcgcaga gaactgtttc ttttaccttc gggtggggtt
    13201 cttatggaca atccgggaat cagagaagta ggtttgtttt cagaaggaag cgaagacgaa
    13261 cttgaggaag tgtttccgga aattgcagtg gctgcggaag aatgtcgttt taacgattgt
    13321 tctcataatg aagaacccaa ttgcggagtt gtagcggccg taaaagatgg aagaatcagt
    13381 gaagctagat acttttctta tttaaaactt tcgaaagagt taatggctta ccaggccttg
    13441 aatgatccgg aagaagcgag aaagaaaaaa caaaaagata aacaaatgtc caaagcttta
    13501 caaaagagac ttaaggataa gggtagaaaa tagtagcttt tacagattac gtcacttcgt
    13561 gtttaggaat ttttttaaat aatagatttg ttaaaaaatt ccatagtggc cgattaacaa
    13621 aactgcttta atcgaacgtt tccataaaac agaaacaaat agagaattca ttttttaatg
    13681 actctatttt aattttcaag tttaagaatc ccttttttat tacttaaatt tataaaatag
    13741 aatgttggaa ttttacgtta aaaaagagat ttgtctcaaa atttatgata aaatcaatag
    13801 gagtaaaaaa agatttttac tcctaaaata gatttcgtag aatagatcca aaatcgcctt
    13861 tcccagtttt tcggttttta cttttttgaa tatgagattt ttattattat atatcatatt
    13921 tctatttcat tattctctaa tggccgagtc tttatctccg gtttcgggaa aaatttcaca
    13981 attacagaaa gattcttctt taagtttttt tgtatattac tttagcagtg aatcggatga
    14041 aaattttcga gaaagaattt ttgcaaagga ttcttctctt tcttttcaaa acattcctgc
    14101 agaagtgttt tcactcggtt ttacaagtaa tacggtctgg ttttatattc ctttaaaaaa
    14161 tgataccgaa aaagattacc gaggagaatt cgaaattttt aattcttatt tggaagaagt
    14221 agatattttc tatcgatacg gttctaagga ttcaattcat gaaattctcg cgggaacaag
    14281 tcgtgtttac gaaaaaagtt ttcctgcgct caatttttac cttcgtcctg gggaagaaat
    14341 tcaaatcgtt tgtaagatca aaagtggaac tcctatgcga attcctattg tgttggagtc
    14401 ggaagaaaat ttcaatttta caaaactatt tagagcgatt ttattcggat tgaccttagg
    14461 gtttggaatc gcgatgggtt tgtataattt ttcattgtac atgtttttta gaacgagatc
    14521 atacttatat tattttatta tgattttatt ttctacggtt tatttgactt cttgggacgg
    14581 attaatttct cctcttttta aaccaaatta tggaagatat tatcttccat ttatactggt
    14641 ccttttttat acttccgctt tgtttctttt tcttttttct atggaatttt tatatcctga
    14701 aaaaaaagaa agatatgtaa aaattataat atttttatat gtagttgtca atttgctttt
    14761 aatacctctc tccatttttt atcctactca cttaaatcgg atttcgtatt atctgggatt
    14821 ggttaataat ctaatcattg tttatttttg tattgtgaga attagaggtg gttttaagtc
    14881 tgcaaaaaat tttctaatca ttcatcttgt atttcctgtc gctggaatcc tcacaaattt
    14941 aagtacgttc ggagcgattt cgatcgatta tctttcgctt catctactaa aattggcgtt
    15001 tatttctcag tccgttcttt tttcggttat gctcgtccag agaattaaag aattggaatt
    15061 tagacttaag gatggtttac aatctgagat tcataaaaac attgtactcc ttaaaaaaga
    15121 aattcaacaa agaagagaaa ctgaatggga attaatacag gccaaagagg tcgccgaaaa
    15181 agcttctaag gtcaaaagta attttcttgc aaacatgagt cacgaaattc ggactccgat
    15241 gaacggtgtt ttaggaatgg ttcagctttt gggaacaact aaactcaacg acgaacaaaa
    15301 agagtacgtc gaagttcttt ctgtttccgc caaatcgttg ttacaaatta tcaacgatat
    15361 tttagatttt tctaaaattg aagctggaaa agttatcttg gaaagagaag ttttttcgat
    15421 tcgttctgtt ttggatgaaa ttcacgatct tttatatcct cttgcaaaac aaaaagagat
    15481 caattttcgt ttagaaggta aattagaaat tcaagaatac gtttatggag atcctcttag
    15541 acttcgacaa attttatgga atcttgcagg taatggaatt aaatttacga gtcgcggaga
    15601 agtggttctt aaggtgactc aaaaaaatat ttctaaaagt agcgtatcca tagagtttac
    15661 ggttatggat tcaggaatcg gaattccttt ggaaaaacaa aaacaagtct tcgaagcgtt
    15721 ttctcaaaat gatacgtcta ccgccagaaa gttcggaggt tctggtttgg gacttagcat
    15781 cacaaaacaa ctcgtggaac ttcaaggtgg agttttgaaa ttagaaagta aggatggtga
    15841 gggctctaag tttacgttca cgattgatta tgatattcct tcagctttgg aaatagaaaa
    15901 aattcttgaa gcggaaaaga ctaaggatct ggaaaaatct tttcaagatg ttattgctaa
    15961 aagcactcga attctggttg cagaggataa tgaaacgaat tgtcttttga tcgaaagagc
    16021 tcttaaaaaa ttaggatatg atccgacggt agtgcataac ggtagggaag taattgaaag
    16081 aatgcagttg gaagcttttg atataattct tatggatatt catatgccgg aagtggatgg
    16141 aattgaagct acaaaatgga ttcgttcaaa aaatcaaaat tcggaatttc ctattatcat
    16201 cgctttgaca gcggatgcaa ttgaaagtag taaagaaaaa tatatttcta aaggaatgaa
    16261 tgattgttta actaaacctt tggatttgcc aattcttaaa agtactcttg atttatggtc
    16321 taatcgagta gatgtctctc attggaaatt gtaagtagca attttattga gtgtaaattt
    16381 tacgtaaaaa aattttggat tctctttcgt cgtaaatata tgttcaaaaa attttttgct
    16441 ttctgtagat cattttatct gcacttttaa actttcaatt taataggagt tcaattctaa
    16501 attcggttct tttaaggaca taaaagagtt tagatctttc agatcaatat ttccaccgga
    16561 aagggttgtg atcttgtcca atcctgaaaa aaccatttca aaaactttgt atcgaaattt
    16621 atctaaaaaa atcaaacctt gaggtgcaga agcgtatagt tttttctctt ccagtaattt
    16681 tttaaagagt tttaccccta gaaaagatct agaatcataa ttttctaata ttctaaatgt
    16741 atcatttaaa gaagccaaat tgtctttggg gatttgagcg ctttttagaa aatttaacat
    16801 tctagtaatt ataaaaagag aataaatatc ttccctatca aaatgttcgg agggaattgc
    16861 catggaagtt aaccttgcaa gaaaaatgtc cgattcgttt ctttccggaa agttagatgc
    16921 aatcggagaa tttggagtca gataaaaaag agaggccccc attaaaactg gctgtcccgc
    16981 gttaaattga agagtttgaa tcatggattc caaagtttcc atcggaagtc cgagaatttg
    17041 ataagaggta atttggaatc caagcttaaa tccttcttga acgatctgaa tatatttttc
    17101 gaccgtatga ggtcttttgg ttgtttctcg aacgagttta tcagaactga ctagagctaa
    17161 gtttaaattt gtaaatcctg cttctttcat taagcgaaga agttctggat ctaagctcat
    17221 ataagagatt ccattcatag ccacaaaccg aacgtctttt tttggaaagg catcaatcaa
    17281 ttcttcacag agttgtttca tttccggacg aaagaaagtc aagttgtcgt cttcaaaatc
    17341 aaatactcga taacctaatt cgtaggattt tttgatttca cttaacactc gttctacggt
    17401 gtttcttcta tatttggttc caaaagttgt gtgaaccgaa caaaaactac aacgatgcgg
    17461 acaacttcta gaagtgatga taaaacgcat cggttttcct tcaaaaagat aatgtatttt
    17521 cgataaatag gaaagatcgg gaggaggtag atcttgaatc ggaaaatttt ccccaatcgg
    17581 atttagatac atttttccac tttctttcca tccaagggaa ccaacgagcg cataacgttt
    17641 ttcattttga aattcgttta aaaagtcaca gatcgctttt tctccttctc ctcgaattat
    17701 gaaatccaca tacggatttg aaagcatcaa ttcgggacag gcggaaacgt gagaacctcc
    17761 catcaaaacg ggaacgttta aaactttttt tatctcttcc gctgttttta aagcttctct
    17821 ataataggga gaaaataaag aggaaattcc tacaagatct ggatttaagt attttacttc
    17881 ttttgatata tcttcataag aagcgccaaa atgaaagtat tcaaaaaatg ttgagaatgg
    17941 acttcgatcc ggaaccggat agtattcttt taggtatttg agttcgtttg gaataggaat
    18001 cgttcttctt ccggcgagtt tgtttcctaa tcctctatga aaatctctga ttattacttc
    18061 cacattcggt aaaaattttt gtatggcccc tttgagataa caaagtccga tcggctgtaa
    18121 tcgaatatcg gtatcgtaaa aatcttccac cggaggttga atgagcagta gccgcatgtc
    18181 gccatagaaa cagaaggaat tacaagatca agcctcttcg ttttgtttta agtctaagaa
    18241 ttgaatttga cctaaagtaa attttaagtt atacttcgcg cgcgatggaa agaaaagata
    18301 gaatacctta caaacctaca caaccgagta tgaatctaag taaactgttg attcgatttg
    18361 caaaagatac ttcggtggga accttggaaa cggtccggtc cgttttgagt gaatctttag
    18421 attggtcgtc taaacggtta tccgaacttt cgggtacacc tttggttcaa aatacgagtc
    18481 tggctgaatt ctttttcaaa tccggagaag tcctgaaaaa tgcaggtgaa aaaacggaac
    18541 aggggttgac ggatgctttg atttctactt caaatgcgat gcagatagcg ttagacgctc
    18601 ttgaaaatgc tgatgaagtt gttaaaagaa ctctttttga gaatattcca gtttctagta
    18661 tcgtaggcga atcttttgcg ggagttgtaa ctacttctca gattcaagct tcttttagac
    18721 tcaaaggtaa agatgcagaa tatcaagaaa ttctaatgga ttggaaaaat tcaaaattac
    18781 cttatgtgat tttatgtatt ccaggtcttt tttgtgacga agggctttgg aatacaaatg
    18841 gagaaattcc actttcagaa acgatgaaag aatgcggtta ttatcccgtt tatcttcggt
    18901 ttaatcccgg aattcatctt tctacaaatg caaaaaaaat gttggatctt gtggagaatc
    18961 ttctaaattc cccagagttg gaaaatagaa cgttagacgt tatatcttat agtcaaggag
    19021 gtttgatttt cagaagcgca ttatatcagt ctaaacagaa tggttcccag ttttcaaaaa
    19081 ggattcgtca tgcgcttgtg attaattctc ccgatggagg atcgtatatc gaaaagattg
    19141 gtttttggtt aggacttgga gcggaatcgt tgccgattct tccggttcat attttgggtt
    19201 ttatcggaaa tcagagaagc gacgcaatca aagatctttc tcatggaatc atacgtgaag
    19261 aggattggat tcagaacgat cagatgaaaa gatatttaaa cgatttgtat tttggggagc
    19321 ttgacgacgt aaatgcgact caaatttaca gtttggtaac aaaaacggaa tccaaatggt
    19381 cttcttggat tggagacgga attgtggaaa agccgagcct tactttgtta agtgataaag
    19441 tgtaccgaaa aaaatccaat ccggaatcgc gggttcattg tttatttgaa acttctcatt
    19501 atcaggttat ggcacatcca cagacgagta ggattctccg aggaacatta aacgatcgaa
    19561 taaatttttg attataaaag ttcttttgta aactattcgt ctcttttgat ttatgccaag
    19621 ctgaaacgat attgattact cgggcacata caaataatat tatgagtttt ttctaaaaat
    19681 taaaatgtgg attgttttaa aaaaagacat aaatttcagg ttagacttaa tttgtgagaa
    19741 tttctatatc ttcgcaaatt ggtcgttagt ttttaggtac aattttaata tgttagagta
    19801 gtaaagatta tttagagttt ttttattatt aaataaatat ataaacaata atattttata
    19861 attttctaat aaactgttga actttctata aaaatagtcc catctaaaat ttgtgaattt
    19921 tctaatcatt cttcatgtgt aagttttggg atggattctt agtgcggtaa attttgatct
    19981 caaatagact tttacgatga aaatttgctg tagtctatta tataatcttg agtaggattt
    20041 ctaaattaga gttgttgaaa aattccatag cgatggttaa caaaactgct tcaatcgatt
    20101 atttcataaa acagaaacaa gatggagann nnntttttca acaattctat tcttaaaatt
    20161 attttttaga acttgctcaa tgatgtcagg ctatttttct gagtttcaga acgggcttta
    20221 aattgtaagt gtcgtttttt ggaaaaattt aaaatgaata ttaaagaagc ctctcttctg
    20281 gatttgccag aaattgctaa actttttgac gaatatcgcc agttttataa acagaaatcg
    20341 gatttaaagg gtgcggaaaa atttattgaa gaaagaattc ttaaacaaga atccaaaatt
    20401 tatctcttga tggacggtag tacttgttgt ggttttactc agttatatcc gatatttacc
    20461 tccttgtcta tgaaacgggc ttggatttta aatgatcttt ttgttagact ggaacatcgt
    20521 aaaaaaggag gaggtagggc tttgatcgaa aaaactgctg aacttgcgag agaaacaagg
    20581 gcgaagtata ttcaattatc aactgctttt gataatcgta ttgcccaaaa attatatgaa
    20641 tctataggtt ttgtaaaaga cgaagaattt atttattata cttgggttgt gtagtatatt
    20701 ttaattttat aatatatgtc tgaagaaaaa tttttaaatc cggcagtcgc tataaaactc
    20761 tgtcagcgtt gtgggcagac ttttggttgt ggcgccgctt tttattcctg cgaatgtttt
    20821 tctataagtt tgtcgtctga gattcgaaat caaatcaaag aaaattacaa agactgtctt
    20881 tgtgttcctt gtttgaaaga attagaaaag tctaaaaaag ggaatttgta ataactcacg
    20941 ttttataaaa cattcttgtt ttgataaaaa attcatttgt aaatctttga aagtttttaa
    21001 aagtaaactt tcatttttat cgtctaacag tgtaaaagga gcctattcta caatccattc
    21061 cgttgatact tcatcatttt tatgcttaga cattttatta ttaactccaa aatcaaatta
    21121 tcgactctaa aaatctaacg ttgtaaaaat ttcctaatta ggtgattaaa tagattttaa
    21181 atttgaaaac tagagaagta tgaaatttta tatacgttgg atttttcagt aatattttag
    21241 aaactataaa aaagcaactg tgacagttga aaattggatt taagagaaaa agtaaaattt
    21301 caaattgagt ctattagata tgaacaaagt ctgaaagaaa tttttggaat gacaactttc
    21361 attaaaaaaa gggaatgaga ataaacttat ctttcgtata agatctaaaa aagaaatttt
    21421 aaataatgga atttgaattc aatacactta tcttatcagg gttaatcata ctcagcatag
    21481 gacttttaag aatttcgtcc aagttcggag taccttctct attgttattt ttaatgatag
    21541 gaatggccgc cggttcggat ggtccgggag gaattgattt tgataatccg attcttgcaa
    21601 gacaagtagg ttccatagca ttggcgtata ttcttttttc aggaggatta gaaaccgaat
    21661 ggcaaaagat cagaccggtt ctctggaagg gaatcgtttt aggcaactta ggagtgttga
    21721 ttacttgggc cgtaatgggg ctgttctctg tttatgtttt aggattctca ccgattatag
    21781 gatttttgtt gggagcggtc gtatcatcta cggatgcggc tgctgtattc aatgtattaa
    21841 gaactagaaa tacaggaatg aaaaaaggac tgacttcctt gctcgagtta gagtctggaa
    21901 gtaacgatcc gttagctgtt cttttaaccg taagtatatt aagtctttta ggccctcaga
    21961 taccgaaggc agaagaatta gtatttcata ttattataca attttcaatt gggtctgtag
    22021 cgggagcttt atttggatac ttaatctata aagggcttaa tcgaattagg ttagaatacg
    22081 aaggattgta tccagtgttg atttctgctt ctgtattatt tgtatattct gctacggaat
    22141 tgataggagg gaatccgttt ttagctgttt atattgcggg gcttgtgtta ggaaatcaat
    22201 cctttgttca taagcggagt aatttacgat tcttagatgg gattgcgtgg ttgatgcaaa
    22261 ttgtaatgtt cttaacgtta ggtttgcttg tttatccgag tagaattcct ccacttttcg
    22321 gaaccggaat tttattttct tgttttttag tattcattgc gagaccaatt gcagtgttta
    22381 tctctttaat taaatctgga tataatttca aagaaaaatt attagtatct tggatcggac
    22441 ttagaggtgc ggcgccgatt atacttgcta cattcccgtt tgctcaagga gtggaagggt
    22501 cagataaaat ttttcattta gtatttttta cggtactcgt ttctttgctg attcaaggaa
    22561 ctagtgtgcc tcaagtggtt cgatggctcg ggctagatgc gcctttagaa caaagagctt
    22621 cttatccgtt cgagtttgaa aatagggaac agagtgattc caacctactt gagtttatcg
    22681 taccttacgg atcggatacg gttggaaaat ttgtatattc tttaaatttt ccggagaatt
    22741 cgttaattac tctaatttat cgaggagaca aacatattgt tccaacagga aaaactaaat
    22801 tagaagaagg tgatgtactt ttgattttga ctccaaaagg gagtgaagat aaaattcgag
    22861 aaattctatc taaagtagat tcaagtctgc cttaagaaat tatcccaaaa tctagaaaag
    22921 cataaacata atattttaga aaatttaata aaaggttata attctcccaa gtagttctgt
    22981 atctggaagt ttttgaaatt tatagtaatt ttatatagag ctgtctcaaa acctcaaaga
    23041 actttacgct ataagtcttt agaaattttt aataaaatgc aatagttcct acgagttagg
    23101 ttacgtttga taatttgtga actttcgagc agttttaatc tcgttaaatt tttgtaatag
    23161 ttcttgtatt tttatgaaac tcaacctcgc gagtcatttg atacaagctc gtatttgatg
    23221 gatgtttatt aatactttat atttttaaaa tatattaatt tttttatgtt tttattttag
    23281 tgatccctat gaaatcgagt gccgtaagtt tttattgcaa agtcttgttt taatgcaaaa
    23341 tattgggtac ttattatatg gttctgagta aatttaccat aatattttat agctagtact
    23401 cggatgcatg aaaataatac taccataaac ttgtttcaaa agttagaata tacaacttcc
    23461 tttaaaaatg gctaataatt ctggatcaga tgtaattttt gagtacttcc gcatttttgt
    23521 aaatcgacgg ttaatttcgg gtactatttt tatgcgttca aatagtagga agatgtattt
    23581 cttttttaca ctggagatga tagaaatttt ttattatgaa tctaatatac ggtagaataa
    23641 ttacagccta taaataacga atattaaaac tattaatttc tacggaatgg tttgataaga
    23701 atcccagttt aacacaaaat ttatgacatc catattttat aatattgaga gtaaaatcaa
    23761 atttctggat gaagattatt tattttatga ttttaaaatt ggaatcattt ataacaaaag
    23821 gataaatcat taaaatgttt ggtatcaaac cgtatgaact taagacaaaa atttagattt
    23881 tattttttaa acttctaccc tccttacttt gcggcgggga ttcggtataa aaaaataggt
    23941 aaggatttta cacactttcg actaacaatg aaacttcatt ggtggaatcg aaatttagta
    24001 ggaactcatt ttggaggttc actttattct atgtgcgatc ctttttatat gttgatcctt
    24061 atggaaaatt taggagaaga gtatatcgta tgggataagg ctgcaacaat tcgatttatt
    24121 actcccggat tgggccaggt ggttgcggat tttgaaattc ctaaagaaga gatagaaaga
    24181 attcaaaaag aagcggatga aaaaagaaaa ttggatgtat tttttcaaac taagatttat
    24241 gattctaaaa ctggaaaggt agtcgcagaa cttgataaag tggtttatgt aagaagaaaa
    24301 gaaaggatca aaaaagaaaa gaatattata aattcttaaa aaatctgagt atcatttatt
    24361 tactaaacat tctagaatta aatttataaa atctgcatct aaacagaatt tattttaaaa
    24421 tttatatgta gaaattgctg atctccataa agttaagtat cgtgaatctt tatccaaaac
    24481 tctgtttgag taaaagatat gtgtattcta ttacgcaggt ctattttttt tataaaaatc
    24541 caattgtttc agttttggta aatttttttc aacaaaatct attaaaaagc tcttaactta
    24601 gatatattat aaagttttaa ctattgattt tgaaattatt acaaagtttt gaaatgaaca
    24661 gtagtaaaaa ttttgattac aaaccctaaa agttacttcg aaaatagaat ttaacgttca
    24721 aaaaaattat tcataaagta atcaaattag aattattttg gtcaaatttt ttttgagacc
    24781 ttgactctaa gaatgactct tgatactatt tcacctataa tcgggacaga ccttttgtaa
    24841 aaatagaaac gagtttaaga ggcacgatta tttgtaatgt gtcagacttt ctttgataaa
    24901 acctaaccaa atggattgag atgttttttt tcttcatgaa attccagcaa acttttatca
    24961 attgtttctt atttttgatt ttattcttat cttttgtatt atcgaaggaa attcattctt
    25021 ctcctgtagc cgagatctgc gagtttgatc aaattgaatt tgcactcgat cctgatttat
    25081 caaacgaagt gcctaaagaa cctaaaaaga gtctcgtttt tttaccgaaa gagaattcgt
    25141 ttttaaaatt gggttttatc aaagaatcgg tctggattcg gtttaacatc aaacagtatc
    25201 caaggtccag atgttttttg aggattccac aagtaacgtt agacggagcg gcactttttg
    25261 caaaatcttc cgttcaaatt acgggtgatc gttttagata ttcggaaaga ttcgtagacg
    25321 attattatcc tgttttttat ttggagcctt tagatataca aaaagaaaaa aatcaatatt
    25381 atctttggat caaaacgtct tctattatca actttccaat ttttttggaa tccggtttgg
    25441 aatatcaaaa aggaaattat tatagaaatc ttttgattct ttttttgctc gtattgagtt
    25501 tatttattat actattgatt ggttttatct atcgccaaac tcttgatccg gtttatttaa
    25561 gtatcatggg atttcttgtg tttataacac tggaaggttg ggtctgtttt gcaaacggat
    25621 ataaatatct atggcctaac gtacctcaat ttcaaaatat tacacctacg ttatttgctt
    25681 tttttgctct tgcttgttcc gtttgcttta tggttcagtt tctttcgcct tcggctcttc
    25741 ataaaatttt tcgttttctg ttattcggaa ctgtgatcgt aattgtatgt ttggcgattt
    25801 tgtcctcttt cgttttggat cgtgctttgg tcgtaaaaat attctcgtgg acatttattt
    25861 ttgtttcagt tttagtttta atttctactt tttctataat aaaatctttt tctcctgcta
    25921 gaaaaataat tctatgtatg attcctatta ttggaagcgg attaattaca attttatatt
    25981 atttagattt actaaaatat aatgaatact atgtgcacgc ttatttatta tctcttcctt
    26041 cgatttatat agtaattacg gtaagtctga gagatcgaga gaaatttgta aaaaggaaat
    26101 ttttaagtcg tgcttatgat atacgtcaga tgcaggaaaa attaaatctt ccggttcaag
    26161 tagtaggtca gaataaaact ccttcacttc aattcagttt agatcatcta ttgagagtag
    26221 aacgaatttt taaaaatcca gaattaagta aaaaggattt tgcggaaatt ctcaggattg
    26281 ctcctaacga tttagatcga tttgttcagg aattttctaa ccttcaatcg tttgaaattt
    26341 acatcaatct atacagagta gaagaagcaa aacatctttt gaagactaga aaggatctaa
    26401 aatcttcaga aattgcacat agatctggtt ttgtttctgg tagggaaatg gaaaagtctt
    26461 ttaaaacctt aactggaatg acttcctccg aatataaatt gatgttattt ccggattcta
    26521 tttaaaaaaa ttattactgg gcttactttc tgattgaatg ttataatttt aaaaaagatc
    26581 gtttgggccg ctactggatt ttaaattaaa tatcgataat ctataaaatg cgtttgttat
    26641 ctatttttat ttgttttatt atactcaacg tatattcgtt atattcgcaa gagttagaaa
    26701 aatccggatt tattgttcat caaaagttcg attcaatttt acaattggag gattttgatt
    26761 ctttggatcg tgctttaaaa gaatcggaat cgtattacca aaaacttcct tctaattgga
    26821 aaactcaagt tcgaaaaact tcgtatcata aaaaccaaat gttgaattct ttgaagattt
    26881 taaaaaaaat tcttcgagaa aaaaatccag agtctagaaa aatccaattt caaaattcgt
    26941 ttttactttt agaaacaaag gatgaagctc ttggaagaat tactgcatat tacgaagtta
    27001 taatagaagg gaggttttat ccagaaggag attttattta tccagttttg gaaactccat
    27061 ctgatttaat tgtaaaaaaa gacggaaata aaaaatccgt tggcaaaatt ataaatgagg
    27121 tttttgttcc gtatgaaact agagaggagt tgtctcatac ttccgtttgg aaaaaacgat
    27181 caaaggcgat cgtatatgtc aaaattgtag atttacatct cacacaatta gaaggttcgg
    27241 ctcttgtaaa agttccggat catattccat ttcgcataac gtattcagag gataatggaa
    27301 aagaatatca gagtcctgcg gaatctctaa agggaatttg cagtagtttg attccttccg
    27361 atttaaaaag ttgtattctt aaatatccga aagaggtcga aatggcgatc ctcaaaaatc
    27421 caagatatat tttttttaaa ctagaatctt ctgcacctcg aggaagtggg ggaattgagc
    27481 tgattccgaa acggtctgtt gcaatggatc cagggattcc tttggggatt ccagttttga
    27541 tttcttttga atcttctgtt ttaactgaaa aaaatagaat tgtatttgtc catgatagag
    27601 gatctcaaat tacggggcac ggtcgtttgg attatttttt gggaactggt gaaacggcag
    27661 aatatcaagc cgggaagatt aatacccaag gaaaaatttt tttaattctg cctaaaataa
    27721 agaattagac ttttttaaat taagaatttt tgaaatattc ttcaatagat taacgtggtc
    27781 taaaatgaga aattgaagcg aaccgggttc tcggctttgg ctaataactt gtatgcagga
    27841 aactttatat aaaaatattt tttagtttaa tatagaacgc gatccataaa gagcgttctg
    27901 ctgagttttc tcgcatcgat ctttttcgcg ttcattcaag ttcgtcgtaa gataatcgga
    27961 aagaagcttc ttaacgtgaa ctcgacgtaa gaagacgaga aagaattttc taaaattatg
    28021 agttcctaaa attttagaat ttgtttgtaa gatcgtgatt tgtggtagtt cccacagaaa
    28081 tcgttgtgtt gcgaattttt aaacatttat ttttgtaatt tagagtttgt atgagtttct
    28141 acattttcaa aatcaattgt aaagtttggg tttgtaagag ttcccacatt ttatttttta
    28201 cggaaaaatt ggttttttta gatcgaactc acactaaatt atgatcatag tttaaacata
    28261 agcattggac aaaatttgca gttattttaa aaaaattgta aatttgagga atttttttct
    28321 tttttcaatt gactaaaatt gtgcgctgca atataaaagg attgtgcgat gcacaagaag
    28381 agaaacgatc ttaaggagaa aaattgaatg gaaaagcaaa ttctagatgt tctaaatgcg
    28441 ggtctgggac tcataaaagc tagtcaggaa ggtctgggta aagcgaaagc tgatcttgaa
    28501 aaaacctata tggaacttgt cacaaaagga gcttctgata attctgaggc gactgtaaaa
    28561 atccgtgaaa ccgttgataa agttatcaac gatattaagg aagtgacttc cgttgctggc
    28621 aaaaactacg aagaaaccag agctaaaatc atcgagaact acaacaaaat caccgaagaa
    28681 atcaaaaaca aaatccctga aggtcaaatc gaagccgtaa aagcaaaaat caacgaagtg
    28741 gcagaggcga ttaaaaatac tactgctgga aaggctaccg tttctaaata agaatcgtaa
    28801 ctttctctct cgggcgggat cttaacccgc ctgaatcctt tcttatcttt tcaaatttac
    28861 tcttggtttt aaattcaatt tttcgttgta gttctgactt tataaatata ttcataaaat
    28921 agaatatgat tgagaatatt aaaaatcgga acgatttaaa acgccccctc gtttttgcac
    28981 atcgaggttt tagcggagaa tttccggaaa atactatgat tgcgtttcaa aaggcgattt
    29041 acgagaaagc ggatctgatc gaattggacg taaccctttc cgaggatagg gaaattgtgg
    29101 tcattcacga tgacgattta gatcgaacta caaaatgggt aggaagtgtt cgtaagtttg
    29161 aagcaaaaat actaggtgaa ctcgacgccg gttcatggtt tgcacgaaaa tttaaaaaag
    29221 aaaaaatccc ttttttaaaa gacgtattac gtttggttca aaaatccaag accgatttaa
    29281 atatcgaaat taaatcaacc gcacttgatt ctcacgtaaa tgaaaattct atcgaattga
    29341 aagtcttaca tttgattcgt agatttcaaa tgtttcatcg agttgtaatt tcttcttttt
    29401 cttgggaatg tttagaaaga attagaaata tagattcaca aataaaatta ggcgttcttg
    29461 ttggggacgg aagcgaagat gtttcagaag cggtcatttt tggcgaaaag atcaaggctt
    29521 ggagtattca tccttctatg gaagactctt cggaagaaaa tttaagatca atatctgaaa
    29581 aaaattttct aagcataatt tatacggtga acgaaaaaag agatatgaaa cgatttttag
    29641 attttggagc ggatggtctc tttacgaatt tcccaaaaac tatgaggaag ttggtaaatc
    29701 aatattcacg ttagttgtgt ttgatagatt ttttacatat tagagttgtc gaaaaattct
    29761 atagtgggat tgacaaataa ttgattctga ggttttagaa attatattgt ttaggtctat
    29821 ataataaagt gtccaaaatt ttgtattcaa acagagtttg aagattaaaa tttacggtat
    29881 tcagttttat aggaattagt agaaataact ggaaattaat aaacctctat aaaatctcaa
    29941 aacaatgact cttcgatcag atttctgtgt gaaatagatg tttgacgacc ttcatagaat
    30001 caaaaatcca ttttataaga ttcactttaa aattaaactt ctcagtgaaa tgccgttata
    30061 cgatcttcat tcaataaaaa atttatctta ttttgaatgg aaaacgacag tttaaatcta
    30121 ttttttgagg tgatttctaa tttctttcga ttggatctat gtccgtattg atccaatatt
    30181 catccccata atcgaagaat aattcttctc ctgacttaat ttttcggatg gcttcaaatc
    30241 ttgcggtttt ccaacgaact gatactacaa gtcttacgtt tggtttagaa ctatgattca
    30301 taaaacgagt gtagttgctt tcttttcctt ctccgtaaat ccaatggtcc ttgcggatcc
    30361 aaagtaaata ctttgattcg cagtatttag atgagtttgc ggtcctatcg gtaagaattt
    30421 ttccagtata atatccgatg gtatcacctt tgtttacgtt ttcttttggg aataatccca
    30481 ttccaattcc aggaatcgaa gagggtttta tctcgaagtc cttttcatgg aagatatgag
    30541 atcgtgaagt ttttttacgt aattgcattg gtgaaaatca aactcctgaa tgcgatgaga
    30601 atttacctta aactgtactt cttaggaact gttctcaagc tatcatttcc aaaagagtat
    30661 aaaatttgca actgaattct taacgttact atcaaaagag attttataga aagggtttgt
    30721 tctttgaaat atctccacta ttaaaataac tgccggagta ttaaagaaat gataagtttt
    30781 caaagataaa aatatttgaa aacggcgttt aacgacaaac tagaatattt ttgagatgag
    30841 gttctagcta ttttctactc ggaactattg gatagagttt tcagttttac ttctaaacgc
    30901 gaatttgtct aaaaattctt gatactttat tatataggaa ttagtaaaac ctatttcaaa
    30961 agtgatccaa ttctgtataa cgatctttta aaatcgaaat gactggttcg aaaaattgat
    31021 tttttattta gttctgcgtt tgtataatat tggggttaaa taagtgactt taaaacttct
    31081 tgtcatagaa tagagttaac gggagcttat tcgtatggac aaaccctacc gaaaaaatgt
    31141 cgggatggtc gtatttaact ctcgtggaga ggttttggtt ggagaaagat tgaattttct
    31201 aggttcttgg caatttccac aaggtggaat tgacgacgat gaagatccga tcaaggcagc
    31261 catgagagaa ttatatgaag aagtcggaat cgattctgga aaaatcgtag ctgaatatcc
    31321 agattggatt tcctatgact ttcccgaaaa ccttcctcta aaccgtcatc ttcaaaaata
    31381 tagggggcaa cttcaaaagt ggtttcttat ctattgggac ggggaagtgg atcaatgtga
    31441 tttggatatt catgaaagag aatttggaac ggttcgtttt attcctataa aaaacacgtt
    31501 gaatacagtc gttcctttta aaaaagatgt atattataaa attgtaaatg actttgggcc
    31561 taagatccaa aactttttgc aagacatcgg aaatagatcg taatgtcctt ttttattcca
    31621 cctggtggcc ccccgggacc aattcctggt ttacaattgg ttttcggttc tgttggcgaa
    31681 aatagtcttc gtaaactcgt ttctgatttt tatgatcaga ttccttctag cttgatctct
    31741 tttatgtttc cggaaaatct agaagatagt aaaattaaat ccgctgattt tttaattcag
    31801 gtaacgggcg gtccaccttt gtattctcaa aactacggac cacctaaaat gcgtgccaga
    31861 catcttccgt ttccgatcga tgaaaaagcg agaagggttt ggctttcttg ttatcgtaag
    31921 gttttggacg attgggatgt ggaagtttca gctaaagaag ttctttggat tttttttaag
    31981 gacttctcta cgtggatggt aaatctggaa agtaaaacgg aggaatctaa tgggatctaa
    32041 aaataattcg agggcaaaaa ttttagttcg aggaaaggtt caaggagttg gttttagata
    32101 ttatattctt caaagagccc aagaatgtag gctaagcggt tatactcaaa atcttccagg
    32161 tggggaagta gaaactgttg tagaaggaga taagatgttt atagaagatc tctacagagc
    32221 gattcaaaga ggtcctaaag ggtctgaagt aaaagaagcc ctgattactt gggaagatcc
    32281 aaaaggaaac tttagaactt ttgaaattaa gaaatgacct acgtataata tcgattctgt
    32341 ttttaggatt ctgctttttt ttctgtgact aagttggaat ctgcttcgat ttctctgagc
    32401 cattctgctc tgattttttc caattgtttt tttcgatttt ccttatatac aatttctcta
    32461 ttgagttgct ctaattgaac gatggattcc tcgtgttcca agtaggtttg taacaattta
    32521 taaattccta aaaaatttaa tattttagaa aaccaagaga gattttcttt ataacaagaa
    32581 tatttcaatt gtatgagagc tagtttaaaa tttgcgttct gatataagtt tccgagatta
    32641 tttttttctt tttttaaaag atataagaaa tttctaatag tatctttttt gaaagcgtat
    32701 ttttccacca ttagtttcat taaggaaata atgatgtctt cttttttact gcaaaaacat
    32761 tccatttttt ttcctttttc ataccaatcg caagaaatac aatctggatc tcttcttaga
    32821 ttgtctacta tggaatgaga aaattcccga tcctcatccg aattgataac tacaaactgc
    32881 gataaattgg agcttttcat agtcatcatc gtttttaaca tcttgatcga ttttaggtct
    32941 tctccggagg cactgtgatt tctttcttga tcgtgttttt gtgaaatata gtttgctatg
    33001 atcaaaaaat ctcgaaacgt tttcggaatc aaaccgttca gattttcgcc tataatcttt
    33061 aattcttctg aaacgaattt ttcttcgaga cctgagatgg ggccggaata attgacgtct
    33121 accactatgt tctttcgatt tttcgaaatc agttcccaag cggtttgata attttctttt
    33181 aatttttgag aaaactggtt gaggtagtat ccttttagaa tttcaaacgc tttttcggta
    33241 agtttgtccg ttagatgaaa aagtccgata ctttttgtaa cagcaatata ttcactttct
    33301 tgaatgtttt ctaaaataaa ttgaaccgaa tcctcgatca cttcttcttt tagaagttct
    33361 ttgaatgtga aagaatgaat ccaatttttg atattaaaag attgtttaat gaaggttcct
    33421 tcggcgtttt ccgtaattaa atattcaaat atagacatta attcgctaat ttggtaaggt
    33481 tcactttcca aaatatagtt ttgaattgcc agtgcggatt tgcttagact atttagataa
    33541 atttctttta atttttctcg attagaactt ttgaattctt tttctgagat gagacagaga
    33601 cagaccgcaa gttgattggt ctcttttaaa aatttaaact ccggaaatac tagaatcaaa
    33661 ttctcgttaa caagtttttt caaagtattt acgtagatag gttttgaacc ttcgtctttc
    33721 cataccttta agattttacc tgaaaaaaaa ccttccaggg tcgtatgatt tctaatttga
    33781 tagaggattt ctatttcttt tggatttaag gaaattgcct cttgatcggt ggcatctgcc
    33841 tcgtttttca gatacaaata cgaaggcatg aggttttcgt atttctcatg atcgtaaagc
    33901 gaatctggat ccaaattctt tacctcttgc gataaatttt aggacgaagt tttacgattt
    33961 tatactatat tagaatcaaa aatagtaaaa aatattcaaa agttctacta aagggaactt
    34021 ttatgaaacc taaagatacc gatcttaaaa ttatatttct gtatgaaatg gaaattttac
    34081 aaatttaagc agattaaaaa tttgttttat agagtagagg ttatatcaaa aataactctg
    34141 tttttttagc agaaagatta ccgataaaat caagttgata tatgcaaaaa ctatgattca
    34201 tttcttcttg ataaaataaa attttaaaat gtgagtgtag tgttcgggta acttaatatt
    34261 tttatattca aactttttta gcgtagttat ctataggaaa cgtcaaattt tttagttctt
    34321 tttaaatgcg gtaaccaatt cttataattt gtttttcaaa tgttgatttg aaaacgtttc
    34381 ggattgcctt tgtcgataaa aggctcattt ttgactttaa atggaggaat agaattgaaa
    34441 aaaagaagac tgggaaaatc aggtatggtc gtttctgaaa tctgtatggg aacgatgacc
    34501 tttggatcca cttgtgacga ggtggaggcg ttccgtattt tagatagggc ttacgacgcg
    34561 ggaatcgatt tttacgatac ggctgaagtt tatccagttc cacctgatgc tagttatgtg
    34621 catgagacgg aaagaatttt tggaaagtgg ttaaagacca aaaaaagaga ttctattttg
    34681 atcgctacta aggtctgcgg tcctggacac ggttggtttg cccctccagt tagagaagga
    34741 aaaacagcgt tggatcggaa aaatatccga actgcgattg aaggaagtct tagacgtttg
    34801 ggaactgatt ttgtagatct ttatcaaaca cattggccgg atcatgattt cggttatgaa
    34861 gaaactctac aagttttgac ggaactaatt aaagaaggaa aggttcgtta tatcggtaac
    34921 agtaatgaaa ctgcgtgggg aatgatgaaa agtctttcta tttccgaaaa atttagtttg
    34981 tcacgttatg agtctattca aaataatttt agtatattaa accgaagatt tgaggacgcg
    35041 ttatccgata tatgcaaaaa agaaggtgtg agtcttttgc cttattctcc gattgcgggt
    35101 ggagttcttt cgggaaaata caattcttct aatcctcctc agaacgctag atttagccgt
    35161 tatctaaatt ctggtgaaag gcaaaaaaaa atggctcatc gttttttaaa cgaaggcaca
    35221 ttggcttcta cccaaaaatt aatgaagatc gcgcaagaag ctggaatgtc agttacggtt
    35281 cttgcggtgg cctggtctaa acaacacgac tacgttgctt ctacaattat cggagcgaat
    35341 acagtggaac aattggaaga aagtttaaag gctaagaacg tgattttatc agaggatgtt
    35401 ttaaaaaaga tagacgaggt ttccaaagaa ataccttatc caatgggata ggcgttcgta
    35461 aactgtttga tactttcgga ctttccgaat aggatcagaa tttctttctc tcgaaatatc
    35521 gttctagaat tggggagaaa cactccccct tccgattcac ttccattgga ttctgctctt
    35581 ctaattgcaa ctaagttaag ctgaaaattt tccctaaggt tgagttcttt tagttttgta
    35641 ccgtaaagaa gaggtgaaat ttccacttca aaaagactat attcttcgct taacaaagta
    35701 gcctttttaa ctccctgata actcagttgt tccgccatgg aggctgccgc tctttcttcc
    35761 ggattaaaaa ggttttcgat tccgatcatt tgaagtattt tacgattcaa ttcggaatga
    35821 taacgtatgt gtaatgattt cagattcatc gcttttaaat tgtatgcagt tgtgatcagt
    35881 gattcgaaat tttcagcgag tgcgactacg atttcatcca tgtcttctaa atctaattct
    35941 tctaatgaag ttcgattgct cgtatccaca catacagcga gagcacaaaa gtctttaatt
    36001 tcttctatga tttttatgtc tttatctatt gcggtaacct cgtgtccgtt ttcattcaaa
    36061 tagacgacta atgccttacc gaattctccc agaccgataa ccgcgattct ttttttgaga
    36121 gttttatttt ttcttttaat cgccatgagg tttctccttt atcctactat gactgattct
    36181 tccggaaatt taagtccgga ttttttttct ttaggaacaa atgcgatcag tattgtcaac
    36241 attccgaccc gaccgcaaaa catcattaaa cagatcaaca ctttacctgc tgaagtgaga
    36301 gaaggagtga ttcctctgga aagtcctgca gttccgaatg cggagactac ttcgtaacaa
    36361 agatctaaaa acgctgagtt ttcagtacag gttaaaaaga aaattccaaa aaagattaaa
    36421 aataaagaaa ctaaaattcc agcggaggct ctggaagtag ttccggaaga aactcttctt
    36481 ccgaaaactt ctaattcttc ctttcctcga atgtgattga atagatgtag tactgaaatt
    36541 gcaagggtag ttgttttgat tccacctcct gttccgttag gtgatgctcc tacccacatc
    36601 aaaaaaagac taacgaatat cataggagtt cccattttag aaatacttaa tgtattaaaa
    36661 ccagcggtcc ttgaactgat agaataaaaa agggagtgaa acattccgtc tattatacct
    36721 aattcagaaa gtgtttcttt tctttctaaa acgtaataag aaaccattcc gaataagatc
    36781 aaacctacgg ttacagtcag aattagtttt acaccgagtt ccattctttt gggataatct
    36841 ccgattttaa atacccattg aattagatgg tttaccgttg gaaaacccaa accaccgagt
    36901 acgattaaaa tcatcaccac ggataaaaat tctttttggt ttaacatcca atcggtttca
    36961 aatcctttcg gaaaggtgga aaaacctgcg ttgcaaaacg agcttaccga atgaaacaag
    37021 gaataaaaaa ttttattttt aagatttgtt tcatttgagt ctggataaca gataaagatc
    37081 aataatactc cgatcgcttc tatgagaaaa gtttgagcgg ctacttgttt taaaacagag
    37141 gaagcccgtc ctacactttc ctggctgaat agatctttaa ttagaagttt atttgtgacg
    37201 ctgacttgac ccgctaaaaa gattgcaaaa aaaacggtaa gagtcattaa accgagtcca
    37261 ccgatttgga tcaaaatcat caggatcgtt tgtcccgttc cggtcagttg agtggaaact
    37321 gaaattgtac tcaaaccggt gacacaaacg gcacttacta ccgtaaaaaa aacgtctatc
    37381 gtagaaatcg aagtcgcttg ggctcttggt aaggataatg cgagcgtacc taaaagaatc
    37441 aaaattccga aacttaccgc gatgactaag gacggactga tttgtctgta attgagaagt
    37501 tctgtttttc gaatcagtct agaaaagtta ctaaataaaa gaaatagttg gctcaaagat
    37561 aaaaaagcca aacttgcgtc ttctccactt aaagaatcga gagttagaat ttcataaatt
    37621 tcttgactga tgatttcttg aaatacgatc agaaaaacga cgattgcttc tgttttgtgt
    37681 gttttcaaat aattgaataa attattttct acaaaaataa acgaaagggc ttcgtaaact
    37741 acaagagaaa ctacaattac gtttacgatt aatcgaatcc agtgagtcca ttcgtgcgga
    37801 taataaaatc catagatcaa aaccaaaaga caaagagaaa tggtcccgca gatagaataa
    37861 taaattctga gaaagggata gatcttagtt tgataaaaga tagttacgtt tcttcttata
    37921 tttgatagtt tgaatataat gtctttaatg gaattcatta aaaactgacg ttaaagagag
    37981 aaatctccag tttatattct cttcctggaa ccggagaagc tgaggccgaa ccggaaatcg
    38041 gaagagaatt tccgaaacct agagagtcta cggatgtggg ttctacggga ggagactctg
    38101 gttgattctc ctttttcatg gattcatatt ctttcatatc gtgccaggcg tttgcaaaag
    38161 caagactggt tccgaaagta aaaataaaaa ttgaacctcc gaaagttttt tggaatttat
    38221 gataacctgg aactcttgca ttggcggcga ttgcatatcc tattcctagc gtgatcggaa
    38281 gtgtcataaa aaagatgatg gtaaaacgac gaaacgtggt ttcggtatat ttttcttctt
    38341 cgaaaacttg attctgtttt ctttttttat ctgcttgttg ttgtgcctgt ctttgaagaa
    38401 tcgtttctac gttgatattg cctgtaagag gatttactag attgtcctgt cttctttccg
    38461 tatttggagt tgtggttctt cgcaaccctc ccgtagctgg gaagggactt tcaaaaggaa
    38521 tctgaacgtt tttaggagaa attaaggcgg gttttttaaa agtaggggga accgtatatt
    38581 cctgaaacac ttctcgggct tgagaatctt tatagttcct tagattaaaa tcataaggat
    38641 cggcaaagtc tgtctggctc tgagagaata gagagttagg atttaaaaaa gaaaagataa
    38701 gaagtatggt tgtaagttgg gtgattttat gaaatcggaa ccaatctgtt tcgttgaaaa
    38761 gattggcaaa agaactttgg atttttttac aactttttcc atttttatat acaagtgttt
    38821 cgcagtttcg aacgaaattc agtcgattct tgcagatttc ttgtaagttt agcatggctt
    38881 tcttctaaaa tcttttagac ataggtcgag gcaaggattt ttagagttct cccggatgag
    38941 ctgcaagcgc cggaactcac aagcatattt acaataaaaa aattgttcac aacttgcaaa
    39001 ccaccgaaag agacgtaatc tgtgggaact cacgcatttt ttaaaaactt tctaaaactt
    39061 cgaattcaga agacgatttt tttccactta gaatttccga agtaaataaa aaagaatttc
    39121 tcctgaccgt ttccaatact tcggtgctaa gaccaatttt tgccgctttg gaaaattctt
    39181 ctttgatgga ggttccgaaa attccaggat catccgtgga gattgtaaat ttcatatcat
    39241 tctttgcgaa acgaaggatc ggatgagatt ccggattggc taccattcct atatattcgt
    39301 ttgaactggg gcaagactcg atgattgcat ttgtctgttt gattttagaa atgcaatagt
    39361 tttgaaaacc aatacattct tctaaaaaag aagggctaat attgaatttc acggtttcct
    39421 tatgtttgag agaatcgatt tcgtttccga ttttttctct cgaaggaact tcaaaataag
    39481 aatccaattc ctcttttcga tcatagtata attgaagttg gtccaatctt tccgatctag
    39541 gttccgtaat ttcatctttc attttttcgg aaggatgaag cccaagagcg atcgcgtgcc
    39601 caagacgatg ggctccccat tccgcagatt ctaaaaccca tctagaagca gataaaatcg
    39661 acttatcttg aaaactttct cctacgtgat aaagaattgc aagtgccgtg tttttttcgg
    39721 cttgattgtc tctatttact tcttggaaaa attttctttt ccccttggga ggaaaacctt
    39781 cttctatata acaaaaatct aaacctacta agtagtttcg aatcagtgaa tttttttcca
    39841 taatattttt ataaattaga tattcttgaa atatatcccc gtctctatgc aaagaaatta
    39901 ctaatttgcc tttggcaagc ccgccggttt tttgttcgcc gagcgccaaa ccttcacagg
    39961 cagccaaggt tttttcatag atcccaattt ctgtttccag tggagaatac atcaatctat
    40021 attctccgta agttacacct tgaaggaatt gattttctac aactcgagtg gcgactaacg
    40081 atatttcggc gggatcgaac ttggacaaag cgatgattag attaaacttt gcctgaaatt
    40141 cagtaaatgg acctctgtga ttaaactgat agaatttacg aaaagaatcc ggatcttgat
    40201 agtcttggaa aaaagtttct gtagaaattt ttttaccaaa acattgtaag taagaactgg
    40261 tgaaaatttc ccaacgagga gacggattag attttcccaa ctcgtataaa aattcagaag
    40321 tgatcgatcc ataaagatga ttgtgaagat ctgcgtatgg tttcataaaa gttacgatgt
    40381 ccgatttttg tatttttata agataaatta gaattcaatt ttagaggaaa gaaattttta
    40441 gaatatacac actctacaaa ttttgtgaat tctatttgcg ccttatacga cttgggaaac
    40501 ttaggagtcc tactatgtag gtttttgata aaacacatgt ttattagttg ggatcttata
    40561 ttagaatagt tgaaaaatta attctccatc tatttctatt tcatggaaac ggtcgattaa
    40621 agcaattttg ttaattgaac tatggaattt ttcaacaact ctattctaag ttttgaaata
    40681 atctcagtat aatactgttt ttataacgtc cggagtagta aataaaaatt caaagggtta
    40741 aaataggaaa gggcggggcc gttttcggat ttttttgaaa aaacaatgaa tgatttatat
    40801 tttatagtat tataatatac ttaatttatg aatttggaga atattgtttt tgccgttcag
    40861 tcttttggag gggaaagcct tcccctcgct gcagccgaat actccgtttc ggcttccgct
    40921 accccttctc cgggtcaatt cttttgtttt caagacccgg actcaaactc gcattaaaat
    40981 attagagtta ttgaaagtgc ggattagcaa attgcttcaa tcgaccgttt ttatacaacg
    41041 aaaactgata gagaatccat ttttcaaaaa ctctattatg ttttctttct aaattttttt
    41101 tataaaccat tccgtttaga taagtagaag aacc
//
LOCUS       PFBFCONG_6              4634 bp    DNA     linear       08-DEC-2021
DEFINITION  Genus species strain strain.
ACCESSION   
VERSION
KEYWORDS    .
SOURCE      Genus species
  ORGANISM  Genus species
            Unclassified.
COMMENT     Annotated using prokka 1.14.6 from
            https://github.com/tseemann/prokka.
FEATURES             Location/Qualifiers
     source          1..4634
                     /organism="Genus species"
                     /mol_type="genomic DNA"
                     /strain="strain"
     gene            complement(184..1896)
                     /locus_tag="PFBFCONG_00101"
     CDS             complement(184..1896)
                     /locus_tag="PFBFCONG_00101"
                     /inference="ab initio prediction:Prodigal:002006"
                     /codon_start=1
                     /transl_table=11
                     /product="hypothetical protein"
                     /protein_id="X:PFBFCONG_00101"
                     /translation="MNLLGNIRIKTRLRLSFGAIIGVFILSSALIVYNTFVYRKTIRS
                     MIENSQPKFQLMNLTLEKLILAELTISSKVSTIDSLLSEEEYEKVKTLLEEIKKSNVT
                     FREFPLEENELENLKILEDGIKNFAQYAETIHILGKDNRRQEAQILYVRGVNPLSASL
                     RQTVKTLIEFEASNSRKNEDAAESQLTFSLYMICVLSLLSLVAGILFSRSIIRSVMFP
                     LRKAIHFASEIQNGNLNNRIQIDRLDEMGELLEFLKKMEVSLREIIVEARISVENSEK
                     ASKEFYKVSKEFISTSETQANDSQKVADHIDRLSTLVEANTSVILTSAEHLRNLEKEI
                     QKNLSSLIDVTESLNSLALQAKESSDTALKGQEKVDGIQKSFLEVKRTVHKINESLVK
                     IGDISTRTNMLALNAAIEAARAGDHGRGFSVVADEISQLAEHTMKNTREITDLIEFTR
                     SSIESGDGEMNQFSDFFTIIQENASNMARFSMHLLEDMRTQESGLNICSRKMYEIASN
                     ITDLEHSSLENKSAYSSIKQSIQDLSQGANLISAGSQEISSGAKRIDEQSGKVKRLME
                     KFSI"
     gene            complement(1930..2289)
                     /locus_tag="PFBFCONG_00102"
     CDS             complement(1930..2289)
                     /locus_tag="PFBFCONG_00102"
                     /inference="ab initio prediction:Prodigal:002006"
                     /codon_start=1
                     /transl_table=11
                     /product="hypothetical protein"
                     /protein_id="X:PFBFCONG_00102"
                     /translation="MKEYSKFIILFLISASLFSLTALDTMEKSAVRGSIVFRTYCVLC
                     HGEAADGKGRLATGKVPPPANLTITKLTDAQKEEIIKKGGGGVNRSPFMPPWKDELSE
                     EQIKDVISYINFLSKSK"
     gene            complement(2289..2606)
                     /locus_tag="PFBFCONG_00103"
     CDS             complement(2289..2606)
                     /locus_tag="PFBFCONG_00103"
                     /inference="ab initio prediction:Prodigal:002006"
                     /codon_start=1
                     /transl_table=11
                     /product="hypothetical protein"
                     /protein_id="X:PFBFCONG_00103"
                     /translation="MLIRFLVVFISLVFWNGNVSAAEHEVGQKNKGFTVESLKIKVGD
                     VVSFPNYDTFYHNVYSLSPAKIFDLGSYSQGKTQKVKFEKSGKITVQCAIHPEMKMTI
                     EVQ"
     gene            complement(2639..3727)
                     /gene="ccp_1"
                     /locus_tag="PFBFCONG_00104"
     CDS             complement(2639..3727)
                     /gene="ccp_1"
                     /locus_tag="PFBFCONG_00104"
                     /EC_number="1.11.1.5"
                     /inference="ab initio prediction:Prodigal:002006"
                     /inference="similar to AA sequence:UniProtKB:P55929"
                     /codon_start=1
                     /transl_table=11
                     /product="Cytochrome c551 peroxidase"
                     /protein_id="X:PFBFCONG_00104"
                     /db_xref="COG:COG1858"
                     /translation="MDRRGLLKYSKKIKSGNFIKGVNLNRIFIASFLILNSLLTLSCK
                     DEKKEVVRKDDQTKRLEIASYPFPPDNVPTPERILLGKTLFFDPIVSGSNWISCASCH
                     NPGLAWTDGLKTAVGHNMKILGKNTPTILNGAYGNKMFWDGRADNLEEQALGPITSPD
                     EMNQNMEELILELKNIPGYKNLFSKAYPSEEISAATIGKAIASFERTIFSTESAFDRW
                     KKGDKAALSESAQRGFTVFNGKANCSSCHQGEQFSDNGFHNIGLKNAVKEVGRFKIVP
                     VKSMKGAFKTPGLRDVALTGPYMHDGSYTTLEEVIEHYDRGGDEKNNLDPNMLALKLT
                     DQEKTDLVEFMKSLSGKRVSITIPEFPR"
ORIGIN      
        1 aagaaacata ctaatctatg gatcaccgtt cgaaattgaa acttaagatg aaatattaca
       61 ttacgtttct attatacaat tgattgatca gagtaaaaag aacagttcag caaccagatt
      121 cgcctaaatt ttcttacaca aaattcacgt taaagaaata aaaacattta ttaaaaacaa
      181 attttaaatc gaaaattttt ccatcagacg ttttacttta ccagattgtt catcaattcg
      241 ttttgcgcca gaactgattt cttgagaacc cgcagaaatc aaatttgctc cctgagaaag
      301 atcctgaatc gactgtttga tggaactgta tgcgctttta ttttctaaag aagaatgttc
      361 caaatccgta atattcgaag cgatctcgta catcttacga gaacaaatat ttaaaccaga
      421 ttcttgagtc ctcatatctt ccaataaatg catactaaaa cgagccatat tagacgcatt
      481 ttcttggata atcgtaaaaa agtcggagaa ctgattcatc tctccgtctc cggattcaat
      541 actggatctt gtaaattcga tcaaatccgt aatctctctg gtgtttttca ttgtatgttc
      601 agccagttgt gaaatttcat cggcaacaac cgaaaaacct cttccatgat ctcccgctct
      661 tgccgcctcg atcgcagcgt taagagcgag catattcgtg cgagtggaaa tatctccaat
      721 cttaacaaga gattcgttga ttttgtgaac tgtcctcttt acttctaaaa aagatttttg
      781 gatcccatct accttttctt gtccttttaa tgcagtatcg gaagattcct tcgcctgtaa
      841 ggccaaagag tttaaggact ccgttacgtc gattaatgaa gaaagatttt tttgaatttc
      901 cttttccaaa tttctaagat gctccgcaga agtaagaata acagaagtat tcgcttctac
      961 taaagtactt aaacgatcta tatgatcggc cactttttga gaatcatttg cctgagtttc
     1021 tgaagtggaa ataaattctt tcgaaacttt ataaaattct ttactagcct tttcagagtt
     1081 ttcgacagaa atcctcgcct ctacaatgat ctcacgaagt gaaacttcca ttttctttaa
     1141 gaattccaaa agttctccca tctcatccaa acgatcaatt tgaatccgat tgttcaaatt
     1201 tccattttga atttcggacg caaaatgaat cgcctttctt aaaggaaaca ttacggatcg
     1261 tataatggat ctcgaaaata aaatacccgc caccaaagaa agaagagaaa gtacacaaat
     1321 catatacaag gaaaaggtaa gttgagattc cgccgcgtct tcgtttttac gggaattaga
     1381 cgcttcaaac tcaatcaagg ttttgaccgt ttgacgaaga gaagcactca gaggattcac
     1441 tccacgaacg taaagaatct gagcttcttg tcttctatta tctttaccta atatatgaat
     1501 cgtttctgca tattgagcaa aatttttgat accgtcttca agaattttta aattttcaag
     1561 ttcgttctct tccaaaggaa attcccgaaa tgtgacgtta ctcttcttta tttcttctaa
     1621 aagagttttt actttttcgt attcctcttc ggaaagaaga gagtcaatcg tggacacttt
     1681 agacgaaatc gtcagctccg caagaatcaa cttttccaat gtcaaattca tcagttggaa
     1741 tttaggttga gaattttcta tcatcgatcg aatcgtttta cgatacacaa aagtattgta
     1801 gacgatcaga gccgaagaaa gaataaacac tcctatgata gcgccaaaac tgagacgtaa
     1861 tcttgtttta atcctaatat tgccgagtaa attcactgtt taaaaattgt tgcggaaact
     1921 tttttccgat catttcgatt tcgaaaggaa attgatgtaa gaaatcacgt ccttaatttg
     1981 ttcttcagac aattcatctt tccaaggagg cataaacgga gaacgattta ctccaccccc
     2041 accttttttg ataatttctt ctttttgtgc gtcagtcagt ttagtaatcg taagatttgc
     2101 aggaggagga acttttccag ttgcaagtcg tccttttccg tcagcagcct ctccgtgaca
     2161 aagaacacag tatgttcgaa acacgatact tccccgaacc gctgattttt ccatagtatc
     2221 taaagctgtc aaagaaaaca aagaagccga aataagaaaa agaattataa atttagaata
     2281 ttctttcatt attgtacttc tatagtcatt ttcatttctg gatgtatcgc acattgaact
     2341 gtgatcttac ccgatttctc aaattttacc ttttgtgttt taccttgaga ataagaacct
     2401 aaatcgaaaa tttttgcggg tgacaaagaa tacacattat gataaaaagt atcgtaattt
     2461 ggaaaactta ccacgtctcc gaccttgatc tttaaagatt ctacagtaaa acctttattc
     2521 ttttgaccga cctcgtgttc tgcagccgaa acatttccgt tccaaaaaac caaagaaata
     2581 aaaaccacca aaaatcgaat caacattcaa tactcctaat ttataaatca ataatacatt
     2641 atcttggaaa ctcaggaatc gtaattgaaa cccttttacc acttaaggat ttcataaact
     2701 ctacaagatc cgttttttct tgatctgtaa gtttaagtgc gagcatattt ggatccaaat
     2761 tatttttttc gtctccacct cgatcataat gttcgatcac ttcctctaat gttgtataac
     2821 ttccgtcgtg catatatggc cccgttaagg caacgtctcg cagtccggga gttttaaaag
     2881 cgcctttcat agattttacc ggcacaattt taaatcttcc gacttcttta actgcatttt
     2941 ttaaacctat attatgaaat ccattatctg aaaattgttc tccttgatgg caagaagaac
     3001 aatttgcttt tccattaaat acggtaaaac ctctttgagc cgattcagaa agcgcggctt
     3061 tatccccttt tttccaacga tcaaaggccg actccgtaga aaagatcgtt ctttcaaaac
     3121 tcgcgatcgc ctttccaatc gtagccgcac taatttcctc gcttggatac gctttagaaa
     3181 acagattttt atatcccgga atattcttta actctaatat aagttcttcc atattctggt
     3241 tcatttcgtc cggagaagtg atcgggccca aagcctgttc ttccaaatta tccgcccttc
     3301 cgtcccaaaa cattttattt ccatatgcac cattgagaat cgtaggagta ttttttccta
     3361 aaatcttcat attatgtcca acagctgttt taagtccgtc cgtccaagca agtccaggat
     3421 tatgacaaga agcacaactg atccaattag agccagatac aatcggatca aaaaacagtg
     3481 tttttccgag caagattctc tccggagtcg gaacattatc cggaggaaaa gggtaagaag
     3541 ctatctctag tctttttgtt tgatcgtctt tacgaacgac ttcttttttt tcgtctttgc
     3601 aagatagagt caaaagtgag ttgagaatta aaaacgaggc tataaaaatt cgattcaagt
     3661 taacaccctt tataaagttt ccgcttttta tctttttaga atattttaat aagcctcgcc
     3721 tatccactta gtttataact tagaatatcg attattataa tcccgagaaa cttgtctcaa
     3781 aatcttttaa aaaagaacca ataaactcaa agttcaattt tagaaaattg gaaagaattt
     3841 tctaaaagta tgagttccca caattttaga atttgttcgt aaaatcgtga tttgtgttag
     3901 ttcccacatt ttaggaattg atctgcaaag tttaaatccc aacttttctt acaaaaacgc
     3961 atcgtgaccg aacttacgtt aggataacgt gagttcgacg taaaaaaatc tgggcgaatc
     4021 cggctggtcg gaccgagtcc tcagccccgg ttaacaaatt gcatacaaga aaattataca
     4081 acatattcgt ctttaatttc aatttagaac accattcgta gagaatgttc tgctgaattt
     4141 caaacgcgat tgatcgaacg atccatggag agtgagacgt tttgagttac ttcgggcgcc
     4201 aatagaagcg agatgctgtg gaattacctc gaacgcctaa aacgcaacta tctcgcgacc
     4261 cggaaactca acgtctcgct tctattggtg ctgacggatg gggaaagatt tgagtttagg
     4321 aggcgtttat tgagttcaag aagcgcgctg attttgagag actatttcac tggacttcct
     4381 tgcttgcatc gatccctttc gcgttataca aaactcatgt taaaatagaa tctttttgaa
     4441 aatgtaggaa ctactggtaa aattttagtt ttaaaagtat aattcaaaat cacaaaacaa
     4501 acttaatttg tgggaactaa cacaacacca atccaatcaa gcctaaactt gaaacttaag
     4561 gtctcaaatt gtgggagccc tcatttctta tacaagatca aacacgttat ccaaaaaaac
     4621 aaaatgtggg aact
//
LOCUS       PFBFCONG_7             27529 bp    DNA     linear       08-DEC-2021
DEFINITION  Genus species strain strain.
ACCESSION   
VERSION
KEYWORDS    .
SOURCE      Genus species
  ORGANISM  Genus species
            Unclassified.
COMMENT     Annotated using prokka 1.14.6 from
            https://github.com/tseemann/prokka.
FEATURES             Location/Qualifiers
     source          1..27529
                     /organism="Genus species"
                     /mol_type="genomic DNA"
                     /strain="strain"
     gene            complement(181..3780)
                     /locus_tag="PFBFCONG_00105"
     CDS             complement(181..3780)
                     /locus_tag="PFBFCONG_00105"
                     /inference="ab initio prediction:Prodigal:002006"
                     /codon_start=1
                     /transl_table=11
                     /product="hypothetical protein"
                     /protein_id="X:PFBFCONG_00105"
                     /translation="MAEANSTPLSEAELEQVRSILQPLSKNPDISEELNPMLSVFRQK
                     MGYGTQMSSHDDEDIEEETESNSDFEEGEEEFAQSESPQRPPTKVFEDDDIDLDELLA
                     EPGQAPTASPPTDDFSFEEEPSADSGDPFADFGMDSEPASDSLDDFGLPETSPTSDSD
                     DFSFGEESTQNADTSDPFGDLAESTSEDPFSGTDFSSEPIDDFSSTPTTSSDLDPFAD
                     TFTSTPDTSGDPFADMGSLETSSSGEDDFGLSGSGSDNEVTSSEPSPTDDDFFSQPID
                     SEPSSTETDPFADFGDLGSPASGGQDPFSDLSSSATVSEDPFADFVPSTEEDTLSDIV
                     TGADASFDTFSPDLESDTGGGEDFDSGSSFGLEADLQGLASEEKEEIDKGLKDEELAI
                     IQKEILRYPPTLRRAVIDAIVQDKLTPRDQKGLLELIKIESSPEEIADFLSGVLGEPV
                     SVSQRMSGFSKDGVPIISTDPIYTKEGLQRQKKLIRRTILGIAATIFIVVGGTLFYRN
                     FIVPKQAAQYYDQGLTLIREAGAYPKNSETRKRKFFEAEESFARGENILPNHLKYLNL
                     YGIEYTRVEEYDRAFEKLFGKVSPDFGAGGEEPSSNAWDKREKVPIITLAKGQVWDNS
                     KLPIAGKVGSENRMTLIAQDGIQRKILKAGAYIVMRLEKQTHDNPTYKNLGRFHSSIM
                     PSFTESSLGGGKYKNDQLAINFYKQVYTDGNEPYDEESTAGIAKIYYNRREFGKAASF
                     YNKIVEIDPSSPMGQGGLLSTYIEMWKEDGNPQFVINHHRQIKNNLEIEKKLSLHVLS
                     KLASFYTNLNKKELRIRYNINPIDQVSGMEVNDNALEILDLIYHKTEKDPITGTEIEG
                     SNYAEGYYQRGRYFASIKESIQARRFFEKAATLDPAHYLASMELGENAIRLANFGEAD
                     KLLNESLKRFENFKQSYGAREEDETLIQGNVGRIYFDKARIQYLSAAGIHEKDKITEF
                     PGRKIYPFRARAAMDTVAKTRSMELKNSLEGFSKAESVQTDENEYTLIRRWRTPLPPE
                     IQRELRYFKGWVDYMSGDFAASLNEWSGFEDEEEYNHSTLLMGKANAFFYTGQYKASL
                     GNYLKVQDDMEEKLLNMGLPKPDDPYHQEVYQTLVAAYNNIGAVYEKQGNTSEALKHY
                     WKAIETARKINEVSEIAMSNKDLMFKKEAIGQDPLLEDWLSPTLDSIKKLTRE"
     gene            3935..4843
                     /locus_tag="PFBFCONG_00106"
     CDS             3935..4843
                     /locus_tag="PFBFCONG_00106"
                     /inference="ab initio prediction:Prodigal:002006"
                     /codon_start=1
                     /transl_table=11
                     /product="hypothetical protein"
                     /protein_id="X:PFBFCONG_00106"
                     /translation="MLFRKLIELLFRMKSIPKIKILLVLLLMISVAIGADDAGNWIGS
                     FSSEDYEDFLEPVEKEKIYYYWQMEKLKRAVAPRYIRYIDSSLTLETGKLLNRGILFT
                     FEGIENEEVSVCGNFSLWRCIPLKKNDHGVFYIVFDPESRDTIREELKILEYKFRVDG
                     LFTHDPSNPDSVEDGDGSLISRLIAISTGPDKLVTTRILEDSPYEELEYRTVEFRIYA
                     PDAEMVTLVGDFNHWDPEEDILKKEKEVFTLIKKMKPGNYLYNFVQDGKIILDTFNQN
                     TRLREDTGEISSYLIVPERSYALERK"
     gene            4890..5627
                     /locus_tag="PFBFCONG_00107"
     CDS             4890..5627
                     /locus_tag="PFBFCONG_00107"
                     /inference="ab initio prediction:Prodigal:002006"
                     /codon_start=1
                     /transl_table=11
                     /product="hypothetical protein"
                     /protein_id="X:PFBFCONG_00107"
                     /translation="MEKIRLGVYAFGIVIVGILVFTLSKSWFILDRGVELVEPGSSKE
                     EPLTPADRSGDLLNHSVVLWERYLFYPFELSRETVAGHRKTLNHARNLTVVDLESGNP
                     RKLFHRNVYIWDYFTGTDVVGNTTEESELDSVLASGISTGKNLILIGMTEDTNKDGFL
                     NQKDRKQVFVYNPVSANLVGVLPKKYSLEKFLTSPGKERLVMIVSLEEEKEESKKKKS
                     ATTVKLPEITFYIYDIRKGRGTLVERP"
     gene            5831..6100
                     /locus_tag="PFBFCONG_00108"
     CDS             5831..6100
                     /locus_tag="PFBFCONG_00108"
                     /inference="ab initio prediction:Prodigal:002006"
                     /codon_start=1
                     /transl_table=11
                     /product="hypothetical protein"
                     /protein_id="X:PFBFCONG_00108"
                     /translation="MYIYFENLRFPWRTKFSYRLPYFRKVQTTNELKKTFDTDWELED
                     GSCIKVQPRRKRSYRMLPTHWDDKSYSRDRNKNWKELRKTKWKNC"
     gene            complement(6274..7869)
                     /locus_tag="PFBFCONG_00109"
     CDS             complement(6274..7869)
                     /locus_tag="PFBFCONG_00109"
                     /inference="ab initio prediction:Prodigal:002006"
                     /codon_start=1
                     /transl_table=11
                     /product="hypothetical protein"
                     /protein_id="X:PFBFCONG_00109"
                     /translation="MDITLYQISCYLVATMLTFKAFYNLFLYYKNRNQIHLLHFAFLQ
                     IAYGLYILFFTQTINTTNPEEALIWKRLEDIILPIFGIFLILFVNSYLKIFSTDFVYF
                     YILLNLLLSVAILFDFNSYHIGLLHEKKISSLGIIIYETDQPVLVNYLYVSRILTIFW
                     ILFKVVTQFIHYLFKNLFLFIGFTLFCANALLDILVTINLIPLPYTSHFSFLILSFSV
                     DFFLKSNQFEKKSKEEFKQILASPKKPTAFSFLPKVKKIEYENQKEKIHPIKINSPLS
                     DKNPFFIRTLGNLELERGGIRIPQKEISTKKKMLKLLKILLIRFEKGIHREELLEFLW
                     PKMSEKKALNSLHALCFRLRKIIGNPEALVFSEDRLFFRQDLVQTDFQLFEKHYQVGI
                     KSIRKGDTELAIQEFRCARSFYKGVFFEFDLYFPESEIRREYIRKSLIEIFQFLCEKD
                     SEKNEIKKLLDDSTNWIYLDDLDERAWRFHFEALFQLNRKNEALRKYQEFKKSLKKEL
                     DIEPESATFSLIEKIRSGEVSRV"
     gene            9348..9623
                     /locus_tag="PFBFCONG_00110"
     CDS             9348..9623
                     /locus_tag="PFBFCONG_00110"
                     /inference="ab initio prediction:Prodigal:002006"
                     /codon_start=1
                     /transl_table=11
                     /product="hypothetical protein"
                     /protein_id="X:PFBFCONG_00110"
                     /translation="MNIYIGNLAYQATEDDLRKAFESFGEVTSVRIITDKLSGKSRGL
                     AFVEMANKEEGNAAIDGLNGTQIRGREIKVNEALPKKPFPEKSRSRY"
     gene            10518..11249
                     /locus_tag="PFBFCONG_00111"
     CDS             10518..11249
                     /locus_tag="PFBFCONG_00111"
                     /inference="ab initio prediction:Prodigal:002006"
                     /codon_start=1
                     /transl_table=11
                     /product="hypothetical protein"
                     /protein_id="X:PFBFCONG_00111"
                     /translation="MFVRANVFISYSKNMILWKKFSDLVLKKIRTTFSVEISRNKFLE
                     VMFLILVVLQCTSSDKRIASNESADGTGSSSYNESEVKEEQTESSFSTRSTSIEADRV
                     RGCVQGDCVSGTGVYIYDNDDEYSGSFVNDLRNGSGRMKYKNGDRFEGSFKDDLRDGK
                     GTYIFKNGAMLEGTFEMGKMIGPGKVRFPDTSIYEGDFQDEKNSAEGIMYSSFDHSKR
                     HCRIENKIVLCGGPLQESGDIKPLH"
     gene            complement(12254..13348)
                     /locus_tag="PFBFCONG_00112"
     CDS             complement(12254..13348)
                     /locus_tag="PFBFCONG_00112"
                     /inference="ab initio prediction:Prodigal:002006"
                     /codon_start=1
                     /transl_table=11
                     /product="hypothetical protein"
                     /protein_id="X:PFBFCONG_00112"
                     /translation="MITKIPSKLKLSIAVFVLSFLFFLVYTITDDIILKSPLGQQKVI
                     SLSIRLALSISFSTLIASLVFYFVRLIYSSMRSLVTLAQDWGNEVYEETPAEERDDEI
                     GELVRAFRLKFFQQKESKENPSSETLGEINKEIADSIQRAFYRIQLPKILNLDVSLFP
                     RMSGNSNCDYTSVVPSADGCVGILAGFSSPGILESAFKARIEGIFSLANETSEIPGEE
                     LVFKIGKILSKMPIPFLNLSLFYLKTKTGELGYIHFQELPAFVYKNNEFIVLEKNKAR
                     YFDYKAVDLEIHKTVLKTGEYWVLISDRTHSAIGISASEFIKQFQNVLAGKNFQNSRD
                     LILDCGRTLEQKYGKKVLETSALLAITRKN"
     gene            complement(13350..14129)
                     /gene="tatC"
                     /locus_tag="PFBFCONG_00113"
     CDS             complement(13350..14129)
                     /gene="tatC"
                     /locus_tag="PFBFCONG_00113"
                     /inference="ab initio prediction:Prodigal:002006"
                     /inference="similar to AA sequence:UniProtKB:P69423"
                     /codon_start=1
                     /transl_table=11
                     /product="Sec-independent protein translocase protein
                     TatC"
                     /protein_id="X:PFBFCONG_00113"
                     /db_xref="COG:COG0805"
                     /translation="MAGKKKSKNLPYPEESVPRDREKYMTLGDHLEELRMVLIKSLIV
                     VTVIMGISLCFGEEIHKILTQPYKNVLGPQATFFQINLMAPFMIYLKSSFMISILLGL
                     PFVLFFLWSFISPALDSKADRYGKFLIFFSTLLFWFGIWLCWTEAFENLLRIFLVNFR
                     PLDVEARLPIDEYYEIFFNIHLIFGLSFQLPIILILLGGLGIIHSSFLLSKWREAIII
                     LAIAAAVLSPGPDLISMLFLFVPLTVLFIVSIVLMKIIERE"
     gene            complement(14147..14404)
                     /gene="tatA"
                     /locus_tag="PFBFCONG_00114"
     CDS             complement(14147..14404)
                     /gene="tatA"
                     /locus_tag="PFBFCONG_00114"
                     /inference="ab initio prediction:Prodigal:002006"
                     /inference="protein motif:HAMAP:MF_00236"
                     /codon_start=1
                     /transl_table=11
                     /product="Sec-independent protein translocase protein
                     TatA"
                     /protein_id="X:PFBFCONG_00114"
                     /translation="MFAPLAVFGSLGWTEILLILFIALLLFGGKRLPSLAKDLGDGIR
                     SFRKSLTGESDDSSQQISQEQERSVPKEETKTSKSKKSKSA"
     gene            14808..15617
                     /locus_tag="PFBFCONG_00115"
     CDS             14808..15617
                     /locus_tag="PFBFCONG_00115"
                     /inference="ab initio prediction:Prodigal:002006"
                     /codon_start=1
                     /transl_table=11
                     /product="hypothetical protein"
                     /protein_id="X:PFBFCONG_00115"
                     /translation="MALNKEQKQEFAEKLTDFKVYLDDLKKESNLFKSQLRKDPRLEP
                     YYQIALSVNAIKMINTCLLVNDLSVAILDIKSDTYLNTGRKEIYNAISGMEKVVGADF
                     EGSLAENKDLLAKIPEFLPVQRLNFIKAIRQVTNKTIDAFGTNSKWKWSFPEIHFKIA
                     VLCKNIFDFRAFEKERDLENPHYYIRQEHFNLILELCNYAAQEYRTKFDLSTQDAGDL
                     KKSIAMLEVNRKILQTTGETEDLEKTKTLIESLQDKVESIEADKDKKKKKK"
     gene            15668..15982
                     /gene="trxA"
                     /locus_tag="PFBFCONG_00116"
     CDS             15668..15982
                     /gene="trxA"
                     /locus_tag="PFBFCONG_00116"
                     /inference="ab initio prediction:Prodigal:002006"
                     /inference="similar to AA sequence:UniProtKB:P14949"
                     /codon_start=1
                     /transl_table=11
                     /product="Thioredoxin"
                     /protein_id="X:PFBFCONG_00116"
                     /db_xref="COG:COG0526"
                     /translation="MALAEVNDTNFKSETSGGLVLIDCWAEWCGPCRMVAPVLEELSG
                     ELDGLVKIKKLNVDDNQDTAQSLGISSIPTLLLYKDGQLVDKVIGALPKAQIKNFIER
                     HK"
     gene            16005..18164
                     /locus_tag="PFBFCONG_00117"
     CDS             16005..18164
                     /locus_tag="PFBFCONG_00117"
                     /inference="ab initio prediction:Prodigal:002006"
                     /codon_start=1
                     /transl_table=11
                     /product="hypothetical protein"
                     /protein_id="X:PFBFCONG_00117"
                     /translation="MLKETYKGYTELPRGGYLIDTSEGYLQIGSPPETIKDTMGLEKK
                     SPLVFILPNKFFHVEKGISTAELEFPIYYNFFLRQKKTFIVCTEEQRTQLITVLKESL
                     MGPDNINLKSEYLNGEQSFGFPDMKAEMAYFRGYKGLDDVVDFKVFDAENKVHYGNVI
                     IGKLQNGDFLIQDGERKIEVPGEVGFNIKYDIGERPTEPFQAPLLAITCLGPSHGFDP
                     EDNTSGFIIWLNHQGIMVDPPVNSTEWLRQSNVNPKLINHVILTHCHADHDAGTFQKI
                     LEENKITIHATETVMDSFLRKYSALTKIPKKELQELFHFQPIIIGKATMINGGEFNFH
                     YALHSIPSVGFEFFFQDQSFIYTSDHLNEPEIHDKMYAQGILPESRWKFFKEFPWERR
                     IIYHEAGIPPLHTRISYLASLPPEVQEKITVYHIARKDMPTGTKLKLAKFGIENTLYP
                     EITPPKHIEAYNLLDVLTQIDIFHGFPIEKAKEFLLIVNEERYKRGDQIIRKGTPGDK
                     FYIIASGNVKFEGLNQDETGQGPIKRYGTYEYFGEASLVLDLPRAADVYAETDVLALT
                     IEKNKFLQFIRNSDLKSNLTRLNEIRDSNSWKALAESRHFRGLTSHQITQLELIMTLH
                     KVNEGSILVREKEFYGDAYIIRSGKVNVYQNGNLLAELTDGDFVGEIYNISKNFVSNY
                     TFRAETDTELYSIRQNDLVDYVKKNPGVYMRMNTVYA"
     gene            18182..19312
                     /gene="mmgC_1"
                     /locus_tag="PFBFCONG_00118"
     CDS             18182..19312
                     /gene="mmgC_1"
                     /locus_tag="PFBFCONG_00118"
                     /EC_number="1.3.99.-"
                     /inference="ab initio prediction:Prodigal:002006"
                     /inference="similar to AA sequence:UniProtKB:P45857"
                     /codon_start=1
                     /transl_table=11
                     /product="Acyl-CoA dehydrogenase"
                     /protein_id="X:PFBFCONG_00118"
                     /db_xref="COG:COG1960"
                     /translation="MDRILQFTEEHESFRTMARKFFETEVAPNHESWEKVGVVPKEIW
                     KKAGANGLLCPDVPAEYGGAGADFLYNVIVIEESSRVGNSGFFISLHNDVIAPYITAY
                     ANEEQKKRWLPGCTTGDSILAVAMTEPGAGSDLKNIRTSAIEKSDHYVVNGQKTFISN
                     GQLANLIITAVKHDNGTMSLLMVEEGMKGFERGRRLEKIGLKAQDTSELYYNDVIVPK
                     ENLIGKQGQGFRYLMQKLATERLVLSIAAVEATALVQRITLQYIKERQAFGKKIGTFQ
                     NIKFKMAEMATELEMCRTFVDKITLETIAGRSNTAEASMAKWYSTEMQKRHTDECLQF
                     FGGYGYMMEYPIARAYLDARIQTIYAGTTEIMKEIIGRSLGL"
     gene            19352..20530
                     /locus_tag="PFBFCONG_00119"
     CDS             19352..20530
                     /locus_tag="PFBFCONG_00119"
                     /inference="ab initio prediction:Prodigal:002006"
                     /codon_start=1
                     /transl_table=11
                     /product="hypothetical protein"
                     /protein_id="X:PFBFCONG_00119"
                     /translation="MMNTFRSLVVGKFFPILVFSFIGFLTPANSLIAQIECSGAACTV
                     IPSNISSQFNGLEYEIHTKYLNEVVDSMEDAALLTTINSSMMGNGSINRFQVGAGLSA
                     AGVKNDDIQIQYGGITLPNLPNGGASLAPTLMAGVNLGWLTGNGPADQKDKDEKDDGG
                     RSFLHRINIFAHGFQGKLDQGDLKELNDQSDQYKFSGNYNSFGATVRFQLIRERYTRL
                     DFFGFTGLSLGLGFHRKTEEMNLGYSPTQIPKISFGPATGRWDADFALDYRSRSQSLP
                     IDIRTGVRLFYFLTIFVGAGMSQNSGNSNIHLGVTGPMVLTLDAAAAGLPIDFLKGQA
                     ASSTGNLAIRSHGDAKAKDSVNYLLGGVEINLLTFKILVEGVVSDKIYSANVGVKFAL
                     "
     gene            20636..21247
                     /gene="glnD_1"
                     /locus_tag="PFBFCONG_00120"
     CDS             20636..21247
                     /gene="glnD_1"
                     /locus_tag="PFBFCONG_00120"
                     /EC_number="2.7.7.59"
                     /inference="ab initio prediction:Prodigal:002006"
                     /inference="protein motif:HAMAP:MF_00277"
                     /codon_start=1
                     /transl_table=11
                     /product="Bifunctional
                     uridylyltransferase/uridylyl-removing enzyme"
                     /protein_id="X:PFBFCONG_00120"
                     /translation="MIQTSAESSVHISCIPRDGSYALKVNISNNEIGIIYRVTAALFV
                     RGWTIEEAVAETSQDGYISDIFIVKSVENLPMTEEALHLIQNDLKEMFFQGVSVLNYL
                     ERFPEKAEYLKNKERCPIELFLFNSQGSDCTVMDLRMKDRPGIIFEVSQLLFLYGIDI
                     LSFKAVTDSNSVRDMFLLRLENGNKLDESLHFEKLATALRTIL"
     gene            complement(21966..23303)
                     /gene="tetA_1"
                     /locus_tag="PFBFCONG_00121"
     CDS             complement(21966..23303)
                     /gene="tetA_1"
                     /locus_tag="PFBFCONG_00121"
                     /inference="ab initio prediction:Prodigal:002006"
                     /inference="similar to AA sequence:UniProtKB:P02980"
                     /codon_start=1
                     /transl_table=11
                     /product="Tetracycline resistance protein, class B"
                     /protein_id="X:PFBFCONG_00121"
                     /translation="MKDHCLQAFQLRMNKISFVLFFTVFIDMMGFSVIFPIFPETLKI
                     FLSQSGDPVLDQFADWTRILLEASSGDRSLFVALFGGIVASLYSILQFIFAPIWGRIS
                     DHVGRKPVLVLTSFGSFLGYVIWLFSGSFSFFVLSRVITGTMGGNISVASAAMADITN
                     EKDRAKGMGMIGAGVGLGFIAGPPTGGLFAKINLDFLKLVFPDLTFTVFPASALAATI
                     IALINLLMILFWFRETFDQKDLLEKKKIHPILGVFTSKNKEVVLYSIFYFVFVFAFSG
                     FEFSINFYLSQFLNYKPIEIGFTFVYIGMIIVLIQGGVFRRLSGKVDETKLIRIGTFS
                     LLVGFFILYFVSNSYQLFISLTFLASGSALLHPSLSTLVSLVSGKEEQGTNLGMFRSL
                     ASLGRGMAPFVFCLIYFSKGPAISFLTSGLVSFLFLLFIWKLKQPKLVESKNY"
     gene            complement(23346..23747)
                     /locus_tag="PFBFCONG_00122"
     CDS             complement(23346..23747)
                     /locus_tag="PFBFCONG_00122"
                     /inference="ab initio prediction:Prodigal:002006"
                     /codon_start=1
                     /transl_table=11
                     /product="hypothetical protein"
                     /protein_id="X:PFBFCONG_00122"
                     /translation="MSSTITDQAQSRRIRLERLLMDILNAGIALFQNGEEKVKQSLAE
                     LDKIYQELRAKGEINQSMEANRVRELLNKTVQDATEILSKGEESRQQAFAKLQENFIR
                     LSAEIESSIPEPLKAAAKNTLDELKHLLSKK"
     gene            complement(23791..24363)
                     /locus_tag="PFBFCONG_00123"
     CDS             complement(23791..24363)
                     /locus_tag="PFBFCONG_00123"
                     /inference="ab initio prediction:Prodigal:002006"
                     /codon_start=1
                     /transl_table=11
                     /product="hypothetical protein"
                     /protein_id="X:PFBFCONG_00123"
                     /translation="MDLVEAKISDISLTNVGFAVFLKTKDDSDSRVVPIFIGPLETHS
                     ITSVLDGTKPPRPMTHDLMTVLLGTLNVSIIKISIEEIIDNTFYAKITLRKDEDVIVL
                     DARPSDSIALALRANAPIYLAKKVIEEAGIEMKDEEIPGESIAREKISQLPKTQLEIL
                     QESLNNALRTEDYETAARIRDQIKKLIENS"
     gene            complement(24423..26294)
                     /locus_tag="PFBFCONG_00124"
     CDS             complement(24423..26294)
                     /locus_tag="PFBFCONG_00124"
                     /inference="ab initio prediction:Prodigal:002006"
                     /codon_start=1
                     /transl_table=11
                     /product="hypothetical protein"
                     /protein_id="X:PFBFCONG_00124"
                     /translation="MAGVLEKKNTSRKRRGKSGLNVAADDIFIFPIPGTTYKFVEKVW
                     SSFVNKFVALTFTNNQPVFNYAVFEAIQDKNLKIVASATHFKMKEIATRIGLRDIQEF
                     INRTLPVSIQDQDNLSANFIREAIISVETKKRPEVVFSSLKDDKIHPNLRHLLSGTMN
                     YAAGIPLFVKGNPIGMIWGIRRDRMSDEQREEVREQLSSFYDVVDFVVAREMDNKADP
                     YIAKKNIEKADLHSYAKHLYYTRTGGQQHPVTSIIFDCHTYNCSYRLDASYIIPSNNG
                     FSVSLKRFEPEKTNGTGKILLLIPGFFCRRSVMDKVAREMALKYGYRVFSMDMRGRSR
                     QTLPYNGIKEGWTIDDFIQEDFPAVLNWIRESFPKEKIVVMGHSMGGMIPRYYVSAYE
                     TFIAKYPQNKVSLPDPKETISGIISVTSPNFVSVGTNIPGMSALKTGLSLLPAKSISD
                     FLFDITTFSLQSTLPTVDLNKFFKFLLGLHSSLRTVSFELSTKVVNLRDFVGYRQISP
                     PEWYFLIEDIFCEESTKVILQFIRSQLSKDHAFFSFDGSINYTELQRNFQLPIYSVLG
                     TLDKIVPVNSVEEELRALPSSNNQIVKFDQGHLGILFHMPTVREMCAGFHDWIQKLD"
ORIGIN      
        1 gttcagtagt gggtggggac aaatatcttg tttaacgatg caaagacggt ttaaaaactt
       61 atcaaagaaa tctaaaatgt gggaactact gcaactttta aagaatttta gaaagatgat
      121 tttcaaaaga aatcaggacg actaattaat ttgatttaga gtttataaaa aaataaaaac
      181 tcattctctt gttaattttt taatgctgtc taacgtagga gaaagccagt cttccaaaag
      241 ggggtcttgt ccgatggctt cttttttgaa cataagatct ttgtttgaca ttgcaatttc
      301 agaaacttcg ttaatttttc ttgcggtttc gattgctttc caatagtgtt ttagagcttc
      361 cgaagtgttt ccttgttttt cataaacggc gccaatgtta ttgtaagctg cgactaacgt
      421 ttgatatact tcttggtgat atggatcgtc cggtttagga agtcccatat tcaaaagttt
      481 ttcttccata tcgtcttgaa ctttaaggta gtttcctaaa cttgctttgt attggccggt
      541 ataaaaaaag gcatttgctt tgcccatgag taaggtggaa tgattgtatt cttcttcgtc
      601 ttcaaaaccg gaccattcat ttaaagaagc ggcaaaatca ccgctcatat aatccaccca
      661 acctttaaaa taacgaagtt ctctttgaat ttcgggagga agaggggttc tccatctgcg
      721 gatcagagta tattcgtttt cgtcagtctg aaccgattcc gctttagaaa aaccttccaa
      781 agaatttttg agttccatcg acctggtttt agcgactgta tccatggcgg cccttgctcg
      841 gaatggataa attttacggc ctggaaattc tgtgatctta tccttttcgt ggattcctgc
      901 tgcagataaa tattgtattc tcgctttgtc aaaatagata cggccaacgt ttccttggat
      961 taaagtttcg tcttcttctc ttgcaccgta actttgtttg aagttttcaa aacgtttaag
     1021 agattcgttt aataatttat ccgcttctcc aaagtttgcc aaacgaattg cgttttcccc
     1081 aagttccata gaagctaaat aatgtgctgg atccagtgta gccgcttttt caaaaaatct
     1141 tctagcttgg attgattctt tgatcgaggc aaaatatctt cctctttggt aatatccttc
     1201 cgcgtaatta gaaccttcga tttctgtgcc ggtgattgga tctttttcag ttttatgata
     1261 aatcaaatct aaaatttcaa gagcgttatc gttaacttcc attccggaaa cctgatctat
     1321 cggattgata ttataacgaa ttcttaattc ttttttgttc agatttgtgt aaaaggaagc
     1381 gagtttagaa agaacgtgaa gagaaagttt tttttctatc tccaagttat ttttgatttg
     1441 tctatgatga ttgatgacaa attgaggatt tccatcttct ttccacatct ctatataagt
     1501 ggaaagtaaa ccgccttgtc ccattggact tgatggatcg atttctacaa ttttattata
     1561 aaaggatgcg gctttaccga attctctacg gttgtaataa atttttgcga ttccagcggt
     1621 agattcttcg tcgtagggtt cgttgccatc tgtataaacc tgtttgtaaa aattgatcgc
     1681 taactgatcg tttttatact ttccaccacc taacgaagat tcggtgaacg aaggcatgat
     1741 agaagaatgg aaccttccaa gatttttata tgtaggatta tcgtgagttt gtttttccaa
     1801 acgcattacg atatacgcgc ctgctttcag aatttttctt tgaattccgt cttgggcgat
     1861 taaagtcata cgattttcac ttccgacttt acctgcaatt ggaagtttac tgttgtccca
     1921 aacttggcct ttggcaagtg tgatgatagg tactttttct cttttatccc aagcgttaga
     1981 agaaggttct tctcctcctg ctccaaaatc gggacttacc ttgccgaata atttttcaaa
     2041 agcccgatcg tattcctcaa ctcgtgtgta ttcgattcca tagagattca ggtatttgag
     2101 gtggtttggt aaaatgttct cacctctcgc gaaagattct tctgcttcga aaaattttct
     2161 ttttcttgtt tcactatttt taggataagc gccagcttct cgaattaaag ttaaaccttg
     2221 atcgtagtat tgggccgctt gtttgggaac aataaagttt ctataaaata aggttccacc
     2281 tactacaata aagatggtag cggcgattcc taaaatcgtt cttcgaatta attttttttg
     2341 tctttgaagt ccttcttttg tataaatagg atctgtagaa atgatcggaa ccccgtcttt
     2401 ggaaaatccg ctcattcttt gagaaacaga aacgggttct cctaaaacgc cggagaggaa
     2461 gtccgcgatt tcttcaggtg aactttcaat tttgattaat tctaaaagac ctttttgatc
     2521 cctaggggtg agtttatctt gaacgattgc gtctatcacc gcacgacgaa gtgtaggagg
     2581 gtatcttaga atttcttttt gaatgattgc gagttcttcg tctttgagtc ctttgtctat
     2641 ttcttctttt tcttcacttg caagtccttg taggtctgct tccagaccga aagaacttcc
     2701 ggaatcaaaa tcttctcctc ctcctgtatc cgattctaaa tcgggactaa aggtgtcgaa
     2761 ggacgcatct gcgcctgtga caatgtcgga taacgtgtct tcttcggtgg aaggaacaaa
     2821 gtctgcaaaa ggatcttccg aaactgtagc cgaagaagaa agatctgaaa atggatcctg
     2881 tcctccactt gccggagaac ctagatcgcc aaagtctgca aaaggatcgg tttccgtcga
     2941 agaaggttca gaatctattg gctggctaaa aaaatcatcg tcggttgggg acggttcgga
     3001 agacgtaact tcattgtcag accctgatcc agaaagtcca aaatcgtctt ctcccgaact
     3061 tgaagtttct aagcttccca tatccgcaaa tggatctcca gacgtgtccg gagtagaagt
     3121 gaatgtatcc gcgaatggat ctaagtcgga agatgtagtt ggtgttgaag aaaaatcatc
     3181 tatcggttcc gaactaaagt cggttccact gaatggatct tcggatgttg attctgctaa
     3241 atcgccaaaa ggatcggacg tatctgcgtt ttgggtcgat tcttccccaa aagagaaatc
     3301 atcggagtca cttgtcggag aagtttcggg caatccgaaa tcatccaacg aatcagaagc
     3361 tggttcggaa tccattccaa aatctgcaaa tggatcacct gagtctgcgc tgggttcttc
     3421 ttcaaaagaa aaatcatcag tcggcgggct tgccgtcgga gcttgtcctg gttctgctaa
     3481 gagttcgtct aaatctatat cgtcgtcttc gaaaacttta gtggggggtc tttgaggact
     3541 ttcagattgt gcgaattctt cttccccctc ttcaaagtca gaattagatt ctgtttcttc
     3601 ctctatgtct tcatcgtcgt gagaagacat ctgagttccg tatcccattt tttggcggaa
     3661 tacggaaagc atcggattga gttcttccga aatgtccgga tttttggata gaggctgtag
     3721 aatagaacga acttgctcta attcagcttc gctcaatggg gtagaattcg cctcagccat
     3781 gatatttctg ttagattata tcggtaggct tttcaattct ccaaggaaaa aactatctct
     3841 aaaaacgcat aaacttgatt tgagtcgaaa aaaattttta tgtacgattt gggactatat
     3901 tcgatttctt acggatcgat ttcggatttg ccttatgctt tttagaaaac tgatcgaact
     3961 tctattcaga atgaaatcga tccctaagat aaaaatttta ttagtactac ttctaatgat
     4021 tagcgttgca ataggtgccg acgatgcggg taactggatc ggatcctttt catcggaaga
     4081 ctatgaagat tttttagaac cagtggaaaa agaaaaaatt tattattact ggcagatgga
     4141 aaaattgaaa agggcggtag cccccagata tatccgatat atagattctt ccttaacatt
     4201 agaaactgga aaacttctca accggggaat tttatttact tttgaaggaa ttgagaacga
     4261 ggaagtttcc gtttgtggaa acttttctct ttggagatgt atccctttga aaaaaaacga
     4321 tcacggagtt ttttatattg tatttgatcc ggagagtagg gacacgattc gagaagaact
     4381 caaaatacta gaatataaat ttagagtgga cggtttattt acccatgatc cgtctaaccc
     4441 cgattcggtg gaagacggag acggttcttt gatttctaga ttgattgcga tttcaaccgg
     4501 accggataaa ttggtgacca ctcggatttt ggaagattct ccctatgaag aattagaata
     4561 tagaactgtg gaatttagaa tttatgctcc agatgcggag atggttactc ttgtgggaga
     4621 ctttaatcac tgggatccgg aagaagacat tttaaaaaag gaaaaagaag tatttactct
     4681 cataaaaaaa atgaaacctg gaaattatct ctataacttt gtacaagatg gaaagatcat
     4741 tttagatacg tttaatcaaa atacaagact tagggaagat acgggtgaaa tatcttctta
     4801 tctgattgta cctgaacgtt cttatgcttt ggagagaaaa tagtctattt tttcattgac
     4861 ctgatctttt cccgggcttt tttctactca tggaaaaaat ccggctagga gtttacgcat
     4921 ttggaattgt tatagtcgga attttagttt ttacactttc taaaagttgg ttcattttag
     4981 acagaggagt tgagttagtc gaacctggtt cttctaaaga agaacctttg actcctgcag
     5041 atagaagtgg agatttactc aatcattctg tggttctttg ggaacgttat cttttttatc
     5101 catttgaact ttccagagaa actgtagcag gtcatagaaa aactctgaat cacgcaagaa
     5161 atttgaccgt agtcgatttg gagtcaggaa atccgcgtaa actatttcat agaaacgttt
     5221 atatttggga ttattttact ggtacagatg ttgtaggtaa tactacggaa gaatcagaat
     5281 tggattccgt tttggcatcc gggatttcca ccggaaaaaa tctaatcttg attggaatga
     5341 ctgaggacac aaataaggac ggatttttaa atcaaaaaga tagaaagcag gtttttgtct
     5401 acaatcctgt gagtgcaaat cttgtaggtg ttctaccgaa aaaatattct ttggaaaaat
     5461 ttcttacatc tcccggaaaa gaaagattgg tgatgattgt ttctttggaa gaagaaaaag
     5521 aagaatctaa aaagaaaaaa tctgcgacca cggtaaaact accagaaatc acattctata
     5581 tttatgatat tcgaaaagga agaggaacac ttgtagaacg tccttgaaaa ttatatttat
     5641 tagagttatt gaaagattaa ttttcttacg tttttcatta aaacgaatgg aaaaattgtt
     5701 tatagataga tatggaattt ttattgaaaa aatcgatttt caatttataa agaatgaaag
     5761 caggttatag acggtatatt atgaaaaagg aatttaataa acactaacct cattttggag
     5821 aagttagtgt atgtatatct attttgaaaa tttaaggttt ccttggcgga ctaaatttag
     5881 ttatcgtctt ccttattttc gaaaagttca aactacaaat gaactcaaaa aaacgttcga
     5941 tacggattgg gaattagaag acggatcgtg tatcaaagtt caacccagaa gaaaacgatc
     6001 ttacaggatg cttccaactc attgggatga caaaagttat tcaagagatc ggaataaaaa
     6061 ttggaaagag cttagaaaaa ctaaatggaa aaattgttaa atccatttca ataacgggtt
     6121 gaagttgagt atttgttcta aaactacatt gtttgttggt cgagttcacc gattcttttt
     6181 ttatgtgagt ttttgcagat ttaaaacttg cctaaaactt tagaacaacg tgaactcggt
     6241 taacgaatgc gaaagggact attagttgta ttcttaaaca cgacttactt ctccggaacg
     6301 gattttttcg atcaaactga acgttgcaga ttctggttcg atgtctaatt ctttcttcag
     6361 agatttttta aattcttggt atttacgcag agcttcgttt ttacgattca attggaaaag
     6421 ggcttcgaaa tgaaatctcc aagctctttc atccaagtcg tctagataaa tccaattcgt
     6481 agaatcatct aaaagttttt tgatttcatt tttctctgaa tctttttcac ataaaaattg
     6541 gaagatttcg attaagcttt ttcgaatata ttctcttcta atttccgatt ccggaaaata
     6601 aagatcgaat tcaaaaaaaa cgcctttgta aaaactcctt gcgcaacgaa attcttgaat
     6661 tgctaattca gtatctcctt tgcgtataga ttttattcct acttggtagt gtttttcaaa
     6721 aagttgaaag tcagtctgaa ctaaatcctg tctaaaaaat aaacgatctt ccgaaaaaac
     6781 gagtgcttct ggatttccga taatttttct cagacgaaaa caaagagcgt gtaaactatt
     6841 gagcgctttt ttttcagaca ttttaggcca gaggaactca agcaactctt ctctatgaat
     6901 tcctttttca aaacgaatga gaagaatttt gagaagtttc aacattttct ttttagtaga
     6961 gatttccttt tgaggaatcc gaattcctcc tctttctaat tccagattac cgagagtgcg
     7021 aataaaaaaa ggattcttat cggaaagtgg agaattgatt ttgatcggat gaattttttc
     7081 tttttggttt tcatattcta tcttttttac tttgggcaaa aaagaaaagg cggtcggttt
     7141 tttaggtgaa gccaaaatct gtttgaattc ttctttagat tttttttcga attggttcga
     7201 tttgagaaaa aaatcaacgg agaacgatag aattaaaaaa ctaaaatgag aagtataggg
     7261 taatggaatc aaattgattg ttactaaaat gtctaagagt gcatttgcac aaaacaatgt
     7321 gaatcctata aataaaaata aatttttgaa tagataatgg atgaattgag taacaacctt
     7381 aaataaaatc caaaagatag tcaaaattct agaaacatat aaataattaa ccaggaccgg
     7441 ttgatcggtt tcatagatta taattccgag agaagaaatt tttttttcgt gaagaagtcc
     7501 gatatgatat gaattgaaat caaataaaat tgctacggat aataacaagt tgagtagtat
     7561 ataaaaatat acgaaatcgg tgctgaaaat cttaagatag gaatttacga atagaatcaa
     7621 aaagattcca aatatgggaa gtataatatc ttctaatctt ttccagatta aggcttcttc
     7681 cggatttgtc gtgttgattg tttgtgtaaa aaataaaatg tataaaccat aagctatctg
     7741 taaaaaagcg aagtgtaata aatgtatttg atttctgttt ttataatata agaataaatt
     7801 ataaaacgct ttaaaagtaa gcatggtagc cactaagtaa caggagattt gataaagtgt
     7861 tatatccatt gttttgcgat tccttttgat gtctttgtag cctttataaa ttcatttttg
     7921 aatataagta gataaatttt tatcaacgaa aattcttttg ttgagtttat tgtttataaa
     7981 tgttgcaaag tttttaaaag aataaattga taataaagaa tattccaatt cgatttgaaa
     8041 taggtgggtt cgcctaaaaa tatacttaag gacttgagta ttcaattaac aagatgcaga
     8101 ccaaaatctt gattattgaa agaattaaaa attttataaa attattttaa gtttcataag
     8161 aaataagaat accatttctt actcgactat tgctgatctc tataaaattg aatactgtaa
     8221 attttattac aaaacactgt tttggtgcaa aaacagttta tttaaatttt acattcaata
     8281 aattgaatat tttgagagtt atttatataa cagtcatttt agagtattta tctactcaga
     8341 acttttaaac taaaatataa agctttttta tatctgaaat tactgaacct ataaaattga
     8401 atcctctaga tttttattac aaaacattgt ttaaataaaa gtattaggtg ttttactata
     8461 tagttctgag taaaaattag aaacagtctt tttattgaaa tgtgttttcg atttcgaagg
     8521 tggtttagct ttttaaaatt ttgtaaaaaa caaagctgga ttcaaaattt gagagtggat
     8581 tttggcattt taacgtggat ttgactgaga aagaatttta taaaagtata tgagttccta
     8641 caattttaga atttattttt aaaaacttga tttgtggtag ttctcacata atctgcaaag
     8701 ttcagaaaat aattatagat tttttacgtc gaacacacgt tatcttagga aaaatggttc
     8761 tcgattctct ttttaaaaaa taagtaagag gtatacgatt tactctaaaa tttctgagta
     8821 aaagactaaa aactgtgatt ttgttataaa cgatcgaaaa ccaggttttt gatcttagtg
     8881 ctattctaat cgaatttaaa aaattgaggg taaattcttt gattttgtat cttttcgcga
     8941 aagcctactt ttgtaggtct aaatttgggg ataaaaatta gaaaaatagt gaaaatttag
     9001 taaaaatcaa aattctaaga tggatcaatc aagaaatctt atgtttaaaa gcatcttgta
     9061 ttcaagttat aacccgattt tactctgttg atgggggtta aaaatctaaa tctgtttttc
     9121 ttaaagtcaa ttcgtaaaat atgagatttt cttgacaatt ttttgactat gattaccgta
     9181 agcgcgactg gaatcttaag ctgccttttc ccgggtcagt tgagaacttt taaataatag
     9241 aacaccagga aaggtcattt ctctcccgaa tcccgccgat tgattggtct aaccttgcat
     9301 tctattaaaa tttaggagcc agtaattttt agtaaggacc ctttctcatg aacatttata
     9361 taggcaacct cgcctatcag gcaaccgaag acgacctccg taaagcattt gagtcttttg
     9421 gagaagtaac ctctgtacgc atcatcactg ataagctttc cggcaaatcc cggggattgg
     9481 catttgtgga aatggcgaac aaagaagaag gaaatgcggc aattgacggc ttaaacggaa
     9541 ctcaaatccg tggaagagaa attaaagtta atgaagcgct tcccaaaaag ccttttcccg
     9601 aaaaatctag atctagatat tgatctttta aagggagaaa ggcgattgtt tttctccctt
     9661 ttctgaaaac aggtcttggt atattattgg gagaggatta ggatttttat tttctatatt
     9721 ctaatcattt catttttgtc tgtttattct taagtcctaa aatacgagtc atcgtttaga
     9781 gttaggtttt gatttgatga atagaactcc cacagatctc agatataata gtttaactct
     9841 aaaatgtggg aactcccaca gtctaagata taacagttta accctgaaaa tgtgggaact
     9901 cccacggtct caaatataac agtttaatcc tgaaaatgtg ggaactccca cggtctcaaa
     9961 tataatagtt taatcctgaa aatgtgggaa ctcccacaga tctcaaatat aatagtttaa
    10021 ccctgaaaat gtgggaactc ccacggtctc aaatataaca gtttaaccct aaaaatgtgg
    10081 gaactcccac agatctcaaa tataacagtt taactctaaa aatgtgggaa ctcccacttt
    10141 tagtcgaatt catattcgtt taggaacaaa atttaggagc tagaatttta acttatctgg
    10201 catctattta tgcaacacca ggggactata aatccgaaag gattctactc atgatttaga
    10261 aagatttttt aaatttttag acgaacttgc gttaggtgtg ctaaagggaa tcaattttcg
    10321 aacttatgtc taaaaactat gaagatcatt tacaaaaacg aaataaaaat gaatgttagg
    10381 ttagacctta ctaacagttc ctaaaatgat aatataattc gaaatacttt tttatcaatc
    10441 gaccattagg cttgcagatt ctaattctaa aagaattgag tttgacagat tcggcctgga
    10501 taaataaaat tttgagcatg tttgtaagag caaacgtatt tatttcgtat tcaaaaaata
    10561 tgattctatg gaaaaagttc tcagatttgg ttttaaaaaa aattagaacc actttttcgg
    10621 ttgaaatttc ccgtaacaaa tttcttgaag ttatgttcct tatcctagtt gtattgcagt
    10681 gtacttccag cgataaaaga attgcgtcta acgaatccgc agacggtacc ggaagttctt
    10741 cttataatga aagtgaagtg aaagaagaac aaactgaatc gtctttttct actcgatcta
    10801 cgtctataga agccgatcga gttagaggtt gtgtccaagg agattgtgtc tctggaacgg
    10861 gtgtttatat ttatgataac gatgacgaat atagcggttc ctttgtaaac gatcttagaa
    10921 atggttcggg aagaatgaaa tataaaaatg gggatcgatt tgaaggaagt tttaaggacg
    10981 acttaagaga tggaaagggg acttatattt ttaaaaatgg ggctatgtta gaaggaacct
    11041 ttgagatggg gaaaatgatt ggtcctggaa aagtgcgttt tccggataca agcatttatg
    11101 aaggagattt tcaggacgaa aaaaattccg cagaaggaat tatgtattct tcttttgatc
    11161 attccaagag acattgtaga atagaaaata aaatagttct ttgtggagga cctttacagg
    11221 agtctggaga tattaaacct cttcactaag aacttgcccc aaaaccgtcc aatgtgggaa
    11281 ctcccacaat ttataaaata gaagtttgta acaattgaat ctgtcgattc aagtccggga
    11341 aaaaactact acaaaactta ggtttatctg taaaatgatg taggaactac tacaaatcac
    11401 gattttacga accaattcta aaattgtagg aactcatact ttagaaaaat tttttcttac
    11461 gccgaactca cattatgcag ttctaagtaa tgattttagt cgacaaaatc ttcttagaaa
    11521 aagtgaaatc attgaattgc taaatgatga gctaaaaaat atttgtatat ctcgattttt
    11581 gtagtagggt cgttaacttg tcgaatggtt tagttgcatt ttcatttttt taaaaaacat
    11641 ttttaaattt gaaatcaaaa gacaatttgt tgttcaggtt gcactattgc agtaaatatg
    11701 tgggttcttt ttaaaagtat ttgatcttat atgcttacaa aacatattga taaaatataa
    11761 attcggtata agaaaatttt agcgaaccgc ttgcgactgc acttttggtt attcttttgg
    11821 aatttcaact taatgaaacg cttctcaact cagtgttttt actccctacg aatccctagg
    11881 ctggtcgcgt ttcagagtgc aacataataa tcgctttcac attgattact gatccctatg
    11941 aaaataaata ccgttagttc tatcacaaaa cgctgattct atgtaaaata ttagtacttt
    12001 attgtataat tatgagtaat gcttgaattc acgttagaaa aagtcatttt tagaactttg
    12061 ggaaaatttt aaacaaattg tgtttgagat atttttttaa aagtttatat gaatatttaa
    12121 atattcttat aatagagttg ttgaaaaatt ccatagtgaa gattcgcaaa attgcttcaa
    12181 ttgtccattt caattcaaca gaaacaaatc aagaattaat ctttcaacaa ctctaatata
    12241 aaaaagaatg tatttagttt tttcttgtaa ttgcaagtaa ggcggaagtt tctaaaactt
    12301 ttttaccgta tttttgttct aaggttctac cacagtctaa aattagatct ctggaatttt
    12361 gaaaattttt gcctgctaaa acattttgaa attgttttat gaactcggac gcagaaattc
    12421 cgattgcgga atgggttcgg tccgaaatta aaacccagta ttcacctgtt tttaaaacgg
    12481 ttttatgaat ttctaaatcg acagctttgt agtcaaaata acgcgccttg tttttttcca
    12541 aaacaatgaa ttcattattt ttgtaaacga atgcgggaag ttcttgaaag tgaatatatc
    12601 ctagttcccc ggttttagtt ttaagataaa aaagcgaaag atttaaaaat ggaatgggca
    12661 ttttggaaag aattttaccg attttaaaaa ccaattcttc tcctggaatt tcactcgttt
    12721 cgttggctaa agaaaaaatt ccttctatcc tggctttaaa tgccgattct aaaattcccg
    12781 gacttgaaaa ccctgccaaa ataccaacac aaccgtcagc acttggaact acactcgtat
    12841 aatcacagtt agaattccca ctcattctgg gaaaaagaga aacgtccaga tttaaaattt
    12901 taggtaattg gattctataa aaagctcttt gaattgaatc cgcaatttcc ttatttattt
    12961 cgcctaacgt ttcactggac gggttctcct tggattcttt ttgctgaaag aattttaaac
    13021 ggaaagcacg aaccaattct ccgatttcat catccctttc ttctgcaggc gtttcttcat
    13081 agacttcgtt tccccagtct tgagcaaggg ttaccaaaga acgcatcgaa gaatagataa
    13141 gtcttacaaa ataaaatact aaagaagcaa tcagagtgga aaatgaaatt gaaagtgcaa
    13201 gacggatgga aagagaaatt accttttgtt gtcctaaagg agatttaaga ataatgtcgt
    13261 ctgtaatcgt ataaacgaga aagaataaaa aactcagaac gaaaactgcg atcgataatt
    13321 taagtttgga aggaattttt gttatcaagc tattctctct ctattatttt catgagaacg
    13381 atagatacta taaacaaaac cgtcaacggg acaaataaga ataacatcga aatcaaatct
    13441 ggtcccggag aaagaactgc ggcggcaatc gcaagaatta taatcgcttc tctccatttt
    13501 gaaaggagga aagaagaatg gatgattcct aaaccaccaa gaagaatgag tataatggga
    13561 agctgaaaag ataaaccgaa aatcaaatga atgttgaaaa aaatttcgta atattcatcg
    13621 attggaagtc tggcttctac atccaggggc cggaagttga ctaaaaaaat tcttaaaaga
    13681 ttttcaaaag cttctgtcca acaaagccaa atcccaaacc aaaagagaag tgtgctaaaa
    13741 aagattagaa atttaccgta tcgatccgct ttggaatcga gtgcgggaga aataaaactc
    13801 caaagaaaaa aaagaacaaa tggaagacct aacaaaatag agatcataaa tgaacttttt
    13861 aagtagatca taaatggagc cattaagttg atctgaaaga atgtcgcttg tggacctaag
    13921 acatttttat aaggttgtgt gagaattttg tgaatttctt ctccaaaaca taaggaaatt
    13981 cccatgatga cagttactac aatgagggat ttgataagaa ccatccggag ttcttccaaa
    14041 tgatctccta aggtcatata tttttccctg tctcttggta cggattcttc cggataagga
    14101 aggttttttg attttttctt tccagccatt cctagaatgg gttttgtcaa gcggatttgg
    14161 actttttgga tttagaagtt tttgtttctt ctttcggaac cgaacgctct tgctcttggc
    14221 tgatttgttg ggaagaatca tccgattcac ctgttaggga tttacgaaac gatctgattc
    14281 catctcctaa atcttttgcc aaagaaggta acctttttcc tccgaaaagt aaaagagcga
    14341 tgaataaaat gagtagaatt tcagtccatc cgagtgatcc gaagactgcc aagggtgcaa
    14401 acatatttaa atacctcaat tagcattcag tgcttaaaaa cgcgaaacac atttcagctt
    14461 ctttgttaga cttttacttc cctgttatct gtcaaatagt aagtaagagg ctcaaaagag
    14521 agaggtataa ttgtgaacag aattgatctt aaatttataa tagcctcata atttccaata
    14581 gattcttgta tcacgaatgc gttcggaaat caaaaaagcc ttagtttgag ttttagaatg
    14641 tttcctaaca aaaccagttt taggtaatag ttcccacatt tttagaaatc agatttttaa
    14701 gtagggatgg gaaagaaatt tttccaaaaa atgaaacgat ttggatcggt tctgcccttt
    14761 ttcattttga aaattaccga tattctaagt atatcagttg ggaaaagatg gcactcaaca
    14821 aagaacaaaa acaggaattt gcggagaaac taacggactt taaagtctat ttggatgatc
    14881 tcaaaaaaga aagtaatcta tttaaatctc aattgagaaa agaccctaga ttagaaccgt
    14941 actatcaaat tgctttatct gtaaacgcga tcaaaatgat caatacctgc cttttggtca
    15001 atgacctaag tgttgcgatt ttagacatta aaagtgatac gtatttaaat accggaagga
    15061 aagaaattta caatgcgatt tccggaatgg aaaaagtagt aggagccgat ttcgaaggca
    15121 gtttagcaga aaataaggat ttattagcaa aaattccaga atttctacca gttcaaagac
    15181 tgaattttat caaagcgatt cgtcaagtaa caaacaaaac catagacgct tttggaacca
    15241 atagtaagtg gaaatggagt tttccggaaa tccattttaa aattgcagta ctatgtaaaa
    15301 acatcttcga tttccgcgca tttgaaaaag aaagagattt agaaaatcct cactattata
    15361 ttcggcagga acattttaat ttgattcttg aactatgtaa ctacgccgca caggaatata
    15421 ggactaaatt tgatctttct acacaagacg caggggattt gaaaaagtcc atcgcaatgt
    15481 tggaagtaaa ccgtaaaatt ctacagacta caggtgaaac agaagattta gagaagacaa
    15541 aaactttgat cgaatctctc caagataaag tcgaatccat agaggcagat aaggataaaa
    15601 agaaaaagaa aaaatagacc ctgtgagtct gatctgtatt gtaggaaaaa aggagaaaga
    15661 atcaaagatg gcattggcag aagtcaacga tacaaatttt aaaagtgaga catccggagg
    15721 attggttctc attgattgtt gggcggaatg gtgtggccct tgtagaatgg tggctccggt
    15781 tttggaagaa ctttccggtg aattggatgg gttggtaaaa atcaaaaaac tgaatgtaga
    15841 tgataatcag gatacagctc aaagtttagg gatttcttcc attccgacat tgttgcttta
    15901 caaagacgga caacttgtcg ataaagtaat tggggcactt ccaaaagctc aaattaaaaa
    15961 ttttatagaa agacataaat aattttttta cttctttatt tattatgctg aaagaaacat
    16021 acaaaggtta tacggaattg cctagaggag ggtatctcat tgatacttcc gagggatacc
    16081 ttcagattgg ctcaccgccg gaaacgatta aggatacaat ggggcttgaa aaaaagtctc
    16141 ctttggtatt tatcttaccc aataaattct ttcatgtgga gaaaggaatc agtactgcag
    16201 aactggaatt tccgatctac tataacttct ttttaagaca gaaaaaaaca tttatcgttt
    16261 gtacggaaga acaaagaact cagttgataa ctgtactcaa agaatctctt atgggacctg
    16321 ataatatcaa tctcaaaagt gagtatctca acggagaaca atcttttgga ttccccgata
    16381 tgaaagcgga aatggcttat tttcgtggat acaagggatt agacgacgta gtcgatttta
    16441 aagtattcga tgcagaaaat aaagtacatt atggaaatgt aattattggt aaactacaaa
    16501 atggagattt tcttatccag gatggagaaa gaaaaattga ggttccagga gaagtaggat
    16561 ttaatatcaa atacgatatt ggagaaagac ctactgaacc atttcaagct ccactccttg
    16621 caattacttg tcttggacct tctcacggat ttgatccgga ggataacact tctggtttta
    16681 ttatctggtt aaatcaccag ggaattatgg tagaccctcc cgtaaattca acggagtggt
    16741 tgcgtcagtc aaacgtaaat cctaaactaa taaaccatgt cattttaact cattgtcacg
    16801 ctgatcatga cgcaggtacg tttcaaaaaa ttctggaaga aaacaaaatc acgattcacg
    16861 caacggaaac cgtgatggat agttttctta ggaagtattc cgcgttgact aaaattccta
    16921 aaaaggaatt acaggaacta tttcacttcc aaccgatcat tatcggaaag gcgactatga
    16981 tcaatggggg agaattcaat tttcattatg cacttcattc tattccttct gtaggttttg
    17041 aatttttctt tcaagatcag tcttttattt atacttcgga tcatttaaat gaacctgaga
    17101 ttcacgataa aatgtatgcg cagggaattc ttcctgaatc tagatggaaa ttttttaaag
    17161 agtttccttg ggaaagaaga atcatttatc atgaagctgg aattcctcct cttcatactc
    17221 ggatcagtta tttagcttct cttccccctg aagttcagga aaagattacg gtatatcata
    17281 ttgcaagaaa agatatgcca acgggaacta agttgaaact tgcaaagttt ggaattgaaa
    17341 atactctgta tccggaaatt acacctccga aacatatcga agcgtataac cttttagatg
    17401 tgttgactca gatcgatatc tttcacggat ttccgatcga aaaggctaag gaatttctac
    17461 tcattgtaaa cgaagaaaga tataaacgag gagatcagat catccgtaag ggaactccag
    17521 gagataaatt ttatatcatt gcatctggaa atgtcaaatt tgaggggctc aatcaggatg
    17581 aaactggtca aggaccgatc aaacggtacg gaacgtatga gtattttgga gaagcatctc
    17641 ttgtgttaga tcttccacgt gctgcagacg tttatgccga aacggatgta ctcgcactta
    17701 cgattgaaaa gaataaattt ttacagttta tacgaaattc agatcttaaa agtaatctaa
    17761 caaggttaaa cgaaattaga gattctaatt cttggaaagc attggctgaa tccagacatt
    17821 tccgaggatt gaccagtcat cagatcactc agttagaatt gatcatgact ctgcataaag
    17881 tgaacgaagg ttcaatcctt gtaagagaaa aagaatttta cggagatgcc tacattattc
    17941 gcagtggaaa agtaaatgtc tatcagaacg gtaatttgtt ggccgaactg acagacggag
    18001 acttcgttgg agagatttat aatatctcta agaattttgt atctaattat acgtttagag
    18061 cggaaacgga tactgagtta tattccattc ggcaaaatga tttggtcgat tatgtgaaga
    18121 agaatccagg cgtttacatg agaatgaata cagtctacgc gtagacgttt gggagaaatg
    18181 aatggataga attcttcaat ttacggaaga acatgaatcc ttccgtacga tggctagaaa
    18241 atttttcgaa acggaagttg caccgaatca cgaatcttgg gaaaaagtag gggttgttcc
    18301 gaaagaaatt tggaaaaaag caggagcaaa cggactttta tgtccagatg ttccggcgga
    18361 atatggcgga gccggtgcag attttttata taacgtaatt gtaatcgagg aatcttcaag
    18421 agtaggaaat agtggttttt ttatatctct gcataacgat gtaattgcac cttatattac
    18481 ggcttacgca aacgaagaac aaaaaaaacg ttggttgcct ggttgtacaa ccggagatag
    18541 tattcttgcc gttgctatga ccgaacccgg agctggttct gatttaaaaa atattagaac
    18601 ttccgctatt gaaaaaagtg atcactacgt agtaaatgga caaaaaacct ttatttctaa
    18661 cggacagttg gcaaatttaa tcattacggc tgttaaacat gataacggca cgatgtccct
    18721 tctgatggta gaagaaggaa tgaaaggttt tgaaagagga agaagattag aaaaaattgg
    18781 tctgaaagct caggatactt cggaactgta ttacaacgac gtgattgttc ctaaggaaaa
    18841 cttgatcgga aaacaaggac aaggttttcg ttatctcatg caaaagttgg ctacggaacg
    18901 attggttctt tccatcgcag ccgtagaagc gaccgcactc gtacaaagaa ttacccttca
    18961 atacattaaa gaaagacagg ccttcggaaa gaaaatcgga acctttcaga acattaaatt
    19021 taaaatggct gaaatggcta cggaactgga gatgtgccgt acttttgtag ataagattac
    19081 tctggaaact atagccggaa gatcaaatac cgcagaagcc tctatggcaa aatggtattc
    19141 gaccgaaatg caaaaacgtc atacagatga atgtttgcag tttttcggtg gttacggtta
    19201 tatgatggag tatccaatcg cgagagcgta cctggatgcg agaatccaga caatctatgc
    19261 gggaactacg gaaattatga aagagatcat aggcagaagc ctgggactct gaaataaatt
    19321 tctaatggtt cccgtcgaat gaaacggggt aatgatgaat accttccgca gtttagtggt
    19381 aggaaagttt tttcctattt tagttttttc tttcattgga tttttgaccc cggctaattc
    19441 gctgattgca caaatcgaat gtagcggtgc ggcctgtacg gtcattccga gtaatatttc
    19501 ctctcagttt aacggactgg aatacgagat tcatacaaaa tatctaaatg aagtagtcga
    19561 ctcgatggaa gacgccgctt tattgactac gatcaattct tctatgatgg gtaacggatc
    19621 gatcaatcga tttcaagtcg gagcaggact ttccgcggcg ggagttaaga atgacgatat
    19681 acagattcaa tacggtggaa ttactcttcc gaatttacca aacggaggag cttctcttgc
    19741 tcctacgttg atggccggag tcaatttagg ttggttgact ggaaatggac ccgctgatca
    19801 gaaagataag gatgaaaaag atgacggagg aagatctttt cttcatagaa tcaatatttt
    19861 tgctcacggt tttcaaggaa aattggatca aggagacttg aaagagctca atgatcaatc
    19921 agatcaatat aaattttcgg gcaattacaa ttcctttgga gctacagttc gttttcaatt
    19981 gattcgagaa cgttatacgc gtttggattt ttttggtttt accggtctta gtttggggct
    20041 cggatttcat cgtaagactg aagaaatgaa tttaggctat tctccgacac aaatacctaa
    20101 aatttcattt ggacctgcta caggacgttg ggatgccgat ttcgctttgg attatagatc
    20161 taggtctcag tctttgccga ttgatattcg aaccggggtg cgcttgtttt attttcttac
    20221 gatttttgtc ggagcgggaa tgagtcaaaa ttctggaaat tccaatattc atttaggtgt
    20281 gaccggcccg atggtgctta ctctagatgc ggcagccgcg ggtttgccta tagatttttt
    20341 aaaagggcag gcggccagtt cgacgggaaa tcttgccatt cgaagtcatg gagacgcaaa
    20401 agctaaggat agtgtgaatt atcttttggg aggagtcgaa atcaatctac tcacctttaa
    20461 aattttagta gaaggggtgg tttccgacaa gatttattct gcgaatgtag gagttaagtt
    20521 tgctctttga taaaacggta cgtttcttgc tatcttaata gatagacctt cataaacatt
    20581 tgttttttat gaagattgct ttagaaataa acagaatgta tttgaggaaa ccgtaatgat
    20641 ccaaacatcc gcagaatctt ccgttcatat ttcttgtatt ccaagagacg gttcctatgc
    20701 gttaaaagtg aatatttcta ataacgaaat cggaattatc tatagagtta ccgcggctct
    20761 ttttgtgaga ggttggacaa tcgaagaagc tgtggccgaa acttcccaag acggttatat
    20821 tagcgatatt ttcatcgtta aaagtgtgga aaatcttccg atgactgaag aagctcttca
    20881 tcttattcag aatgatttga aagaaatgtt tttccaagga gtttccgttt taaattactt
    20941 agaaagattt ccagaaaaag ccgaatattt gaaaaataaa gaaaggtgtc ctatagaatt
    21001 gtttttattc aattcacagg gaagcgattg cactgttatg gacttaagaa tgaaagatag
    21061 acctggtatt atttttgaag tatctcaact tttgttttta tacggtattg atattctttc
    21121 gtttaaggcg gtgaccgatt ctaattcagt tcgagatatg tttttacttc gattggagaa
    21181 cggaaataag ttagatgaat ctctccactt tgaaaaatta gcaactgcgt tgagaactat
    21241 tttgtaaact ataaaaagtt gttttaaaaa ctcttatagt ttacgcgagt tcatgtagaa
    21301 aatcgtggca aataaaaagc tcaatattgc ttcttgaatt cagcatatcc tttccacgag
    21361 ttgtttgagt aaactcagta aatgcttcat gaatctgtct actaaacgca aaacaatatt
    21421 actttcgcat ttggttatac taccaaattc acgttagttt ttataataaa gttcccacaa
    21481 ttttgggaaa ttggaatgtt ttgtatatta aactaataga gttattaaaa aattccatag
    21541 aggtggttaa caaaactgct tcaactggcc attctataaa acagaaatag gatggagaat
    21601 taatttttca acaactctaa tgtaggagtt actacaaact ttgtattttt taagatgtac
    21661 aaactattac tggtttctat ttaacgtgag ttctaataag agaaattaaa aaaaaatttt
    21721 ctaaaagtag tagttcctac aactttagaa tttgtgttcg taaaatcata atttgtagta
    21781 attcccacat tttaagaatt gatctggtaa aattcaaatt ccaacttttt tcagaaaaat
    21841 gaatcatgtc cgaactcacg ttagttattt tattgtttat tcatggttat ataataaaat
    21901 actaaatatt ttgaactgag acatgatttt gcggttaaaa tttatggtac tcaattttat
    21961 aaagatcagt agtttttaga ttctactagt tttggttgtt tcaatttcca tataaaaagc
    22021 aaaaataaaa aactaacaag cccagaagtt aaaaatgaaa ttgctggacc tttactaaag
    22081 taaatcagac aaaatacaaa aggggccatt cctcttccta aagaagcgag acttctaaac
    22141 attccgaggt tggttccttg ttcttctttt ccagatacaa gagagactaa cgtagataag
    22201 gaaggatgaa gtagggcgct tccagaagct aaaaaagtaa gtgaaataaa aagttgataa
    22261 gaattagaaa cgaagtataa aataaaaaaa cctactaaca aagagaaggt tcctatacga
    22321 attaattttg tttcgtcaac ttttccggac agtcttctaa aaactcctcc ttgaatcagc
    22381 acgataatca ttcctatata aacgaaagta aaaccgattt caataggttt gtagttcaaa
    22441 aattgactga gataaaaatt gattgaaaat tcgaagccag aaaacgcaaa tacgaaaacg
    22501 aagtaaaaaa tagaatataa aacgacttct ttatttttag aagtgaaaac tcctaaaatc
    22561 ggatgaattt ttttcttttc taacaaatct ttttgatcga atgtttcccg aaaccaaaaa
    22621 agaatcataa gcagattgat taacgcgatg attgtagcgg caagagcgga tgcaggaaac
    22681 actgtaaacg ttaaatctgg aaacacaagt ttcaaaaagt ctaaattgat tttggcgaac
    22741 aatcctcccg ttggagggcc tgcgataaaa cctaaaccca caccggcacc tatcattccc
    22801 attcctttgg cccgatcttt ttcgtttgta atgtctgcca tcgctgcaga cgctacggat
    22861 atgtttcctc ccatcgttcc ggtgattact ctggataaaa cgaagaaaga aaaacttccc
    22921 gaaaacaacc aaattacata acctaaaaaa cttccaaagc tagtgagaac taataccggt
    22981 ttgcggccta catgatccga gatccttccc cagatcggtg caaatataaa ttgtaaaata
    23041 gaatagagac ttgctacgat tccaccaaaa agagctacaa ataaagaacg atctccggaa
    23101 gaagcttcca gtaaaattcg agtccagtca gcaaattgat ctaaaaccgg atcaccagat
    23161 tgagaaagaa atatcttaag agtttctgga aagatgggaa agattacaga aaatcccatc
    23221 atgtctatga atacggtaaa aaaaagtacg aaagaaattt tattcatacg aagttgaaag
    23281 gcctgaagac aatggtcttt caagccgttt accttgtctt aacattttca gaaaaagtag
    23341 ggttattatt ttttacttaa gagatgtttt aattcatcta aggtattttt tgcagccgct
    23401 ttgagaggtt ccggaataga agattcaatt tcagcagaaa gccgaatgaa attttcctga
    23461 agttttgcaa acgcttgttg tctactctct tctcccttcg aaagaatttc agttgcatct
    23521 tgaaccgttt tattgagaag ctctcgaact cggttggctt ccatactttg gtttatttca
    23581 ccttttgctc ttagttcctg gtagatttta tccaattcgg ccagggactg tttaactttt
    23641 tcttctccgt tttgaaatag tgcgattcca gcgtttagaa tatccatcaa taacctttcc
    23701 aatctgattc tccttgattg agcttgatcg gtgattgtag aactcatacc gattctaagt
    23761 cgtctctttt ttggaactat atcaggaaaa ttaagaattc tcgattaact ttttgatctg
    23821 atctcgaatt cgggcggcgg tttcgtagtc ttcggttctg agagcattgt ttaaagattc
    23881 ttgtaaaatt tccaattgtg ttttgggaag ttgagaaatt ttttctctcg caatagattc
    23941 gcctggaatt tcttcgtctt tcatttcaat tccggcttct tcgattactt ttttagcgag
    24001 ataaatcgga gcgtttgctc tgagtgcaag tgcgatggaa tcacttggtc ttgcatccaa
    24061 tacgattacg tcttcgtctt tgcggagagt aattttcgca taaaaggtgt tatctataat
    24121 ttcttcgatc gaaattttaa tgatacttac gtttaaagtt ccaagaagaa ctgtcattaa
    24181 atcgtgggtc attggtctag gtggttttgt tccatccaaa accgaagtaa tggaatgagt
    24241 ttctaaaggc ccaataaaaa tcggtactac tctagaatcg gaatcatcct tcgttttgag
    24301 aaagaccgca aagcctacgt ttgtcagaga aatatccgaa atttttgctt ctacaagatc
    24361 cattctcttg gaggctatcc ttctaatcct ttggtgtcaa attctttact ttactgggaa
    24421 aattaatcca atttttggat ccaatcgtga aagccagcgc acatttctcg aaccgttggc
    24481 atatgaaata gaattcctaa atgtccttga tcgaatttta caatttgatt gttggaggaa
    24541 ggaagggccc ttagttcttc ttccacggaa tttactggaa caatcttatc taaggtgcct
    24601 agtacggaat agattggaag ttggaagttt ctttgcagct ccgtgtagtt gatagaaccg
    24661 tcgaaggaaa aaaatgcgtg gtctttgctc aattgagaac gtataaattg cagaattact
    24721 tttgtggatt cttcgcaaaa aatatcttcg attagaaaat accattctgg aggagaaatt
    24781 tgtctgtaac ctacaaaatc tcttagattg acaacttttg tgctaagttc gaaagaaacc
    24841 gttcttaaag aagaatgaag gcctaataag aacttaaaga atttattcag gtctactgtc
    24901 ggaagagtag attgaagaga aaaagtagta atatcaaaaa ggaaatcaga aatagattta
    24961 gctggtagta agctgagtcc agttttaaga gcactcatcc caggaatatt ggttcctaca
    25021 gaaacaaagt tcggagaagt aactgagata attccagaaa ttgtctcctt ggggtcggga
    25081 agagaaactt tgttttgagg atatttagcg atgaaggttt cataagcgga tacgtaataa
    25141 cgaggaatca ttccccccat actatgcccc atgactacga tcttttcttt aggaaaactt
    25201 tcccgaatcc agttgagcac ggctggaaaa tcttcttgga tgaaatcgtc aattgtccaa
    25261 ccttctttga taccattgta aggaagtgtt tgtctggaac gaccccgcat atccatagaa
    25321 aaaactcgat agccatactt aagcgccatt tctctcgcta ctttgtccat cacagatctt
    25381 ctacagaaaa accctgggat tagtagaaga atcttcccag tgccatttgt tttttccggt
    25441 tcaaatcgtt ttagactgac cgaaaaacca ttgttagacg gtatgatata actcgcatcc
    25501 aagcgataag aacagttata agtatggcaa tcgaatatga tcgaagtaac tggatgttgt
    25561 tgtccaccgg ttcgagtgta atagagatgt tttgcgtaag aatgaagatc tgccttttca
    25621 atattcttct tagcgatata aggatctgct ttattatcca tttctctagc gactacaaag
    25681 tctacaacgt cgtaaaaaga acttaactgt tctctaactt cttctctttg ttcatcgctc
    25741 attctatctc tgcgaattcc ccagatcata ccgattggat ttccttttac aaaaagagga
    25801 attccagcgg cgtagttcat ggtgccagaa agaaggtgtc ttaagttcgg gtgaatttta
    25861 tcgtctttga gactactgaa aacaacttca ggacgttttt tagtttctac ggaaatgatc
    25921 gcttctcgga taaagtttgc ggaaagatta tcttggtctt ggatagaaac gggaagggtt
    25981 ctattgataa actcttgaat gtctctgaga ccgattctgg tagcgatctc tttcatttta
    26041 aaatgagttg cagaagcaac tattttaaga tttttatctt ggatcgcttc gaatacggcg
    26101 taattaaaca ccggttggtt atttgtgaaa gttaatgcga caaatttatt tacgaatgaa
    26161 gaccatactt tttccacaaa cttatatgtg gttccgggaa taggaaagat aaatatgtca
    26221 tcggccgcaa cgttaagtcc gctttttcct cttcttttac gagatgtgtt ttttttttct
    26281 aaaactccag ccattctact gccagaattg tcggtgaaaa cttttgtgcc aacctggatt
    26341 taaatgattt tttagtcttt ttaagcgaat tctttctaaa aaaattcagg ttcaaacgag
    26401 ttgtaaattg agataaaagc tgtaaagtta gtaaaaaatt tttttatact tagaaaagta
    26461 ttctgtttta aaaaatagat tcaaaaatta taaaatacta ttgtatcaaa tatctgtttt
    26521 tataatacct cgggcgtgcc cctgcgagat tttagttttt taaaaagaat ttttttgaga
    26581 ccgcagggtc gcgtcttcta caagctcgcg catttgcgct cgtccctacg ggacgcttac
    26641 gcgctttccg aaccgctcac gcattgattt tgttaagcaa atagaaattt ttgaatcata
    26701 tgttctaatt aatgaatttt tcagatatag aattctgagt gtaaagagtt tgtttttaag
    26761 attcaatttt tcttttaata ctttttgtgg tattttttaa agtaagatag aaatctggaa
    26821 aggaacgaat tgaaaataag tcgtctcaaa aatatttcaa agtaaaacct ggtgaataac
    26881 ttattctatt aagatttatt tcaaagattt tttattaaga gtttgtccca aagcctcaaa
    26941 aaattttaca cgataatttt ttagaaattt ctaatgaaat gcagtagttc ctacaaatta
    27001 ggctgcatct ggcaatttga gaacttctga gtagttataa tgtcgttaaa ttttcgtggt
    27061 agttcccaca ttttggagtt ttgggataag tttttaatac gagttcaata taaatttaca
    27121 ctaaattcaa attctttact cagaactata taataaaata cttaattttt tgcactgaaa
    27181 caaggctttt gtgattaaga tttaagctaa tcagttttgt tgaaattagt agtaaacttg
    27241 ttttaatatc ttaaaagaaa taaatgataa ttctttagaa gtttctaata aagtgctgga
    27301 gttcccacag aaatcgttaa tctggaagtt tgcgagtttt ccagtagttt cttgatcatc
    27361 aaattttcgt aatttttaaa tttggggata ggttttgtgt tatttttatg tgctgaagaa
    27421 cggtaaatgt gggaactact acgaagtaat cgtactggca gctgtataaa ctatatgtaa
    27481 atcactttga attgccgttt agaagcagaa ccccctaaga tctatgata
//
LOCUS       PFBFCONG_8             28505 bp    DNA     linear       08-DEC-2021
DEFINITION  Genus species strain strain.
ACCESSION   
VERSION
KEYWORDS    .
SOURCE      Genus species
  ORGANISM  Genus species
            Unclassified.
COMMENT     Annotated using prokka 1.14.6 from
            https://github.com/tseemann/prokka.
FEATURES             Location/Qualifiers
     source          1..28505
                     /organism="Genus species"
                     /mol_type="genomic DNA"
                     /strain="strain"
     gene            220..1017
                     /locus_tag="PFBFCONG_00125"
     CDS             220..1017
                     /locus_tag="PFBFCONG_00125"
                     /inference="ab initio prediction:Prodigal:002006"
                     /codon_start=1
                     /transl_table=11
                     /product="hypothetical protein"
                     /protein_id="X:PFBFCONG_00125"
                     /translation="MNPLKFMESRLGRFPKSYRKIVLKTYLITIVLVFSFAFPSLVAG
                     LFFALIGNQKRKNASFLKGSAVWADAIIWMTKTRFFKIGEFRIPSKGHLIFSNHVNEL
                     DFPYDCLVINKPYLANQVIKKTLIAYWWMKAMGSQVFETTKAATIAVSVRNVLKGLDT
                     TSFVVYPEGHNSYREEIQPLQKGMIKLAWENKIPVAIVLKSGLTGYQTLEKGFVVAYK
                     QAGIYDPTQYSSWEEFKDFIFETMDREKKALDSMLSSEVQKESVLVS"
     gene            1014..2477
                     /gene="accA1"
                     /locus_tag="PFBFCONG_00126"
     CDS             1014..2477
                     /gene="accA1"
                     /locus_tag="PFBFCONG_00126"
                     /inference="ab initio prediction:Prodigal:002006"
                     /inference="similar to AA sequence:UniProtKB:P9WPQ3"
                     /codon_start=1
                     /transl_table=11
                     /product="Acetyl-/propionyl-coenzyme A carboxylase alpha
                     chain"
                     /protein_id="X:PFBFCONG_00126"
                     /db_xref="COG:COG4770"
                     /translation="MISKLLIANRGEIAVRVIRTCKKLGIKTVAIYSDADRDSPHVKL
                     ADESVYVGEPSPASSYLNISNILEAIKKTKTDAVHPGYGFLSEKSEFAKALEKENVLF
                     LGPSPESMELMGDKINSRIKMEASGVPVVPGYNGQNQDPKILQKEAEKIGYPLMIKAT
                     AGGGGKGMKRVYKSEEFLFALESAQREAQKAFGDGTVFLEKYVETPRHIEVQVFGDKH
                     GNVMHLFERECSIQRRHQKVIEESPAPNLPISLRDEICRVAVKAAQSIGYVGAGTVEF
                     ILGRDSKFYFLEMNTRLQVEHPVTEYITDQDLVEWQIRVAEGKKLSELTKGKTVIQNG
                     HAIEARIYAEDPENNFLPSTGILEYIEFPDREFLRVDTGVETGSEITVYYDPMIAKMI
                     AWGKTREECTARLKESIDSTVIFGPVTNTFYLSGILSHEEFKKGNTHTHFLEEQTILF
                     TPEKDVQADAFSFAAAALSEKKKSQGIWEAVGPGGFW"
     gene            2474..2974
                     /locus_tag="PFBFCONG_00127"
     CDS             2474..2974
                     /locus_tag="PFBFCONG_00127"
                     /inference="ab initio prediction:Prodigal:002006"
                     /codon_start=1
                     /transl_table=11
                     /product="hypothetical protein"
                     /protein_id="X:PFBFCONG_00127"
                     /translation="MIEENFRFRHREEEIPVRVRSGSPGDVSVSITLGGVVHDFRISR
                     NFQSEGNGLFSGPGNHWRILRKGNQIFIHHKGWNTKVLLSNREIHLEEGSGGLIKSPM
                     PGKVIRIGVSVGTTVKKGSVLAIVEAMKMENNLLSPGDGIVEEVLVKEGNMVSQDDVI
                     LKLNLG"
     gene            3629..5341
                     /gene="prfC"
                     /locus_tag="PFBFCONG_00128"
     CDS             3629..5341
                     /gene="prfC"
                     /locus_tag="PFBFCONG_00128"
                     /inference="ab initio prediction:Prodigal:002006"
                     /inference="similar to AA sequence:UniProtKB:Q99V72"
                     /codon_start=1
                     /transl_table=11
                     /product="Peptide chain release factor 3"
                     /protein_id="X:PFBFCONG_00128"
                     /translation="MALNLVGISRSNCLFGLVDDSRFYKKNLEGGRSKIVSDTVEQKS
                     NRTIEEETRRRRTFAIIAHPDAGKTTLTEKLLLYGGAIQLAGAVKARKNRKAATSDWM
                     EMEKEKGISITSAALQFEYSGHVLNLLDTPGHEDFSEDTYRTLIAADTAVMVLDAGKG
                     VEPQTIKLFKVCRDRGIPIVTFINKMDRPTKNLFSLLDEIEKVLEISAVPMVWPIGTG
                     VDFSGVYSRKDKKILTYDKTPGGSQKSAFQTSGVNDPELDSRFEDWVIKTFREELELV
                     EGGISEFSQEDFLDSKITPVFFGSAVNNFGIQLFLDEFIKIAPPPLFFPLKDGSKLDP
                     IQTPFSGFIFKVQANMNRQHRDRIAFLRVTSGKFERGLNVLHGRLGKSVKLSSSFAFF
                     GQDRNTVDEAYPGDIIGLVNPGTYAIGDIVASSKVPDLKSLPVFAPELFATISSSDTS
                     SMKSFRKGIDQLAEEGILHLFSSQTIGGGLPIIGAMGQLQFEVFRRRLLDEYNAPSTI
                     TILPYVISCWIGQEDLGKVPSSANLVTDRGGRAALLFDTEWDKGYFQKKNPEITLLDY
                     PPSI"
     gene            6516..6893
                     /locus_tag="PFBFCONG_00129"
     CDS             6516..6893
                     /locus_tag="PFBFCONG_00129"
                     /inference="ab initio prediction:Prodigal:002006"
                     /codon_start=1
                     /transl_table=11
                     /product="hypothetical protein"
                     /protein_id="X:PFBFCONG_00129"
                     /translation="MKSKKLNFKNIDEYINNFPKDLQDQLKKLRSTIRKAAPNAEEKI
                     SYQMPTFALYGNLVYFAAYKKHIGFYPTSSGIKEFQSELTEYKTSKGAVQFPIDQPLP
                     LKLIAKIVKYRVKENIQTKKSKS"
     gene            7134..7589
                     /locus_tag="PFBFCONG_00130"
     CDS             7134..7589
                     /locus_tag="PFBFCONG_00130"
                     /inference="ab initio prediction:Prodigal:002006"
                     /codon_start=1
                     /transl_table=11
                     /product="hypothetical protein"
                     /protein_id="X:PFBFCONG_00130"
                     /translation="MYCVRHTRKDLDKLSLKTCIVKDLRISGDDVDDLVQDINRYFQI
                     DWSSLNFKEYFGGEGFSIVEFFVFLIRFILNLISNLMKTILRVLINFNFSRFNFFKNN
                     QKDFQIENLIIAAYYGKWDNTLLSHSIPIKKEIQNWQIQYWNRFKRRYY"
     gene            7733..7921
                     /locus_tag="PFBFCONG_00131"
     CDS             7733..7921
                     /locus_tag="PFBFCONG_00131"
                     /inference="ab initio prediction:Prodigal:002006"
                     /codon_start=1
                     /transl_table=11
                     /product="hypothetical protein"
                     /protein_id="X:PFBFCONG_00131"
                     /translation="MGHNVKSFNRTQHNNRFCMDYRELALTDFLSQHLRIFNFIETAH
                     YTGFTLNLEFVPKPVERP"
     assembly_gap    8089..8101
                     /estimated_length=13
                     /gap_type="within scaffold"
                     /linkage_evidence="paired-ends"
     gene            complement(8589..9008)
                     /gene="ywnA"
                     /locus_tag="PFBFCONG_00132"
     CDS             complement(8589..9008)
                     /gene="ywnA"
                     /locus_tag="PFBFCONG_00132"
                     /inference="ab initio prediction:Prodigal:002006"
                     /inference="similar to AA sequence:UniProtKB:P71036"
                     /codon_start=1
                     /transl_table=11
                     /product="Putative HTH-type transcriptional regulator
                     YwnA"
                     /protein_id="X:PFBFCONG_00132"
                     /db_xref="COG:COG1959"
                     /translation="MTSRFTVAIHILSLLSLGEGKTKTSEELAESVNTNPVVIRKILS
                     LLKNQGIVRNQMGPNGGYVLAKTPASINLKEIYEAIDEKIFQMHSKSPNKKCICGHAI
                     QPILSKVYEKAQKVLEEELGSTDLDSITKEILNFSKK"
     gene            complement(9341..9643)
                     /locus_tag="PFBFCONG_00133"
     CDS             complement(9341..9643)
                     /locus_tag="PFBFCONG_00133"
                     /inference="ab initio prediction:Prodigal:002006"
                     /codon_start=1
                     /transl_table=11
                     /product="hypothetical protein"
                     /protein_id="X:PFBFCONG_00133"
                     /translation="MIVVVSSYKVLEEKIEEFKKASQEMAKESTESEEGVLRLDVLQG
                     DGDPGRFLFMEIYKNETARKQHLESPQFISWRRAVPEWFSQGSTSIQYIPVHIDFK"
     gene            9728..10639
                     /locus_tag="PFBFCONG_00134"
     CDS             9728..10639
                     /locus_tag="PFBFCONG_00134"
                     /inference="ab initio prediction:Prodigal:002006"
                     /codon_start=1
                     /transl_table=11
                     /product="hypothetical protein"
                     /protein_id="X:PFBFCONG_00134"
                     /translation="MKLNTRITKMLGIDLPIIGAPMFLVSYPDLVVAVSEAGGIGCFP
                     SLNYRSPEQLKDGLQEIRSKTKKPIGVNLILHKSHNPNWSKQLQVVLDAKVELLITSL
                     GSPRTVVNEAKSVGAKVFCDVTTLKHANIVAKAGADALIAVAQGAGGHAGNISPFSLY
                     PYLKKETGLPIVAAGAISSGAQMLAAFSLDADAVYVGTRLIATPEAQASEEYKKMLID
                     SGPEEIVYTEKISGIPANWLKKSVEKAGDLSHSGQSQNLDQEYKRWRDIWSAGHGVAQ
                     IQGLIPAREVVLGMAKEYSDILNRLPR"
     gene            complement(11065..11334)
                     /locus_tag="PFBFCONG_00135"
     CDS             complement(11065..11334)
                     /locus_tag="PFBFCONG_00135"
                     /inference="ab initio prediction:Prodigal:002006"
                     /codon_start=1
                     /transl_table=11
                     /product="hypothetical protein"
                     /protein_id="X:PFBFCONG_00135"
                     /translation="MHLILSAVKIGAVLFWIVFGALLFGFISVESHLSFLIKAVGYGT
                     LVVHLLEIVYFWFLLRNKSNNLFLDCIQILIFGVFHMISLRNKRA"
     gene            11521..12480
                     /locus_tag="PFBFCONG_00136"
     CDS             11521..12480
                     /locus_tag="PFBFCONG_00136"
                     /inference="ab initio prediction:Prodigal:002006"
                     /codon_start=1
                     /transl_table=11
                     /product="hypothetical protein"
                     /protein_id="X:PFBFCONG_00136"
                     /translation="MLPCCHHLLSSNRISNETSPFPWKDPKCLPPLRDDQSPEHIPLM
                     EKYGIPFLIDIHTHFFPEYVMKQIWKWFDGVHWEIAYRETETKRLEILNRNRIFHFTT
                     LNYAHKAKMAEGLNRWVYETHTKTKGAILFGTFFPEEGCLDYTKRAVEEYGFCGFKLH
                     CEVGRLDLTRADLSETFYYLEKKEIPIVIHSGDAPLPGPYTNIRYFKSFIERYPKLKV
                     IVAHMGASEVWEYSELLEIYPELRMDTTMVFVDFLATGENTNSYLEILERYPDRIHFG
                     SDFPNIPYALSHPICNLLNTFLSEEIKRKIFLENSAKLFGISI"
     gene            12590..13012
                     /locus_tag="PFBFCONG_00137"
     CDS             12590..13012
                     /locus_tag="PFBFCONG_00137"
                     /inference="ab initio prediction:Prodigal:002006"
                     /codon_start=1
                     /transl_table=11
                     /product="hypothetical protein"
                     /protein_id="X:PFBFCONG_00137"
                     /translation="MCDFLKRIFGFILAGFLTIQCGKKNSTQSEETYKRVADAYCTQM
                     NRCKEPYLSSLEGKFRKEAALTYPDNVQCYSDFNYDYDKSEPIVLKKLSDNLKLEAEL
                     CIKSVKRADCGSIVTYQIPECAEYNTFLETISIPSLTK"
     gene            13730..13864
                     /locus_tag="PFBFCONG_00138"
     CDS             13730..13864
                     /locus_tag="PFBFCONG_00138"
                     /inference="ab initio prediction:Prodigal:002006"
                     /codon_start=1
                     /transl_table=11
                     /product="hypothetical protein"
                     /protein_id="X:PFBFCONG_00138"
                     /translation="MSYKMDGAKFQTMEELIDAFYPLYSDTMSEDDFEKYVQENAKEE
                     "
     gene            13946..16252
                     /locus_tag="PFBFCONG_00139"
     CDS             13946..16252
                     /locus_tag="PFBFCONG_00139"
                     /inference="ab initio prediction:Prodigal:002006"
                     /codon_start=1
                     /transl_table=11
                     /product="hypothetical protein"
                     /protein_id="X:PFBFCONG_00139"
                     /translation="MQIIQRKWKIPHAARKPLVFFLVFLFLSVQFRFLFSDQVPDSVS
                     LQNQYLIAQDYQILFKNFLSSGYDRFLQGGSPIFYFQAPFFFFLVSFLHTFILFFLPF
                     GVSFNLGILLGLFLFSYAFLKLGFLFLTETNLSPGNTLLTITGLMFYFLYPGDRVVGA
                     GIVGVFQNSISFSVGLAIALLSIYYLEKFRYTGKVSSFFKNLIAGTLVFYTHYETSLF
                     YLIALGIYFLFYKDEFEILEILLIFLVPLLFAFPILWNYFAYISFQQNPPVSFPINGL
                     LSLLGEEFSNSIARPEKILDLIKQILMDQYWIHLLFPILFVIGIRLLFIRKLLPPISR
                     FLIFGALFFYWMATDSSLSMIFPWLHAKWHTALNVSLVFLTLSSLVTARFFLKNLPPG
                     KWKLWSGLILFILGLYRFIVTIPGPATGIETFTDNPSVIWKQKEEWIRVFEKTSYGAL
                     IASEEILEEKDFADSRWASVLIRQSVRRNITLKNRFEKSFPASIEEIIRLFPEQGTKT
                     FLNKEEKQINFHPALEREKLSELFSKLLSERGVSYVLLGSDSLNQLAIVSPKYFYKID
                     QKGKWILWKLNSSRSFMELLPKKPIAILIEDFSLQKLKLESVLDLKFEQNLTLIPVSK
                     EEFKSDKNSFSDVCEVSSCFREKVKEKESFQNKTGTKTDLVGLPTEIWPVTWSDSEIR
                     WEISKEKQSEVCFPTLVHSSFFPLWKLVSGEKVYRTLEDQFYFCSKERKNEFIFYDIR
                     TYLITFVQLLLPLAFLGATFLTRRKVSN"
     gene            16249..17394
                     /locus_tag="PFBFCONG_00140"
     CDS             16249..17394
                     /locus_tag="PFBFCONG_00140"
                     /inference="ab initio prediction:Prodigal:002006"
                     /codon_start=1
                     /transl_table=11
                     /product="hypothetical protein"
                     /protein_id="X:PFBFCONG_00140"
                     /translation="MTFVTKDLQKTPFRKRQTLSNSILIGFSAAILFILFLGNPETPI
                     VKIILSALEGGLIGGFCDWFAVWKTYKAIEEDGSKLSTEIGNWVANDLLHHEVIRSRI
                     RMVLEDPSTRNEVHEVLLETFGNEEKTKEVLNGLFSKVEEEIVQYLIHYQFSGTDVAL
                     LKELNRQKEIMDTIKLLIGESMIKVADTEEFKSLLQEILGKMNLVAQVVLNLIVDFPK
                     KLKEYGNHVKQGLEIESKDEKTIEKLVSLMAASSETYISSWNELRLDQREKAVRSLMG
                     FLKDQSSRLLAALIQTHLKEIGEVKTLQEYSPLRAVLEFVEKRIDENVSGYIGRQITV
                     RLQSLEPKDLRKNLEWKTRNVLETIRINGSILGFFLGCITGLIRFFF"
     gene            17931..19040
                     /locus_tag="PFBFCONG_00141"
     CDS             17931..19040
                     /locus_tag="PFBFCONG_00141"
                     /inference="ab initio prediction:Prodigal:002006"
                     /codon_start=1
                     /transl_table=11
                     /product="hypothetical protein"
                     /protein_id="X:PFBFCONG_00141"
                     /translation="MVFEKFKRIYAQEPFILRVRALYLLLFNVVVFMFASLSFTFFFN
                     EKEPTYRPSYILFIIASFLSIFLLWIGQFKKALFLTLFSVATGLTWVLLFGNPIGNAL
                     WSLSILVILFLLFTDIRTTLYISLFSFILILLFFYRLNLMNKLNSVFVLDSIIGFILF
                     TLLAFLIVNLLNSYIKEKDELIKEIHHRVRNNLQVLSGLAILHNKDDADLQRVLFEFQ
                     NRILAMSEVHNYLYKSDNYHSIEFSNVIEKIIENLKSKHKDSKITILNYSEKINLPIE
                     KAIPCAMIFNELLNNSLIHAFKESKNPNIEIHFSKNVSIYKLAVKDNGTGMAIPENWK
                     NSNTIGFTLIQILSRQIHANFEIFNDRGLVAVLEF"
     gene            19447..20580
                     /locus_tag="PFBFCONG_00142"
     CDS             19447..20580
                     /locus_tag="PFBFCONG_00142"
                     /inference="ab initio prediction:Prodigal:002006"
                     /codon_start=1
                     /transl_table=11
                     /product="hypothetical protein"
                     /protein_id="X:PFBFCONG_00142"
                     /translation="MAKFMILLKNIILKRFQRIYSQESFILRIRALYLFVFNFVTFAF
                     PGITFCFFFNEVTYRPSFIMLISFSFLSMILVWYGQYQKALILTLFTVVVGITLGLFF
                     GDPDGNALYSFPILVIIFLLFTSIRTTIYISIYSFILIFYFLYVLSQRGTLKTNFAVD
                     SILGFFFFTSIALLTVNLLNSYIKEKDELIKEIHHRVRNNLQVLSGLADLHRNDKSDS
                     QKILFEFQNRILAMSEVHNYLYKSDNYHSIEFSNVIEKIIENLKSKHKDSNVTILNYI
                     EKVDLPIETAIPCAMIFNELLNNSLTHAFKESKDPNIEIHFSKSGENYKLTLKDNGVG
                     MSAPIDLQKSKTTGFTLVYILSKQIRANFKIFNDQGLVTVLEF"
     gene            21128..21487
                     /locus_tag="PFBFCONG_00143"
     CDS             21128..21487
                     /locus_tag="PFBFCONG_00143"
                     /inference="ab initio prediction:Prodigal:002006"
                     /codon_start=1
                     /transl_table=11
                     /product="hypothetical protein"
                     /protein_id="X:PFBFCONG_00143"
                     /translation="MKEQKIRLRNAFLIGTIVAILEGLLVFSADPTASMWTLIQGMLF
                     WFSCGFVVTLAEIGFSKMFSSILLTELLNLPWYIDLVVIPKHYSHLIPLIIASLVFGG
                     MIGFLNQILKTPVLKSN"
     gene            complement(22649..24739)
                     /gene="fadF"
                     /locus_tag="PFBFCONG_00144"
     CDS             complement(22649..24739)
                     /gene="fadF"
                     /locus_tag="PFBFCONG_00144"
                     /EC_number="1.-.-.-"
                     /inference="ab initio prediction:Prodigal:002006"
                     /inference="similar to AA sequence:UniProtKB:P45866"
                     /codon_start=1
                     /transl_table=11
                     /product="putative iron-sulfur-binding oxidoreductase
                     FadF"
                     /protein_id="X:PFBFCONG_00144"
                     /db_xref="COG:COG0247"
                     /translation="MAISQIAFHFIFTVLFVIANVVFIRAILYRLRLIFSARKAAGTE
                     NFLENPNWIFRINSFIQNVILQKKNFKEPLRGIMHAFIFYGFVVYTIHTTSQMIAGLI
                     GYGMDDPYKFSLVGFLLGESAGHTYESIVQVVSILVLIGLGFFAWRRWIQKAKGLDVH
                     SPASAIVIGMISILMISTLLGEGAKSVGAVYDSPTENASFLAAGIGSIWRSIGVEYST
                     ADIVFQIMWWVHILSVFSFMLYVPTSKHAHLIFAPFNYFLQSDTPKGALSKLNLEDEN
                     VVWGVNRVEDFPWPNLLDGMSCIECGRCQVQCPANRTGKVLNPKAIIADLKHALLDKM
                     PEVAKIRTEETDAAVAAEKVAALDTAVINSYEGLSEEALWGCTTCYACVEACPVGNNQ
                     VNAIMEMRRHLVLAESKFPAELQNAFVNMENNSNPWGVGAHTRADWAEGLGVKTMAED
                     SNVDVLYWVGCAGAFDDRNKNIAKSFVKILQKADVKFGILGTEENCSGDSARRGGNEY
                     LYQTLAQANVDTMNGYNVKKVVTACPHCYNTIKNEYPQFGGNFEVVHHSEFINQLVKE
                     KKLDVKTAEDASSGKYTYHDSCYIGRYNDNYENPRDVVKKVSGGKLAEPSDHHTKGLC
                     CGAGGAQMWMEEQNNDRVNIKRTKQLLDTGATTIATACPFCVTMITDGVKHEGKIEEV
                     KVKDIAELVADNLQ"
     gene            25256..27190
                     /locus_tag="PFBFCONG_00145"
     CDS             25256..27190
                     /locus_tag="PFBFCONG_00145"
                     /inference="ab initio prediction:Prodigal:002006"
                     /codon_start=1
                     /transl_table=11
                     /product="hypothetical protein"
                     /protein_id="X:PFBFCONG_00145"
                     /translation="MGFIFLILSFYGYLIFLIRYSKWSTASMPLFIISTEIIILFASG
                     FVDLLLPTLWCFIGLGICLGFISLYAARRNLIQLLTSLLEPGPVIFFLLACFFYIKLS
                     GALFEGWDEFTHWGFSAKEMFHLNSFTKANSPLMFKSYPPGTALFQYWITKSIGWSEG
                     NTYWAQSLLVLAGAVAILEGLTWRQWFRIVLTLNVIFLAVFIFGYSLQSLYVDHVLGF
                     LCGASVISCIRSNTSAPITIVRLLPTLFILPIIKAVGLMLGIFISIIFVFDQIFKERN
                     TFSGSQPLKQKLIFGFLVILILATPIISARIWGWHVKKSGFSQVFETSFSISQIKKSF
                     SSTEATDRDKETISTFKKAFQTYQINPESILQIFSRRFVLKLTPLKSLLFLMVFGIAA
                     IVIETRRQERRIAIVGFLTMFLGYTVYSFGLLLMYLYSFGSYEGTRVASFTRYMGIFL
                     LAWTVVTWGFMLSTGEQKEKNSPKIVQGLFVIFILFLTPIKSALFALTQPKPLPVRME
                     IKKILSNTIPNLKRGERVYVVWQNTTGFEPWIISYELSPRNSTSVASSGWSLGRPYYE
                     GDVWTSDIDPKTWSENILVNYDFLLLASVDEYFWSRYASVFNSTLNLKSNKLFRVVKK
                     ENGKIDLEVVDLTSNPKSEN"
     gene            27417..27866
                     /locus_tag="PFBFCONG_00146"
     CDS             27417..27866
                     /locus_tag="PFBFCONG_00146"
                     /inference="ab initio prediction:Prodigal:002006"
                     /codon_start=1
                     /transl_table=11
                     /product="hypothetical protein"
                     /protein_id="X:PFBFCONG_00146"
                     /translation="MRKKSSFSIPIIIPAYNPDERLVQLVDELIQQGIVNIVVINDGS
                     RESCASVFKKLTKFKQCHLLHHATNLGKGRALKSAINYCMLTFPQMFGVVTADADGQH
                     KVSDIIKVVQSLLKYPDQLILGSRKFDKDVPFRSLLGNKITSIVLHS"
     gene            27968..28471
                     /locus_tag="PFBFCONG_00147"
     CDS             27968..28471
                     /locus_tag="PFBFCONG_00147"
                     /inference="ab initio prediction:Prodigal:002006"
                     /codon_start=1
                     /transl_table=11
                     /product="hypothetical protein"
                     /protein_id="X:PFBFCONG_00147"
                     /translation="MNMLISTKEHRLRIFEESIETLYLENNKSSHFNPLIDSARIYFL
                     FFRFAFSSMLTSAIDFCVFTVVYLSVSNLLTSIIFSRTVAGTFNFFVNKRFVFRDPGG
                     VAVEFVKYAFLVSGLGLLAFTAIRYLHSMHGWNVIVAKVFVETIFFLVSFAIQREFVF
                     GNKSEEE"
ORIGIN      
        1 agttcccaca ttacaaactt tagagaaaaa ttcggtttta taaaagtgaa ttccttataa
       61 cggatttatg ttaagcataa ctaacctgta aatttgtaag agttcccaca aatttgagtt
      121 tcacagtgga attctgaaaa agtgggagtt cccacattac aaactttttc ccctcaaaac
      181 tagcttttct aaaaaagatt cttttggaag atagcctcga tgaacccgtt gaaatttatg
      241 gaaagccgtt tgggccgttt tccgaaatcc taccgtaaaa ttgtacttaa aacatattta
      301 ataacaatcg ttttagtatt tagtttcgcg tttcccagtt tggtcgctgg attgtttttt
      361 gccttaatcg gaaatcagaa aagaaaaaat gcctcttttt taaaaggatc tgcggtttgg
      421 gcggatgcga ttatttggat gactaaaacc cgttttttca aaatcggtga gtttcgaatt
      481 ccttctaaag gtcatttgat tttttcgaac catgttaatg agttagattt tccatacgat
      541 tgtcttgtga tcaataagcc ttatctcgcc aaccaagtga ttaaaaaaac tctgatcgca
      601 tattggtgga tgaaggcgat gggttcgcag gtatttgaaa ctacaaaggc ggctacgatt
      661 gcagtttctg tcagaaacgt actgaaaggt ttggatacca cttcttttgt agtatatccg
      721 gaaggtcata attcctatcg ggaagaaatt cagcccttgc aaaaaggaat gattaaactt
      781 gcatgggaaa ataaaattcc agtggcaatc gtattaaaat ccggactgac agggtatcaa
      841 acactggaaa aaggatttgt cgtagcttat aaacaggcgg gaatctacga tcctacacaa
      901 tattcttctt gggaagaatt taaagatttt attttcgaaa ctatggatcg ggaaaagaaa
      961 gctcttgatt ctatgctttc atccgaagtg caaaaagaat cggtgcttgt atcttgattt
     1021 ctaaacttct gattgcgaac cgtggagaaa ttgcggttcg agtgatccgt acttgtaaaa
     1081 agctgggaat caaaaccgtt gcgatttatt cggatgcgga tagagattct ccacacgtaa
     1141 aacttgcgga cgaatcagta tatgtaggag agcctagtcc tgcttcttct tatttaaata
     1201 tttctaatat tctcgaagcg attaaaaaga caaagacgga tgcggttcat ccaggttatg
     1261 gatttttatc cgaaaaaagt gaatttgcaa aagcattaga aaaagagaat gtgttatttt
     1321 taggtcctag tccggaatcg atggaactca tgggggataa gatcaattcc aggattaaaa
     1381 tggaagcgtc tggagttccg gttgttccag gttacaacgg acaaaatcag gatcctaaaa
     1441 tacttcaaaa ggaagccgag aaaatcggtt atcctttgat gattaaggcg accgccggag
     1501 gaggtggaaa gggaatgaaa cgggtttata aatccgaaga atttcttttc gcacttgaat
     1561 cggcgcaaag agaagcgcaa aaagcttttg gagatgggac tgttttttta gaaaaatacg
     1621 tagaaactcc taggcatatt gaagtgcagg tttttggaga taaacacgga aacgttatgc
     1681 atctttttga acgagaatgt tcgattcaaa gaagacacca aaaggtaatt gaagaatctc
     1741 ctgctccaaa tttgccaatt tctcttcggg atgaaatttg tagggtagct gttaaagccg
     1801 cgcagtctat tggttatgtg ggagcaggaa ccgtagaatt tattttagga agagatagta
     1861 agttttattt tctagaaatg aacacaaggc ttcaagtgga acatccggta acggaatata
     1921 ttaccgatca ggatcttgta gaatggcaga tccgagtggc ggaaggcaaa aaactttccg
     1981 aactcacaaa aggaaaaacc gtcattcaaa atggacatgc aatcgaagct cgtatctatg
     2041 cggaagatcc tgaaaataac tttttacctt ctacgggtat attagaatat attgaatttc
     2101 cggatcgtga gtttttacgt gtggatactg gggtggaaac tggttctgag attacagttt
     2161 attacgatcc tatgatcgct aagatgatcg cttggggaaa aaccagagaa gagtgtactg
     2221 ctcgtcttaa agaatctata gattcgacag tgatcttcgg acctgtaacc aatacctttt
     2281 atttatctgg aattctttct catgaagaat ttaaaaaagg gaatacccat actcattttt
     2341 tggaagaaca aacgatttta tttactcctg aaaaggacgt tcaagcagat gcgttttcct
     2401 ttgcggcagc tgcactttct gaaaagaaaa aatcccaggg aatttgggag gcggtaggtc
     2461 cgggaggttt ctggtgatcg aagaaaattt tcgatttaga catagagaag aagaaattcc
     2521 ggttcgagtg cgttccggtt ctcccggaga cgtttccgta tcgattacgt taggcggagt
     2581 tgttcacgat tttagaattt ctagaaattt tcagagcgaa ggaaatggac ttttttccgg
     2641 acccggaaac cattggagaa ttctccgaaa aggaaatcaa atcttcattc atcataaagg
     2701 ctggaatacg aaggtgcttc tttccaatcg agaaatccat ttggaggaag gaagtggcgg
     2761 tctgatcaaa agtccgatgc ctggtaaagt gattcgaatt ggagtttctg ttggaactac
     2821 ggttaaaaaa ggttctgtgc ttgcgattgt ggaggcgatg aagatggaaa ataatctgct
     2881 ttctcccgga gatggaatcg tagaggaagt tttagtcaaa gaaggtaata tggtttctca
     2941 agacgatgtg attttaaaac tgaatctggg ttgagtgttt attattgtaa tttttttagc
     3001 ggagttccga cctagttttt tgttttctgg aaattatttt ttccaaattt gtgggaacta
     3061 ctgcggtaat ttttttaata aaaatccttc cttatcttat cgcaaagcag ataaaaagag
     3121 atgtaatttg tgggaactcc cactatttgt aaatgcgatt tgttatacta aattcatttt
     3181 ctttaatttg taggaactca tatataagtt tgatagttta aaagtttctt aatctcttaa
     3241 gaggataaga tttgtaatag ttcccacaaa tctgtatttt acggactaac tttgaaaaat
     3301 gtaatagttc ccacaaatct gtattttacg gatcaacttt gaaaagtgta atagttccca
     3361 caaatctggg tcttacggat caactttgaa aatgtaatag ttcccacaaa tctagatttt
     3421 acggactaac tttgaaaatg taatagttcc cacaaatctg tattttacgg atcaactttg
     3481 aaaagtgtag gaactcacac ttataaaaat tctttctaat tttcttacga tgaactcaag
     3541 ataactagat taaacttttt attactggga actataaaat aaagttccca gtattttact
     3601 ctgaaacagt actttgcaat aaaaatttat ggcactcaac ttggttggga tcagtagaag
     3661 caattgtcta ttcggtttag tggatgacag tcggttttat aaaaaaaatc tggaaggagg
     3721 gcggagcaaa atagtgagtg atacagtgga acaaaaatca aatcgaacta tcgaggaaga
     3781 aactcgtaga agaagaacct tcgcgattat tgcccaccct gacgcaggaa aaacgactct
     3841 tacagaaaaa cttctattgt atggaggtgc gattcaactc gctggagcag taaaagcccg
     3901 aaaaaatcga aaggctgcta cttccgattg gatggagatg gaaaaagaaa aaggaatttc
     3961 tattacttcc gcagcgcttc agtttgagta ttctggacac gttctcaatt tattggatac
     4021 acccggtcac gaagattttt cagaagatac atatcgcact ttgatcgcag cggataccgc
     4081 agtgatggtg ttagacgcgg gtaaaggagt agaacctcaa acgattaagt tgtttaaagt
     4141 ttgtagagat cgtggaattc caatcgtaac cttcatcaac aaaatggata gaccaactaa
     4201 aaatcttttt tctcttttag atgaaatcga aaaggttcta gaaatttcag ctgtgccaat
     4261 ggtatggccg attggaactg gagtcgattt tagtggagtt tattcccgca aagataagaa
     4321 aattctaaca tacgataaaa ctcctggagg aagtcagaag tctgcttttc aaacctccgg
     4381 tgtaaatgat cccgagttag attctagatt tgaagactgg gtgatcaaaa cctttcggga
     4441 agaattggag ttggtagaag gcggaatttc agaattcagt caggaagatt ttttagattc
     4501 taaaatcact cctgtttttt ttggttctgc cgtgaacaat tttgggattc aattattttt
     4561 agacgaattt attaagatcg ctcctcctcc tttatttttt cctttaaaag acggatctaa
     4621 attggatccg atacagacgc cgttcagcgg atttatattt aaggttcaag caaatatgaa
     4681 tcggcaacat agggatcgaa ttgcattttt gcgtgtgacg tctggtaagt ttgaaagagg
     4741 gcttaacgtg cttcatggaa ggcttggaaa atcggtgaaa ctttcatctt cttttgcgtt
     4801 ttttggccaa gacagaaaca ccgtagatga ggcttatccg ggagacatca tcggtttagt
     4861 aaatcctgga acgtatgcga ttggggacat tgtagcttct tctaaggttc ctgatttaaa
     4921 atctcttcct gtatttgcgc ctgaactttt tgctacgatt tcttcttccg acacctcaag
     4981 tatgaaaagt tttcggaaag gtattgatca attagcggaa gagggaattc tccatttatt
     5041 ttcttctcag acgattggag ggggactgcc cattattgga gcaatggggc aacttcagtt
     5101 tgaagttttt agaagaagac ttttagatga atacaacgct ccttctacga ttacgatttt
     5161 accttatgta atttcctgtt ggattggtca ggaagattta ggaaaggttc cttcttctgc
     5221 aaaccttgtg acagatcgag gcggtagggc ggctcttctt tttgataccg agtgggataa
     5281 gggatatttt caaaagaaaa atccggagat taccctttta gattatccac ctagtatttg
     5341 agtaaatttt taaaagtaga atcatctcaa aaatagcaga tgagcatttt tttaatacaa
     5401 atgggatgat agattaattt ttatagaatt taagtattat aaattttgag ccgaatacag
     5461 gcggtttaaa agccagaatt ttgaacattt tcatatatag ttttgagcat aaaaaaatat
     5521 tcgatcaagt aagaatccga cttttttcgg agtcatacat tttgtatttg caccagatgt
     5581 ctttgaggcg aagtaatctt tataggtttc ttcgcctatt tttttaaaaa atttcttaaa
     5641 agattctatt ttgagaaaat ccagtcaagt aaagaacgat tttttacaaa agtagaaaga
     5701 ttaaattcta tgggaatttt tgtaaaatcc agaataataa tcttaaatat cgaatttctc
     5761 cataaaatcg ttgtttggtg aactacttat aaaataaaaa aattcatttc gtttctcata
     5821 taactttatc cataaatcga gggatccata ctggattgtt ttgaatttat ctgttatgtc
     5881 tcttacaatg taggaactac tgcattttgc tgaggatctg aagttcgacg agatattaga
     5941 aaaggttttt tgaaaaaaaa tgtgagttcc tgcaggtctg tattttgcgg atgaattcta
     6001 aaaaagtatg agttcccaca tttaattttt aggaaaaatt gatttttacg tagagaatct
     6061 ttgtcggtta gtttatgctg acttctattc tgaatattca tttattttaa catgagctcg
     6121 acgtaagaaa ctcatgattc tgaaaagagt tagaatctga actttacaga tcgattcttc
     6181 aaatgtggga actcccacaa agcttaggtt tatctgtaaa atgatgtagg aactactact
     6241 acaaaccagg attttacgga caaattttaa aattgtagga actcacactt ttagaaaatt
     6301 tttttacatc gaactcacat cattttatag ttttgataga aattcgtatt aacgaatttc
     6361 cgattttact caaagaacta tataataaat agagtttcca agatctcgca ttcaagcagg
     6421 gttttatgat aagagtttgc ggtactcaat tttttataga ttggagtaag ttgttccttg
     6481 gattttgaaa caattcattt ttatggattc tgattatgaa atcaaaaaaa ttaaacttta
     6541 agaatataga cgaatatata aataactttc caaaagatct acaagatcaa ctaaagaagt
     6601 tacgttccac aattagaaaa gcggcgccta acgcagaaga aaaaatcagt tatcaaatgc
     6661 ctacgtttgc tctttacggt aacttagtct attttgcggc ttataaaaaa catataggat
     6721 tttatcctac atcaagcgga attaaggagt ttcagtcgga attaaccgaa tataaaacct
     6781 ctaagggtgc ggttcaattt ccaattgatc aacctcttcc tttaaagttg attgcaaaaa
     6841 ttgttaaata ccgcgtgaag gaaaatatac aaactaaaaa aagtaagtct tgaatttgtt
     6901 gtaaactttt tgaaagtgct gaagattgta gaaatgattt atttggatcc gagtacggtt
     6961 gccaaaaaat taaaatgacg ttttaattta cggaattata aattacattc aaatttcaaa
     7021 atgtatagat ttactcaaat aaagatttta tttttgagag gtataaggtt tgtttatgaa
     7081 tttgaatcat caaaaaaaat cgatatttta cgcatattta aaaagatttt tatatgtatt
     7141 gtgttagaca tactagaaaa gatttagata aactttcact gaaaacttgt attgttaagg
     7201 atctcagaat atccggagac gatgtggatg atttggtaca ggatataaac cgatattttc
     7261 aaatcgattg gtcttctttg aattttaaag aatattttgg cggagaagga ttttctattg
     7321 tagaattttt tgttttttta attcgtttta ttttgaattt gatctctaat ttaatgaaaa
     7381 caattttgcg agttttgata aacttcaatt tttctcgctt taactttttt aaaaataatc
     7441 aaaaagactt tcaaatagaa aatctgatta tagccgctta ttatggaaaa tgggataata
     7501 cgttgctctc gcattcaatt ccgattaaaa aagagattca aaattggcag attcaatact
     7561 ggaatcgatt taaaagaaga tactattgat ccctacaaaa ttgagtattt aaatgtttat
     7621 aacaaaatat cgtttaatgc gagtaatacg aaagggatcg atggggaact aaagcagaac
     7681 gctctttcaa actaaagtgt tctgcttttt tgaactcaga atactgcttc ctatgggtca
     7741 taacgttaag tcgttcaaca gaacacaaca taataatcgc ttttgcatgg attatagaga
     7801 actcgcgtta accgactttt tgtcacaaca tttaagaata tttaatttta tagaaacggc
     7861 tcattatacc ggatttacgt taaacttaga atttgttcca aaacctgttg agcgcccata
     7921 gaagcgagac gctggacccc atcaccaacc ccacaagttg aataggattt tagaatcaga
     7981 atgaactcaa cagaacgggc tttctatgga tcgcgttgga aaactcaaca caacgctttc
     8041 ctatgggtcg cgttgtgggg tgggaactaa gttttgcaga ggatttgtnn nnnnnnnnnn
     8101 ngatttatat tgagatcaaa tacttgtggg taaggttatg gctggaccct gtttgagagt
     8161 tttccgagca tccatagaag cgagacgctt tatttacaca aaatgtggga actcataaaa
     8221 aattataata acaaaagaag gctaaaaagt cataaatcat ataatatgat ttaatttgtg
     8281 gggcttcata ttttattgga gattcacaaa ggactgatac taagatttta ggataaactc
     8341 ttaataattt ttgaatataa cgctgtttga aataatgcga ttttgagcac cgagttataa
     8401 tatttgatga taggatctat aaaaactaaa accgttatgg tttatttgga aactcaaacc
     8461 atacgttgaa tgcaattcaa tatagtataa tattattata tatcttttaa acgatttgtc
     8521 tagagtgttt acgatttgtt tttatattaa acccatttca aagaaataaa aacttatgat
     8581 ttctattgtt attttttgga aaaattaaga atttcttttg taattgagtc tagatctgta
     8641 gaacctaact cctcttctaa aactttttgt gctttttcat acactttaga aaggatcggt
     8701 tggattgcgt gaccgcagat acatttctta ttcggggatt tagaatgcat ctgaaagatc
     8761 ttttcgtcga ttgcttcgta gatttctttc agattgatag acgcaggagt ttttgcaaga
     8821 acgtaaccgc cgtttggtcc catctgattt cgtacaattc cttgattttt taaaagtgat
     8881 agaattttgc ggattacaac tggatttgtg ttcacacttt ccgcaagttc ttcggaagtt
     8941 ttagttttac cttctcctaa agagagtagg gaaagaatgt ggattgcaac cgtaaatcga
     9001 cttgtcatat ctgtaagaca tccagttaca gaatatagaa aacgagtgtt cgtgtcaagt
     9061 caaagctatc tttctagtta aatatgtttt taaggatatt tgatttggat ttttttggaa
     9121 agaaattggt ttatttagag attgatcctg aatcgagaat gatgcgttta aaatggaaga
     9181 attatcgttc agagttatac aatatagagt gcttaagttt cttcctataa atgaagattc
     9241 gattctaaat ttacgttatt ttgatatgta tgaagacgat agaaataaaa gacgtataac
     9301 gtgtttatga cggaggtcaa atagttctaa ataagtgtag ttatttaaaa tctatatgta
     9361 ctggaatgta ttgaatagaa gtactacctt gactgaacca ttctgggact gctcttctcc
     9421 aggaaataaa ttgtggtgat tccagatgtt gttttctcgc ggtttcattt ttatatattt
     9481 ccataaatag aaatctgcct ggatcgccat cgccttgaag tacatccaat cttaaaactc
     9541 cttcttcgga ttctgtagat tctttcgcca tttcttgact ggcctttttg aattcttcta
     9601 tcttttcttc taaaacttta tatgaggata caaccacgat cataggaaca gaatttttga
     9661 atatggaatc gttgggaaga aaaaatccta cttgcttcaa cacatagaaa tcggaagaat
     9721 ccttaaaatg aaattgaata ctcgaattac aaaaatgctc ggaattgatt tacctattat
     9781 cggagctcct atgtttttag tttcttatcc tgatttggtt gtggcagtat ctgaagcagg
     9841 tggaattggt tgttttcctt ctctcaacta tagatctcca gagcagctta aagacggtct
     9901 tcaggaaatc cgttctaaaa ccaaaaaacc gattggagtt aatctgatac ttcataaatc
     9961 tcataaccca aattggtcta aacagttaca ggtggtattg gacgctaagg tggaactatt
    10021 gatcactagt ttaggtagcc ctcgcacggt tgtcaacgaa gctaaaagtg taggtgctaa
    10081 ggtattttgc gatgttacaa ctttaaaaca tgcgaatata gttgcaaagg cgggagcgga
    10141 tgctttgatt gcggttgcac aaggtgctgg cggacacgca ggaaatattt ccccttttag
    10201 tctttatccg tatcttaaaa aagaaacagg tttaccaatt gtcgcggcgg gtgcaatttc
    10261 tagcggtgca cagatgttgg ccgctttttc gttagacgca gatgcggttt atgtaggaac
    10321 cagattgatc gcaaccccag aagcacaggc ctccgaagaa tataagaaaa tgcttataga
    10381 ttccggtcca gaggagattg tatataccga aaaaatatcc ggaattcctg ctaactggct
    10441 taagaagtct gtggaaaaag cgggagatct ttctcatagt ggacaatccc aaaatctgga
    10501 tcaggaatac aaacgatgga gagatatttg gtctgccgga cacggtgtag ctcagattca
    10561 aggattgatt cccgccagag aagttgtttt aggtatggca aaagaatatt ctgatattct
    10621 aaatcgtttg cctcgttgat tttctggaat tgttttattt tactgatccc agacactcaa
    10681 ttttgagatg agttcgtctt tcaagaaaaa ttcaatatga ctgttttatg gaactactac
    10741 attttgttag ggattggtta ttcgtacgta taaagtagta ccagaaaatg aatgggtaat
    10801 tttacaaaga ttcagaattc tcaaaaaatt atatttaact tgaaatcgtt ggcttttttt
    10861 atgagatcct acattttaaa ttttgaaata aaattaagaa tcgtattatt ttcatgcaat
    10921 agtaaagaag atagatttta aggttttggg tataggttct aaaacaaatc aatcaaaccg
    10981 ttttgtgaat cgtaggtata gattttttta ataattatag aaaaaactca gaagtttagg
    11041 gaacgaaaat tttccaggca ccatctaagc gcgtttattt ctgagggaaa tcatatgaaa
    11101 gactccgaat attagaattt gaatacagtc taaaaaaaga ttatttgatt tgttccttaa
    11161 gagaaaccag aaatatacaa tttctaaaag atgtacaacc aaggttccat atcccacggc
    11221 cttgattaga aaactaagat gggattctac cgaaatgaaa ccgaataaga gagcgccaaa
    11281 aacaatccaa aataaaacgg ctccgatttt aactgctgat aatatgagat gcataggttt
    11341 gttcctgtcc cgtttccaaa aaacttttta gtttatataa aattaagatt caaaatatta
    11401 aaaaactatt tttaaaaacg attctaaaaa atttcgctta ttgaaacttt tggaatcgat
    11461 tggtcaagta aaaaagagac aatcgattga ctcgaatttt aaagtaggaa aactgatcga
    11521 atgttgccct gttgtcatca tttgctatct tctaatagaa tttctaatga aacttctcct
    11581 ttcccttgga aagatccaaa atgtctaccg cccttaagag acgaccaatc tccggaacac
    11641 attcctctga tggaaaaata tggaatccct ttcttgatcg atattcatac tcattttttt
    11701 cctgagtatg tgatgaaaca aatttggaag tggtttgacg gggttcattg ggaaattgca
    11761 tatcgagaaa cagaaaccaa acgcttagaa atcttaaata gaaatcggat ttttcatttt
    11821 acaactttaa actatgctca taaagcaaaa atggcagaag gtttaaatcg atgggtatat
    11881 gaaactcata ctaaaacaaa aggggcgatt ctatttggaa ctttttttcc agaagaaggt
    11941 tgtttagatt atacaaaaag agccgtggaa gaatatggat tttgtggttt taaactgcac
    12001 tgcgaggtag gccgattgga tttgactaga gctgatcttt cggagacttt ttactatctc
    12061 gaaaaaaaag aaattcctat tgtaattcat tccggtgacg cgccacttcc gggaccttat
    12121 acaaatatta gatattttaa atcttttata gaacgttatc cgaaattgaa agttatagtt
    12181 gctcacatgg gagcctccga agtttgggaa tattcggaac tacttgaaat ttatccagaa
    12241 cttcgtatgg atactactat ggtctttgtg gactttttgg ctacaggaga aaatacgaat
    12301 tcttatttag aaattttaga acgttatccg gatagaattc atttcggatc ggattttcca
    12361 aatatacctt acgctcttag tcatccaatt tgtaatttac tgaatacttt tctttccgag
    12421 gagatcaaaa gaaagatttt tctggaaaat agcgcgaaac tttttggaat ttcgatttaa
    12481 accgaattcg aaaattaagc ttattttaga ttttaaatat agatttcaat tctaaatcaa
    12541 agttaggaaa aaacttgcca aagagtgttc cgtatctact cttttctata tgtgtgactt
    12601 tttaaagcga atattcggat ttatactcgc cggatttctt acaattcagt gcggaaaaaa
    12661 aaattctacc caatccgaag aaacttataa aagggtcgcg gatgcgtact gtactcagat
    12721 gaatcgttgt aaagagcctt atctttcttc tttggaagga aaatttagaa aagaggcggc
    12781 tctcacatat ccggacaatg ttcagtgtta cagcgatttt aattacgact atgataagtc
    12841 cgagccgatc gttttaaaaa agctcagcga taatctgaag ttagaagcag aactttgtat
    12901 taaaagtgtg aaacgtgcag attgtggttc tatcgtaacg tatcaaattc cggaatgtgc
    12961 agaatacaat acgtttttag aaacgatttc tattccttct ttaacaaaat aaaaattctt
    13021 atcttcagaa gttctggatg gttctataat ttagaattat agaataagtg cctaattcag
    13081 cattgaaatg attttataac ccaggtttat ataatctatg ttagttgaaa gatcataaat
    13141 ttaaaataaa gctcttatag atttttatcg ttttaagttg ttgtaaaatg aattctccat
    13201 ttgtttctgt cacatgaaaa tggttgattg aagcagtttt gttgatttga acttttaata
    13261 actatttaca aaaaaaatta tacttttgag aaaagtaaat attcgaattt tttttaactt
    13321 tggccttaaa aaactcaacg gttggaaaat aaaaactaaa tcagaattga atctatttca
    13381 aaatcgcttt tttatgaaat ataatgaagt tctattattt ttgagattct gtaagaaaat
    13441 aaatactgaa aaaagtttgt aaaaagaaaa gatctgattc gtcgaatgat tcaactttag
    13501 cttatccaaa aatttcaaaa aatcagcgca aatcgattga tattatagaa acagagaatg
    13561 ttttcggata aactataagc taattttaaa agggaccaat acgacaaatt tcaaaaatga
    13621 aaatggtttt aagttcaaga cgatggttcg atttgtacaa accaatgtgt attaaaaaga
    13681 tcatattttg attgatgcta aaaatctgaa gtcccaaaag gagtccgata tgtcttacaa
    13741 aatggacgga gcgaaatttc aaacgatgga agaattgata gacgcttttt atccccttta
    13801 ttctgatact atgtccgagg acgactttga aaaatacgtt caggagaacg cgaaggaaga
    13861 ataatttttt ttggagcaga attgaaaggg aatttagaac gcccgttttg cttgtcagga
    13921 aatcgggttt cgtaagaatc atcccatgca aatcatacag aggaaatgga aaattcctca
    13981 cgcggccaga aaacctctcg tatttttttt agttttttta tttttatctg tacaatttcg
    14041 atttttattt tcggatcaag tacccgattc cgtatcctta caaaaccaat atctaatcgc
    14101 tcaggattat cagatcctat ttaagaattt tctttcttct ggatacgatc gtttcttaca
    14161 agggggcagt cccatttttt atttccaagc cccttttttc ttttttttgg tttcttttct
    14221 tcacacgttt attttatttt ttcttccctt tggagtttct tttaatttag gaattttgct
    14281 tggactgttt ttattttcat acgcgttttt aaaattagga tttttatttc ttacagaaac
    14341 aaatctcagt ccaggaaata ctttacttac tataactgga cttatgtttt attttttata
    14401 tccgggagac cgtgttgtag gtgcaggaat tgtaggggtt tttcaaaatt caatttcgtt
    14461 ttcggtagga cttgcgattg cgttgctttc tatttattat ctggaaaaat ttcgttatac
    14521 cggaaaagtc tcttcctttt ttaaaaatct gatcgctgga actctcgtat tttatacaca
    14581 ctacgaaact tctttgtttt atttgatagc attaggtatc tattttcttt tttataaaga
    14641 cgaatttgaa attcttgaga tcttattgat ttttctagtt cctcttcttt ttgcctttcc
    14701 tatattatgg aattattttg cgtatatttc atttcagcaa aatcctcctg tttcttttcc
    14761 gattaacgga cttttatctc ttttaggaga agagttttca aattcaattg caaggccaga
    14821 gaaaatttta gatctaataa aacagatttt aatggatcaa tattggattc atctattatt
    14881 tccaatttta tttgtgatcg gaattcggct gttgtttatc agaaaactat tacctccaat
    14941 ttctagattt ctaatatttg gagccttgtt tttttattgg atggctacgg attcttcttt
    15001 atctatgatt tttccttggt tacatgcaaa atggcatacg gccttaaacg tatctttggt
    15061 ctttctgact ctttcttcac ttgtaactgc cagattcttt ttaaaaaacc ttccgcccgg
    15121 aaaatggaaa ttatggagtg gtttgatttt attcatatta ggattatatc gatttattgt
    15181 aacaatcccg gggccagcca ctgggataga aacttttaca gataatcctt ctgtaatctg
    15241 gaaacagaaa gaagagtgga ttcgtgtttt tgaaaaaact tcttatggag ctttgattgc
    15301 atccgaagaa atattagaag aaaaagattt tgcggattct cgttgggctt ctgtactaat
    15361 ccgacaatcc gttagacgaa atatcacttt gaagaatcgt tttgaaaaat cgtttcctgc
    15421 ttcgattgaa gaaatcatta gactgtttcc ggaacaagga acaaaaactt ttttaaacaa
    15481 agaagagaaa caaataaatt ttcatcctgc tcttgaaaga gaaaaacttt cagaattatt
    15541 ttctaaatta ctttccgaaa gaggggtttc ctacgtattg cttggttcgg attctttgaa
    15601 tcaattggcg attgtgtctc ctaaatattt ttataagata gatcaaaaag gaaaatggat
    15661 tttatggaaa ttgaattctt ctcgatcttt tatggagcta cttcctaaaa agccgattgc
    15721 tattttaatt gaagattttt cacttcaaaa acttaaatta gaatccgtct tggatctaaa
    15781 atttgaacaa aatctcactt tgattcctgt ttccaaagaa gaatttaaat cagataaaaa
    15841 ttctttttcg gacgtttgtg aagtatcttc ttgttttagg gaaaaggtca aagaaaaaga
    15901 aagttttcaa aataaaacag gaactaaaac agatttagtt ggtttaccta cagaaatttg
    15961 gccggttact tggagcgatt ccgaaatcag atgggagatt tcaaaagaaa aacaatccga
    16021 ggtatgtttt cctacacttg ttcattccag ttttttccct ctttggaaac ttgtatcagg
    16081 agaaaaagtt tatcggactt tggaagatca attttatttt tgttctaaag aaagaaaaaa
    16141 tgaattcata ttttatgata ttcgaacata cttaattacg tttgttcaac ttttacttcc
    16201 tcttgctttt ttgggagcca cattcttaac acgtaggaaa gtatctaatt gacgttcgtt
    16261 acaaaagatc tacagaaaac tccttttaga aaaagacaaa ccctttctaa ttctattttg
    16321 ataggatttt ctgcggcgat actttttatt ctatttttag gaaacccaga aacaccgatt
    16381 gtaaaaatta tactttccgc tttggaagga ggtttgatcg gaggattttg tgattggttt
    16441 gccgtatgga aaacttataa agcgattgaa gaagacggct ctaaactttc taccgaaatt
    16501 ggaaattggg tggctaatga tcttttacac cacgaggtga tccgctccag aatcagaatg
    16561 gtgttagaag acccttctac ccgaaacgag gttcacgaag ttttgctgga aactttcgga
    16621 aacgaagaaa aaaccaaaga ggtgttaaac ggactttttt ccaaagtgga agaagaaatt
    16681 gttcaatact tgattcatta tcaattttcc ggaaccgatg tcgcattatt aaaagagtta
    16741 aatcgacaaa aagaaattat ggatacaatt aaacttttga tcggagaatc tatgatcaaa
    16801 gttgcagata cagaagaatt caaatctctg cttcaggaaa tattagggaa aatgaattta
    16861 gtagcccagg tagtgttaaa cttaatcgta gactttccaa aaaaattaaa agaatatgga
    16921 aatcacgtaa aacaaggttt ggagatagaa tctaaggacg aaaaaacgat cgaaaaattg
    16981 gtcagtctta tggctgcttc ttcagaaact tatatatctt cctggaacga attacgtttg
    17041 gaccaaaggg aaaaggcggt tcgatctttg atgggatttt taaaagatca gtctagtcga
    17101 cttttggcgg cgctcattca aactcatctt aaagaaattg gagaagtgaa gaccttacag
    17161 gaatactcac ctcttcgtgc cgtattagaa tttgtagaaa aacgtataga cgaaaacgtt
    17221 tctggttata tcggaaggca aattacggtt aggcttcaaa gtctggagcc taaggatctt
    17281 agaaaaaatt tagaatggaa aactagaaac gttttagaaa cgattcgaat taacggaagt
    17341 atattgggat tttttttggg atgtatcact ggacttataa gattcttttt ttaagagttg
    17401 aaattctgat ttttatattt atcatttctt agaaaagtta cgtgttaaag ttaggtgaag
    17461 tgttaaaaga ggctgaatct atcaattttg ggctaagtca ctaaaaaagt ataatgtctt
    17521 atttttttac tttgaacaaa atgattttga aatagtttag gactcatttt gaatattcaa
    17581 aaagttataa agtatttttg atttataatt ttctcgaata gaatatcaaa attggaagta
    17641 tttttcctat cccttaaaac gtaaattttt tctttcttta ttagattaat ctaatcgttg
    17701 ggtgttaaat aatacgaaaa ttttttctct atttgttgaa tcgacttaag cagtttaaca
    17761 aagtccaaat agaaagtttc agaatttaaa gatttaaggg gatctaattt tggagcaaaa
    17821 atacaaaaag ttttgtcgaa tttaaaatgc tgcttaatag gatttactat cttagaatta
    17881 taaatgaatt ttttaataga acaatttagg aaggatcttt ttcagagagt atggtttttg
    17941 aaaaattcaa acgtatttac gcgcaagaac cttttatctt aagggtaagg gctctatatc
    18001 tgcttctttt taatgtagta gtttttatgt ttgcgagttt atcgtttacg tttttcttta
    18061 atgagaaaga gcctacttac cgacctagtt atatactctt tataattgct tcttttttat
    18121 cgatattttt gctttggata ggacagttta aaaaagcttt gtttctaacc ttattttccg
    18181 tggctacggg acttacgtgg gttctacttt ttggaaatcc gatcggaaat gctttgtgga
    18241 gtctttctat tttagtgatc ttatttttat tattcactga tattagaact actctttata
    18301 tttctttatt ttcgtttata ttgattctat tattttttta tagactcaat ttgatgaata
    18361 agttaaacag cgtttttgta ctagattcta ttataggttt tattcttttt acgctccttg
    18421 cttttttaat tgtaaacctt ttaaattctt atattaaaga aaaagatgaa ttaatcaaag
    18481 aaattcatca tagggttagg aataatcttc aggtattaag tggtctcgct attcttcaca
    18541 ataaagacga tgccgattta caaagggtgt tatttgaatt tcaaaatcgg attcttgcga
    18601 tgtcagaagt acataactat ttgtataaat ctgataacta tcatagtata gaattttcta
    18661 atgtaattga aaaaattata gagaatctta aaagtaaaca taaagattct aagataacca
    18721 ttctaaatta ttctgaaaaa ataaatctgc caattgaaaa ggcaattcct tgtgcaatga
    18781 tttttaatga acttctgaat aattcattga ttcatgcatt taaagaatct aaaaatccaa
    18841 atatagaaat tcatttttct aaaaacgttt ccatttataa attagccgtc aaggacaacg
    18901 gaacgggaat ggcaattccg gagaattgga aaaattcaaa cacaataggt tttactttaa
    18961 ttcagattct ttctaggcag attcatgcga atttcgaaat ttttaacgat cgtggtttgg
    19021 tcgctgtttt agaattttga ttgatgctta tagatctctt aaaaatctta cggatcgaaa
    19081 gttagaatat attcgattta agcgaatttt gaaaaatgat ttctgcataa catcataaaa
    19141 agtgggcgta aattttaaga taaatccact gtctaacgca gaattttgag caataatttg
    19201 gtaaattaat ttttccacga ccttaacaaa acagatcgat ttgtaagata ctctatcaat
    19261 cttgaaatta atttttcgat tttttttaaa attacagtcg aatgattcgt gcaatttgaa
    19321 acaaaatcag taaattatta tgataagggt atatgatatt ttttttctgt tgttaaatat
    19381 aaattcctgt attcctttcg tttgaaattc gatgtaacag ggttacaaat agcattggtt
    19441 ctttgaatgg cgaaatttat gattcttttg aaaaatataa ttttaaaaag atttcaacgc
    19501 atttactcgc aagaatcgtt tatcttacgc ataagagcat tatatttatt tgtttttaat
    19561 tttgtaactt ttgcttttcc tggaatcact ttttgttttt ttttcaatga agtcacttat
    19621 cgtcctagtt ttataatgct catatctttt tcttttttat cgatgatatt ggtttggtat
    19681 ggacaatacc aaaaggcttt aattctcact ttgtttaccg tagttgtagg aattacttta
    19741 ggattgtttt ttggtgatcc ggatggaaat gcattgtata gtttcccaat tcttgttatt
    19801 atatttctac tttttacgag tattagaact actatctata tttctattta ttcgtttata
    19861 ctaatatttt attttttata tgttctttct caaaggggaa cgttaaaaac aaattttgca
    19921 gtagattcta ttttaggttt tttctttttt acaagtatcg cgcttttgac tgtgaacctt
    19981 ttaaattctt atattaaaga aaaagacgaa ctaatcaagg aaattcatca tagggttagg
    20041 aataatcttc aagtattaag tggtcttgcg gatcttcata gaaatgataa atcggattca
    20101 caaaagatat tatttgaatt tcaaaatcga attcttgcaa tgtcagaagt acataactat
    20161 ttgtataaat ctgataacta tcatagtata gaattttcta atgtaattga aaaaattata
    20221 gaaaatctta aaagtaaaca taaagattcg aatgtaacta ttttaaatta tatagaaaaa
    20281 gttgatctgc caattgaaac ggcaattcct tgtgcaatga tttttaatga acttttgaat
    20341 aactcactta cacacgcgtt taaagaatct aaggatccaa atatagaaat tcatttttct
    20401 aaaagtggag aaaattataa attaactctt aaggataatg gagtaggaat gtcagctcca
    20461 atcgatttgc aaaagtctaa gactactggt tttactttgg tttatatact ttctaaacaa
    20521 atcagggcaa attttaaaat ttttaatgat caaggtttag tcaccgtttt agaattttga
    20581 tccaattttt tatacgaatc aagaaaacgg atactgatat attcaatttt tataattatc
    20641 tgaaaaatgc catagtggcg attaacaaaa ctgcttcaat tgactttttt attaagagtt
    20701 tgtcccaaaa tctcaaagaa ttttacgcga aattctttag aaatttttaa taaaatgcag
    20761 tagttcctac gaattaggtt gcatttggaa atttgcgagc agttctaatc tcgttaaatt
    20821 ttcgtagtag ttcccacatt ggacggtttt tggacaaact cttaatagaa ataagatgga
    20881 gaattaattt tttaacaact ctgtttgtat atttaatttt tgtaattagt ttaaaaacca
    20941 cttaaaaaat attcttttga taaaatttag aatagatata tgacggattt tgacagtagt
    21001 tgtaagtctc tgacataaaa attatattca ataaattttg aatataattt taaaaataaa
    21061 ttttatttta ccttgtgaat atatttcaaa ttctaaaata aaaataaatt ttataggaag
    21121 ttattttatg aaggaacaaa aaattcgttt gcgaaatgcg tttttgattg ggactatagt
    21181 tgcaatttta gaaggtttgt tagtatttag tgcggatccg actgcttcga tgtggacttt
    21241 gattcaaggg atgttgtttt ggttttcttg cggatttgta gtaactttag cagaaatcgg
    21301 attttcaaaa atgttcagtt cgattctact tacagaattg ttgaatctac cttggtatat
    21361 agatcttgta gtcattccaa agcattactc acatttaatt cctcttataa tagcaagttt
    21421 agtttttggt gggatgattg gttttttgaa tcaaattcta aaaactccag ttcttaaatc
    21481 taattaacgt gagttcgacg taagaaaatg aaaaagaatt ttctaaaagn atgagttcct
    21541 acattttgaa aattttactg caaaatttaa gtttgcagta attcctacag actacgtcgt
    21601 attgatccgt attaaagttt aaagcagatt ttccatacta ataatgttct catgtggtag
    21661 ttcccacatt ttaagaatcg atttgtaaag ttctaatcca aacttttttc agaaaaatgg
    21721 attcattacg ctgaattcat tttaattaac gtgagtttgg tggtaaggaa ttgagcgaat
    21781 aaaaaaactc aatgcaacga ctccctgact gatcttagag aggcattcgt tgcgttgcag
    21841 cagctcgcgg attttatagt taaaatggtt ttgcgatctg aaacgctttc gtaaaaagcg
    21901 tttcattgag tttcttgaac tcaatgttgc ttcttactgt cgcaattcct tcggaatttc
    21961 aactacaatt acttttgtat ttgttatact gaattcactt tcattagtaa attaacatga
    22021 gtagcaaatg aggaaaatga ttgtatttgc gatttataga acgagctata acacgatatg
    22081 tcgaaggact tgtagtaagt aaggcgaaca atattggatt taaattttgc agaaattaga
    22141 gtatttacga tcccatagga aggcaatatc tgagtgtttt atttaccacg attttttata
    22201 ctaaatttat agtaaattaa aaattatgaa tattctaatg gttggaaatt atttttaaat
    22261 atttcagtat agtaaattct aaaaaaagta atacttttat tttgttgaaa tttgtatatt
    22321 agggtgtcat agtattgaaa tttatcttaa ggatttttgt gttctattac tcagaactat
    22381 aaaatactac aaatttttat tacaaaagcc ggtttgagtt aaatatttgt gactaatagt
    22441 aaaggttagt tagtcaaatt tgaaattgtg ggaactcctc ttacaaatag gagttttacg
    22501 gataaatcta aaactcttat aatttaagag ataatattta aaattaaata ttagaatatt
    22561 aaaaagccgg ctatgggaaa ccggcttttg gatcagattt tttaccacca aaaagttttg
    22621 acggtatatt ttagtaaatt agaatttact attgtaagtt atctgcaact aactctgcga
    22681 tgtcttttac ctttacctct tctattttcc cttcgtgttt tactccgtcg gtaatcatag
    22741 ttacacagaa aggacaagca gttgcgattg tagtcgctcc cgtatctaaa agttgtttgg
    22801 ttctttttat gttgactcta tcgttgtttt gctcttccat ccacatctga gccccacctg
    22861 caccacaaca aagtcccttt gtatgatgat cggaaggttc cgccagtttt ccgccggaaa
    22921 cttttttaac tacatctcta ggattttcgt agttatcatt gtagcgacca atgtagcaag
    22981 aatcgtgata cgtatatttg ccggaagaag catcttcagc ggttttaacg tccagttttt
    23041 tctcttttac aagttgattg ataaattctg agtgatggac cacttcgaaa tttcctccaa
    23101 attgaggata ttcgttttta attgtgttat agcaatgcgg acaagcggtt actacttttt
    23161 tcacattata tccgttcatc gtatctacgt ttgcttgtgc caaagtttgg tagagatatt
    23221 cgttaccacc tcttcttgcg gaatcaccgg aacaattctc ttcggttccg agaataccaa
    23281 acttaacgtc tgctttttgt agaattttta caaaagactt agcaatgttt ttgtttctat
    23341 catcaaaagc gccagcacat cctacccagt aaagaacgtc tacgttggag tcttcagcca
    23401 tggtttttac acctagacct tccgcccaat ctgctcttgt atgagctccc acaccccaag
    23461 gattggaatt gttttccata tttacgaatg cgttttgaag ttctgcaggg aatttggatt
    23521 ctgcaagaac caaatgtctt ctcatctcca tgattgcatt gacttggttg tttccaacag
    23581 ggcaagcttc tacacaagca taacaagtag tacaacccca aagagcttct tcggaaagac
    23641 cttcgtagga gttgattaca gcggtatcta acgcggctac tttttcggct gcaactgctg
    23701 catccgtttc ttctgttctg attttggcaa cctcaggcat tttgtccaga agagcgtgtt
    23761 tgagatcagc gatgattgct tttggattta aaacttttcc ggttctattg gcaggacatt
    23821 gtacttggca acgaccacat tcgatacaag acattccatc taaaagattg ggccaaggaa
    23881 aatcttctac acgatttact ccccagacta cattctcatc ttctaaattg agtttggaaa
    23941 gggcaccttt aggagtgtcc gattgaagaa agtagttaaa aggagcaaaa attaagtgag
    24001 catgtttcga ggtaggaaca taaagcataa aagagaacac ggaaaggatg tgaacccacc
    24061 acataatctg aaaaactata tctgccgtag aatattctac accgatcgat ctccaaatag
    24121 aaccgatccc ggcagctaag aaagaggcat tttccgttgg actgtcataa acagctccta
    24181 cagacttggc gccttctcct aaaagggtag agatcatcag aatagaaatc atcccgatca
    24241 cgatcgcgga tgctggagaa tgaacatcta atcctttggc tttttgaatc catcttctcc
    24301 aagcaaaaaa acctaaaccg atcaatacta aaattgaaac gacttgaacg atggactcat
    24361 aagtatgtcc tgcgctttct cccaataaaa aaccgactaa ggaaaattta taaggatcgt
    24421 ccataccgta tccgataaga cctgcgatca tctggctcgt tgtgtggatt gtataaacta
    24481 caaaaccgta aaagataaac gcatgcatga ttcctcgcag aggttcttta aaattctttt
    24541 tttgaagaat cacgttttga ataaaactgt tgattcggaa gatccagttc ggattttcca
    24601 aaaagttttc ggttccggcc gcttttctgg cgctgaaaat caaccggagg cgatataaaa
    24661 tcgcacgaat aaaaactaca ttcgcaatta cgaataagac tgtgaaaatg aaatgaaagg
    24721 cgatttgtga aattgccata tggatcaagt accctttctt ttggattgat gaatgaatta
    24781 cagcgtagga atggagaacc tacctgtcga ggaattttca aagtaaggtt cttggtctgt
    24841 tatgattcta tggtattgtt gagtttcagt ctcgttaaaa atagtcgatc cgttttgttt
    24901 atagaaaatg gttttaatta caaaaagaat ccgttgggtg aaaattggaa atgattgatc
    24961 ttaccctatt tgttggaatt aaaaccataa attgaattct gtaaagttga aacgaatcat
    25021 tgtttttaag ttagaaatac tattttctgt gaatttttgt tgtttggaat ccaaggtttc
    25081 tttttctcag ttctattcaa cgtgagtaac aaacttaggc gcggaaagcg atttctgaag
    25141 gaatcagagt attgagttca gaagagtcat tgattgagtt ttttatttgc tcagattttc
    25201 taatgttaga ttcacattct ttaaaattag aagtatcttg ttttggagtt ataaaatggg
    25261 gtttattttt ctcatactaa gtttctacgg ttatttaatt tttctaattc gttatagtaa
    25321 atggtccacg gcaagtatgc ctttgtttat tatatcaacg gaaattatca tactttttgc
    25381 ttctggtttt gttgatcttt tgctgccaac tttatggtgt tttataggtc ttggaatatg
    25441 tttagggttt ataagtctgt atgccgcgcg cagaaatttg attcaactgt taacgagtct
    25501 tttagagcct gggccggtga tctttttcct tttagcgtgt tttttttaca ttaagttatc
    25561 tggagcattg tttgaaggat gggatgagtt tacgcattgg ggtttttcgg ctaaggaaat
    25621 gtttcattta aattcattta ccaaagcgaa cagtcctctt atgtttaaga gttatccacc
    25681 cggaaccgca ttgtttcaat attggataac aaaaagtata ggttggtccg aaggaaatac
    25741 atattgggca caatctttat tggttttagc aggtgcggtg gctattttag aaggattaac
    25801 ctggcgccaa tggtttcgaa ttgttttgac tttgaatgtt atttttcttg cggtttttat
    25861 atttggttac agtttacaaa gtctttatgt agatcatgtg cttgggtttc tttgtggagc
    25921 ttccgttata tcttgtatcc gctccaatac ttcggctcct ataacaattg taagactact
    25981 tccaacttta ttcattttac caattataaa agcagtcggt ttgatgttgg gaatttttat
    26041 ctcgattatt tttgtatttg atcagatttt caaagagagg aatacttttt caggtagtca
    26101 gccacttaag caaaaactta tattcggttt tcttgtgatt ctaattcttg ctacacctat
    26161 aatttcagct cggatatggg gttggcacgt aaaaaagtct ggtttttctc aggtatttga
    26221 aacttcgttt tcgatttctc agataaaaaa aagtttttct tcaacagaag caacagatcg
    26281 agataaagaa acgatttcta cctttaagaa agcatttcag acctatcaga taaatcctga
    26341 aagtatactt caaatatttt ccagaagatt tgttttaaag ctaactcccc ttaaatcttt
    26401 actgttttta atggtttttg gtattgcagc cattgtgata gaaaccaggc gacaggagag
    26461 acgtattgca attgtaggtt tcttaaccat gtttttaggt tatactgtat attcatttgg
    26521 tcttttgctc atgtatttat attcttttgg ttcttatgaa ggaactagag ttgcgtcttt
    26581 tacgcgttat atgggaattt ttcttctcgc gtggaccgta gtaacctggg gatttatgct
    26641 tagcactggt gaacagaaag aaaagaattc acctaaaatt gtccagggtc ttttcgttat
    26701 tttcattttg tttttgactc ctataaaatc ggccttattc gcattgactc aacctaaacc
    26761 gttgcctgta cgaatggaga ttaagaaaat cctttccaat acgattccaa atctgaaaag
    26821 aggtgaaaga gtttatgtag tttggcagaa tacaacaggt tttgaacctt ggatcatttc
    26881 gtatgaatta tcaccccgaa attctacgag tgtggctagt tcagggtggt cacttggtcg
    26941 tccatattat gaaggtgatg tttggactag tgatatagat ccaaaaactt ggagtgagaa
    27001 tatattagta aattatgatt ttctattgtt agcttcggtg gatgaatact tttggtctag
    27061 atacgcctcc gtttttaatt ctactttaaa tctaaaaagt aataagttgt ttcgcgtagt
    27121 aaaaaaagaa aatggtaaaa ttgacttgga ggtagttgat ttaacttcaa atcctaaatc
    27181 cgagaattaa atcgatatta catttgttta tattcgtaga atttcttggt tcttggatat
    27241 gtaaaattga gaacaataga ttgaaacgtt tctctttggt ctttttcttt ggaattttga
    27301 aacaaacttt tgtaaatgat acgatttaac atatcttaaa tagaatgtta tcaatatgaa
    27361 ttgacaatat tctacaggac agtttctgtc gcttatgggg tgttgccagt aattctatgc
    27421 gcaaaaaatc gtcattttct ataccaatca taattcccgc ttataaccct gatgaacgat
    27481 tagtgcaatt ggttgatgaa ctaattcaac agggtattgt aaatatagta gtgatcaatg
    27541 atggaagcag agagtcttgc gcatctgttt ttaagaaact aacaaaattt aaacaatgcc
    27601 atcttttgca tcatgctaca aatctaggta aaggtcgtgc gttaaagagc gcgattaact
    27661 attgtatgct tacgtttcct caaatgtttg gagttgttac agcggacgcg gatgggcagc
    27721 ataaagtatc ggatattatt aaagtagtac aaagtctttt aaaataccct gatcaactaa
    27781 tacttggttc gcgtaaattc gacaaagatg ttccatttcg cagtcttctc ggtaataaaa
    27841 ttactagtat cgtcttgcat tcctaattgg tcgtcgtctt atagatacac aaactgggtt
    27901 acgtggaatt cctacaaaat ttctttctac gtgtttacgt ttgtctggtg aaagatatga
    27961 gtatgaaatg aatatgttga tttcaactaa ggagcaccgt cttagaattt ttgaagagtc
    28021 aattgaaaca ctttatctag aaaataataa atcatctcat tttaaccctc ttattgattc
    28081 tgctagaatt tatttccttt tttttagatt tgcattttcc tcaatgttaa cttctgccat
    28141 tgatttttgt gtatttacag tagtttatct ttcagtttca aatcttttaa caagtatcat
    28201 tttttctaga acggttgcgg gaacctttaa tttttttgta aataaacgat ttgtttttag
    28261 agatcctgga ggagttgcgg ttgaatttgt taaatatgca tttttggtgt ctgggttagg
    28321 tctattggct tttactgcaa tccgttattt acattctatg catggatgga atgtaattgt
    28381 tgctaaggtt tttgtagaga caatattctt tttagttagt tttgcgattc aacgtgaatt
    28441 tgtgtttggt aacaaaagtg aagaggaata ataaaggtga tcttttaacc tagtgacgaa
    28501 ttatt
//
LOCUS       PFBFCONG_9             28037 bp    DNA     linear       08-DEC-2021
DEFINITION  Genus species strain strain.
ACCESSION   
VERSION
KEYWORDS    .
SOURCE      Genus species
  ORGANISM  Genus species
            Unclassified.
COMMENT     Annotated using prokka 1.14.6 from
            https://github.com/tseemann/prokka.
FEATURES             Location/Qualifiers
     source          1..28037
                     /organism="Genus species"
                     /mol_type="genomic DNA"
                     /strain="strain"
     gene            157..1095
                     /gene="ispH"
                     /locus_tag="PFBFCONG_00148"
     CDS             157..1095
                     /gene="ispH"
                     /locus_tag="PFBFCONG_00148"
                     /EC_number="1.17.7.4"
                     /inference="ab initio prediction:Prodigal:002006"
                     /inference="similar to AA sequence:UniProtKB:P62623"
                     /codon_start=1
                     /transl_table=11
                     /product="4-hydroxy-3-methylbut-2-enyl diphosphate
                     reductase"
                     /protein_id="X:PFBFCONG_00148"
                     /db_xref="COG:COG0761"
                     /translation="MLEKIYLANPRGFCAGVKYAISYVEQVQANSEEQIYVRKEIVHN
                     RRVVEDMKKNGIRFINDLDEAPNGATVIFSAHGVSPSVVEAAKQRGMKIGDATCPLVT
                     RVHRKARKIKDTHQIIYIGHEGHDEAIGTMGEAEMFLVESLEDIISLKDKIDPNKPLT
                     YLMQTTLSVADTKNIIDQISKTFPFVEHPSKDDICYATTERQEAVSLMMDKIDAMLVI
                     GADNSSNSLRLLQLAQKSKPHSFKVSTADDLSKEYIQNNEIKILGLTAGASTPQVLVD
                     EIISKLKIFYPNANVELFPGSRDDSMNFKLPGVLLS"
     gene            1684..3879
                     /gene="rcsC_2"
                     /locus_tag="PFBFCONG_00149"
     CDS             1684..3879
                     /gene="rcsC_2"
                     /locus_tag="PFBFCONG_00149"
                     /EC_number="2.7.13.3"
                     /inference="ab initio prediction:Prodigal:002006"
                     /inference="protein motif:HAMAP:MF_00979"
                     /codon_start=1
                     /transl_table=11
                     /product="Sensor histidine kinase RcsC"
                     /protein_id="X:PFBFCONG_00149"
                     /translation="MEPNRTNFEHSQEIYEILVNQISDSMLVTDTQLEPPGPKILFVN
                     PAFCKMTGYTKEDLIGKTPRMLQGPLTNRKIMRDLKRSLTQGKDFSGETINYKKDGSP
                     YHVEWRISAIRDLSGNILCFISIQRDITEKVKKGESVTRHLRLEMGITSATQILLSTS
                     VELKILKYAMEQFLVFLDSERLYLFKNSENAESAELYLEVKDPSLETSEIPVLQSIVY
                     NQDYSRWKKIFSSGGYLQGNLSEFSENEKKFFDQREICSVTLIPLFVSDEWFGFAGFE
                     NFKTTNIVKEEIFTIRTFVDLISVFLERKNILEELKVHREKLEVLVSQRTEELNLQKE
                     MAEKANKAKSEFLANMSHELRTPLNSIIGFSRLMQFPEGMERENRYLDLIFHSGVHLL
                     NIINDILDLSRIEADKLVLNESDFDLKELISTSVEMILGEAITKKLEMTFEFFPKNAN
                     FEIRADPKRIRQVILNLLGNAIKFTDSTGKILITLNKLENNFQLAVQDSGIGIPTEEI
                     SKIFETFYQVKGEDRAAYEGSGLGLPIVKKIVEAHHGSIQVESALGKGSKFVVIFPFF
                     TRLEHSNVSNSFSQKAEESPYPFHLKSVPILLSIQDRIYDRAIEKYFIHNSQEFISFR
                     TVKDFSKIPQKSLDLHKILLYDTRLLLEETEVVKFLRSLLNEDSNFKHLILLETVDIP
                     LPFQEDLLPFFPNYTIQNPFSLDKLKSILIEIEKEIYLGNRTEKEEYSS"
     gene            3842..5104
                     /gene="rssB_1"
                     /locus_tag="PFBFCONG_00150"
     CDS             3842..5104
                     /gene="rssB_1"
                     /locus_tag="PFBFCONG_00150"
                     /inference="ab initio prediction:Prodigal:002006"
                     /inference="protein motif:HAMAP:MF_00958"
                     /codon_start=1
                     /transl_table=11
                     /product="Regulator of RpoS"
                     /protein_id="X:PFBFCONG_00150"
                     /translation="MEIELKKKNILRKIPNDPILIIEDKKENCILLESLCDELSVKHE
                     VAPNGAEALKQIENKKYSIFILDLMMPVMDGGSFLVKLKEIYPNAIVLVQTAIDSNEK
                     IIEIMKLGVFDYILKPIYPEIFLKILQKALNYYFLKNMEENLAEIENQKLRNQLEWLT
                     YKETIRKSDSESFEKNSIHSLKTSLSQGSGIGSMISLLDMIDSVKIQEGNFYKVDKEI
                     LDLLLTNNRVTKNMLLGLEKLLNLIDQNFEFNTTSTKEILEKTKDLPENLNSFLLSKK
                     VSVKLPVFKKEHKINVNLSLLYLAMEELFLNALKYCSFNSTIDVFTNINQNYFCITFK
                     NRVDEKPYGGIPEKFEQLVIQPFFRIYPPVENVSHLEKFGLGLGLTAVDHIVRKHHGL
                     FFIHNANDHTSEDVSLCVLAEIFIPLVS"
     gene            5118..5480
                     /gene="cheY_1"
                     /locus_tag="PFBFCONG_00151"
     CDS             5118..5480
                     /gene="cheY_1"
                     /locus_tag="PFBFCONG_00151"
                     /inference="ab initio prediction:Prodigal:002006"
                     /inference="similar to AA sequence:UniProtKB:P0A2D5"
                     /codon_start=1
                     /transl_table=11
                     /product="Chemotaxis protein CheY"
                     /protein_id="X:PFBFCONG_00151"
                     /db_xref="COG:COG0784"
                     /translation="MKRILIVDDSAVFRKILSLHLSNSSFDILEAVDGQDGLDKLQND
                     KVDLIVSDMNMPNMDGITFVKEIKKDPKNKFTPIIMLTTESQSEVKNEGIAAGARAWL
                     TKPFSPEELVQTIHKLLP"
     gene            5489..5851
                     /locus_tag="PFBFCONG_00152"
     CDS             5489..5851
                     /locus_tag="PFBFCONG_00152"
                     /inference="ab initio prediction:Prodigal:002006"
                     /codon_start=1
                     /transl_table=11
                     /product="hypothetical protein"
                     /protein_id="X:PFBFCONG_00152"
                     /translation="MSFSLYTDFQESEVPVLKVKIEDELTIYEASEFKEKIDLILQNS
                     ATVVEIDLLKIQKIDTSCLQILLSFKKVALTKYEQVRFVNFSNNVLSLIDLYNLSDFF
                     RDSIRPSKEEVPEKEVKY"
     gene            5855..7996
                     /gene="cheA"
                     /locus_tag="PFBFCONG_00153"
     CDS             5855..7996
                     /gene="cheA"
                     /locus_tag="PFBFCONG_00153"
                     /EC_number="2.7.13.3"
                     /inference="ab initio prediction:Prodigal:002006"
                     /inference="similar to AA sequence:UniProtKB:P29072"
                     /codon_start=1
                     /transl_table=11
                     /product="Chemotaxis protein CheA"
                     /protein_id="X:PFBFCONG_00153"
                     /db_xref="COG:COG0643"
                     /translation="MDLSEVRDTFISESEELLSSMESNLLILEKDSKNNEGIHSVFRA
                     IHTIKGTSGMFGYEPIEKFTHEVESFLDRIRSNKQSLTKEGIEFLFLACDHIRNLLQG
                     VGETLIVDSQTSRNQVNLLSLAKKLTLDDTSNPQKDEALVQNQSTSSNLLDFHSSSTF
                     WQITLIPNIHLFESGLDPSTFIKYLSQSGKVKHIFVYPESIPNWSEFNPEHSHLGFEI
                     SYESPSKGEEIYSTFQFLKEGSYLKILSPGCSLNLFMENCNDFPLGKKAYLNALEIQK
                     VLTPEEIQKLSYTSENLNVLSTTQTEQTTTSIENQKESDSIKIQTKTLRVDSSKIDTL
                     IALVGELITQEANLSRKISDSENLQLIESSESLYRLVTEIREFALSLRMIPISDLFEK
                     YKRVVRDLSKELNKQVELEIIGGETELDRSVIEKISDPIVHILRNALDHGIETSEERI
                     KKGKHATGQLKIQASHGTGSILIEIKDDGKGLDCDKILEKAISKGLITRDQNLSESEI
                     YSLIFQPGFSTADQVTNLSGRGVGMDVVLRNIESLRGTVQIQTLKDQGSSFQIRLPLT
                     LAIIDGFLVKASSLYFIVPMQMVRETVESKVILNGSSSGTMNLRGELLPVLHLSEFLC
                     LESTYFEKENILVLEYEDKSFGIIVNDLHGEVQSVIRPMAEIFKNIKCFSGTSILGSG
                     EIAFILDVPGLYNSIRDQELNKNKDLVTKTG"
     gene            8041..10971
                     /locus_tag="PFBFCONG_00154"
     CDS             8041..10971
                     /locus_tag="PFBFCONG_00154"
                     /inference="ab initio prediction:Prodigal:002006"
                     /codon_start=1
                     /transl_table=11
                     /product="hypothetical protein"
                     /protein_id="X:PFBFCONG_00154"
                     /translation="MFRKNLGIWIGLAITINGLVFLSIQNFRGPNPSTETNFEEQLQS
                     VQHSSESFLKTEESISEFLLYLSLGKEKETLVSSLEEIEKNLKNLRSSFSESDRKKNP
                     AILKFDKKIGTLFSSIEELKEKIYRSKDIKKDTSLFLKSDFFTDLSSFRRTRLEAVKE
                     LSNSVETASVTVVSSTPTEIQFLVTILEYSGISILLISFLWWSNRSNQRTILNLEMEF
                     LRMRTAVDNVTTNIMMADRNFNIVYMNKAIQMMFNKAESDIKKQLSNFNLSNLMGTNI
                     DSFHKNPAHQRGLLDKLSDTFRSSITIGGREFDLIANPIVDVNGNKLGTVVEWSDVTE
                     QNKIQKQRKLENEELTRVKVALDNVTTNIMMADRNLNVVYMNKSIRAMFHSAEDDIKK
                     QFNNFDPSRLIGTNIDIFHKNPAYQRGLLDKLTDTFRSSINIGGRTFNLIANPIIDET
                     GDRLGSVVEWSDVTEQNKIAEQRKIENEELIRVKVALDNTSTNIMIADNEFNIRYMNQ
                     AVVKMFEIGEGDIKKQFAHFNLKSLVGSNIDQFHKNPAHQRGVLSSFTGIHKATIKIG
                     GRTFDLIANPILDSNGKRLGSVVEWSDVTNELAVQEEVEGIVSAAAKGNFTTRISLDS
                     KSGFFLNLSRSLNQLLEVSNRGLNEVVEALERISSGDLTQKITNEYHGTFGKLKEYSN
                     ITMDKLSEIIGDIIVRSSSLVTSASEVSSTANSLSQGASEQAASVEETTSSLEEMTAS
                     IDQNAQNSRQTEQISSKSSQDAEEGGASVIETVKAMKQIAEKISIIEDIAYQTNLLAL
                     NAAIEAARAGDHGKGFAVVASEVRKLAERSQKSANEISSLAGNSVAIAEKAGNLISQI
                     VPSIRKTADLVQEITAASDEQSSGVSEINKAMGQLDQVSQQNASASEELAAISEEMNA
                     QAEQLKESVLFFKISDGDKRLTNGGGLLHRDFSGTGIIKATPTTRKDLPKGISPITEK
                     FERY"
     gene            10984..11499
                     /gene="cheW_1"
                     /locus_tag="PFBFCONG_00155"
     CDS             10984..11499
                     /gene="cheW_1"
                     /locus_tag="PFBFCONG_00155"
                     /inference="ab initio prediction:Prodigal:002006"
                     /inference="similar to AA sequence:UniProtKB:P0A964"
                     /codon_start=1
                     /transl_table=11
                     /product="Chemotaxis protein CheW"
                     /protein_id="X:PFBFCONG_00155"
                     /db_xref="COG:COG0835"
                     /translation="MSVLEDNQFLTFYLGEEYYGIGILNIKEIIEYSGLTNVPLMPEF
                     IPGVINLRGNVVPVIDLKHKFFRSKIKPDRKTCVIIVELHSQKEGDRKEKTDLGILVE
                     SVDEVVSIPNGDIEPPPTFGSKIKVDFILGMARQENGFIIILNTEKILNLEELTSLEE
                     NQPSEIVLETT"
     gene            11496..11738
                     /gene="cheD_1"
                     /locus_tag="PFBFCONG_00156"
     CDS             11496..11738
                     /gene="cheD_1"
                     /locus_tag="PFBFCONG_00156"
                     /EC_number="3.5.1.44"
                     /inference="ab initio prediction:Prodigal:002006"
                     /inference="protein motif:HAMAP:MF_01440"
                     /codon_start=1
                     /transl_table=11
                     /product="Chemoreceptor glutamine deamidase CheD"
                     /protein_id="X:PFBFCONG_00156"
                     /translation="MILEPDTVIDLFLQPGGFYWGKGNIRIRTLLGSCVSICFWHPSL
                     LYGGMAHVMLPFRPSSIHSDDSLNAKYAEDAFQLFF"
     gene            11716..11997
                     /gene="cheD_2"
                     /locus_tag="PFBFCONG_00157"
     CDS             11716..11997
                     /gene="cheD_2"
                     /locus_tag="PFBFCONG_00157"
                     /EC_number="3.5.1.44"
                     /inference="ab initio prediction:Prodigal:002006"
                     /inference="protein motif:HAMAP:MF_01440"
                     /codon_start=1
                     /transl_table=11
                     /product="Chemoreceptor glutamine deamidase CheD"
                     /protein_id="X:PFBFCONG_00157"
                     /translation="MPSSFFFEKLEGFKKQYQIKLFGGASMFSTEEEKLLELKSVRDI
                     GMKNILSIKEHLIRNQLLISSEDLGGFSHRRIFFSLWDGEIYVERPEHT"
     gene            11994..13037
                     /gene="cheB_1"
                     /locus_tag="PFBFCONG_00158"
     CDS             11994..13037
                     /gene="cheB_1"
                     /locus_tag="PFBFCONG_00158"
                     /EC_number="3.1.1.61"
                     /inference="ab initio prediction:Prodigal:002006"
                     /inference="similar to AA sequence:UniProtKB:P07330"
                     /codon_start=1
                     /transl_table=11
                     /product="Protein-glutamate
                     methylesterase/protein-glutamine glutaminase"
                     /protein_id="X:PFBFCONG_00158"
                     /db_xref="COG:COG2201"
                     /translation="MIQVFIVDDSAVVRQVLTQILNKDPEIEIIGFASDPIFASEKLS
                     SVWPDVFILDIEMPRMDGISFLKKIMSEKPTPVIICSSLAEKESETAVLAMKLGAVDI
                     IEKPKVGLKNFLEESEILFIDSVRAASNARVKTHSFQNDDSKFFENHKQPKTDFSKID
                     TTDKLIAIGTSTGGTQALEFILTQLNIHCPGIVIVQHMPEKFTEAFANRLNQVCKIQV
                     KEAKDGDRVQLGSAYIAPGNKHMEIYLSGAQFHIRVLDGPLVNRHRPSVDTLFHSVAK
                     AAGKNAKGIIMTGMGNDGANGLLKMKQSGAHTIAQDEASCVVFGMPKEAILKGAVNTI
                     LPLSKIVGEVQYF"
     gene            13584..13793
                     /locus_tag="PFBFCONG_00159"
     CDS             13584..13793
                     /locus_tag="PFBFCONG_00159"
                     /inference="ab initio prediction:Prodigal:002006"
                     /codon_start=1
                     /transl_table=11
                     /product="hypothetical protein"
                     /protein_id="X:PFBFCONG_00159"
                     /translation="MILGMPTDHSPIFAGVNFEYSIVKFLKAENIYFYLLILDFPLTI
                     LMDTVFLPISVPLSIHHYYKDKQQP"
     gene            complement(13867..16611)
                     /locus_tag="PFBFCONG_00160"
     CDS             complement(13867..16611)
                     /locus_tag="PFBFCONG_00160"
                     /inference="ab initio prediction:Prodigal:002006"
                     /codon_start=1
                     /transl_table=11
                     /product="hypothetical protein"
                     /protein_id="X:PFBFCONG_00160"
                     /translation="MIDFQNNRIQFHQSSSPWIRSFSLESIKCLIVCRGPVRKEAMEI
                     FDSIGIREYGILLSEKDSVVYPMALAPELRGFRFPNNIHRVPDYMGAGKEEKMERIEQ
                     IISIAKDNKYTHIFAGYGFMAEDSEFISAIEKSGVVFMGPASYVADQAGSKDAAKKIA
                     RKLEVSVTPGVDNISSLALLAKAPDAKSLEKIAKEKGIDFIFDPSLSLEVNAENLLEL
                     GYSKIIEFVSIADLQVEAEKECKKIWEKYSKNRIRFKYIGGGGGKGQRVVSKPEEVKG
                     AVQEILSESKVTAPGTNKNFLIELNIENTRHNEIQLIGNGEWCLALGGRDCSVQMHEQ
                     KLLELSLTQELLEKEIAACAATHPKKAEVLKGDLKVLREMEEQSERFGAAVKLNSVST
                     FESIVEGTNHFFMEVNTRIQVEHRVTEMVYSLKFKNPENQNEFFIVDSLIEAMALLSL
                     HGKRLQKPERIFRFPSGAEVRINATNKAIQPHAGGVIMNWSKPLADEIRDDQGISIRN
                     PDMGLFVHYKVAGAYDSNIALLISHGENRKDNLIRLGNILRKTELRGYDLQTNLLVHY
                     GLIHWILGKDAMFKPSTSFMISYLAGVGALEKIIKDVDLEIAWKKIISEASADLKKVL
                     SRKLTLITRPIGELIKDAHLSAGFIGFHLNRSWKISGSKIEWLRNPIFILADLYHYLN
                     MEADPSLPPSEQIWDHDDEVLQKALSFYQELAKRTGSNPDSIELVASLNAGKSLNGIE
                     AGLLSSVLASHNGYQSGLELLKLLPYAGLNSGFYKLEVDEKLEAVIPEEFRKTETRDS
                     LIKFLAPPPKASSDEIVAPMGGMFYSKEAPDLPPMIKVGDHFKAGQPLFIVEVMKMFN
                     KISAPFSGTVKEILLNDSDGKIISKGQTIFKIVPDEVIHIETEAEITERKKKITLSLI
                     "
     gene            complement(16618..18270)
                     /gene="pccB"
                     /locus_tag="PFBFCONG_00161"
     CDS             complement(16618..18270)
                     /gene="pccB"
                     /locus_tag="PFBFCONG_00161"
                     /EC_number="6.4.1.3"
                     /inference="ab initio prediction:Prodigal:002006"
                     /inference="similar to AA sequence:UniProtKB:Q3J4E3"
                     /codon_start=1
                     /transl_table=11
                     /product="Propionyl-CoA carboxylase beta chain"
                     /protein_id="X:PFBFCONG_00161"
                     /db_xref="COG:COG4799"
                     /translation="MSEAKYSLENPFQSTSEPEVLKPRGLYEEANELGKELLNKPLLG
                     GGVDRILVQHSKDRMTVWERIKVLTDQEPNILYQNWGKSLDGASLVTGILNINGRDVA
                     VYGHDFTLRAGSMDATNGSKLARLIYMAGEHGIPLIGMNDSAGAYVPAGVGGLDGYSE
                     AFTALRKISGVVPSLMLMFGFNAGGGAYLPRQGSFMIQCDNTFFGLTGPGVVKSVLGE
                     DISADDLGGPKVHGQSGVVDIVTGDELGSLRTALRLLSYLPDNNHSFAPFHATSDPTN
                     RFIYEEEILFKKTFNSPTGMNTPFDITLYLQNICDHGQYFEIQGQRSRNLVTAFGRIG
                     GHVVAFVANNSAVASGQIDIGAARKGTRFIRFCNLYNIPIVFLEDTTGFLPGKEQEQN
                     GIVLEGRKLLDSIIDIRTPRLTLIIRNAFGGAYACFNSYHTGADMVFALPTARIAVMG
                     PAGKDYVYKDEVSSIQKEYQENVKKGMSEKEAIVIRDKKLQTLSTQYEKELMNPKEAL
                     SLGSVSRIVLPGTTRNILFQNLDYLIRHYKPAPLSGPQREFE"
     gene            complement(18362..18691)
                     /locus_tag="PFBFCONG_00162"
     CDS             complement(18362..18691)
                     /locus_tag="PFBFCONG_00162"
                     /inference="ab initio prediction:Prodigal:002006"
                     /inference="similar to AA sequence:UniProtKB:Q9X1F5"
                     /codon_start=1
                     /transl_table=11
                     /product="Putative anti-sigma factor antagonist"
                     /protein_id="X:PFBFCONG_00162"
                     /db_xref="COG:COG1366"
                     /translation="MEITSEIKNHSKIIHLIGNLDVHNTHKIESAFMEQIKTGNSRVI
                     VLDLSSVEFISSAGLRIIVAALRICREKDVEFRLAGIKPAVKKVFEIIDMNSMFSIFE
                     TLESAIK"
     gene            complement(18675..21491)
                     /gene="rsbW_1"
                     /locus_tag="PFBFCONG_00163"
     CDS             complement(18675..21491)
                     /gene="rsbW_1"
                     /locus_tag="PFBFCONG_00163"
                     /EC_number="2.7.11.1"
                     /inference="ab initio prediction:Prodigal:002006"
                     /inference="protein motif:HAMAP:MF_00638"
                     /codon_start=1
                     /transl_table=11
                     /product="Serine-protein kinase RsbW"
                     /protein_id="X:PFBFCONG_00163"
                     /translation="MIPNKKQDSLLRQGSDGSLYLEDNPGLTVVFESLLTEIIHITSA
                     KFGIFSFRLEDGTLKSIYGNHPSNKIEEAKLVSEFCFKTGQDLNLKKGESPNKLIPQL
                     EQNSVCCVLHVGELGDSSLEDQKKIFGTILLGRSDQEGGEFRESDFIHLKATVRIISD
                     LLEKSFISGESSLVVLSLMTISRVALESVQIRKQTDRFDFLLTEIIRVSGLINKSLDL
                     SQLLEAIMLSSKSVFRTEACSVLLLDDTKEYLYFHTVLGEKRDEVTKVKVPVGKGIAG
                     MVVQDKKPMIINDAMNDPRVYREVDKASHFVTRNIMAAPLLVEGQVIGVIETINTIDR
                     NSFTEEDLELFLSFSGTSALAIQKTGLLQNLEDANKDLRKKVSELESLFELSQVVSSA
                     KSQADLMKHSIPVIHNEMDAGRTGIFLINRRMGLLTCISYTSEKIVEIFRTKDYQGSF
                     IYRSVEEEKTTIKEDIQNFEFNHELDLEFLKGSYIVLPLTNPERNAFGVITVSDRVDK
                     LSYNYSHLRLLQTFASLIARGHETLKLQNEMISRKAMQRSLEREIEITREIQKNILPE
                     SKVFHSNFDLGVKSVPAKEVSGDFYDYYQYQDGQYSFLISDVSGKSLPAAIFMAMSSS
                     IIRTLARDHDLDPEEILKQGNALIYEDSHNGMFVTTFFIHYNPAIFTLDYASAGHNDQ
                     VLIRKDDSWEIIKGSGPPLGVLPSASYKGGSLTVEPGDMLILYTDGAIEEKNSKDEEF
                     GLERMIREVIARKHLTSQEIVEELFGLVRKFSGAPELFDDFTVMILKFNDNYQFSRIF
                     EAKTSEIPLFREFVYQTIKVRNLEDSQRDDILLACDEAGTNIVMHGYENTDLKNPKFE
                     CKIRFTGDWITIVLIDSGKVFHREEVQDPSIEDNLSGKRKGGFGVYLIEKLMDSVDYS
                     SEDGKNFLVLKKNFRNKASNGNNV"
     gene            complement(21506..21814)
                     /locus_tag="PFBFCONG_00164"
     CDS             complement(21506..21814)
                     /locus_tag="PFBFCONG_00164"
                     /inference="ab initio prediction:Prodigal:002006"
                     /codon_start=1
                     /transl_table=11
                     /product="hypothetical protein"
                     /protein_id="X:PFBFCONG_00164"
                     /translation="MSESIEDLQKKLKIQNDIIKGYEKVLRLNEQELENADEIIRMYE
                     GIIQYSGKELKDVKEAFDATNVVTNLSREELMSALSRIKELENVNKKLREEALKFQTG
                     "
     gene            21877..21949
                     /locus_tag="PFBFCONG_00165"
     tRNA            21877..21949
                     /locus_tag="PFBFCONG_00165"
                     /product="tRNA-Ala"
                     /inference="COORDINATES:profile:Aragorn:001002"
                     /note="tRNA-Ala(ggc)"
     gene            22104..22784
                     /locus_tag="PFBFCONG_00166"
     CDS             22104..22784
                     /locus_tag="PFBFCONG_00166"
                     /inference="ab initio prediction:Prodigal:002006"
                     /codon_start=1
                     /transl_table=11
                     /product="hypothetical protein"
                     /protein_id="X:PFBFCONG_00166"
                     /translation="MSDLIQIRRWNIDNKNVLILIPDLESKERQLYAKNFYSHFSIRE
                     VELSTKLVRFDFPKTEEWIDRLSREILDSKRKVKLIGEGLWGGIVFELLKKYPQMIEA
                     ACILNPPLNRKEENWFPKNVEWILERFPWNLFSEGIYTFYQTLETKLQFGLTNSKLLP
                     TIVFTKTPEKITKQIQTLQKFPVFRIESSNLKSIHELLENLILKILTEVPISSVQKKS
                     KFKIDPGF"
     gene            22787..23323
                     /gene="def"
                     /locus_tag="PFBFCONG_00167"
     CDS             22787..23323
                     /gene="def"
                     /locus_tag="PFBFCONG_00167"
                     /EC_number="3.5.1.88"
                     /inference="ab initio prediction:Prodigal:002006"
                     /inference="similar to AA sequence:UniProtKB:Q93LE9"
                     /codon_start=1
                     /transl_table=11
                     /product="Peptide deformylase"
                     /protein_id="X:PFBFCONG_00167"
                     /db_xref="COG:COG0242"
                     /translation="MSVRKILRMGDPILRKISEPVTEDEIQTKEFKKLIRDMFDTMRH
                     AEGVGLAAPQIGILKQIVVVGSEDNERYPGTPDVPERIILNPVITPLTKDTSGFWEGC
                     LSVPGMRGYVERPNQIRMQWMDEKGNQFDETIDGYKAIVYQHECDHLQGILYVDRLKD
                     TKLFGFNETLDSSHNVLD"
     gene            23343..26585
                     /gene="czcA_1"
                     /locus_tag="PFBFCONG_00168"
     CDS             23343..26585
                     /gene="czcA_1"
                     /locus_tag="PFBFCONG_00168"
                     /inference="ab initio prediction:Prodigal:002006"
                     /inference="similar to AA sequence:UniProtKB:P13511"
                     /codon_start=1
                     /transl_table=11
                     /product="Cobalt-zinc-cadmium resistance protein CzcA"
                     /protein_id="X:PFBFCONG_00168"
                     /translation="MKSLVEFFLSKSIFVNLLTFLVILIGGFTAVKMNREAFPNINFD
                     IVSVVTVFPGASPSEMEKLVTKPLEEAIQEVDGIKEFRSASIENRSGIVITLDPDSKN
                     TQKVVDDIKSAIDRVEDLPEEAEDPIVTEITTSRQPVIEINISLKSNDSSIEAEKHLK
                     AQAKIVEQALEDIPGVARISKRGWRDTEMQVDIDPVAMFSKYLTSQDIIFALKNRNIN
                     FPGGNIAGNQKEVILRTIGEFNSPKEIETVHVRSNEVGNSIRIDNVARVTEGLKEAEY
                     LDKVNGKKTIALTVIKREKADAILVVDEAKKIIEEFKKNSKNEFEYAFVNDLSKYIRR
                     RLGVLLSNAIGGLILVTASLFLFLGWRVALMTALGIPVSFGATFVIMDYLGLTLNLIS
                     MFGLIIVVGILVDDAIIICENVYRYMEEGMPAYEAALKGTSEVIDPVTATVTTTVAAF
                     APMLFMTGIFGKFIYSIPLVVIIALLASLSEAFFILPSHLYDINKHKFHSGEIKEESG
                     WFYKLKVNYYLPLLKFALKHRLQIFIYLFAMLVGSFALFAVFGRFKLFPGSVDVFQIK
                     LTGQTGISLQEMEKFTHALETELAKISKEEIENYVTRVGIIQKDPNDPFTKRGKHYAQ
                     VLVYMTPEENRKRGTDTIISEIREKTIWLLNEKSVKTLEETRKKEAEKKKEEYKPFNL
                     NEYPAEFSRFKGQLLALDFEKLAGGPPVGKPVAIEIRGDDYDTLIRIGEEYKSVMAKV
                     PGVTDIGDDFNEGKDEIRIKVNESLASTAGVSVFKVAQAINTAFQGTVATKIKRADEE
                     VEVKVRFPEEVRKSIGSLNNIFVSNQLGKLIPVSRLINYVREPGFANINHLDGKRLLT
                     VTANLDEIKTDTRRANAEIAKLSKGIIDKYPGYRMRFGGENKDTEESLASLGRAFLVA
                     FIIIFMILASLFRSLIQPVIVVSSIPFSLIGVILAFVLHGEYFGFLAFLGIVGLAGVV
[truncated: 9,387,272 more chars]
