# Supplementary material for: Horizontal transfer of the rfb cluster in Leptospira is a genetic determinant of serovar identity
Source: Life Sci Alliance. 2022 Dec 9;6(2):e202201480. doi: 10.26508/lsa.202201480 (PMC9736851; doi:10.26508/lsa.202201480)
Supplement: Supplementary file 9 [file LSA-2022-01480_Supplemental_Data_3.zip › Supp_Data_2-rfb_sequences/sequences_used_Fig_5C/Icterohaemorrhagiae_900624.gbk]

LOCUS       IEDFFNNI_1           4367462 bp    DNA     linear       08-DEC-2021
DEFINITION  Genus species strain strain.
ACCESSION   
VERSION
KEYWORDS    .
SOURCE      Genus species
  ORGANISM  Genus species
            Unclassified.
COMMENT     Annotated using prokka 1.14.6 from
            https://github.com/tseemann/prokka.
FEATURES             Location/Qualifiers
     source          1..4367462
                     /organism="Genus species"
                     /mol_type="genomic DNA"
                     /strain="strain"
     gene            25..1314
                     /gene="dnaA"
                     /locus_tag="IEDFFNNI_00001"
     CDS             25..1314
                     /gene="dnaA"
                     /locus_tag="IEDFFNNI_00001"
                     /inference="ab initio prediction:Prodigal:002006"
                     /inference="similar to AA sequence:UniProtKB:P05648"
                     /codon_start=1
                     /transl_table=11
                     /product="Chromosomal replication initiator protein DnaA"
                     /protein_id="X:IEDFFNNI_00001"
                     /db_xref="COG:COG0593"
                     /translation="MEEVSKKISPQYYERFIDTLKLETINSEKCTIIAPSATIKTHVE
                     RKYQSIIENAILETCGDKIPVEILIETKAASPLQSILEKSFDQKDFQFNPDYTFETFI
                     VGDCNRLAYTAAKECVRKPAEINPLYIFGSVGVGKTHLLHAIGSELTKKDPWKTVCYV
                     DISSFMNEFRFALQSRELIESFKIKYQSYNCLIVDDIQLLSTNAEKTQDEFFALFNFL
                     FERKRQIVIASDRPSSELAIHERLKSRFVTGVQADIQYPDREIRKGIVTHHSKIMDLG
                     LSEDILDFLADQIEEDTRLLLGALNDIYLYKKSYSLLFLNLDKVKEIVKNRLYRKKNI
                     EFSHDRIIEAVAKEFNLNTAEIMGKSRKKELIIPRHICFYLLHNVFNVNKSQVGRLFQ
                     TQHTTVIHGVRKTEELLSNNKEMRFLVERISSKYKLQ"
     gene            2953..4074
                     /gene="dnaN"
                     /locus_tag="IEDFFNNI_00002"
     CDS             2953..4074
                     /gene="dnaN"
                     /locus_tag="IEDFFNNI_00002"
                     /inference="ab initio prediction:Prodigal:002006"
                     /inference="similar to AA sequence:UniProtKB:Q9I7C4"
                     /codon_start=1
                     /transl_table=11
                     /product="Beta sliding clamp"
                     /protein_id="X:IEDFFNNI_00002"
                     /db_xref="COG:COG0592"
                     /translation="MKIKVNTSEFLKAIHAVEGVITTREIKSILSNLKIEAEGKETFL
                     SATDLEISIKTSVPADVTQEGNVSLPAKQLSSFFKTIHFEDTNLSLEESDSNSSIVYI
                     TDASGKNDYKSKISGMDADEIKTISKIDSSQVSSFPSTLINDMIRKTSYAIAHEDQRF
                     IFNGLYMIPNGDKLIFVGTDGRRLCKIERTLPSPLQFKDSIIVPAKAIREISKMIATS
                     EIGNIGLIDGQIYVSANNIELLCKLIEGNFPNYEQVIPKNTKFSTSISKEEFQVSLRQ
                     VLTAAEEPSRQVRLTFSKNNLNLFAQTLGASEASINKPIEYSGDEVTIAFKGEYLMDI
                     FRSIDDNEVKIEFSDANSPVIFKDPSDPEFISVIMPMKL"
     gene            4736..5833
                     /gene="recF"
                     /locus_tag="IEDFFNNI_00003"
     CDS             4736..5833
                     /gene="recF"
                     /locus_tag="IEDFFNNI_00003"
                     /inference="ab initio prediction:Prodigal:002006"
                     /inference="similar to AA sequence:UniProtKB:Q8RDL3"
                     /codon_start=1
                     /transl_table=11
                     /product="DNA replication and repair protein RecF"
                     /protein_id="X:IEDFFNNI_00003"
                     /db_xref="COG:COG1195"
                     /translation="MFLKHLTIQNFRNHEELSLDFDSRLIFFVGDNGEGKTNLLEAIC
                     ILSWLKSFRESEDSNLIRWGSENYFLRGKIKDNLKESVLEIGFTSKPSVKRKLKFNQE
                     EIKKRTDLIGKFITVLLTPMDLKIIEGGPAERRKFIDAFISSFDPFYLESLLEYNKIL
                     KHRNALLKSGNPDISHLSIWDKKIVEKGIFILNKRREVVLELNSFYRVNLDKLSGGKD
                     GLELIYKPNVKDQDEFLEKLNRNLSRDLRLGYTSVGIHRDDLFIGTDQRDITEFGSQG
                     QKRSTVIALKAATFNYYKDILNTIPVLLIDDVIRELDVKRREYFVDLVVTAGQAFFTT
                     TDLEGIQDYVGKLKDQKQIFLIRQGKVESIK"
     gene            5830..6294
                     /locus_tag="IEDFFNNI_00004"
     CDS             5830..6294
                     /locus_tag="IEDFFNNI_00004"
                     /inference="ab initio prediction:Prodigal:002006"
                     /codon_start=1
                     /transl_table=11
                     /product="hypothetical protein"
                     /protein_id="X:IEDFFNNI_00004"
                     /translation="MKDDLISSKKIETSEFRSILNQMGITEENLQEKISIHTLKNRWK
                     EIVGPVFASNSEVNSIQFGKLRILVSHNAYKQELLFLQNRIIRESARFLGKGIVRSIE
                     ISIGKLTASYSITNTETKEKKGLEGKDDLIAILEKETDPEIKKRYLEILQYL"
     gene            6360..8279
                     /gene="gyrB_1"
                     /locus_tag="IEDFFNNI_00005"
     CDS             6360..8279
                     /gene="gyrB_1"
                     /locus_tag="IEDFFNNI_00005"
                     /EC_number="5.6.2.2"
                     /inference="ab initio prediction:Prodigal:002006"
                     /inference="similar to AA sequence:UniProtKB:O08399"
                     /codon_start=1
                     /transl_table=11
                     /product="DNA gyrase subunit B"
                     /protein_id="X:IEDFFNNI_00005"
                     /db_xref="COG:COG0187"
                     /translation="MSQEETSYSAGQIKILEGLEAVRKRPGMYIGTQDETGLHKMVYE
                     VVDNSVDEAMAGHCTEIKISILPDNIVEVKDNGRGIPVDIHPDKKISTIEVVMTILHA
                     GGKFENDAYKVSGGLHGVGVSVVNALSEYLEVEVHQKGKVYTQKYEKGVPVSSVQIQG
                     DSSERGTIVRFKPDATIFTTVDFQFDVLSARFRELAFLNKGLVLVVEDHRRGKENILR
                     NEFQFSGGIVSFVEHINENKHPMHKVIHFERNKDDVLAEISIQYSETYTENIFCFTNN
                     INNNLGGTHLEGFRAALTRTLNDFLKKDSTLSKKHPTGLSGEDVKEGLTAVISIKIPQ
                     PQFNSQTKEKLVNAEIKGIMQTLSSEGLTLFFEENPNITKKILEKCILSAKAREAARK
                     ARDLTRRKTVLEGGGLPGKLADCSEKDPAHSELYLVEGDSAGGSAKQGRDRNTQAILP
                     LKGKILNVEKARLDKILSSEEIRVLVSALGTGIGEDEFNIDKIRYHKIMIMTDADIDG
                     SHIRTLLLTFFFRYMRPVIERGYLYVAQPPLYLIKHGKNSTYVYSDKEKEELLKNIGA
                     EKVVIQRYKGLGEMNPEQLWETTMDPSNRVVLKVKLDDFVEAEETFNVLMGDEVQPRK
                     QFIEVNAAKVANLDL"
     gene            8298..10802
                     /gene="gyrA_1"
                     /locus_tag="IEDFFNNI_00006"
     CDS             8298..10802
                     /gene="gyrA_1"
                     /locus_tag="IEDFFNNI_00006"
                     /EC_number="5.6.2.2"
                     /inference="ab initio prediction:Prodigal:002006"
                     /inference="similar to AA sequence:UniProtKB:P05653"
                     /codon_start=1
                     /transl_table=11
                     /product="DNA gyrase subunit A"
                     /protein_id="X:IEDFFNNI_00006"
                     /db_xref="COG:COG0188"
                     /translation="MSQEMENETKVLSYNIAGKPDIADALKNGVRVIPVEIEDQMKEA
                     YLGYAMSVIVGRALPDVRDGLKPVHRRILHAMNERAWRSDRPYVKCAKIVGEVIGNYH
                     PHGDASVYEALVRMVQEFSLRVPLIDGQGNFGSIDGDNPAAYRYTEARLEKVAEELLR
                     DIEKETVSFSPNYDDTKEQPDVLPANFPNLLVNGSSGIAVGMATNIPPHNLRETIDAV
                     IAVIRNPEITIPEILKIIPGPDFPTSGIIIGGEGLISAYSTGKGSIRIRSKVEIEEKK
                     NGREVIVVTEIPYQVNKKVLLEKIGDLVNEKQIEGISEILDLSDRKGIRVEIHIKKDA
                     NAQVILNQLYKMTQLQVSYGITMLAILDNKPKIFNIKEILTAYAAHRREVIVRRTQFD
                     LDKAEKRAHILEGLKIALENIEDVIKVIRASKNPPEAKQQLMIRFSLSEVQSDAILEM
                     RLQRLTSLEVQKIIDELEEVRKLIIDLKDILAKPSRVNEIVCTELQEVGDKYGNKRKT
                     EISIETIESSSFNAEDLIADEEIVIQITYDQFIKRLPIDTFKRQKRGGKGIQGLSQKR
                     DDVIKIMKAAMTHDNIMFFSNIGKVYVMKAYELPIASKEARGKSLKAIINLREDEYIS
                     SVFTFRGEDMDKDLLLVTRKGFIKRIQLKEFGNVKKSGIIAIGLREGDELIKVESMTD
                     KDEVMIFSKKGLALRIEGNIIRAQGRTASGVTGMRLAEDDAIVGLSKYKEGEDIFVVS
                     EEGYGKRLGFEEFAAKGRGGKGMAYLKITEKNGFSVGTGSVGSEDEIILITQQGMTIR
                     INAFDISKLGRTAVGVRIVDLKDNDKVQDFTVLGEN"
     gene            10807..11796
                     /gene="dusB"
                     /locus_tag="IEDFFNNI_00007"
     CDS             10807..11796
                     /gene="dusB"
                     /locus_tag="IEDFFNNI_00007"
                     /EC_number="1.3.1.-"
                     /inference="ab initio prediction:Prodigal:002006"
                     /inference="similar to AA sequence:UniProtKB:P0ABT5"
                     /codon_start=1
                     /transl_table=11
                     /product="tRNA-dihydrouridine synthase B"
                     /protein_id="X:IEDFFNNI_00007"
                     /db_xref="COG:COG0042"
                     /translation="MIRIGNVTIPGKISLSPMAGISDSPTRRICRKFGAAFSYTEFVN
                     TDELVHRAPKALKMFRYKSEERPITFQIFGNRLEIIAEAAEIVQELKPDIIDLNMGCS
                     TRKVSLRGAGAGLLRRPLLAGKIIEAIKKRVNIPVTAKIRIGWDSTSQNYLEVSKILE
                     ESGVDALTVHGRTKEMAYTGFADWDAIGEIKVNRKIPIFGNGDIKSFQEANFKIDKYL
                     LDGVLIGRNAIGNPWIFSGVKKEELSWSEVLDVILQHLRWMIEDYGEEFGLVLFRKHL
                     VKYLNGLEFDLAWKTELLEIKEWNRFEDILLSDKKRIEFTVPTFGTTKRFAFP"
     gene            11803..12147
                     /locus_tag="IEDFFNNI_00008"
     CDS             11803..12147
                     /locus_tag="IEDFFNNI_00008"
                     /inference="ab initio prediction:Prodigal:002006"
                     /codon_start=1
                     /transl_table=11
                     /product="hypothetical protein"
                     /protein_id="X:IEDFFNNI_00008"
                     /translation="MTNDHHDLSHEDYLQRVRDRLLICLDNFLEKRLSVIEASRLIWR
                     LGNELSDDDPLFRTFLGIDSETDHLPVGDERNLWNPKALIEKDKEIREMEINFESEAR
                     IAAEALRSRLGH"
     gene            12147..12242
                     /locus_tag="IEDFFNNI_00009"
     CDS             12147..12242
                     /locus_tag="IEDFFNNI_00009"
                     /inference="ab initio prediction:Prodigal:002006"
                     /codon_start=1
                     /transl_table=11
                     /product="hypothetical protein"
                     /protein_id="X:IEDFFNNI_00009"
                     /translation="MTCNTNAPNRGNGTKNSSGYVCYLKTLYDIL"
     gene            12389..13126
                     /locus_tag="IEDFFNNI_00010"
     CDS             12389..13126
                     /locus_tag="IEDFFNNI_00010"
                     /inference="ab initio prediction:Prodigal:002006"
                     /codon_start=1
                     /transl_table=11
                     /product="hypothetical protein"
                     /protein_id="X:IEDFFNNI_00010"
                     /translation="MKQIKLLLILSFLLLIMIGCKKEEKKQEAQILGNRYANFDQWIY
                     KVPGSDKKEDQVSLVYGMEEVTGLENVEAEVTTKKGTSTVTYIKVKTVENKEGFAPAK
                     NFSENVYFVLNDADDAFVKPTITANTKGKLKRGMYCLEQEVIQEFSKVTCYDSILTED
                     KLNNYYDVWIKTISTSLSKDPLLGETVKLLKKSSQELAKYNSVSDEEKNKILQVATES
                     LKKAAAKQDEFNTDINTLAGKFGIILQ"
     gene            complement(13478..14455)
                     /locus_tag="IEDFFNNI_00011"
     CDS             complement(13478..14455)
                     /locus_tag="IEDFFNNI_00011"
                     /inference="ab initio prediction:Prodigal:002006"
                     /codon_start=1
                     /transl_table=11
                     /product="hypothetical protein"
                     /protein_id="X:IEDFFNNI_00011"
                     /translation="MTVFKFVLLVSSFFLLSSLSQCTTILLRDYQESAKIYGFYYYFY
                     EGFKDTSGKPGATIIESPDDWFDSNKIFQYCANNPLSSLEANLDKNYSYEIQRRKKDE
                     ICKKLGNSTESNLIVEANGNLLLFDLGTKIAVTSGHHQHSSISPLDLVIYRGPPLRKS
                     IQNIKAAWISKDSICLEDSSKKIVSLDCSHTEGNGDFERRVCFQTSADCSNKTLAPLH
                     LSSIPRSAPTYFLKERCYGKVNECNNVSIAVWFPGQHASNKSQIIEIEIGKFSEQMIM
                     SKTIPYVMSYGLYPVTIVWDVITFPFQIAAFIIFFNDFSLGGYVPPGKK"
     gene            complement(14890..15450)
                     /locus_tag="IEDFFNNI_00012"
     CDS             complement(14890..15450)
                     /locus_tag="IEDFFNNI_00012"
                     /inference="ab initio prediction:Prodigal:002006"
                     /codon_start=1
                     /transl_table=11
                     /product="hypothetical protein"
                     /protein_id="X:IEDFFNNI_00012"
                     /translation="MINRLIALSLATMIFAACSSTDTGQKDATTVGDGGWTFEGWGGP
                     PEQRNDGKTPRDTNPKDWYYIKFSSRASGKAVAKKSQAMMQSTCREASRLQGASDVVK
                     KMVGETVESASGVSDGEATASVIVSQSQGVVKGVGVYECKATGSGSDPKDVSKDNWEE
                     CQCVIYAKFPGGKDALVAKAQEVSKQ"
     gene            15529..17136
                     /locus_tag="IEDFFNNI_00013"
     CDS             15529..17136
                     /locus_tag="IEDFFNNI_00013"
                     /inference="ab initio prediction:Prodigal:002006"
                     /codon_start=1
                     /transl_table=11
                     /product="hypothetical protein"
                     /protein_id="X:IEDFFNNI_00013"
                     /translation="MNPRFPILKLRIHLDHTKFYMLRNLFFFFCLVTHPIFSTSITFL
                     PGKMDGRLPVTLERIDDRSQEISKFGAFYANLLLRARVDTTEKVRDKEIFNKFKNSHF
                     AKEDFLKICSELSTDFLVRDELGFQNNITLDRTLYDCSQRRLEEFHLSEKSDLFILMR
                     SMTERSFPWIPSKKRQTIASVSNQSSRELIFVIDLSPSFQREREEWVRFVKNTSWDSL
                     TGIRIVTFSEGKISILPKASSLAELRTQIGSLKSFGKSNLDDLSEALLNIKRSLVGSV
                     SKSQEVVILTNAKGKIPNPALASSIQNLQTSGYRVLLFTASYFSASQTRYYKGIFPKG
                     NLFDITYFRKISTTKDSKTLIFRGRQIYFTYSNVSPNQAIDESSLNKVSYSGKYMESE
                     SINPLNFMEIYSELTGDKIFTSDTLQTNLTFLLSGVLLKDEFREGNETEVLVKSGEKA
                     YWIFLPQGMKIPQVDEQVQYQTRYVPSANSVDGVVNVANLTENYKISPSQILECTPIQ
                     VRNYFQNTNKSSFECIIRGRVLQVKGL"
     gene            17158..18051
                     /gene="zraR"
                     /locus_tag="IEDFFNNI_00014"
     CDS             17158..18051
                     /gene="zraR"
                     /locus_tag="IEDFFNNI_00014"
                     /inference="ab initio prediction:Prodigal:002006"
                     /inference="similar to AA sequence:UniProtKB:P25852"
                     /codon_start=1
                     /transl_table=11
                     /product="Transcriptional regulatory protein ZraR"
                     /protein_id="X:IEDFFNNI_00014"
                     /db_xref="COG:COG2204"
                     /translation="MNSEEHIFIGNASNSIKIFNRLKSLSQSNLPLFVTGGPGSGKTF
                     VSNLIASLSGTNPQIFIIDSDHHENQRSLESALSVKDNVYFLFKDFPNFPKENQAYLL
                     KRIRENQNNSRFVFISGKEWKQKLEAGQILESLYFEISNFRLDLPDLRERKEDIPLLI
                     KHFLEILSDKYKRKEIRLSEKLYHILLNYDFPGNIRQLRNLLESMISLFAVRILDVKH
                     LPPQMFETSYVYSEFIEVKTGIPLRDYEREIIKKNLILVNGNREKAAKILGISERTIY
                     RKIIEFGLSDEVEGKNLPSDV"
     gene            complement(17993..19081)
                     /locus_tag="IEDFFNNI_00015"
     CDS             complement(17993..19081)
                     /locus_tag="IEDFFNNI_00015"
                     /inference="ab initio prediction:Prodigal:002006"
                     /codon_start=1
                     /transl_table=11
                     /product="hypothetical protein"
                     /protein_id="X:IEDFFNNI_00015"
                     /translation="MATKTKEYKNSIEFLNDWNQKLPQIVFVAAKESYEFEILAEKYK
                     DSIRKTGESHEIVIFVSEPGDFERFQSEAFNLDIFSNRKLFIIKSGLEFFKPISTGKG
                     KNNESLQKQFSNFPDSIQLLIHYNHWEVPNKVLQIFGGKANLIKTKNFYPNETRGGLL
                     QACKEIGVQLDEDAIDEFLHKIPPSMGAYLQSLSKLKLYLSKKIFTKQDIEDVLLFSG
                     EFNSSGLVDFFMESDRIRFFKELKKFQSGKDSLLLFFSILKEKIDQLRKYKIISKKYE
                     TSLSDEELYEFLGIQSYSPARKNFVRNRLKKEATFFSDKTIGELYDFLIDMNIRIKTN
                     SEKEESLFYFKRRMEDFFLQLRRKDRIL"
     gene            19653..19868
                     /locus_tag="IEDFFNNI_00016"
     CDS             19653..19868
                     /locus_tag="IEDFFNNI_00016"
                     /inference="ab initio prediction:Prodigal:002006"
                     /codon_start=1
                     /transl_table=11
                     /product="hypothetical protein"
                     /protein_id="X:IEDFFNNI_00016"
                     /translation="MNISSGVQRISFPNEALTYVSPARMGGKVYAVEPIRREDFNSDT
                     NTHGTNFSTPSKETLPTTRGSLIDFYA"
     gene            complement(19859..20422)
                     /gene="maf"
                     /locus_tag="IEDFFNNI_00017"
     CDS             complement(19859..20422)
                     /gene="maf"
                     /locus_tag="IEDFFNNI_00017"
                     /EC_number="3.6.1.9"
                     /inference="ab initio prediction:Prodigal:002006"
                     /inference="similar to AA sequence:UniProtKB:Q02169"
                     /codon_start=1
                     /transl_table=11
                     /product="dTTP/UTP pyrophosphatase"
                     /protein_id="X:IEDFFNNI_00017"
                     /db_xref="COG:COG0424"
                     /translation="MIVLRSKSPRRKQILESLDLDFRIESEDIDESSLKDEHPLEYLK
                     RISLSKLGTRSKDELLISCDTIVVQENSILQKPENFSQAIEMLERLSGKTHIVYSGLG
                     IYYNRLEQFAFDSSKVHFHTWNKEQIKKYIERYSPFDKAGSYGVQDIEGPVQSFEGSY
                     TNILGFPIRMFFQYHELWKKYLKGNQA"
     gene            20483..21379
                     /locus_tag="IEDFFNNI_00018"
     CDS             20483..21379
                     /locus_tag="IEDFFNNI_00018"
                     /inference="ab initio prediction:Prodigal:002006"
                     /codon_start=1
                     /transl_table=11
                     /product="hypothetical protein"
                     /protein_id="X:IEDFFNNI_00018"
                     /translation="MNENPLTQRDQIGYIFCVLVLIWNVSIFSQAVSNESKDPKEKQK
                     TQSDRELIETGKLESVRKKAYLGLKGIRVSLLNFGKKQELDKLANDYGQAETLYIKAE
                     YGNATIAFENIFKSIISFEESIRKDYESKTTQLSQELAPLIVTIRLDEKNKNRSILPI
                     LEKYYIRFGETSKASAQELEKGDKTSALYYQRQALLSLYQTKILLGKNEDSALSLSDK
                     VSKNKILDSDYLKPEELLYWDDAEGRLNTEAEANRKKEKTKTLKSYEWRLGISAEKNQ
                     SKNEIKNQDSTQNNSSENKIKP"
     gene            21524..22027
                     /locus_tag="IEDFFNNI_00019"
     CDS             21524..22027
                     /locus_tag="IEDFFNNI_00019"
                     /inference="ab initio prediction:Prodigal:002006"
                     /codon_start=1
                     /transl_table=11
                     /product="hypothetical protein"
                     /protein_id="X:IEDFFNNI_00019"
                     /translation="MNHFLNIKIFYKKLWICFLILLIFPSCRRGSFDRIKESSFQYFC
                     KEYLLFCEYVVAKIDMFDCDPLHNTYEKDGTHYIDREVLADDLTIEKEEKDTEVFDPY
                     SEKKSKKEKSKDTNADFGKNIRIDPRKLIRVFDTERGKKPSIANGSESIEDIRPCYPV
                     KQQYNRE"
     gene            22032..22775
                     /gene="fabG_1"
                     /locus_tag="IEDFFNNI_00020"
     CDS             22032..22775
                     /gene="fabG_1"
                     /locus_tag="IEDFFNNI_00020"
                     /EC_number="1.1.1.100"
                     /inference="ab initio prediction:Prodigal:002006"
                     /inference="similar to AA sequence:UniProtKB:Q9KQH7"
                     /codon_start=1
                     /transl_table=11
                     /product="3-oxoacyl-[acyl-carrier-protein] reductase FabG"
                     /protein_id="X:IEDFFNNI_00020"
                     /translation="MNDLFNVKNKTVLVTGSTRGIGRYFAEGFKNAGAIVYGTGSSQE
                     SIKKFDGSGIKGFAADIRQPDVMTPIIESIVKEHGRLDVLVNNAGIASNKPAAFLKED
                     EIESIIQTNFTGVFRACTAYYKIHKKKGGNIINIASILGMRGTKLASVYSGTKGAVIN
                     MTRALAVEWIGSGYRVNAICPGFIDTDMTEMIKEKPDVLEQMTNAIPMGRLGKPEDLV
                     GAAIFFASDASSYVTGQTIVVDGGITAGL"
     gene            22791..23399
                     /gene="yciO"
                     /locus_tag="IEDFFNNI_00021"
     CDS             22791..23399
                     /gene="yciO"
                     /locus_tag="IEDFFNNI_00021"
                     /inference="ab initio prediction:Prodigal:002006"
                     /inference="similar to AA sequence:UniProtKB:P0AFR4"
                     /codon_start=1
                     /transl_table=11
                     /product="putative protein YciO"
                     /protein_id="X:IEDFFNNI_00021"
                     /db_xref="COG:COG0009"
                     /translation="MILSLHSINPEKRKLQQISDQLSQGKIYIFPTDTVYALLADSQS
                     KLGVEKLYELKNISKNQPLSLICPSISIASNYIEHLSNDAFRLMKKITPGPFTFITSA
                     NKHLPRVSFSNQKEKQIGIRIPDAIYLQELMKIHPNPLTSTSVFANDEFIIEVDSLEK
                     IYGSRVEGIVDGGILKVELSTILDLTGDEITIIREGKGFELL"
     gene            23890..25572
                     /locus_tag="IEDFFNNI_00022"
     CDS             23890..25572
                     /locus_tag="IEDFFNNI_00022"
                     /inference="ab initio prediction:Prodigal:002006"
                     /codon_start=1
                     /transl_table=11
                     /product="hypothetical protein"
                     /protein_id="X:IEDFFNNI_00022"
                     /translation="MKQFLFLLCVFLLFQNCSVKPTENPCDTSTSLFYKSLFLNFILT
                     SGKTSICGMHTSVQLPPPTILNIKSKSTLNTGFLIGEMDESASGVQISLDSGPFMDAQ
                     TSGNQWKFQLPAAGVSTTIPSSGIWRDWSLHTISVRSTSKESNSIPITITVQKGSNKD
                     INGDGYPDALIGSQAANRVRAYLSLGKAKGLDLVPVTLLNGAGGFGYSVKLGDIDGDG
                     YADAVVGSATNTFAIYLGSIGGLSTTAINYIPIGVGGLLNVDVGDINGDGFSDVLIGV
                     PYDVGNIGRVYSYFSNGVMGQGVTFGQQLNNPGNAGSAAFYGYTITLGDINGDGKSDA
                     IIGAVGSGQVGASFIYLAQAAGAFAAYSQTITGSTANEWYANSAIATDINRDGFADLF
                     VGAYQESGGVGRVHLYLSNLGILMNTANGPISGLVGSQTGTSVATGDVNGDGFLDLLT
                     GGYSYTSTFPNQGYAITHLTTGDTMGLTVNPLNLLTVPVNLGDMGNSIASVDINGDGL
                     SDVLVGAPSSVGGTNVGNVYLYISNGLDGYTSAPQIFVEPDVNGTFGTSVDL"
     gene            complement(26149..26268)
                     /locus_tag="IEDFFNNI_00023"
     CDS             complement(26149..26268)
                     /locus_tag="IEDFFNNI_00023"
                     /inference="ab initio prediction:Prodigal:002006"
                     /codon_start=1
                     /transl_table=11
                     /product="hypothetical protein"
                     /protein_id="X:IEDFFNNI_00023"
                     /translation="MDYDKNPIEGCAVGKTSTDKNGKFSLSELEYEFLELNRK"
     gene            complement(26403..26765)
                     /gene="yfgD"
                     /locus_tag="IEDFFNNI_00024"
     CDS             complement(26403..26765)
                     /gene="yfgD"
                     /locus_tag="IEDFFNNI_00024"
                     /inference="ab initio prediction:Prodigal:002006"
                     /inference="similar to AA sequence:UniProtKB:P76569"
                     /codon_start=1
                     /transl_table=11
                     /product="putative protein YfgD"
                     /protein_id="X:IEDFFNNI_00024"
                     /db_xref="COG:COG1393"
                     /translation="MILKLKVYEYKNCSTCRNALKFLSGKKVKLEILPIRETPPKKSE
                     LKTMLQYLGNESKKLFNTSGNDYKELGLKDKLSSLSLEEQLDLLSKNGNLVKRPFVLG
                     EGFGFVGFKEEEWKKWIS"
     gene            27851..28864
                     /gene="fliG_1"
                     /locus_tag="IEDFFNNI_00025"
     CDS             27851..28864
                     /gene="fliG_1"
                     /locus_tag="IEDFFNNI_00025"
                     /inference="ab initio prediction:Prodigal:002006"
                     /inference="similar to AA sequence:UniProtKB:Q9WY63"
                     /codon_start=1
                     /transl_table=11
                     /product="Flagellar motor switch protein FliG"
                     /protein_id="X:IEDFFNNI_00025"
                     /db_xref="COG:COG1536"
                     /translation="MLNKKTNLTGRQKAAVFLIAVGSEVSSEIFKHLREDEIEQITFE
                     IARLDKITPEDKEKVLVEFNELMMAQEFISNGGIDFARGLLEKALGNQKAIDIINRLT
                     SSLQVRPFDFIRRTDPQHLLNFIQNEHPQTIALILSYLDPQKASNILSNLPHTIQAEV
                     AKRIATMDRVSPDVLREVERVLERKLSTLASEDYTSAGGIDSVVEILNLVDRGTEKTI
                     IEALEEEDPELAEEIKKRMFVFEDIVLLDDRAIQKVMREVDNSDLAKALKSVDTEVQE
                     KIFKNMSKRAANLLREDMDFMGPIRIKDVEDAQQKIVNIIRKLEDAGEIVVARAGEDE
                     LVM"
     gene            28929..31205
                     /locus_tag="IEDFFNNI_00026"
     CDS             28929..31205
                     /locus_tag="IEDFFNNI_00026"
                     /inference="ab initio prediction:Prodigal:002006"
                     /codon_start=1
                     /transl_table=11
                     /product="hypothetical protein"
                     /protein_id="X:IEDFFNNI_00026"
                     /translation="MIRLIRTFAYILVFWILCSCVSDSDRFQNLDLITQAEWTASLGN
                     HLKDRLEKSNVQKSFLRNKKEKLNIETNSREKESKDFKNWKLITRFPVNFNFLFSIPK
                     QSGFHDVTVKVEFSIHSDSIFLTFLKQPTAIYFPDLGENWELYLNGIPIRKEKFLKQT
                     DTGDLIPSVRRSLKSVILPIPSGVLKEGKNTILIYMIGESDFTHYIPNEHFGFYHSKG
                     YKILSLEQIYESTFEYWDLLLYGIYTIFGIYHIYFYFIRRKDLYYLYFGLFSFFSSVY
                     FFSSSNLIFQKFVNPNPELDSSLFFRMQYSSLTLIFPSFYYFLKDYFSPKEKGSVIAS
                     FFVIFLIGLFFAFLTVPFSWVHIAFKICQILAICFSVYILFFSIQTVRKKKQDAHKIL
                     VGICVCIVFSTWELYGSVFEDAKYHSTFFKLVYLFFIISIASTLVLRYVQLYKDAQLL
                     NKYLIDQKEAFYRFVPVDFIRIIDRESPISISVGDSKEKSMTVLTSCIRNFASLSKTV
                     PLNQTITFLNSYLSEMEELVYKTTGFVDKYIGNEILALFGDYDERAAKENFNSADNAV
                     ESAIKMVNAIRSGKLVKNFLIPSFWNLEIGIGINTGSVILGTVGSERRIDTTVIGDAV
                     DLSSGLRSLTALYKSKILISHHTYLRLHRMSEIGIRMIDSVILKERDQAVDIYEVIES
                     DPESIKEFKLKTLELLSQGILEYKSKRFDEAAKIFRQLYREEPKDFISMIYLKRCKLY
                     SSKPPDENWDGVFRFQTK"
     gene            31721..31891
                     /locus_tag="IEDFFNNI_00027"
     CDS             31721..31891
                     /locus_tag="IEDFFNNI_00027"
                     /inference="ab initio prediction:Prodigal:002006"
                     /codon_start=1
                     /transl_table=11
                     /product="hypothetical protein"
                     /protein_id="X:IEDFFNNI_00027"
                     /translation="MKKILYYNFLKNSVILFLCILELLKNSIMAINKTASIADLHKIE
                     TDGELIFQQFYS"
     gene            31894..32451
                     /locus_tag="IEDFFNNI_00028"
     CDS             31894..32451
                     /locus_tag="IEDFFNNI_00028"
                     /inference="ab initio prediction:Prodigal:002006"
                     /codon_start=1
                     /transl_table=11
                     /product="hypothetical protein"
                     /protein_id="X:IEDFFNNI_00028"
                     /translation="MRFFIIKIKLRFNFFIRFQVLLFKKVLFIICLLSAVSIFSSDLP
                     DFQLKDQRNKVLNSKNLKGKMVFLLGCSYMDIVLCRKHGRKIYWRMQNLIDESEDFVE
                     FIAFVDLRNAPNAIQVYIDENKSKNYESILLDTKGVLSSGIRPNVSWLRIFSRSKKQI
                     FESYYKEVDDQTVDFLYEIVRKQKK"
     gene            32423..33625
                     /locus_tag="IEDFFNNI_00029"
     CDS             32423..33625
                     /locus_tag="IEDFFNNI_00029"
                     /inference="ab initio prediction:Prodigal:002006"
                     /codon_start=1
                     /transl_table=11
                     /product="hypothetical protein"
                     /protein_id="X:IEDFFNNI_00029"
                     /translation="MKLYVNKKSKIGICVFILFFNCVEKKPQQVAYWREYLSYQKSIL
                     KEYPNGGIRNALFGNLTSKDEFLLQEKDNILSIDFYLQKTSQGFKNVLTTEKIPENVP
                     YQIHVEYFPTSFRDQNTFQMKRKTVTILPFYSYLDFFHHIDRFQNFLRSDFDHSSKLT
                     TISNTHRYLCSVSHCNSGRGENFSWLLYELDESTKAVYPQFYKRFDKLLNQVSYKITI
                     FKTGEFLSGIELYNEGTKTFLKIPDTFAGYWSKPEILHIRISLFIQVYGLKIDIRNLG
                     YTLRFYSSKNYEKVTGEFSKLPEKKISGRFLKIFPPGMVDWFIPGNMEEYFDQYFTLL
                     VKGSEGKGGNKFESESFRNGKNMKVILKSQAEIFRDRFSPFRSSDEKDDQPSFWDILQ
                     ETLIEDLY"
     gene            33851..34555
                     /locus_tag="IEDFFNNI_00030"
     CDS             33851..34555
                     /locus_tag="IEDFFNNI_00030"
                     /inference="ab initio prediction:Prodigal:002006"
                     /codon_start=1
                     /transl_table=11
                     /product="hypothetical protein"
                     /protein_id="X:IEDFFNNI_00030"
                     /translation="MDGIALFTSQGLYFIFKWIHFLAGVAWIGLLWYINFVQGSFFAE
                     TDADTKKKATQQLVPRVLWWFRWGAMFTFLSGWCMIIHQIINGATLSSGQWLAIILGG
                     GLLGSLMWFNVWFVIWPAQKVVIASAKGETTENPAPRAARGLLASRTNTLLSIPMLFL
                     MGAARNLSISFDVTSAEAHTFLGVILGILAIVEINALTATPESASFKPIKTVKGVITS
                     GFILCLIIYVLLEALL"
     gene            34559..34918
                     /locus_tag="IEDFFNNI_00031"
     CDS             34559..34918
                     /locus_tag="IEDFFNNI_00031"
                     /inference="ab initio prediction:Prodigal:002006"
                     /codon_start=1
                     /transl_table=11
                     /product="hypothetical protein"
                     /protein_id="X:IEDFFNNI_00031"
                     /translation="MKISKNRGGFSRLLTVCIFSILILANCKEDENLSPEQKMISQGK
                     GLYITNCSSCHNQNPALDGAVGPAIRGSNFELLKARIVEGTYPPGYIPKRTSKVMNRL
                     PLNDEQIRSIETFLNTP"
     gene            complement(34915..35763)
                     /gene="cysQ_1"
                     /locus_tag="IEDFFNNI_00032"
     CDS             complement(34915..35763)
                     /gene="cysQ_1"
                     /locus_tag="IEDFFNNI_00032"
                     /EC_number="3.1.3.7"
                     /inference="ab initio prediction:Prodigal:002006"
                     /inference="protein motif:HAMAP:MF_02095"
                     /codon_start=1
                     /transl_table=11
                     /product="3'(2'),5'-bisphosphate nucleotidase CysQ"
                     /protein_id="X:IEDFFNNI_00032"
                     /translation="MEHPLAPPIDFPLEEVKRRIKSVQSVSGIFIESALKLQKDLKTF
                     SFSTEIEERDQIHKADEMMGKFIVEYLRQNFPSDSILSEDHYKHEGNNSFRWVLDPID
                     GSMNFVRGIPLYCVSIGLEHRESPVAGVVFAPGLSTKYSAILSQGAFKNGLRIDVSNT
                     ESLARAMLVPSFPTNRKEILNEVISDITAFISCGRSMRRTGSFVLDTCWVAEGLLDGI
                     WEKGVKLWDTAASSVILMEAGGKLTDFNGKHFLSGNSEVVVSNGKVHSQIVDIMRNVR
                     DSIGRN"
     gene            complement(35783..36694)
                     /locus_tag="IEDFFNNI_00033"
     CDS             complement(35783..36694)
                     /locus_tag="IEDFFNNI_00033"
                     /inference="ab initio prediction:Prodigal:002006"
                     /codon_start=1
                     /transl_table=11
                     /product="hypothetical protein"
                     /protein_id="X:IEDFFNNI_00033"
                     /translation="MELIQIEELNKILSSISGQNRPHEIFVDNLHTAFLEFEENFILP
                     STSVYEIDFSAAKEFLLQAEQLIPELIQGCNVLPIPKPKKNSNQLFLVKEIHFSEENQ
                     NKKFIFVVSFILTYLGGAPNSMIVKQPVQGKTAAVRTRRIYFLARILPLESLEFQNDV
                     LVDFLTRRYKETEFMIDVDSVSSYNKSQHTYSELFDDVDYSKQISMIHSILNINKEIW
                     KPGKVFEPIDVELHTISSRFLESSQERIFNQFETFRHLIDLLLSPESMTINLMNQEPL
                     HEWLHSFETERGITPSGNMLWKILKRK"
     gene            complement(37303..39279)
                     /gene="bgaA"
                     /locus_tag="IEDFFNNI_00034"
     CDS             complement(37303..39279)
                     /gene="bgaA"
                     /locus_tag="IEDFFNNI_00034"
                     /EC_number="3.2.1.23"
                     /inference="ab initio prediction:Prodigal:002006"
                     /inference="similar to AA sequence:UniProtKB:D9SM34"
                     /codon_start=1
                     /transl_table=11
                     /product="Beta-galactosidase BgaA"
                     /protein_id="X:IEDFFNNI_00034"
                     /db_xref="COG:COG1874"
                     /translation="MIFGADYYPEQWTRKDWEEDISIMKEMGLSSIRLAEFAWAMMEP
                     KEGKYDFSFFDHILSLIQKNEMTAILGTPTATFPPWLAKKFPDIIQERDGIQRTIGTR
                     RQACFSSPNYRKAVIKIVTAMAKHFGNHPVVIGWQIDNEIGHEGSDIDHSQTSLKAFR
                     IWLKNKYKTIQNLNETWGNVFWGMIFNSFEEIPIPGRHVASNFHPSLIQDFYRFHSDT
                     IIDFVKLQAQILRKFSVGRPLTTNLYPSPFLPIIDMAELATYLDYISWDNYPTWGEQE
                     APFPHPFISAMQQYNRGLKNLPFTVMEQISGFQGHDLLGYLPAPGQTKLWMKHSIAHG
                     SNAIYFFRYRTARFGQEQLCYGILDHDKKKTERYYELQKGIQEIEKYTEDFTEELFPA
                     EVALVHDIENARNWKHQPISTGLKFSPVPWSQVGYDIEMATWFSGMNVLNVNTHFRPA
                     SKIDFKDYKIIILPMYTMVNETVFKRLEEFVREGGTLVLGFRTGAKDLNGWMYDSQIP
                     GPFAEMAGIKIRKFESVGNQKVKFRFRFFPGTCSKICEILEPTTAEVWARYTDGKKFY
                     KGSPVITANNYHKGKVIYVGSSLEPLSFVLLYRRILKEAKIPFIFYGPNVEKIFRSGR
                     KQNYEIFINHSGKKSLAGLKILDPYEVRILSKKK"
     gene            39465..40322
                     /gene="hslO"
                     /locus_tag="IEDFFNNI_00035"
     CDS             39465..40322
                     /gene="hslO"
                     /locus_tag="IEDFFNNI_00035"
                     /inference="ab initio prediction:Prodigal:002006"
                     /inference="similar to AA sequence:UniProtKB:P99082"
                     /codon_start=1
                     /transl_table=11
                     /product="33 kDa chaperonin"
                     /protein_id="X:IEDFFNNI_00035"
                     /translation="MHNQDSLIYGILPDVHFRYSVAEISYSVTAASNLHNLDDSNTEL
                     LARTMIGAFFLADQIKEDTKVSLQIQFNEDSSIHSVLAYSDRQGRMKGVLRERPEEDV
                     EPAKAMEDYSGVMKVFRWKDGACIYQSVVPYLNQSFEENFRNYLNSSEQIICFVTLYI
                     RKNGFHWDVRGILLQSLPEAKEEHIQKIASLSEKIDKNINDFLGKDVYSCLNKIGEST
                     RSAVQILEEGQPEFRCDCSENKIRELIQTLGKKEAMQIVDEIGMIEVTCEFCTSVYRF
                     EREKVSELF"
     gene            40330..40902
                     /locus_tag="IEDFFNNI_00036"
     CDS             40330..40902
                     /locus_tag="IEDFFNNI_00036"
                     /inference="ab initio prediction:Prodigal:002006"
                     /codon_start=1
                     /transl_table=11
                     /product="hypothetical protein"
                     /protein_id="X:IEDFFNNI_00036"
                     /translation="MELEFKNLKLDELDKPAEFLALLILSFLKEGLHPIFLFTGVMGA
                     GKTTFASKLVKKIFPNTNVNSPTYTLINEYSISKKTDLSLNFQNILAKNFIPKEKFGQ
                     EKIQIYHFDLHRLKSPDELEDLGFEEIWGKTGVSIIEWWQIAKEDLNLLPLKIEVEFK
                     TISEYERTIIIKSTDIENFVSLKNLWEHSI"
     gene            40899..41579
                     /locus_tag="IEDFFNNI_00037"
     CDS             40899..41579
                     /locus_tag="IEDFFNNI_00037"
                     /inference="ab initio prediction:Prodigal:002006"
                     /codon_start=1
                     /transl_table=11
                     /product="hypothetical protein"
                     /protein_id="X:IEDFFNNI_00037"
                     /translation="MKKILFFDATNQWILVESFCLNPDKELETIASYSGIHPRESSKL
                     LIQELKSVLQKSNWKTPDLIISALGPGSFTGLRIAVATARNLSQLWKIPAIGFDSLNV
                     YTSFYYQEVGDPVIVGIEAKQKKIYFGMEDNRGFFGSIDVRPEDIINKIPEDRLQTFL
                     TSQKYSDHTDFFSGNSILENLPSASALLNQNINLIQEALDFPDRFPYWKLVPNYVRGT
                     YVDDRSTI"
     gene            41585..43840
                     /gene="rnr"
                     /locus_tag="IEDFFNNI_00038"
     CDS             41585..43840
                     /gene="rnr"
                     /locus_tag="IEDFFNNI_00038"
                     /EC_number="3.1.13.1"
                     /inference="ab initio prediction:Prodigal:002006"
                     /inference="similar to AA sequence:UniProtKB:O32231"
                     /codon_start=1
                     /transl_table=11
                     /product="Ribonuclease R"
                     /protein_id="X:IEDFFNNI_00038"
                     /db_xref="COG:COG0557"
                     /translation="MNIKKKQTTENKSVKSNRKKKTFDKSNKTKKERTDGFRENEIGK
                     KILKYIQSRAGSVIQFKDLNAKILREENQNSYGKKREKWEFQEKEREILETLKILETE
                     GLIELEKKNIIINSNQKLQGTISISKKGDGFVKLSSGVEIFVQNQYTQSAIQGDLVEV
                     RPYGVGKKRRLEGEVTEILRRGRDLYRMIVTEKEPKFIFGKLLDIDGEEKEGYLLRKT
                     ILTDLQEEIQSGDVLIVKLKEETEHEKNLYEVQFLRFESDTKEDLDLMRMLMKYNYNI
                     LYPENIILDLPEEVDESTVDDWNERVDLRNLKCITIDGEYSKDFDDAISFVEEKNRIR
                     FYVHIADVSYYVRPGNDLDEEAYNRATSVYLGSRVVPMLPPELSESLCSLIAGKNRLA
                     FTVEMEADWKGKITHAKYYKSIINVKERYTYNKAESEILSGDSDNWIFRMNEFAKILR
                     TKRIEDGRVDLNLKENKVVTDSEHNVIEIAVQDRLQSHILIEEFMLSANIKVAEYIRK
                     KKHPTLYRVHEAMNEEKIESLNAFLQLNATKILLKDSSYESIRSVLKELEAKPAERLF
                     NMFLLRTFMQAYYSGEHLGHWGLGFEDYCHFTSPIRRYPDLVCHRVLQNILLGKKPIY
                     TPEEIVTFGLHCSHQERKASDAERDYYKLKACRYLEKTGIKEFSATITGCRPHLIFVD
                     LENPAVDACLFSSEFTDEGEIRLETDFSFYSKKYSKIYTLGDKIEVELDRIDYEEIKI
                     FVKMKKFQKKV"
     gene            44012..44512
                     /locus_tag="IEDFFNNI_00039"
     CDS             44012..44512
                     /locus_tag="IEDFFNNI_00039"
                     /inference="ab initio prediction:Prodigal:002006"
                     /codon_start=1
                     /transl_table=11
                     /product="hypothetical protein"
                     /protein_id="X:IEDFFNNI_00039"
                     /translation="MESFLQEPISRNRFLKLVLKLSAFLMLPGLGACSNGSIPKLRGL
                     KETQYLGFKSIGEVFLKGNPILDFDLGIAADDYIYGHPTPIDTEDILLLLGRIPSSTL
                     AAFIFDFSLQSMSSLNIEEREKRLLSWKTSSLGIKRGIYSILRQTSFFLVSKDQRIQK
                     LAGYEG"
     gene            44516..46129
                     /locus_tag="IEDFFNNI_00040"
     CDS             44516..46129
                     /locus_tag="IEDFFNNI_00040"
                     /EC_number="1.1.-.-"
                     /inference="ab initio prediction:Prodigal:002006"
                     /inference="similar to AA sequence:UniProtKB:P9WMV7"
                     /codon_start=1
                     /transl_table=11
                     /product="putative GMC-type oxidoreductase"
                     /protein_id="X:IEDFFNNI_00040"
                     /db_xref="COG:COG2303"
                     /translation="MGGIPAANDKIITPKKHKEIIKKESIKNGIWELNSDVVVIGSGA
                     GGAVAAATLAKNGWNVILIEEGSYFTPAQFNGNEFISSARLYRDAGFIVTEEQTLSIL
                     QGRTIGGSTTVNWQTSLYPPDYVTEEWDRRFGLKGYSRKDMDFYISSVHERLGVHPVP
                     QNLINANNNILMKGGKSLGLDPEVLNNNNRGCIGLGRCGLGCPINAKQSMFLTYIPDA
                     IESGAIVIANMKAQVIHDGPTKTVIADFTPDPYEKTPDVVIQKLKISTKVVVVSAGAI
                     EGPALLQRSGIGNDWVGRNLKVHPTSTIFAVFNEKINMYSGPPQSAVIKDGHNQDNTG
                     YGFWLEVAPFRPTLVASLIPFYGSKQFEQIEKYSNMSAGIVLVRDGSDGEANASVKWS
                     LGRRKVYFELTSGDGKNMLRGLKMLAEVQAAAGAKELIFPFTDMETPVLVDRNTKFDW
                     VLEKKFNLGSLVVGSAHPHGSIQAANSPEKGAIDLNMELYGHKNIYVMDASVYPTGLS
                     VNPQITTMSLVLRASQTLALKKSEKLSQF"
     gene            46271..47779
                     /gene="bepA_1"
                     /locus_tag="IEDFFNNI_00041"
     CDS             46271..47779
                     /gene="bepA_1"
                     /locus_tag="IEDFFNNI_00041"
                     /EC_number="3.4.-.-"
                     /inference="ab initio prediction:Prodigal:002006"
                     /inference="protein motif:HAMAP:MF_00997"
                     /codon_start=1
                     /transl_table=11
                     /product="Beta-barrel assembly-enhancing protease"
                     /protein_id="X:IEDFFNNI_00041"
                     /translation="MAFRILFFSIFLYSFSVSLYADLKEGKKAYARKDFSKAMDEFQK
                     FNDANPTSGEAWMYMGYIYEYRRDYPKSIQSFKKAVSLSLPKKDLINCYQKIILYFNY
                     QRDYHEVISYSNRLLKISPDLSHIQKIRSTAEERLSSGHHVVHHHSKKHSEETETAGP
                     SNEEEYLKILKKEPNNASARWNLSLIYANHKKFQQAETLLEGLVKDFPEKHDYLYKYG
                     VILIRLEKYSEALRILDKLENKIGNDNAKMLYYANLNQAVAYHKMKHYEEAAKYYRKS
                     YTAHNTVQPLIGLTKLKYEVKDCENAIKTAEKALEFGERTHEIRMYLALCKIQNKEET
                     EGYTILKEIASKLEKENPEFKNLPDVYNDGILKLARYYTNRGEYEKALRYFHSVQSSE
                     EEEREYRFYLGKAYYYTGKIDQSILLLEKVNNSSGAYYLLAKCYANKDNLEKTMEYIR
                     KAAEIKPAIWSTAAEEKEFDRFKEKSSFKSFLETKGSDKETNQNNNQALDKT"
     gene            complement(47990..48694)
                     /gene="aroD"
                     /locus_tag="IEDFFNNI_00042"
     CDS             complement(47990..48694)
                     /gene="aroD"
                     /locus_tag="IEDFFNNI_00042"
                     /EC_number="4.2.1.10"
                     /inference="ab initio prediction:Prodigal:002006"
                     /inference="similar to AA sequence:UniProtKB:O66440"
                     /codon_start=1
                     /transl_table=11
                     /product="3-dehydroquinate dehydratase"
                     /protein_id="X:IEDFFNNI_00042"
                     /db_xref="COG:COG0710"
                     /translation="MNQREFKIVLTINEDEFFSLKKHPFCDRIEIRLDLFSPKNIGQN
                     LVDKIEELNAKCIFTYRQPEDTDQVAFAKKEELDFYKIISKIDPKVHYLDLELNRPND
                     LFESNLDKGFGLVRSVHKFDGILSEQEIRDWIDKDFYLKSEKYKSILPLIYKFAVFPN
                     SIHELTKFLSSFRIVSNEFRKLNILLTGICMGPLGIVSRVFPDSFGSIFTYCCLNNPK
                     APGQVDLESLIQLRNL"
     gene            complement(48698..49666)
                     /gene="kdsD"
                     /locus_tag="IEDFFNNI_00043"
     CDS             complement(48698..49666)
                     /gene="kdsD"
                     /locus_tag="IEDFFNNI_00043"
                     /EC_number="5.3.1.13"
                     /inference="ab initio prediction:Prodigal:002006"
                     /inference="similar to AA sequence:UniProtKB:Q9HVW0"
                     /codon_start=1
                     /transl_table=11
                     /product="Arabinose 5-phosphate isomerase KdsD"
                     /protein_id="X:IEDFFNNI_00043"
                     /db_xref="COG:COG0517"
                     /translation="MDPIFEKIEKAIDTEIESILYFRKNLDPSIKQAIELILECKGKL
                     IVTGVGKSGDVGKKISSTLSSTGTPSVFLHPADAAHGDAGIISCEDIIIAIGKSGESE
                     ELLNLIPTIKNIGAKLVSMTANVDSKLAKESDVVLITPVLKEACPLELAPTSSTTIAL
                     ILGDAIAMCLMELKNFKRENFALYHPAGRLGKRLSLKIDDVMRKDKDLAKVLPDTKLE
                     NILTEITVKRQGATGVTDLNGTLLGIITDFDIRKKLKEGKLDSSISAEQLMNPSPTMF
                     LSGSNAYDVLKQMESRPNPISVAPIVDNSKRLIGIVSIHDLLQKGL"
     gene            complement(49650..50189)
                     /gene="rfaH"
                     /locus_tag="IEDFFNNI_00044"
     CDS             complement(49650..50189)
                     /gene="rfaH"
                     /locus_tag="IEDFFNNI_00044"
                     /inference="ab initio prediction:Prodigal:002006"
                     /inference="protein motif:HAMAP:MF_00951"
                     /codon_start=1
                     /transl_table=11
                     /product="Transcription antitermination protein RfaH"
                     /protein_id="X:IEDFFNNI_00044"
                     /translation="MIENSDVNEWYVLYTNPRSEKKLKRLFQERKIECFLPLISKKKK
                     WSDRWKVIEEPMYPSYIFVKISFFKDRVRILQLPGAHHFVFYLGKPYIIPEEDLDLVR
                     TFLETYPDKIQVEIQEKLLPGKKVLIQEGPFAGFKAEIIQRKNEEQIVVKFPGMNLVT
                     SVTLDIKTLKLEETLGSNF"
     gene            complement(50173..50652)
                     /locus_tag="IEDFFNNI_00045"
     CDS             complement(50173..50652)
                     /locus_tag="IEDFFNNI_00045"
                     /inference="ab initio prediction:Prodigal:002006"
                     /codon_start=1
                     /transl_table=11
                     /product="hypothetical protein"
                     /protein_id="X:IEDFFNNI_00045"
                     /translation="MSVKLSFLISGLIHTLLFLFYSITFLKFSKIENLKIHLKKGTTP
                     TVTLSFLQDGSNKNSKSFMSENLSNEGTLRKEIEKFKNEIHFPQGALDQRLESDCSWE
                     VRIKSDGKGEILRTLQPCKYSIFEVEFNRALRTWKFDLKEGTNLIIPVSFKIYDREF"
     gene            51736..53433
                     /gene="aer"
                     /locus_tag="IEDFFNNI_00046"
     CDS             51736..53433
                     /gene="aer"
                     /locus_tag="IEDFFNNI_00046"
                     /inference="ab initio prediction:Prodigal:002006"
                     /inference="similar to AA sequence:UniProtKB:P50466"
                     /codon_start=1
                     /transl_table=11
                     /product="Aerotaxis receptor"
                     /protein_id="X:IEDFFNNI_00046"
                     /db_xref="COG:COG0840"
                     /translation="MRKNLPITSQEITIPINSVLISRTDMKGRISYVSQDFANISGFS
                     EEEMLGEPHNLIRHPDVPSEIFREMWETIQDGNPWSGIIKNRAKSGDYYWVDATVTPV
                     MNEGVISGYMSVRKKATEDQIRRAEILFSQLKNTKSFLWKLKEGIQILFKKLGLSGKI
                     IVYALLVFVPLLFANFEWIRNGMIVLPMLGVSCGSVGILFLINTILNYRKEIREIISI
                     QKEIVSGNFLMEIPEKKGNSEIFEIRSSLRVFVISIWGLLVQIKENFEKNQELYQYLS
                     QSSEQFQSKTQNQAASVEQTASASHELSSTLDEIVKSIHLQSTGLTAINDGIGKVNES
                     IQNVSKSMDNLSSQTSSVKEKASQSEKTFEKAILAMNEIKEYSNGISNIIGIITSISE
                     KTNLLSLNASIESARAGEAGKGFSVVAEEISKLASQTRESIKDIVNLIDNTTKAVNLG
                     AEKFQESLSIVKQLTDYIGEVNSSATIVRASLFAQAEKLGEIRKNTDQVNQLGETVSE
                     SSGFQKTASDEISLSMQNIAESSELIARTSGEIKQLVDESIRKAAKLYEILKHFKTS"
     gene            54039..54917
                     /locus_tag="IEDFFNNI_00047"
     CDS             54039..54917
                     /locus_tag="IEDFFNNI_00047"
                     /inference="ab initio prediction:Prodigal:002006"
                     /codon_start=1
                     /transl_table=11
                     /product="hypothetical protein"
                     /protein_id="X:IEDFFNNI_00047"
                     /translation="MGNRFLRLTIFISIALTLFSFWDHHLVGYLKDFIVFIHEIGHAI
                     AALLTGGSVHTIELHGNESGETIASSGSGFFIFVVSAGYLGSCLMGGFLLNRGFSGKM
                     IRPTLISFGTILLLMTISYSKPGNLAQYTGIFWGLGFVLLGLFNLRINRFVLVFIGTS
                     ISLYSLYDLLDFTGNIAYTDAGIMAAWITGANSSQVVPKSVIVLGYLIALLWSFFSLS
                     IIFVSVKKVFQSEEIVVPEQEFQQNDFFQSSENENKETPFPGEVTPEVMEWFFSKGLD
                     LNGKPLPAEFLEKEEL"
     gene            54914..55852
                     /locus_tag="IEDFFNNI_00048"
     CDS             54914..55852
                     /locus_tag="IEDFFNNI_00048"
                     /EC_number="5.1.3.2"
                     /inference="ab initio prediction:Prodigal:002006"
                     /inference="similar to AA sequence:UniProtKB:A0R5C5"
                     /codon_start=1
                     /transl_table=11
                     /product="UDP-glucose 4-epimerase"
                     /protein_id="X:IEDFFNNI_00048"
                     /db_xref="COG:COG1088"
                     /translation="MKKQRILITGGAGFIGSHLCERLLKEGNEVICLDNLHTGRKKNI
                     QKLLNDSKFEFIRHDVTDPIKLEVDQIYNMACPASPVHYQSNAIKTIKTNVLGMMNML
                     GLAKRVGARILQASTSEVYGNPLEHPQKETYWGNVNPIGIRSCYDEGKRVAETLCFDY
                     QRNHKVDIRVIRIFNTYGPRMLPDDGRVVSNFIVQALKKENITLYGDGDQTRSFCYVD
                     DLVEGIVRMMNTENFNGPVNLGNDGEFTVRELAELVLKETGSSSKIVHKPLPQDDPAR
                     RKPDLTLAKQQLGFEPKVSLVEGIRKTIEYFKNNLD"
     gene            55926..57095
                     /gene="pntA_1"
                     /locus_tag="IEDFFNNI_00049"
     CDS             55926..57095
                     /gene="pntA_1"
                     /locus_tag="IEDFFNNI_00049"
                     /EC_number="7.1.1.1"
                     /inference="ab initio prediction:Prodigal:002006"
                     /inference="similar to AA sequence:UniProtKB:P07001"
                     /codon_start=1
                     /transl_table=11
                     /product="NAD(P) transhydrogenase subunit alpha"
                     /protein_id="X:IEDFFNNI_00049"
                     /db_xref="COG:COG3288"
                     /translation="MNIGILKESKEETRVSVTPDIVDALKKIGATVLVEKGAGEQSYY
                     HDEDYKKAGASLVSRQDVINKSNLIVSIHFADPTTLGKMKPGTIYLGMFQPAMNAQTV
                     QKLASKKVEVLSLDAIARITRAQSMDVLSSQATVAGYKAVLLAASHLARFFPMLTTAA
                     GTITPASVLIIGAGVAGLQAIASSRRLGAVVDVFDTRPEVKEQVHSLGAKFVEVEGAS
                     HSAAAGGYAVEQTEEYKKRQQEAIDKYAQKADVIITTALIPGKKAPLLITKKIVDNMK
                     SGSVVVDLASSMGGNCEYTKHGQNVVTPKGVTVIGHKNLAGSIPADASKMFSKNVLNF
                     LKLLIKDKKINLDLNDEILSSTTITYQGEVRHKLTLDALGSKSGAAKPKKSASKK"
     gene            complement(57054..57590)
                     /locus_tag="IEDFFNNI_00050"
     CDS             complement(57054..57590)
                     /locus_tag="IEDFFNNI_00050"
                     /inference="ab initio prediction:Prodigal:002006"
                     /codon_start=1
                     /transl_table=11
                     /product="hypothetical protein"
                     /protein_id="X:IEDFFNNI_00050"
                     /translation="MIDIVDQIDFSLSTWIRTNLHNPRLNRILSKINRGEVFLLILLP
                     FLYLKNDLPIVWYWVLLFTGLITYANDRFVLFLKKLIARKRPLITIAGKVDSNPDMKH
                     SFPSAHAANSMTAVLILVLLFKFSPALILISFLAGVGRLLSLHHFVSDVIGGWMIGTI
                     FGFFGLFLGSALLRFCCS"
     gene            complement(57587..58906)
                     /gene="hisS"
                     /locus_tag="IEDFFNNI_00051"
     CDS             complement(57587..58906)
                     /gene="hisS"
                     /locus_tag="IEDFFNNI_00051"
                     /EC_number="6.1.1.21"
                     /inference="ab initio prediction:Prodigal:002006"
                     /inference="similar to AA sequence:UniProtKB:P60911"
                     /codon_start=1
                     /transl_table=11
                     /product="Histidine--tRNA ligase"
                     /protein_id="X:IEDFFNNI_00051"
                     /db_xref="COG:COG0124"
                     /translation="MENQKNFLTTAPYKGTRDFYPEDMRLRNWMFSVMRETVLSFGYE
                     EYDGPILESFDLYKAKSGEEIVERQLYDFIDKGERRVAIRPEMTPTLARMVAGNLRNL
                     PKPVRWFSIPNLWRYEQPGKGRLREHWQLNVDLFGVDSHRAELEILLIADSILKKFGA
                     PIGSYQIKVSHRKLLDSFLKNSLKLNGDQVHGVSKLLDKKSKISPEAFETEMKPFLNN
                     FKEQFSLIETYLNSNLETVSKIPGIDTNSVSFIQNLFQELGELGIDKQLLFDPSIIRG
                     FDYYTGCIFEVFDTNPENRRSLYGGGRYDNLIGLFSKEQLSGIGFGLGDVTLKNFLEG
                     HNLIPNLSREKTIFLPIMDESLFVDTFKLSKELRENEILTETMLDSAKIGKQIQIAEK
                     KGYRYVLFLGESEIRTETVQIKDLISGEQKSLPRKGLSDTLKKDFQL"
     gene            complement(58913..60061)
                     /locus_tag="IEDFFNNI_00052"
     CDS             complement(58913..60061)
                     /locus_tag="IEDFFNNI_00052"
                     /inference="ab initio prediction:Prodigal:002006"
                     /codon_start=1
                     /transl_table=11
                     /product="hypothetical protein"
                     /protein_id="X:IEDFFNNI_00052"
                     /translation="MRVQFQTHMQAQRSWETIQDVNKIKYILKEYIHFQGLLVKESPF
                     HQELKPMEIREDGTFIFPIDSTLTNINDELVLYRTLSKHIEISFDVIEKTDTQIICKP
                     LFARIAKAKRMSPRIEGLMGKVIAHKFLIPRKELDIAKVLGTSGQIILNDLNRKVKQI
                     YPSSKLVFNSSKELSPEEELVKKYKKPIYIRDTSTLDSNPEGEFANLDLLPIKETLQE
                     ELILEERLRFFKSSKTRSLLIYPILFKSGGETQIFAMGVIESSEGPISDQVVPLYKEM
                     EEIFNSRMGDSNTKSLDKRQNILNISEGGILLEVTDPELIQSFLHKPVFTADITFKMQ
                     APLRFAFHIRHISQVGEIYHVGAEIVGSNDAKANMTLLKKNMNFIKTQ"
     gene            complement(60071..62134)
                     /gene="pal_1"
                     /locus_tag="IEDFFNNI_00053"
     CDS             complement(60071..62134)
                     /gene="pal_1"
                     /locus_tag="IEDFFNNI_00053"
                     /inference="ab initio prediction:Prodigal:002006"
                     /inference="protein motif:HAMAP:MF_02204"
                     /codon_start=1
                     /transl_table=11
                     /product="Peptidoglycan-associated lipoprotein"
                     /protein_id="X:IEDFFNNI_00053"
                     /translation="MRPFSKLIFILAFCIFLPVFSQPLPDLPEKQFGQPLNTQNDEYN
                     PIVSPDGRYIVFQSNRPGGEGGMDIWISENIRFLDKEIPAEWTKPVNMNQNIWEELKR
                     PPAAGVRKPNLFNSNAFEGGISILFDSNNAPSEIYFTSTINLAVGRSGFEGLNIYRTI
                     KDKKTGRWTDPEHLSEINSNFNDKMPAISPDGNFLIFSSDRPGGYGDFDLWISVRNPK
                     NGSWSQPKNLGSPLNSSESEILPFIHQDGEQLYFSSNREDERKKFKIFRIFLKYKSAL
                     DNMLEDEEETEETPKTKPAEILIPKIDQSSLLLLPKPFNTDKWESFDNEGISFDKDGI
                     WAYISSNRSGGEGQFDIFRFQVPESIRNSYTLNFKGLVLDGSEKTMIGLDSTLKIYDG
                     TKPANVITSKRIGGDLTKGKPSNFATTLQTGKVYKIEISSPGFHPQEDILDLRGNIGK
                     NRKVYRTYVLLPIQVGEGKTEETKIEQPIENQKPNSAALKVIVADASTKQIIPDAKVT
                     LFTPINRKGESLVQDADKKSFLINKLPDNDFELFATASKYISESINIIQKNISKNGTV
                     TIYLKAESDVDPVYNLRVYFEFNKTKITEENKKLLDPLVGYLLKNASDKIEIGGHTDN
                     VASKEYNTRLSAKRARNVYEYLLSKGIPEKRMRIRAYWYSQPDADNETETGRAKNRRV
                     GFRKL"
     gene            62228..63070
                     /gene="folP"
                     /locus_tag="IEDFFNNI_00054"
     CDS             62228..63070
                     /gene="folP"
                     /locus_tag="IEDFFNNI_00054"
                     /EC_number="2.5.1.15"
                     /inference="ab initio prediction:Prodigal:002006"
                     /inference="similar to AA sequence:UniProtKB:P0AC13"
                     /codon_start=1
                     /transl_table=11
                     /product="Dihydropteroate synthase"
                     /protein_id="X:IEDFFNNI_00054"
                     /db_xref="COG:COG0294"
                     /translation="MESKQDSNSSSYSTKIFGVLNITEDSFSDGGKYLTFKSSSEKAN
                     SLLNQGADVIDIGAQSSNIQASLIGPEIEWIRMKELISNLVAKGVRISVDSFQPQVIA
                     SSLSAGVEFINHIRGFVDEESIREISKYARTNRKFILMYSHNHSNRAETKSHLTPNNV
                     ILEIVRFFRERKKILLNAGIAQEQLIFDPGMGFFLSSDFQVSFEVLKKIKTLQEEFSP
                     MMVSVTKKSFLGNALGGLKVEEREIPTVIAELYLCIQNVEYIRTHEPKNLKQALKIWN
                     LMNK"
     gene            complement(63874..64962)
                     /locus_tag="IEDFFNNI_00055"
     CDS             complement(63874..64962)
                     /locus_tag="IEDFFNNI_00055"
                     /inference="ab initio prediction:Prodigal:002006"
                     /codon_start=1
                     /transl_table=11
                     /product="hypothetical protein"
                     /protein_id="X:IEDFFNNI_00055"
                     /translation="MWELIREFTIEKIIQNCKTSFMRRNLWELPRFSFRILRRTLPFF
                     IIFLFHFCIYPIREAEVLETDVSFLYLNSTEFPQNELEKMNSIWKVRKLRDKGTTAED
                     KNNLGILFAKNSLLDDAESFWKECMKISESNPVCFSNLIRMYYLIDEYEISKKEISIY
                     LKTAKKEQIQQVKKLLTNQNRKEETILLLDVQSKIPGMEVVSWDELSTYFLEKQDYEK
                     AYFYLEKILEINPYHKNARASMVLLAHDLEKWDDLLMFAMNLNSTDDKIPDLNYYIAK
                     AYYEKRNYSEALEWIRKSPESERETLAFIELWKKILLSVNPNSDLHPILTYIKKMQAK
                     GIQIKEEDVLPTLNPSGKKTIEDIKVGR"
     gene            complement(65182..66084)
                     /gene="bepA_2"
                     /locus_tag="IEDFFNNI_00056"
     CDS             complement(65182..66084)
                     /gene="bepA_2"
                     /locus_tag="IEDFFNNI_00056"
                     /EC_number="3.4.-.-"
                     /inference="ab initio prediction:Prodigal:002006"
                     /inference="protein motif:HAMAP:MF_00997"
                     /codon_start=1
                     /transl_table=11
                     /product="Beta-barrel assembly-enhancing protease"
                     /protein_id="X:IEDFFNNI_00056"
                     /translation="MTGADIGKRFNQALNLEKEGKYPEAILLYEGLIQSQPKYQKSYL
                     NLGALYSKQGNSKKAIEIYQKALQVGKSPELYYNIGIELYRSGETETAIRSLKKSLEI
                     EKRFLKSHILLAYCYRQLEKDDKTELYLTNAIRLDPKNRMALTALATLYFEKERWKEC
                     LEAANKVSKLFPNDSRMQVLLSEVHTRLGNFKQSFEILKQATSQSKGFTRFSDTIEEF
                     KKNPEEAAFFDSLEKLTKNKLNEFRSKFEMSQENPEDFSPPNPQDALDLSLMYLFHGD
                     KERALKYMLYAQKQLEESNSQNDV"
     gene            66191..67099
                     /gene="rlpA"
                     /locus_tag="IEDFFNNI_00057"
     CDS             66191..67099
                     /gene="rlpA"
                     /locus_tag="IEDFFNNI_00057"
                     /EC_number="4.2.2.-"
                     /inference="ab initio prediction:Prodigal:002006"
                     /inference="protein motif:HAMAP:MF_02071"
                     /codon_start=1
                     /transl_table=11
                     /product="Endolytic peptidoglycan transglycosylase RlpA"
                     /protein_id="X:IEDFFNNI_00057"
                     /translation="MKQIAILTALIIFTSCASVESKRSVSASGDPSEIFFEKEIIPMD
                     SNSNFVSQKPARRSFEEELSVEKYAKAQPPEKTNSSGDFDEVGMSSWYGAKFHGKPTA
                     SGEKFDKTKLTAAHPTLPLGSIIRVQNLENQKEVIVRVNDRGPFVKDRIIDLSEKAAD
                     TLDFKDVGIAKVGIKVVKRGGAANEESEDLENSDDEEALLEDGKPEKLNPQKSDYQNK
                     PIAGGKYIKGAPKGYTVQVGVFREQSRAESYKSNLGQEYGEKTFLFTRDGLFVIQLGD
                     FASRTEAESLKSKLKNDGIDCFIPKK"
     gene            complement(67823..68530)
                     /gene="cysE"
                     /locus_tag="IEDFFNNI_00058"
     CDS             complement(67823..68530)
                     /gene="cysE"
                     /locus_tag="IEDFFNNI_00058"
                     /EC_number="2.3.1.30"
                     /inference="ab initio prediction:Prodigal:002006"
                     /inference="similar to AA sequence:UniProtKB:Q06750"
                     /codon_start=1
                     /transl_table=11
                     /product="Serine acetyltransferase"
                     /protein_id="X:IEDFFNNI_00058"
                     /db_xref="COG:COG1045"
                     /translation="MFENIKFIRKYDPAAKSYLEIVLCYPGLHALWFHKLAHFLYRMK
                     LPLIPRMINTFSRFITGIDIHPGAKIANGIMIDHGHGVVIGETATIAKGCLIYQGVTL
                     GGTGKESGKRHPSLLENVVVGAGAKILGNITIGKNVRVGAGSVVMRDVPHDSTVVGIP
                     AKVVRSKMPIGEEGEHMLDHNEIPDPVAKVFSILLERIETLQKEVHSIDKSGIHSVKS
                     NDNLEEILDEFIHGGGI"
     gene            68732..69658
                     /locus_tag="IEDFFNNI_00059"
     CDS             68732..69658
                     /locus_tag="IEDFFNNI_00059"
                     /inference="ab initio prediction:Prodigal:002006"
                     /codon_start=1
                     /transl_table=11
                     /product="hypothetical protein"
                     /protein_id="X:IEDFFNNI_00059"
                     /translation="MKQYKFSTHIILFVLTFLTLTFQSEFFKIPFLSAESLKELFFLR
                     LPYSLSLIIILFAHEMGHFLAARYYGIQVTWPYFIPIPLAPIGTMGAVIRILEPIRNK
                     KQLFDIGIWGPLMSLILSVPCYVIGIYMSSLVPMESVKGNPGIISFGESIFTIFVNQW
                     ILGPFNPAIQDVWIHPLAQAGWVGLLVTAINLLPFGQLDGGHVIYSVFGEKYRNWIYY
                     LFICFLFLCLWNFSWLLWGFLIYFIIKIEHPFVPDSAVPLDRVRKIGGLLILFTLIFI
                     FVPSPIQFGTDINRPGLAEEIWTSLKSVYSDL"
     gene            69622..71037
                     /locus_tag="IEDFFNNI_00060"
     CDS             69622..71037
                     /locus_tag="IEDFFNNI_00060"
                     /inference="ab initio prediction:Prodigal:002006"
                     /codon_start=1
                     /transl_table=11
                     /product="hypothetical protein"
                     /protein_id="X:IEDFFNNI_00060"
                     /translation="MDFSQIGLFRSLILVLVVISTPVFDQDQEIKLTENAYGFTYDGT
                     NFWYLDSTHRSLYRVDPNGKQESFSLNVPFLTGINFDSREGRIFVAGRKLILKVEPNT
                     GGVTERIPVPIEKIAGVASINSLLYILDQENGKISILDKATGKLIGGFLTDRAQPRDL
                     VFARDSIWVSDSSDGNIYRYNPDNGAITGSIKTPSKEIRGIVFLGSKIFVIDRAGKEV
                     RKVSFVETDRFIASGETIRLMKVRLTFSLNEISIAGGSLGIFQPPTTEHQRIRNLKMA
                     QTGFKQDFIGSEKAFVKVLGVDDSKGKQTLEYSFEVRTQNIRYYVTDEFLEKKEKVGD
                     DLKLFLKDGPIETQKNSYYVDKIFDARLFRNTIPSLKKSLLDSGVPVRSQYTAFITSS
                     NSVSFKDTMDVYIPGFGWAPIQNVKPSSDESSRVFKKGEESIDLFRADSWNDIQSPVF
                     YKSRGSEEWKNLPAEIQVILE"
     gene            complement(71838..73220)
                     /gene="dinF"
                     /locus_tag="IEDFFNNI_00061"
     CDS             complement(71838..73220)
                     /gene="dinF"
                     /locus_tag="IEDFFNNI_00061"
                     /inference="ab initio prediction:Prodigal:002006"
                     /inference="similar to AA sequence:UniProtKB:P28303"
                     /codon_start=1
                     /transl_table=11
                     /product="DNA damage-inducible protein F"
                     /protein_id="X:IEDFFNNI_00061"
                     /db_xref="COG:COG0534"
                     /translation="MSRKELNTLLPKDLSISIETRHKFYKLTFYNILANITVPLTGIV
                     DTSILGNLNTYVFMAGAALSGILFDFMFWMFGFLRMGTTGLTAQAVGEKNEKESIFIL
                     VRSISLACFFGAMILIFSPWIREIGFQILEGSSEVKMAGISYFDARIPGSIAVLCNYV
                     FTGWFLGRGKSSVVLIATVVGNGMNVILDVWFIFKLGWEAYGAGLATSISQFGMLLIF
                     IFLFFIELKIQNISKSLFLNNKNLFSVQGFSSLLHLNKDIFLRTFFLIITFSIFRNFS
                     SEAGTEILATNSILLQLILVSAYLVDGAAFATESLAGNIYGKKNWKLLKELLYLAFYN
                     SIFFTSIFLGSVFLFPNFIFGMITKSDKVLSLLMDYRFWLFPVLEVGAIAFILDGFFI
                     GLTKGKILRNSMLISTAFFFFPIVYLGKIQKDNHLLWLSLVLFMVGRALTLSFQAKKF
                     FENSKLQNVN"
     gene            complement(73237..74520)
                     /gene="gltP"
                     /locus_tag="IEDFFNNI_00062"
     CDS             complement(73237..74520)
                     /gene="gltP"
                     /locus_tag="IEDFFNNI_00062"
                     /inference="ab initio prediction:Prodigal:002006"
                     /inference="similar to AA sequence:UniProtKB:P21345"
                     /codon_start=1
                     /transl_table=11
                     /product="Proton/glutamate-aspartate symporter"
                     /protein_id="X:IEDFFNNI_00062"
                     /db_xref="COG:COG1301"
                     /translation="MRVFEKLTSLNIKILSSLKEKLWLKIFVGMLAGILTGVLLGSDL
                     SLVDRNTAQLTTSWLIIPGLIFINLLQMIMIPLIFSSIILGICSAENLENIKKLGIRT
                     LIYFVFTTFIAVTIGITLALWLKPGKSAVQIQTTFSSKVPAPAEIPSLDKYPELLMSF
                     FPKNPFLSITQGEMLNVIVFSILLGIAILSVSKDLSKPILTILNSVFQISMKIVHWAM
                     LLTPFAVFGLMTKAISSIGIELLVTLGVYMSVVLLGLLLIIGVYSIILIFLARRSPID
                     FFTKIAGLQLLAFSTSSSAAVMPVSIQTATENLGVRKNIAEFIIPVGATINMDGTALY
                     QSVATIFLAQYFGIELAPAQLVFILFATVGASIGTPSTPGIGIVILATILSGLGIPTE
                     GIGIILGVDRFLDMCRTTINVTGDITASCVMDKMT"
     gene            74660..77845
                     /locus_tag="IEDFFNNI_00063"
     CDS             74660..77845
                     /locus_tag="IEDFFNNI_00063"
                     /inference="ab initio prediction:Prodigal:002006"
                     /codon_start=1
                     /transl_table=11
                     /product="hypothetical protein"
                     /protein_id="X:IEDFFNNI_00063"
                     /translation="MGLDFLRSDLILFNYYSFGSLLVTITTFFLAAFFLSLKRKTVAT
                     FHLGVAFFTFGLFEIGYFMAAFYYHPIAAYHRWLTGCLILPTITHFTQFFIRYPSNNN
                     RKFGFWMMVFQHILGFIVACFFIYLTAISEKIYHFTAHHWDFNALIASKYLAFIIAFY
                     SVIAFIIIPSWRIITDKEKKKFAIFLFSIGFMIAAFYPNISNVLSRDGYMERSTYMTS
                     NVIFFIAAFSVVVIAFINNSTERTTFMVKIVGITLFTICLIMQALVFISNQDKESEYD
                     SLNIVNAERVLESGRGNGEVQYTLRYDERTGELITDDYDPKYGLDLSLVKVDLQNTLI
                     YEEIASLKEDRFRENLKIILDESPEYFAGHKDTIYNFVKENSSLNTKDLKKELLKYAE
                     KLNKDAFVNTNKLQGINSDSFCEQGKSYLEKNKDLESYRNGILKNLEGCNWKGKELSG
                     KELKAEFLKYFSYFKPAETRHYRRSIDGLGHHVAFMKYLPSKKQVVELGFSYKRYREF
                     VHPTSVKQTIILFAVIFVVLVLFPLFFKSSLVNPLNNLLSGVEKVNKGDLDVQVPVKV
                     RDEIGFLADSFNSMVSSIKQARRELQDYAENLEEKVKERTQEVQEKMEEVQRLKVQQD
                     GDYFLTSLLAKPLFYNANKSKLVHSEFMLKQKKQFEFRGKHSDLGGDICITGNLRLGK
                     PDHYKRYTMVMNGDAMGKSMQGAGGALVMGVVMNSIMARSAANNRILDKTPSEWLEDV
                     YNEIHAVFKSFNGSMVISATIFLIEEESGKCFYFNAEHPFTVLYRDGKASFLEEGLQL
                     RKLGLDSEFDFQVRTFELKKGDVLILGSDGRDDIDLTPEETVRTINEDENLFLVNVEK
                     GKGNLEDIESEIRKHGELTDDLSLLKVEFQMERKSDEPEEETFTGGDRIEVALNPDII
                     YEDAKQLYKNGKVDQALELLKTGYTHDTANQKINKLLGLLSFKGKDYTTAIEVLNNYL
                     KTDPGLHEYWFYLSIANKKVGKYEQALQASLKLNDIQPENLSNLVNLSDIYRLMDQFD
                     LAEEVAKKLIHLDPGNQNGERLLKLIERDRA"
     gene            77838..78728
                     /locus_tag="IEDFFNNI_00064"
     CDS             77838..78728
                     /locus_tag="IEDFFNNI_00064"
                     /inference="ab initio prediction:Prodigal:002006"
                     /codon_start=1
                     /transl_table=11
                     /product="hypothetical protein"
                     /protein_id="X:IEDFFNNI_00064"
                     /translation="MHKFLFGILFLISFSLYSDKRAWIRKIPLSRGELVLEIQNHSQD
                     KNWNEFAYHKTSDLFKALESYSGISFHEASASVFEGQKASEKYKVLLIVQDRILLNGT
                     RVGGYNNISGDLGSVRGIFMEPNLSPVGYPALLFHELGHFYFSDLPWLSEGLVSFLPF
                     VLYKERKINLTKEELISIAEEWNTEEGLQGEKDFPLDPDFREKNPSSTSTFYNKALKI
                     QYILYKELGPAGYRDFVKKLVFENSPKTTKEVILKLKSIRDKNWTSLLKGWVIPGPYE
                     VYTWKTFQKESILGTFVQLP"
     gene            79599..82805
                     /locus_tag="IEDFFNNI_00065"
     CDS             79599..82805
                     /locus_tag="IEDFFNNI_00065"
                     /inference="ab initio prediction:Prodigal:002006"
                     /codon_start=1
                     /transl_table=11
                     /product="hypothetical protein"
                     /protein_id="X:IEDFFNNI_00065"
                     /translation="MSETESIWSNILLNYYSFGSLLSFVTAILIAGVFLFIDKKVSST
                     KHLAFGALLLGIFQFGYVFAAVLYHPFAAYHRWITVGLILPAILHIGQFVARYPENDF
                     PKFNRITMIVLWIVAVFSVGYFCYSTWDASVKYHFTAHHWDFNAENVSRTIAIIIFSY
                     VFINFLAIPIWRIIYLKGKTRWIIFAFLMSFLVGGTVPVVANLLSRDGYIERSIYLTS
                     IVLLFMAAFFIILILYLNFSVEKTSFMLKIVGITFVTVLTIMQVLVYISNQDKESEYD
                     ILSQIYMEKVLEGGTVKGGIAYILKWNREDNSFDQEKFDSKLHPNLEQIEIDFKNTLL
                     YDEIFNLSEKDFRESLTKLMEESHRNFGGYKYSIINFLKEHPDLKDKTLKLELNKELS
                     RLGLHVFVTSNKLDNIFEEDFCTKGKSYLENAQEVRMFRVALESRWNDCKWDGKEIAL
                     SKLKEEVLNYFRPFVPSFTRYYRKKDVGNHSLHYIGFIKYNHKKNNVSEVGFSYRTYR
                     EFMHPTALKQILVLGVVIVVIIFLFPLFFRGSLVAPLNDLLSGVEKVNEGDLEVEVPI
                     RVKDEIGFLADSFNDMVSSIRDARKELQDYAEHLATKVRLRTEELSEKIEEFQRLKIQ
                     QDGDYFLTSLLAKPLNYNANKSTRISTQFLLRQKKQFEFRGKRADLGGDVCITGNLRL
                     GIPSDYKRYVFAMNGDAMGKSMQGAGGALVMGVVVNSILARSAANDRILDISPEQWLT
                     ETYEEINSVFKSFNGSMVISASFFLIEESSGKTYYFNAEHPFTVFYQDGKATFLDSSL
                     MLRKIGLESEYPFQVFTTTLKEGDVLIVGSDGKDDLDLTPDQDTRTINEDETLFLKTV
                     EIGKGNIEQIEQLIYKEGEITDDLSLLRIEYGIRSADPEESSLNTDKTRNDFLKEETS
                     DWSASYSHARQLYKDGNVKEAIDELAELYSKTPEDIKVIKLLALLSFKDKDYIKAVEV
                     LGKYLEVDSELSEYWYYLSIANKKLGKFSEAIYASEKVLAKQPDNTNNLVNLSDLYRL
                     QNEYTRAKEIAAQVLDLDPQNENAKKILRKIENGISKT"
     gene            complement(83499..83969)
                     /locus_tag="IEDFFNNI_00066"
     CDS             complement(83499..83969)
                     /locus_tag="IEDFFNNI_00066"
                     /inference="ab initio prediction:Prodigal:002006"
                     /codon_start=1
                     /transl_table=11
                     /product="hypothetical protein"
                     /protein_id="X:IEDFFNNI_00066"
                     /translation="MNKSKLIAIFFAFVLISTPAFAGEEDAILGKWWNKEKDAQVDVH
                     KCGAKICGKIVWLKEPTYPADSKEGTPGSPKIDVHNKDESLRTRPILGLVFLTGFSYE
                     GEQIWTGGRVYDPKGGKTYDGRLTLRNADTLDLKGGYKVGFMMIGKESTWTRVK"
     gene            complement(84045..84566)
                     /gene="dcd"
                     /locus_tag="IEDFFNNI_00067"
     CDS             complement(84045..84566)
                     /gene="dcd"
                     /locus_tag="IEDFFNNI_00067"
                     /EC_number="3.5.4.30"
                     /inference="ab initio prediction:Prodigal:002006"
                     /inference="similar to AA sequence:UniProtKB:Q9KFV3"
                     /codon_start=1
                     /transl_table=11
                     /product="dCTP deaminase, dUMP-forming"
                     /protein_id="X:IEDFFNNI_00067"
                     /db_xref="COG:COG0717"
                     /translation="MILTGKEIQKRIGNDIVITPYSEKQLNPNSYNLRLHEELLVYTE
                     LPLDMKKPNPAEKLVIPESGLLLKPGILYLGRTLESTETHNLVPMLEGRSSIGRLGML
                     VHVTAGFGDVGFKGFWTLEISVIQPLIVYPGVEVCQIFYHTLEGQITEYTSGKYQANR
                     GIQTSMLYKDFEK"
     gene            complement(84567..85349)
                     /gene="crt_1"
                     /locus_tag="IEDFFNNI_00068"
     CDS             complement(84567..85349)
                     /gene="crt_1"
                     /locus_tag="IEDFFNNI_00068"
                     /EC_number="4.2.1.150"
                     /inference="ab initio prediction:Prodigal:002006"
                     /inference="similar to AA sequence:UniProtKB:P52046"
                     /codon_start=1
                     /transl_table=11
                     /product="Short-chain-enoyl-CoA hydratase"
                     /protein_id="X:IEDFFNNI_00068"
                     /db_xref="COG:COG1024"
                     /translation="MNEFSTVLYSTEKEIAVLLLNRPEKRNAISKELLSTLHKNILKA
                     KKEKSIRSLVLSGVGPSFCAGADLKERVTMSPKEVKRFLEDLKNCFLELENFPYPTVA
                     ALDGDAFGGGLELALCCDLILLKNDIRIGLTETRLGIIPGGGGTQRLSRRIGISKAKE
                     MIFTGKTIDAQTALDFGIANSIWHDSSLPAAKMLAEEIASQCAPIALQLAKKAITEGY
                     GQDIRKALITESKYYNNTLNTEDRLEALKAFQEKRKPIFKGK"
     gene            85448..86176
                     /locus_tag="IEDFFNNI_00069"
     CDS             85448..86176
                     /locus_tag="IEDFFNNI_00069"
                     /inference="ab initio prediction:Prodigal:002006"
                     /codon_start=1
                     /transl_table=11
                     /product="hypothetical protein"
                     /protein_id="X:IEDFFNNI_00069"
                     /translation="MLHKLIKILFLFPFIFFFIQCDKKNSNNGLLAAIGFGNPVITLI
                     DPPSGSPPQSDGVSYTGTQITIQGRNFTPNSTETTVKFNGITGTIFSITTTEIITTVP
                     TGATAGFLTVSKADGACDTVYGTDGYNCSARRFYVDCYKAYNNIYGDETAINYPDSQT
                     IEFKENFSTKAFRSNLREAGGTILAFECDNLISVKYFSPSCKTTDVGTFDAPVFNPTI
                     NFTDNYAVQYFITTGKGSCKINFQ"
     gene            87082..87291
                     /locus_tag="IEDFFNNI_00070"
     CDS             87082..87291
                     /locus_tag="IEDFFNNI_00070"
                     /inference="ab initio prediction:Prodigal:002006"
                     /codon_start=1
                     /transl_table=11
                     /product="hypothetical protein"
                     /protein_id="X:IEDFFNNI_00070"
                     /translation="MKVVSSVQLGLPEKGVKDTRKIPKEEGMIHVEPYENKQANVSDK
                     RAFAIEAGQDGDFYKVKGTFVDKVG"
     gene            complement(87379..87747)
                     /locus_tag="IEDFFNNI_00071"
     CDS             complement(87379..87747)
                     /locus_tag="IEDFFNNI_00071"
                     /inference="ab initio prediction:Prodigal:002006"
                     /codon_start=1
                     /transl_table=11
                     /product="hypothetical protein"
                     /protein_id="X:IEDFFNNI_00071"
                     /translation="MIIVEGIDYFLIPAENPEASAKFYSDIFDFESLDEKSGEYVIMG
                     LDSINIKLQKISGFKNSLGENKIPVLSFVLDVDDFTEAIAELEENKISIVRGPETNQS
                     GEFLHFLDPSGNVLEISYKD"
     gene            complement(87857..88945)
                     /locus_tag="IEDFFNNI_00072"
     CDS             complement(87857..88945)
                     /locus_tag="IEDFFNNI_00072"
                     /inference="ab initio prediction:Prodigal:002006"
                     /codon_start=1
                     /transl_table=11
                     /product="hypothetical protein"
                     /protein_id="X:IEDFFNNI_00072"
                     /translation="MKSQGWIFKPSLDLTFIIFPGIVSVVFLFILKKYNILPSEINPW
                     TWFCTVLLIDVAHVYSTLFRSYFNMEEWREKKNLLITLPIVCFLFSIFLYSFGTIWFW
                     RIMAYVAVFHFIRQQFGFLVLYRKKTTSVQVPFLFDKITIYLMGGVPILYWHLTDQKR
                     EFSWFMEGDFLIYPFPALANSILWLQQIWLCCYILIHIYHFTKYRSIPLGKILLVLNT
                     WIVWFFGIVYFNSDFSFTITNVINHGVPYIFLLFYYTIQNQSEIKIEMFQTGSWIKIL
                     SCFLGILFVFAFIEEWIWDSFIWKDHSFIFKNSSFYSFELPEFVSALLVSVLFLPQFT
                     HYILDAYLWKVEKSNPRLFHFFEISEKN"
     gene            complement(88942..90582)
                     /locus_tag="IEDFFNNI_00073"
     CDS             complement(88942..90582)
                     /locus_tag="IEDFFNNI_00073"
                     /inference="ab initio prediction:Prodigal:002006"
                     /codon_start=1
                     /transl_table=11
                     /product="hypothetical protein"
                     /protein_id="X:IEDFFNNI_00073"
                     /translation="MNYNSKNISRKSFLAILGFCFSALVSGIWFLKFRKKISGKIIGP
                     NMEIGHRIRNSKFNQIAHNVNFSNSEKVKVLILGAGISGLSAGYYLYKSGFDEFKILE
                     LENDPGGNSKSGKNSIGSFPWGAHYLPQPNEEAVLVRKFLEENKIIIGKDKNGKPIYE
                     EKYLCFDPEERIFYQGRWNEGLFPGGTPGSVSVNEEQKFKNFIRIWRSKIGRDGKKAF
                     SIPIDLSSRDPEFLKLDRINFFEYIKEQGFRTKELFWFLDYSVRDDFGGSMNTVSAWI
                     GLHYFCSRPVDENGEDLTLLTWPEGNGFLVEKLRSPIQSKIQTETLIEKIKPSASKKA
                     RFEVQVYQPFTKEQKHLLCDSIVYALPAFTRKYILDETSNVTEGLVYSPWLVANLSVD
                     KVPTGKGIPPCWDNVIYQSPSLGYIVSTHQDLRASREKSILTYYQAFGEKDTISTRKR
                     MMKTSWEDWKESIFFDLKKAHPDIEKRTQNIDVMTYAHAMIRPIPGLIWGGQREKLSV
                     SYPNLHFAHSDLSGISIFEEALTRGYNAANKILGEQKI"
     gene            90676..91425
                     /locus_tag="IEDFFNNI_00074"
     CDS             90676..91425
                     /locus_tag="IEDFFNNI_00074"
                     /inference="ab initio prediction:Prodigal:002006"
                     /codon_start=1
                     /transl_table=11
                     /product="hypothetical protein"
                     /protein_id="X:IEDFFNNI_00074"
                     /translation="MALFLDFDNTFLDSVGIYETTILQLCKNAKEYGFLSVKEFSRFY
                     EVARKETKFELSDSPSNRLRLIYFKKMCLSKWGTLDPKWILKLENDYFKYFQEGIKVR
                     KQKYKREYKEVFMLLKIISEKHKLLFCTNENLRTQLIKMNLVFPKSFLYSILSSEEVG
                     KEKPSKEFFSRASGLVNNETVISMIGDSLKDDVEGALRNGIPAIHLTSIFSKKNEPLK
                     ERKIELEVNSIKKEYSYLETNDLRTALESFL"
     gene            complement(91414..92265)
                     /gene="COQ3_1"
                     /locus_tag="IEDFFNNI_00075"
     CDS             complement(91414..92265)
                     /gene="COQ3_1"
                     /locus_tag="IEDFFNNI_00075"
                     /EC_number="2.1.1.222"
                     /inference="ab initio prediction:Prodigal:002006"
                     /inference="protein motif:HAMAP:MF_00472"
                     /codon_start=1
                     /transl_table=11
                     /product="Ubiquinone biosynthesis O-methyltransferase,
                     mitochondrial"
                     /protein_id="X:IEDFFNNI_00075"
                     /translation="MNRTCYLCSSAQNSVVFVENGIDIVQCSNCSHVFSTYEQEEHYE
                     GYWDDDSSYDLGWWDNAHREIYQDFINKFLIAPSGKILDVGCGLGFFVKRIIDQKPNW
                     EAIGYEISEKAVQFAKDKNGLKNVFSGIVQNSGIKKGSLDIITLWDVIEHIPKPHSLL
                     EYLHSLLKPGGILFLQTPNFPIQLFKAKLKVMLKGMRTDGHYLEAKDHINDYTEKTMK
                     MLAKQTGFQNCKFTILKPIASVSGSQGGSFGSFFKKVYYYVTKIIWLFSFKTMNLNNT
                     LFAVLKK"
     gene            92404..93249
                     /gene="dapF"
                     /locus_tag="IEDFFNNI_00076"
     CDS             92404..93249
                     /gene="dapF"
                     /locus_tag="IEDFFNNI_00076"
                     /EC_number="5.1.1.7"
                     /inference="ab initio prediction:Prodigal:002006"
                     /inference="similar to AA sequence:UniProtKB:Q81XR2"
                     /codon_start=1
                     /transl_table=11
                     /product="Diaminopimelate epimerase"
                     /protein_id="X:IEDFFNNI_00076"
                     /db_xref="COG:COG0253"
                     /translation="MASLKFTKMEGIGNDYVYIDSTRNDIRLTPEQIQKISDRNFGIG
                     SDGVIFIRNSKQGDFMMDMYNSDGSSSEMCGNGIRCVAKYIYDHGLTSSKNPKIETGA
                     GILEVDLKIGSGNKVDLVSVDMGKPVLVPSQIPVVWKNEETIIDQPLEIGDKNLKFTA
                     VSMGNPHCVIFVDDSDEFPVRGIGPLIERHSIFPKRVNVEFVTIRGKDHLYQRTWERG
                     AGETLACGTGACAVMVAGNLTGRSGKDVQIDLRGGTLRIQWQESGNILMTGPAREIFS
                     GEIEI"
     gene            complement(93256..93960)
                     /locus_tag="IEDFFNNI_00077"
     CDS             complement(93256..93960)
                     /locus_tag="IEDFFNNI_00077"
                     /inference="ab initio prediction:Prodigal:002006"
                     /codon_start=1
                     /transl_table=11
                     /product="hypothetical protein"
                     /protein_id="X:IEDFFNNI_00077"
                     /translation="MEKEVQTYLRLKQFVAPFLGFAVNINAYGTEHIAHEGKLILVSN
                     HRSDMDPFIISYTFPRYISWIAADYTFRIPIFKDLAKLAGGIPMAIDGKISMASIKMV
                     QQVFKREGVLGIFPEGHDYMVQNNFSAPMVPFHEGFAAFSIRNKVDILPSVIVPIEES
                     YSDIPIPSLVRSFMGMPKEVCDIKRRSIYKKVRVLYGPKIDHRPYLEGKLENNLKKLS
                     NEVRVRMENLQKTEVV"
     gene            complement(93999..94283)
                     /locus_tag="IEDFFNNI_00078"
     CDS             complement(93999..94283)
                     /locus_tag="IEDFFNNI_00078"
                     /inference="ab initio prediction:Prodigal:002006"
                     /codon_start=1
                     /transl_table=11
                     /product="hypothetical protein"
                     /protein_id="X:IEDFFNNI_00078"
                     /translation="MPEFDSIDLMNYAVYGNELDPEWADIRNYIKSSASAQKELEELR
                     RSVPHPQNARKRRDPSQPQELGRDKSYSSDPRNANSTEEKKKWWSIFSGE"
     gene            94936..95214
                     /locus_tag="IEDFFNNI_00079"
     CDS             94936..95214
                     /locus_tag="IEDFFNNI_00079"
                     /inference="ab initio prediction:Prodigal:002006"
                     /codon_start=1
                     /transl_table=11
                     /product="hypothetical protein"
                     /protein_id="X:IEDFFNNI_00079"
                     /translation="MILKSYSTCGVGYGHNRGAGKIFLKVRVSTFMEMIDPGFLVSKN
                     DEILTFQSFTVKYRFVRVPIDFVVLRVFKCLFFHDLIRIKSYVFRISL"
     gene            95692..96039
                     /locus_tag="IEDFFNNI_00080"
     CDS             95692..96039
                     /locus_tag="IEDFFNNI_00080"
                     /inference="ab initio prediction:Prodigal:002006"
                     /codon_start=1
                     /transl_table=11
                     /product="hypothetical protein"
                     /protein_id="X:IEDFFNNI_00080"
                     /translation="MEISKEDYSVETEKNRGRIKISGTLRLLNVDEYDPIISAIETVL
                     DNSGRGKAVIDIKNLDFLNSAGIASLSRFVAVYDKKNFRNVEIKGNKNRYWQIAFLEN
                     VKKLRSEIQTSLE"
     gene            complement(96043..96618)
                     /locus_tag="IEDFFNNI_00081"
     CDS             complement(96043..96618)
                     /locus_tag="IEDFFNNI_00081"
                     /inference="ab initio prediction:Prodigal:002006"
                     /codon_start=1
                     /transl_table=11
                     /product="hypothetical protein"
                     /protein_id="X:IEDFFNNI_00081"
                     /translation="MNYPVKYGHYNLIPDSLPCESEFTLKLRPMDLRVQWRRCSLTAD
                     YISNYCSYQEKLDSDASNTISIIINELIENAAKFSKDRKGEIFLDLKYYSEILKIEIK
                     NLTDEISKNKLEKSISALVDRNSDEIYINKLKKGEKNDSGIGLLLLSKDFPVRLGFLI
                     NEVSSATYEVIVRAYLDLNEVIKTKFKTLNF"
     gene            complement(96810..97343)
                     /locus_tag="IEDFFNNI_00082"
     CDS             complement(96810..97343)
                     /locus_tag="IEDFFNNI_00082"
                     /inference="ab initio prediction:Prodigal:002006"
                     /codon_start=1
                     /transl_table=11
                     /product="hypothetical protein"
                     /protein_id="X:IEDFFNNI_00082"
                     /translation="MREILAQPANHILLTTVNLDSKPHRQLLTDSLFLEVLQKANASP
                     RKRANHNFHELSEVYQRFLNVLTRDTYVQAHRHKFPPKPETFLALKGDLGFILFNDDG
                     SIQETHYLSSQGPVYGIDIVPGVFHTLVCLSENAICFEGKSGPYEPTTDKDFASWAPA
                     ETDPNRNEYLDKLRKLF"
     gene            complement(97714..98535)
                     /locus_tag="IEDFFNNI_00083"
     CDS             complement(97714..98535)
                     /locus_tag="IEDFFNNI_00083"
                     /inference="ab initio prediction:Prodigal:002006"
                     /codon_start=1
                     /transl_table=11
                     /product="hypothetical protein"
                     /protein_id="X:IEDFFNNI_00083"
                     /translation="MKKIFVNSNILKKKIFIFFIFALGIGISIWIIIQNFTNYQITVF
                     SNISNETQKSIVQTSQNQNSEKIIEGCKILPLNEKFKNSTSEHLRGGAICNFTIHRNL
                     PIYKFHLVGGINIYNVFDRIEISKGSENVFVQTLKIERIDSPQEDEEFFVAEDMNFDG
                     YKDIRLILYQGETGNKGYTFWLFDPSKNFFIENKELNELVRPVFDLKTKTIQTHYHIS
                     ACEYINQTYKIAKNGKLIQISEETQEWIEKNKSFRQKIGKLKNGTWVYRTRLTEC"
     gene            complement(99170..99246)
                     /locus_tag="IEDFFNNI_00084"
     tRNA            complement(99170..99246)
                     /locus_tag="IEDFFNNI_00084"
                     /product="tRNA-Arg"
                     /inference="COORDINATES:profile:Aragorn:001002"
                     /note="tRNA-Arg(acg)"
     gene            complement(99252..99662)
                     /locus_tag="IEDFFNNI_00085"
     CDS             complement(99252..99662)
                     /locus_tag="IEDFFNNI_00085"
                     /inference="ab initio prediction:Prodigal:002006"
                     /codon_start=1
                     /transl_table=11
                     /product="hypothetical protein"
                     /protein_id="X:IEDFFNNI_00085"
                     /translation="MNFKKYLKKYEPVLRNFPEIANRFLRSERFLVYLVSLPFFGTWL
                     IGFTFYWENQTVRKYSGISFLNFLYFLGFLLVSVLVSWIPIAGPWLGNIIHLMGILIY
                     LGISGLLLYNYTSAKKIGLTIPERHLSHLESYIH"
     gene            complement(99616..100062)
                     /locus_tag="IEDFFNNI_00086"
     CDS             complement(99616..100062)
                     /locus_tag="IEDFFNNI_00086"
                     /inference="ab initio prediction:Prodigal:002006"
                     /codon_start=1
                     /transl_table=11
                     /product="hypothetical protein"
                     /protein_id="X:IEDFFNNI_00086"
                     /translation="MSSERFKTQELIQETLRILKSEELPGLIAALSYIPFFGWLLIWI
                     FRKTQKFAYFHILQSLKLNCAFIVIYSIVWFLREFPVISWILSLIRMNPIVTDFISYV
                     SWIAFLSYSLLGAWNAYQEKESTLPFFPEMENELQKIFKKIRTGSP"
     gene            complement(100104..100192)
                     /locus_tag="IEDFFNNI_00087"
     tRNA            complement(100104..100192)
                     /locus_tag="IEDFFNNI_00087"
                     /product="tRNA-Ser"
                     /inference="COORDINATES:profile:Aragorn:001002"
                     /note="tRNA-Ser(gct)"
     gene            complement(100205..100288)
                     /locus_tag="IEDFFNNI_00088"
     tRNA            complement(100205..100288)
                     /locus_tag="IEDFFNNI_00088"
                     /product="tRNA-Ser"
                     /inference="COORDINATES:profile:Aragorn:001002"
                     /note="tRNA-Ser(tga)"
     gene            100391..101638
                     /gene="rlmCD_1"
                     /locus_tag="IEDFFNNI_00089"
     CDS             100391..101638
                     /gene="rlmCD_1"
                     /locus_tag="IEDFFNNI_00089"
                     /EC_number="2.1.1.189"
                     /inference="ab initio prediction:Prodigal:002006"
                     /inference="similar to AA sequence:UniProtKB:O31503"
                     /codon_start=1
                     /transl_table=11
                     /product="23S rRNA (uracil-C(5))-methyltransferase RlmCD"
                     /protein_id="X:IEDFFNNI_00089"
                     /db_xref="COG:COG2265"
                     /translation="MKSDSEGHKSSSKIQIHKGKILLKPRSWVNLGYSIANSEKETFF
                     LKNAIPGETVDTVLLKRSGSLFWGVASEIQEVSSERISSDCSIFPRCGGCSYRHVSYQ
                     KELEIKKFLLQETLEHFLSKKHIQIPEIEILSGDPNGYRNTAQIQLGFAGNKRLAGFY
                     EEFSHSIVNLPEEGCKNLPQEMNFAFAEFLKQEVKGSKQILKSKTLSFRLEGTKVISY
                     KKKSVSFSENIRIPELKKIVWEIPAGGFSQINRYLIAPWLEKIFELVPNNQNRILELY
                     CGSGLIAIALKSKTTSWLGYEISSDCVQQAKRNVLLNGISSCDFKTLNLETDWIDSEE
                     VLNSSFWIMNPPRAGLSKKVLQTLIKTSPNGFLYSSCNHTTLVRDLSLFLNKDYKLSN
                     VTLVDFFPRTKHFEVIVKVEKKD"
     gene            101916..102575
                     /locus_tag="IEDFFNNI_00090"
     CDS             101916..102575
                     /locus_tag="IEDFFNNI_00090"
                     /inference="ab initio prediction:Prodigal:002006"
                     /codon_start=1
                     /transl_table=11
                     /product="hypothetical protein"
                     /protein_id="X:IEDFFNNI_00090"
                     /translation="MFKSYQFKLTMYNFIKNNVMYRYLYFVLKIFILIFLLLQCKQDQ
                     EDSKDPFKDLSDEEIMSLVQFYNIVTPRCGADVAIARKIASFSFDDIEVVYSYSEDKP
                     ITICGMDKGFAEITIQKSGRYKVGSMKSGYYKIKCGTSTLSNEKHLAVYLNNSNSNLN
                     PVNGSDETGSFIIFNASAGDKFKINLIASSSGVYCGNSYGGVAGTQIEDSAATGILQK
                     L"
     gene            103477..104751
                     /locus_tag="IEDFFNNI_00091"
     CDS             103477..104751
                     /locus_tag="IEDFFNNI_00091"
                     /inference="ab initio prediction:Prodigal:002006"
                     /codon_start=1
                     /transl_table=11
                     /product="hypothetical protein"
                     /protein_id="X:IEDFFNNI_00091"
                     /translation="MFRKIKWFMIFLLSFVFEVANLAAQSQAELFAKPGVIGDSLSQG
                     FFGATVEKKTQRWAYPVLVSEQAGSSVSYNVLKGPWIDFESFLQGNCGLFCIVSSLIG
                     GNVSTVDLPTNAGITGAEYSSVLRTSGKCKDVTAMKWKKEWSWWNWFWPTYRWVKVQD
                     CQTPDKFHRFGLRDSGTQIEIMEKVKPTFIFGTAAGNHVLCTVLTTSTSCLDEARYKK
                     DIREVMKRLAAIGSIKGGVLFTIPNVTTLFFLDRYRDPKGRGNLTGLKAFYRSFVTHE
                     GQVLDSREVNQITNYLSMLNDEIKAQGAAMGFAVADLKVVFDDLKENGRRIESPSGWS
                     PGNARASWPLPGQPGVFSLDGVHPNMYGHAVFANELIKAINSHYGFSIPQVSEYAAWY
                     YDSLNRDPIDLKKYLKEYTFGIFISWILRTFT"
     gene            105007..105696
                     /locus_tag="IEDFFNNI_00092"
     CDS             105007..105696
                     /locus_tag="IEDFFNNI_00092"
                     /inference="ab initio prediction:Prodigal:002006"
                     /codon_start=1
                     /transl_table=11
                     /product="hypothetical protein"
                     /protein_id="X:IEDFFNNI_00092"
                     /translation="MKFKKEYIFIIFILAVFLILFLVFWPENSKKRVVSIAEENKVVL
                     KTKYYSEMDPYYPDAPHPFNEDPDLEVQAKKLWPEAFRPKKTPEEKEQIRKEWADFIA
                     RYPKNLYIPSEFRPPLTETEEKKARERLDTFTDIETKNAIIYSLAKYAEPGKAPEEPS
                     SQPNVDPKEQRTYFQYRIEELESRIQLIEYTIQEGRLDPDQAETAYQDLGDWKKELSE
                     LKQVQNQIPDL"
     gene            105734..107281
                     /locus_tag="IEDFFNNI_00093"
     CDS             105734..107281
                     /locus_tag="IEDFFNNI_00093"
                     /inference="ab initio prediction:Prodigal:002006"
                     /codon_start=1
                     /transl_table=11
                     /product="hypothetical protein"
                     /protein_id="X:IEDFFNNI_00093"
                     /translation="MRLFSICIFILWSCEGPPRPEMLPVPEEKKEIPLEQVQEELNSE
                     NPQVRAQAILEISNRMYKPSLGKIRNLLKNDVNPAVKGTAAIALGTWKDKTSIPEIIK
                     LFSKDSGVTPEILLEALARMGDPSCANTILPFLQSQDHTLRLIAVDTLVRIGADSAGK
                     AILNLARKNQDPKIAKTYAMALGKLKVRSAESYLMELAKMAEPSPTLAATYLALGRIS
                     SKKSIPILVRGLAGDFDKGSENSMIALIEIKSPAAITPTIPILKHKNRDVRYRAVNVL
                     SEIPSSQTGPKVLKILEENEPNSVGPAALVLGRIGFKPARLTIEKSFINSQLPDREMI
                     GRSLGYLGDKKSIPVLLNVLKESEGEGRYGAVWSLGVLQATEVLDDLIAASKSNDSKL
                     SLLAIEALGFLGSPKALSTLTALAEKNPDSSSIIVSAIASIPGEESRKVLEDFAQKKN
                     VSLQQVAISELGERKERASIPVLMKILHENEEVSFKLLMLSLSSITGKNFHSRNEWLN
                     WYKLNFK"
     gene            107290..108333
                     /locus_tag="IEDFFNNI_00094"
     CDS             107290..108333
                     /locus_tag="IEDFFNNI_00094"
                     /inference="ab initio prediction:Prodigal:002006"
                     /codon_start=1
                     /transl_table=11
                     /product="hypothetical protein"
                     /protein_id="X:IEDFFNNI_00094"
                     /translation="MFHFKTILFVLTGFIFFVSACKTPPPKDPWIVPSLKENEKLFLA
                     PLKVDEFVSKDLGGRHYPASNELRIDLFKPYIENLEGGYLGAGTDQNFTFIVWAKSKY
                     VWLMDFDYTICLINRIHLLFFRIAVDPESYRELWARKNKHTSFEIIKKEWEKDPEWPL
                     IREAWEVAHRGKSDVPQRWNELDRTSQRFGLKTFIHSKEEYNYIRNMVLQGRIQILKG
                     DINAEKSMRSVAERAARLNVPIRVVYLSNIEDYFSYSDSFRDNLLSLPTDEKGVVLRT
                     MQNGTKEEYGSPDGEKIPVDYPLHYNVQPLENLQDWMLLSGHLHKGILMQFRTPIQKG
                     FSIIKSGPVEVLK"
     gene            108330..109187
                     /locus_tag="IEDFFNNI_00095"
     CDS             108330..109187
                     /locus_tag="IEDFFNNI_00095"
                     /inference="ab initio prediction:Prodigal:002006"
                     /codon_start=1
                     /transl_table=11
                     /product="hypothetical protein"
                     /protein_id="X:IEDFFNNI_00095"
                     /translation="MRYFIFGFLVFIFLILNCISKNHNTTNLKITERGNCKSGFGLYV
                     FTYGRSLYPDRFLNVEEDKESREIVYLFYLIRIPGKNILIDSGFLNESYKKKFGFLSF
                     ENPDRLIKKCGIDPKEITDIVLTHFHFDHAGGIFLFPSAILHIQNHDLDLLKKQSYFP
                     NQSMYLNSLIKTNQIHSFDGTYSLLPGLQILFTGGHTPGSQALEWISPSGMQILFTGD
                     ECYFIEECKNGIGLPKEAAFSLKRNRDFIEYIRILNGKGTKILTLHDPSILQEGEEIT
                     PGVRVLDFF"
     gene            complement(109658..110584)
                     /locus_tag="IEDFFNNI_00096"
     CDS             complement(109658..110584)
                     /locus_tag="IEDFFNNI_00096"
                     /inference="ab initio prediction:Prodigal:002006"
                     /codon_start=1
                     /transl_table=11
                     /product="hypothetical protein"
                     /protein_id="X:IEDFFNNI_00096"
                     /translation="MNIIFPGEAETPFLIFWAFILLSGPALGILIGILTRFETGFVIG
                     TFIPALIGFFFTIQLFQEYKNLITPGSDLYPGKVVDIKYNGKISSTFSELSSEPVIQF
                     VTNKNKTIVFHGGPRDYEEYKIGYQVAVLYDITTDKVIWTYNVSILKIQVLVLMVIST
                     FLLIIGQFLSMEIITDIIRDIKATRAKEYAYPEKNVRGTLSIIWENLLRKNRSLPIEK
                     EKEVSLYYKSLTVKLNSIFTVLLFIGVIIPAFFHDLRLGIPIGYGIFSFSLLGIMIKE
                     FFNPNRSLQTCYGLFLFWIMLSTIILAITVWI"
     gene            complement(110703..112754)
                     /gene="menE_1"
                     /locus_tag="IEDFFNNI_00097"
     CDS             complement(110703..112754)
                     /gene="menE_1"
                     /locus_tag="IEDFFNNI_00097"
                     /EC_number="6.2.1.26"
                     /inference="ab initio prediction:Prodigal:002006"
                     /inference="protein motif:HAMAP:MF_00731"
                     /codon_start=1
                     /transl_table=11
                     /product="2-succinylbenzoate--CoA ligase"
                     /protein_id="X:IEDFFNNI_00097"
                     /translation="MYKNLADMLIQSTEKYGDRPVFWSKGEDKEFHPTSYNQLYDMGI
                     ALAEALIQLGLKAREHVGVLADNRLEWILTDYAVQFSGAANVPRGTDVTESELEYILN
                     HSEAKIVFIENDKMLEKYNKVKSKVPKVETIIIMDKSSSAKGKNIHKIYDLVEEGRSL
                     RAKGSKKAEKRIEEIKPEDLFTLIYTSGTTGMPKGVMLMHSNMIHQMVYVVPMLLTEI
                     KPTDSMLSILPIWHIFERINEYGAISSGIQTYYTKVADLRNDLAKAKPSFMASAPRVW
                     ENVYANIYNKVNDPKQTPPIRRVLFKLAYFFSKHYNASRRFLNGLEVDYENRNIMKSL
                     VIGIRSLIVLLLTGPFTLSAISILAYLTLPVYGIHLPNWLFFSLVGLGLVFNAKTLDT
                     IVLSKIRAATGGRLKASLSGGGALQSHVDNFFNDIGMLVLEGYGMTETSPVISVRPFV
                     KPIIGSVGFLVPKSELIIKDENGNVLTHINDQYEVLAGKLGQKGIVFVKGPQVMKGYY
                     KNPEVTKKTIVDGWMNTGDIGFINFKKTLTLTGRAKDTVVLLGGENVEPVPIENKMDE
                     SPFIKQSMVIGQDQKVLGAIIVPDMEHLGVWCKENGIDSSKIDEIIKNPKVIDFYKKE
                     VRSYNSTKTGFKSFEQVQHVILAKKPFEVGDELTNLLKMKRHVITEKYSKEIKKIYEK
                     D"
     gene            complement(112933..113214)
                     /locus_tag="IEDFFNNI_00098"
     CDS             complement(112933..113214)
                     /locus_tag="IEDFFNNI_00098"
                     /inference="ab initio prediction:Prodigal:002006"
                     /codon_start=1
                     /transl_table=11
                     /product="hypothetical protein"
                     /protein_id="X:IEDFFNNI_00098"
                     /translation="MTLFKKILIQLLIAAMALTGFSALVAEETSETPSEQTESPKETK
                     SEKKGKKSKKSKKSKKSKKSKKSKKEKAESKKEEAAPASESSTPAGEEQ"
     gene            complement(113289..113948)
                     /gene="aat"
                     /locus_tag="IEDFFNNI_00099"
     CDS             complement(113289..113948)
                     /gene="aat"
                     /locus_tag="IEDFFNNI_00099"
                     /EC_number="2.3.2.6"
                     /inference="ab initio prediction:Prodigal:002006"
                     /inference="similar to AA sequence:UniProtKB:P0A8P1"
                     /codon_start=1
                     /transl_table=11
                     /product="Leucyl/phenylalanyl-tRNA--protein transferase"
                     /protein_id="X:IEDFFNNI_00099"
                     /db_xref="COG:COG2360"
                     /translation="MKDFSDFFRNPHIWDREIVAVGGDLSPERLLYAYKNGIFPWSDQ
                     PILWYCLDPRSIFDLNKLHISKRLKRKINQKRYTITFNRAFEQVMRCCAYRPGEDTWI
                     TDLFIKSYTEFHKLGYAHSLEVWDENGKLGGGVYGIAIGNFFAGESMFSFIPDFGKIG
                     LFHLFETLKKDHFTLFDTQQLNLVTLSLGAYQIPKKEYLKRLESAVASGKKWNPSHFV
                     L"
     gene            complement(113998..114546)
                     /gene="thpR"
                     /locus_tag="IEDFFNNI_00100"
     CDS             complement(113998..114546)
                     /gene="thpR"
                     /locus_tag="IEDFFNNI_00100"
                     /EC_number="3.1.4.58"
                     /inference="ab initio prediction:Prodigal:002006"
                     /inference="protein motif:HAMAP:MF_01940"
                     /codon_start=1
                     /transl_table=11
                     /product="RNA 2',3'-cyclic phosphodiesterase"
                     /protein_id="X:IEDFFNNI_00100"
                     /translation="MRTFLGISIPEEIKEQLTSICYGLPDIRWVPKENFHITLVFLGE
                     QSSERLDILSDFCSEISFTEFDLSLKSVGTFGKQKSPSILFAAVKPSIELSQLHKTLD
                     SGIRKLGFSIDRQNYQPHLTIGRFKNSNETRVIMYLEEFANFVSSNFKVSEFHIYSSK
                     TFSNGPVYSIEESFSLLPSYKI"
     gene            complement(114594..116369)
                     /gene="menF"
                     /locus_tag="IEDFFNNI_00101"
     CDS             complement(114594..116369)
                     /gene="menF"
                     /locus_tag="IEDFFNNI_00101"
                     /EC_number="5.4.4.2"
                     /inference="ab initio prediction:Prodigal:002006"
                     /inference="protein motif:HAMAP:MF_01935"
                     /codon_start=1
                     /transl_table=11
                     /product="Isochorismate synthase MenF"
                     /protein_id="X:IEDFFNNI_00101"
                     /translation="MRIEELLFSDQPFMIFDEGFHPFGKIIFRNPIKTIEVYHLDTLL
                     TSLNEINVYIKQGYYVAGFISYEAGYFFSDMNWKKIDTVLPLLYFAVFQNPEKFPEIE
                     TGPSQNYGFYISSIPNRKTYFENLDIIRTKLYQGEIYQINYTDKIFFDFEGDILSFYK
                     TLSERQPVPYGSWIRTYDWDILSFSPELFFEKKEKTLITKPMKGTYPRGKSPKEDKKN
                     AEALINSDKEKAENLMITDLMRNDLGKISKEGSVHVQNLFSVEKYKTIFQMTSTIQSE
                     LLDSIEWKDIFKELFPGGSITGAPKLRAMQLIQELEKPRGVYTGAIGVIQPNQNAVFS
                     IGIRTLELKKGKGNIGIGSGITWDSDPEKEWLEILEKAKFFTEASNKFSLFETILYKN
                     GIFYFQKEHLKRIKNSAKTFGFPFSEQEWISCLKKVSTNCISSNTYRVKISLNYLGKF
                     TLEFQTLENFPKKGTLKICNTLMNSSSEFRKHKTNLREIYDREGKRSREAGHLDILFL
                     NEKKEITEGSISNIFVKIGNSYFTPPVSSGLLPGIFRNRLLKRKGFYEKTLSLDDLFR
                     SNSVFLCNSLRGILRVKEVYNFIKE"
     gene            116401..118545
                     /locus_tag="IEDFFNNI_00102"
     CDS             116401..118545
                     /locus_tag="IEDFFNNI_00102"
                     /inference="ab initio prediction:Prodigal:002006"
                     /codon_start=1
                     /transl_table=11
                     /product="hypothetical protein"
                     /protein_id="X:IEDFFNNI_00102"
                     /translation="MSLRFKEIVKICGIIFISGMIYYVLALIGRKTAIYPSYAAAIWP
                     ASGAALGFTLLFGNYAVLGVFLASVLFNFGTGILSGDNLYLNFLIGFFSAFQSYVGKT
                     VLTRKIPGYKISDRTQFVFLFIFLEAIVCVINATGSVASMYFLGEIDLSSIRQSWLTW
                     WVGEVLGVYVGAPFILFWFRGPYKLFRWKEFFESAILLFLIVFFSLTSFDLTTSVFFF
                     NYSLGYVLVPLILWSAFRLGERASSLAVILSSIIAIFGSIPTRFNAESIGESSILLQF
                     FIAVLSITSLLVVSMVNERKEVEDQLRISHQSLEEKVEERTHELLRSNEILREEIQEK
                     NEARAALEKSQTRYMGLFEHLPVAIIEADYSELKRVLDCLPSDIQGDIFSDYIETRPD
                     FVRHCFNSIQVVGVNQETVNLLRVGSIDEVYKGWRFFFSQDNFKVFKRVLRKIREKSY
                     FYEVEVGFRVKDNTRLDIKIRWSVPPGFESSLSSVIVTLLDFTEIKSAERKLQLSLNE
                     KEVMLKEIHHRVKNNLQVISSLLSMQSDYVQDKQSLSVFIESQNRLRTMSMIHEELYQ
                     SENLGKIQYSVYIEKLLNQLFQVYGKSDSVVLVTLLEPLDITVNRAIPIGLIINELVS
                     NSLKYAFPEGRSIPNKPELRVSFSKSGENLEMRVEDNGIGMPFGFDLKDSNSLGLKLV
                     NILVRQLGGKIDFSSDSKKGTQFKIHIPLSIG"
     gene            complement(119314..119517)
                     /locus_tag="IEDFFNNI_00103"
     CDS             complement(119314..119517)
                     /locus_tag="IEDFFNNI_00103"
                     /inference="ab initio prediction:Prodigal:002006"
                     /codon_start=1
                     /transl_table=11
                     /product="hypothetical protein"
                     /protein_id="X:IEDFFNNI_00103"
                     /translation="MWELPQITILRTNSKIVGTHTFKKFFLIFLRRTHVQFIGVPTDF
                     VSLQKSKYIFRNLTRMSSYIFQN"
     gene            complement(119855..121357)
                     /gene="besB"
                     /locus_tag="IEDFFNNI_00104"
     CDS             complement(119855..121357)
                     /gene="besB"
                     /locus_tag="IEDFFNNI_00104"
                     /EC_number="4.5.1.-"
                     /inference="ab initio prediction:Prodigal:002006"
                     /inference="similar to AA sequence:UniProtKB:G8XHD7"
                     /codon_start=1
                     /transl_table=11
                     /product="L-2-amino-4-chloropent-4-enoate
                     dechlorinase/desaturase"
                     /protein_id="X:IEDFFNNI_00104"
                     /translation="MLKEINEPHRTLCGERIPFENIHAVSVSLPQLSDVIGYEEKRTE
                     TLSRLKSGYPRFVAHSYIARILDYNRDTKKINTPQFIISSKKAANWIVQKFSIQNFEI
                     IEDEGITTLVIPDLKDLEKEILSFIQHTGCLASSRMAEDFLLKKGILQEIFREKVEKE
                     NPVDKILSTLSSFYGDLNPEILLSASGMNGVYSSFESLSLIQQKKGKTIWVRLGWLYV
                     DNIRILEKYTESSYVIHNATDLEELEIFLKQNSEQVAGIITECPTNPLLLVPDYEKLK
                     SIVDHYKIPLIVDISVAGSAIINILPYVDVIVESLTKFACGNGDLMMGAVILNKNSNW
                     FSEILPLCKEWIEKPYFRDCERLAYEIKDYEKRVFKISENVKKLAEFFSKQPGIRKVF
                     WTGAIDSFQNFQKVTRLPNIHSGVLSIELSTSLEKFYDRLTLLKGPSFGTEFTLNMLY
                     VYLAHYDLVIQDEGRKFLKENGLDPNLIRISVGIEDPELLIEEYKKALEV"
     gene            complement(121417..122481)
                     /gene="prfA"
                     /locus_tag="IEDFFNNI_00105"
     CDS             complement(121417..122481)
                     /gene="prfA"
                     /locus_tag="IEDFFNNI_00105"
                     /inference="ab initio prediction:Prodigal:002006"
                     /inference="similar to AA sequence:UniProtKB:P0A7I0"
                     /codon_start=1
                     /transl_table=11
                     /product="Peptide chain release factor RF1"
                     /protein_id="X:IEDFFNNI_00105"
                     /db_xref="COG:COG0216"
                     /translation="MIDRLEKIQEKYLRISEELNQAKDPSSLKNLYKERSRLTPLYLK
                     VEEYLKIYKDRKDAEELIQSEKDEEMHSMLKEEIREANLKLETLEREFEILLLPPDPN
                     SGKNILVEIRAGTGGEEAGLFVADLFRMYSKFADKQKIKTEIIDSSPTGIGGLKEIIF
                     ALEDDRAYDLFKFEGGTHRVQRIPSTESGGRIHTSAVTVAVLPEADEEEVQINESDLR
                     IDVYRSSGAGGQHVNTTDSAVRITHIPTGVVVACQDEKSQHKNKAKALRILSARILEK
                     QAEDKKQASDAIKKQMIGSGDRSERVRTYNFPQGRCTDHRIGFTSHNLSAIMEGDLDE
                     LIGALTEEDRVRKISETQTH"
     gene            122522..123127
                     /locus_tag="IEDFFNNI_00106"
     CDS             122522..123127
                     /locus_tag="IEDFFNNI_00106"
                     /inference="ab initio prediction:Prodigal:002006"
                     /codon_start=1
                     /transl_table=11
                     /product="hypothetical protein"
                     /protein_id="X:IEDFFNNI_00106"
                     /translation="MENHISFAEVFSEKFLSLLTDLRGYRSPFGKTVGNPSELIQECI
                     QKASIRAGAIGLGLSISKRHFGYLTLLPEMILFYRIQGHLVKDIAALYGKESQVSPEI
                     MSYCIFPDKNHALIRSIVRDVGTRVLVRPATLEIFRSIGFHLGWKLFQRNGNFSSRFS
                     WLPYIGSVLNGGISFLDTKTTGRRARDLFQKELEFTGRFEQ"
     gene            123228..124469
                     /locus_tag="IEDFFNNI_00107"
     CDS             123228..124469
                     /locus_tag="IEDFFNNI_00107"
                     /inference="ab initio prediction:Prodigal:002006"
                     /codon_start=1
                     /transl_table=11
                     /product="hypothetical protein"
                     /protein_id="X:IEDFFNNI_00107"
                     /translation="MKFKTILKNKIKPYCFAIFLGIYLFSHEKIISSKISFFLKQIFI
                     KRNMILVLFGISFFNFCKSSHETFIEEIQELVEQEKYEKASEKLKEKLQFPKDRDELL
                     SAEAPESTRIIEFSNDRLKLVWTEDQKIFFQDLAAGENNSRSLDQIPSNLSLSQNANY
                     ALVEYTMQASGGCRYVAISLKDSSLSYEAGAQVSCKSRGSILPDGSKIYYFVDDNLYE
                     EKTVEPRKPVLVLQKEKIVSPFPNLKTRFLMYPSGNSFLIFSGNAGAYNLYWFHPFQK
                     TAEKIDKDILSPILYYGNGESAYYIGGEIGKLHLRRINFSSKAKPVITKLFTVSRKEI
                     NPWKLSKKNEFLSGYSGKVHLWGPAKKSQNLPILCERVFLTGDDRIVCEAEPGQLFLS
                     KLDFQPEDWSIWKLYEEVRSK"
     gene            complement(124798..125820)
                     /locus_tag="IEDFFNNI_00108"
     CDS             complement(124798..125820)
                     /locus_tag="IEDFFNNI_00108"
                     /inference="ab initio prediction:Prodigal:002006"
                     /codon_start=1
                     /transl_table=11
                     /product="hypothetical protein"
                     /protein_id="X:IEDFFNNI_00108"
                     /translation="MILFWKNVAASFILIPIFLGIAYIFSGKQISSEQYNTLTRKEYQ
                     ILTNGYDRNAGNVVVIQPEWRLENFSSEERFLKFVEAPLKQAKQNGLLKKNTLVVFPP
                     HTGSFLYFLNSRQEVFKKANLEEAFHFIKLEILFKSIFGLNTEQKPNPSSTYLRIFSN
                     LSRTYGVYILPGSILTPIENSNPDLKIWQEVVYIFDPNKQISFKENILARTPTATWKK
                     NLTAFQKTEIQSNEIENNSLTTYQFPFARFGIFYLDEFKNPEFQEKVKKTFVSRVIVL
                     GENPSETDLKEWATKSNLESTIRVIPSGSFLDKTYGGGSYIKTRYGSSTPGVNSREPL
                     ILNLFL"
     gene            complement(125832..126266)
                     /locus_tag="IEDFFNNI_00109"
     CDS             complement(125832..126266)
                     /locus_tag="IEDFFNNI_00109"
                     /inference="ab initio prediction:Prodigal:002006"
                     /codon_start=1
                     /transl_table=11
                     /product="hypothetical protein"
                     /protein_id="X:IEDFFNNI_00109"
                     /translation="MSKHGFFQITQKLFLRKGDELLILRDRKSGLGDLPGGRMNENEF
                     FEDWSLSMQREIEEELGSQVQIRVSTKPLFIHKHKVNEGNFPCIIIAYHADYLGGDII
                     LSDEHDYISWEKVQTYEPSPLFTEYMLDAVNLYLKEYAPLVH"
     gene            complement(126734..127402)
                     /locus_tag="IEDFFNNI_00110"
     CDS             complement(126734..127402)
                     /locus_tag="IEDFFNNI_00110"
                     /inference="ab initio prediction:Prodigal:002006"
                     /codon_start=1
                     /transl_table=11
                     /product="hypothetical protein"
                     /protein_id="X:IEDFFNNI_00110"
                     /translation="MIRTLLFEFPLTTFFVFLMVATFFIVNVFLPEHLIRQYFLNHPG
                     QIQPLSWIGAVFYHGNLIHLFGNMFYLFFLGRAVEYKAGKGRWLLFFFMAALISSLLD
                     SFIRGVILHDPTPVVGASGAISGIAAVAALLSPFSLRFNQRNIPFPVFLVAWIMVYSD
                     ITNVFTEDGVARWAHLGGFISVIFAAYFLKPTERKQLHSGFILNLIFIILTLILAFFY
                     SNRS"
     gene            complement(127380..127601)
                     /locus_tag="IEDFFNNI_00111"
     CDS             complement(127380..127601)
                     /locus_tag="IEDFFNNI_00111"
                     /inference="ab initio prediction:Prodigal:002006"
                     /codon_start=1
                     /transl_table=11
                     /product="hypothetical protein"
                     /protein_id="X:IEDFFNNI_00111"
                     /translation="MILSQFNVDPAENKIIFRIIVEITTRCYIAGFGNQRDQKFSNRM
                     IIKLKIILNSYLIYYFLRGQKHFDSNSSF"
     gene            128096..128446
                     /locus_tag="IEDFFNNI_00112"
     CDS             128096..128446
                     /locus_tag="IEDFFNNI_00112"
                     /inference="ab initio prediction:Prodigal:002006"
                     /codon_start=1
                     /transl_table=11
                     /product="hypothetical protein"
                     /protein_id="X:IEDFFNNI_00112"
                     /translation="MKTTLSGEIEKLRYEVAVKIVNLQGEVLDLRAEMKINFSEVNSK
                     ILKLQFEFEMAKIRKELKTEIADLRAETKTDFLELQKSIVDIRKTISTQTRWILGGML
                     GVATLFAAIGKVIN"
     gene            128796..129107
                     /locus_tag="IEDFFNNI_00113"
     CDS             128796..129107
                     /locus_tag="IEDFFNNI_00113"
                     /inference="ab initio prediction:Prodigal:002006"
                     /codon_start=1
                     /transl_table=11
                     /product="hypothetical protein"
                     /protein_id="X:IEDFFNNI_00113"
                     /translation="MLLILFLPKKGLAPSQSRVVLDWVPGRLELASAHRVLRSRFSLF
                     RKAQNAFQVLASSPCYVVNFISAEEGTRPFTVSRRARLGSGASRTCLSTSCASVAFFA
                     F"
     gene            complement(129172..129255)
                     /locus_tag="IEDFFNNI_00114"
     tRNA            complement(129172..129255)
                     /locus_tag="IEDFFNNI_00114"
                     /product="tRNA-Leu"
                     /inference="COORDINATES:profile:Aragorn:001002"
                     /note="tRNA-Leu(cag)"
     gene            129329..129949
                     /gene="hisB"
                     /locus_tag="IEDFFNNI_00115"
     CDS             129329..129949
                     /gene="hisB"
                     /locus_tag="IEDFFNNI_00115"
                     /EC_number="4.2.1.19"
                     /inference="ab initio prediction:Prodigal:002006"
                     /inference="similar to AA sequence:UniProtKB:A0QX83"
                     /codon_start=1
                     /transl_table=11
                     /product="Imidazoleglycerol-phosphate dehydratase"
                     /protein_id="X:IEDFFNNI_00115"
                     /db_xref="COG:COG0131"
                     /translation="MTDKLIGFYDPVRMKAERKTSETEIKLEMNLRGTGQYQFDTEIP
                     FFEHMLSHISKHGLIDLNLWLRGDIEIDCHHSVEDTAILMGATIHKQLGDKAGIFRYG
                     HFTLTMDEVLTTVAVDLGGRYFFKYTGPELTGKFGIYDAELSLEFLQKLALNAKMNLH
                     VVVHYGDNKHHVHESIFKALGKALRMAIAQDSAAAGAIPSTKGVLE"
     gene            129946..130578
                     /gene="hisH"
                     /locus_tag="IEDFFNNI_00116"
     CDS             129946..130578
                     /gene="hisH"
                     /locus_tag="IEDFFNNI_00116"
                     /EC_number="4.3.2.10"
                     /inference="ab initio prediction:Prodigal:002006"
                     /inference="similar to AA sequence:UniProtKB:P61779"
                     /codon_start=1
                     /transl_table=11
                     /product="Imidazole glycerol phosphate synthase subunit
                     HisH"
                     /protein_id="X:IEDFFNNI_00116"
                     /db_xref="COG:COG0118"
                     /translation="MIAILDYGMGNIHSCLKAVSLYTKDFVFTKDHSTIENSKALILP
                     GDGHFDKAMENLNSTGLRKTIDKHVTSGKPLFGICIGFQILFESSEEIAQGSKKEQIE
                     GLGYIKGKIKKFHGKDFKVPHIGWNRLQIRRKDKSVLLKGIGDQSFFYFIHSYRPTDA
                     EGNAITGLCDYYQEKFPAVVEKNNIFGTQFHPEKSHTHGLKLLENFIRFI"
     gene            130575..131300
                     /gene="hisA"
                     /locus_tag="IEDFFNNI_00117"
     CDS             130575..131300
                     /gene="hisA"
                     /locus_tag="IEDFFNNI_00117"
                     /EC_number="5.3.1.16"
                     /inference="ab initio prediction:Prodigal:002006"
                     /inference="similar to AA sequence:UniProtKB:P10372"
                     /codon_start=1
                     /transl_table=11
                     /product="1-(5-phosphoribosyl)-5-[(5-
                     phosphoribosylamino)methylideneamino]
                     imidazole-4-carboxamide isomerase"
                     /protein_id="X:IEDFFNNI_00117"
                     /db_xref="COG:COG0106"
                     /translation="MIVIPAIDLFDNCAVRLFKGNYEEKKIYSSEPWKLAESFAKNGA
                     TLLHLVDLNGARNQLGVNEDSILKIRETTSLKVQLGGGIRDKEKLAYYDKIGINRFIL
                     GTAAVTNPDLLKYALDNYGKERVVVAVDARDGIVKIAGWEKDSGIHYRDLLERLVKAG
                     IEHIVFTDIAQDGTLAGPNLEAYREILNSYPFQVIASGGIASLKDLMDLSSLKTKISL
                     YGVITGKALYEGKLDLAKAISSI"
     gene            131391..132605
                     /locus_tag="IEDFFNNI_00118"
     CDS             131391..132605
                     /locus_tag="IEDFFNNI_00118"
                     /inference="ab initio prediction:Prodigal:002006"
                     /codon_start=1
                     /transl_table=11
                     /product="hypothetical protein"
                     /protein_id="X:IEDFFNNI_00118"
                     /translation="MNQFSKNKISIILSVLGLIFSFLLIQKYYGDPSSVGETICNALS
                     ESGSCDKVSESAYSAIRNVPGLGDLPIALFGFLFYGFVGFLFVFSEIKKESAEANLRL
                     AFYVLVLGLVADLGLFLLSIGVIKALCGLCAATYVVTIALLIVNFPTFKSLSDKSIGT
                     VLNSLNGNVFNFIIVILSFFVLGLYGGKISTGGARLVSGAANGEKSISEQLKEFGTTP
                     TVSIDLKDVPVVGDPNAPITIVKYADFNCGHCMHTSKILKSFLSEYNGIIKVAYKNFP
                     LDGNCNRLVGRKSPEASSCVAASAALCANEQKKFYPIYTGLYDDNEAGVMHTAVTVTR
                     LAEKNGLNMNQFRSCMSSTKIRDQINREVDEAEKLKINSTPTLFINSKPLPKSGTPNV
                     DFLHQLIRQLIN"
     gene            132629..133153
                     /locus_tag="IEDFFNNI_00119"
     CDS             132629..133153
                     /locus_tag="IEDFFNNI_00119"
                     /inference="ab initio prediction:Prodigal:002006"
                     /codon_start=1
                     /transl_table=11
                     /product="hypothetical protein"
                     /protein_id="X:IEDFFNNI_00119"
                     /translation="MENEKRFCRNCGTHILAESIQCLFCGSFQSLNSISFFRYIAESK
                     FLRTKIFYPILPVLGLFLIVIHVLTRFEKVPLLVSILFFVWAFVFSVSGWIGELILDL
                     KFRGDVKDFKEGFIEWQKRLYDRSPYFSYFGMILFVAVPLIQWQNSLWFSLSSAGIWT
                     LLISFIFLVILPLL"
     gene            complement(133145..133342)
                     /locus_tag="IEDFFNNI_00120"
     CDS             complement(133145..133342)
                     /locus_tag="IEDFFNNI_00120"
                     /inference="ab initio prediction:Prodigal:002006"
                     /codon_start=1
                     /transl_table=11
                     /product="hypothetical protein"
                     /protein_id="X:IEDFFNNI_00120"
                     /translation="MRSQVIEIKKIECITRVYNNLTGAESPVPPISFNLSFTDYWRDS
                     PRFSYIELTLFITLEINNFLK"
     gene            133552..135375
                     /locus_tag="IEDFFNNI_00121"
     CDS             133552..135375
                     /locus_tag="IEDFFNNI_00121"
                     /inference="ab initio prediction:Prodigal:002006"
                     /codon_start=1
                     /transl_table=11
                     /product="hypothetical protein"
                     /protein_id="X:IEDFFNNI_00121"
                     /translation="MSKFSIFKKILFGILILLSLAFTLILHTIFFKPITLGLFYEKIF
                     WESTLEDPEYLTSLGILNRFGIGGYQKKLTDISIEKQEQDLKKAKKDLEILLSYGKEN
                     LSGQELLSFEILEWSLRLKISGERFLFHDYPANQLFGVQSQLPTFLATQHPVTSSQDV
                     EDYIARLEAIPKKIDQLIEGILFRDKNGILPPDFILDRLISEVKGFVAVPAKKNLLYT
                     TFEKKIKKIDSVSVDFQNRSLERVKQSIESKVYPAYSKLLILFLKQKEHADSRAGVWK
                     LPDGDLYYIHELKKHTTTELTPEEIHNIGLSEVSRIQNEMKIILKKVGKNMPIPIAMS
                     ELRKDPKFLFPDTEEGKLHALEEYKKILKDSEEKTKSLFFRMPKSKVEVERIPVFKEK
                     TAPGAYYDEPALDGSRPGIFYANLRDTKEIPKFGMKTLTYHETIPGHHLQIAIMQELE
                     KLPRFRNTATFTAYVEGWALYAERLAKDYDFFQDPYSDLGRLQAELFRAVRLVVDTGL
                     HYKRWNREQAISYMIQNTGMAPKDVTAEIERYVVYPGQACSYKLGMLKILELREKVKA
                     RKKETFDIREFHSVVLNNGSLPLNILEKLIQDELLNDQEKK"
     gene            complement(136380..137201)
                     /gene="thiD"
                     /locus_tag="IEDFFNNI_00122"
     CDS             complement(136380..137201)
                     /gene="thiD"
                     /locus_tag="IEDFFNNI_00122"
                     /EC_number="2.7.1.49"
                     /inference="ab initio prediction:Prodigal:002006"
                     /inference="similar to AA sequence:UniProtKB:P55882"
                     /codon_start=1
                     /transl_table=11
                     /product="Hydroxymethylpyrimidine/phosphomethylpyrimidine
                     kinase"
                     /protein_id="X:IEDFFNNI_00122"
                     /db_xref="COG:COG0351"
                     /translation="MDNENIKPVTLTIAGSDSGGGAGIQADLKTFTALGTFGTSAITC
                     LTSQNPSSVTGILEVNANFLEKQILAVLDYFPVKAIKTGMLFSTSIIETTSSILSKRK
                     KEENHFFLVIDPVMVATSGAKLLQDSAINVLLTKLIPIGNLITPNLDEAEILSGKKIN
                     TSAEMPDLAKEIFEKFKVPTLLKGGHLQNEKVAIDVLYDGKKISKFEKPFVNGFYPHG
                     TGCTYSSAIASYLALGKNLIEAIDYAKEYLHAAIEQSYIAGKDKTLNHTPLFHKT"
     gene            complement(138208..138621)
                     /gene="ogt"
                     /locus_tag="IEDFFNNI_00123"
     CDS             complement(138208..138621)
                     /gene="ogt"
                     /locus_tag="IEDFFNNI_00123"
                     /EC_number="2.1.1.63"
                     /inference="ab initio prediction:Prodigal:002006"
                     /inference="protein motif:HAMAP:MF_00772"
                     /codon_start=1
                     /transl_table=11
                     /product="Methylated-DNA--protein-cysteine
                     methyltransferase"
                     /protein_id="X:IEDFFNNI_00123"
                     /translation="MKHKKVNSEISFFKEVYVLVKKIPKGKVTSYGRIAALLGKPRAA
                     RAVGYALNALSKDQEQKVPWQRVINSQGKISFRGDTGRSILQRKILEDEGVKFDFADK
                     IDWKVFGWPDMIPSKSLLKKRKLTSISVVKQKKRK"
     gene            complement(139351..141180)
                     /gene="sasA_1"
                     /locus_tag="IEDFFNNI_00124"
     CDS             complement(139351..141180)
                     /gene="sasA_1"
                     /locus_tag="IEDFFNNI_00124"
                     /EC_number="2.7.-.-"
                     /inference="ab initio prediction:Prodigal:002006"
                     /inference="protein motif:HAMAP:MF_01837"
                     /codon_start=1
                     /transl_table=11
                     /product="Adaptive-response sensory-kinase SasA"
                     /protein_id="X:IEDFFNNI_00124"
                     /translation="MTIRRLIALGPIVYLILLIVCFQLIFALIIRSFHFFSLESYGFI
                     FTLLVGAILGFITYIVSVRVLKLTSSKFLRRIFPFLQFSNSEIVKYLSILDQFKNDLI
                     ATNLTGLVCEKILKFIQTIIPTKKVIVFFWKEEMGKFAPFPDSGEIQFFIFDPFLLWI
                     TENDRIYNFKEFATDPSLSKIRNSAENFFTKTEAELVVPLILNKSLLGIIVLGERQNR
                     KNYTLSEINKLNEIRSVSVMALSNAIFYERLIELTETLEEKVKIRTQELEETQSQLIM
                     SEKMASLGIMVAGIAHEINTPAGVINGAADNLDQNMNYLVQNVFDVVLFARYRKLRKN
                     FELALLHLLRDKKKSELDSKEKFRLKNQLKEEMKSMNFSPTLTSELSNFIIENQIGKE
                     RKYIYNIILKDDDRGYFMLKNAAYINRNIKNIRYAIRNIVRIVKALKSYSHLDQSKTF
                     SSSNIIEGMETTLIILNNQIKYGIDVIKNFQEIPLVICNPDELNQVWTNLIQNSIQAL
                     KGKGKIEISVFPWNGYVVVEIEDNGPGIPAKIQDRIWDPFFTTKDQGEGTGLGLGIVK
                     GIVEKHKGKITLNSNPGKTVFRVELPINPENNIVKVETRNKKL"
     gene            141198..142154
                     /gene="rsgA_1"
                     /locus_tag="IEDFFNNI_00125"
     CDS             141198..142154
                     /gene="rsgA_1"
                     /locus_tag="IEDFFNNI_00125"
                     /EC_number="3.6.1.-"
                     /inference="ab initio prediction:Prodigal:002006"
                     /inference="similar to AA sequence:UniProtKB:Q8ZKB0"
                     /codon_start=1
                     /transl_table=11
                     /product="Small ribosomal subunit biogenesis GTPase RsgA"
                     /protein_id="X:IEDFFNNI_00125"
                     /db_xref="COG:COG1162"
                     /translation="MLESDSSVKEFFTISRVYGAYYEIYSSKRGIVRAFLRGRLRTVA
                     AQERHPFVVGDKILAEFSTGKDWVICERLERSSFLTRKSREGDTQVLCANVDQTAVLA
                     SLKSPETKDGFLDRCLAAVFTSGTQPLILFTKLDLVSEVEAENRMKVYRNLGYKVLGI
                     SCTTGQGIPELQKYLHGKMTFLVGNSGVGKSTLINLLTQTQVQKTSGISISKDKGKHT
                     TTNSLLLILEDGTALIDSPGIKEWGILHLKKEEILESFPELSSQKKHCEEPNCCKLSS
                     DCAMLSALEKEALTSERKKSLESMLTSLDNPHRVTRRDRISK"
     gene            142151..143452
                     /locus_tag="IEDFFNNI_00126"
     CDS             142151..143452
                     /locus_tag="IEDFFNNI_00126"
                     /inference="ab initio prediction:Prodigal:002006"
                     /codon_start=1
                     /transl_table=11
                     /product="hypothetical protein"
                     /protein_id="X:IEDFFNNI_00126"
                     /translation="MKVTHSCLEFDSIEGLIDFAREFETGSMIRFLSPIEDNSGNVLV
                     KEEVQVKESTLARLKDIKGQYTPKFEIKLNKELLEQIQNILAIKIVNQLKVTDMKFLK
                     FMYENTNYNFKGIIRNSLLSKKTTLTLLKVYNQNLNFFKYISELGLLSLGIVMIPDTM
                     RFRLLRRYAFTAGILMDVPRIGVDKFTKLPSDDNEKVRVAHKCSDILQKLDLIEFTYG
                     SISNHMPLGMIEDSTSSDKAAPGENIDETFLDDIISNDGESDSKVDGSREDAIPEKSY
                     DIFQALLTDALKLARYIANVSHNAVDKDYVMEELVYYIAYNTSKKYFDELLANPLVAT
                     FKEFEVNVKRLRKIAEVEMKCVYPPSAWAYPKPKSSQVLCKNKVWDCPNIVMGWDIHV
                     ITAQEAFGWVGTSLPVDNYPKCRLEEELDEIMVEPEKPKKK"
     gene            143585..144514
                     /locus_tag="IEDFFNNI_00127"
     CDS             143585..144514
                     /locus_tag="IEDFFNNI_00127"
                     /inference="ab initio prediction:Prodigal:002006"
                     /codon_start=1
                     /transl_table=11
                     /product="hypothetical protein"
                     /protein_id="X:IEDFFNNI_00127"
                     /translation="MKRYLSIVILCTFAMLLLVCSTNKSSGSDQVKTESNATSARIVW
                     LLGDVKILSDSGEKKAELGASLSSTDRVVTGPNGGAEIMVADSGIIKMSKNSDIEISS
                     LMNPNGSDTNVQVNYGKIVTMVKKGQKTTEFTVSTPTALAGVRGTSFLTSVESPEGSK
                     INCAKANCTVRFAVIEGTIAVSKKGESSEVILSKNRELRIEKNQKLTDKLIRSLQNDS
                     LSEMKELIVLHKNETFEYGKLVEELKSSSEELKILSQSGSVEEVKAAFQKREADRNNA
                     DEITKTAKAVNETKYVQQDVQKEKLKLNPKETF"
     gene            144625..146280
                     /locus_tag="IEDFFNNI_00128"
     CDS             144625..146280
                     /locus_tag="IEDFFNNI_00128"
                     /inference="ab initio prediction:Prodigal:002006"
                     /codon_start=1
                     /transl_table=11
                     /product="hypothetical protein"
                     /protein_id="X:IEDFFNNI_00128"
                     /translation="MDFSFNLVDNNGTVMRSTFSPIRFFTFSFLWILIDCSSVQKIEN
                     FNSVLQEPTFKSLKEEEAILGGSSDSDYKIRKTGNTIPVFVLSPIQTPEGMDSKLAAF
                     LSDEVRLIWAKVKGKQVRIQEMSWKNPSQLSQELKKLNVDAVIKTDIREVSGKWVVNQ
                     KITDPVKEIVYGSVDGSFQSPKIEDELQANQAYYLKHGSGVLALDAKSSLVPIWEKSL
                     SSGEIDSILKKSIQGYLSFSASSADTEVLFQGEKIGIASFRNYPLPEGLQQIQITRPG
                     QKDISKSLQIRSGQTISIYQEWKEDRTLGGVRILSFPEALQVALDGLKMGETPFYRSN
                     LTPGAMQLELVRETENGPLVYYEGQLIVDADKITEIALPYKTDNLISEPEFWKLSGEK
                     GFQAFSGKTLDFQNVSSLPPGWYGVFSAPFVPENMELEGIIPITAESDSGIVAISFHT
                     SKKTISLEYEKERLSVYSFPSNGNNVGTYKFKKEDKEDGRPFRIITDVKEGTIRLYLG
                     YSKVLEDRLDVSGVWRISILTRGENFSKRSPLRNLKIEYKGYK"
     gene            146277..149870
                     /gene="lapB"
                     /locus_tag="IEDFFNNI_00129"
     CDS             146277..149870
                     /gene="lapB"
                     /locus_tag="IEDFFNNI_00129"
                     /inference="ab initio prediction:Prodigal:002006"
                     /inference="protein motif:HAMAP:MF_00994"
                     /codon_start=1
                     /transl_table=11
                     /product="Lipopolysaccharide assembly protein B"
                     /protein_id="X:IEDFFNNI_00129"
                     /translation="MKGLNSMRNKIISISVFVLICGQFTIHCLSKDFRKSQTQDAILE
                     KDSATREKLKKVSRILNEGNSYFQKGNFEKSLEKANIAINTYPTAPGYYLAGVSEYKL
                     GKNREALISLKKGTDIDSENEQILLTLGIIYTAEGKNEDAIEVYGKLESLQVKDRYNY
                     SFKKAVILKNLGKFEQSYETLKKIPVKEFAFPAQLNMQLGDAAVQLKKYEEAEVYFEE
                     ARKNDPELLSAKKSASVTRVASALENGNQAMRKKNYKEAASHFQTAIQNDPKNPTPYI
                     FLGNARILSGEYEAALKAFESSLALKSDYQEAISGIAAVYYKTGNYRKSVAVLEKATS
                     QFPNNAVYQNQMGLNMKALGEPAKALVYFTRAKELDPTFVEPVTNLVFLLISENRYKT
                     ARKEAESLKSESEKKQIISFIDVSEQIYEGDRHLRKGDTKIAKTFYEKAKKASEQEPS
                     VYNAFGRLHFISGELKASEENFKKALSIDKQNIPALQGLIRLYSSQKNQTLANQYTKE
                     LENLTGNDPSAAIVLGRTYEDKKEYEKAENVYKNLQKKFPNNEAINFRLAMLYYKISL
                     EENEKNNHDSALNWISKAEKLSKDIPEIAETRKTIQENQKFATVIPTIQKANKLFDTR
                     QYEKAIPLYQEAFQKTGKLTLYIKIAECHLALGSEEKGISMLENPPPGTRNLQTREAI
                     NAFLLRKGEIDKAEVGFKEILTKKPDSYYSHYQMGIIHLQRKKYEASIDAFDRSLLLN
                     KDFVAARIGKGISLYHSGNKKLSKEEFEAATQQDAANELAPYNIGIILFNDNLYNEAI
                     GIFKEIIQKNPEFSDAHYQISYIYYKRGDLEQAEKEIRKALDLERNEGNLFALIRILS
                     EQRNKMANPAIKKEVLDLGRELAEKFPSSPHAAQAEKLVIADEDNPVILQSYQSRGKL
                     IGVPVIINNSVILNYGTSVESLDKDRGIRHWRIQTATPYKFLLADKRLVGVSEKKIEV
                     MDLKTGITLRETMLPSGEVKKVNLSGENVLVEIVSGKKSKIYSYSDQLELNGSVVFEG
                     SFWSGIKSGVLFSIAQKDGIQAQVYDSSLKDLNAKKISHKGTGDLRYLGSYETGIFFL
                     SGKKIVSLDNEKSASMDLPNDSASQFVVRSTYLWFHVGKTVYRIESSSLKLNSFNVEA
                     SDIEGILPGKKDDGIVLFKSGKAIRYSIDGKPIWSYSLKDEEGKVYSLVYR"
     gene            complement(150591..151244)
                     /gene="trmB"
                     /locus_tag="IEDFFNNI_00130"
     CDS             complement(150591..151244)
                     /gene="trmB"
                     /locus_tag="IEDFFNNI_00130"
                     /EC_number="2.1.1.33"
                     /inference="ab initio prediction:Prodigal:002006"
                     /inference="protein motif:HAMAP:MF_01057"
                     /codon_start=1
                     /transl_table=11
                     /product="tRNA (guanine-N(7)-)-methyltransferase"
                     /protein_id="X:IEDFFNNI_00130"
                     /translation="MVQDLEQKLWSIASGIPFSSDYFLQASPIRKLKKENLFSKVFET
                     YFLELGSGWGEVAISMALQRPNTGFILMEKKFDRIRHTIREIEKHSLDNVKILCVNFN
                     WFLEEVFEENLFSEILLNFPDPWPKKRHHKKRTVNSKFLESLKILLPEKGKFYFATDY
                     GPYARKVIRLFRDSKAFSPEKVELKSERNEIPVSHFERKKREEGKRIYYIDRVLVQK"
     gene            151294..152232
                     /gene="rbn_1"
                     /locus_tag="IEDFFNNI_00131"
     CDS             151294..152232
                     /gene="rbn_1"
                     /locus_tag="IEDFFNNI_00131"
                     /EC_number="3.1.26.11"
                     /inference="ab initio prediction:Prodigal:002006"
                     /inference="protein motif:HAMAP:MF_01818"
                     /codon_start=1
                     /transl_table=11
                     /product="Ribonuclease BN"
                     /protein_id="X:IEDFFNNI_00131"
                     /translation="MKIKLYGVRGSLPTPLSESEYREKILKILKAAHSEIKRNNKTFS
                     EEEFLNSLDPSLSRTIGGNTTCVFIQAQSGERYIIDCGSGIRQLGNDLLAEGLKPGDT
                     VHILITHTHWDHIQGWMFFKPAYFPGVNIHFYSTIPNLQERFERQQNEEHFPVTLSSM
                     MSNKTFHLLEKNESIKIGSVKVTPFLLRHPGNCTGFRFEEQDKSFLFCTDVEVQEPDL
                     EEFFELKKTFGKTDMLIIDAQYSSEEAEKKVGWGHTSGRVAVRCGEILEVKRLVLTHH
                     EPDHKDEDIFKIFYQESKVSSKMEIVLGRENDSFSL"
     gene            152360..152707
                     /locus_tag="IEDFFNNI_00132"
     CDS             152360..152707
                     /locus_tag="IEDFFNNI_00132"
                     /inference="ab initio prediction:Prodigal:002006"
                     /codon_start=1
                     /transl_table=11
                     /product="hypothetical protein"
                     /protein_id="X:IEDFFNNI_00132"
                     /translation="MRAEIGQKKTTGDIFADKRFYKRFRKNNLVKMVLGKNEILGNLE
                     DMSMIGASISSREEILLGERVKFMSPMLSTAIEADVIRKDLIEEKYKYGLVFHNLSDS
                     AIAEILNKIASAD"
     gene            152824..153492
                     /locus_tag="IEDFFNNI_00133"
     CDS             152824..153492
                     /locus_tag="IEDFFNNI_00133"
                     /inference="ab initio prediction:Prodigal:002006"
                     /codon_start=1
                     /transl_table=11
                     /product="hypothetical protein"
                     /protein_id="X:IEDFFNNI_00133"
                     /translation="MKIGGEHKVQLGIPRDESLYYIGHGQLESAPASTSVLHVISHEL
                     GHVAEFKSEALRDRAEIRSLNMKIHYEFRNGKLVAVAGETEVVTAKKSEETLRKDTET
                     SQQESLKEKDFPKKEETSKTKSEDREKQILSEIRRIESELKIFETKKDVEEKGFDSIR
                     KTELEEKKRKLEMVLSQEKLKAVLKDTMDTFKELMDKQTRMSLKIFNTNVSDKLGNFL
                     DARI"
     gene            complement(153715..154368)
                     /gene="engB"
                     /locus_tag="IEDFFNNI_00134"
     CDS             complement(153715..154368)
                     /gene="engB"
                     /locus_tag="IEDFFNNI_00134"
                     /inference="ab initio prediction:Prodigal:002006"
                     /inference="similar to AA sequence:UniProtKB:P38424"
                     /codon_start=1
                     /transl_table=11
                     /product="putative GTP-binding protein EngB"
                     /protein_id="X:IEDFFNNI_00134"
                     /db_xref="COG:COG0218"
                     /translation="MNEDPQKKDEPFFKDVEFKASYGKADQIPSQGTPQIAFAGRSNA
                     GKSSLLNAILERKSLAKVSSTPGKTKLLNFFFVNHSIYLVDLPGFGYSANSHKDHEAM
                     MGLLMDYLNLAKDLKCLFLVCDSQRELPEEELELIGTCFERNIKPVLVRTKIDKLNQS
                     DLSKLRKKMKNIHELYPMLETVLVSNKSGKGLPELRKIVYSLIETVKNRLERIEEIS"
     gene            complement(154365..155666)
                     /gene="tilS"
                     /locus_tag="IEDFFNNI_00135"
     CDS             complement(154365..155666)
                     /gene="tilS"
                     /locus_tag="IEDFFNNI_00135"
                     /EC_number="6.3.4.19"
                     /inference="ab initio prediction:Prodigal:002006"
                     /inference="protein motif:HAMAP:MF_01161"
                     /codon_start=1
                     /transl_table=11
                     /product="tRNA(Ile)-lysidine synthase"
                     /protein_id="X:IEDFFNNI_00135"
                     /translation="MRDKISESTQKIFHAVWERIAPFHEMIQSRPAVLSYSGGKDSSI
                     LLHFYFWLWIEKKIPAPCIYHLDHSIRFNLEQEKKIFEYADSTFPFSKIFKKKNIPAL
                     SRRLGKTLEETGRAFRYKDLKKISDQYEGYIVTGHHSSDYLETILLNLIRGGGWNSLR
                     TLGWYEKNRFRPLFAFSQEEIETILQSEFWKIFEDESNNSDEYLRNRIRSYIIPLLLR
                     EGANPDRIYKNFHRIEKPVSKIFSKKNSDHKIPSFLKIDIWVLNDLSQRERKFFIDRY
                     LRSLNLYPTTRNFFRDLTDLLQKENSFSLENKETWFWKSTSSDLYLIPKNSPCLREFR
                     FEPKEMVLKWNGNQKKIPPDLIPDLCPAGAKIRKNGMSIEISEILRQKEIPVPVRKML
                     PILRGERKVDVICLSLWDPKIGDIVADREVEILPDFQEPGV"
     gene            156455..158554
                     /gene="norR"
                     /locus_tag="IEDFFNNI_00136"
     CDS             156455..158554
                     /gene="norR"
                     /locus_tag="IEDFFNNI_00136"
                     /inference="ab initio prediction:Prodigal:002006"
                     /inference="protein motif:HAMAP:MF_01314"
                     /codon_start=1
                     /transl_table=11
                     /product="Anaerobic nitric oxide reductase transcription
                     regulator NorR"
                     /protein_id="X:IEDFFNNI_00136"
                     /translation="MSGYVKPSPLRSIQEVATAMNSTLDPDKLLDLILERCIQICEVG
                     SGSLMLINEKENVLDIVTFRGMNPSVRTKVKLKVGEGITGIVAASGEGMIVSDVTANP
                     HYISIKDDIMSELAVPMIVEDAVIGVISLDSSRKGAFNEEHLEIISTLANQAAQIFKN
                     LQIFRQLEQKNKIQQVLIDISRTVTSTLVLQEIFEDIMDRLEKSLNLERGSIVLFEPE
                     KAILKLEAASGLTAEEMEKGVYLPGEGVTGKVFETGEPIIIESIANDENFINRVGNAA
                     HFKNNPENVSFLAAPIKSDTDVLGVVSVYFVHKKYIDLKTYLDFLQVVASVIYQAIRI
                     QKLIDEEKREISRENVLLKRELKNKYKFGSLIGKSKPMEKLFEMIHLVSDSRASVLIT
                     GESGTGKEMIASAIHYNSSRADKPFIKINCAAIPENLLESELFGHKKGSFTGAVSDKK
                     GKFEMADTGTIFLDEIGEMDLNLQSKLLRVLQEKEIEAVGSVKPKKIDVRVIAATNAD
                     LEKLISEKRFRPDLFYRLNVVNMVTPPLRERSDDIPLLINHFIAKYAEENGKKITGVT
                     REAHKLLMNYSWPGNVRELENVIERAVVLSQLEMLDIQDFSEINGRLLYGDEDFDPET
                     GDSESSVEIANSRFSSSNLDALDGRAIEVVVGEVEARLIKYAMKKFKYTKTRVAKFLG
                     INRNTLDKKIKDLKIDY"
     gene            complement(158813..158938)
                     /locus_tag="IEDFFNNI_00137"
     CDS             complement(158813..158938)
                     /locus_tag="IEDFFNNI_00137"
                     /inference="ab initio prediction:Prodigal:002006"
                     /codon_start=1
                     /transl_table=11
                     /product="hypothetical protein"
                     /protein_id="X:IEDFFNNI_00137"
                     /translation="MSRTPYIQFYLLNLLKNSIVVINKTTLINRFYETDGELTFQ"
     gene            159229..160455
                     /locus_tag="IEDFFNNI_00138"
     CDS             159229..160455
                     /locus_tag="IEDFFNNI_00138"
                     /inference="ab initio prediction:Prodigal:002006"
                     /codon_start=1
                     /transl_table=11
                     /product="hypothetical protein"
                     /protein_id="X:IEDFFNNI_00138"
                     /translation="MIQTIDQKTTLNTQNFYKYLPSLSSFTDIIEPSNYFTVPDDWNL
                     IITDVVNSTDAIRSGHYKDVNIAGCITAMAVSNLMGDMDYPFLFGGDGMTLLLPDSAL
                     PGVRDILFSIRELVKSNFGLKLRAGIVNVGELKKTGKELKLCKLKISDFYNQAILTGN
                     ALDVAESFIKNDDSSNPYIIPLTHKIKIKPDFTGFTCRWQDIPSHRGETVSFIVKMNS
                     PSTSSDQELLKIVLDQVSVLLGNDVEIHPLKEEKIKVDLSGKYPSKEATVHSGSRTGI
                     FYFLRRIKIKIEGLAVNLAIKTQWRFGPKINGKELRELRKSQVIASDFRKYDGTLKMV
                     IACDSDSRESFLKFLDDLYRQGKLFYGYHVSDRALMTCALHEGSIREVHFVDSADGGY
                     ALAAAQLKEQIKASRG"
     gene            complement(160444..160842)
                     /locus_tag="IEDFFNNI_00139"
     CDS             complement(160444..160842)
                     /locus_tag="IEDFFNNI_00139"
                     /inference="ab initio prediction:Prodigal:002006"
                     /codon_start=1
                     /transl_table=11
                     /product="hypothetical protein"
                     /protein_id="X:IEDFFNNI_00139"
                     /translation="MLLVPTYIADSPIGGFGLFAGRDIQKGELIWKYHPKTVWVLTDS
                     ELNLLPHSVQEMFRTYSYQTEGKWFYCSDNSKFMNHSDDPNTKEDFTSDQTNPIGQDS
                     ATRLILKGEELTCNYKLFDDNWKMKLGLTS"
     gene            complement(160896..162716)
                     /locus_tag="IEDFFNNI_00140"
     CDS             complement(160896..162716)
                     /locus_tag="IEDFFNNI_00140"
                     /EC_number="3.6.3.-"
                     /inference="ab initio prediction:Prodigal:002006"
                     /inference="similar to AA sequence:UniProtKB:Q99T13"
                     /codon_start=1
                     /transl_table=11
                     /product="Putative multidrug export ATP-binding/permease
                     protein"
                     /protein_id="X:IEDFFNNI_00140"
                     /db_xref="COG:COG1132"
                     /translation="MKRPLEYNPELIQKSEPLPEKGSSKKWKVPNPKKEKAGSETEGA
                     PSLLIFGLFRFAKKYKGRIFLIIGLLCFEIGFYASIPFSFKYLIDEALINRNQNALYW
                     IGAYLAIGTIAFAILGTLRDYLYNWASARIIQDLRLQMYEHLDQLSLDFFSNNKLGDI
                     LSRFFNDLTALEHALLAFIPWGLGPLLEAVFGTILLFLLDWKLALIALLIWPISFLGP
                     GFLSRKSTEISYTRKLEEAQVLSLVEESISAQNLIRAYDLSDYFFARFKNNCEKLFQV
                     SLRLGLTNSYLERSAGSGILLLQGVLLLVGTIFAYHNTLSIGTLAAFLPPFLNLSYSL
                     LYLSQYLPALNHASGSAKRILELLRTPVFESNPEESSIPELKEAIHFENVHFRYKGRS
                     KNLSDITLTISKGSYTAIVGGSGVGKSTFIKLLLGMVQPNEGRILFDGMDINLLSRSS
                     VRSLVGVVFQETFLFNTTIFENIRIGKPSATLEEVIEAAKRAEIHETILSLPMGYETN
                     AGDRGTKLSGGERQRIAIARAFLRNPQILLLDEATSSLDPVTEARIMKTLSLLREGRT
                     VISVTHRLSTIREADQVFQMRNGKLERFSVPEPEQQAMVL"
     gene            162889..163503
                     /gene="glnD_1"
                     /locus_tag="IEDFFNNI_00141"
     CDS             162889..163503
                     /gene="glnD_1"
                     /locus_tag="IEDFFNNI_00141"
                     /EC_number="2.7.7.59"
                     /inference="ab initio prediction:Prodigal:002006"
                     /inference="protein motif:HAMAP:MF_00277"
                     /codon_start=1
                     /transl_table=11
                     /product="Bifunctional
                     uridylyltransferase/uridylyl-removing enzyme"
                     /protein_id="X:IEDFFNNI_00141"
                     /translation="MIQFHYKENGGFYTVTLKTSETAPGTLHKMVKAMFFMGWEIVSG
                     DIETIEEDGQFYSYDIFTLKSEETDSKIKASKLGVLMSSVFTDDFVLEEIIHHSSEID
                     LRNTFHLSADSRLEFEDVEFATRTKFSLEAPDRKGLLYFVTGVLKENGINIHSAKIRT
                     DQTGNRAQDTFILSDTKGVGFAGTSLEDRVSRNILEISLNSSWK"
     gene            163670..165139
                     /locus_tag="IEDFFNNI_00142"
     CDS             163670..165139
                     /locus_tag="IEDFFNNI_00142"
                     /inference="ab initio prediction:Prodigal:002006"
                     /codon_start=1
                     /transl_table=11
                     /product="hypothetical protein"
                     /protein_id="X:IEDFFNNI_00142"
                     /translation="MDAQKDLQKFDFTEEIIQHFKINSVIPVDFYNRNGQILIHKKEN
                     ADGDDITKLLRFESQGIYFLKSEFEKISGGKQGDGPNNVNGRDVSFAKLVNAELTVDL
                     AKNASNFLSELKKFPLHGNQLRHLNKSIDGILEDFKSTPDMETGLVNIIEVMSSAGVP
                     MDSEILTKRTVISMAMKVRAGKAFTKVDMEQKKLDQMNLMMSSYLADVGYTQMKIPME
                     RDLKAEEFEYIKNHPIISYLMIANLPDLDDNIKTLVLNHHRPHKGEGMNNNYPQPKVL
                     IHKLNVYKEKYKDDPKKTVLVADIQKQIRNILTNNLPMEDIGVISIAGEFASLTTRQA
                     WREAFDPLVAMKLILNNSFFAYNEKTLRDFYDHIGLSLCNNQPFIREGDFVIVVTQDS
                     NQKVFFEVCIIREMYKTQIRPMLERIGTIKPNFSNMGKLRISGFDIASLKLDRRKAVY
                     NLEKNQDPRRIVYVLDSNMDARLYEELTKQTGEIPKESA"
     gene            166367..167863
                     /locus_tag="IEDFFNNI_00143"
     CDS             166367..167863
                     /locus_tag="IEDFFNNI_00143"
                     /inference="ab initio prediction:Prodigal:002006"
                     /codon_start=1
                     /transl_table=11
                     /product="hypothetical protein"
                     /protein_id="X:IEDFFNNI_00143"
                     /translation="MNSNASHHSQSVNRELLEKFEFNSDVIKSFISQSEIPVDFYNKN
                     GQILIHKKSDASEEDVTRLQKFESQGIYFLISEKDKVTKPKDNPDMVHGREVSFTKLV
                     NPNLTVALAKEASELLEELKHFPLTNNHIRLVQKGIDDILADFKGSTDMELGLVNVIE
                     VMRQAGIKADSEMMTKRTVISMAMKLRGLKALSKTDNEIQKTKQLNIMLASFMVDIGK
                     SRMKLPNHTDLRPEEFDYIKNHPIISYLMIGNLSGVNSEVKSAVLNSHRTFRGEGLNN
                     NYPTTNIIIRRLTEYLQKYKDDKTKKILIEDIQKQIHYALNNTYTDEDPGIISISGEF
                     ASLSSDQEWRNSYDALTSMKLILNNSFFSYNEKIVRDFFDFMALSLCENQSVLNPGDY
                     VIVVSTDSQRKIHFETCVIKEIFRHQTRPLLERIGTIRPVIINKGKIKIQGYDPHSFR
                     QDKRKAVFDLNNSMDPRRVIYVIDPELEPSLYEKVDQSFRGTVPRSAA"
     gene            167925..169067
                     /gene="aroC"
                     /locus_tag="IEDFFNNI_00144"
     CDS             167925..169067
                     /gene="aroC"
                     /locus_tag="IEDFFNNI_00144"
                     /EC_number="4.2.3.5"
                     /inference="ab initio prediction:Prodigal:002006"
                     /inference="similar to AA sequence:UniProtKB:P12008"
                     /codon_start=1
                     /transl_table=11
                     /product="Chorismate synthase"
                     /protein_id="X:IEDFFNNI_00144"
                     /db_xref="COG:COG0082"
                     /translation="MPSSWGKIFKVSTFGESHGTSVGVVVEGVPAGIPIRLEEIQKDL
                     NRRRPGQSNLTTPRDETDTVRVVSGVFEGKTIGSPIALIVDNQNTISKDYENLRTTFR
                     PSHADYTYQMKYGFRAHVGGGRSSVRETIGRVAAAAIARMILKDDLGIETIAWVDSIG
                     TVQSNIGDKYPKSREEVDQNEVRCPDVGSADQMRSLILKMKEAGDSVGGTIQCVSYNL
                     PPGLGDPVYDKLDGDLAKAILSIPACKGFEVGSGFSGTLLTGSSHNDEFYVEEGTGRV
                     RTRTNHSGGLQGGISNGEELVIRAAFKPTSTIFKKQNTINLKGEETILEAKGRHDPCV
                     LPRAVPIIEAVVNLVLIDAYLYQRAINPQWFQKWARIPDYYKDLEL"
     gene            169871..171319
                     /locus_tag="IEDFFNNI_00145"
     CDS             169871..171319
                     /locus_tag="IEDFFNNI_00145"
                     /inference="ab initio prediction:Prodigal:002006"
                     /codon_start=1
                     /transl_table=11
                     /product="hypothetical protein"
                     /protein_id="X:IEDFFNNI_00145"
                     /translation="MVKIKIDGIEYEVDEKKNLISAAKDVGVDIPFFCYHPKLSIVGM
                     CRMCLIEIEGVPRLQAACNTKVTEGLSIFTKNDRIKEAREGTMEFLLANHPLDCPVCD
                     KAGECQLQDNAFKEGKGNSRFTLEKRNVPQEEVGSNLIINHNRCIVCYRCVRFEEEIV
                     GESNLGLFERGYHSIIGLAKNEPIQHNFQGALADLCPTGALLNNKTLFKSRVWWYKNG
                     ESICHGCSTGCNVTTNVRDNKMYRYMPRIDEEKDMYFLCDHGRFDIDWLNENRLFAYY
                     QNGNISESTVVLPAIAEKVRQSKRIAVLGGAKESNENLKTILQSVESFEKSVIVEARV
                     EEIQYKAPEQKDFLMTTDFRPNTRGAVDSGFISSQEINAICKSIELGEIDLVFVIHEN
                     IKKFLHSIPSNVTLVLLNTNLTQEISEATYGIPIQTFAEQAGSFTNKNGLNQSFQKVM
                     EPPKGLLNSGSVFRRIAELVKTSPKEAEVGNR"
     gene            171306..171833
                     /gene="nqo9"
                     /locus_tag="IEDFFNNI_00146"
     CDS             171306..171833
                     /gene="nqo9"
                     /locus_tag="IEDFFNNI_00146"
                     /EC_number="7.1.1.-"
                     /inference="ab initio prediction:Prodigal:002006"
                     /inference="similar to AA sequence:UniProtKB:Q56224"
                     /codon_start=1
                     /transl_table=11
                     /product="NADH-quinone oxidoreductase subunit 9"
                     /protein_id="X:IEDFFNNI_00146"
                     /db_xref="COG:COG1143"
                     /translation="MGTVNVVRVASRHKLSWYEKFYFYSIGKGLWITLKHFIKAAILR
                     KAVTIEFPEKKRKYSTRFRGMHTMKRDEQGRERCTSCFCCMWICPADAIYIEAAEVTP
                     EIQHLHPEDKYAKKFEIDLLRCIFCGMCEEACPKGAIYLDGPGEMATDNREDLILTKE
                     RMMQLVGGPIIGERQ"
     gene            complement(172256..172504)
                     /locus_tag="IEDFFNNI_00147"
     CDS             complement(172256..172504)
                     /locus_tag="IEDFFNNI_00147"
                     /inference="ab initio prediction:Prodigal:002006"
                     /codon_start=1
                     /transl_table=11
                     /product="hypothetical protein"
                     /protein_id="X:IEDFFNNI_00147"
                     /translation="MNKNEFTSIEVIPGYLGGKPFIKGTGVRVSEILDLLLAGISRKG
                     ILREYPGICNHDIDSAVSFLEAKLEMARQSQYTHEKVS"
     gene            172849..173373
                     /gene="sigM"
                     /locus_tag="IEDFFNNI_00148"
     CDS             172849..173373
                     /gene="sigM"
                     /locus_tag="IEDFFNNI_00148"
                     /inference="ab initio prediction:Prodigal:002006"
                     /inference="similar to AA sequence:UniProtKB:O07582"
                     /codon_start=1
                     /transl_table=11
                     /product="ECF RNA polymerase sigma factor SigM"
                     /protein_id="X:IEDFFNNI_00148"
                     /db_xref="COG:COG1595"
                     /translation="MVQSDSVDFSVLYEDNYRTVYHFLLKICGDPEVAEDLTQEAFLK
                     AFTFFHKFDSKIASFSTWTCSIAKNLYFKHYNKQKKEFGNIRLSDLVGDIEIDPEIPE
                     NLEKVFLEKAIKDTIESLPEPEKSIILYKELKKKTLKETAQVLGISERTVSRRLISAI
                     SLLRTKLEQQGFQF"
     gene            173383..174756
                     /locus_tag="IEDFFNNI_00149"
     CDS             173383..174756
                     /locus_tag="IEDFFNNI_00149"
                     /inference="ab initio prediction:Prodigal:002006"
                     /codon_start=1
                     /transl_table=11
                     /product="hypothetical protein"
                     /protein_id="X:IEDFFNNI_00149"
                     /translation="MKTELDDIERFEDLLGRYLYGELNAEDKRELLQFVLKNERARSM
                     YQSSTRTNSILSRTFSDIKQTPHLKSSIQKKILEFPNTILKSRSLVLGLTAAMLFLVV
                     GVSFWFKYQFELDSKLDQVFINSYGDCKIDGVASQPGESLLNRKLVSGNFSICEFQVE
                     GAQSVAVRMLPDSEVSVTGDKKYSSLNVARGSVLVDSIQNESTGEGLLAILSPDVRAF
                     LAGTKVIYSRNVGESYSKLDIDVLDGKVEVETGPLIAFEKTASTLTKEEKEFLKMNFP
                     ILFQSRKVQVNRGQSLSWKGIPESSLNKIRSLEKSIEEAKSQGLKLEEDFVFALNSDV
                     RRLGNENTIGMFSMEEDLNKKIKNILPNQEKELEEKFKSMVRFAPSDLKQVEKLKSLV
                     AKLDNTALIQILKDKNQPDHERVIHFKDGSQVKGFIYQHESFYILLKNDGNLLFPIDA
                     VDSIHFE"
     gene            175033..175379
                     /gene="ssrA"
                     /locus_tag="IEDFFNNI_00150"
     tmRNA           175033..175379
                     /gene="ssrA"
                     /locus_tag="IEDFFNNI_00150"
                     /product="transfer-messenger RNA, SsrA"
                     /inference="COORDINATES:profile:Aragorn:001002"
     gene            176143..176793
                     /locus_tag="IEDFFNNI_00151"
     CDS             176143..176793
                     /locus_tag="IEDFFNNI_00151"
                     /inference="ab initio prediction:Prodigal:002006"
                     /codon_start=1
                     /transl_table=11
                     /product="hypothetical protein"
                     /protein_id="X:IEDFFNNI_00151"
                     /translation="METKIAIYSDVVCPWCYIGKKRLEDAISIRKKSHPDDKIEIEWR
                     VFQLNPDLAPEGEDRILHMTRKFGSMDRVKMMVQRVADIANSENLPFLLEQEGHQPNT
                     FLLHALIRKAKEYGKDSILSEIFFRKFFAEGKNLSDTNIILESLREAGIQEDDFYSIK
                     ENTILLQEVREEEQKGRELGVSGVPFFVFNEKYAVSGAQESNLFLQVFDRLESEIS"
     gene            177983..179236
                     /gene="avtA"
                     /locus_tag="IEDFFNNI_00152"
     CDS             177983..179236
                     /gene="avtA"
                     /locus_tag="IEDFFNNI_00152"
                     /EC_number="2.6.1.66"
                     /inference="ab initio prediction:Prodigal:002006"
                     /inference="similar to AA sequence:UniProtKB:P09053"
                     /codon_start=1
                     /transl_table=11
                     /product="Valine--pyruvate aminotransferase"
                     /protein_id="X:IEDFFNNI_00152"
                     /db_xref="COG:COG3977"
                     /translation="MQYSIFGQKFLKQTGIGQLMDDLSNPPPGSCLLGGGNPAFIPEL
                     IEIWREIVSKQIESGSIDKILGGYESPSGILELRETVASILSDESGTKISKDQIAITN
                     GSQNAFYFLLNFFSGNFGNDQRKKILFPILPEYIGYTDQTLEPDSFLSFVPEIREIED
                     RYYKYFISLENFDSIPSWKKEAGCICVSRPTNPTGNVITDQELEFLIERANNVGIPLL
                     VDNAYGFPFPNVVFGKNSFIHRSGMIQGFSLSKLGLPGVRTGFVVGDSETITLLHRAN
                     SVINLTSANPGQFIALDLFRSGRWKELCEKIILPFYLKKSIFTQEAILNNWSSQIDYK
                     IHQSEGAFFLWVWVRNLSLSVSDLYPILKEAGVIVVPGKTFFPGTDSNWSHREECFRL
                     SFAREDKEIEEGVLKIGKVLEKFLK"
     gene            179324..181666
                     /locus_tag="IEDFFNNI_00153"
     CDS             179324..181666
                     /locus_tag="IEDFFNNI_00153"
                     /inference="ab initio prediction:Prodigal:002006"
                     /codon_start=1
                     /transl_table=11
                     /product="hypothetical protein"
                     /protein_id="X:IEDFFNNI_00153"
                     /translation="MESTEQEQDISFEELAASKPTEIQSLAPDYIFLNEGAVGLSATA
                     RCILDELRDWHKKTEKHGSKSIHPSYLLTLDKLSDLLNKYRNLSEQAKSPPSIDLALR
                     QLVDYEKKGKNKSAYIYPFLVRNGAKIQARIAIASPQKETKTDVNPYRAACFEFSEEM
                     IDLILQNRAKKPKLPDEDSPGAFLLHKNKAGKNWLFPKLASLEAEFSTLLKKGFQPYS
                     YIPMTDFLRDFLTYANKKNYVMKILPDYHIILDDLQLNPDGSYVNQPEVIAHYRCQVD
                     ALEKFAIPYLKELSERAGYGLFGTRIIEFEQTHIQMVEPGRKQNSEKVKALISLINDY
                     PFDRETDELGKKVSETCRLSIQIISRLMEEKEKLSQRKEESVFKSLKLKILHKISENT
                     LEEQTLYRFSPEQKLKSSGLSDETRYPSLIEELKKEISDQYGMKVIEKPDQTSEIYAV
                     DPGYMAAVLHKLSSLATKNVAYQKELEIAKEINASLSNPKHPGLNAKLKAEHIVKLQQ
                     GIQTMEQLEVEKQRSREFAKKFNLPMGMLGFVASMILFLIASVHFKTTGILFVGIPVS
                     LFLGLMIAFHFRDKEKSDILSGGSSSSSFGSGFKGEYGAMSSSNSYETGEDSEDERYQ
                     SSKGETPKEKKVSLIAKGAERFVFPSRFTKITDKIHDSRSLRKKIFENLDNIRNNVAH
                     LKGEKDDDKVASTIEYALLQNSATIIIPDDLVPQGMPGSIILSHNDLKAPLIRDQIAE
                     FLRNEAQKKQYDKKLVKYYTFLINTIEVEYYKYLPSRKKK"
     gene            182546..182656
                     /locus_tag="IEDFFNNI_00154"
     rRNA            182546..182656
                     /locus_tag="IEDFFNNI_00154"
                     /product="5S ribosomal RNA"
     gene            182875..183036
                     /gene="rpmH"
                     /locus_tag="IEDFFNNI_00155"
     CDS             182875..183036
                     /gene="rpmH"
                     /locus_tag="IEDFFNNI_00155"
                     /inference="ab initio prediction:Prodigal:002006"
                     /inference="similar to AA sequence:UniProtKB:Q9RSH2"
                     /codon_start=1
                     /transl_table=11
                     /product="50S ribosomal protein L34"
                     /protein_id="X:IEDFFNNI_00155"
                     /db_xref="COG:COG0230"
                     /translation="MKRNYQPSRVKRARTHGFRARMATAGGRKVLSRRRKKGRYKLTV
                     SDEKLGKKY"
     gene            183363..183587
                     /gene="yidD"
                     /locus_tag="IEDFFNNI_00156"
     CDS             183363..183587
                     /gene="yidD"
                     /locus_tag="IEDFFNNI_00156"
                     /inference="ab initio prediction:Prodigal:002006"
                     /inference="similar to AA sequence:UniProtKB:P0A8C8"
                     /codon_start=1
                     /transl_table=11
                     /product="Putative membrane protein insertion efficiency
                     factor"
                     /protein_id="X:IEDFFNNI_00156"
                     /db_xref="COG:COG0759"
                     /translation="MNRFVIQLIQLYKRLLSPLLPPACRFTPTCSEYAAQAFQEYGFF
                     RALQLSIWRILRCNPLSRGFDDPLPPNTKG"
     gene            183597..185480
                     /gene="yidC"
                     /locus_tag="IEDFFNNI_00157"
     CDS             183597..185480
                     /gene="yidC"
                     /locus_tag="IEDFFNNI_00157"
                     /inference="ab initio prediction:Prodigal:002006"
                     /inference="protein motif:HAMAP:MF_01810"
                     /codon_start=1
                     /transl_table=11
                     /product="Membrane protein insertase YidC"
                     /protein_id="X:IEDFFNNI_00157"
                     /translation="MEDRQTRLFLALILSMGIWMGVNYFFFPNTSTKKNTETKQTQSD
                     KTSENTKQQITSGKTKESNSADPVVQKEKITPFDTKKSFIVTDSYIVEFSSLGGKISK
                     FYMKDFTGPNGELIQVARKNPETVVVDGKSYQAVELSRDKGFDFNFSDSLVEISDSPW
                     NYIQFSLTEDKINHSISFSAVSPDRSYQLKKEFRFYPSENYFKLSISIINFSKEKLSF
                     ASQKNVRYLRTFGSLGPYPKDRPLSDRDTANFFRFYYLGGSFQDTLDGSSSVGFWSSV
                     GNFFTGNSGTDESFSIKTDKESGVDFAGTGSRYFIAVADPLDHKPHGIVLDNRPKNES
                     GAVLVYDNILLNPGENYNLDFASYIGIRESEGMAFKNPELDPSQSKNSPFVGLSSDLN
                     KSFNQGITTPFRNGIIWILKQIYRFTIPNYGWSIIIFAILFKLVFYPLNQKQADSMKK
                     MQELSPQLKTINEKFANDPKMRQQKTMELYKKNNVNPVGGCLPMVIQIPIFIALYTAF
                     SDTIDLWNSPFLWVKDLSEPDVIWTSPAIPYFTQTGIGLNLLALLMVGTQVFQTRMTS
                     VSMDPNQKMLMYVMPVMMLYIFWNMPSGVTLYWTFQNVLSIGQQWITNHLKKTEEKKK
                     AKV"
     gene            185512..186222
                     /locus_tag="IEDFFNNI_00158"
     CDS             185512..186222
                     /locus_tag="IEDFFNNI_00158"
                     /inference="ab initio prediction:Prodigal:002006"
                     /codon_start=1
                     /transl_table=11
                     /product="hypothetical protein"
                     /protein_id="X:IEDFFNNI_00158"
                     /translation="MENYIFEAEAKSKSEAEEYTLKTLRLNSDEVRFETVDSGKGGFF
                     GISQKKPAIVRAYVISRDLPAEKIIHGVVLTVLKKMGIEAEVVGMGDVDGKIYVEVAS
                     KESGLVIGKRGSTLDAIQFILNLMVDSKIRHGRKIVLDIESYRDKRELSLVRLGKSVA
                     ATVAKTGKSKLLEPMNPFERRIIHMALQENEKVFTRSEGNGTYKKVRIIPMKDKHKYK
                     DVVEKGPNNDLLEEVNFE"
     gene            186215..187585
                     /gene="mnmE"
                     /locus_tag="IEDFFNNI_00159"
     CDS             186215..187585
                     /gene="mnmE"
                     /locus_tag="IEDFFNNI_00159"
                     /EC_number="3.6.5.-"
                     /inference="ab initio prediction:Prodigal:002006"
                     /inference="similar to AA sequence:UniProtKB:Q9WYA4"
                     /codon_start=1
                     /transl_table=11
                     /product="tRNA modification GTPase MnmE"
                     /protein_id="X:IEDFFNNI_00159"
                     /db_xref="COG:COG0486"
                     /translation="MNDTIAAVSTSSGAGAIGIIRMSGPEALTISSSFLFSKNKFLSP
                     SEILPRTAIQCVFQIGDRKIDQILFFYFKSPNSYTGEDLCEFHFHGNPILLREALDAI
                     FRAGARPAKQGEFSRRAFLNEKLDLTEVEAIGRLISARSRFELELAQKNVFGEVTRFT
                     SNLRSQLISLKAECEAEIDFSTEDLTYESLEERKTRIENVKFLCQTLISKSSSAEKLI
                     QQFRIVLYGEPNTGKSSLMNVLLGKERSIISEIPGTTRDYISEEILLEGIPVRLVDTA
                     GVRETTDHIEKLGIERSEKEFQSADIRLFLVDVSKKENWKEFINKSRERLEGSILIAN
                     KIDILNSSWDRNLFSDVKDLIVLEISCKTKEGISNLLDAIKERTGKLGHSEDYVLLEE
                     RQRYHFETIVRCLDKTLHLLKEGAPAEIYIQEINYALAEIGEVNGKVDTEEVLGRIFS
                     KFCVGK"
     gene            187582..188895
                     /gene="maeB"
                     /locus_tag="IEDFFNNI_00160"
     CDS             187582..188895
                     /gene="maeB"
                     /locus_tag="IEDFFNNI_00160"
                     /EC_number="1.1.1.40"
                     /inference="ab initio prediction:Prodigal:002006"
                     /inference="similar to AA sequence:UniProtKB:P76558"
                     /codon_start=1
                     /transl_table=11
                     /product="NADP-dependent malic enzyme"
                     /protein_id="X:IEDFFNNI_00160"
                     /db_xref="COG:COG0280"
                     /translation="MKFYRRKVEFEKHGKNRMREKSLQYHALHPKGKIEVVPTKPTED
                     SYDLSLAYSPGVAYPCLEIKDSPELVYEYTNKGNLVGIITNGTAILGLGDIGALAGKP
                     VMEGKAVLFKKFAGIDVFDIEINTKDPDEFIRAVKLLEPTFGGINLEDIKAPESFYIE
                     EQLIEKMNIPVFHDDQHGTAIITVAGLLNSFKLTGKNPDDVKVVICGAGAAGIAIAEL
                     IQHIGIKKEQIFLVDTKGVIHHNRNDLNDSKKKYIQKTDSTTLRDVMKGSDIFIGVSV
                     ENMVDEDMVRSMSKNPVIFALANPDPEIPYRVAKAVRSDLIMGTGRSDNPNQVNNVLG
                     FPFIFRGALDVRARHITLEMKLAAARSLAELARLEVPEVVSKAYGGEKFTFGPEYLIP
                     KPFDKRVLFHVAPAVAEAAVASGSARIPYLGREKYLGFLEGIIKS"
     gene            189596..191674
                     /locus_tag="IEDFFNNI_00161"
     CDS             189596..191674
                     /locus_tag="IEDFFNNI_00161"
                     /inference="ab initio prediction:Prodigal:002006"
                     /codon_start=1
                     /transl_table=11
                     /product="hypothetical protein"
                     /protein_id="X:IEDFFNNI_00161"
                     /translation="MSKSENQVPTPETFVLSSEDTQDMIGDQELKVLMLQYNPGAFKD
                     IDLIEKGVENYFLFNQSPFALTKIEQLQHLKLNDLKFLEERRGIQSYQFLLFQKEIRE
                     LQIANVIIRPASLKADQIVKVKRGCVLQSVAAILEMLYARDQFILNISKNSDVEDWVH
                     QNYINVDDKGIQINLSDSKFLEKSMQNLESLSLESLLDRLKVRGDLFSNIFQILNQKP
                     GEILNQLSLIKVEPEVLPVLEKRGSRSPLLQLHPRFHLFQPSFEELLSFRHTSKEKNE
                     QNKSTELEIIFELFNVIARKILLQILPGEESSWIELTGHSQAERYLQELKKHPAFTSG
                     KSWAGGGDFIRSYEVLLQTVRTLEHLKKESLINLITGENLVRFKESKEPIHFDLSNFE
                     VDDASIKSVGMSRTEFFREVLERIRSREDFLKKERKGSGGETIGLMILAKSMILRAFI
                     EVRQKRTSIHNLIRQNGFPRGIYEFLKEVSDVKDGQVAVDEQIRLSKAIAEWEEDTEK
                     ERIRSERASKSILERIIEFILSLFGIKVVPKERDTTNKGQVKKDFKNIESDHSSQEPS
                     KPKKKKSLGVIVGPKEKELMIPSRVQKAIDYVDRKNNGLIWLDEVVVAISSPEFGKDK
                     VADLIYYDQKRRYMEIRAMNQVRHVFIRKELESDSAWIQTTLDYLDNVSAKKPEFSAL
                     ADTLRRFQNE"
     gene            191761..193155
                     /gene="fumC"
                     /locus_tag="IEDFFNNI_00162"
     CDS             191761..193155
                     /gene="fumC"
                     /locus_tag="IEDFFNNI_00162"
                     /EC_number="4.2.1.2"
                     /inference="ab initio prediction:Prodigal:002006"
                     /inference="similar to AA sequence:UniProtKB:P05042"
                     /codon_start=1
                     /transl_table=11
                     /product="Fumarate hydratase class II"
                     /protein_id="X:IEDFFNNI_00162"
                     /db_xref="COG:COG0114"
                     /translation="MKTRIETDSMGEIAVDDSKYWGAQTERSLHHFHIGNDRFPREMI
                     RALGILKKSAAVVNAELGLLSEDKKKLIVQAADEVISGKLDEHFPLSVWQTGSGTQTN
                     MNSNEVISNRAIEIAGGVKGSKKPIHPNDDVNKAQSSNDTFPTAMHIAAAEQLNQKLI
                     PALIQLKETFKKKTDEFQNIIKIGRTHLQDATPLTLGQEFSGYVQQLEYNIARVKAVL
                     PSVHRLALGGTAVGTGLNTHPQFAVKAAAQIAKETGLPFVSAENKFEALAAHDSLVET
                     SGVLKTIAASLMKIANDIRWLSSGPRCGIGEISIPENEPGSSIMPGKVNPTQSEQMTM
                     VAAQVIANDVAVNIGGASGNFELNVFKPLIIHNVLNSIRLLSDSCVSFEEHCARGIIP
                     NKEKLNEHLNNSLMLVTALNPHIGYDNAAKIAKNAHKKGTTLKESGIELGLLTSEQFD
                     QWVLPEKMIHPSVD"
     gene            complement(193519..193680)
                     /locus_tag="IEDFFNNI_00163"
     CDS             complement(193519..193680)
                     /locus_tag="IEDFFNNI_00163"
                     /inference="ab initio prediction:Prodigal:002006"
                     /codon_start=1
                     /transl_table=11
                     /product="hypothetical protein"
                     /protein_id="X:IEDFFNNI_00163"
                     /translation="MGNCTLKIFDIVVLVLGYTLFWTFLIWTLMGIVAVLFWYSLFLP
                     KKKKFFQRK"
     gene            complement(193662..194102)
                     /locus_tag="IEDFFNNI_00164"
     CDS             complement(193662..194102)
                     /locus_tag="IEDFFNNI_00164"
                     /inference="ab initio prediction:Prodigal:002006"
                     /codon_start=1
                     /transl_table=11
                     /product="hypothetical protein"
                     /protein_id="X:IEDFFNNI_00164"
                     /translation="MNHIVYKNLKNYKYQLIKSYNFQTEIKTDLSLKIGKSEVKVFVN
                     LDPEGLLKIEAGYAWDGPSGPTIDTKTFIRGSLIHDALYQLMREEKLDRIKYRENADQ
                     LLKKICLEDGMNSFRASYVYQFVRWFGESAARPKDESKEWEIAP"
     gene            complement(194125..194322)
                     /locus_tag="IEDFFNNI_00165"
     CDS             complement(194125..194322)
                     /locus_tag="IEDFFNNI_00165"
                     /inference="ab initio prediction:Prodigal:002006"
                     /codon_start=1
                     /transl_table=11
                     /product="hypothetical protein"
                     /protein_id="X:IEDFFNNI_00165"
                     /translation="MLSTFKAQLKIQFEDLEFNDFSDAVQEEFGIVNVTTMTLYTKKR
                     LGVKQSTIEKIKETQQNHLAY"
     gene            complement(194382..194978)
                     /locus_tag="IEDFFNNI_00166"
     CDS             complement(194382..194978)
                     /locus_tag="IEDFFNNI_00166"
                     /inference="ab initio prediction:Prodigal:002006"
                     /codon_start=1
                     /transl_table=11
                     /product="hypothetical protein"
                     /protein_id="X:IEDFFNNI_00166"
                     /translation="MLKSKDSPNKTIRMELPNNRYKERPDIALAVQQIGEIKREKDRI
                     KSKTDDQIAKLLLDLQNEMDPLDLKIQHLVSGIKFYVDHHLEELFPNPEYKTCKLATG
                     TLKLRKVPPSVKTRGTAKFYEKILTDNNLLEKFNNLVSKLSGVYLRIKLELNKEQILA
                     EPIKAIQKLGIQLNEEKERLYISPNETELEIEAVENVA"
     gene            complement(194987..195136)
                     /locus_tag="IEDFFNNI_00167"
     CDS             complement(194987..195136)
                     /locus_tag="IEDFFNNI_00167"
                     /inference="ab initio prediction:Prodigal:002006"
                     /codon_start=1
                     /transl_table=11
                     /product="hypothetical protein"
                     /protein_id="X:IEDFFNNI_00167"
                     /translation="MIKQKSIKSKIQKNKKKPSVKKIPSVAVLSSSTNAIAVDMTPQK
                     AKPSN"
     gene            complement(195173..195640)
                     /locus_tag="IEDFFNNI_00168"
     CDS             complement(195173..195640)
                     /locus_tag="IEDFFNNI_00168"
                     /inference="ab initio prediction:Prodigal:002006"
                     /codon_start=1
                     /transl_table=11
                     /product="hypothetical protein"
                     /protein_id="X:IEDFFNNI_00168"
                     /translation="MIDLEKIKRYIVNGEVVHKGEFWRRGRKLSQRLEQIVIESKLNL
                     RDIAFKYSAKIEEGTQCGPLYREHLADVIKGIRNTKRYVKAIEESWGLPIETIRSIYR
                     EDKEAEKRMEKLDSNSIQEFAIWYKNILNSKKETYNIIKIANIEDQNVSEIAI"
     gene            complement(195647..195826)
                     /locus_tag="IEDFFNNI_00169"
     CDS             complement(195647..195826)
                     /locus_tag="IEDFFNNI_00169"
                     /inference="ab initio prediction:Prodigal:002006"
                     /codon_start=1
                     /transl_table=11
                     /product="hypothetical protein"
                     /protein_id="X:IEDFFNNI_00169"
                     /translation="MTVNLCVQCNQNESMRQTDLCEECLIQNFKPLISLSDKIRSFHA
                     NNEKSALHEEPKGAA"
     gene            complement(195857..196162)
                     /locus_tag="IEDFFNNI_00170"
     CDS             complement(195857..196162)
                     /locus_tag="IEDFFNNI_00170"
                     /inference="ab initio prediction:Prodigal:002006"
                     /codon_start=1
                     /transl_table=11
                     /product="hypothetical protein"
                     /protein_id="X:IEDFFNNI_00170"
                     /translation="MKQEVLTTIAEKNPILSRDNLDPIVLSDIEEKMIVQIAEYVREQ
                     FTTFDWRWDDHSEMHDKTVTSLFLVKNDILQICGKNQSKTQEFIRILEYILEEEFDE"
     gene            complement(196162..196401)
                     /locus_tag="IEDFFNNI_00171"
     CDS             complement(196162..196401)
                     /locus_tag="IEDFFNNI_00171"
                     /inference="ab initio prediction:Prodigal:002006"
                     /codon_start=1
                     /transl_table=11
                     /product="hypothetical protein"
                     /protein_id="X:IEDFFNNI_00171"
                     /translation="MIIINGDECKDFICITLKMKTLAKFAREAEINYDYLSKSLNGQH
                     SYTEIREAFKKWNVPYRMGRRSTQLHNKRKNRRAA"
     gene            196569..196967
                     /locus_tag="IEDFFNNI_00172"
     CDS             196569..196967
                     /locus_tag="IEDFFNNI_00172"
                     /inference="ab initio prediction:Prodigal:002006"
                     /codon_start=1
                     /transl_table=11
                     /product="hypothetical protein"
                     /protein_id="X:IEDFFNNI_00172"
                     /translation="MYKSDKKFPDRLKKLIEILGLSQAEFARSIDLKPAFISDLINQR
                     AKSFSQESLLKLRVAHNVNPLWLISGEGQMLITELEIKTDLETDHYRSLLRKIKTRPQ
                     IEVLLESLMEVSDSELEALRVVIEKFRKKK"
     gene            complement(196968..197135)
                     /locus_tag="IEDFFNNI_00173"
     CDS             complement(196968..197135)
                     /locus_tag="IEDFFNNI_00173"
                     /inference="ab initio prediction:Prodigal:002006"
                     /codon_start=1
                     /transl_table=11
                     /product="hypothetical protein"
                     /protein_id="X:IEDFFNNI_00173"
                     /translation="METREDLREFLYWKVEGTLKKFEYDFQVSPQPIQILRHTYAQEI
                     VNLVFESLEKK"
     gene            complement(197169..197354)
                     /locus_tag="IEDFFNNI_00174"
     CDS             complement(197169..197354)
                     /locus_tag="IEDFFNNI_00174"
                     /inference="ab initio prediction:Prodigal:002006"
                     /codon_start=1
                     /transl_table=11
                     /product="hypothetical protein"
                     /protein_id="X:IEDFFNNI_00174"
                     /translation="MNGSSSNRVTRKDLQIQSMRHIEIIVIWSHCDFEFKNPNDLGQK
                     KVIFTDLGWILSGVKIY"
     gene            197708..198010
                     /locus_tag="IEDFFNNI_00175"
     CDS             197708..198010
                     /locus_tag="IEDFFNNI_00175"
                     /inference="ab initio prediction:Prodigal:002006"
                     /codon_start=1
                     /transl_table=11
                     /product="hypothetical protein"
                     /protein_id="X:IEDFFNNI_00175"
                     /translation="MSIINGNTKKGSLLKSSQSLGSEKEKPILETTELLPIKDKTQIL
                     KTKEAARYLNLSVRTFNQYVIDHEIPFIQWSPRVRRFMVGDLDKVVLARRTKKQIY"
     gene            198200..198433
                     /locus_tag="IEDFFNNI_00176"
     CDS             198200..198433
                     /locus_tag="IEDFFNNI_00176"
                     /inference="ab initio prediction:Prodigal:002006"
                     /codon_start=1
                     /transl_table=11
                     /product="hypothetical protein"
                     /protein_id="X:IEDFFNNI_00176"
                     /translation="MESSKISQIKLGIKDFLVILGFVISGVIQYNTMYKEHEIRIVKI
                     ETEMASIAEDLAEIKADVKDLIKLTSAKGRRIE"
     gene            198430..198756
                     /locus_tag="IEDFFNNI_00177"
     CDS             198430..198756
                     /locus_tag="IEDFFNNI_00177"
                     /inference="ab initio prediction:Prodigal:002006"
                     /codon_start=1
                     /transl_table=11
                     /product="hypothetical protein"
                     /protein_id="X:IEDFFNNI_00177"
                     /translation="MKFLLKDDRTGKSSDTTLRTWIVFFLVVSYLIVLSILSVFSPDS
                     LRPLQMDIIQWLIVFYGAVGSLYLGKRINENLNSKKRILGEFLDRFQDPKRSDATVQD
                     VESRQL"
     gene            198810..199379
                     /locus_tag="IEDFFNNI_00178"
     CDS             198810..199379
                     /locus_tag="IEDFFNNI_00178"
                     /inference="ab initio prediction:Prodigal:002006"
                     /codon_start=1
                     /transl_table=11
                     /product="hypothetical protein"
                     /protein_id="X:IEDFFNNI_00178"
                     /translation="MISYISHPIAPWNPQRKDPITPRLFLKDYQQCMGNIFQDFIIYI
                     GLIYRIPDFIHLTTYNYYALFEDWAIKNKKNVYDSGDHSEYFNILMNSNNIPFKIVKK
                     KGDKEELCSYFENGNFPCGLGTYLTKKGHIIRGIGIVINDEGKKFLKVSDPYGVGPSY
                     LDPYGYMIQYELDVLFDLGVPTALYLENF"
     gene            200504..201118
                     /locus_tag="IEDFFNNI_00179"
     CDS             200504..201118
                     /locus_tag="IEDFFNNI_00179"
                     /inference="ab initio prediction:Prodigal:002006"
                     /codon_start=1
                     /transl_table=11
                     /product="hypothetical protein"
                     /protein_id="X:IEDFFNNI_00179"
                     /translation="MRISHLDYLKSLILSIKTLPESPSADPISLFSENKIFQSAPNAS
                     DYPNLFPFCIIFQSPLVSVPDGRRFQRLDSEFVNGIKNIRFLKRHYIQEFKYTIDFWM
                     QDSLKDIPSSGHLNSGALGIFDQILIFLSNQRKFITLHGVTVEVKPGSFSIIANPSEN
                     LGFYKLTTEIFFNDGLFETESVPTLAQGTFQIEEPTEIGTSGEQ"
     gene            201115..201351
                     /locus_tag="IEDFFNNI_00180"
     CDS             201115..201351
                     /locus_tag="IEDFFNNI_00180"
                     /inference="ab initio prediction:Prodigal:002006"
                     /codon_start=1
                     /transl_table=11
                     /product="hypothetical protein"
                     /protein_id="X:IEDFFNNI_00180"
                     /translation="MKVVEFIKKYEITPVLAAGFLDHLRRVPEEDVKEEILRNVYQEF
                     SGINLDKIKNSTWEQVAVHIEEKIFTKANVRESN"
     gene            201428..202915
                     /locus_tag="IEDFFNNI_00181"
     CDS             201428..202915
                     /locus_tag="IEDFFNNI_00181"
                     /inference="ab initio prediction:Prodigal:002006"
                     /codon_start=1
                     /transl_table=11
                     /product="hypothetical protein"
                     /protein_id="X:IEDFFNNI_00181"
                     /translation="MSTGNVTTYHQDGGINFNDVKPDHVGSKVGTAETGDANRVYVIN
                     NTPQAKDVFGRGELVDALEQFFEEFDESKGQKPVPVLCVRPFNDLAGSVGTPTKVGGG
                     EAALPTTSGIPTGSRVVVLKITKAGACGIAEYRKSVDAGANFSTPLIIPSSGSAISLD
                     VGVSTTFTNASTPANTFQLGDTFTFIITGPSASNASRLAAIEVLKREYGSYWIHVLGP
                     ASRAFAMSCNVILEEMETEHHLPSFMILEARSKNESETIPQYFQYIQDEFEPFVSPKG
                     RVMIAVGEARYIKGGVNASGGYSAVKSAGDSIGAWRNFATMATAKIAATPVNVSIGYV
                     KDMRSLTFSEIRYWDEGYRNYMDLLHDMGLMVLKQYDDYDGIFIARDKIKAGSDSDFK
                     ELPERRRADKMHRILYRESLQFLNMDTEVDSGSGGLDYLKAYIDSKISAEMESPGRKE
                     ISGHEIVLDPNKTFNTDRILKAKCKMYVSNRTKAIEWETSFATPK"
     gene            202925..203359
                     /locus_tag="IEDFFNNI_00182"
     CDS             202925..203359
                     /locus_tag="IEDFFNNI_00182"
                     /inference="ab initio prediction:Prodigal:002006"
                     /codon_start=1
                     /transl_table=11
                     /product="hypothetical protein"
                     /protein_id="X:IEDFFNNI_00182"
                     /translation="MALEVVKENYSFTNLELKLFGYDMVSFSGFKFDHAVEIELTYGK
                     SGEIVGYTTKNYKRSISAEIYFEELDRLTLLAAPYGGLIEKLPPAPLTAVLKAEGRPD
                     FKYLAPAAKITKYVADFKSGNSGAVAVPLEIALLSIPIISFA"
     gene            203405..203815
                     /locus_tag="IEDFFNNI_00183"
     CDS             203405..203815
                     /locus_tag="IEDFFNNI_00183"
                     /inference="ab initio prediction:Prodigal:002006"
                     /codon_start=1
                     /transl_table=11
                     /product="hypothetical protein"
                     /protein_id="X:IEDFFNNI_00183"
                     /translation="MNPLISSIPALKEAFEKLPQPYQNIDDDFIARNKDVIDMIKSHF
                     ADKGGLHVLDAGEGRKIICRVPNKTQVDETLEKARKEKQTDVAQRLTGQCCLYPSFEV
                     VNGWAQDSPGIFIPISNKLIELTATTQEVTAKKL"
     gene            203869..204024
                     /locus_tag="IEDFFNNI_00184"
     CDS             203869..204024
                     /locus_tag="IEDFFNNI_00184"
                     /inference="ab initio prediction:Prodigal:002006"
                     /codon_start=1
                     /transl_table=11
                     /product="hypothetical protein"
                     /protein_id="X:IEDFFNNI_00184"
                     /translation="MYYFPGRKIEYPKDGDERENYEAQLVAELEFVQQIEINTLTRAI
                     VKAFNGD"
     gene            204044..206200
                     /locus_tag="IEDFFNNI_00185"
     CDS             204044..206200
                     /locus_tag="IEDFFNNI_00185"
                     /inference="ab initio prediction:Prodigal:002006"
                     /codon_start=1
                     /transl_table=11
                     /product="hypothetical protein"
                     /protein_id="X:IEDFFNNI_00185"
                     /translation="MADTNTNELKIVFTIADLASSKINEINGKWDNMKQLIGENKKYS
                     EQFKQSIQEVDSSFMNMKKGFAILDLGLSLAKTCKELYDARTESSKLEKNLKILGLSA
                     KEVGDVSKSAFRLSDETGISVETILSSVNKIKSSFKNLNTADLNVLVGTVANAVLATD
                     GNFSDLTERLISSGKQIKNFNGDVKQLDFSNITDFQLSSEKMNMFSFQLDRVSEVWKN
                     FKILLGEGIKNSGLVKFGIIESVLKNIFRTLADGIGKVNTFLGESPKLTEFAGTFLML
                     GGGVLIAAGSLMVLKSAALGLFAALKVAAMSNPIGLAVVGIVTALALIITYWDDIKTT
                     AVETWNWIVNTWSNLSGFGKLLVVWLMPIVGIPLMIYENWDKIKNIFLLVGTGITKGF
                     SNISPYIQPIINAPSWIVSAWNSLTNFFGKIVNSIFRIFANLPSGIQEILVLAMVNPI
                     FGLYSLIWQALSNVIGNIRNRMKDSGKSLFTAFSEGILDSVADLKSTIYNVMQVIDRY
                     LPHSNALEGPLSRLTHSGSAFVDTFILGMKQKNNTLVGFLGEMSNGFKSGLNLIQQSG
                     TKTVTTFSEGISSGKSVVYNKVMDVLEKTRRLFPNSDAKEGPFSTLTKSGKATFAEFS
                     AGLESEIPKINPILQRFNQVLTNDSKGIIKRTLESKESSESISGKSNVVSNTNIGSVI
                     GQLVIGNKITDKKKISEMITDAIFQELDRFEEMELI"
     gene            206197..206742
                     /locus_tag="IEDFFNNI_00186"
     CDS             206197..206742
                     /locus_tag="IEDFFNNI_00186"
                     /inference="ab initio prediction:Prodigal:002006"
                     /codon_start=1
                     /transl_table=11
                     /product="hypothetical protein"
                     /protein_id="X:IEDFFNNI_00186"
                     /translation="MIGGITPPALPAGYLPLEAITGDIDRLKVSWSGNRYEFPSGTKI
                     KAHREKEIVMTPIPGGKNGTVKELTGYKDWTITVEFTLLASIYGAGSFSAPSNPLIKT
                     MRQKMRELRDLWEQEETLWLSHAMLRALGITNVVCQKFELLNAPIQYEQGIIITFLSD
                     DEYDLDLASIEAKNGVVESSL"
     gene            206739..207110
                     /locus_tag="IEDFFNNI_00187"
     CDS             206739..207110
                     /locus_tag="IEDFFNNI_00187"
                     /inference="ab initio prediction:Prodigal:002006"
                     /codon_start=1
                     /transl_table=11
                     /product="hypothetical protein"
                     /protein_id="X:IEDFFNNI_00187"
                     /translation="MSQFYVLKNNDTLQRLSARYYGKWEIWRLILDNNPQIEDWNNLR
                     AGVLIEIPEPLAEDRLHTIADGETYESISFLYYGTEHFSGKIRENNSNIQPYENIGST
                     LFIEALVSKAELQNAKRRMNL"
     gene            207110..208141
                     /locus_tag="IEDFFNNI_00188"
     CDS             207110..208141
                     /locus_tag="IEDFFNNI_00188"
                     /inference="ab initio prediction:Prodigal:002006"
                     /codon_start=1
                     /transl_table=11
                     /product="hypothetical protein"
                     /protein_id="X:IEDFFNNI_00188"
                     /translation="MFVLNQELEISNIKFPAITEAVLESSREIPTDILTIKLPKYKNL
                     KKDSIVKFSKVTWKAGYFQYGLLNEFNGYILEISPKVPLELKCVDPFFFCQRKMMTQD
                     YHQKPLMVFLNDCIHPQIKSDISIIVRDSDIKQTVDIRCAKKSARYALYELKKTHGVD
                     VFFHDWKLVVQKAYKHTDLSFSSKKNKTQNSNESQETFPIFRFGKNIIQDELTPLESK
                     PFKIIVRGENPKTGQTYRGAYGTGETCYYEIDGLDSQGAEKRAKEIFNEKCGSGFKGK
                     FVSFGFPSITHSQIIEVQDPDDLSRSAKAFVDKVIKKFNKDGYRQEIFPGFYYEPPKT
                     GSSKSNGKK"
     gene            208153..208725
                     /locus_tag="IEDFFNNI_00189"
     CDS             208153..208725
                     /locus_tag="IEDFFNNI_00189"
                     /inference="ab initio prediction:Prodigal:002006"
                     /codon_start=1
                     /transl_table=11
                     /product="hypothetical protein"
                     /protein_id="X:IEDFFNNI_00189"
                     /translation="MADKTIIQAIVQAWKIGFPIFFPKLGIVDSVDSEKKLLIVKVAE
                     DFIHDVIWTEPVVPMQGSKCLLIARDNIEKRYTAFGFEKIDSIKTKIADRVEIEVNES
                     KIFLNYNNIIKLTINDEGFLLDLGGKPFKIRGNIEQDGDFKTTGKIEAEKEVTAFAQS
                     SNSVSLSTHLTDYVDTPVGPSVSNKPKAGT"
     gene            208725..209087
                     /locus_tag="IEDFFNNI_00190"
     CDS             208725..209087
                     /locus_tag="IEDFFNNI_00190"
                     /inference="ab initio prediction:Prodigal:002006"
                     /codon_start=1
                     /transl_table=11
                     /product="hypothetical protein"
                     /protein_id="X:IEDFFNNI_00190"
                     /translation="MIDFANDSVQFGDLTLDPSDNDLLSDSNSVRIVLSEIREMFEMT
                     VADDIDYPEIYSRQRIAQNSTEYDELSERIQDAERILKFHPIVNPQSINIILDEERRL
                     VVDFRLKTGESVKGILMN"
     gene            209311..210441
                     /locus_tag="IEDFFNNI_00191"
     CDS             209311..210441
                     /locus_tag="IEDFFNNI_00191"
                     /inference="ab initio prediction:Prodigal:002006"
                     /codon_start=1
                     /transl_table=11
                     /product="hypothetical protein"
                     /protein_id="X:IEDFFNNI_00191"
                     /translation="MNLNITKEQVLNEHLQSVKASGVFKNHTFSPTSKTFSILRAVSN
                     AIFLFIDDNLVSIQKAIHPHTAEDDALHEHLIRRGMQWKPSLPAIIKVRIGSSVPSII
                     NREIPQSLIVTTSGNEDQRVKFFLQESLILPAGTAADAQGKYTVEALAQCTVDGPIGN
                     VVSRSINLIENPPDGIDYVSNIEINPIQQGQYRETRTSVRARLRNAEGVSSKWTPTWY
                     VGEAETFAFVKRAIFKSSKNLKMDGEVKILVQGTVASLTDSQLTQIINYFNSEENDPG
                     GVAHVLVENISETIINKTVTVKFSSSDTIPSQVVLDQIKDEYFLSLEEGQDFVDAQLK
                     ALYQALPNCIDVEFNPLGNIDVPAGSLANAGPAFQVIGVVYV"
     gene            210434..211099
                     /locus_tag="IEDFFNNI_00192"
     CDS             210434..211099
                     /locus_tag="IEDFFNNI_00192"
                     /inference="ab initio prediction:Prodigal:002006"
                     /codon_start=1
                     /transl_table=11
                     /product="hypothetical protein"
                     /protein_id="X:IEDFFNNI_00192"
                     /translation="MSDKFTFNFDSTVWKNQRSLIRKLGVDSLWYKVLKSILSILNER
                     AVRLSWLYRQMWLETSDGFGLILWGTRYKIEKLPGETDDLYRNRLLLAKLFKMSIASV
                     SSKRQVIQFSTGLDPEEIRYSKIYESEDAKNCFTMGGILDQRMMSRKYVLFRYRFFFP
                     KLSDSFNRSALVQSIENVNIGGNVCELWENQGEFDPFVMGGNLTGQFHSRRAEKIREY
                     SVY"
     gene            211165..211887
                     /locus_tag="IEDFFNNI_00193"
     CDS             211165..211887
                     /locus_tag="IEDFFNNI_00193"
                     /inference="ab initio prediction:Prodigal:002006"
                     /codon_start=1
                     /transl_table=11
                     /product="hypothetical protein"
                     /protein_id="X:IEDFFNNI_00193"
                     /translation="MEKIYVYSSESLEEYPYSNLSSIELEVELFNRDKSEEKKKKIHQ
                     GIAFPPEGFKFECGALKELSLSEKADRGLTSVPENMKIEEETLVPKTELELLQCGFLT
                     ISAYKEKKIQKIKTKFDEAMDQILSKYPKTEPLSWPILAPQAKRWIYASAEEKESLKS
                     EFISLISESKSQNDEDITELASSILIKSNAYESFSGVCKKLKREMILQIENNTKTNVN
                     VLYNELEAIVIDFPSFEGDNHG"
     gene            211880..213391
                     /locus_tag="IEDFFNNI_00194"
     CDS             211880..213391
                     /locus_tag="IEDFFNNI_00194"
                     /inference="ab initio prediction:Prodigal:002006"
                     /codon_start=1
                     /transl_table=11
                     /product="hypothetical protein"
                     /protein_id="X:IEDFFNNI_00194"
                     /translation="MDKLSGIEFPGVGKRVFPEDWKKEQESKSQEIINRDLDLLGFGI
                     QNGGTIVIGSGPNRVDLIDTLIAYDEEGKRIQVTPIAGIPVPNNVTCTLVVRHKFLET
                     QYDSPSNLPSDGTNLWRDNSFEILTRQGLLVTGDVPLRLISSNASGVVSLGTDLRTWR
                     GIFTNNIKDGQITEEKQASSVKTGLITDLHAELIGAINPDVNHPLKLVQGINQAYLYS
                     KNFIDVTFKQERKFLGEMFWMDDLRSPSIDFPAFCLASPDQLISVSGTGGMPDLVSYW
                     LNKPLRYDPLGNNITDFDTISYTISSNVLTVTFPTTTACQKIIDALGEDYQVQGSFTN
                     WMTGTILQTIGGIPANSTLAITAFSSASRTISFACSATNSSGSLSGVKIRFYKHRLPD
                     ITPGTTITNQVRHFTVQGRGFVSVMDSDSDWIGGLRRRDRLHDHAHDLPQTVPNNTTT
                     SSTPGGGPYWIGTTRIYTTGGAVANNNGSPRTGKTTDARGISGFPYIFVRRVL"
     gene            213947..214135
                     /locus_tag="IEDFFNNI_00195"
     CDS             213947..214135
                     /locus_tag="IEDFFNNI_00195"
                     /inference="ab initio prediction:Prodigal:002006"
                     /codon_start=1
                     /transl_table=11
                     /product="hypothetical protein"
                     /protein_id="X:IEDFFNNI_00195"
                     /translation="MRGNLSNKTMDFEENPRDKRLEIRFDFFSEKSYNRALKNSMAGI
                     SKIAHFNVMKTNGKLIFQ"
     gene            214312..215868
                     /locus_tag="IEDFFNNI_00196"
     CDS             214312..215868
                     /locus_tag="IEDFFNNI_00196"
                     /inference="ab initio prediction:Prodigal:002006"
                     /codon_start=1
                     /transl_table=11
                     /product="hypothetical protein"
                     /protein_id="X:IEDFFNNI_00196"
                     /translation="MDKLSGIEFPSVGKRVFPEDWKKEQESKSQEIINRDLDAFGPGI
                     DSGGNIVVGSLANRIDLTDTLIAYDEYGRRIEIPPTIGIVIPNNAACTIVVRHKFQET
                     EYNNPLNVPEDGPIIWRDNSFEIIARQGVLVAGDVALRTVSTNTSGIVTLGNDLRIFR
                     GIKGIRIKNNEVTEEKQAGSVKTGILTDLHTDIVTAINPDTNNPLKFVKAINQVYLFL
                     KNFIDVTFKQERKFLGEMFWMDDLKSPSSDFPAFCLSSPDQLINSTGNGGMPDLVSYW
                     LNQSLRYEPLGTNITDFDAISYTIASNVLTVTFPNTTACQKIIDALGEDNLIHGSFTN
                     WMTGTILQAIGGIPANSTLAISALSASNRTISFTCTAANSSGSLSGVKVRFYKHRLPD
                     AVQGTTITNQVRHFTVQGRGFVSVMDFEGEWIGGLRRRDRFQGHRHGASTSISFDIPQ
                     GATGGLGSLVAAGYYSDGTPRGLLLNGYPSTTVTGPTTDSPSGSHRIGKTTDARGISG
                     FPYIFAKRVL"
     gene            216919..218598
                     /locus_tag="IEDFFNNI_00197"
     CDS             216919..218598
                     /locus_tag="IEDFFNNI_00197"
                     /inference="ab initio prediction:Prodigal:002006"
                     /codon_start=1
                     /transl_table=11
                     /product="hypothetical protein"
                     /protein_id="X:IEDFFNNI_00197"
                     /translation="MLAILISAILSLYIFISFGILAEKILKVKFQFTDRVLVGLSVTN
                     TLVSLVSLFLPITILVLFIFLSFCFVFLYFERKNLKLLTFGLIHKNIIVIITFPFLLS
                     ALVFSLNPPFAYDSGLYHIQSIKWIQEYSVVPGLANLHGRFGFNPNIFTIFALTSLKE
                     IFKQEIFSVNFVIYSILVLHSINRIYKILKQEGFTNSFLLHSIVLFLILEQFMSLSSP
                     TPDLISIVLPLYILTNLPKNENGIHSKLNLENYFSSIILSVYTISVKLATIPLCILIL
                     LLIIRYKFDGKKLLIVISIIFLILLPWLIRNVILSGYLIYPFSAIDIFNFDWKVPLNA
                     VVSEKLSITGWARNPGEGYKEAAQMKFWEWFPIWWNTISKLNRLFIVISFLSPIFIFI
                     YSLFKKIKIDFQTFAILFTSWIGVIFWILLAPDIRFGKAFLGVSAISPLLYFNFKINF
                     FPIKISKTSKQIILVFIFIIISVFLINRRTYNRCKNFIRENSAFFVRPKKIEIPQNLE
                     FKKIQMNDLEVFIPAEGDRCYDYEIPCMPYKNYSLILRGKTLQSGFKYIQN"
     gene            218662..218823
                     /locus_tag="IEDFFNNI_00198"
     CDS             218662..218823
                     /locus_tag="IEDFFNNI_00198"
                     /inference="ab initio prediction:Prodigal:002006"
                     /codon_start=1
                     /transl_table=11
                     /product="hypothetical protein"
                     /protein_id="X:IEDFFNNI_00198"
                     /translation="MGPRVIGQNPSRANRERDLSLGIFCWVTFRTQDVELPQLDLSDK
                     VENSASYFY"
     gene            complement(218945..219532)
                     /gene="pal_2"
                     /locus_tag="IEDFFNNI_00199"
     CDS             complement(218945..219532)
                     /gene="pal_2"
                     /locus_tag="IEDFFNNI_00199"
                     /inference="ab initio prediction:Prodigal:002006"
                     /inference="protein motif:HAMAP:MF_02204"
                     /codon_start=1
                     /transl_table=11
                     /product="Peptidoglycan-associated lipoprotein"
                     /protein_id="X:IEDFFNNI_00199"
                     /translation="MVKKILNLILLGAIAFSFTLCSSAEKKEESAAPEPSTQEQSAAA
                     NRNVDVNSPEAIADSLNEKLKDFRYPDGLTRPGFSYKKADVTPGDFSEWSKTNAPVIK
                     EGLGKLPDSYALEITGHTDAIGPEQAEGAKKGNIFYSELRANAVKQALIKQGIPANRI
                     VTKGAGSSEPVSGLDAKDAKNRRVTFRFATSAPQQ"
     gene            219668..220606
                     /gene="rluD"
                     /locus_tag="IEDFFNNI_00200"
     CDS             219668..220606
                     /gene="rluD"
                     /locus_tag="IEDFFNNI_00200"
                     /EC_number="5.4.99.23"
                     /inference="ab initio prediction:Prodigal:002006"
                     /inference="similar to AA sequence:UniProtKB:P33643"
                     /codon_start=1
                     /transl_table=11
                     /product="Ribosomal large subunit pseudouridine synthase
                     D"
                     /protein_id="X:IEDFFNNI_00200"
                     /db_xref="COG:COG0564"
                     /translation="MNLELKADVSEEFSGNRLDRFLKYSLGDEISRATIQKWIEAGYV
                     QGQDGKILDKSSWKVKTGEKYLLSIPPKPPLNLEPIPMELPVILERENFLIIHKPSGI
                     ASHSGPGDRSPSLVNGLIYHFKELSKMGGEARPGIVHRLDKPTEGLILIAKNDRAHGK
                     LSELFRKREIEKKYYAWVQGHPPEESGTIDLPIARHPVERLKMTVSPKGRRSITHYKV
                     LKYINSRSGRKFSFIEVGLETGRTHQIRVHFQNQRCPVVGDLLYSRAGSQFESYGLQL
                     LSYFLKFKDPFTNEKIEAILPLSERFLRFEKNAPLL"
     gene            complement(220575..221417)
                     /gene="yafV"
                     /locus_tag="IEDFFNNI_00201"
     CDS             complement(220575..221417)
                     /gene="yafV"
                     /locus_tag="IEDFFNNI_00201"
                     /EC_number="3.5.1.3"
                     /inference="ab initio prediction:Prodigal:002006"
                     /inference="similar to AA sequence:UniProtKB:P0DP65"
                     /codon_start=1
                     /transl_table=11
                     /product="Omega-amidase YafV"
                     /protein_id="X:IEDFFNNI_00201"
                     /translation="MNPNELNVALIQCDLSWENQKANYEHVRNLIHSTLEKNSNKKPD
                     LILLPETFATGFTMRSERIAEADEGPTETFLQEIANFTRATICAGWIRKNQNGKPFNT
                     VSVVNPNGIIILRYSKIYPFTFGGENRHYSAGSEILSYNLNGFRITPFICYDIRFPEI
                     FRKVAGETDIFTIHANWPVPRIHHWELILKTRAIENQAYVFGVNRIGVAGYNQSISHN
                     GHSLAVAPNGDFVDAGEGNETILFYKAHKNSISDYRKDFPVLLDRKDPNLIGIKVTEH
                     SSQI"
     gene            complement(221500..222252)
                     /locus_tag="IEDFFNNI_00202"
     CDS             complement(221500..222252)
                     /locus_tag="IEDFFNNI_00202"
                     /inference="ab initio prediction:Prodigal:002006"
                     /codon_start=1
                     /transl_table=11
                     /product="hypothetical protein"
                     /protein_id="X:IEDFFNNI_00202"
                     /translation="MKAPNGDLAIVTGSSKGIGKAISEFLVSEGYRVIGISRTEPNSY
                     LLKDSSLYRHIYMDLSNTKEIEFKLSNILKEERTLKILVNNAGMGNFSPHEEISFDTL
                     EKMLLVNFVSPILITKLFLRYLKKNEGWIFQIHSIAALKESIRGAAYAGSKAGLRHFG
                     LNLFEEIRKSGVKLVNINPDITKTEFYDHLDFEMDSDPTSYLNVSEILNVFKFSLSNP
                     ENVGFTEITIRPKFHRISKKPFVRKNENDLKD"
     gene            complement(222249..223286)
                     /locus_tag="IEDFFNNI_00203"
     CDS             complement(222249..223286)
                     /locus_tag="IEDFFNNI_00203"
                     /inference="ab initio prediction:Prodigal:002006"
                     /codon_start=1
                     /transl_table=11
                     /product="hypothetical protein"
                     /protein_id="X:IEDFFNNI_00203"
                     /translation="MRSSNFISPKRFSHIYVEESAKNHPKTLEILSKFPKSYTIPINS
                     YKEVFNPSAQNFQAQKRSPKLILAKRKEQFLYSGSGVAPDFGYRFFYYNALVLNCLYN
                     CSYCYLQGMYPSANIVIFVNNEDFILETKEQLTFSKPLYLCISYDTDLLALENTLGYC
                     KEWILFASSYPDLIIEIRTKSANFKSIADLKPVSNVILAWTLSPDSVIQEHEPLTPRL
                     SSRLKNIKEALSSGWQVRLCIDPILNVPDWKSVYLEFIHKIFEEIPGEKLREISLGVF
                     RMNLDYFKNSKKRRPDSYLFYLPMNTDSGMKSYPEDLEKEMFAVVEKELELFVSKEKI
                     HRLFANEIGSK"
     gene            complement(223258..224133)
                     /locus_tag="IEDFFNNI_00204"
     CDS             complement(223258..224133)
                     /locus_tag="IEDFFNNI_00204"
                     /inference="ab initio prediction:Prodigal:002006"
                     /codon_start=1
                     /transl_table=11
                     /product="hypothetical protein"
                     /protein_id="X:IEDFFNNI_00204"
                     /translation="MIFISVALFAEAKPLIENLGLNILRNKTVFPIYQNENHALVISG
                     TGKIYSAMSVVFLLNEFKDQISDSSWILNFGVCGARKDISEIGKSFLIHKITDEGSFK
                     NVYPDILFHSPIPESALRTFDKPIFDDVVSELPNTLVDMEAFGFFTASRKFFSSDKIR
                     VVKIVSDNLNKLEYSKIKNIPEMISFRIQNSLSDILSILSIPVFQKNNIQLLAEETST
                     LLQICEVLRLSETERIQLKDWMIGYKMRTGNSPDLGLSILKNSNGFLKPGQTKVETRE
                     LGKKGLYALKQFYQS"
     gene            224210..224524
                     /locus_tag="IEDFFNNI_00205"
     CDS             224210..224524
                     /locus_tag="IEDFFNNI_00205"
                     /inference="ab initio prediction:Prodigal:002006"
                     /codon_start=1
                     /transl_table=11
                     /product="hypothetical protein"
                     /protein_id="X:IEDFFNNI_00205"
                     /translation="MNLIEKVKEEFWPKLKTVVSKIPFTEDLIALYYSMMDPETPFRT
                     KLIIAGALIYFISPLDAIPDFIPGAGFLDDAGVIAAVLASVQSAIREEHRIKAREFLE
                     KK"
     gene            224521..225336
                     /gene="suhB_1"
                     /locus_tag="IEDFFNNI_00206"
     CDS             224521..225336
                     /gene="suhB_1"
                     /locus_tag="IEDFFNNI_00206"
                     /EC_number="3.1.3.11"
                     /inference="ab initio prediction:Prodigal:002006"
                     /inference="similar to AA sequence:UniProtKB:O67791"
                     /codon_start=1
                     /transl_table=11
                     /product="Fructose-1,
                     6-bisphosphatase/inositol-1-monophosphatase"
                     /protein_id="X:IEDFFNNI_00206"
                     /db_xref="COG:COG0483"
                     /translation="MSLDNEIKIRYEHFLNFVPEVMKFLAATQEENDLGIVYKGEIDL
                     VTKADKGSEERIINEIERAFPSDSILGEEGTNKKGSSIFKWIIDPLDGTINYSHRLPL
                     YCTCIGLENQENQEVVMGIIPLPAMNEIYHARKGQGAFKNQKQISVSKTKELKQSLLC
                     TGFPYDREKRIDRLMFYYKNFLLKTRGVRRTGAAGLDLCWVAEGRFDAFWEEDLKPWD
                     MAAGAIILAEAGGEMSTYDGNTFTPYIPNVIASNKLLHQKMIERMGDYLHDVT"
     gene            complement(225644..226978)
                     /locus_tag="IEDFFNNI_00207"
     CDS             complement(225644..226978)
                     /locus_tag="IEDFFNNI_00207"
                     /inference="ab initio prediction:Prodigal:002006"
                     /codon_start=1
                     /transl_table=11
                     /product="hypothetical protein"
                     /protein_id="X:IEDFFNNI_00207"
                     /translation="MKSSLKKIAVVCPIFSDKVSGGSEKLIFQFVELLASDFEITVLT
                     TRSLDYISWKNSIPIQSKDLFQDGSNPSKQIHFEKRSSSLGGSYKILQFTVEKQRNID
                     RFNRLSKKILEKPSLQNKENVNYWLQEQGPYVPELIQFIEFRKSEYDIFFFVSYLYYP
                     LVFGLPLVEEKSIVIPTFHDEAPAYLPIYKEVLTDRSSYSFNTPEELEVFRNILGFKP
                     TIYSITGMNLNFDRWSNFKENSNFLENSETVHSSIKSKSPNSSENSPFLLYVGRVDQG
                     KGFLEMVEWFLEWKTKSYFLHTLKIAGKIVSKIPKKILENPNVEFLGFVEENTKLNLI
                     ENCSCLINSSPLESFSIVLMEVWLKEKPVLVNAKSDVLKGHCLRSNGGLFYSDRKSFF
                     AALNFILDHPIESIEMGKNGKKYVEQNFNPKIVKDKLLRLIEKTIQKKYSGS"
     gene            complement(226962..228011)
                     /locus_tag="IEDFFNNI_00208"
     CDS             complement(226962..228011)
                     /locus_tag="IEDFFNNI_00208"
                     /inference="ab initio prediction:Prodigal:002006"
                     /codon_start=1
                     /transl_table=11
                     /product="hypothetical protein"
                     /protein_id="X:IEDFFNNI_00208"
                     /translation="MKEIHQFSAGFNPGDAISNQMLEIRNHLKNFEYKGDIFSENIGA
                     SKLTFVKKYKTYNKSSKDILFYHHSIHSNVLDFLRSFRSPRVLIYHNVTPHHFFESYD
                     LKMSYLLKKGREELKKMNEKFDFVFAVSKFNQMELEELGFQNVEILPITYQLSERFPK
                     IEKSKSKIKKIIFVGRITPNKKQDDLIRLAFAYKSIISDQFQFYLAGFSSKELYLYRE
                     ELERMLDFYDLRKNVLITGFLSDLELNSLYQEADAFVSMSEHEGFCVPLIEAMIYRIP
                     ILAFSGGAVSETLSGAGVLFKEKNFPNLAILLNKILTDVSFQNQILTGQDLRLNEFKK
                     TDYKSVLRKALEIIS"
     gene            complement(228008..229066)
                     /locus_tag="IEDFFNNI_00209"
     CDS             complement(228008..229066)
                     /locus_tag="IEDFFNNI_00209"
                     /inference="ab initio prediction:Prodigal:002006"
                     /codon_start=1
                     /transl_table=11
                     /product="hypothetical protein"
                     /protein_id="X:IEDFFNNI_00209"
                     /translation="MKVYQHVTEFKDGDGIGNDIKGIRNVFEKIGVSSSIICLKNFSK
                     EPFPIEVHPTTLRFSPNDIHILNYGGCGYPLDWFRNLPGKKIVRYQSFTPAIYFKNFL
                     SPEIYNTLQLEEKRSLLELYSLKNETDLFLPSSEFNVNFLRSLQITNTFVLPIVKKYP
                     IRETIIKDKKEFTIGFIGRISPNKKIEDLLTLLESILKIRQNVQLLICGNVSSIFKEY
                     YNFLKKNILFKRLMENVQIRLGSSDTEINSFLNSMDLYVCMSEHEGFNIPVLDAFGAG
                     IPVISYCAGATPETMKTGGIIFKDKSSSSINLLAFLIDNLLEKKSLRQQISDKEQEIA
                     QEYNFFPFESFFREKILA"
     gene            complement(229063..230067)
                     /locus_tag="IEDFFNNI_00210"
     CDS             complement(229063..230067)
                     /locus_tag="IEDFFNNI_00210"
                     /inference="ab initio prediction:Prodigal:002006"
                     /codon_start=1
                     /transl_table=11
                     /product="hypothetical protein"
                     /protein_id="X:IEDFFNNI_00210"
                     /translation="MEDKFQELFEIRDSRINVREIMEEIESKLKKNPSTKEDIEKLTH
                     WKFSPPSPEGYRDFDPSEIAHLFEKGISPPKFTNPKLRFVKGPLKWLLIRFAEFYSFL
                     DKKLSENRTRAFYSVLHELILIRSENQNLKRKMESFYSEFLEWNQAIGKEVRPEFLWA
                     NENLYSEDSTQESENFLLESVDPSEKVLVLSPGWGKMLKQLLKLGAKFDSISWNKSCA
                     EFIKNSITTNIQLEEPGEIPKSCSEYSKIIISENLSIHPHWLIEKALKTLSLKVSPGT
                     EIRFRFSNENSNYPSPFLPLRLTRVQEPLIRDYLKQLGFRNIIEKKSEDGFTVLSFRK
                     "
     gene            230153..231118
                     /gene="rmd"
                     /locus_tag="IEDFFNNI_00211"
     CDS             230153..231118
                     /gene="rmd"
                     /locus_tag="IEDFFNNI_00211"
                     /EC_number="1.1.1.281"
                     /inference="ab initio prediction:Prodigal:002006"
                     /inference="similar to AA sequence:UniProtKB:Q9HTB6"
                     /codon_start=1
                     /transl_table=11
                     /product="GDP-6-deoxy-D-mannose reductase"
                     /protein_id="X:IEDFFNNI_00211"
                     /db_xref="COG:COG1089"
                     /translation="MKCLITGAGGFVGSYLLKELKRSYTDFLGIGIQSGPNITEDLEL
                     PKSYRSVVCDIRNLNQVCSIIHEFSPDVIFHLAAQPFVPKAVEDPGETLEINIHGTLN
                     LLESLRSLKKKVRFVYISSSDVYGNVPESYLPVTESVVPAPLNPYSSSKYCAEIYCLQ
                     YHRWIQDLEIVIARPFNHTGPKQGLNFVIPNFCSQVLKALKRPESERKILVGDLSSSR
                     DFLDVRDVVCAYRILAERGKPGEIYNICSGKEVIIRDVLDGIISTSGQKIPVEVDSTR
                     FRPAEMKRLFGDNQKLRQLGWEPRFELLDTIQDIYNSIEHSSLIY"
     gene            complement(232123..232956)
                     /gene="ctaB"
                     /locus_tag="IEDFFNNI_00212"
     CDS             complement(232123..232956)
                     /gene="ctaB"
                     /locus_tag="IEDFFNNI_00212"
                     /EC_number="2.5.1.141"
                     /inference="ab initio prediction:Prodigal:002006"
                     /inference="similar to AA sequence:UniProtKB:Q3J5F9"
                     /codon_start=1
                     /transl_table=11
                     /product="Protoheme IX farnesyltransferase"
                     /protein_id="X:IEDFFNNI_00212"
                     /db_xref="COG:COG0109"
                     /translation="MLKPRVTSLVLATIIPGLYLASEQSPSGFLIAITLFGTFLMSSA
                     SFIFNQVIEKDRDAKMKRTSNRPIPSGRISVVQATLVGIAMMGSSFYVLAVYVNLLTA
                     LCAFAALISYVFLYTIFLKPRTTQNIVIGGVAGCVGPLIGYAAIGNSLPVQAWSLFMM
                     IFLWTPAHFWALAIFLKEEYSDADFPMLPVVKGIHQTTKSIFFYTILYSIACVSFYFL
                     ESSMGFLYLIVSLIVCIWMGILSYQLIQNPEPQSARKFFFFSILHLFIINITIVVDHL
                     I"
     gene            complement(233008..233955)
                     /gene="ctaA"
                     /locus_tag="IEDFFNNI_00213"
     CDS             complement(233008..233955)
                     /gene="ctaA"
                     /locus_tag="IEDFFNNI_00213"
                     /EC_number="1.3.-.-"
                     /inference="ab initio prediction:Prodigal:002006"
                     /inference="protein motif:HAMAP:MF_01664"
                     /codon_start=1
                     /transl_table=11
                     /product="Heme A synthase"
                     /protein_id="X:IEDFFNNI_00213"
                     /translation="MNSNSDISSKFSLFYKVSLFLSVLIFLNLLYGPLVRATGSGLAC
                     PDWPFCFGKIFPTFDFQIFMEVSHRYYSAFLGLILLCLTIWTFADKILRKEFGIYLGI
                     AILLLISQINLGRLTVTLKLDPTSVNLHLLNAIAFFLVILTVSINSREKVLHQSEHFI
                     ETTHLFRKDNILYFILLIGIVIQIILGGRVSSHYAGLACPDFPTCWGQWIPDNPLEIV
                     KIQVFHRFGAYAVVLLLVAALSFAIWKNFPTTSRRFLQISMYLVVAQVILGILNIFFG
                     LPKLITALHTGFAVLLLTSTYLSLISRVVVLTNERRAEK"
     gene            234205..234357
                     /locus_tag="IEDFFNNI_00214"
     CDS             234205..234357
                     /locus_tag="IEDFFNNI_00214"
                     /inference="ab initio prediction:Prodigal:002006"
                     /codon_start=1
                     /transl_table=11
                     /product="hypothetical protein"
                     /protein_id="X:IEDFFNNI_00214"
                     /translation="MTQQSGYNRPGFWTFIIVLLGNLAFFAYLSFLHPGVKEHSLNLP
                     ANIQAK"
     gene            234383..235222
                     /locus_tag="IEDFFNNI_00215"
     CDS             234383..235222
                     /locus_tag="IEDFFNNI_00215"
                     /inference="ab initio prediction:Prodigal:002006"
                     /codon_start=1
                     /transl_table=11
                     /product="hypothetical protein"
                     /protein_id="X:IEDFFNNI_00215"
                     /translation="MAFRKSLISGIAFCLFTVSIYSYDPAARFDKNEKPKELEGVGVQ
                     EKLGNQLDLSLSFRDETGKSILLSSFFKRDKPVLLSLVYYKCPTLCNFHLNGVTDVLK
                     KLSWEVGNEFEYVAVSFDPKETFDLASAKKNAYLKEYARGNGQGWHFLTGDQKEITAL
                     AESVGFSYKWNSENEQWIHSSVAYIITPSGKISRYLHGITFDERTLKLSLLEASDGKI
                     GDFTDQFALFCFQFDPGKNTYTLYAYNIMKLGGFFTLLIMAAFLIPFWIRHNRNSELI
                     RKE"
     gene            235233..236234
                     /gene="ctaC"
                     /locus_tag="IEDFFNNI_00216"
     CDS             235233..236234
                     /gene="ctaC"
                     /locus_tag="IEDFFNNI_00216"
                     /EC_number="1.9.3.1"
                     /inference="ab initio prediction:Prodigal:002006"
                     /inference="similar to AA sequence:UniProtKB:Q04441"
                     /codon_start=1
                     /transl_table=11
                     /product="Cytochrome c oxidase subunit 2"
                     /protein_id="X:IEDFFNNI_00216"
                     /db_xref="COG:COG1622"
                     /translation="MTWLNLITATSFMPVQASEVAKNVDHLYLFLLVSSLISFVILIG
                     GMTWFIFKYRRKTDSDKTAYITHNTLAEFLWSFIPLVIMIVIFWWGWRIFADLRSVHE
                     KGDIEIHVTARQWQWTFKYPNGVTIVSPNATEKLNTLFQPNGIYVPVGKTVRLVMTSQ
                     DVLHSFYVPAFRNKMDAIPGRYTTLTFTPTEKGDFVVYCTEFCGTSHSNMLSAIRVVD
                     NETFDKWYAEAGNVDLSKIPPTELGKKLYAEKACAGCHSTDGSRLVGPSYKGLFGSTR
                     EFESGPGVIADENYIRKSILQPTAQVVKGYPPAMPSYQGQLSDDEINALIEYIKTLK"
     gene            236245..237849
                     /gene="ctaD"
                     /locus_tag="IEDFFNNI_00217"
     CDS             236245..237849
                     /gene="ctaD"
                     /locus_tag="IEDFFNNI_00217"
                     /EC_number="1.9.3.1"
                     /inference="ab initio prediction:Prodigal:002006"
                     /inference="similar to AA sequence:UniProtKB:P31833"
                     /codon_start=1
                     /transl_table=11
                     /product="Cytochrome c oxidase subunit 1"
                     /protein_id="X:IEDFFNNI_00217"
                     /db_xref="COG:COG0843"
                     /translation="MSTATASHTDNYLNHEKGIWSWLTTIDHKRIGIMYFFAIMSFFL
                     LGGIFALLVRLELFTPGQTLGFVTPDIYNRMMTYHGAIMVFMVIVPGIPAIFGNFILP
                     IQLGAKDVAFPRLNLASWYIFMTGAGIAAFSLFTQKVDTGWTFYTPYSISNSVSNGVI
                     MLVMGAFVMGFSSILTGLNFIVTTHKLRAPGMTMNRIPLMVWALYATSIIQVLATPVL
                     AITLLLLVAERTLGVGIFDPTLGGDPVLFQHFFWFYSHPAVYIMILPAMGVISELVAT
                     FSKKVIFGYTAIAYSSLAIAAVSFLVWGHHMFVSGQSEFAGVLFSFITMLVGVPTAIK
                     LFNWISTMYKGSVRLDAPMLFAIGFMFLFTIGGLTGVFLASTGMDVHFHDTYFVVAHF
                     HYVMVGGTLMAVMGALIYWFPKVTGKMTSDLLGRISWVFIFTGFNVTFFPQFILGSMG
                     MPRRYYDYLPEFTGLNQISTIGSWLIGTGFLVGLIAVIHGLIAGKTAGDNPWGGKTLE
                     WTIPSPPTHENFEKTPVITGGPYEYR"
     gene            237836..238480
                     /gene="qoxC"
                     /locus_tag="IEDFFNNI_00218"
     CDS             237836..238480
                     /gene="qoxC"
                     /locus_tag="IEDFFNNI_00218"
                     /EC_number="1.10.3.-"
                     /inference="ab initio prediction:Prodigal:002006"
                     /inference="similar to AA sequence:UniProtKB:E0TW65"
                     /codon_start=1
                     /transl_table=11
                     /product="Quinol oxidase subunit 3"
                     /protein_id="X:IEDFFNNI_00218"
                     /translation="MSTAKHFHHAHHFESAEHQYDASKQGIWLFLVTEILMFGALFVG
                     YTIYHSLYPEIFHAGSHHLSVPMGAFNTVVLLFSSFTMALGIHYVQVDKKKEAIIALA
                     VTVLCALTFMVVKYFEYTSKIHHGLLPGKFFTNTEMADIKNAAMFFGFYFVMTGIHGS
                     HVLIGAGLIIWVMIKVIKGEVNSSYYTPVEGVGLFWHVVDLIWIYLFPLLYLVG"
     gene            240014..240313
                     /locus_tag="IEDFFNNI_00219"
     CDS             240014..240313
                     /locus_tag="IEDFFNNI_00219"
                     /inference="ab initio prediction:Prodigal:002006"
                     /codon_start=1
                     /transl_table=11
                     /product="hypothetical protein"
                     /protein_id="X:IEDFFNNI_00219"
                     /translation="MKKTLILGIILLMTMIGCKPCSDLEAKICTDLGAKCEKWKSMGK
                     PGLPPEDQDQYRSGKRKLIGILLESVGLMERNAQACQGLSSNYEAIISSLKKSVE"
     gene            240974..241651
                     /locus_tag="IEDFFNNI_00220"
     CDS             240974..241651
                     /locus_tag="IEDFFNNI_00220"
                     /inference="ab initio prediction:Prodigal:002006"
                     /codon_start=1
                     /transl_table=11
                     /product="hypothetical protein"
                     /protein_id="X:IEDFFNNI_00220"
                     /translation="MQNIDYSRRLKQSTVRPPVRENTDFSRTIQTVQHHKKSGSPIQI
                     FSSTRSAFVLLLGSISLFTAGIVVGLKLDQKEESFAQNEIQTTLRNVPSHEKKNEIRS
                     LFFSNQKNEEPEPLKNQESLLKLNSKESISGVNGDSKILYPPQAGETNYLVVVGTSDS
                     LQAVGLGKRILMARNEFKGRIFRSSKGELYLGYFYSEEEAKEALEKIQPLNDPLFHSA
                     KVRALKL"
     gene            241689..242282
                     /gene="carD"
                     /locus_tag="IEDFFNNI_00221"
     CDS             241689..242282
                     /gene="carD"
                     /locus_tag="IEDFFNNI_00221"
                     /inference="ab initio prediction:Prodigal:002006"
                     /inference="similar to AA sequence:UniProtKB:A0R561"
                     /codon_start=1
                     /transl_table=11
                     /product="RNA polymerase-binding transcription factor
                     CarD"
                     /protein_id="X:IEDFFNNI_00221"
                     /db_xref="COG:COG1329"
                     /translation="MCYFLKQSFNGSYHTYLAAKKKNSEIEHKVGDYVVYPIHGVGEI
                     LEISKKNILGKKKDCYVLEIQGSKMKVMIPVDKAEQVRIRPIIDKKEIKKVIALLKKD
                     EVDTEEDWKIRYQNNLNKIKSGSIYEVGEVCRNLFRRASGKELSIMERKLYESAYNLV
                     KMEVALSKGVTQEEAGNLVSDVLASTLSPSEKKAEEE"
     gene            242323..243354
                     /gene="yacL"
                     /locus_tag="IEDFFNNI_00222"
     CDS             242323..243354
                     /gene="yacL"
                     /locus_tag="IEDFFNNI_00222"
                     /EC_number="3.1.-.-"
                     /inference="ab initio prediction:Prodigal:002006"
                     /inference="similar to AA sequence:UniProtKB:Q06754"
                     /codon_start=1
                     /transl_table=11
                     /product="putative PIN and TRAM-domain containing protein
                     YacL"
                     /protein_id="X:IEDFFNNI_00222"
                     /db_xref="COG:COG4956"
                     /translation="MIHFYKVLTSLFLSGITFAVTHKQAGDIYLAGPIAGVVLLVSFI
                     LLYGESNFFPKLKADVLFCAGLGALLGLAIAWFVGAAVHFEELNVAFYFLFALFGILS
                     GVAFAKEPGLGIFGGGGSGNGFGVGIEKEEVRDKILDTSVVIDGRILDIADTHFLDGP
                     LILPNFVLREIQLISDSSDPIKRARGRRGLEMLNKLQRKGSIEVKITYKDYSDTREVD
                     AKLIKLARDTGGKIVTNDFNLNKVAELQGVKVLNLNTLANALKPVVLPGEELGIQVIK
                     EGKDENQGIGYLEDGTMVVIENGGHLVGKEVKVTVTSIIQTAAGKMIFTKANSNGVSE
                     KGNRQPHSS"
     gene            243416..245008
                     /gene="pckA"
                     /locus_tag="IEDFFNNI_00223"
     CDS             243416..245008
                     /gene="pckA"
                     /locus_tag="IEDFFNNI_00223"
                     /EC_number="4.1.1.49"
                     /inference="ab initio prediction:Prodigal:002006"
                     /inference="similar to AA sequence:UniProtKB:A6VKV4"
                     /codon_start=1
                     /transl_table=11
                     /product="Phosphoenolpyruvate carboxykinase (ATP)"
                     /protein_id="X:IEDFFNNI_00223"
                     /db_xref="COG:COG1866"
                     /translation="MQAQTQVKGLKELGLEPSEIFHNLSYDEIYEHEKKNGETVVSSN
                     GTMMVDTGIFTGRSPKDKYFVDEPSSNGNIWWSHINFKVSEAIFDELYKKCVNYLSHK
                     KLYVFDGYAGANPETRVSLRVVSEKAWQHHFCTNMFLRPTKEELVGLDPEFTIINACG
                     IKNENFKQHGMNSEVFVIFHLAKKICIIGGTEYGGEMKKGIFSVMNYKLPLQGILSMH
                     CSANVGQDGDTALFFGLSGTGKTTLSTDPNRKLIGDDEHGWDDNGIFNIEGGCYAKVI
                     NLDPKTEPDIYEAIRKDALLENVVYDPQTKIVDYSSAAKTENTRVSYPIFHINNIQVP
                     SKGGHPKTIIFLTYDAFGVLPPVSKLSIEQAMYHFLSGYTAKVAGTERGIKEPTATFS
                     ACFGAAFMTLHPTKYAKLLGEKMKKHNVRAYLMNTGLVGGSYGVGKRMNLPSTRKIID
                     EILNGNIEKSEFVTHPVFQVAYPKTISGVDSAILDPREAWTDKAAYDQTAKKLGEMFI
                     KNFKQYAEGSKDFDFTAFGPKI"
     gene            complement(245843..246583)
                     /locus_tag="IEDFFNNI_00224"
     CDS             complement(245843..246583)
                     /locus_tag="IEDFFNNI_00224"
                     /inference="ab initio prediction:Prodigal:002006"
                     /codon_start=1
                     /transl_table=11
                     /product="hypothetical protein"
                     /protein_id="X:IEDFFNNI_00224"
                     /translation="MNLKFIFFTQKILFKSIILFLTAISFSYCVKESLPANIPSSAKF
                     QKEFNAYVLSEPGRRRVYYDNGKIYQDCSINELGLENGLCKIYSKYEDRILAKGNYEN
                     GVRRGEWIWNFDNGNLYIRQNFDKGSRKPEVMMNGDEGNEEGLFERFYENGQLELKGN
                     YTEGYRDNLWQKYFPDGELEYTGYYKNGKKVKTWFYYYPTHKTEAIEVFDDNGNFISR
                     TTYFPNGTINCEMKKGLEPVCQTSISSK"
     gene            complement(246620..247414)
                     /locus_tag="IEDFFNNI_00225"
     CDS             complement(246620..247414)
                     /locus_tag="IEDFFNNI_00225"
                     /inference="ab initio prediction:Prodigal:002006"
                     /codon_start=1
                     /transl_table=11
                     /product="hypothetical protein"
                     /protein_id="X:IEDFFNNI_00225"
                     /translation="MAKKDLLKQAAGAHVRKTLGGEAKEEQIPSNQKEVPIPETWKEN
                     SSILVETSSQKETLKEESENQKQITIKNKIDSPLKTYNQETKESPSIQNSSSAREEKY
                     LPKKNHLHRISSVMRLEDYTKPESPEREGSSRFLKIIGVILLVIAIWFFWPAKHEIYM
                     DIDKMTPEKVSGMSSQKEYHFSHGQDFFIYYKKGWSTPKKVRLTIYRTDGGKEEFSIQ
                     EKDFRKNFEKFQTYYDDTFFDQQGSYEVEIRDEDGELLVSKKFTID"
     gene            complement(247407..248183)
                     /gene="soj_1"
                     /locus_tag="IEDFFNNI_00226"
     CDS             complement(247407..248183)
                     /gene="soj_1"
                     /locus_tag="IEDFFNNI_00226"
                     /EC_number="3.6.-.-"
                     /inference="ab initio prediction:Prodigal:002006"
                     /inference="similar to AA sequence:UniProtKB:P37522"
                     /codon_start=1
                     /transl_table=11
                     /product="Sporulation initiation inhibitor protein Soj"
                     /protein_id="X:IEDFFNNI_00226"
                     /db_xref="COG:COG1192"
                     /translation="MKQILCIANQKGGVGKTTTAVHLAFGLALKKERVILLDLDAQGN
                     ATSVFIKENSYSFHSEEGREKSLYKIFRDGGDLREVLTLTRIQGLKIAPSHPSLAEVD
                     VMLSGKIDGFFQLRDSLELIKDDFDYVIIDCPPSLSMITLNAFVASTGLLVPLQVSKF
                     SLDGIEAILEAHKNTVKRFNPSLKVLGAVLTMFNPRTTLSQTLEPMIEPYLKLFSSRI
                     PPSVSVEEAHMMKQTLFEYQPKGKAAQSYQSFVEEVLELG"
     gene            248297..249757
                     /gene="gatB"
                     /locus_tag="IEDFFNNI_00227"
     CDS             248297..249757
                     /gene="gatB"
                     /locus_tag="IEDFFNNI_00227"
                     /EC_number="6.3.5.-"
                     /inference="ab initio prediction:Prodigal:002006"
                     /inference="similar to AA sequence:UniProtKB:O30509"
                     /codon_start=1
                     /transl_table=11
                     /product="Aspartyl/glutamyl-tRNA(Asn/Gln) amidotransferase
                     subunit B"
                     /protein_id="X:IEDFFNNI_00227"
                     /db_xref="COG:COG0064"
                     /translation="MAEFETIIGLEVHAQLNTESKIFSTSATKFGSPPNSQTNPVCLG
                     LPGALPVLNEFALEKAIMAGLAFGCDITLFTKFDRKNYFYPDLPKGYQISQFDKPICT
                     GGGVTFTIKGEDSARYVRLTRIHLEEDAGKLIHSADPNIPQSYVDLNRAGTPLIEIVS
                     EPDMRSSDEAYYYLNSLKSVLKYIRVSDCNMEEGSLRCDANVSIRPKGSDKFGTRVEI
                     KNLNSFKAVKAAIDYEVEWQKEMALEGKTFQQQTKLWDSVANKTVTMRTKEMSHDYRY
                     FPDPDLPVIVLQKETVESVRSKLPELPNERKNRFVEKLGLPKYDAEVLTAEREVADYF
                     EDALKVSGDAKKTSNWVKDEILGIVNKENITISEFSVSARRIGELVKLIADGKISGKI
                     AKTVFEELLTSDKDAETIVTEKNLIVVRDDKEIERIVDEAIANNQDAVTKYKSGKDRA
                     LGAIVGYVMKVSKGKADPELVNQMLLEKLGPLPPKS"
     gene            251188..254697
                     /gene="dnaE"
                     /locus_tag="IEDFFNNI_00228"
     CDS             251188..254697
                     /gene="dnaE"
                     /locus_tag="IEDFFNNI_00228"
                     /EC_number="2.7.7.7"
                     /inference="ab initio prediction:Prodigal:002006"
                     /inference="similar to AA sequence:UniProtKB:Q9XDH5"
                     /codon_start=1
                     /transl_table=11
                     /product="DNA polymerase III subunit alpha"
                     /protein_id="X:IEDFFNNI_00228"
                     /db_xref="COG:COG0587"
                     /translation="MQDFAHLHLHTNYSMLDGAIRIKELMQHVKECGMSSVAMTDHGN
                     MFGAVEFYNEAIKQGIKPIIGSEFYVSPNRKQETEMVKIADGNAYHLILLAKNEEGYK
                     NLIRLSSKSYTEGFYKKARIDYDLLDRHSEGLVCLTACLAGEVNRKILEGKIDESFQL
                     AGKLNEIFRKEDFYMEIQNHGIPEQMTVAKQVYEFGKKTGIPLVVTNDSHFLKKNDQE
                     AQDILLRIGMQKRITDPMEFGFNGEFYVKNGDEMAKIFPEIPEAFYNTLEISNKVNLK
                     LQFGNYLLPEFEVPEGYDADSYLEKLIWEGIERKYPNLSPEIKERVIFELNTIKNMKF
                     AGYFLIVQDYINYAKRNGIPVGPGRGSAAGSIVAYALGITNVEPLQHNLLFERFLNPD
                     RKDMPDIDTDFCVERREEVINYIRRRYGEEKVGQIITFNSLAAKAALKDVARVLNLPF
                     GEANEMTKAFPNKLGMSISEALSTSSELKNFSEKDDINHKIFAIAQRLEGNYRQPGRH
                     AAGVVISPYPLEEVVPLSTVAEKEKPGVRAIVTQYDKNNLESIGLIKMDILGLKNLTT
                     LDYAIKLIEQRRGIRINLDEISYDDANTYSLLRKANTLGIFQLESTGITDLVAKSQVS
                     NFDEIVALIALYRPGPMGEGMLDEYLDRKSGKKQVTYPHPSCEPILKETFGVPVYQEQ
                     VMSISRVVGGFSVGDSDVLRKAMAKKKADLMDKLKVQFVEGAVKQGIQEKVAKDLFEQ
                     LERFGGYGFNKSHSVAYAIITYQTAYLKANYTIEYLTALLASDHGKTTDIVKYINNAR
                     EMGIQILNPDVSESQASFSVIDNTTIRFGLSAMKGVGETAANSIIQARTKVGSFRTLQ
                     DFALNIDTRLINKKVFEALIQAGALDSFGYTRKCLFESVDSILTFAQKEQERANEGQF
                     SLFGNEESSFSLNLPKDALEWEIDEKLKREKAIAGLYLSGHPLDKYEKQLKSLKTIPI
                     EKFDDLKSGTKVEVAGVISSKNIKLSKRNEEFANFKLEDRTGEIECVAFAKTYQKYKE
                     FIKEDQAIFIKGDLDKIEVGDAELRGQVKVNSIEILDDATIEDKLEKSLHLRLEERHT
                     EDPELVPKLYALLACYKGESSVYFHIVENQEEKRVIRAHDTYSIQPINELFLRLADLL
                     GDRSVFYSVGEQLKVINKSQAAG"
     gene            complement(255670..256569)
                     /locus_tag="IEDFFNNI_00229"
     CDS             complement(255670..256569)
                     /locus_tag="IEDFFNNI_00229"
                     /inference="ab initio prediction:Prodigal:002006"
                     /codon_start=1
                     /transl_table=11
                     /product="hypothetical protein"
                     /protein_id="X:IEDFFNNI_00229"
                     /translation="MKKFLLIIIWTAFHLSMEAENNKVLNYLVPVKTDQLENKITSTF
                     GESRGDHFHNGLDISSANEPVLAMADGKVLYSRYTEDHPFEDELGTGNSVWLDHGSGN
                     FTAYYHLKDGRISKLLKPDGIKAGDKIGITGNSGHSSGAHLHFVVLRKYGLEILDPMK
                     FLSPIPDSSAPEISSLLVHVNGKFTNINDGDNINLSKEFPFTISIIDAGEKKSQRRGI
                     TKVQYFLNGETLQSADFSALQYSASEWKNPDGFSFTNLYYKDQYLVGNLNLKSGENTI
                     KVVAWDFRGNVSERSFTFYVSRI"
     gene            256607..257512
                     /locus_tag="IEDFFNNI_00230"
     CDS             256607..257512
                     /locus_tag="IEDFFNNI_00230"
                     /inference="ab initio prediction:Prodigal:002006"
                     /codon_start=1
                     /transl_table=11
                     /product="hypothetical protein"
                     /protein_id="X:IEDFFNNI_00230"
                     /translation="MNLSKDKTLDLVSRCGDGEEDALRQFFEIYSEDIYNFPMKIFHL
                     SEDDAGDFFIYAFERLKTGSRFGSFKGKSSFRTWFYSVLRNMLIDWQRTKRELKVTNL
                     GKISKEGKEYATIEDEPDTRPEMQEEASEFSDRFNQALEEIGVDKRVIFKLSYIYYLN
                     LNEDEVQYLLEKTGLSPEALKEKILHLRAELSNREEENIRMEDKITSLYLNILELKEK
                     QQNTAKIAPILPMEVDKTSHALKKKYEQRKRLLEKKKKGHFLARTPYREVAELIGISE
                     GNVSVTLLRLIEKIQKKLDFSDLDF"
     gene            257548..258276
                     /locus_tag="IEDFFNNI_00231"
     CDS             257548..258276
                     /locus_tag="IEDFFNNI_00231"
                     /inference="ab initio prediction:Prodigal:002006"
                     /codon_start=1
                     /transl_table=11
                     /product="hypothetical protein"
                     /protein_id="X:IEDFFNNI_00231"
                     /translation="MDSGSEINQENELLLSLLSGEEAGSDIDIKLQNQLIQMEESIQA
                     GINASTLSYLYEASKKGKFSELQESIDLQKADLTGYLTKEIPEYLKRYVSLELARKSA
                     PKESIVVKLGKSGARIFESLVESLQINTRVDYAPSMRSALTKDPSEFVVFEEKVLDNS
                     KFTYQLVQETPETAFLSVKIESPDANSFQRVNLYKDTRFILSNQFNNEGIANFSGLRE
                     GKYTVEFQGKENSKSLDLFILLEV"
     gene            258420..260249
                     /locus_tag="IEDFFNNI_00232"
     CDS             258420..260249
                     /locus_tag="IEDFFNNI_00232"
                     /inference="ab initio prediction:Prodigal:002006"
                     /codon_start=1
                     /transl_table=11
                     /product="hypothetical protein"
                     /protein_id="X:IEDFFNNI_00232"
                     /translation="MLNLIIDRVGSVNVFNILDTSGSGSESHLQSTIDEDLILEYIKE
                     IENLVRVSNAVNSKGMNHKTLETEILHELKILGETFYDQFFPAPIQEKLRLTTEKYLH
                     LNIDPKLGVIPWELLHDGTCFLSDKFFIGKTVRGESSQNLFKEKEKLRMLIVADPTED
                     LEWAQKEGEQLFRVLSEKVSSSRLEIEFIGGRQVTKLKLLSLIKGKNIIHYSGHLYFS
                     DDPLENGWQISESKILKAREIKNSGFNTDLVFSNSCQSNSNASRTLNSDLMNNFAGAF
                     LMSGIKSFIGTNWEIIDNQNTIDFTIQFYSYLFSDKSIGESLFLAKEYARRTFDTNDL
                     TWTNYSLHGIPNQQVILDPTKGKTIQKIINPTLISKFYPSNIAVSYYSFIQKQKEETE
                     SPFELIRSLIDSFEEFSKIVGGIIFSDHQHHSLGKYIPNNPDDAVEVKKWWELIYQCL
                     LDFRKLEISPLISNIQEVLQVNKDTIQKMIQWIELYRRGQILRDSADGYLISFQYYYE
                     NLLMELEELEKTSIFLVSTNSNNHLFFRGLKPETSLVVAPVVKQDYIGEQIEKFRGKV
                     IVFNENKMTIVPMLCSVIENSETKDLELSFPGFKSEKKSIQNT"
     gene            260254..260940
                     /locus_tag="IEDFFNNI_00233"
     CDS             260254..260940
                     /locus_tag="IEDFFNNI_00233"
                     /inference="ab initio prediction:Prodigal:002006"
                     /codon_start=1
                     /transl_table=11
                     /product="hypothetical protein"
                     /protein_id="X:IEDFFNNI_00233"
                     /translation="MSLCQPGKGNFSCGSCCGIFNLDLKPEEIQKLILERTEEFKNSV
                     DFQRPWTMAEYRKVREKKEESIGRKDEHTYNCPFLGAFEKKIGCMIHPTFSGDPLSQN
                     YSFYGSSICQGYECRNMERKSSLFWENLLGEMELDSFTYSAIASDYKTLDLIEETFFQ
                     KGISIEVLFQSKKDLLKRLILRKINQNVAMMNTSFEIPMEEKSGSAIQRLTQRLNLIS
                     APNLLNEINL"
     gene            complement(261952..262269)
                     /locus_tag="IEDFFNNI_00234"
     CDS             complement(261952..262269)
                     /locus_tag="IEDFFNNI_00234"
                     /inference="ab initio prediction:Prodigal:002006"
                     /codon_start=1
                     /transl_table=11
                     /product="hypothetical protein"
                     /protein_id="X:IEDFFNNI_00234"
                     /translation="MEKEIKEALNFAIGAAKSLREQADSILLKVEKEFKELASKGAQD
                     QSEVAKNLRKYIEDALHSVEGVAGQVNSKVEEVKSKVNQGVSSTKVPLNGSKGKAETA
                     GKH"
     gene            complement(263445..264449)
                     /locus_tag="IEDFFNNI_00235"
     CDS             complement(263445..264449)
                     /locus_tag="IEDFFNNI_00235"
                     /inference="ab initio prediction:Prodigal:002006"
                     /codon_start=1
                     /transl_table=11
                     /product="hypothetical protein"
                     /protein_id="X:IEDFFNNI_00235"
                     /translation="MKTKLAKIIPFIILSFCLMNVSFEPIFYDPKDVDSMEALLEGSG
                     REHAAQWGIERGLISKIQLTSKVMEELNEKTIPSDAQLEATVDRISRILLGQKIMLFI
                     YGFLIFLSVTSFLALHHKAWFYTYLNRSLYLISVLPILMSLQYPLKSIPQTPIVGTIS
                     SLFLFVLTILLIYMFFTISKVYENQADRFAVFQTAQNGEEGEFQSASSSKISWIPMLF
                     HFSGIMITGILLGNLIYIPIFLLQKHYSFEFGILLIVLLLLMMTFYIRNYFRMGKNEE
                     LTSTGNITLSVSYLQFRIIRNTIFIVFAVLGVTLFVVLLFTILSMNTWILDLASRRGL
                     "
     gene            complement(264462..265475)
                     /locus_tag="IEDFFNNI_00236"
     CDS             complement(264462..265475)
                     /locus_tag="IEDFFNNI_00236"
                     /inference="ab initio prediction:Prodigal:002006"
                     /codon_start=1
                     /transl_table=11
                     /product="hypothetical protein"
                     /protein_id="X:IEDFFNNI_00236"
                     /translation="MSSNQVYTFQFISKDTSLSVHILFTSVIDIQQAKIEKLEVVAVG
                     KSENIESVQLSVSTHKDIVKVCQKLKYEGKQLKNLTNRLVELFQTNGKSDDFMEQLIH
                     YFNGKDNDKIKYILNQVISQAAGNSKPDIQFFYTIIDRSRLNEENQKDIFEGSSLEEK
                     NEDTSSEPTSFEIKKPVETLEQFIPSGARVIPMKYVLSPVSGIQISTLKPGDKIMIQL
                     LKSDSSSQSIIETMKLETPEGQIRPLPGTVVASKNNGVENETVIQIGSDIFGKIYEEE
                     NSIKVRPYSGEKPILIGEKSSSPKNKTKISETQEDSGLMITILIALGILGISMTAIFS
                     FLF"
     gene            265602..266975
                     /gene="lolE"
                     /locus_tag="IEDFFNNI_00237"
     CDS             265602..266975
                     /gene="lolE"
                     /locus_tag="IEDFFNNI_00237"
                     /inference="ab initio prediction:Prodigal:002006"
                     /inference="similar to AA sequence:UniProtKB:P75958"
                     /codon_start=1
                     /transl_table=11
                     /product="Lipoprotein-releasing system transmembrane
                     protein LolE"
                     /protein_id="X:IEDFFNNI_00237"
                     /db_xref="COG:COG4591"
                     /translation="MKVNLFRGSLIFLVTSRYIRGSRVAGLLSLKSRLSFIVMAVGVS
                     LLIVVLSIFNGFQRQVKESLWQGGPHITVENKFDSGDIKNYEKIIAWLSRNPYLKDRI
                     VSIGGSITSHGLIQNTNSFIPIMVRALPVENIHDLVGNKLTNFPRIVHHNREEIARYN
                     VENQVLIGKEMAGIYDFDLGANLTMAVPGGRFSLGKGVDVSIKTFRTVGFFKTGYYNY
                     DTHYVFLSLPVAQKFFNLKDSVNQIAIKVKSLDDLQNCKKEILKEFRNPDFENEIGYS
                     ASFSVRTIAEEQENFFTALKLEKTIISIIVFLFIILAALGMVASVYSLVRAKRKSIGV
                     LKALGLPSSGVLLIFTLNAMVVGVLASLVGGVSGIFIASNLETIVNGLSELINMVGYY
                     FYHSEWTNVELVPKDVYYFDHIPVDIDISFIFMVTTAATILSGIAGYFPARWAAGLNP
                     VDTIRND"
     gene            266977..267654
                     /gene="lolD_1"
                     /locus_tag="IEDFFNNI_00238"
     CDS             266977..267654
                     /gene="lolD_1"
                     /locus_tag="IEDFFNNI_00238"
                     /EC_number="3.6.3.-"
                     /inference="ab initio prediction:Prodigal:002006"
                     /inference="similar to AA sequence:UniProtKB:P75957"
                     /codon_start=1
                     /transl_table=11
                     /product="Lipoprotein-releasing system ATP-binding protein
                     LolD"
                     /protein_id="X:IEDFFNNI_00238"
                     /db_xref="COG:COG1136"
                     /translation="MSLIKVRNLVKNYHILDKEFKILDHLDLDVEEGEIVSVEGKSGI
                     GKSTLLNILGSMDSSDSGEVNVCGVLLDQISEIGKEKFRAEKVSFIFQHHLLLPDFTA
                     LENVSIPLLINGIQPGKARQMSIEMLDRVGLRERHDNFPSQLSGGESARVGVARALVA
                     GKKLVLADEPTGNLDRENSRNLMALILELQKEFRFSMVIVTHDMELASLVHKRNQLSG
                     GKLQPIL"
     gene            complement(268725..269396)
                     /locus_tag="IEDFFNNI_00239"
     CDS             complement(268725..269396)
                     /locus_tag="IEDFFNNI_00239"
                     /inference="ab initio prediction:Prodigal:002006"
                     /codon_start=1
                     /transl_table=11
                     /product="hypothetical protein"
                     /protein_id="X:IEDFFNNI_00239"
                     /translation="MKKRRSLFNKPNSIQKQILKKILRLFYFVFILSILFTNITCEQN
                     TKNKIQKVLSNRQIPVEEKIRQTSFLLLGDRLKEIEISPNFAPDGSATGSLVITLSVG
                     GNTALTFLGQKEYKERMKLEAALLSFRVLQTLKGLPIESLRVSIVKPYYVKNSETDSI
                     EEFEVFRAKMEKNSLTRIQGFETVDSFAADSYDSPEPEVLDVMVQIVQTWKVELDELN
                     RVELN"
     gene            269928..270212
                     /locus_tag="IEDFFNNI_00240"
     CDS             269928..270212
                     /locus_tag="IEDFFNNI_00240"
                     /inference="ab initio prediction:Prodigal:002006"
                     /codon_start=1
                     /transl_table=11
                     /product="hypothetical protein"
                     /protein_id="X:IEDFFNNI_00240"
                     /translation="MKPKKISNDDLESLITGVKSQSIEVVGNYLYKGFRIQVSKYNLS
                     GAERVQLLYQKRRNNGLCIVCGNKVTKKNPSSGKLYRLCEHHRKTIDKKK"
     gene            270430..271068
                     /locus_tag="IEDFFNNI_00241"
     CDS             270430..271068
                     /locus_tag="IEDFFNNI_00241"
                     /inference="ab initio prediction:Prodigal:002006"
                     /codon_start=1
                     /transl_table=11
                     /product="hypothetical protein"
                     /protein_id="X:IEDFFNNI_00241"
                     /translation="MIKKSGLEINFKLNFLLGYSAFQLIKPNNRLETVFTFPKTTQKG
                     QNTTFLRVIVSFLILFCFAGSLSANSLFETQAENLLRIAEEAYKDRKFHKSIEEIKNF
                     LILYPSSKFKNKAYQVLKDNYSRLGRPEKVLEINLYQYAQEPTSSLGLNALFEAGKLY
                     LEIGEENKAKEVFKSICNQSFSRELAEKASLELSEREILNDSHTEIQECAEK"
     gene            271154..272371
                     /locus_tag="IEDFFNNI_00242"
     CDS             271154..272371
                     /locus_tag="IEDFFNNI_00242"
                     /inference="ab initio prediction:Prodigal:002006"
                     /codon_start=1
                     /transl_table=11
                     /product="hypothetical protein"
                     /protein_id="X:IEDFFNNI_00242"
                     /translation="MSTGIFQIVNFQKGSYIIVEGKKDSPSFFIIREGKVKIGRENPV
                     VGEDPNSVQGPGDFFGVVAAMSQHAQIESAVALTDVSVIEVSYDQFGTLIQRNTPVAM
                     KIIRYFSMKLRQFDQTITRLTFRSAVEEDPNELYNIGENYFNQKNNHHAAYAFQKYLQ
                     YLPNGPFATQAKLKLQTMNQPMQSPVIDLTKFNRMYADNEMIFCEHEPGRELYIIQNG
                     KVKITKIVDKNEVLLAVLQNGDIFGEMALLDNKPRSASAIAWGHVQLLAINKANFEGM
                     VKAQPQLATRLITLLSERIWTAYKQLANLMINDPQGRIADTLLTLVEKNRIKITPKVL
                     YNFEIGTKDLIKMVGLSYPKDENLVLDLLTKNKWIKLDQGKLSCTDLVELEKLVHVYR
                     KKSQMENKLKKRV"
     gene            272392..273078
                     /gene="alkA"
                     /locus_tag="IEDFFNNI_00243"
     CDS             272392..273078
                     /gene="alkA"
                     /locus_tag="IEDFFNNI_00243"
                     /EC_number="3.2.2.21"
                     /inference="ab initio prediction:Prodigal:002006"
                     /inference="similar to AA sequence:UniProtKB:P37878"
                     /codon_start=1
                     /transl_table=11
                     /product="DNA-3-methyladenine glycosylase"
                     /protein_id="X:IEDFFNNI_00243"
                     /db_xref="COG:COG0122"
                     /translation="MSSPNSSQSTNFKKRSSNVLENREVRLKKASSWLRKKDPITKKL
                     IDSIGLCKLKTIGTPYQVLIKSVLGQQLSVKVALTFERRLISLVGSKKIPSPEQILKI
                     PNDEMRKIGVSQAKTETIKRIAEAYLKRSITDSKLHKLEDSDVLKLLCSIKGVGPWTA
                     EMVLIFALDRWDHFSINDLILRKSVEKHYGISKDNKKEIQLFLNTYSPYRTILSWYLW
                     ADIDDGEGWG"
     gene            273926..275362
                     /locus_tag="IEDFFNNI_00244"
     CDS             273926..275362
                     /locus_tag="IEDFFNNI_00244"
                     /inference="ab initio prediction:Prodigal:002006"
                     /codon_start=1
                     /transl_table=11
                     /product="hypothetical protein"
                     /protein_id="X:IEDFFNNI_00244"
                     /translation="MMRNLIVVFILLQACSAEHLYNFSNPETREYWFRFLIQQGDIIS
                     EIDMETEIRTETIGFETEVSDEDLDSLGLQWTLLQGAPRARTYGVNVGTDRNDFIYVA
                     GDTNEALFQEQLIGRRDVILGKYDSHKNIIWRRQIGASQALLQVKDFGVDPNGNSYIL
                     GLTWNDFAGPASGKSELFLIKFNSEGTQIWAKRVGNRGLYDMYPHKMAIDQLGNSYVI
                     GNSTGSFEGNTTRGCTFILKFDTNGNQIWVKQIVITGAIIIPNGVTIDKVTGNIYMTG
                     SGNVNFETFSSLSADTSFLFIFKYNSNGSRQFFAQLGFTSSITEGISISLDPLSNVFV
                     GGKTNFDLESGEQTNFRGFLVKYDSSGVLQWIRYFGPIHLDKQTVVNAILTDEVGNVF
                     LTGRSNANLLDEVQSSIGNENLFLTKHNSSGEIKWFQQVGTAETSINSRGLARDSEGS
                     IYCTGYSNGSINKVSKIGFQDLFLLKYR"
     gene            275436..276131
                     /locus_tag="IEDFFNNI_00245"
     CDS             275436..276131
                     /locus_tag="IEDFFNNI_00245"
                     /inference="ab initio prediction:Prodigal:002006"
                     /codon_start=1
                     /transl_table=11
                     /product="hypothetical protein"
                     /protein_id="X:IEDFFNNI_00245"
                     /translation="MNRNRNIIHVGLSDLFLPITVRSKSEIFQFQSNLEELGIEITST
                     NYAPNQNVLTRQLSQSVLTVQVLNAGPNITQLLVVSENPEVSLESIEEDFERVLEAFD
                     KVWSIQGKNVVKSDLTVRLLTDSSTEHAFGEIWEKRLRQNRDGLQQLGRPILGGGLRF
                     VLPPLNNQDPEDHGIEIKIESFFPDPRKVFMETIFLWSAPRIIHEKWGASDRIQKVIQ
                     YVEQHLIPFLDQT"
     gene            276362..276778
                     /locus_tag="IEDFFNNI_00246"
     CDS             276362..276778
                     /locus_tag="IEDFFNNI_00246"
                     /inference="ab initio prediction:Prodigal:002006"
                     /codon_start=1
                     /transl_table=11
                     /product="hypothetical protein"
                     /protein_id="X:IEDFFNNI_00246"
                     /translation="MPQGLEADTFQGKAYVGLVPFRMKGVRPIFLPPLPWVSYFSELN
                     VRTYVKTQGKPGVYFFSLDAGNRIIVEVARKYFHLPYLNADIHFKREGIKKEFHCFRI
                     DSRANPGEFHVLLRKFINRNKILWKIGSQKDIVFIV"
     gene            277361..278119
                     /locus_tag="IEDFFNNI_00247"
     CDS             277361..278119
                     /locus_tag="IEDFFNNI_00247"
                     /inference="ab initio prediction:Prodigal:002006"
                     /codon_start=1
                     /transl_table=11
                     /product="hypothetical protein"
                     /protein_id="X:IEDFFNNI_00247"
                     /translation="MLAHIRPNQLFCTDKDREQSLRTLGMMLELSEKCYVFGKYFFID
                     AFDSEEYPFLLRKGFDLMGIGMDSENVGSILKGYIISGSYEGKELLDRIVIFEGIETI
                     QKELPISVFLERVASYFGESYQKNFWDFVNQKRKEIDTILLNDFYAEFYNSKPQIDSD
                     ILLSRAFHSLSYNELKDLLRQVSLPDLAEALKSVREKLVIQVLGFLDRESSRWLMKEL
                     MRSDDSHDSSEKIKEAQLKILGIVASKKELNREF"
     gene            complement(278818..280956)
                     /locus_tag="IEDFFNNI_00248"
     CDS             complement(278818..280956)
                     /locus_tag="IEDFFNNI_00248"
                     /inference="ab initio prediction:Prodigal:002006"
                     /codon_start=1
                     /transl_table=11
                     /product="hypothetical protein"
                     /protein_id="X:IEDFFNNI_00248"
                     /translation="MVRFNFFQGQILFLLGIFFVFNHCMQDSEPPHVSAISGVIDLTS
                     WNFEQHGPVALQGDWIFRWKEFIKNPKIDSEKNRIMPVPKAWTRIQEPNGKNYPGTGI
                     ATYFLKVILPENLSSNNLAILAETSETAYEVWIDDNKIGAQGVPGETADTSTPEWNVK
                     ILPFQINKKEFQIRIPLSNFYHARGGLTARLILGNEDQIIRLRERRMTMDVFLLGFLV
                     AMALYHFTLYFLRKKDAALWYFGTICFVFCFREISTGQNLIQVIIPDISYNVHMRIVY
                     LSFYLLTPITAAFLRALFPEELKKEIYYGIVFISSIFSLIVISQDPVLFTATIELYYL
                     FTFFCFAIGFYVLMLALIRKKPGAIAILVGMLGIFLSYSQDIFYTKRIIPTFILAPFG
                     LIALIFSEAYLLAKRYSLAFNAVEDMSESLKKINSSYKLFVPKELLKILNKHDILDIK
                     LGDIAEEEMSLLYNEIRTFSDFSEKITGKENFEFINSFLGKVGPAIRERDGFIDKYFG
                     EAFLALFPPEPEKALESAIEIQRILREFNRERIANGKDPIRSGSGIHTGPILLGTIGE
                     TERMESTVISSSVNVASKIVQLSRTYESSLLITDSTLFRLTNSSEYFYRVVDRVQIRD
                     QRSIYTVLEVLNGLPENLIDSYMKTREEFEHGILLFREKHFEEACLIFNRILEKNRVD
                     QAARVYLEKSVHNCRFGVPENWQGITLLED"
     gene            281512..282693
                     /gene="rlmCD_2"
                     /locus_tag="IEDFFNNI_00249"
     CDS             281512..282693
                     /gene="rlmCD_2"
                     /locus_tag="IEDFFNNI_00249"
                     /EC_number="2.1.1.189"
                     /inference="ab initio prediction:Prodigal:002006"
                     /inference="similar to AA sequence:UniProtKB:O31503"
                     /codon_start=1
                     /transl_table=11
                     /product="23S rRNA (uracil-C(5))-methyltransferase RlmCD"
                     /protein_id="X:IEDFFNNI_00249"
                     /db_xref="COG:COG2265"
                     /translation="MKPPVNQSCQHYPECAGCDRLHIGYEKQLQHKQEEIEKRFKGFK
                     SLEIRQIIKSPKDQMYRHKVQLPFGHRKIGKKSVLTLGLHNKENTFIIDQKECRIQDE
                     DLTTVAAAIRHWARNENLEPYHEKKGSGLLRHIVLRKANATQEILVGIVTNESEIPGR
                     KKLTDRLYSYIQQFLYKENSKADVVGILQNVNRKNTKVVLGEKEVTWYGRHFVKEKIG
                     KLDFQIGLSTFFQVNPFQIENLYNLILEDLPENKCVVDAYCGIGTISLYIASKSKKVI
                     GLEENSSSIRSAIGASKANGIENVHFIKGKVLDTLRAALNENSDVVVLDPPREGLDAE
                     TKSILLNSKVNQILYVSCNPETLLRDAIELTKSFKYEKITPVDLFPHTSHLESVSVFT
                     K"
     gene            complement(283748..286063)
                     /locus_tag="IEDFFNNI_00250"
     CDS             complement(283748..286063)
                     /locus_tag="IEDFFNNI_00250"
                     /inference="ab initio prediction:Prodigal:002006"
                     /codon_start=1
                     /transl_table=11
                     /product="hypothetical protein"
                     /protein_id="X:IEDFFNNI_00250"
                     /translation="MISAIQLLNFGKFKGKEFELSNSATVFLGKNESGKTTIFDALRL
                     AIGSRFLTASQEPKKSILSRYGETCLEGYNILGKVPGLSKDSAPQFVHCVSLREGELE
                     FAFNNDKLIKPDFLRSKLLNNGVNLEGISSSFKKIHSPKTGSKDADHFNDLKEEIVNL
                     QTKRSKLILEIENLHSRNKNNSEKEEKHFKDQNKEIEIKNKLAQIEKNSALDLKIQKK
                     IQILECISEIQRLKSIEESIRKNLLYSKDESAGFDSFQKEIEKSKNNASSFELLLKDK
                     ENTINSKKKELNDYKTQLSILQKLKQKAEEWFDKIDTILKEDGFSEEIKTTHSNPLHQ
                     LLGLILSGLGFCGVLGSFALFLFSKLSLTMFLSGVFLSGGLIILGLWLFSHKKESVNF
                     RYSSEKEKNFVLKISGQWNLTFPEYSIPLMEKIENLRQFFSKQIQNFDLKTAQVESIE
                     KEIRFLTEELDPIRSNLKLEAEKISNLESKRNSWLNDRRSATIQDYHKQVAEFQTQSK
                     YFSEGLKKILTEHSSHSLEDLEIKQKTLIATMEDVPNEFPNDPERQFRDSKKRELEKE
                     LQSLDNELKKLNTAIQVEDARIQDLLPEKEKDLKDTILSLFEKELEFSKIESKRKSAK
                     IAQELFEEISKDQSTQFVLIASEIGKEIDLLLPKRSVILEAIDKKDLIKMQDEAGTFR
                     SIDHLSGGTLATFYLIFKLFLARKTVPKKGILLLDEPFVHLDRGRIESAFFYLKKFQE
                     ETEYQICFFTKQEEIADTVLRFFKDSKKISL"
     gene            complement(286065..287150)
                     /locus_tag="IEDFFNNI_00251"
     CDS             complement(286065..287150)
                     /locus_tag="IEDFFNNI_00251"
                     /inference="ab initio prediction:Prodigal:002006"
                     /codon_start=1
                     /transl_table=11
                     /product="hypothetical protein"
                     /protein_id="X:IEDFFNNI_00251"
                     /translation="MIRFLHTADLHLSLKEKVYSLSVLKEIVSTAKTEKCTHILFCGD
                     LFDRNSDIASLKEDVKEILTSFSGKILFIPGNHEELGISEGSYPISADLSPISYPQKN
                     DRFKLWFEEIDGVDAEFFGFPFRRNLDYSNIQFNEKKTLYRIALLHGTDTKLVEYLGP
                     SPEDADSILDSKPFLDAKFDYLALGHIHSERSEKIGSLLIAYPGSPRIVSSGEFGPRS
                     VNIVTLGKNGTPVLQKKIISSAGEFKEFSLSANLAGQIPELSKIPALISELDFVRIKI
                     SGIVEDEHIVSETLDNFSKSLICRKLEIKTNDLKTSSALIDNPIAKVFYDKLMDKKSN
                     WNGQNSPDWNEVLVLGLEQIEEFSGKK"
     gene            287727..288974
                     /gene="ccr"
                     /locus_tag="IEDFFNNI_00252"
     CDS             287727..288974
                     /gene="ccr"
                     /locus_tag="IEDFFNNI_00252"
                     /EC_number="1.3.1.85"
                     /inference="ab initio prediction:Prodigal:002006"
                     /inference="similar to AA sequence:UniProtKB:Q3IZ91"
                     /codon_start=1
                     /transl_table=11
                     /product="Crotonyl-CoA carboxylase/reductase"
                     /protein_id="X:IEDFFNNI_00252"
                     /db_xref="COG:COG0604"
                     /translation="MSQIESVPIGTLPPLGQVPKKMYAQVVRPERYGDPITAIQEELI
                     DVPEIAPDEVLVAVMAAGVNYNNVWAALGFPVDVIGARNKKGEPEKFHIGGSDASGIV
                     YKVGADVKNVKVGDEVVLHCGIWDKNDPWVKAGKDPMFAPSQLIWAYETNWGSFAQFC
                     KVQDHQCLPKPKHLTWEESAAYMLVGATAYRMLHHWKPNDVQKDDVVLIWGGAGGLGA
                     MAIQIVKAAGGIPIAVVSEDDKIDFCKKLGAAGVINRKKFNHWGALTSEINKTEKFIE
                     WTKAAREFGKAIWDIAGKGNNPRIVFEHPGETTIPTSMFVCETGGMVVICAGTTGYNA
                     TVDLRYLWMRQKRLQGSHFANDENSKGLNDLVIDKKVDPCLSKTFAWNETAHSHQLMK
                     ENKHPAGNMSILVGAEKTGLGKK"
     gene            complement(289104..289724)
                     /gene="IMPDH_1"
                     /locus_tag="IEDFFNNI_00253"
     CDS             complement(289104..289724)
                     /gene="IMPDH_1"
                     /locus_tag="IEDFFNNI_00253"
                     /EC_number="1.1.1.205"
                     /inference="ab initio prediction:Prodigal:002006"
                     /inference="protein motif:HAMAP:MF_01964"
                     /codon_start=1
                     /transl_table=11
                     /product="Inosine-5'-monophosphate dehydrogenase"
                     /protein_id="X:IEDFFNNI_00253"
                     /translation="MFFWITKGVSETYIPTVQSEIIHPLHSISPNTSTKKLETGDNLE
                     YKLEKGIHSEYKSNSSLRKSGLNSIESLSTLMAKDLMTSPVVSFLEDNPIKRAEEIFV
                     QKRFRHVPVLNQKNTLCGILSDRDWMRWRLEHNPDTTQTIGEIMKTKILSVQIHARIL
                     EISKILFEERIGCLPIINDKIEVIGIITRSDILRAILKMSQIEFLA"
     gene            complement(289726..290643)
                     /locus_tag="IEDFFNNI_00254"
     CDS             complement(289726..290643)
                     /locus_tag="IEDFFNNI_00254"
                     /inference="ab initio prediction:Prodigal:002006"
                     /codon_start=1
                     /transl_table=11
                     /product="hypothetical protein"
                     /protein_id="X:IEDFFNNI_00254"
                     /translation="MSGLVWVENLEVENMQTQSFDQIRSALEDIIFEIQSGCTNCEWY
                     IPVEKIISALNIRKEDYYRIFYNLRNEVHFSSRAAAGFNETHADSLIQLLSKILKIEG
                     ISEEFAKNGIYFDDNYLAELQISLKENIQTRLARHELDRELLLLLSSATLDFDDAFDS
                     YFDDKFNFERIVENGISDFIELKSIQNDYGADVFLKNHIFSILNTKVFHLREITKEYR
                     DRAYYDLFGTFRKKPKKKKSVSVFQEMDPETQRHLDVLGFDAPCTLEELKKRFKELIK
                     KYHPDVNKDGLEMTQKIIASYNYLILRMS"
     gene            290746..292851
                     /locus_tag="IEDFFNNI_00255"
     CDS             290746..292851
                     /locus_tag="IEDFFNNI_00255"
                     /inference="ab initio prediction:Prodigal:002006"
                     /codon_start=1
                     /transl_table=11
                     /product="hypothetical protein"
                     /protein_id="X:IEDFFNNI_00255"
                     /translation="MLPLIAVLVCFLVYFLGYKFYSGYISKSIFDLKNGLNDTPAHKL
                     NDGVDYLPTKPVVLFGHHYASIAGLAPVLGPAVAVIWGWLPAMLWVVFGSIFVGCVHD
                     FGALVVSVRNQGKSIGQVAEDLLGHRARSLFHAIIFFLVSLAMGVFVLVLAEMFSADP
                     KVDLFPSLNTADKIIPSIKNSRDQNVLKQPSSLILKEEEKQRASVNSASHTVTKEKKS
                     SSVTTSKHKSISDNVYSNSIDLKKKSTLTNSTQAQNSTITNSETANEKVHHHPGEIRT
                     EEKPSIRLRSHFPEAVIPSAVIMILAVIMGYLHYKKGMNLTPLTVFSVFGTLGSMILG
                     MQDSVLSWTGLNHVETSPSTGTWKYILLFYAFLASVTPVWLLLQSRDYINSFLLYLGI
                     VLIYLGFFTGGILQNFHSFNAEVIRTTTIGLDLIPFVFITIACGAVSGFHALVSSGTT
                     AKQLDKETDARPIGYGGMIGESLLGLSAVIACTIGFTSSEEWSGFYRSWSGIQGLAPQ
                     VGAYIYGTGRFLLQIGIPETFGQGFIALIVISFALTSLDSATRLLRYNIEEIAESTRI
                     SWIQTFVGNRYVSSLIACIAIGFFAFLEIEQDGKKKPAGLALWKLFGTTNQLLAGLAL
                     LVVTIFLLKLKKKIKVSFIPMLFVLSVTLWAMIKNFLDFLTGPSPNLLLATVGGTLIF
                     LTLWLLLEAVLTWNRIRKV"
     gene            292848..293396
                     /gene="nudC"
                     /locus_tag="IEDFFNNI_00256"
     CDS             292848..293396
                     /gene="nudC"
                     /locus_tag="IEDFFNNI_00256"
                     /EC_number="3.6.1.22"
                     /inference="ab initio prediction:Prodigal:002006"
                     /inference="protein motif:HAMAP:MF_00297"
                     /codon_start=1
                     /transl_table=11
                     /product="NADH pyrophosphatase"
                     /protein_id="X:IEDFFNNI_00256"
                     /translation="MKYCSSCGSSVTYKIPEGDNRSRHVCDQCGTIHYQNPKIIVGSI
                     PIWENRILLCRRAIEPRKGFWTLPAGFLENRETVEEGAIRETKEEANAEINILGLQSV
                     YSIPHISQIYMFFLANLVNGKFSVSSESEEIKLFSIEEIPWEELAFTSVSFALRKYVD
                     SSVKNSLHLGNTRDRKNLPKES"
     gene            293704..295473
                     /locus_tag="IEDFFNNI_00257"
     CDS             293704..295473
                     /locus_tag="IEDFFNNI_00257"
                     /inference="ab initio prediction:Prodigal:002006"
                     /codon_start=1
                     /transl_table=11
                     /product="hypothetical protein"
                     /protein_id="X:IEDFFNNI_00257"
                     /translation="MRNEIRLIVTSFFLFNFSLYSNTFLKTNTEAFSPNWDGKNDVLE
                     FRISKSALPRLSDWELVIKNSGDDIVKIFKADHRRKRGFSFFGLLQDDTQLSPLEITI
                     PELILWFGEDSKGFLLPDGEYKYRLRLVTENNENLLSEEKTILLDSRSPSSEIGVKIR
                     VLFLNGDRNSSRINISQKVFGESSDYFTGEFLDSEGKVVKSYTWKLKDVPSVLIWDGT
                     DFSNKQLSNGIYTYRLIGSDKVKNESISVISDLTIRNEMIGVDMFSDSKIYSYQPGSL
                     KNSARFTFYVSPKLKSDSYEIEVFQKKGNEEKTVYRLRETGEPGTEWKWDLKNQTGDF
                     VSAGTYFCRLTVHSRYERYQSIPSSFEISKESFNLDLSLSTKEFSPDNDGKNDLLRIY
                     LSHQGIPLQSWEITLYEIPPYTSLKRKIKTWNGEGQPGSEIFWEGLDESGVRIGSLSE
                     FYFEWKYTDVLGRESNGKGAEFKTTILVLEEDHSLRISIPESQVEARWWSLPGKIRSL
                     LNEFPGYKIELQSHSSHQGDEEVNQVGTEERAREALEYFFSKTVPFGRIRFRGYGETL
                     PLIPGSGKYEADKNQRIDFYLSL"
     gene            295479..296210
                     /locus_tag="IEDFFNNI_00258"
     CDS             295479..296210
                     /locus_tag="IEDFFNNI_00258"
                     /inference="ab initio prediction:Prodigal:002006"
                     /codon_start=1
                     /transl_table=11
                     /product="hypothetical protein"
                     /protein_id="X:IEDFFNNI_00258"
                     /translation="MCTALIYRNPDLEIFGIGFNRDESVKRKPSLAPKKLESGSIFAI
                     APLDGDYGGTWIGINSSREIFCLLNFYEATLKLLRNPTSRGLLVRSCLLGEVKPESLK
                     SEDLNHYYPFKLLRITLDKTETFVWDGKELITDFYTESFQILGSSFTQGLKAQISREA
                     VFREYYLPKTLPNMDEFLKLSKDFLTSHLPEKGALSSCMHRREAHTVSKTEIVLQKNK
                     CMITYQEGQPCEATDAKVFKTDFTK"
     gene            complement(296485..296838)
                     /locus_tag="IEDFFNNI_00259"
     CDS             complement(296485..296838)
                     /locus_tag="IEDFFNNI_00259"
                     /inference="ab initio prediction:Prodigal:002006"
                     /codon_start=1
                     /transl_table=11
                     /product="hypothetical protein"
                     /protein_id="X:IEDFFNNI_00259"
                     /translation="MKVFRITTLTLILMILISCSQNVKRISYVSVDKPKDGILSNENR
                     SVEFGKFRFGIVYIPPVGVHPYLKEAEMQSGSTTLRNVDVVMRPGFCLLPLMPVVCFT
                     RYSIIVESNPVQSSP"
     gene            complement(296835..297167)
                     /locus_tag="IEDFFNNI_00260"
     CDS             complement(296835..297167)
                     /locus_tag="IEDFFNNI_00260"
                     /inference="ab initio prediction:Prodigal:002006"
                     /codon_start=1
                     /transl_table=11
                     /product="hypothetical protein"
                     /protein_id="X:IEDFFNNI_00260"
                     /translation="MKKLSILGITAVLALYCSASQKIYLLSYGDWKGKKLPEVEKIKG
                     EIKQGEDCGFRFSLSKALENALLNSRYDTILDAEVTHSASMLAPFNCIAVKGFALDSS
                     EIQKENKK"
     gene            297514..298323
                     /locus_tag="IEDFFNNI_00261"
     CDS             297514..298323
                     /locus_tag="IEDFFNNI_00261"
                     /inference="ab initio prediction:Prodigal:002006"
                     /codon_start=1
                     /transl_table=11
                     /product="hypothetical protein"
                     /protein_id="X:IEDFFNNI_00261"
                     /translation="MKAVFGITIYVVLSGSFSVFADYASNGATHLVRVERGIKTNEFL
                     IQALNSTISNLGSEANKALYKRIIQHHVETNQLYFQFDLEKSYSELKRTQDLLVILYS
                     DVIESSRKTIRGELDSLGQKAIRETETKPKKHLEMAYRELSAAEQKKIISDNTRPYLQ
                     PIKLELLYESLKLLKQSRKYVVLLSMKYLSDFPPDPETEDFTGILNEINRAMFSRKDE
                     FAKIHFDNHFHTYSGENLYDSYWQDPALEELEKPLGEIDSAYSRARRNAKR"
     gene            complement(299346..300206)
                     /gene="prmC"
                     /locus_tag="IEDFFNNI_00262"
     CDS             complement(299346..300206)
                     /gene="prmC"
                     /locus_tag="IEDFFNNI_00262"
                     /EC_number="2.1.1.297"
                     /inference="ab initio prediction:Prodigal:002006"
                     /inference="similar to AA sequence:UniProtKB:B0B9D1"
                     /codon_start=1
                     /transl_table=11
                     /product="Release factor glutamine methyltransferase"
                     /protein_id="X:IEDFFNNI_00262"
                     /translation="MQHPDSILTLLKKSEEFLKKKEIPSARLDAEILLADLLNLQRVK
                     LYVNFERLLNETEKNAYRERILERSKNKPTAYITSQKAFYNSIFFVNENVLIPRPETE
                     ELVEKVLSDFKGNIGEQNVLDLCTGSGCIGISLKLARKDWNITLSDISKEALEVATKN
                     AIQILGEEKHIQFLESDLFLSIPKESKFNLIVTNPPYIPISDKAEMMKDVIDYEPHLA
                     LFLENPKDFLSTLIAQAYERLVEGGKLYMEILPSLSETIISDSIAKGWENGKIEKDLS
                     GKERFVILTR"
     gene            complement(301405..301478)
                     /locus_tag="IEDFFNNI_00263"
     tRNA            complement(301405..301478)
                     /locus_tag="IEDFFNNI_00263"
                     /product="tRNA-Arg"
                     /inference="COORDINATES:profile:Aragorn:001002"
                     /note="tRNA-Arg(cct)"
     gene            complement(301481..302146)
                     /gene="crp_1"
                     /locus_tag="IEDFFNNI_00264"
     CDS             complement(301481..302146)
                     /gene="crp_1"
                     /locus_tag="IEDFFNNI_00264"
                     /inference="ab initio prediction:Prodigal:002006"
                     /inference="similar to AA sequence:UniProtKB:P9WMH3"
                     /codon_start=1
                     /transl_table=11
                     /product="CRP-like cAMP-activated global transcriptional
                     regulator"
                     /protein_id="X:IEDFFNNI_00264"
                     /db_xref="COG:COG0664"
                     /translation="MDMMLESMFSKFGQTYEPNQIIFCENEPGNNFFLIQSGKVKIVK
                     TVPNPTKKEDYLIKTLDILEQGDVFGEMAILEEQPRSATAIAISEVKVLNFNRANFEL
                     LMTKNPMLALKILTIFSVRINDAKRRLLILLMDDIQGKVADVFLMLYEKMHAHSDFKE
                     IVLNVSQHDVAEWCAQPVGEVQKVLNTLSKSGKIELYEDKIVIHNIADFQRIVAQKRK
                     PNS"
     gene            complement(302146..303201)
                     /gene="cpoB_1"
                     /locus_tag="IEDFFNNI_00265"
     CDS             complement(302146..303201)
                     /gene="cpoB_1"
                     /locus_tag="IEDFFNNI_00265"
                     /inference="ab initio prediction:Prodigal:002006"
                     /inference="protein motif:HAMAP:MF_02066"
                     /codon_start=1
                     /transl_table=11
                     /product="Cell division coordinator CpoB"
                     /protein_id="X:IEDFFNNI_00265"
                     /translation="MAGPIIRNYKGGSIIYFEKDKAEDIYVLRNGRVILTFPAVDTGQ
                     EVKEDVRIGEFFGVKSALGKYPREETAQVLGSATVLVFKPNEFEQFVAEKTHLILKMM
                     KVFSSQLRQVHKKLKEILGQSDTRNPAFELMNVAEVFYKNNNFPHAIYAFEKYLQHYS
                     GTTYAGRATELLELAKRNSPYPLNMPPLVFEGSTSRVTPETLQNIMKPAVEKSAITAG
                     VDNSITSLYNRAHTLVNVGKHTDAMVIYKDLLNRTDFKFDSERKLVENSLFQLSVCLL
                     KQNDLDSANSSFSTYIKKYPSGESIKESLFHLAEISELQGDRQRARMLYGKVALLPPE
                     KDSISQKSKLKAKEMST"
     gene            complement(303212..304462)
                     /gene="dadD"
                     /locus_tag="IEDFFNNI_00266"
     CDS             complement(303212..304462)
                     /gene="dadD"
                     /locus_tag="IEDFFNNI_00266"
                     /EC_number="3.5.4.31"
                     /inference="ab initio prediction:Prodigal:002006"
                     /inference="protein motif:HAMAP:MF_01281"
                     /codon_start=1
                     /transl_table=11
                     /product="5'-deoxyadenosine deaminase"
                     /protein_id="X:IEDFFNNI_00266"
                     /translation="MEYELVNACIVTKDRWISNGSIVIKDGIIASVNAGGPPAGKRIR
                     LNLNGLYVYPGLINGHDHLLSTYLPRVAPSKPYLNWLPWDNDLKSSIVFSERQQLDPE
                     QLYLLGSYKNLISGVTSVQDHIPHFVQDPFIETMPVRILNRFTLSHSICTYSLDWGDG
                     PEEEYAKALKQDIPYITCIAEGFDSESRDSLKNLYQLGCLGEHTVLVHGIVLSESDIT
                     LIAQKKSHLVWCPEANLFLYERTTDIKDVLKHGVNVCLGTDSSICGSLNLLEEIKNAR
                     KFYQTEYGEDLSPKTLFEMVTSNPAKAFRIEKQLGSIEVGKIADLTILTRNFEDPYLN
                     LCESNLNSIRLVLRDGLPVYGDISLKSFFEESGVRVEKISIENAEKYLVASPGKLLES
                     LVVSLGYKKDLAFFPVQKEFDNFE"
     gene            complement(304481..305113)
                     /locus_tag="IEDFFNNI_00267"
     CDS             complement(304481..305113)
                     /locus_tag="IEDFFNNI_00267"
                     /inference="ab initio prediction:Prodigal:002006"
                     /codon_start=1
                     /transl_table=11
                     /product="hypothetical protein"
                     /protein_id="X:IEDFFNNI_00267"
                     /translation="MFFFVLPKIFAAGSQNPSIYTVQKGDTYFSLGKKFKVDYHKIME
                     WNGKKEKDSLLPGEILKIQKPTSTENQKIVSKNTKSNFVKSESVESSKPNFKFPLKNR
                     APIQNHFTKLSFAPHKGILFKATRHAEVRPASPGKVLVVDEMEGYKKYVILEHKNGYS
                     TVYANLKTVSVNEGETVDPSKILGSLESGKGLYFQLNHGSSAIDPSLQIR"
     gene            complement(305395..307515)
                     /gene="fusA_1"
                     /locus_tag="IEDFFNNI_00268"
     CDS             complement(305395..307515)
                     /gene="fusA_1"
                     /locus_tag="IEDFFNNI_00268"
                     /inference="ab initio prediction:Prodigal:002006"
                     /inference="similar to AA sequence:UniProtKB:P41084"
                     /codon_start=1
                     /transl_table=11
                     /product="Elongation factor G"
                     /protein_id="X:IEDFFNNI_00268"
                     /db_xref="COG:COG0480"
                     /translation="MSTAVAEFKPSEKLLKTRNIGISAHIDSGKTTLTERILFYTNRI
                     HAIHEVRGKDGVGAKMDSMDLERERGITIQSAATYCQWKNHTINIIDTPGHVDFTVEV
                     ERSLRVLDSAILVLCGVAGVQSQSITVDRQMRRYNVPRVAFINKLDRTGANPFRVIEQ
                     LKEKLKHNAVPVQIPIGLENDLKGIVDLVTMKAYYFEGKDGMDIQEKEIPDDLKELAQ
                     KKHEELLDAASMFSDELTEALLEGTPTEEMIKKAIRTGTIELKMTPVFMGSAFKNKGV
                     QKLLDGVLDYLASPVDVKNKALDQNNNEEMIVLESNFEKPLVCLAFKLEDGRYGQLTY
                     VRVYQGKLAKGMTIYNMSNNKKHNVGRLCRMHSDEMEDIDSAEAGDIIALFGIDCASG
                     DTFTDGKLKVSMESMFVPAPVISLTIEAKESKHLNNLAKALNRFTKEDPTFQTHVDQE
                     SGQTIIKGMGELHLEVYIERMKREYGVELITGAPQVAYRETITSKADFDYTHKKQTGG
                     QGQFGRVAGYMEPIPLEETLDYDFVNKVVGGAIPREYIQSVDKGFKSCLERGSLIGFP
                     IIGVRCVINDGAYHDVDSSDMAFQIAGRYAFRQGFNKANPQILEPIMKVEVDGPSEFQ
                     GAILGSLNQRRGMILNTTEEDAYCKTEAEVPLADMFGYSTVLRSSTQGKAEFSMEFSR
                     YAPVPRNVAEELMKKYKVNNKDED"
     gene            307802..309421
                     /gene="ktrB"
                     /locus_tag="IEDFFNNI_00269"
     CDS             307802..309421
                     /gene="ktrB"
                     /locus_tag="IEDFFNNI_00269"
                     /inference="ab initio prediction:Prodigal:002006"
                     /inference="similar to AA sequence:UniProtKB:O32081"
                     /codon_start=1
                     /transl_table=11
                     /product="Ktr system potassium uptake protein B"
                     /protein_id="X:IEDFFNNI_00269"
                     /db_xref="COG:COG0168"
                     /translation="MQPLKFIKRNVNRIAKAFLLLSVARTLCLGFTITILIGSFGIYI
                     SESGRLSYTVSLYLATSSICVTGLSPVLLSELQRSTQLIMMFLIQIGGLGIITFTVLI
                     GVLVVRGLSRSTRLASFVYEATDAHLAKRMRDKKLEQQSAVISPGKKKTEAEASYVRR
                     MLISLFNITLSIEAVGATLLFFCMPETDRLPGTPNRFFLSVFTSISAFNNAGFSIVDD
                     LSFLSKDPLCLLIVQFLIVMGGIGFPVIIFIEKSILEIIQKFMGKVEAVTETFMMRRT
                     VLLGEDPPAWYIFVIATSVRLEGRLEIYRKELFGDANRMQMAIIVLGSLILIHIGGIA
                     ILLIEYNNVETIGKMVFSEKLFNSFFLSVSSRTAGFNTFDITEIESATYVLLCALMFI
                     GGGPQGAAGGIKITTFFILILYLKNVIRPQARVQAWGEDVSKNSVAISTRIYFLATIS
                     LVVFMFLITLANGNRHGIETIFFEVMSAFGTVGLSLGMTAYTNDLEKFLYIALMFMGR
                     VGTFTLLIAFTGHSGLGDLGGKDDGLKIQVG"
     gene            complement(309680..310024)
                     /locus_tag="IEDFFNNI_00270"
     CDS             complement(309680..310024)
                     /locus_tag="IEDFFNNI_00270"
                     /inference="ab initio prediction:Prodigal:002006"
                     /codon_start=1
                     /transl_table=11
                     /product="hypothetical protein"
                     /protein_id="X:IEDFFNNI_00270"
                     /translation="MFFKDSNFTKKNFLKNLFLVREPEIKFLKSSEQTKINISRKISE
                     EEWESFFNRLTTARIEANLTQAQVAKSLGKYQSYISKIESGEKKLFMEDFVRLYKLYN
                     KSPKYFCSVFSK"
     gene            complement(310485..310691)
                     /locus_tag="IEDFFNNI_00271"
     CDS             complement(310485..310691)
                     /locus_tag="IEDFFNNI_00271"
                     /inference="ab initio prediction:Prodigal:002006"
                     /codon_start=1
                     /transl_table=11
                     /product="hypothetical protein"
                     /protein_id="X:IEDFFNNI_00271"
                     /translation="MIYFLESKYSNTNEFNFSKIIESMKGELLGSDIDEIDLLYDNTV
                     IALSELYFEFKDYGTLNYKGLKHI"
     gene            311726..312625
                     /gene="cyoE"
                     /locus_tag="IEDFFNNI_00272"
     CDS             311726..312625
                     /gene="cyoE"
                     /locus_tag="IEDFFNNI_00272"
                     /EC_number="2.5.1.141"
                     /inference="ab initio prediction:Prodigal:002006"
                     /inference="protein motif:HAMAP:MF_00154"
                     /codon_start=1
                     /transl_table=11
                     /product="Protoheme IX farnesyltransferase"
                     /protein_id="X:IEDFFNNI_00272"
                     /translation="MLFQYLKLLRIHQWIKNVIIFAGIIFAKKLTDPESVQRVVAAFF
                     LFSLVASCQYVVNDYLDRKEDALHPEKKHRPLASGKLDPSFALFITGIILPLSLILAY
                     LLYPAFFALVAFYLVFNVLYSKFLKHMVILDVMSISIGFVIRAIAGAVVIHVTFSSWL
                     LLCTFMLALFWGFSKRRGELIILEGNAKGHRKILNEYSTGFLDMMLGIVATMTLMSYV
                     LYVTSTATIANLGTDRLIYTIPVVVYAIFRSLYIIYIKNMGHNPTKAILSDWGVLFAG
                     LIWVALVITIMYSDFGNGIRFEL"
     gene            313340..313843
                     /locus_tag="IEDFFNNI_00273"
     CDS             313340..313843
                     /locus_tag="IEDFFNNI_00273"
                     /inference="ab initio prediction:Prodigal:002006"
                     /codon_start=1
                     /transl_table=11
                     /product="hypothetical protein"
                     /protein_id="X:IEDFFNNI_00273"
                     /translation="MKGIFKKSYNVLFWVLLFLGITISLSFFKASDLKPSISLNEMKT
                     FEGANYDSKNQITVVYFWATWCGVCSANLPLIKFYSQLLEDSSRFSFISVEEGDNLKE
                     LNQYIIENDLKFKVIPANVSFLKEWKVNSYPSFVILDRSGRIRFADSGMMNPFSFFLR
                     IWIVYLF"
     gene            314602..315372
                     /locus_tag="IEDFFNNI_00274"
     CDS             314602..315372
                     /locus_tag="IEDFFNNI_00274"
                     /inference="ab initio prediction:Prodigal:002006"
                     /codon_start=1
                     /transl_table=11
                     /product="hypothetical protein"
                     /protein_id="X:IEDFFNNI_00274"
                     /translation="MEPFKPKPLLNKSELRQIKKSRTRVEGKKVITDDVKKLKSLNVT
                     PDLPKKELVDYYKEPIWIEYYIPRESRFAYEVKYLFIKLIDPKPEPKDVILQEAISKE
                     EFIDVLDVMFRYPEKENLIRSSYVNTFSFLESISANYKQFLKTKDVYDLRVPLFHTEA
                     LMKWEPTVATLEFLGPYTIYNLNWLIRKLNEMEEEFSLEDETISLLIKRRNEYWEENS
                     LPIDEDFELFAALFYEQAFPHRGSEFEDNLLFKDTNKE"
     gene            complement(315543..315905)
                     /locus_tag="IEDFFNNI_00275"
     CDS             complement(315543..315905)
                     /locus_tag="IEDFFNNI_00275"
                     /inference="ab initio prediction:Prodigal:002006"
                     /codon_start=1
                     /transl_table=11
                     /product="hypothetical protein"
                     /protein_id="X:IEDFFNNI_00275"
                     /translation="MFRIISKFFLALLVFGFISTSYAQIGQINPSSISGKYKVSGTNP
                     NGSSYNGSVTISQSNGEYLFTWTVAGQTFTGTGTLEGTTLTVDWGETEPVIYEVKNGG
                     KLLEGTWAGGNATETLRK"
     gene            316564..316992
                     /locus_tag="IEDFFNNI_00276"
     CDS             316564..316992
                     /locus_tag="IEDFFNNI_00276"
                     /inference="ab initio prediction:Prodigal:002006"
                     /codon_start=1
                     /transl_table=11
                     /product="hypothetical protein"
                     /protein_id="X:IEDFFNNI_00276"
                     /translation="MNQNLIMKKNISIQTSISKVWNALIDPEVIKLYLFGTQAISDWK
                     EGGSIIFTGVWNGKEYKDHGTILKLEKEKMFRYNYWSSFSGVANIPENYSILTFELKP
                     EGNFTSLSLTQENFPNPAAYEHSDVGWNQALNILKENLEK"
     gene            317672..318694
                     /gene="pikAII"
                     /locus_tag="IEDFFNNI_00277"
     CDS             317672..318694
                     /gene="pikAII"
                     /locus_tag="IEDFFNNI_00277"
                     /EC_number="2.3.1.239"
                     /inference="ab initio prediction:Prodigal:002006"
                     /inference="similar to AA sequence:UniProtKB:Q9ZGI4"
                     /codon_start=1
                     /transl_table=11
                     /product="Narbonolide/10-deoxymethynolide synthase PikA2,
                     modules 3 and 4"
                     /protein_id="X:IEDFFNNI_00277"
                     /translation="MQRTIALVQKKGSLENISLETEALPEPNENEVQIEVHSIGLNFA
                     DLFAIQGLYSATPQGAFIPGLEYSGVVISTGKKVKNVKKKDKIMGVTRFGGYSSHLNI
                     DSRYVFKLPSKWNFDQGAGFLVQGLTAYYALAALGDLKKGQTVLIHSAAGGVGILANR
                     IAKKLGAFTIGTVGTSSKIDLLKKEGYDKQIVRSSRFKNDLQESLSGTDLNLVLECIG
                     GKIFQESYEVMAPMGRMIVYGAAEMMGEGSSVNWARIAYKYFSRPKLDPMKMVSDNKA
                     VMGFNLIWLYEKVEILTKHLNALVKLNISPPLIGKTFEFDNLNEALKYFQSGTSMGKV
                     VLKVKS"
     gene            319016..319957
                     /locus_tag="IEDFFNNI_00278"
     CDS             319016..319957
                     /locus_tag="IEDFFNNI_00278"
                     /EC_number="2.5.1.10"
                     /inference="ab initio prediction:Prodigal:002006"
                     /inference="similar to AA sequence:UniProtKB:Q08291"
                     /codon_start=1
                     /transl_table=11
                     /product="Farnesyl diphosphate synthase"
                     /protein_id="X:IEDFFNNI_00278"
                     /translation="MNSSSFSKIFHSYKSTFENFLNSQTLSILSKQSAPELFEAMKYS
                     LVAGGKRLRPVLALAAFGGLQNETQNVLLLGASLECIHTYSLIHDDLPSMDNDDFRRG
                     LPTLHKKFSESTAILAGDALNSFAFYFISWIRVENGDHFLHRNLLEILHAGCGAPGMV
                     SGQVYDLQMERENVKENDLTNQSDKIEMLQLTHRLKTGALIKSALLLGNRLRKDWKKR
                     ETSLSQYGEDLGLLFQITDDILDVEGTQESLGKTPGKDQKSGKITYPMLFGMDRCKKM
                     VEELQKNLIFTSSDFVSTEEEQTFFQELPIYIGQRKN"
     gene            319938..320717
                     /gene="tlyA"
                     /locus_tag="IEDFFNNI_00279"
     CDS             319938..320717
                     /gene="tlyA"
                     /locus_tag="IEDFFNNI_00279"
                     /EC_number="2.1.1.226"
                     /inference="ab initio prediction:Prodigal:002006"
                     /inference="similar to AA sequence:UniProtKB:P9WJ63"
                     /codon_start=1
                     /transl_table=11
                     /product="16S/23S rRNA (cytidine-2'-O)-methyltransferase
                     TlyA"
                     /protein_id="X:IEDFFNNI_00279"
                     /db_xref="COG:COG1189"
                     /translation="MAREKIRLDVLLFERGFADSLEKAKSLILSGSVLVNEQKITKAG
                     FKFPKDSEIRILNIIPEYVSRGVYKLLKAFEVFPLQVDGKLCIDLGASTGGFTQVLLE
                     KGAWKVFACDVGYGQLAEKLRNHSSVIVKDRFHLKNLSALEIDWENNRFQTPHPEAIV
                     IVMDLSFISLRSVFPVIQKLRKEKDIPKLECVSLIKPQFEANRNDLVKGILKDSKIRF
                     QIVLSLCRYLKKEIGGFVLGLEWSPIEGRDGNKEILLFWNL"
     gene            320920..322146
                     /gene="oatA"
                     /locus_tag="IEDFFNNI_00280"
     CDS             320920..322146
                     /gene="oatA"
                     /locus_tag="IEDFFNNI_00280"
                     /EC_number="2.3.1.-"
                     /inference="ab initio prediction:Prodigal:002006"
                     /inference="similar to AA sequence:UniProtKB:Q7A3D6"
                     /codon_start=1
                     /transl_table=11
                     /product="O-acetyltransferase OatA"
                     /protein_id="X:IEDFFNNI_00280"
                     /translation="MGQKIENKREEIPSLNGLRAFAITIVFIYHYYFYSGYTAANNNS
                     FLQAFIDMLHHFEVNLFFILSGFLISMALWKEWSDNGKIRYLDFFLKRNYRLLPVYYL
                     FITISYFINRVSYSMSQKWIATKQLSVPNTLMALNVMVSTDNGLRNAWADFVFIGNYW
                     KGPNIHTWFLSITEQFYFIFPFFCGFILFKRDFFTRQCILWFLYLIPGILRIIIYLNP
                     DFFGTDYETLVFRPTHTRADSIVIGVILMDWIVNRKDDLKKYLSGRIVSFLLLLFPIL
                     ILVFINFQSKSIYSFFSGTVRFNLIDFAYILILLSVILFPNTLLAKGLSLKFLVPISN
                     LSYTIYIWHLLLSLISFGAIKFFFPSLFETGLAFFILSLLISFLFTLGVSWIINRFIE
                     EPLSRLFKRLFSTSSK"
     gene            complement(322544..325060)
                     /gene="quiP"
                     /locus_tag="IEDFFNNI_00281"
     CDS             complement(322544..325060)
                     /gene="quiP"
                     /locus_tag="IEDFFNNI_00281"
                     /EC_number="3.5.1.97"
                     /inference="ab initio prediction:Prodigal:002006"
                     /inference="similar to AA sequence:UniProtKB:Q9I4U2"
                     /codon_start=1
                     /transl_table=11
                     /product="Acyl-homoserine lactone acylase QuiP"
                     /protein_id="X:IEDFFNNI_00281"
                     /db_xref="COG:COG2366"
                     /translation="MKRILPTVSNFWNQIPIWVRRSLVTILVLAILIKVLFALLIFWK
                     TPRLSGELKIPGFTQPVSVIRDSYGVPHIRSENSHSAYFALGYVSASDRLFQMEILRR
                     AAKGELSEVLGAELVPTDIFLRQVLLRRTAERMLQESEKVNPQILKELDSFLEGVNYF
                     LKTESLPIEFTILGYKPKPFDRLDVMSALSLLSFSFAEALRNDTLYTILERKLPNRNV
                     SELFPRHDTEEPFSIQQNQPSYSPKKLTENSKVFLPLAKEPKFSKSNELSDLDLVIQK
                     TNWILKELPSLSGSNSWVIGPSRSTTGGAILANDPHIGYGNPGTWYEVHLRTGDHESY
                     GYHLPIFPFPLIAHNVQKAWALTMLENDDMDFYEEILHPTKPNLVKEKGNWVPVQILK
                     ESIQVKGEEPREITIQVTSHGPILSKPIQGYTGPVVSLYWIFHHVSVPLLETIYSLGR
                     CSSLTECNTIVSNLTAPGLNVSYADKNGNIAWWSVGRFPIRKKKTNTRKILNGASGEE
                     DVIGYIPFSQNPKLINPPEGIILTANHLPTYELKGYGKPEGYWQESDRGRRIYELLSQ
                     KKNWTVDDMKKIQTDVHSFSARSIVPLISLEIEEDKNWSGVFKEALDIYRKFDGENTL
                     DSSGATIFHTLNQFVMLNLWVDEFGESNLQIFGQTAERWNAYKSILANPKSDFWDDIT
                     TPDLKETRREILIRSFAQTVRYLAKEHGGSPSTWKWKDAHKITFEHPMGKIPVLDSIF
                     NQGPFSVASGESVINLMNQKEINPKIRPRVGPSKRRIIDLINPENSWSVLPTGNSGNL
                     GSPFYGDQIELFLNGEHRKIRFTQSQIEKDSKYILNMIPK"
     gene            326272..326418
                     /locus_tag="IEDFFNNI_00282"
     CDS             326272..326418
                     /locus_tag="IEDFFNNI_00282"
                     /inference="ab initio prediction:Prodigal:002006"
                     /codon_start=1
                     /transl_table=11
                     /product="hypothetical protein"
                     /protein_id="X:IEDFFNNI_00282"
                     /translation="MNQKTAKLLNKYAELKGISSKQIKREWLVLNEHQKDQKRQEILK
                     ELVK"
     gene            326575..326961
                     /gene="queD"
                     /locus_tag="IEDFFNNI_00283"
     CDS             326575..326961
                     /gene="queD"
                     /locus_tag="IEDFFNNI_00283"
                     /EC_number="4.1.2.50"
                     /inference="ab initio prediction:Prodigal:002006"
                     /inference="similar to AA sequence:UniProtKB:P65870"
                     /codon_start=1
                     /transl_table=11
                     /product="6-carboxy-5,6,7,8-tetrahydropterin synthase"
                     /protein_id="X:IEDFFNNI_00283"
                     /db_xref="COG:COG0720"
                     /translation="MEEIELTKEFRFDAAHLLPNVPDGHKCKRLHGHSFRFKLHLKGT
                     IDPKTGWLIDYAAVSKIVKPLIENHLDHYYLNDVPGLENPTSENLSIWLWNHLKPLLP
                     LLYKITLNETCTSACIYEGPNKNSSV"
     gene            326971..327699
                     /gene="queC"
                     /locus_tag="IEDFFNNI_00284"
     CDS             326971..327699
                     /gene="queC"
                     /locus_tag="IEDFFNNI_00284"
                     /EC_number="6.3.4.20"
                     /inference="ab initio prediction:Prodigal:002006"
                     /inference="similar to AA sequence:UniProtKB:Q6D820"
                     /codon_start=1
                     /transl_table=11
                     /product="7-cyano-7-deazaguanine synthase"
                     /protein_id="X:IEDFFNNI_00284"
                     /db_xref="COG:COG0603"
                     /translation="MNSSSNEKNKDLNRKNFSSKTDSSNNKAVVLLSGGLDSTTCLYQ
                     AIADGKEIQALSFDYGQRHKIELSYAKKVTRKLGIPHTIQKLKPELFLGSSLTQKSLH
                     VPKNSLRKEEIPNTYVPGRNILFLSFAVSLAEGTGSDSIYIGVNSMDYSGYPDCRPEF
                     IKMFEMAIQLGTKKGSQGPSIKILTPLQNLSKKEIVLLGNQLKVPFHLTFSCYDPKNG
                     KACGKCDACLLRKKGFQETGVSEK"
     gene            327777..328061
                     /gene="pntA_2"
                     /locus_tag="IEDFFNNI_00285"
     CDS             327777..328061
                     /gene="pntA_2"
                     /locus_tag="IEDFFNNI_00285"
                     /EC_number="7.1.1.1"
                     /inference="ab initio prediction:Prodigal:002006"
                     /inference="similar to AA sequence:UniProtKB:P07001"
                     /codon_start=1
                     /transl_table=11
                     /product="NAD(P) transhydrogenase subunit alpha"
                     /protein_id="X:IEDFFNNI_00285"
                     /db_xref="COG:COG3288"
                     /translation="MEQFVGYLTIFLLAVFVGFEVITRIPPLLHTPLMSGSNAISGIT
                     IIGAILSLHSVNGPLINIIGFIAMVAATINVVGGFLVTHRMLGMFKKKEK"
     gene            328064..329464
                     /gene="pntB"
                     /locus_tag="IEDFFNNI_00286"
     CDS             328064..329464
                     /gene="pntB"
                     /locus_tag="IEDFFNNI_00286"
                     /EC_number="7.1.1.1"
                     /inference="ab initio prediction:Prodigal:002006"
                     /inference="similar to AA sequence:UniProtKB:P0C188"
                     /codon_start=1
                     /transl_table=11
                     /product="NAD(P) transhydrogenase subunit beta"
                     /protein_id="X:IEDFFNNI_00286"
                     /db_xref="COG:COG1282"
                     /translation="MTVSIINLIYLLSSILFIIGLKLLSHPKTAVRGNFVGAVGMFFA
                     VAAALVEKGLAYEYILAGFIVGTAIGVYLSVKVEMTSMPQLVAALNGFGGLASFLVAG
                     AAIMEVLHQGTNLEVLKSYQFTISTAASGIIGAVTLTGSFVAYGKLQGILSEKAVRYP
                     GDQIVKVLFLLGSLVLSYFVVIEPQKIEWYWYVVVVGSILGILLVMPIGGADMPVVIA
                     LLNSYSGIAASATGFVLGNNVLIIAGSLVGASGIILTQIMCKAMNRSLPNVLFGGLGA
                     AVDNSKGGEDIYAGKTKSTSAEEVAMLLDMAQRVVIVPGYGMAVAQAQHAVRDLYNIL
                     TDRGIDVEFAIHPVAGRMPGHMNVLLAEADIPYDKMKEMDEINPSFEQVDVVIINGAN
                     DVVNPLAKTDPGSPIAGMPILDVDKAKTVIVIKRSLSPGFAGVPNPLFIQDNALMYFQ
                     DGKKATQEIVTALKET"
     gene            329955..330512
                     /locus_tag="IEDFFNNI_00287"
     CDS             329955..330512
                     /locus_tag="IEDFFNNI_00287"
                     /inference="ab initio prediction:Prodigal:002006"
                     /codon_start=1
                     /transl_table=11
                     /product="hypothetical protein"
                     /protein_id="X:IEDFFNNI_00287"
                     /translation="MDRRSGLKKAHFSSVPTRMSLFTCKKYVFLIEKNFPNLTTPHSK
                     IGKTQHNAFLWVALENSAQRFPMGRVGKLSTTLSYGSRWKTQHNAFLWVALENSAQRF
                     PMGRVGKLSTTLSYGSRWKTQHNALYESRWKTQHNALYESRWKTQHNALYESRCGVGY
                     GSLNDPCSMSFFTGYGYIITFISSA"
     gene            331202..331705
                     /locus_tag="IEDFFNNI_00288"
     CDS             331202..331705
                     /locus_tag="IEDFFNNI_00288"
                     /inference="ab initio prediction:Prodigal:002006"
                     /codon_start=1
                     /transl_table=11
                     /product="hypothetical protein"
                     /protein_id="X:IEDFFNNI_00288"
                     /translation="MKQHSLKKLRRSIFVVLLTFFLAASDSYADESEKKTYSTKNIDV
                     TVKDKDGYNHFLVFTKVMTPDKSYVAYNVEFWVNNYVYSEMDTFSQISFKAGKKSFNG
                     NFYKSDVSSNALVLYFYMEESVIKGLLASSADRLSIFQKNKMVFEYTIATKDNFKKAL
                     KEITTVE"
     gene            complement(332489..333484)
                     /gene="glpQ_1"
                     /locus_tag="IEDFFNNI_00289"
     CDS             complement(332489..333484)
                     /gene="glpQ_1"
                     /locus_tag="IEDFFNNI_00289"
                     /EC_number="3.1.4.46"
                     /inference="ab initio prediction:Prodigal:002006"
                     /inference="similar to AA sequence:UniProtKB:P37965"
                     /codon_start=1
                     /transl_table=11
                     /product="Glycerophosphodiester phosphodiesterase"
                     /protein_id="X:IEDFFNNI_00289"
                     /db_xref="COG:COG0584"
                     /translation="MIKRISQSMNLKIKVGFLLKPLVVFIFYFGTNFCSSSSILNKPL
                     NGSLDLQGHRGARGLKPENTWPAFEEAIRYGMTTLELDTVLTKDNKIIIHHDSFTNPT
                     ICQKKDGTQIVSTSLYELTLSELKQLDCGAKKNPKYFEQIPVPGTELITIEEFFTLVA
                     NAEKKNPNRTKLKFNIETKFPDDSNSQIPIGKVKEHVNLLVQAIENAKVTDRTTIQSF
                     YLPALTIVKEINPKLKTSALFSLTYFQGAMMKLGFGNGTRQDALQKTLEVKADIISPY
                     FLYVTKEFVQKIHSHKISVIPWTVNDVEDMKKLIDAGIDGIISDYPDRLAHIIKN"
     gene            334735..335223
                     /locus_tag="IEDFFNNI_00290"
     CDS             334735..335223
                     /locus_tag="IEDFFNNI_00290"
                     /inference="ab initio prediction:Prodigal:002006"
                     /codon_start=1
                     /transl_table=11
                     /product="hypothetical protein"
                     /protein_id="X:IEDFFNNI_00290"
                     /translation="MYQKLWIITICFFVTFPTMSQNQPNFPDYGNPIHLEVAKKIALK
                     AQSEAKKNGWKMVISIVDSGGNLVLLEKMNGAQFASIDISQGKAKCANNFRRSTKIME
                     ETVAAGGIGLRILALPNVYPLEGGELILIDGKIAGAIGVSGGTSVQDGQVARSGLEVL
                     KE"
     gene            complement(336015..336422)
                     /locus_tag="IEDFFNNI_00291"
     CDS             complement(336015..336422)
                     /locus_tag="IEDFFNNI_00291"
                     /inference="ab initio prediction:Prodigal:002006"
                     /codon_start=1
                     /transl_table=11
                     /product="hypothetical protein"
                     /protein_id="X:IEDFFNNI_00291"
                     /translation="MSLKKYNGSCHCGKIRYELDLDLSKGTSKCNCSYCSKVRNWSSM
                     VKPNAFHLITGENELGSYQFGTKSATHQFCKNCGVRLFTKGHLEELGGAFISVSLATL
                     DNVDLEELITSPLWYADGLHNNWRTQPSEIRHL"
     gene            complement(337247..337630)
                     /gene="fliE"
                     /locus_tag="IEDFFNNI_00292"
     CDS             complement(337247..337630)
                     /gene="fliE"
                     /locus_tag="IEDFFNNI_00292"
                     /inference="ab initio prediction:Prodigal:002006"
                     /inference="protein motif:HAMAP:MF_00724"
                     /codon_start=1
                     /transl_table=11
                     /product="Flagellar hook-basal body complex protein FliE"
                     /protein_id="X:IEDFFNNI_00292"
                     /translation="MEINSNSSLWHSYNSGYNGNKPHPLSPKGDQVKVSITEDRHYKD
                     VKQPVSPDYVAESFSEAMKNALTSVNDLQVEADELTQKMVFDPNSVDAHQVMIASEKA
                     RVALTFTKTIADGVVRAYRELTSLR"
     gene            complement(337633..338094)
                     /gene="flgC"
                     /locus_tag="IEDFFNNI_00293"
     CDS             complement(337633..338094)
                     /gene="flgC"
                     /locus_tag="IEDFFNNI_00293"
                     /inference="ab initio prediction:Prodigal:002006"
                     /inference="similar to AA sequence:UniProtKB:P0A1I7"
                     /codon_start=1
                     /transl_table=11
                     /product="Flagellar basal-body rod protein FlgC"
                     /protein_id="X:IEDFFNNI_00293"
                     /db_xref="COG:COG1558"
                     /translation="MGLFSSINISATGLSAQRLRMDVISNNIANSTTTRNTNGDGPFR
                     RDRVVMTPINLRTKWRSPVYPFGVSPGEGKGVKVMKVEKDMTPLRLVYDPTHPDSIQI
                     GPKKGYVEMPNVNIVTEMTDMISASRSYEANVQMINGSKAMFNKALEIGRA"
     gene            complement(338160..338591)
                     /gene="flgB"
                     /locus_tag="IEDFFNNI_00294"
     CDS             complement(338160..338591)
                     /gene="flgB"
                     /locus_tag="IEDFFNNI_00294"
                     /inference="ab initio prediction:Prodigal:002006"
                     /inference="similar to AA sequence:UniProtKB:P24500"
                     /codon_start=1
                     /transl_table=11
                     /product="Flagellar basal body rod protein FlgB"
                     /protein_id="X:IEDFFNNI_00294"
                     /db_xref="COG:COG1815"
                     /translation="MFEKTHFMKTQDLLERGMNNSIFKRKVISDNIANADVPHFKRSE
                     VIFESMIKRAIESEKIEAIKEVPTQISDERHIQFFKPLDYREVQPKANTDYLTTMRAD
                     GNNVDVEKEVVEASNSQMQYMMMAERINQNYRELKQVMRMA"
     gene            338713..339003
                     /locus_tag="IEDFFNNI_00295"
     CDS             338713..339003
                     /locus_tag="IEDFFNNI_00295"
                     /inference="ab initio prediction:Prodigal:002006"
                     /codon_start=1
                     /transl_table=11
                     /product="hypothetical protein"
                     /protein_id="X:IEDFFNNI_00295"
                     /translation="MSEIPETIEITPDLSTLFHDYYTFRTILMEAIAKKPKNIVLNLG
                     NIPIMNSISISSLIWFLKNARSEGIGCTISSIHPDLLNTFEVLNLKDYLEVQ"
     gene            339400..339741
                     /locus_tag="IEDFFNNI_00296"
     CDS             339400..339741
                     /locus_tag="IEDFFNNI_00296"
                     /inference="ab initio prediction:Prodigal:002006"
                     /codon_start=1
                     /transl_table=11
                     /product="hypothetical protein"
                     /protein_id="X:IEDFFNNI_00296"
                     /translation="MKRIVLVSTLILFLFTACKKKEELILGDWVKIKECSEKGECINQ
                     EKRNHLQIFPQGLAKYDAFHLTYKMQGDDIHFNLADLAFDLEYRILKVNEKELRLFNK
                     KTNAEEYFEKN"
     gene            339774..340823
                     /locus_tag="IEDFFNNI_00297"
     CDS             339774..340823
                     /locus_tag="IEDFFNNI_00297"
                     /inference="ab initio prediction:Prodigal:002006"
                     /codon_start=1
                     /transl_table=11
                     /product="hypothetical protein"
                     /protein_id="X:IEDFFNNI_00297"
                     /translation="MKRIFYLFLFLFFLSGILFANEEDESFPESNQDQVPLSPTDAAR
                     RKIQITALNTETVNLIRANNLSKASINIDKIKKLDENSVEYHYLKGSYLYAQGRYPQS
                     KNSLLKAIQIHSSHDPSYYLLGMIFVQRNKWAKSLEYFQKAVELSNYNPFYRINLALA
                     YFETGNFLRAKAEAERAIELKPNFRAAKLLLLKSNFLLGNKADAYSQCVDFVKEGFIS
                     KEYMLIHARLVMEIHQNYRKAIKIYSQYGELPLHEKRFLAQAYYNTGNYRAAAAAYQS
                     VIQLKIVEEEDKIQYIRSLSFIKDYKRLESFVAFWLQEEPDKRKKIQEALDIAELLKE
                     NDSKVFHMFPSRSPY"
     gene            341021..342262
                     /locus_tag="IEDFFNNI_00298"
     CDS             341021..342262
                     /locus_tag="IEDFFNNI_00298"
                     /inference="ab initio prediction:Prodigal:002006"
                     /codon_start=1
                     /transl_table=11
                     /product="hypothetical protein"
                     /protein_id="X:IEDFFNNI_00298"
                     /translation="MQKLDHKPKISIPAIFVIICFFVLVWYLPAHERFGFFNIVFWFV
                     YLIALVGFISILSDLLSFFMKKRRAQDFAISIILFIFSVYYSIGVYEVIISIQETENY
                     LSTKGKILENEIRWTGDIASKRPTEFYLHLKYSYISPDGVEQIGSYTYLYRTDLPSRD
                     ESKSFVKKYPIGSEITVFYNPKNPQISCLFQGFDGGMDWFLYLEIIDLLFVILLIYVS
                     IRFLYLGITDQGSVKNDSRLIQEKDEQIFKNQIGTLPSNTECTHEEHFYIFKIRWISY
                     LMFIVLSMPIFVSIGFIFFYRGYENLFLFQNRNPAIIEIISILFFIFGIIAVVLISIN
                     KTIIRLNRVSCIIYNSPIRWRRIKKLELANLKNYFIIENPTFFGNELWVKDLENNDIF
                     IDRFDSYDQVVFFKKFMENLT"
     gene            complement(342352..342768)
                     /gene="ybaN"
                     /locus_tag="IEDFFNNI_00299"
     CDS             complement(342352..342768)
                     /gene="ybaN"
                     /locus_tag="IEDFFNNI_00299"
                     /inference="ab initio prediction:Prodigal:002006"
                     /inference="similar to AA sequence:UniProtKB:P0AAR5"
                     /codon_start=1
                     /transl_table=11
                     /product="Inner membrane protein YbaN"
                     /protein_id="X:IEDFFNNI_00299"
                     /db_xref="COG:COG2832"
                     /translation="MEIKDYSDEVRLHRSRLVRFLLFITGSISLALGIIGIFTPILPT
                     TPFLLLSAACYARASHRFYNWLMNNRYFGSYIRDWRIHKMIPLRAKILAISMIFLTIG
                     TTVFFFIPILAVKILVSLIGIFVVIYLIRIPTKRKN"
     gene            complement(343225..343800)
                     /locus_tag="IEDFFNNI_00300"
     CDS             complement(343225..343800)
                     /locus_tag="IEDFFNNI_00300"
                     /inference="ab initio prediction:Prodigal:002006"
                     /codon_start=1
                     /transl_table=11
                     /product="hypothetical protein"
                     /protein_id="X:IEDFFNNI_00300"
                     /translation="MDENAGFTGNLVITPIENLTPPVISKAIDTWTEILKNAEELVLS
                     DPIFKDSDPWFGFGISLQGKILNEKDLFSQIDSLDPDLETSLVRYLDTLIHYNQDQMD
                     GKGLATHEELETGTFTMLRLLQKNLSYLPLYLRYLGSLDLEHTVAQLDVLFSLKKQYS
                     SEQLKPLKEFAKNANIESFLWRLENDEALED"
     gene            complement(343889..344866)
                     /locus_tag="IEDFFNNI_00301"
     CDS             complement(343889..344866)
                     /locus_tag="IEDFFNNI_00301"
                     /inference="ab initio prediction:Prodigal:002006"
                     /codon_start=1
                     /transl_table=11
                     /product="hypothetical protein"
                     /protein_id="X:IEDFFNNI_00301"
                     /translation="MKSLIKIYLTLILFLLIFQCKNSDKENALLLAGASLIIAQELEA
                     QSLMSGPVLIDQETELTNYQFKFYNSTQKLTLEAYFSKPAGMGPFPLIVMMHGCAGAH
                     SNSDASKPPSSLYTEWAGRGKTLGYATLLIDSFTPRNAPQNQCSNGAGVGTSEVTDRP
                     TDAYAAIAYVKRSKVVNNDRIVLLGWSHGGSSVFATVDTNSTLQYRSENQRPFKAVIS
                     FYPGCGLNNAFGGISNSQYLPYTHIKILAAGADPLYTGGYCNTRVSRAQTLGASSATN
                     NSIAMTVYPNTHHSFDEAKAVSSKFDTNDVAAKPNADQEAVNFFQLYNP"
     gene            345512..346207
                     /locus_tag="IEDFFNNI_00302"
     CDS             345512..346207
                     /locus_tag="IEDFFNNI_00302"
                     /inference="ab initio prediction:Prodigal:002006"
                     /codon_start=1
                     /transl_table=11
                     /product="hypothetical protein"
                     /protein_id="X:IEDFFNNI_00302"
                     /translation="MKFFSIIFHPTLILPWGILIAFSTGARYEPWEIATASIPIILQG
                     GTDWGGSCLFAGWVANYLFFSFAAPIYATVSVPETSEVNFITTLQSVVKKMKWYIFFF
                     LLLGPIAIFQDTLITPNDHRNLFLFFFVFYTFLILYISTLLYFKIRYRVIFSVIPLLI
                     LFLLMSDGITTKAGQWNVQGVDPEIHVRGIRHQLFLNWHKLCDFIFGDVKTDPLIKIE
                     DFLFSISKSRFND"
     gene            complement(346492..347064)
                     /locus_tag="IEDFFNNI_00303"
     CDS             complement(346492..347064)
                     /locus_tag="IEDFFNNI_00303"
                     /inference="ab initio prediction:Prodigal:002006"
                     /codon_start=1
                     /transl_table=11
                     /product="hypothetical protein"
                     /protein_id="X:IEDFFNNI_00303"
                     /translation="MTFKDQIIYFAGSAYDSKNRQSFPDVPTDLIVYLRTCKNNNIIW
                     SLGDTHNAPDIVLLRKIEQLKWINLLVSPFNDEMDIAEIVHKIDPNEEKEGYYELLAL
                     DIFLASTSYEPDGILVWLPDLNTYGSWDMNHYELTVFPGHTWNDIIASPKQFLESQWL
                     SERERPQEINTGNVFLYFDLWEKCMFKNSD"
     gene            complement(347084..349978)
                     /gene="gcvP"
                     /locus_tag="IEDFFNNI_00304"
     CDS             complement(347084..349978)
                     /gene="gcvP"
                     /locus_tag="IEDFFNNI_00304"
                     /EC_number="1.4.4.2"
                     /inference="ab initio prediction:Prodigal:002006"
                     /inference="similar to AA sequence:UniProtKB:P74416"
                     /codon_start=1
                     /transl_table=11
                     /product="Glycine dehydrogenase (decarboxylating)"
                     /protein_id="X:IEDFFNNI_00304"
                     /translation="MNSTLQNQTKTNLEKVGTDPLDTFPRRHIGPNLQQTAEMLKELG
                     LSSVEELIDKAVPVGIRLKKSLDLPKASTEHKILQNLKGIASQNQVFRSYIGAGYHSC
                     IIPGVIQRNILENPGWYTAYTPYQAEISQGRLEALLNFQTMIIDLTGLEISNASLLDE
                     GTAAAEAMFLAYSVRKNETAKKFFVSELCHPQTIDVVVTRANPLGIEVQIGNHESIEL
                     NEDFFGVLLQYPATDGKIIDYTSFIQRSHNVGAISTVAADLLALTLLKSPGEMGADIA
                     VGSSQRFGLPLGFGGPHAGYFATKDEFKRSMPGRLIGVSKDSQGNSGLRLSLQTREQH
                     IRRDKATSNICTAQVLLAVISSMYAIYHGPEGLKNIATRIYKFTSIFANVLKNAGFSI
                     TNEFFFDTITIQAGTKVQEILNRAYSKKINFREYKDGKIGITLDETVNLEDLKDLLEI
                     FEIKNTDIEKLFVDVSNVPDSFKRKTSYLTHPVFQSHHTETKMLRYIRKLESRDLSLT
                     TSMIPLGSCTMKLNATTEMYPVTWPEFGAIHPFAPADQTKGYKIIFEQLEKWLCEITG
                     FAGVSLQPNAGSQGEYAGLLAIRRYHESRNESYRNVCLIPISAHGTNPASAAMAGFQV
                     VVVSCDPNGNVDLEDLKAKAEEHKKDLAALMITYPSTHGVFEESVKEICQIVHSCGGQ
                     VYMDGANMNAQVGLTSPGEIGADVCHLNLHKTFCIPHGGGGPGVGPIGVAKHLVPFLP
                     GHVLVDNATGNEHGAVSAAPWGSASIVLISWVYIALMGSEGLTNATRNSILNANYIAK
                     RLEKVYPVLYKGKNGFVAHECILDLRPFKKSAGIEVEDVAKRLIDYGFHAPTMSFPVP
                     GTLMIEPTESESLEELDRFCEAMLLIYQEILDVQNGTLDKTDNPLKNSPHTAAMVTSD
                     RWDHLYPRERAAYPASWLKDHKFWPYVGRVDNVYGDRNLVCSCLPIESYQ"
     gene            complement(350018..350410)
                     /gene="gcvH"
                     /locus_tag="IEDFFNNI_00305"
     CDS             complement(350018..350410)
                     /gene="gcvH"
                     /locus_tag="IEDFFNNI_00305"
                     /inference="ab initio prediction:Prodigal:002006"
                     /inference="similar to AA sequence:UniProtKB:P64214"
                     /codon_start=1
                     /transl_table=11
                     /product="Glycine cleavage system H protein"
                     /protein_id="X:IEDFFNNI_00305"
                     /translation="MAETQAPTGYLFSEKHEWVKVEGDMALIGISDFAQSALGDIVFV
                     DLPKTGKNIKQFETFGTIESVKAAEDLYAPIGGEVIESNSALSKNPGDVNSKPFDSWM
                     IKVKGFSTSELDKLLTPEKYKALVAGLE"
     gene            complement(350428..351618)
                     /gene="gcvT"
                     /locus_tag="IEDFFNNI_00306"
     CDS             complement(350428..351618)
                     /gene="gcvT"
                     /locus_tag="IEDFFNNI_00306"
                     /EC_number="2.1.2.10"
                     /inference="ab initio prediction:Prodigal:002006"
                     /inference="similar to AA sequence:UniProtKB:P54378"
                     /codon_start=1
                     /transl_table=11
                     /product="Aminomethyltransferase"
                     /protein_id="X:IEDFFNNI_00306"
                     /db_xref="COG:COG0404"
                     /translation="MNRKFSLKINLSLYGTGKNWYMENLMSQDKKTPLYETHRTLGAK
                     MIPFGGWDMPVQYSGIIAEHNATREAAGLFDVSHMGEIFITGNPKSILLFLESITCNS
                     VASLSDFQVQYNAILNQNGGLVDDVTIYKFSSEKYMICSNASNYEAVTEHLLEHLPIS
                     GVKVDNQSLQWHQIALQGPKANEIFSKFLKRDLDSIQYYRFMLLPYQGEEIIVSRTGY
                     TGEDGFEIYSSIPIGLKLWNELLEFGKPYGLLPCGLGARDTLRIEAKYPLYGHELNDQ
                     WTPIESGIGWIVKEKENPYFSSEKILFQKKNGVPSKIVSFALTEAGVPRENFRVLDSQ
                     GNEIGKTTSGTFSPSLKKGIGLALIQSEKIKDGEPIQIEIREQPKQAIITMKPFIPGS
                     IRKN"
     gene            352309..352569
                     /locus_tag="IEDFFNNI_00307"
     CDS             352309..352569
                     /locus_tag="IEDFFNNI_00307"
                     /inference="ab initio prediction:Prodigal:002006"
                     /codon_start=1
                     /transl_table=11
                     /product="hypothetical protein"
                     /protein_id="X:IEDFFNNI_00307"
                     /translation="MRKIIFIIVVLIFGLTTNVCNYLSPQEKCMEDNACRNRAQACFA
                     GFALVNVLFHIEVSNEEITSRAFLCNTLQSNCELDCYRKHPY"
     gene            353051..353380
                     /locus_tag="IEDFFNNI_00308"
     CDS             353051..353380
                     /locus_tag="IEDFFNNI_00308"
                     /inference="ab initio prediction:Prodigal:002006"
                     /codon_start=1
                     /transl_table=11
                     /product="hypothetical protein"
                     /protein_id="X:IEDFFNNI_00308"
                     /translation="MKKFYILMLILTLFVVQCSELSPRQKCYEDNYCKSADADCIAAS
                     LLISSLFENNNSRTNTGTTNGGTTNGNTTTNSNSSSSLLSVLYNPLFCIGSKASCEAD
                     CDKKHPY"
     gene            complement(353598..355271)
                     /locus_tag="IEDFFNNI_00309"
     CDS             complement(353598..355271)
                     /locus_tag="IEDFFNNI_00309"
                     /inference="ab initio prediction:Prodigal:002006"
                     /codon_start=1
                     /transl_table=11
                     /product="hypothetical protein"
                     /protein_id="X:IEDFFNNI_00309"
                     /translation="MFRIWIVFLCFGFSLSLFSQESSKLGEKEIRSSQRVRFINRSSA
                     RAGEEVRGTNEKVGSGLAESLKKEPDKTHTQGGISVTRIAPEEKKFGADVISVLEDSD
                     FGHINSIQRILTGFVKLNFGYDDKNSDILATYILYYNAIHRKDKSYISKKYSNSVIKF
                     VTPQSIGISKRYSEWPGKTQILIPLVEDVLGKDVHTDELEDEVNKELDKKKDGQSEKD
                     KFGDLQNEKNKKELEELKRRKEENQNKQKEISDKETKTDKELQELNKDPVKNKVQIVE
                     KKKEKEQIQKEKEAVKKEEQKLKEKEKEVVKKDEERKNNNSSSSSSSSSSSSKSDSKS
                     DSSSSKSGSDKSASDDKKSEAELKKELADTKKELETKKEEEKKKEEFDKNVVGGKILF
                     LKTLKYLDKGHYNNELQVLDPTKDDTIIRGDFNKICGRTFEIVDGKALVIGFEDGHSS
                     NHKLILIDQETLKPVLFAEDNIFWRSPMIIKGDEIYAFEEVEEKYYLSRFGKDLKKQA
                     KSSEEISPNSNVTFYGEKIYVTGKEESSGNIQITVFNKADLKLIKKIKP"
     gene            355431..356522
                     /gene="serC"
                     /locus_tag="IEDFFNNI_00310"
     CDS             355431..356522
                     /gene="serC"
                     /locus_tag="IEDFFNNI_00310"
                     /EC_number="2.6.1.52"
                     /inference="ab initio prediction:Prodigal:002006"
                     /inference="similar to AA sequence:UniProtKB:Q9HZ66"
                     /codon_start=1
                     /transl_table=11
                     /product="Phosphoserine aminotransferase"
                     /protein_id="X:IEDFFNNI_00310"
                     /db_xref="COG:COG1932"
                     /translation="MYLFQERIYNFGAGPAMLPNEVMEIAAAEFLNYKGSGMSVMEVS
                     HREPLFEDVITEAEILLRKLLNLGEDYSIAFFSGGATLHFSALPLNLLKEGESFDVAH
                     TGIWTKKAWEEGLKFNEVNVIYDSTNNNFTDVPVLTDSNLSGKGKYLHITSNNTIYGT
                     QYPEIPKIKQIPLVADMTSELLSRKIDVKDFGVIFAGAQKNIGPSGLSLAIIRNDLLG
                     ISGRKIPILLDYSVMVKNRSLYNTPSTYSIYIAKLVFEWLLKLGGIEAIEKVNEQKAK
                     LIYDFIDSSSLYVCPVQKRARSKMNVVFLLKDKNLDSKFLDEAEKNGLHGLGGHRLVG
                     GFRASIYNSMPLTGVQKLVSFMKDFESKI"
     gene            356522..357121
                     /locus_tag="IEDFFNNI_00311"
     CDS             356522..357121
                     /locus_tag="IEDFFNNI_00311"
                     /inference="ab initio prediction:Prodigal:002006"
                     /codon_start=1
                     /transl_table=11
                     /product="hypothetical protein"
                     /protein_id="X:IEDFFNNI_00311"
                     /translation="MKFLSFKKFFLILIRVFTLVGALSGGLLASGLNFNTQLPIKDCF
                     TNETTSSELSNLYKSTFPLEEKKRIAETIAYKEGKSRFQSIVCIQNKNLSEEDQSKLF
                     MDWNRHIFTYAELNSYYENYILSDDKTRSLNSIEWELLTTHLKQKKELLTRLNDATGF
                     ALNGEKISEENFSMIYLSLFLLQIEFWDAMPKTFRDSIL"
     gene            357608..358045
                     /gene="rpiB"
                     /locus_tag="IEDFFNNI_00312"
     CDS             357608..358045
                     /gene="rpiB"
                     /locus_tag="IEDFFNNI_00312"
                     /EC_number="5.3.1.6"
                     /inference="ab initio prediction:Prodigal:002006"
                     /inference="similar to AA sequence:UniProtKB:P37351"
                     /codon_start=1
                     /transl_table=11
                     /product="Ribose-5-phosphate isomerase B"
                     /protein_id="X:IEDFFNNI_00312"
                     /db_xref="COG:COG0698"
                     /translation="MKKIGIASDHGGFELKEFLRKSLAGELEIVDYGTKDESSVDYPI
                     VISAACKKVLSKEVEGLIALCGTGIGASIAANRMSGIRAALCHDQFTAEMSKRHNNAN
                     VLVLGGRIIGKELALNIVRTWINTSFEGGRHERRVNQLETLNS"
     gene            358109..360031
                     /locus_tag="IEDFFNNI_00313"
     CDS             358109..360031
                     /locus_tag="IEDFFNNI_00313"
                     /inference="ab initio prediction:Prodigal:002006"
                     /codon_start=1
                     /transl_table=11
                     /product="hypothetical protein"
                     /protein_id="X:IEDFFNNI_00313"
                     /translation="MISKYLKKYSDFHKLSSVAYNVLMFVDHVFVVSCSVLHQNSGFS
                     NNSYVLKLWNKIKIVFLLTILFFYPFSLFTETKTFPLDDLQKNGLELSGNNSENKVLK
                     LQTKNRSFGSELYLDFESGNPSDLKDASGNYKILMSSYLPDSENVFHSKRSARFSGKR
                     TGIKIAHSYSGLLTSKDLTKEFYISFSFLPGTVEKDATLISKLYETSGNSYGWDLKIA
                     DDRLKAGFYSFFETEEKRFLSLYLTSNTTLKKNQWNRVLLYFNPNDREIVLYLNGKES
                     ARAAVPASQNLTRIGFHADDTTSFRIASSYYGWMENFSVFPGKPNPSSEDTSFPGQNF
                     DSETHTSESKFGIGISPVYKSKYSSSFLEEVQLKAVVPTSSALELYLRVSPVPFTPNS
                     ESPAWIGVDLRKLENSKIDSLEPDTYRIPLKYSLKKFLGITEDKTDLLPFRYYQWRVK
                     FKSDPSGNKTPELKNISLTFRETNPPVRPLGLKVAENGVDDSGPSVCLNWKSNPEKDV
                     INGGGYFIHYGIYPDRMVGIVRGTLGESGETPNKKNRPKHPASDYLDPISGLPPGKNY
                     IHIQEYYNKLSTCIDNRIISLNSEILLEKNQLFLKKGTTYFFRISAYNKFYHFQNGKD
                     QVSTLSDPVEVYFLSE"
     gene            complement(359993..360409)
                     /locus_tag="IEDFFNNI_00314"
     CDS             complement(359993..360409)
                     /locus_tag="IEDFFNNI_00314"
                     /inference="ab initio prediction:Prodigal:002006"
                     /codon_start=1
                     /transl_table=11
                     /product="hypothetical protein"
                     /protein_id="X:IEDFFNNI_00314"
                     /translation="MKYYLSKSLLEIVIQDPSDLKTIVVESIERLIKEQHLFYTGTIS
                     ILPLLEKEKDPIQKEIIWSQIKRLCLEILDFKAENLSLAQKLSLEFGNIEWVWNEISI
                     AIQKDLDGFITVDKNLPDQKMIKILLAQKINFNGIT"
     gene            complement(360406..360594)
                     /locus_tag="IEDFFNNI_00315"
     CDS             complement(360406..360594)
                     /locus_tag="IEDFFNNI_00315"
                     /inference="ab initio prediction:Prodigal:002006"
                     /codon_start=1
                     /transl_table=11
                     /product="hypothetical protein"
                     /protein_id="X:IEDFFNNI_00315"
                     /translation="MAKVDKRFQLLMTEEELELLKKEAEKRNLSAGEMLRLSFRNEVY
                     RSDSYERLEALKILSKLK"
     gene            complement(360594..361196)
                     /locus_tag="IEDFFNNI_00316"
     CDS             complement(360594..361196)
                     /locus_tag="IEDFFNNI_00316"
                     /inference="ab initio prediction:Prodigal:002006"
                     /codon_start=1
                     /transl_table=11
                     /product="hypothetical protein"
                     /protein_id="X:IEDFFNNI_00316"
                     /translation="MYFVRLLIWFLYFVFCISSLFATEENRKEWNKSVKEKILKMNEA
                     REETESIPYLEKFVEKNPADLTVKLWYARALFYRKDLEIPEHSEEIFSRTEKLKKIKT
                     NYLLAAKTFEEVLKYLSQATPRDPDLGKWHFLWAMSEWYAGREDRAIQIFKKSFKYDF
                     RLNEANYNIACIYQTLGQLKDAEIYFRAYLKNDKEMREEN"
     gene            complement(361216..363306)
                     /locus_tag="IEDFFNNI_00317"
     CDS             complement(361216..363306)
                     /locus_tag="IEDFFNNI_00317"
                     /inference="ab initio prediction:Prodigal:002006"
                     /codon_start=1
                     /transl_table=11
                     /product="hypothetical protein"
                     /protein_id="X:IEDFFNNI_00317"
                     /translation="MTGLKLRIAILILSVLSFFYYRFIPYFPDGIYYKNRMNSAFTNL
                     NEELRHLETGLGQINSISELENLQLEFPIVSGLKFVTESDLSSRKDPEGKLLKETLKD
                     GTSRLFFLKPSLVFCLPHPEKKKLILAELREDLFRVSFSGVESMLIPDLKFGGYAEPG
                     GFNKGRISFLLIEELSRSENAVNRIEIGSSPFIGYYYATPENSYGFLKGILILKPGND
                     GLFFLFLSGFLILLFLIDFMIRILRIKRNFFTHKEGKEIQEIIGQISKRIDALQTAKQ
                     KAIESAQKSEVEEIQTLTSEEVDFDLQNVPIPMKEVKQEDGPSIFVLPFELKREGYVS
                     PAFLRDPEKFKEHEPIAPEIEKKRSEIFTPELQDLISKVNEPIREKPDIQIAKQEIEP
                     EPISTNHTELGPGYMKWLNTLPIRERRKILEVLDELRYGLESEYSFILKYYISVFLDL
                     KLYGFAIHYYDRRNGSYSPFVTQGLRERTSGNMIFLYDDQYIGKESGTYSIIEITDER
                     KMDRFFRKKFDPIDLEICTSILTIPLSNFGIPFRFFLFFKDPLTKENAQEIENLIFHS
                     LEPVIPAFEEYDRKILGELFRDKRDVVSSRVHLMRIATDGERGLTRSFKIEFHGKNFK
                     TLESLRKKTMSQISEIIGPEDICFGIGVGAFGLYTRKNLEKQIRSLIDQTGNPYDFVE
                     DIYPENGKNLFIYL"
     gene            complement(363303..364235)
                     /locus_tag="IEDFFNNI_00318"
     CDS             complement(363303..364235)
                     /locus_tag="IEDFFNNI_00318"
                     /inference="ab initio prediction:Prodigal:002006"
                     /codon_start=1
                     /transl_table=11
                     /product="hypothetical protein"
                     /protein_id="X:IEDFFNNI_00318"
                     /translation="MTFDLYRKIAFALTLILLGLIPISIPFFKKEWKESSMEFSLNPA
                     GNEGILKRESFLKVWSDIKKAPLFEAGPKIEYSIRNFSLPKQAKELGESLLKNLELRS
                     IKIYDSSYHLVYSSESTKEIFNKDLRLGDLKISPSGINFDSMGIPIYRSKNGEWFLWM
                     NGFTLGTHVSIPFNIREKQIYWIFESEKIGHDSLIGSNDLRSLNYPDNLEEILAEFNK
                     PTISWKERPLWEKNKIGNHIIFLSYDKDSRIKQLILIFSFLSFLLGACGLGILSSTLV
                     HSIIVEKEFDHKEKVLKMRDVFLRIIQLLKRDLS"
     gene            364348..365319
                     /gene="gpmI_1"
                     /locus_tag="IEDFFNNI_00319"
     CDS             364348..365319
                     /gene="gpmI_1"
                     /locus_tag="IEDFFNNI_00319"
                     /EC_number="5.4.2.12"
                     /inference="ab initio prediction:Prodigal:002006"
                     /inference="protein motif:HAMAP:MF_01038"
                     /codon_start=1
                     /transl_table=11
                     /product="2,3-bisphosphoglycerate-independent
                     phosphoglycerate mutase"
                     /protein_id="X:IEDFFNNI_00319"
                     /translation="MIFYMFIDGIGFGPDDPETNPFSRYAKSFFLPLAGKSIPQNAPL
                     SLKNAVFLKTDASMGIKGLPQSATGQTSLWTGINACKVLQRHLSGFPTFTLKKIISKY
                     SIIRILEEHGFKADLLNCYTPAFTEYVKKNPRHVSASTLIQMASDKPLKGMDDLRRGR
                     GLYMDITHEYLKEFSRGYLDESDELFQVRDPYQTGKSIIRNCKEDDYTLCIYEFFLTD
                     KIGHKMNWEAAEKHISELESFLTGILEELNPEEDQLIVTSDHGNLENLSVDVHTLNQV
                     PTVLYGKYTSKMEQKIRSIVDIPSAIYDVLGIDIELKDEEFIKSEVT"
     gene            365492..365881
                     /locus_tag="IEDFFNNI_00320"
     CDS             365492..365881
                     /locus_tag="IEDFFNNI_00320"
                     /inference="ab initio prediction:Prodigal:002006"
                     /codon_start=1
                     /transl_table=11
                     /product="hypothetical protein"
                     /protein_id="X:IEDFFNNI_00320"
                     /translation="MIHDLSVQEFVQLIKKGEKKFTGVSVEDFNFTLRNYDLEGVEFE
                     DCFININLEKCNLKNAKFIFCNLKTISVRDCSIENCYISDCHIESIIITGKNIDQIVF
                     GTNYAYGMTLSPEKCLIYVRNEILKST"
     gene            complement(365994..367130)
                     /gene="cpoB_2"
                     /locus_tag="IEDFFNNI_00321"
     CDS             complement(365994..367130)
                     /gene="cpoB_2"
                     /locus_tag="IEDFFNNI_00321"
                     /inference="ab initio prediction:Prodigal:002006"
                     /inference="protein motif:HAMAP:MF_02066"
                     /codon_start=1
                     /transl_table=11
                     /product="Cell division coordinator CpoB"
                     /protein_id="X:IEDFFNNI_00321"
                     /translation="MNRSIILITGFLFICAGLLTAVYQTTIQDEDSKRKNVLEKIKEG
                     EEYLKQTNSKAAEKAVDIFSELSAREIPEEHSFRVKYDMGRALERNQDSLLALGIYRE
                     LNQKEGLSRDERSKVAYSMGNLLLQLNRDEEGKGHLEEVLRISADSKLRSNALSAIAD
                     YYMKKGNYDLSRKNYVLALQEDPENVKARVRWGKSLRRMGKDWSAYDVYDDYAQAGFY
                     FDPEKEKVSSEFRSGILEKARQLYVRKQYYGAIDTFKKALDMGVSSKAEEQALFYIAE
                     SYEAIGKSDSALQYLNRVLGNQDGSLDQTALFRKGTIYFKSGKYEKAAALFQEATDKY
                     PDSPVGRKASAWKKESLDQVEDNLHYKQEDKEKSKEDLETEKLD"
     gene            complement(367127..368701)
                     /locus_tag="IEDFFNNI_00322"
     CDS             complement(367127..368701)
                     /locus_tag="IEDFFNNI_00322"
                     /inference="ab initio prediction:Prodigal:002006"
                     /codon_start=1
                     /transl_table=11
                     /product="hypothetical protein"
                     /protein_id="X:IEDFFNNI_00322"
                     /translation="MKISTRILLLFSLMILVSFPGAQDHTFNQNQVENYSIANSIHAE
                     ILKKDENSVRIFWDAPKETGEIIVARSSSMIDTPEKCMVADSLGKYPSGIAGGVTQIF
                     DYNLKPGTYYYAVILAHRVKNGTVKLIPGRNFTTIPVVIEHALTPTENKIPEIPDDAR
                     VIDLTVKREGKYLRLNWTPYEKAIPNATVYTVYRSAEPMSSLSLMRKAEKLTELSHPE
                     STFLDQDLNKSQTIYYGVSVRSGAKEVLPLINGQSFIRYFYIGNPNKGGSENITNPEY
                     SEDEMRIKDLTAEVDDLNVKLSWKAPEKADTNTVYTIYQALKPLSGGTATFLGGNVRK
                     LGEVNHPDTEAQIKMKSLDAKVYFGVTVKHKDKEGFNLVENESFIAISPNKKPENSEE
                     NSAEETPQENQEETSASDPEKEQEKSEEISKDTKQEEEFSGNNDELDKILRETYWKKE
                     YSRTIRDLKPYAKNGNSVYMKGKAKFFTGLSYYKKGNYKEALKYFINKDSKFYNTERS
                     EFWSKRCLSRISGGNP"
     gene            369032..369694
                     /locus_tag="IEDFFNNI_00323"
     CDS             369032..369694
                     /locus_tag="IEDFFNNI_00323"
                     /inference="ab initio prediction:Prodigal:002006"
                     /codon_start=1
                     /transl_table=11
                     /product="hypothetical protein"
                     /protein_id="X:IEDFFNNI_00323"
                     /translation="MSDLDYYENPEYQNFLISSKRRELTPPEIVFKHFNLKEVMNLVD
                     FGMGLGYFTLELKKQLPKDAWLWGADYQQDLLDEVLHWKNREEISNFTPFFIEKSDHP
                     LLPEWIPAPDAVFASLVLSTFPDPGLAMDGLIRSIKKGGKLIVLDWMKNEYSIGPKIN
                     DKISLDKMKFLAELYHLDIVKNVRISEHVYGLEVVAGKNFEYSFYDLREEEDTTEEFI
                     RS"
     gene            complement(370469..371371)
                     /locus_tag="IEDFFNNI_00324"
     CDS             complement(370469..371371)
                     /locus_tag="IEDFFNNI_00324"
                     /inference="ab initio prediction:Prodigal:002006"
                     /codon_start=1
                     /transl_table=11
                     /product="hypothetical protein"
                     /protein_id="X:IEDFFNNI_00324"
                     /translation="MIKVYFTLFLVFGFFKSLKAEIHPCTANFKFNRISKNGIYLSST
                     NPNISTIAVQFEEADSFVDGFALIKLGGKYGYIDKSGKLVIKPQFGEAYSFSEDLALV
                     KIQGSYGYIDRNGNLVIQTQFEHSGFFSEGLAFVKFREKFGYIDKTGSIVIQPQFESA
                     SDFSEGLASVRIIDRWGFINRSGQIVIKPQFQFPASFSGGIAAVTKNRIDFYIDKNGN
                     QTTTPQFKDFFSFSKDLIPILIEKKWGYMDPKHSIVIKPQFEEAGSISSNQMVRIKVR
                     GKWGFINFSECLKKIPQKSNKTEY"
     gene            complement(371448..371996)
                     /locus_tag="IEDFFNNI_00325"
     CDS             complement(371448..371996)
                     /locus_tag="IEDFFNNI_00325"
                     /inference="ab initio prediction:Prodigal:002006"
                     /codon_start=1
                     /transl_table=11
                     /product="hypothetical protein"
                     /protein_id="X:IEDFFNNI_00325"
                     /translation="MKDHKMKIAFILAVFFLFLMIMLRFLHFIPTWNQFYIWINYLLF
                     LISIILLLYIIFQIGKVFWKLSKWLTICLIIPLIMPVLFYFSFIFIVNHLAGNEDPRC
                     NIDKITEYPIGEYPKTLFVIYYNCTPDLVFKVRKGWLPIWENVNFVESDSEHSQIIEI
                     SDQYGNRYGYDPIQNNFWHILK"
     gene            complement(372503..373855)
                     /locus_tag="IEDFFNNI_00326"
     CDS             complement(372503..373855)
                     /locus_tag="IEDFFNNI_00326"
                     /inference="ab initio prediction:Prodigal:002006"
                     /codon_start=1
                     /transl_table=11
                     /product="hypothetical protein"
                     /protein_id="X:IEDFFNNI_00326"
                     /translation="MKRIIEIVLSTLALILFSPILIGVSFLILLINGLPIFFFQERLG
                     LLKKPFLIFKFRTMKDGKVTNLGYWLRKTGIDELPQIWNILIGNMGIVGPRPLTQLDI
                     DRLNWNGKFHEMRWSVLPGITGLSQLYSGMGARISFCFDRFYLESKNLGLNILIVLLT
                     FVINLFGKNRIREKLKSKLKTRKNKIQWKHWKNHFKKNENRILPKIDFETLELNSNEM
                     RSIAYSLAIFQLGESGEGRIAKEIDKTILFGIDDFYKEALKLFVKEEGRHARILGECI
                     RALKGELIKSNWTEKLFHFGRRLLGIRLKLMVLLAAEVVGICFYKKLSEKIPNGFIKS
                     ALLEIVKDEEKHLRFHGDFFRTQVRNFFSKFVFRLSWRFVAFAACVAVILDHRKTFCI
                     LGISNWKTFLKFQGIAKATEDFITEGLEFYSHTSKYRNLYENLNDIQTTYYSTHENGI
                     "
     gene            373970..374731
                     /locus_tag="IEDFFNNI_00327"
     CDS             373970..374731
                     /locus_tag="IEDFFNNI_00327"
                     /inference="ab initio prediction:Prodigal:002006"
                     /codon_start=1
                     /transl_table=11
                     /product="hypothetical protein"
                     /protein_id="X:IEDFFNNI_00327"
                     /translation="MKEKVLNLLIVEDNERLRKSLIEGMKEFAKLKISYDCAKGEEAI
                     DFALKNEFDVLLADVRLAGTLSGIETIVAIRKEYPRKPVVIYSIQDSDEYFRAFRKAG
                     ILSHYAYVRKSNYLLPQMIVPLIELAYEGKSFIDPEIETRIVEVKDQDENSPMAILEP
                     NEKIVAKMLGEGLSNEQIAARLGFKDKRTISRINGQIYAAWDLNESNSDEKVARTRAA
                     LIVRENRFLQWEEDGNVYYRNGSGDWIRWESNLEL"
     gene            374685..376910
                     /locus_tag="IEDFFNNI_00328"
     CDS             374685..376910
                     /locus_tag="IEDFFNNI_00328"
                     /inference="ab initio prediction:Prodigal:002006"
                     /codon_start=1
                     /transl_table=11
                     /product="hypothetical protein"
                     /protein_id="X:IEDFFNNI_00328"
                     /translation="MGPEIGFDGNQILNFNLEILICSVFFYLSSILFWLASTTIVNLE
                     KRNLPATFTITLLIVVSMLFGFFSWIGESGILKILNYPAVYFFPGIFGLILIPFGWLF
                     INVWFLGFLKVKQNNGVSQNFLTDFWKTNVLGLFFTDLNDRSIKAYFLKMGYYKFFIL
                     LLLSSQIFAIIFFLNWSSKFPLTLSIFSFWNVVPFSFRLSYLFYILICISVPIIGLFS
                     FRTSKKILPEIAKNKAVPYLKTISLLLLGVVILVFFLFLGGEIGIIEDPVLKLFLNPV
                     PFYVFLIGIQFLVSISVLALGQALISYEIFTGRILPKIGLRQEWKKINLGFLLITFLY
                     FIISTLGFSKIELFLIGSYVYNVSRTFLLKKNKELRLAKNSILNSIITTENIAENVIS
                     SPKEKLQKPFEILCSDILETSSALFISESRIPFVADMILTYPIDLEKNKNIDYNIFKK
                     KNVFFENEDITYLEENDIPDFVLCLKVLNDHSGEGLLFLGQKENGGLYAEEEIETAKA
                     AASWILFSLFVESNSLILSSLQKKHIEEQRIFDYKTRQILHDEILPEIHSSILMFSQL
                     KNDKIFSEQIQLLTNLHKRISSFLRELPDASLEIQRLGLIEALIRLTGSEFETSWFDW
                     DFDSELKYRFPITKPEALEILFYACRESIRNAVKYSGERANEKISIAFLESDKDKKGI
                     LIRIKNKIENDKTNVPESAGQGLRIHSALLKIFGGYLTLEFLNANTAFVEIFLPEDRI
                     D"
     gene            376928..377419
                     /locus_tag="IEDFFNNI_00329"
     CDS             376928..377419
                     /locus_tag="IEDFFNNI_00329"
                     /inference="ab initio prediction:Prodigal:002006"
                     /codon_start=1
                     /transl_table=11
                     /product="hypothetical protein"
                     /protein_id="X:IEDFFNNI_00329"
                     /translation="MNPFTEKFLRQLDALRNHKEYSEIEPIVTDLLAMNSLEIIRSMT
                     EDLSENFRKIENTYLSLEKNIRVIRFYWAGKEVFPYIPTTSWIDCYSGTSCWQMILSV
                     IKVILQESTDSRVNIRTKIIEKKSDCTHSKKFFRTFWKMKRRMRKMFPNLKFTKIWKY
                     FSF"
     gene            complement(377630..378943)
                     /gene="mtaB"
                     /locus_tag="IEDFFNNI_00330"
     CDS             complement(377630..378943)
                     /gene="mtaB"
                     /locus_tag="IEDFFNNI_00330"
                     /EC_number="2.8.4.5"
                     /inference="ab initio prediction:Prodigal:002006"
                     /inference="similar to AA sequence:UniProtKB:P54462"
                     /codon_start=1
                     /transl_table=11
                     /product="Threonylcarbamoyladenosine tRNA
                     methylthiotransferase MtaB"
                     /protein_id="X:IEDFFNNI_00330"
                     /db_xref="COG:COG0621"
                     /translation="MHSPIAEQTVLFNTLGCRLNFFESDGLFASLSKHGYRSAKSEEH
                     PEVVIINTCTVTNKADSKNRNTIRNAIKKFPGSQIWVTGCYAETDRESIEAIPGVAGV
                     VGNTEKSKLPAMILEKRGLIEESELVGKIFDRFSYSDVLPNGHTRAYLKIQDGCNRKC
                     SYCKIPQARGLGVSRNYQDVLDQVRFLQDNGVGEIVLTGVNLGWYRDSENKKAFNKIL
                     GEILNILEYSRIRISSIEPPDVGNELVELMTHPRFTPFLHIPLQSGNSEILKKMKRTY
                     TPETFRKRVEIAKEKIPNLFLGTDIIVGFPGETEEMFQDSVSMIRDLGFAKIHTFPFS
                     VRRNTLAETFPDSVSKEIKKERVHTLNSLSRELHQKYALSEIEKVREAILEQSGIAVT
                     DNYLKVKLSDTELKNLKVGQFLNVKLLQYEPEADKEGTFIGRVFR"
     gene            complement(378924..380033)
                     /gene="bepA_3"
                     /locus_tag="IEDFFNNI_00331"
     CDS             complement(378924..380033)
                     /gene="bepA_3"
                     /locus_tag="IEDFFNNI_00331"
                     /EC_number="3.4.-.-"
                     /inference="ab initio prediction:Prodigal:002006"
                     /inference="protein motif:HAMAP:MF_00997"
                     /codon_start=1
                     /transl_table=11
                     /product="Beta-barrel assembly-enhancing protease"
                     /protein_id="X:IEDFFNNI_00331"
                     /translation="MSICKFRFLQYTLVLNLFQNLKTTWQKFLQIHLPQFPFMVLNNF
                     FAWKFSYEFPHIFNFRINFLSMILDHEGQSYNRTSRFSSSLLKSKNRLIENKTSGIKG
                     GIFYSFRNQFLFLLLSLLVLTHSPLLLAQTNEDYSIALKEFETKNYEKSLEIIRVLHE
                     QGKRSYETHYLAGHCHFALGRIKSAGSHWSEALSMKPGDPAVSLDYSRFLLNNGREDD
                     GLLVIARAYELNPRNKDIRLLFGTALLYNGKARDALNITEKLKAEDSNDYRPLVLEGQ
                     IYYYLGNIEKAEVSLKWANSLVPNNANVLNNLALVYEKASNQENKKGKYGNAKNFLNS
                     AKEQIESALKLEPENSHFKNNLRRIEAKLNAFSNS"
     gene            complement(380055..380480)
                     /locus_tag="IEDFFNNI_00332"
     CDS             complement(380055..380480)
                     /locus_tag="IEDFFNNI_00332"
                     /inference="ab initio prediction:Prodigal:002006"
                     /codon_start=1
                     /transl_table=11
                     /product="hypothetical protein"
                     /protein_id="X:IEDFFNNI_00332"
                     /translation="MPILIPVLILISYLLIRKIWFHLRKIRTIAGIEKISLCVFYPDL
                     FLPEVRVFYKYYFQGGVYYGSGYMLLTDFIGQEEYSIYRNADGLPVLEMENQVVLSEE
                     QIEHFLMQKYPSIIVYIDPVEPFHSLIDCINAKSMSMTA"
     gene            complement(380483..383023)
                     /gene="clpC"
                     /locus_tag="IEDFFNNI_00333"
     CDS             complement(380483..383023)
                     /gene="clpC"
                     /locus_tag="IEDFFNNI_00333"
                     /inference="ab initio prediction:Prodigal:002006"
                     /inference="similar to AA sequence:UniProtKB:Q7A797"
                     /codon_start=1
                     /transl_table=11
                     /product="ATP-dependent Clp protease ATP-binding subunit
                     ClpC"
                     /protein_id="X:IEDFFNNI_00333"
                     /translation="MLEFTKRAKRVINEIAQDEAKRLGSDYIGPEHILLGLLKEEDSV
                     AIKILNNLNINLNELRKEVERRTREASGALLMDVAGGQDRYQKIIELSKEEAKRLKHN
                     YVGTEHILLALLRDNNNIAGGALYSFSVNYNVIKSEILRLLGAPPTSSVGVSSTTQSG
                     PQPRQEKTKTPILDEFARDLTQLARDKKLDPVVGRATEIQRVIQILSRKTKNNPVLVG
                     ESGVGKTAIVEGLALAIVEKSVPDLLFEKRVLSLDLASLIAGTKYRGEFEERLKKIMK
                     EITSSTNIIIFIDELHTLIGAGAAEGAVDAANILKPALARGELQCIGATTSAEYRKYI
                     EKDSALERRFQVVKVAEPSVDDAIQILQGLKKAYETHHKVRYSDKALEQSVKLSHRYI
                     NDRYLPDKAIDIIDEAGAKARLANCARPQTIKDLEEEIKSLASKKEELVRAQEYEKAA
                     GVRDEVNRKKQAMEEKLRSWQEKMEDFAVNIEEDDILSVISLWTGIPLEKMEESESDK
                     LLRLEEELKKRVVGQAEAIEKIAKAVRRARTGFKSERRPTGSFIFLGPTGVGKTELAK
                     ALANFLFGNDDAMLRVDMSEYMEPHAVSRLIGAPPGYVGYDDGGQLTEFVRKRPYSII
                     LLDEIEKAHHDIFNILLQIMEEGNLTDTKGRKVNFRDTIIIMTSNIGAKEIQAGGRLG
                     FEDRKDEALKYKSDQTRDQLKKYFNPEFLNRVDEVIYFGSLTKENIMSIIDIMVIDTN
                     KRLHEKTIQISITQAAKDHIMDIGYDEKFGARPLRRVFQRELEDHMAVQTLKGAYKEP
                     TKIEIDFKEGKLEFLETPWTDYKPVDPKTGGNDNSSGNPERSEEIALV"
     gene            complement(383168..383953)
                     /locus_tag="IEDFFNNI_00334"
     CDS             complement(383168..383953)
                     /locus_tag="IEDFFNNI_00334"
                     /inference="ab initio prediction:Prodigal:002006"
                     /codon_start=1
                     /transl_table=11
                     /product="hypothetical protein"
                     /protein_id="X:IEDFFNNI_00334"
                     /translation="MSSETCIYCGTNRTIWNQKGKIGCIHCLKLFRKEYQTHIRQKDF
                     MISSRFLQGQEFETFLRFESLSESEKIIELDQISSPFTYRLRIGRNLSGRIYPIAAGV
                     PTQILREFLTHTLQVNPTLLKTEELPQQISWGEGNFFFGDEEHIRWEVLASTVSELFR
                     QIENSPLEKLENQNDFDYDPELGYVTSCPTNAGTGIKISFKLSTKSWENRKNASFKIP
                     GFLEFYLENSSEFVVFYLKNFALSQKNSFLNLVYYLALQVEPA"
     gene            385588..386166
                     /locus_tag="IEDFFNNI_00335"
     CDS             385588..386166
                     /locus_tag="IEDFFNNI_00335"
                     /inference="ab initio prediction:Prodigal:002006"
                     /codon_start=1
                     /transl_table=11
                     /product="hypothetical protein"
                     /protein_id="X:IEDFFNNI_00335"
                     /translation="MNLRKTNPENEEYKNILTDLEIRSLINASRDKPDHFVRIRFLIM
                     FGLKPEELISIRCGDVDLENQLLMVRGDRGRKDRHLKISPFLLGDFYGTVRHKNPEEY
                     LFPGRNGKLHPKTIQKFFEKLEHKTGIQVSCSKIRETIAVRLSSRGFSIQFIADFLGL
                     KTRRAVYQLIGKKSKLKAVKKFSLDEILDIET"
     gene            386231..386497
                     /locus_tag="IEDFFNNI_00336"
     CDS             386231..386497
                     /locus_tag="IEDFFNNI_00336"
                     /inference="ab initio prediction:Prodigal:002006"
                     /codon_start=1
                     /transl_table=11
                     /product="hypothetical protein"
                     /protein_id="X:IEDFFNNI_00336"
                     /translation="MEIKTKKIGKHTLVALNGRLDIGHSDEVEAKLLDDVQSGQGDIL
                     INLENISYISSSGDSYLCRYGKRIGKAGKEIEALLYHSACKKSI"
     gene            386604..388091
                     /locus_tag="IEDFFNNI_00337"
     CDS             386604..388091
                     /locus_tag="IEDFFNNI_00337"
                     /inference="ab initio prediction:Prodigal:002006"
                     /codon_start=1
                     /transl_table=11
                     /product="hypothetical protein"
                     /protein_id="X:IEDFFNNI_00337"
                     /translation="MSRFLPAKTITWFALVILVFFFLWTSYNDRLEFPPVWPDEVLFF
                     SPSQDFAEFGTVRTQVLEGLIPGMEEVTLWMPPLYFFSGGFWMKYVFPGIVGLRLYTL
                     VVAAVCIFIFCGILLRIGFSSLSALFSCLLLVTDLLFLRVGTMARMETLCLFFALTSL
                     FCIVRTALDEIPKPVGKIESLFSGIFLGLSFLSHPFGSVFGIPSLYLLWKRKSLFSIL
                     FWIGGMIPILVWVVWLLPHWDLFLFQFGLQFGRKKELFSVFSILTKIKILIGGYENPG
                     VRILFYIFLLAGIGINQRLLKEKKEQFLFLLIWILGTVVFLFLSTEFYYVMYLTLPLS
                     ALGGILLEESDRKRVIYVGSGLLFCNLIVLFLAYRKVGFINPEFDLGKKFSEEIASEL
                     KYSKKVYLQAIPDPYFYLKEKYPNQKILEFIPGELPIPPEMFVNTLDTIDTFVFSEGT
                     KRNENVENYLKENASSFYKRSISVSPSTTRKLIRAQAEIYLRKKK"
     gene            388088..388738
                     /locus_tag="IEDFFNNI_00338"
     CDS             388088..388738
                     /locus_tag="IEDFFNNI_00338"
                     /inference="ab initio prediction:Prodigal:002006"
                     /codon_start=1
                     /transl_table=11
                     /product="hypothetical protein"
                     /protein_id="X:IEDFFNNI_00338"
                     /translation="MKSYMCSKIFKFHNILFFLLISCVGKEGEQHGLSSLLPLVSPLL
                     KVGIIGDSLSQRSDGFGLREKLGSRFTITDYSVSGMDVPGCTHMIGSVLTERQDLLIL
                     ELGTNDAIPGSIDQFPENYETLLSSIQARSNSIILVTILPPTINPGYRENIFRINSYL
                     KSLGSRYPITDVESVFLEKEKSVSLYSQTDPVHPNPVGYDLMGTAYADTILKFYFK"
     gene            complement(389383..390444)
                     /locus_tag="IEDFFNNI_00339"
     CDS             complement(389383..390444)
                     /locus_tag="IEDFFNNI_00339"
                     /inference="ab initio prediction:Prodigal:002006"
                     /codon_start=1
                     /transl_table=11
                     /product="hypothetical protein"
                     /protein_id="X:IEDFFNNI_00339"
                     /translation="MLKQTEKSENYLLSLLGMILFIIFGLFNCGVEINPSGPSGADCK
                     KIEGLPGPEDLAIDREEKILYISSHERRIKNQTGKIFKIDLKNPSATPEEILVKYPSE
                     FRPHGISLLKTKNTYRLYVISHPEFFKIHTIEIFERKGKEWFHVGTLTDPLLTNPNDL
                     SVVSENEIYLSNDHGKGNILRYLWDDLFQIKRSEISYYDGKTWSNLGNPLSFGNGILY
                     TKDSQGNEFLYRSGYMDQSVFQFQIRREQGKPILGKPKRILINFGPDNLEIDSKGRIF
                     AVTHGSGYQFLRHIGNPEYLSPTIVFRISSDGTFQEVFANSGDLISAGSTAIPFEGRL
                     YIAQVFNPYILNCEYSNSD"
     gene            390594..390851
                     /locus_tag="IEDFFNNI_00340"
     CDS             390594..390851
                     /locus_tag="IEDFFNNI_00340"
                     /inference="ab initio prediction:Prodigal:002006"
                     /codon_start=1
                     /transl_table=11
                     /product="hypothetical protein"
                     /protein_id="X:IEDFFNNI_00340"
                     /translation="MENKRLNDIINVGIGAVQTSREIFDKLVDELNEGKEKIEARFDQ
                     LKTQGEKDMSDNALKLKVNLAWGLVRFEEIRDNILNHFIKK"
     gene            complement(392384..392457)
                     /locus_tag="IEDFFNNI_00341"
     tRNA            complement(392384..392457)
                     /locus_tag="IEDFFNNI_00341"
                     /product="tRNA-Pro"
                     /inference="COORDINATES:profile:Aragorn:001002"
                     /note="tRNA-Pro(ggg)"
     gene            complement(392714..393196)
                     /locus_tag="IEDFFNNI_00342"
     CDS             complement(392714..393196)
                     /locus_tag="IEDFFNNI_00342"
                     /inference="ab initio prediction:Prodigal:002006"
                     /codon_start=1
                     /transl_table=11
                     /product="hypothetical protein"
                     /protein_id="X:IEDFFNNI_00342"
                     /translation="MKIIIARHGEAETTSLDGTDRSRPLTAKGEADVRKMGNFFKTGF
                     KITKIYHSPYERTKNTAKIYTDILQPEQETESLNYLEAGQDMSRVCPMIREYSNSDTI
                     LLVGHSPDVSIFAEKLLGISGVGKSFLFSPGSALAINVPREKFHDGQIIWFVCPDFLC
                     "
     gene            393404..394318
                     /gene="yxlF"
                     /locus_tag="IEDFFNNI_00343"
     CDS             393404..394318
                     /gene="yxlF"
                     /locus_tag="IEDFFNNI_00343"
                     /EC_number="3.6.3.-"
                     /inference="ab initio prediction:Prodigal:002006"
                     /inference="similar to AA sequence:UniProtKB:P94374"
                     /codon_start=1
                     /transl_table=11
                     /product="putative ABC transporter ATP-binding protein
                     YxlF"
                     /protein_id="X:IEDFFNNI_00343"
                     /db_xref="COG:COG1131"
                     /translation="MSEFAIEIDSIQKKYKEQKALKGVSFRVPKGSVFGLLGPNGAGK
                     TSLVRILMGFSKQTEGNFRLFGLPFSTRLRQKIGYLPEKISIPGFLTGEEFLTFSGKL
                     AGMKSALIRDKSKSLLEKTGIADAASKKVSGYSKGMLQRLGLASALISDPELLILDEP
                     GSGLDPKGYIDFRETLVEENRIKGTTVLLNSHRLLEVEKVCHEIGILNLGTLAAIGPL
                     ESLKEGKNRILIKLESVTSELDSYIRKISSEQKIKENQIEFLPMGGIDLRKIPAELVA
                     LGANILKYERTTESLEEVFLRVTGGNDE"
     gene            394311..395135
                     /locus_tag="IEDFFNNI_00344"
     CDS             394311..395135
                     /locus_tag="IEDFFNNI_00344"
                     /inference="ab initio prediction:Prodigal:002006"
                     /codon_start=1
                     /transl_table=11
                     /product="hypothetical protein"
                     /protein_id="X:IEDFFNNI_00344"
                     /translation="MNNFSWIQDQIPKVFSIAFLTLRETLRKRVVYFIFIISALFLFL
                     NFTCQIQIGSQDRSGNPDFQVYVTFLFFAFWNTVLALFLPVSLLGDELENKTYIPILA
                     RPVSPLTYIGGKSLGVLLLVFANGIFLIGTYLAKQQISGGNFSWDLLKACFTMFFVFY
                     FLILFGFVIVLGFGKNVGFFGGLALLVFSTFLDLFIYESAAASMVQASDLKKQILEVI
                     YWILPQEGTVFFFSSSLLAKSLSQVHYYGEYSLIQISVWVFLCFGFVKVILDRKEL"
     gene            395219..396730
                     /locus_tag="IEDFFNNI_00345"
     CDS             395219..396730
                     /locus_tag="IEDFFNNI_00345"
                     /inference="ab initio prediction:Prodigal:002006"
                     /codon_start=1
                     /transl_table=11
                     /product="hypothetical protein"
                     /protein_id="X:IEDFFNNI_00345"
                     /translation="MKIQWFHYENEGYYLSVKNLNEPIESLNPLYLRITHFNQNIDKI
                     IGFILDRYLQYLDIGPLRECIFSILRETLMNAIKANQKRMVFKEAGLDIKDPDQYLIG
                     MERFKEELISKKDLYADLLEQNGLYVLITFGFNQNSFLLKVSNNVGILPEEDQRIQER
                     ISKARSYNDLSEVFENHGDESEGAGLGLAMSLLMLKNEGIEGDSYRIKSEEGITSAYI
                     KIPFEFKKRNINLQKTGDIFAELDTLPTFPDNINQIMSLINKPDSSIQNITELVSRDV
                     SLSTNILKLANSASFSQRARVEDLEDAIKVIGLSELNNILLSLGTKKILEEKYNEFEA
                     IWERSSLSAFICRRLGERMGWKKQTITVLVCAALLHDVGRVILLSIDPNVSAKISEIL
                     GNRLYPSPLTLEEAALGISHTTLGGMICEKWNFSDTIRVAAEMHHRPLLVKREFQDTV
                     FAIYLSDMIIDISSGISDYSMIQSAVLQHFGFKKEEEFVEFMDKTLLEYKNFP"
     gene            complement(396727..397632)
                     /gene="rsmA"
                     /locus_tag="IEDFFNNI_00346"
     CDS             complement(396727..397632)
                     /gene="rsmA"
                     /locus_tag="IEDFFNNI_00346"
                     /EC_number="2.1.1.182"
                     /inference="ab initio prediction:Prodigal:002006"
                     /inference="similar to AA sequence:UniProtKB:Q1RK29"
                     /codon_start=1
                     /transl_table=11
                     /product="Ribosomal RNA small subunit methyltransferase A"
                     /protein_id="X:IEDFFNNI_00346"
                     /translation="MSSREYPFRKVSEIRKFLESKSSAPLKKWGQNFLIDPNAIRSIL
                     DCLNFDLLSTIDRILEIGPGLGAISHGLLDFKKPVTLFEIDPIYSNWLREYLPEFELK
                     EGNALDFLSEYSQDSTYLFGNLPYYISSELTLNSVKNLKGLKGATFLVQKEFAKRISA
                     EPSSIQFYLSAYGNWSLKKDIKAGAFYPKPNVDSSILEYKSLPVFKNESGFIALECIC
                     RTAFWGKRKKLTSSFRDAPIESLPLEVYSSENFSEKTFRTECLKALKSVNIDLDKRPE
                     ELKSKDFHEAAKILSAYISEILNIY"
     gene            complement(397595..399904)
                     /locus_tag="IEDFFNNI_00347"
     CDS             complement(397595..399904)
                     /locus_tag="IEDFFNNI_00347"
                     /inference="ab initio prediction:Prodigal:002006"
                     /codon_start=1
                     /transl_table=11
                     /product="hypothetical protein"
                     /protein_id="X:IEDFFNNI_00347"
                     /translation="MEKHIRNWIPCSAFSKFSLGTLTGIVIDLIFPGTVLLWAGFAIG
                     LFSISHFLKKRFQISKYFIFGIFFLLYVLTAFPEKFQINLQKKYFNVSQKNPFGKPEK
                     IFQKKFREQVLLNLKEAGLEKNSNRIALGLIFGESKQLSQEFKTKAKEGGILHLFAAS
                     GLHLGVLMGVQFRLLSLIPSLGYNTPRIIPLLTGFLYLSALGYPTSLARAWIFAGMLL
                     FQGLFFRKLRPVDLLLGSAWILWLLDPIRFYSVSFCLSFGAVTGIFFFSYPIRIACNF
                     LSDENKISYFLKENLSISFSAGLGTMPVLLLAFESYSFGSILLNLIMVPLAGILLPIL
                     YFSLLIQKTKLILLTEPIWSITEFLIQILIYLSENLSKPLGFYKEMKGSVWIGITGWI
                     LLCIKILYYSYFIEKNYLKNTEQSIEKETLSSYEKFTENKTTSLQSESISIDIKESQQ
                     TYHKDQFPYNQIFNSKNIIFIKQNTQSDRSPKRRKANELLFPNYKKETPLLRNSNPEM
                     FKTKVSFQKQILPAFQKNSRPLNDKSKNTNQKIQNLEYYFLFKNKSFSKKTYPIFCIL
                     FFLTTLGIHILLYKSPDWFPSKNRIINNKFFFIFRNGDSLIFSGKCKYGFKRISNAFK
                     ISKKIYCDSTEKRPLTKVFVEDESCLSWTFQCLQDHPQTKIFYSGLDFEAWSQKSRFY
                     FLKSKPIREISISHRSKILFFHTKKDSLFQLAQKTKIGSGWILLETPFGNQEDSKVWN
                     RNRKLLGLTESWVFLEKDELQRIPISESF"
     gene            complement(400769..401737)
                     /gene="trpS"
                     /locus_tag="IEDFFNNI_00348"
     CDS             complement(400769..401737)
                     /gene="trpS"
                     /locus_tag="IEDFFNNI_00348"
                     /EC_number="6.1.1.2"
                     /inference="ab initio prediction:Prodigal:002006"
                     /inference="similar to AA sequence:UniProtKB:Q9PIB4"
                     /codon_start=1
                     /transl_table=11
                     /product="Tryptophan--tRNA ligase"
                     /protein_id="X:IEDFFNNI_00348"
                     /db_xref="COG:COG0180"
                     /translation="MRILTGVQPSGKLHLGNFFSVIRKLKEYQDSTDLFCFIADLHSL
                     TTFSSKEKQRENTFNAACDFLALGIDPDRCTFWLQSSVPEVTELAWYLSHFISVNQLS
                     LAHSYKDKVAKGFHPGGGLFFYPVLMAADILGFDSDRVPVGKDQKQHLEFARDIASTF
                     NREVGPVFKIPEPEIDETTALVPGVDGQKMSKSYGNTINFFDSEKELKKSIMSITTDS
                     AGIDEPKDPSKSNIYAIHSLFLDAKGKENLKQKFLTPGIGYGDLKKQLLQDTLDYFAP
                     YRKEREKIGADKIFVEESLKKGQTKARKIISNVLDRVRKELGIYQF"
     gene            complement(401734..403554)
                     /locus_tag="IEDFFNNI_00349"
     CDS             complement(401734..403554)
                     /locus_tag="IEDFFNNI_00349"
                     /inference="ab initio prediction:Prodigal:002006"
                     /codon_start=1
                     /transl_table=11
                     /product="hypothetical protein"
                     /protein_id="X:IEDFFNNI_00349"
                     /translation="MSGSSRTDAHKTFADLYRKQRSPEHQEKIDEVIQKSNDIFIRID
                     LMKKVDEEFEKKRQEENKKSEDEDKAKRTAEKSTTTSKSSAKPARKTETSSGGIGFLT
                     NLFGGNTAINKFAKESGTMDVGFLGRKLQISSGVHNLFKFLKEDQIIATIQALRFCEQ
                     QGWRYWKPLVYNVVLNFNKLLNSIITLDSLFIDQISPEIFLNRATKLELYYARHLSRA
                     DCKDIIMTEVPELIRKDEKLVPKMPQITAGLSYGLNLEDGRPKMSDAIRAFHIVATKR
                     MITWDEVVQQLNIPPINETKFQGSPDIIKEVETTLLRLADDIQTRLNRKEELQGLRER
                     YFKIDDKGKMNFDFLNSIVDDYFENHVPENMQSASLKSSFKGTPHKLMYLLLRDFQAS
                     FAPILEGTVKVGTKNQSRDVIIMLPGLFKSDIEQINNLLRLLDAFNKKYPSFQYSFAT
                     YNEHTTSTVGVEDQITQNLLKLIGDAAGFMGKFAEKINILVENHLLAKQYEASGKLNE
                     RVLVSKEKVIEEIKILHRFIPYCDSPIVSGNRLNGKTLEFAFLEMAKLLYNYAVIYKD
                     KLTITKLTLHKKIDTELASLTKEYERLAGKPYDTKRTEET"
     gene            complement(403560..404153)
                     /gene="lolA_1"
                     /locus_tag="IEDFFNNI_00350"
     CDS             complement(403560..404153)
                     /gene="lolA_1"
                     /locus_tag="IEDFFNNI_00350"
                     /inference="ab initio prediction:Prodigal:002006"
                     /inference="protein motif:HAMAP:MF_00240"
                     /codon_start=1
                     /transl_table=11
                     /product="Outer-membrane lipoprotein carrier protein"
                     /protein_id="X:IEDFFNNI_00350"
                     /translation="MAFLKIRRILPGAAGLILVCGISVSGDPGRDRLGALLGRMSEIS
                     SLRASVTINNEISGTLSFKKPNYLHVKFSDGRVVSSNGRFLWFYSPARAIVGKQDLRG
                     TSGGVFGLLSGYEEVTQVGGSIRLKSPTKTYEEIVVTMNSDNTPKSLRMKKRGSSEYT
                     SISFSGVQTNVGLSASLFNFSAPSSAQIVENPLNEKE"
     gene            complement(404245..405204)
                     /gene="etfA"
                     /locus_tag="IEDFFNNI_00351"
     CDS             complement(404245..405204)
                     /gene="etfA"
                     /locus_tag="IEDFFNNI_00351"
                     /inference="ab initio prediction:Prodigal:002006"
                     /inference="similar to AA sequence:UniProtKB:Q0AZ33"
                     /codon_start=1
                     /transl_table=11
                     /product="Electron transfer flavoprotein subunit alpha"
                     /protein_id="X:IEDFFNNI_00351"
                     /db_xref="COG:COG2025"
                     /translation="MSNVFIVGELKDGELKKISREITSAGRKIADSIGGKVIALLIGN
                     GVEKHAPELAAVGADTILTVNSGDYNAETYSNQVAEVIKAQNPAVVLLPHTSQGKDYS
                     PRVAVKVGAGIIADVVGFSVDGGKVVAKKPIYSGKAYANFKVTSPIQIFTVRPNSQEI
                     TQKAGAGAVEATSPSTGNAKVKIVSSDLSGGSKVQLTEASIIVSGGRGIKGPENWPIL
                     QELADTLGAALGASRAAVDAGWISHSHQVGQTGKTVSPNCYIACGISGAIQHLAGMGS
                     SKYIVAINKDGDAPIFKVATYGIVGDLFEVVPAVTAEFKKVLG"
     gene            complement(405216..405977)
                     /gene="etfB"
                     /locus_tag="IEDFFNNI_00352"
     CDS             complement(405216..405977)
                     /gene="etfB"
                     /locus_tag="IEDFFNNI_00352"
                     /inference="ab initio prediction:Prodigal:002006"
                     /inference="similar to AA sequence:UniProtKB:P38975"
                     /codon_start=1
                     /transl_table=11
                     /product="Electron transfer flavoprotein subunit beta"
                     /protein_id="X:IEDFFNNI_00352"
                     /translation="MKIIVLVKQVPDTETSIKVGDKSINETGIKWIISPYDEFAIEEG
                     IRLREKHGGEVIAVSLGPDRVVEALRTAYAMGADRAVHIKVDNYVPFDTNNTAELISN
                     FAKAENADVIIGGRQSIDTDSSQVVIQVAELLGIPHIAFAINLEINGTAVKATKEVEG
                     GTQTVETSTPVALTAQKGLNEPRYPSLKGIMTAKKKPVETKSAADLGSPASKIEIVGL
                     EPPPPRIPGRKLEAADANAFASQLVKALREEAKVI"
     gene            complement(406060..406482)
                     /locus_tag="IEDFFNNI_00353"
     CDS             complement(406060..406482)
                     /locus_tag="IEDFFNNI_00353"
                     /inference="ab initio prediction:Prodigal:002006"
                     /codon_start=1
                     /transl_table=11
                     /product="hypothetical protein"
                     /protein_id="X:IEDFFNNI_00353"
                     /translation="MLSKNYLMIYALILTILCVLFFFLSYGFFQKSDTLLQKDSKTQE
                     TETKRTGSFQNESPRKNKSNLFKPSVFRSQFQSALHSPFQKESIFLLLSLCTWMLLPL
                     FWGLAFFLKTDANVLIVIGFMIWTYYWLKYLLSTDETV"
     gene            406540..407724
                     /gene="acdA_1"
                     /locus_tag="IEDFFNNI_00354"
     CDS             406540..407724
                     /gene="acdA_1"
                     /locus_tag="IEDFFNNI_00354"
                     /EC_number="1.3.99.-"
                     /inference="ab initio prediction:Prodigal:002006"
                     /inference="similar to AA sequence:UniProtKB:P45867"
                     /codon_start=1
                     /transl_table=11
                     /product="Acyl-CoA dehydrogenase"
                     /protein_id="X:IEDFFNNI_00354"
                     /db_xref="COG:COG1960"
                     /translation="MRALLEKSNDLFNPTENHLALRENVAKFAKENMDAQAKEHDDYE
                     TFNLSLFRRIGSELGLFGVTVPEEDGGMGMDAVAAVIIHEELSAYDPGFTLSYLAHEV
                     LFVNNFYHSSNAAQRAKYLLKVISGEWIGGMGMTEPGAGTDVLGMRTIAVKKGDKYVL
                     NGSKQYITNGNVGSVFLVYAKMNKDSKRTTSFIVESSFPGFSVGKKEEKMGMRSSPTT
                     QLIFEDCEVPAENLVGQEDGALVHMMRNLEIERITLAAQSLGIAKRCVDVMADYTIRH
                     REAFGKKLSEFGQIQRLLAESYADYQAARALVYQVASGIHPESRNSLGAASAKLVATQ
                     MAERVSRNAIQALGGYGYCREYPVERLHRDSILLSIGGGTNEAMQKNIVADLKKIYEG
                     TP"
     gene            407721..408416
                     /locus_tag="IEDFFNNI_00355"
     CDS             407721..408416
                     /locus_tag="IEDFFNNI_00355"
                     /EC_number="2.1.1.-"
                     /inference="ab initio prediction:Prodigal:002006"
                     /inference="similar to AA sequence:UniProtKB:P9WJZ7"
                     /codon_start=1
                     /transl_table=11
                     /product="Putative O-methyltransferase"
                     /protein_id="X:IEDFFNNI_00355"
                     /db_xref="COG:COG4122"
                     /translation="MSRKNISLTESLEEYIFRNSVREPDSFLKLRKETGTLVQANMQI
                     SPEEGQFLNILTKISGAKRIIEIGTFTGYSSLCFASALPEDGKILCCDISEEWTNVAR
                     KYWKENGLENKIFLKLGSALETLQVLIDSKSAPTWASDFAFGPSSIDLFFLDADKENY
                     PNYYPLILKLLKPGGLLIADNVLWGGSVADLSHQEPSTVGIRKFNELVYNDSLVDVSL
                     VPIADGVSLVRKR"
     gene            complement(408816..409364)
                     /locus_tag="IEDFFNNI_00356"
     CDS             complement(408816..409364)
                     /locus_tag="IEDFFNNI_00356"
                     /inference="ab initio prediction:Prodigal:002006"
                     /codon_start=1
                     /transl_table=11
                     /product="hypothetical protein"
                     /protein_id="X:IEDFFNNI_00356"
                     /translation="MKYKIILILSLMLFLFVSCPDEKKENELSTYILYSVLINATTQY
                     DCVTSSEVVSDSYNKTTITFENKPQYYNSPSGNVVPKAIMPILIKKGQTIQVSSITTN
                     VKYEATNQDLTFLFRKDGCHGTNSEIATYAGATNTNVFLGNTNTVSLTQFKFTADYNG
                     IILIVGKNLGASLPGDIRVNVF"
     gene            complement(410138..410683)
                     /locus_tag="IEDFFNNI_00357"
     CDS             complement(410138..410683)
                     /locus_tag="IEDFFNNI_00357"
                     /inference="ab initio prediction:Prodigal:002006"
                     /codon_start=1
                     /transl_table=11
                     /product="hypothetical protein"
                     /protein_id="X:IEDFFNNI_00357"
                     /translation="MNIQKKLYIFILAIQTFNCSSSWLNIGCDLYCYAIVSELEAILE
                     PPSITYNSYSPLIFTKNVNTSYTPEIKKITPTEGTFTIAPDLPTSLYLDNSTGIISGT
                     PTQAQTKSTYRVQYENAGTILESNRFYILVQESSESGICNTTGIFPGCNSEQPYSCSD
                     AVQPTYCYRELSHCQQDIYCY"
     gene            complement(410761..411303)
                     /locus_tag="IEDFFNNI_00358"
     CDS             complement(410761..411303)
                     /locus_tag="IEDFFNNI_00358"
                     /inference="ab initio prediction:Prodigal:002006"
                     /codon_start=1
                     /transl_table=11
                     /product="hypothetical protein"
                     /protein_id="X:IEDFFNNI_00358"
                     /translation="MKKTLLIIFLIITILNCDPDKLNPYGIDGNEEENFRNIVLFLAL
                     RPSLTYEKTQLIFIKNINTSYTPILRNASIAGGSLMISPNISNTLSFNTSTGIISGTP
                     TLSQTKSVYIVDFINQETQIQSNPFNIFVEESEGSGACNTTGIFSGCDSKRPFSCSDA
                     IRPAKCYFRASDCQNDVYCY"
     gene            complement(412475..413917)
                     /locus_tag="IEDFFNNI_00359"
     CDS             complement(412475..413917)
                     /locus_tag="IEDFFNNI_00359"
                     /inference="ab initio prediction:Prodigal:002006"
                     /codon_start=1
                     /transl_table=11
                     /product="hypothetical protein"
                     /protein_id="X:IEDFFNNI_00359"
                     /translation="MIRLIILIFIIFFQACSPTSGKEIKNFLIPLVQGNGIGPIAIHE
                     NLDSLDPEEIPFRENLVNFEWALLYGDHLKLTKDSHLAVDDNGFIYIAADTDGNPFYD
                     NSVHRLITGKKLVLGKYDSQKNEIWTHELENPYVNLDVTGIAVDTKGNAYVTGSSTIK
                     NYFEKSRIEKKQFLFVIKINSEGNLEWIREIGSSNDAYKVNPRTIAVDTLGNSYVVGT
                     SNGPFEGDSVKPESGFITKFDTNGNQVWVKELSALEAKITPTSVAFDKRSGNIYLCGS
                     ANNNNIRNDKNPGIGRNDLLVFKYDENGNGQIFARLGFALGSVFGNTITTDPLGNVLV
                     GAYTDVDFASSTIQDNSHNGLIIKYDSSGAQKWIRQFGPSTPLKSTFISEITTDRLGN
                     VFTTGSTNGFIKFNDGPSEGNRDVFVTKHSSSGEVLKLWQWGVQQKTMIGSGIGADFN
                     GNLYATGWTDGELFENRNIGKIDIFLIKFQ"
     gene            complement(414637..415878)
                     /locus_tag="IEDFFNNI_00360"
     CDS             complement(414637..415878)
                     /locus_tag="IEDFFNNI_00360"
                     /inference="ab initio prediction:Prodigal:002006"
                     /codon_start=1
                     /transl_table=11
                     /product="hypothetical protein"
                     /protein_id="X:IEDFFNNI_00360"
                     /translation="MNLAIQLLKKNRILIFHITTSFIFLFSVYTYFYTIRKYSVNFPF
                     GDDYNTILGFLDLWEKSHSKISILFSQYNEHRLVFLRIIILAYLKLFHIIDFSHLILI
                     GNTFILLCLLLLYYTIEDKRKFILISPIFLAILNFSNWETQTWAMASLSNYPVIYFGF
                     LSLYFLSKDKLIDFVLGIFFAVIAVFCQGNGMFVFLSGIPLLLKDKPKLFIWLFIFLM
                     IILLYFIIFPYNKPNGHPEFFSNTKFFFLSRIYYGLALLSNVFNSKFVLILGMIPLLG
                     ILYLYKNYLKISKLHLSMISFLLLSLSSLVITRGGFGFEQAFSSRYHINTLFLYSLIY
                     ICLFPLIRIKKHFLLILFFTLLFYYNTNLINIHQLSVQKNKIMNDKSCMSECTEYKTF
                     PNVSRAKELLINFSAKGFFRN"
     gene            complement(416071..417621)
                     /locus_tag="IEDFFNNI_00361"
     CDS             complement(416071..417621)
                     /locus_tag="IEDFFNNI_00361"
                     /inference="ab initio prediction:Prodigal:002006"
                     /codon_start=1
                     /transl_table=11
                     /product="hypothetical protein"
                     /protein_id="X:IEDFFNNI_00361"
                     /translation="MIRLIILIFIIFFQACSPTSGKEIKNFLIPLVQGNSSFPQNSFA
                     SNPEERPIDLDQNPNILEENPMIIEENAVIPEERPLVFGRNPLNLEWATLLEIPSNNT
                     IKTPNIAIDGNGFIYVASDSNANLIGDKLKIGTRDVILKKYDSHQNELWMKRIGSRNT
                     HLTITGLAADINGNAYVTGYTNGPLEKALISDQDMFVIKFNTDGTIAWKKQAAPQRAK
                     GVYNTYKVFTEGITVDIFGNSYIVGTSNGPFGDNSDGNLGGGYIIKFDTNGNQIWVKQ
                     ISIVGASIYPKNVAVDEDLRQIYVAGTSKNANFRTNKTFNYSNGAGGDDLFILRFDEN
                     GNQEFFTQTNLYRDSITPNSLTVDSFGNVLVGGSSIIDLEFGTYERTYLRGVLIKYDL
                     NGDERWIRQLGPREDAQFIQRSTTITGIATDENGNIFTTGSTNGNIINEHSEPLGNQD
                     IFLTKYNYLGQIEWIRQIGRLGETLYPGKIGIDFNRNLYTTGLTDDNGKEYQVIGGDL
                     DLFLIKFR"
     gene            418052..418234
                     /locus_tag="IEDFFNNI_00362"
     CDS             418052..418234
                     /locus_tag="IEDFFNNI_00362"
                     /inference="ab initio prediction:Prodigal:002006"
                     /codon_start=1
                     /transl_table=11
                     /product="hypothetical protein"
                     /protein_id="X:IEDFFNNI_00362"
                     /translation="MNFLSCACSILESTNKKILPIPFIKNVGKLIFKELYFIKIEYIK
                     NLKDAVGVFKIIVFDP"
     gene            complement(418355..419074)
                     /locus_tag="IEDFFNNI_00363"
     CDS             complement(418355..419074)
                     /locus_tag="IEDFFNNI_00363"
                     /EC_number="2.7.4.-"
                     /inference="ab initio prediction:Prodigal:002006"
                     /inference="similar to AA sequence:UniProtKB:M9XB82"
                     /codon_start=1
                     /transl_table=11
                     /product="Polyphosphate:AMP/ADP phosphotransferase"
                     /protein_id="X:IEDFFNNI_00363"
                     /db_xref="COG:COG2326"
                     /translation="MRLKEIDTLPPKDKLKEEVIQKTEEYIKNLSYLQEKLYALKKHS
                     ILIILQGVDTAGKDSTIKHVFAGINPQGCYVKSWSIPNSEEIQFDFLWRIHKYVPPKG
                     MIYIHNRSHYEDVIMPKIQGTLSDKRIEERMESIRDFEKHLFRENGTVILKFFLHISK
                     EEQLKRIQERISDPDKNWKYDPSDQTTQDRWDDYQSAYEMILNDKNQFKEWYIIPADK
                     KWFRNYQVVKILCKELEKIIS"
     gene            complement(419092..419778)
                     /locus_tag="IEDFFNNI_00364"
     CDS             complement(419092..419778)
                     /locus_tag="IEDFFNNI_00364"
                     /inference="ab initio prediction:Prodigal:002006"
                     /codon_start=1
                     /transl_table=11
                     /product="hypothetical protein"
                     /protein_id="X:IEDFFNNI_00364"
                     /translation="MIRKKTTKQKETGKSQQTRSLLFKTAILSFQKEGYDETTMRTIA
                     KKAGLAVGASYYHFKTKEEIVLEFYRTTQEEANIQNIEFCKSNLDLKDRIKNIIRFKL
                     GQFIGYEKFLHVLSRSGGDPKHPLSPFSKETKQIREDAISIFRNAILDSKNPFPSDLK
                     EDLPLLFWLFQLGIIYVWLFDESTHKRKTELLIDKGLDLIFQLLKLSSLPIFKSVRKS
                     ILSLVNLFKK"
     gene            complement(419787..420620)
                     /locus_tag="IEDFFNNI_00365"
     CDS             complement(419787..420620)
                     /locus_tag="IEDFFNNI_00365"
                     /inference="ab initio prediction:Prodigal:002006"
                     /codon_start=1
                     /transl_table=11
                     /product="hypothetical protein"
                     /protein_id="X:IEDFFNNI_00365"
                     /translation="MKQIIFGMILFGITSSTFADSMSDFFKVVRNGDLLQTQKILASK
                     PELLNQKDSRGRSAVFFAIESNDTKMLQYILDKANDESPSIISDNDYAGDYPIHYAAQ
                     FPDKNIIELYYSRYPYSDYLNRHGENALDIATHYENTAVISFLNAQGLKHSKPGSGPY
                     TIGLYFGYLIISILMTIWVARTLFHNGRVFLVKMFNGEEKLADSINHLLIVGFYLINI
                     GYISLSLSTEQKPLDLAECIEVLTKKVGIVLLILGAMHFFNLFLFAKFRKKISNTFGE
                     S"
     gene            421727..422461
                     /locus_tag="IEDFFNNI_00366"
     CDS             421727..422461
                     /locus_tag="IEDFFNNI_00366"
                     /inference="ab initio prediction:Prodigal:002006"
                     /codon_start=1
                     /transl_table=11
                     /product="hypothetical protein"
                     /protein_id="X:IEDFFNNI_00366"
                     /translation="MIQKKIVMLVFLIVLFSNCHKSENKQDNNLLLLQALAVQDPGIA
                     GLLAPMDLMRSMGGSSGAGAYSKGIVSPFQTTSTTEEVSTVCPLGGKVLHTGEWNESD
                     SQTGASLQYSLKVKYIDCRIMGRDTSGTGANRIMALNGDAMIEGRADLIFDVGFAPQD
                     AKPELRYTMNSTSRNNFDSYTVNGHAYPKSDITTKASNGKYAFEHMDDVDKATMTVDE
                     TVEVTGKIGDEEINQVIKYKSTTKLH"
     gene            423515..423862
                     /locus_tag="IEDFFNNI_00367"
     CDS             423515..423862
                     /locus_tag="IEDFFNNI_00367"
                     /inference="ab initio prediction:Prodigal:002006"
                     /codon_start=1
                     /transl_table=11
                     /product="hypothetical protein"
                     /protein_id="X:IEDFFNNI_00367"
                     /translation="MTKEESIETKGITPAMFHILLSLAEGPQHGYGIGKSVEISSEGN
                     FHLGPGTLYRTLELIRGFGWVRYSKKKVMENDDPRRLYYEITSDGKEILVYELKKMET
                     TLKRAKKLKLLGN"
     gene            423865..424371
                     /locus_tag="IEDFFNNI_00368"
     CDS             423865..424371
                     /locus_tag="IEDFFNNI_00368"
                     /inference="ab initio prediction:Prodigal:002006"
                     /codon_start=1
                     /transl_table=11
                     /product="hypothetical protein"
                     /protein_id="X:IEDFFNNI_00368"
                     /translation="MIFRFFKILIQIVYPVSFPKKMKDAIQIHLEDSYRDGSFRIFYL
                     FDILISGFRERILSEMRSLRLLWEYDHRSVFGLIILIPWNLFLILIFASLFIGGPGWL
                     KFFHNFPYEKNVPAESVFPFLLFLAGVLLVQDLFLLKKKRSVFKRYSYLFYINMSLVV
                     PFFLILVL"
     gene            424379..424924
                     /locus_tag="IEDFFNNI_00369"
     CDS             424379..424924
                     /locus_tag="IEDFFNNI_00369"
                     /inference="ab initio prediction:Prodigal:002006"
                     /codon_start=1
                     /transl_table=11
                     /product="hypothetical protein"
                     /protein_id="X:IEDFFNNI_00369"
                     /translation="MKIFALSILVLVVLLVAFLFYMGAFSRVLVQEEMKGPFYVLSHE
                     RIGDYRNVGLTFEALQKELPEKGIRNFKLFSIYLDNPNEVPKEKLRCEVGALFSEPLE
                     KIPNGLSLELKIRTIPSKKYLTAEFPLRNFLSIFLGIYKVYPKLFRACEERGCDLKGR
                     ASIEIYEPLTEHKTTYLLPLD"
     gene            complement(426294..427991)
                     /gene="caiA_1"
                     /locus_tag="IEDFFNNI_00370"
     CDS             complement(426294..427991)
                     /gene="caiA_1"
                     /locus_tag="IEDFFNNI_00370"
                     /EC_number="1.3.8.13"
                     /inference="ab initio prediction:Prodigal:002006"
                     /inference="protein motif:HAMAP:MF_01052"
                     /codon_start=1
                     /transl_table=11
                     /product="Crotonobetainyl-CoA reductase"
                     /protein_id="X:IEDFFNNI_00370"
                     /translation="MQYPFNQSTNPGLAPFDISNYKGNRGKNFYEEDRVLQTLVEKYS
                     KGYDSTHKKAMIEHLLGYGALVGGILDELTEASHKEGKYGEIVKYDRTGNRIDAVVYS
                     NEQKLSRKISYDYGIVNLNYHSSWKHPFTDLHRYALAYLANQNGEGGVTCPLAMTEGM
                     IKVLEALGTSEQKEKYLPLVAGEGSQSHFMAGQYVTERVGGSNVSANRTIARKQDNGK
                     WILTGEKWFCSNPGDLWVTTARVEDTNTIGMFLVPRIKDDGTLNGHHILRKKDIIGSR
                     GKLTVEIVYDGVEAEALGRPAHGIANLIKYVIGISRLHVSIAASGISRRAWMEAYEYA
                     KFRTAYGSKILEFSSLLKQLSDQRLKHTAMLTSIFRHFHTPETLKLAGEVLAPLLKYK
                     CSATSTEITYNSILVLGGNGIVGDFSPLPRLHNDSIINETWEGTHLLLSEHVLRGFKR
                     EKVAKAFFKYVEEITDPNSVAAETIRKKSELLQNLLDHSSSQELDLNRIYIADLAFET
                     FALAALSDASGKNSPDSQKDLSAFRDGYLDLVNSSQTFSQKENFSGNTENLKSVIHF"
     gene            complement(428587..430245)
                     /gene="gpmI_2"
                     /locus_tag="IEDFFNNI_00371"
     CDS             complement(428587..430245)
                     /gene="gpmI_2"
                     /locus_tag="IEDFFNNI_00371"
                     /EC_number="5.4.2.12"
                     /inference="ab initio prediction:Prodigal:002006"
                     /inference="similar to AA sequence:UniProtKB:P39773"
                     /codon_start=1
                     /transl_table=11
                     /product="2,3-bisphosphoglycerate-independent
                     phosphoglycerate mutase"
                     /protein_id="X:IEDFFNNI_00371"
                     /db_xref="COG:COG0696"
                     /translation="MNPNMKLSKKYTFRSRKVLLIILDGVGYSPKGPESGNAIAGAKL
                     PFLNRVWNQFPTLHIQAHGKAVGMPSDDDMGNSEVGHNVLGSGRIFDQGAKLVSNSIA
                     SGDIFNGQAWKEVIGNSKKNNSTLHLLGLFSDGNVHSHIDHTKALISQAILEKVPKIR
                     LHILLDGRDVPEKSALDYLNPFETWLDSLRKSGTDIRIASGGGRMTITMDRYEADWSM
                     VERGWKVHVKGEGRYFSSAKEAIETFRSENPKIIDQYLPSFVISDNGKPVGKIQDGDS
                     VVFTNFRGDRAIEISLAFTEKNFDKFDRGPLPNVLYAGIMQYDGDLKLPERFLVAPPA
                     IDRTLGEYMASSNIPQYALSETQKYGHVTYFWNGNKSGYFDQNSEEYREILSDVIPFD
                     QSPEMKALLITEALEKALNENKQDFYRVNYANGDMVGHTGNYLATVQAMEFLDGCVER
                     LWKTCEKQNIVLLVTADHGNADEMFQLDKKGNVEKDSHGNPIPKTSHTLNPVPISILD
                     PENKIRFNSKLSNPGLANVAATILDVMGYETPEGYHPSLIQNES"
     gene            430624..432642
                     /locus_tag="IEDFFNNI_00372"
     CDS             430624..432642
                     /locus_tag="IEDFFNNI_00372"
                     /inference="ab initio prediction:Prodigal:002006"
                     /codon_start=1
                     /transl_table=11
                     /product="hypothetical protein"
                     /protein_id="X:IEDFFNNI_00372"
                     /translation="MSKPVLNPTFGGANQTQNFLKVKKINEVVSYYLNDRLTHSVYKA
                     IVTQTSHKNVRSQNLFQVESKVPEAPELTTAEVAFHIKRLLEDGVVLQFAYFYVDPAT
                     SELKLKPCYVAYSDAELGDLTRIYLLLVDLSVNSILSYLENRPSLGKEMLWEDLEADF
                     KGENIQKLKLFFNPESYFQAPNISIPLNPEYVKDMLLEITDGLVKKGRIREIPEVGYL
                     VVKIKELQTLFELVDEFHFKKVFPKYKWALSDAFAAISQEERMHANDPSALPTTLFGK
                     KRARAIEKALESDSEIKSKRKLIGVELILNLSDEIESTLKSSYQEQIRNRFHEMTDHL
                     SKQAGRWDKLVLFISDEEFKTYPTELKRLLTEDRHIAYSPWETKGITIHSFMRMDTET
                     IRSVIKSLSTAANVEAWKILGIRNLIELNEDSIHSVFKDEEFVRNYGKVLRKGYVRYF
                     PWYFSILDFVGVAKLLQDLFFQGAKEKIRSEQSYFKSKNRDAAFKLEQSKIQEKLKED
                     EKIKALEQKSKLSEALNQYYFERNIPPVLKEILYEIPGYSPELIHQIVDREKFVLIQD
                     SSGDKTESILMYPNDESFRFRAKEIHKVLTEKKKSLDFKFRNKEEDFQSEKVAKTLKY
                     LDSWFASKPEQAHASKEGKNNSGNSNEDPYENFRKEIVKIKGKEKIST"
     gene            complement(433309..434172)
                     /locus_tag="IEDFFNNI_00373"
     CDS             complement(433309..434172)
                     /locus_tag="IEDFFNNI_00373"
                     /inference="ab initio prediction:Prodigal:002006"
                     /codon_start=1
                     /transl_table=11
                     /product="hypothetical protein"
                     /protein_id="X:IEDFFNNI_00373"
                     /translation="MTKNHNSMSRTYQLITSSGIFVLIILFPLSLTASTIVLKNGRTL
                     QGKIINQSRTEVQIEVNGKLQTISKAEISEINLKDPKKEESKKKEVITTQPPDHTNPT
                     TTQLSWQDTRWAITGRSAILPGWGQWKVGQKRWAIISFLLFASAALYANNCKEKAIAE
                     ENDYKINSTAITIAAFADPNLNPITSDETVRATALITRIFTTAAATNPYFNSYDRATS
                     QYNQAQWLLGAIYGLQLIHTFLLAKDYQKLQTLLSDPSPEGWKFSTLVVRNQMNGSTE
                     ISPNIVYTIRF"
     gene            434255..434803
                     /gene="fecI"
                     /locus_tag="IEDFFNNI_00374"
     CDS             434255..434803
                     /gene="fecI"
                     /locus_tag="IEDFFNNI_00374"
                     /inference="ab initio prediction:Prodigal:002006"
                     /inference="similar to AA sequence:UniProtKB:P23484"
                     /codon_start=1
                     /transl_table=11
                     /product="putative RNA polymerase sigma factor FecI"
                     /protein_id="X:IEDFFNNI_00374"
                     /db_xref="COG:COG1595"
                     /translation="MAHTSELEKLYNHNKDDLFHYIRKSFYDENSAQDILHDSFLNFF
                     KYYENRDIPDPISCRMILFRIARNLIINHSKSYYQRNVSLVGEDAGSSFTSKSPSPEF
                     SVMEKIDQLDVKNIIDSLLDTISTEYKEALLLRYQQDLKLDEISKILGMSISGVSRLI
                     ERAEKALAQEGKKIGFQPADYI"
     gene            434933..436012
                     /locus_tag="IEDFFNNI_00375"
     CDS             434933..436012
                     /locus_tag="IEDFFNNI_00375"
                     /inference="ab initio prediction:Prodigal:002006"
                     /codon_start=1
                     /transl_table=11
                     /product="hypothetical protein"
                     /protein_id="X:IEDFFNNI_00375"
                     /translation="MNDASTGSINMKNKTNTPEFEGYSKFLKEKGPTTQLPAFDPSWI
                     GKQPRFIVEDKIMNVSTDNTNIFRFPKIVWLAAAAILLFTIGVWVTFHTSKPESEIVR
                     GTTLKAAVVFVKGQVSVMRDVEMKLHRGDLLNESDIILTGTGGALDIGLTDSSVVRVK
                     ENSKLILKQLREDNGSQIRINLTSGRVLNIIEKEKKTSNFYVETPSAVAAVRGTSFEV
                     NASENESMVFVVEGAVEVISLNPAKKIYILEKSKLVTVNKDGEIESIDISKLNSTLPE
                     YKEMRKNLGSLDSELLLDVQNLKSAKTEEELSKAYDLSIERIIMKDGRELRGVVVSQK
                     KGKLVVQTLKGSYILDEDAVDKIKY"
     gene            complement(437526..437975)
                     /locus_tag="IEDFFNNI_00376"
     CDS             complement(437526..437975)
                     /locus_tag="IEDFFNNI_00376"
                     /inference="ab initio prediction:Prodigal:002006"
                     /codon_start=1
                     /transl_table=11
                     /product="hypothetical protein"
                     /protein_id="X:IEDFFNNI_00376"
                     /translation="MIQNFFSTKESLSPLLLRLGLSICIFPHGAQKLLGWFGGAGYEA
                     SMDYLVNTAQFPATLSILAIMSEFFGSIAILLGFCTRLSAFGITCTLAVAGWTHKEIG
                     FFMNWFGNQNGEGFEYHILSVSMGLSLLLFGGGSWSLDSWIYDHLDS"
     gene            438488..438637
                     /locus_tag="IEDFFNNI_00377"
     CDS             438488..438637
                     /locus_tag="IEDFFNNI_00377"
                     /inference="ab initio prediction:Prodigal:002006"
                     /codon_start=1
                     /transl_table=11
                     /product="hypothetical protein"
                     /protein_id="X:IEDFFNNI_00377"
                     /translation="MPILREAFAKFSGSLLGVQVKLNVLVSMGAREAQQTPPLRSVFR
                     FWDKF"
     gene            439295..439465
                     /locus_tag="IEDFFNNI_00378"
     CDS             439295..439465
                     /locus_tag="IEDFFNNI_00378"
                     /inference="ab initio prediction:Prodigal:002006"
                     /codon_start=1
                     /transl_table=11
                     /product="hypothetical protein"
                     /protein_id="X:IEDFFNNI_00378"
                     /translation="MSEETQEKKNKKINKMTVAEINAAIQTSKEKMNGSSSKYILHLN
                     ARLEELAVKGKK"
     gene            439536..441476
                     /gene="yheS_1"
                     /locus_tag="IEDFFNNI_00379"
     CDS             439536..441476
                     /gene="yheS_1"
                     /locus_tag="IEDFFNNI_00379"
                     /inference="ab initio prediction:Prodigal:002006"
                     /inference="similar to AA sequence:UniProtKB:P63389"
                     /codon_start=1
                     /transl_table=11
                     /product="putative ABC transporter ATP-binding protein
                     YheS"
                     /protein_id="X:IEDFFNNI_00379"
                     /db_xref="COG:COG0488"
                     /translation="MLQFIDIKHQYGSNVLFNGFSWHIKPGSRVCLVGPNGSGKSTLF
                     RIAEGKFIPDEGSVAKSKNTEISVFQQIPEFNPEALVIDTALEKHKHYREYSERLKEI
                     NRKFDLVSHDSKEFTTILDEQSALEEYAFTYGVHELESKARKVLGGLGFSNVQMEMKV
                     REFSPGYQHRLGLAITLLNPGNLLLLDEPTNHLDNTSKEWLADYLNSTGQSFVLVTHD
                     PEFLDATCDTIAELSSSEVIEFRGTLEEYFEHKNELQEKLRAQYRKEETYLKKRMEWI
                     ERFRAKATKAKQVQSAIKKLEKRNKVEAPEESFWNSKSDYRFNFISSGKITVRIEDGA
                     FSYSDKTPSIFSGANLEISAGDKIAVVGPNGAGKSTFLRCLLEIHKLTSGKIYYGPKT
                     KIGYFSQNHHEELDPSKNLIQTVMSAYPDLSEQQARSLLGYFSFSDDSVYKQTSLLSG
                     GEQSRLRLAMLVRFPANSIFLDEPTNHLDLVVRDNLLRALMEYEGSLLIISHDPEFLR
                     SLCNRTISVDKGQIRDFNCTFEDYLKYNLQETTSSKQQVGNLVFKKEETGQTRSKRNS
                     DKNRIKKIQKDLEQLETKIELLEKSKKNLEEVLADPDFFKNRSYQLELDNLNETKNEI
                     TRLTLEWESLQLELEELSGTVN"
     gene            441980..442315
                     /locus_tag="IEDFFNNI_00380"
     CDS             441980..442315
                     /locus_tag="IEDFFNNI_00380"
                     /EC_number="2.8.1.-"
                     /inference="ab initio prediction:Prodigal:002006"
                     /inference="similar to AA sequence:UniProtKB:D3RPB9"
                     /codon_start=1
                     /transl_table=11
                     /product="Sulfurtransferase"
                     /protein_id="X:IEDFFNNI_00380"
                     /db_xref="COG:COG0607"
                     /translation="MTPKELKSRLDLRKTAKDSFYLLDVRNPNEVDICTIEGTDLLIP
                     VGELSNRLSEIDSWKQSGKDVIVYCRSGGRSAMACGMLKQSGFSKVHNVEGGILLYSD
                     EVDSSIIKY"
     gene            442818..443636
                     /locus_tag="IEDFFNNI_00381"
     CDS             442818..443636
                     /locus_tag="IEDFFNNI_00381"
                     /inference="ab initio prediction:Prodigal:002006"
                     /codon_start=1
                     /transl_table=11
                     /product="hypothetical protein"
                     /protein_id="X:IEDFFNNI_00381"
                     /translation="MRKLKFYVILILFLVGVNCFIIERYWVRFQEYEFKSDKVTKDFD
                     GYKIAVVSDLHYGFLNPEFWVRWVIKRVNSQNADLVVGLGDYVKKRNTDVELLKVWPI
                     LKELKAKDGAYFVNGNHDHWANDKLSLELLEKSGRSIRNKNIVIRRNISKFILAGIGD
                     FWEDRADIDKVLSGTFSKDLRIVLSHNPDSSNTKHKEKVDLFLTGHTHGGQVRIPFFN
                     FSPVLPVKDSNFDIGFKKNKFGEDVFISAGIGWSILPIRFFCPSEISLIVLRSP"
     gene            complement(445273..445884)
                     /locus_tag="IEDFFNNI_00382"
     CDS             complement(445273..445884)
                     /locus_tag="IEDFFNNI_00382"
                     /inference="ab initio prediction:Prodigal:002006"
                     /codon_start=1
                     /transl_table=11
                     /product="hypothetical protein"
                     /protein_id="X:IEDFFNNI_00382"
                     /translation="MTVTRHKRRSRNSLNRENIVQMAMEILQEKGIDGLSMRKIAEKL
                     NCSVASPYSHFTSQEEIIQVLIAKGETELTQLLRNAQKNGKNAFEQLAGIARAYWDFS
                     LNNKELHKVMFNTVHGHMHRKAFPSLPTSYRVFLETIRNGCINQEFKLPKSEYPAIAR
                     MMWAWMYGLMVLDLTNMLKRRRGGKDDPLAEGFLYFQKILLEE"
     gene            446770..447951
                     /gene="thlA"
                     /locus_tag="IEDFFNNI_00383"
     CDS             446770..447951
                     /gene="thlA"
                     /locus_tag="IEDFFNNI_00383"
                     /EC_number="2.3.1.9"
                     /inference="ab initio prediction:Prodigal:002006"
                     /inference="similar to AA sequence:UniProtKB:P45359"
                     /codon_start=1
                     /transl_table=11
                     /product="Acetyl-CoA acetyltransferase"
                     /protein_id="X:IEDFFNNI_00383"
                     /db_xref="COG:COG0183"
                     /translation="MEEAVILDGIRTPFGNFGGTLKDLSAVDLGVLVSKTILERTGVS
                     PEAIGESIFGNVIPTGKEAIYLARHIGLKTGLPLGVPALTLNRLCGSGMEAIIQAAKK
                     IYLGDADAVLAGGVESMSNAPYVVRNARWGVRYGSAEFEDTLEQGLTDQYVGLIMGQT
                     AENLADQYKISRQEQDEWAAISQTRAEKATLEGRLKEEIFTVTIPGKKPVILEKDEFI
                     KGASGVDKLGSLKAVFREGGTVTAGNASGLNDGAAVTIVASSSYAKKLGKKPLAIIRG
                     YGHAGCDPAKMGIGPALAIPAALKKAGLKLSDMSLVEVNEAFAAQYLAVQKELGLNPE
                     ITNVNGGAVAIGHPLGASGARVTITLAYELKRRKAKYGIASLCIGGGQGIALVLENPE
                     V"
     gene            448062..448496
                     /locus_tag="IEDFFNNI_00384"
     CDS             448062..448496
                     /locus_tag="IEDFFNNI_00384"
                     /inference="ab initio prediction:Prodigal:002006"
                     /codon_start=1
                     /transl_table=11
                     /product="hypothetical protein"
                     /protein_id="X:IEDFFNNI_00384"
                     /translation="MKLSRKILKRFLLIIFVFLIFNQEMYSECAVCYTIVYVELKEKF
                     GKKKNFFFAVPPEIEDTNGKTSPIRLDQIHLDQIEIEQKWKKTGFLTFYKKIQKSVDE
                     NGDNAYCSLQKPVIRKAFSISKITIIRHIQNVYSPITFCKSK"
     gene            complement(448593..449924)
                     /locus_tag="IEDFFNNI_00385"
     CDS             complement(448593..449924)
                     /locus_tag="IEDFFNNI_00385"
                     /inference="ab initio prediction:Prodigal:002006"
                     /codon_start=1
                     /transl_table=11
                     /product="hypothetical protein"
                     /protein_id="X:IEDFFNNI_00385"
                     /translation="MKNNFFFKLAIFTLILNCSFPTKESEILSSNQVLPFFTLGIGKD
                     SLKSIGKKRWFFGVKSILLHHTYGLKAGEYLDKSKSSGWMVHFIVLENGSVYGVEEPS
                     KILYKAAPGMDETTIHVSWEGNNDSILKNEVQLKSLVNLIETLSKKHSIPLNNYDITS
                     KKGIFTHTQSKKKFGRFLDTGECGSEKVLSSVLLKLQGKFFSETEWKDRFDSGWVIRK
                     EKFTDPSGKKIVPTYNRGRGTTSAPIIELNSVEKTSDGKAPEEKRLRYNQRGSISPDC
                     IVLHFTAIPDYQKTLEVLEKRNLSATFLADQDGKVYQLLDSILDAAAAAAGTNSNCFQ
                     VEIVGKDTEMLLANQEQTKAVVRLVKELSEKYKIPLNNERIESLRGVYSHTQAKKKWG
                     GSIYLDGKDFDPGEPYMKEVLEQAGGTYYPEENWFDRQSENWILLFTDFQP"
     gene            complement(449921..450502)
                     /locus_tag="IEDFFNNI_00386"
     CDS             complement(449921..450502)
                     /locus_tag="IEDFFNNI_00386"
                     /inference="ab initio prediction:Prodigal:002006"
                     /codon_start=1
                     /transl_table=11
                     /product="hypothetical protein"
                     /protein_id="X:IEDFFNNI_00386"
                     /translation="MAARIFYYLSTGIILIGLALAAYSPDLFQWETLEWVYQKRTFFL
                     FSLIFITSVILIYLIYWKAKKGILHSKSKTEIHLQESLNELVEDNQSLFSFLKAATES
                     LGKQIETSKQNLSPEFFSACSTEYLKLTREFETSSEIFKSIPMAPEEDPKKNKINFKI
                     YEYSEIINRHRKLSKNLEKLREDLTRLRNKVSR"
     gene            450613..450774
                     /locus_tag="IEDFFNNI_00387"
     CDS             450613..450774
                     /locus_tag="IEDFFNNI_00387"
                     /inference="ab initio prediction:Prodigal:002006"
                     /codon_start=1
                     /transl_table=11
                     /product="hypothetical protein"
                     /protein_id="X:IEDFFNNI_00387"
                     /translation="MQEPILKPNFQSKVVNFGLYKIKKALKEEGFEVVEKPNGKIVLV
                     IRVGKKNDK"
     gene            complement(450978..451775)
                     /locus_tag="IEDFFNNI_00388"
     CDS             complement(450978..451775)
                     /locus_tag="IEDFFNNI_00388"
                     /inference="ab initio prediction:Prodigal:002006"
                     /codon_start=1
                     /transl_table=11
                     /product="hypothetical protein"
                     /protein_id="X:IEDFFNNI_00388"
                     /translation="MIRKILSGFYFIYCIRLFFLFFVFLFLSECSVYRRIFPKEDEFL
                     KSLNLPEWVLESNIKLRVLSGLQDLPNPEDSLPEDEIASFENKTRRILATSPQAMKDL
                     FEATGCIDGSRLAGIRANRITEKEEDVWYGICRNGKEDAIIFRLFQMGNTDLYRKYEK
                     ETLPAWEEARKLAANNPDKAVRLANQVIELEPAHPAARKLLGQLYLKGGYCRGSIRNY
                     RLYLRVMPLAGDKWKIHDQLKEKCGEFLKAEPSKEEVELPDADPDAM"
     gene            451894..452349
                     /gene="ribH"
                     /locus_tag="IEDFFNNI_00389"
     CDS             451894..452349
                     /gene="ribH"
                     /locus_tag="IEDFFNNI_00389"
                     /EC_number="2.5.1.78"
                     /inference="ab initio prediction:Prodigal:002006"
                     /inference="similar to AA sequence:UniProtKB:Q81MB5"
                     /codon_start=1
                     /transl_table=11
                     /product="6,7-dimethyl-8-ribityllumazine synthase"
                     /protein_id="X:IEDFFNNI_00389"
                     /db_xref="COG:COG0054"
                     /translation="MIQELKADLNGKGQKHCVIVSRFNEFITESLLKGALESFRMHGV
                     EDVTVVRVPGAYEMPVVVSKAAASKKYDSIVCLGAVIRGATAHFDLVAGESAKIGSIG
                     VQHSIPVIFGVLTTDTIEQAIERAGTKAGNKGAEAAATAVEMVNLLSLL"
     gene            452350..452766
                     /gene="nusB"
                     /locus_tag="IEDFFNNI_00390"
     CDS             452350..452766
                     /gene="nusB"
                     /locus_tag="IEDFFNNI_00390"
                     /inference="ab initio prediction:Prodigal:002006"
                     /inference="similar to AA sequence:UniProtKB:Q9X286"
                     /codon_start=1
                     /transl_table=11
                     /product="Transcription antitermination protein NusB"
                     /protein_id="X:IEDFFNNI_00390"
                     /db_xref="COG:COG0781"
                     /translation="MSARRTSREIAVMALYQLELTQPPLKEVLKFKWYDKKTEPEERD
                     FAVSIVNGVVKNQEQIDTLIKKYSKNWDFSRISIVNKAILRLSIYALLYTWEVPKNVT
                     IDEAVELTKEFESEESARFVNGVLDAILKNEIKSDG"
     gene            452759..454825
                     /gene="cpoB_3"
                     /locus_tag="IEDFFNNI_00391"
     CDS             452759..454825
                     /gene="cpoB_3"
                     /locus_tag="IEDFFNNI_00391"
                     /inference="ab initio prediction:Prodigal:002006"
                     /inference="protein motif:HAMAP:MF_02066"
                     /codon_start=1
                     /transl_table=11
                     /product="Cell division coordinator CpoB"
                     /protein_id="X:IEDFFNNI_00391"
                     /translation="MDKEIRKNRLFLEGIEEEEFYFPENKEPVRIRRSYNKLLIFWIL
                     MGLLVLGGIGFAVYHQFFRNSSSGSEFAGAFNKDLIQNKSDINRLLERPYIPDGNANP
                     ALTKCINLYKERFTRQAFDTCNEFLDSTGTQEEKSIALTVLGVIHDESGRYPQAIERL
                     QKAIQYDPKNFYAYYNLTLSYKHAGRFADARMAALKAKEIAPSDPRVSLLAGNLFNEL
                     NDPDAAIDAYKEGLSTSPDDMHLTYNLGVSYFKKGEIPQAEEEFKKVVIKTPSGRLAA
                     LSHSYLGNIAYNKQDYKNAEYHFRQASNLSPNEAKYLYNLAIVLQKNGNKEEALKYLE
                     LARDAGANDPEIYRLIAEGFSNLNQGEMSISALQKSLKYNPTDVDSLFQLAEAYYNKG
                     DLLSAEETYRRIVSSTPGDSFTETALINLGVVLDQMERYGEAVTTLNRVIELNPKNAK
                     AYHTLGIVYKHSGNGTLAIENWRKSTAIEPENIQSREALGDYLLENKFFREAVEEYIG
                     LVKHKDDAYKVYLKMAEAYMGMQDDSNAEKILLKVLNSSRDGADLKNAHKKLALLYNK
                     SKDPDLKNRAKDEAFRSAHMDPNDMEGRLVLAKILIDSNSILDREKAIDELTAIVRSD
                     VRPKTAATAYNYLGICYYKNGEFKRAVRAFQSSIDLDPSLSEAYENKRAASAALEENT
                     RREGYF"
     gene            454846..456162
                     /locus_tag="IEDFFNNI_00392"
     CDS             454846..456162
                     /locus_tag="IEDFFNNI_00392"
                     /inference="ab initio prediction:Prodigal:002006"
                     /codon_start=1
                     /transl_table=11
                     /product="hypothetical protein"
                     /protein_id="X:IEDFFNNI_00392"
                     /translation="MISFLFITSIQAAETPKDEFKEKVFNFSKLQATAITEIRAKNRL
                     DLVKELPTIFQNESIEEKAQIAILKLFSELEDLDGLAPNWVVVLDLVFQKTTNVNLKK
                     EILLLAEKKKEKRLIYSVIAAFSDPETQVRTLSYRLMNLLKDDRALPILLDMSLSKDP
                     VHRMYFLESSLIIKDERIQNQIHKLANDESPGVRKKYLIAINRLGMTDKFSQFQKSAT
                     NDPDDDVKMVALEILKNKKGRQYLSLFYKGLNDSNSDIRRISLEALLLYQDKQGAKAV
                     SDQLVKEDNSFLRARMIDLLLDLGNNGGGQGILAVLTNAEDAELRTKAAYAVGKLGAN
                     TNAFELTKILSEEKENAVKWQLIHSLGELKDKNAVPALLVLARNPREKLNLRIEAVNT
                     IRTINDPDSLPSIFEAYVSENEQTLRTELENTLREILNLKFPPKIP"
     gene            complement(456754..457608)
                     /locus_tag="IEDFFNNI_00393"
     CDS             complement(456754..457608)
                     /locus_tag="IEDFFNNI_00393"
                     /inference="ab initio prediction:Prodigal:002006"
                     /codon_start=1
                     /transl_table=11
                     /product="hypothetical protein"
                     /protein_id="X:IEDFFNNI_00393"
                     /translation="MHLYIFPVIATIFFFVSSSLFGENLKLDLEQTNEILKHIQKDHR
                     IGWENLETQIDFNLLKDKINKGSKSEVLKRFNEIKQTNRLKNLHQVDFNQDGQLDLIY
                     DPENPTQDFVLIFLNTSKGYKLLYNRGGMIVDFKRSQKFVTFYIKAPSCCCLQYGSLE
                     ILNFDFDSNQLKSQISVSYSGVLHQPTQLEYFKRFKVSKNSAKLRTASVIDDKEIPDP
                     CSDQKIQGNRIDLYNTNFEGFALSNKLNEKQMPDWYFVLIPYPYIKDKVYNLGWFQKQ
                     DLELIDTK"
     gene            458876..460162
                     /gene="leuA_1"
                     /locus_tag="IEDFFNNI_00394"
     CDS             458876..460162
                     /gene="leuA_1"
                     /locus_tag="IEDFFNNI_00394"
                     /EC_number="2.3.3.13"
                     /inference="ab initio prediction:Prodigal:002006"
                     /inference="similar to AA sequence:UniProtKB:Q9JZG1"
                     /codon_start=1
                     /transl_table=11
                     /product="2-isopropylmalate synthase"
                     /protein_id="X:IEDFFNNI_00394"
                     /db_xref="COG:COG0119"
                     /translation="MKQDSQSENESIVRDLSVSEDQRNVKFFSDLQTPIPKHLPFFMD
                     VTLRDGNQALRRPWNLEQKETIFKQLLKLGVQGIEVGFASSNNQEFEACKYLSSIAPD
                     NVVISSLSRAVEKEIEVSWKTIRFAPKPRIHIVYPVSAFTIQNVLKITPEKVLEKISE
                     SVAYAKSLVGSKGEVQFSGEHFGDSLENLDFAAEAFQIALNNGADVVNLPNTVERYRP
                     WLFVSMVKAVVNLLPEDTRISIHTHNDLGMATATTVESYFAGAVQLETALNGLGERAG
                     NTNTYEVAIALHNCGVEVPLNFSTIYETSRLVSYLSEIPIYEKAPLIGEDVISHRSGI
                     HQDGVAKTRHLQKGAYRAFDAALIGRPEGDRIEFTNQSGKSAVYCILKDAGENITLEE
                     AGRLQPILKKISEDLGRRELTLEEIRIEWNRLLRAI"
     gene            complement(460170..460340)
                     /locus_tag="IEDFFNNI_00395"
     CDS             complement(460170..460340)
                     /locus_tag="IEDFFNNI_00395"
                     /inference="ab initio prediction:Prodigal:002006"
                     /codon_start=1
                     /transl_table=11
                     /product="hypothetical protein"
                     /protein_id="X:IEDFFNNI_00395"
                     /translation="MQSQVIEIKEIEYITVTHNNLTGAKEPGPAALQPDSSKFSYVEL
                     DFITKSHLNKKH"
     gene            complement(460601..461074)
                     /locus_tag="IEDFFNNI_00396"
     CDS             complement(460601..461074)
                     /locus_tag="IEDFFNNI_00396"
                     /inference="ab initio prediction:Prodigal:002006"
                     /codon_start=1
                     /transl_table=11
                     /product="hypothetical protein"
                     /protein_id="X:IEDFFNNI_00396"
                     /translation="MKFRSIVILMFAVFFTSGALFAEKSTEEHIKSLSSGSDSEKYES
                     AVALGKNKEKSAIPELIQLLNRNNEPKIATAAAISLGKIAEPGDSTIALKNKIISSEN
                     GDIVYASLASLLNITTKNEKLEDSTKEAFEYADKNRRSDEFVADLLDLIKKKLKL"
     gene            461622..461819
                     /locus_tag="IEDFFNNI_00397"
     CDS             461622..461819
                     /locus_tag="IEDFFNNI_00397"
                     /inference="ab initio prediction:Prodigal:002006"
                     /codon_start=1
                     /transl_table=11
                     /product="hypothetical protein"
                     /protein_id="X:IEDFFNNI_00397"
                     /translation="MSNHCKKKLSSSKIPKVIFYKPLGRILVIGKVLYYFTAPVEWYS
                     VLTSGIKTHSKKGSGKFWNKL"
     gene            461836..462996
                     /locus_tag="IEDFFNNI_00398"
     CDS             461836..462996
                     /locus_tag="IEDFFNNI_00398"
                     /inference="ab initio prediction:Prodigal:002006"
                     /codon_start=1
                     /transl_table=11
                     /product="hypothetical protein"
                     /protein_id="X:IEDFFNNI_00398"
                     /translation="MTASPFQFHSFKSFFQKWKKEFFPLRILDKYLFGEFFKIFIGTV
                     ILLTGIMLLSLVNDNLRNFTATKAPRYHVALFLVYSIPKIISTTVVSMSLMFSICFTV
                     GQFSVNKELVSMMAAGVSFFRIVTPLILFGILMWIIMLLATELIVRPVNKLAKIEHDT
                     LTEGMGTLANSVYQFHVKGKEGFYYLYFYDPDKDEINGGFNYIRLRPDGSPETVISSL
                     KAKYNYETKLWKMKKVEEWHFDNDLKLSSQETYEEKEYELPEEPSYFKVPAGSVEEMN
                     LFQLKEEEKRRIQKGLAYGDVLTEKHSVFALPMMTIIVTLIGTIAGYFTKKTAGVASL
                     GITIGVVLIYYIFNSAGKSLGENGVIPPFAGVWITPSLFLGLCFWMFRRMNL"
     gene            464098..465519
                     /gene="tdh"
                     /locus_tag="IEDFFNNI_00399"
     CDS             464098..465519
                     /gene="tdh"
                     /locus_tag="IEDFFNNI_00399"
                     /EC_number="1.1.1.103"
                     /inference="ab initio prediction:Prodigal:002006"
                     /inference="protein motif:HAMAP:MF_00627"
                     /codon_start=1
                     /transl_table=11
                     /product="L-threonine 3-dehydrogenase"
                     /protein_id="X:IEDFFNNI_00399"
                     /translation="MKIEFSAMDYRSDETFEKANYLFKGSLEKGWEIYRNGKEYLCLG
                     PGYKLLRTKLCGVCSTDLSRSFLPFPLPQVIGHEVIAEDMESIHGLKQKYVVEINDTF
                     EARGEKPFDKFCEEGIASHSPTRKVLGIDRLPGGFGPYILAPQNAAISYHTLSDKVAV
                     LIEPFAASLQAVLSSPPKDGDEVAVLGPRRLGSLVVAALAAFRNSSGTRFKISALSRR
                     DHLLKLSFKLGADQMIDLGKEKIETLDKRYTIVYDTTGTTSGFESAIRLTSRELHLKT
                     TNGQEVFGIKKLTELVVDELSLLKFADENLNFCWEKENRSNRTVYVAPNVGKVTLPSH
                     FKVYYGKIEDAEKILSTEDFRGRIPRFDLGIAGTVEEIDCLIRPSRSHENSLIRPRGA
                     ILFQGKSEKNYILEFLNSGKSIRSSRCGDFQLAIKLLQENKKISEALEKNMVTHFYSP
                     EDLNQAFKTAKSSESIKVVIKHF"
     gene            complement(466067..466585)
                     /locus_tag="IEDFFNNI_00400"
     CDS             complement(466067..466585)
                     /locus_tag="IEDFFNNI_00400"
                     /inference="ab initio prediction:Prodigal:002006"
                     /codon_start=1
                     /transl_table=11
                     /product="hypothetical protein"
                     /protein_id="X:IEDFFNNI_00400"
                     /translation="MEVPLTNLIHSAEKLIRDKRSSARNVSTRVEQESLDKTEFSSGL
                     TSRYLKIQETLSSLQGEFTREQMKLGILNEGNTPNSELINILFGETPLFRELAENPEI
                     DQSTLKEKIQEKKNKLTDTIRNLEVESENIFSVGMLKDQNHFSKSLETISGKSVQMKQ
                     LSEKTIERLIKE"
     gene            466921..467139
                     /locus_tag="IEDFFNNI_00401"
     CDS             466921..467139
                     /locus_tag="IEDFFNNI_00401"
                     /inference="ab initio prediction:Prodigal:002006"
                     /codon_start=1
                     /transl_table=11
                     /product="hypothetical protein"
                     /protein_id="X:IEDFFNNI_00401"
                     /translation="MSSTIILKKVGSEFYRSISKMWELPQITILQTNSKIVGTNSIRA
                     NLAAKIITGFSILVNQLHTENIIQHHHL"
     gene            complement(467595..467810)
                     /locus_tag="IEDFFNNI_00402"
     CDS             complement(467595..467810)
                     /locus_tag="IEDFFNNI_00402"
                     /inference="ab initio prediction:Prodigal:002006"
                     /codon_start=1
                     /transl_table=11
                     /product="hypothetical protein"
                     /protein_id="X:IEDFFNNI_00402"
                     /translation="MNTILNYVIPHAFGLIFITIGWYISILNVGLTRFTENVLITKWT
                     LSGLGMIVVGAYLPEIWISIRNLFKRK"
     gene            467922..468968
                     /locus_tag="IEDFFNNI_00403"
     CDS             467922..468968
                     /locus_tag="IEDFFNNI_00403"
                     /inference="ab initio prediction:Prodigal:002006"
                     /codon_start=1
                     /transl_table=11
                     /product="hypothetical protein"
                     /protein_id="X:IEDFFNNI_00403"
                     /translation="MSEIQNWNEDEEDFPIPIKEAGKTESRLSALLFNLLTRHSPMSF
                     TKIRSLLPDHYQNLENPDSDRKKLSRDIEELGELGFLVRSTQEGYILDRNVSNRELKL
                     DKEEFSVLAETILRSYQETPSLELYSLSQKLFEGKLDIYPELETDLKTQKNLSQVEAS
                     ASEELLKKLLEALKIKSPIQFLYYKTFPEETYKVEADPIRLIRKNSEDYYLLAYDRKK
                     KERRRFIIPKITKVETIAENPLYQPQGQKRENSQDWVLHPILFQVHEPIEVELICDPE
                     FSYKVRNSISEIPYEEFSRDSFRFKVTNQEGLFPLLIEARDSIQKILPESVAINFRKN
                     VEQMAIYYRSFIES"
     gene            complement(470517..471818)
                     /gene="rep"
                     /locus_tag="IEDFFNNI_00404"
     CDS             complement(470517..471818)
                     /gene="rep"
                     /locus_tag="IEDFFNNI_00404"
                     /EC_number="3.6.4.12"
                     /inference="ab initio prediction:Prodigal:002006"
                     /inference="protein motif:HAMAP:MF_01920"
                     /codon_start=1
                     /transl_table=11
                     /product="ATP-dependent DNA helicase Rep"
                     /protein_id="X:IEDFFNNI_00404"
                     /translation="MKNKVQYSSAQQKVINENTRFVQVVAAAGSGKTSTMVGIIEKIL
                     VENLFPKESVLVLTFSRKAAIEISNRIQKVTDKNFIRVQTFHAYCLYALSQWHPKFTL
                     KKPKILSPEEKNQFYRGFLKKERNKIGGIPYDFFWAENIPFIQENFSELKKDLEFAYQ
                     KFKHNNGFLDFEDLVKMFLDGLKNEEEWTSEPRSLLQKIIVDEFQDTDLEQLEFLKLL
                     SQRASIVVVGDDSQAIYSFRGTSPEAFLNFQHLFQPCKVHFLNTNYRSLPEIIHTSSI
                     PIQKNHHKINKEVFPFRHEKGFVGKIFIEEAADLIPFLNRAILTSKDDFKILCRSNFR
                     ISEYIREGIPKRYLMTIHASKGLEFHTVFVDVADGWNARLDSTLKTIEEERRILYVGL
                     SRAKDRLLILGTSKNSRRETIENTFFHYFKKLKNIVPEDLI"
     gene            473757..474092
                     /locus_tag="IEDFFNNI_00405"
     CDS             473757..474092
                     /locus_tag="IEDFFNNI_00405"
                     /inference="ab initio prediction:Prodigal:002006"
                     /codon_start=1
                     /transl_table=11
                     /product="hypothetical protein"
                     /protein_id="X:IEDFFNNI_00405"
                     /translation="MKINKLIFIVSLFGFLSVGSLFAVSEEVEDQLLEKALVESAVTK
                     EQKTAIGNYLKAIAQQKVTRAEELRELARRSTGGKFLASSVQSQKYLKQAQALEKEAQ
                     RYQSVLGSL"
     gene            complement(475200..475754)
                     /locus_tag="IEDFFNNI_00406"
     CDS             complement(475200..475754)
                     /locus_tag="IEDFFNNI_00406"
                     /inference="ab initio prediction:Prodigal:002006"
                     /codon_start=1
                     /transl_table=11
                     /product="hypothetical protein"
                     /protein_id="X:IEDFFNNI_00406"
                     /translation="MKPNLYINFLRTVVYSVPQNLIVFYQKNRSKTLRTSFLLALNRF
                     YPSFRTSSYCKNSTFSSKKVQILKPKQIFFSRILNKLNTLTFCNRNKSNPIIDFVSKK
                     IFIVYFLVISIASSNLIAQEENQTVKEKMTCQKIELIINGQKYDDGHKCISAEAICYL
                     VEGLSLSCFAKPNNEQISDKPKTN"
     gene            complement(475824..477269)
                     /locus_tag="IEDFFNNI_00407"
     CDS             complement(475824..477269)
                     /locus_tag="IEDFFNNI_00407"
                     /inference="ab initio prediction:Prodigal:002006"
                     /codon_start=1
                     /transl_table=11
                     /product="hypothetical protein"
                     /protein_id="X:IEDFFNNI_00407"
                     /translation="MRKIFLVLILSLPVLYYIITVLSWEKKKKIPITGDEPHYLMISE
                     SILKDWDFDLKNNYEEDRVTKKIIGPVDVENHTIEKNGKYYSIHSIGTSCIVSIGYTI
                     YGIVGARISLALLAGILPFLFYQLGKTFQFVGMEAAGIAVLYSISLPFPLAAGQIFPD
                     LPTGVLLILVFTILLRIDSKTYRDILSPNIFSPTPEVLKEIFKNQNILIFICGITIGS
                     LIWFHVKNLPIITFILFWILIDKKLNLKSKGILLGTSLFFILSFLICNLIWFQSIFGP
                     YGEKNSPPTFDLNFSHWITVFLGLFMDRNQGLFFQNPMIWLQGIIGFLLLIRDTNSRR
                     IGVLLLLVLILQLGLNAGHPCSYGCLSLPGRFQWSAAVLFFLPVLYGWKVFNSLSKKV
                     IWKVYVIYQIWIGKYWFDHTASLYHLMEPNSDKRSGFFPKKILPYLPSWTDPNLSWKD
                     LLNWIWIGIFLLPILILSYLWVRNNRKSPKV"
     gene            478673..479548
                     /locus_tag="IEDFFNNI_00408"
     CDS             478673..479548
                     /locus_tag="IEDFFNNI_00408"
                     /inference="ab initio prediction:Prodigal:002006"
                     /codon_start=1
                     /transl_table=11
                     /product="hypothetical protein"
                     /protein_id="X:IEDFFNNI_00408"
                     /translation="MTLEELASVTGINNQKDLKEQLGELFFLGATPHVADLIQVDYDS
                     ETDTFGLILPFRFDSSLRLSIREWLTLRKILEEVVEASSDPKTNSTARKILQKIISIV
                     PIAGQEALSVYKTNIQNAIQNEKSLILEYQSRMGEKSTLRKVDPWFLFHSLEDYLLGY
                     CHERKAPRNFRLDNILSLKIGSDPILQPAGQKKSDYIREFEEFRKSWENSSGIAEIWH
                     TREVFYNLNRKLDLERTEKTQKLDNVVYHLSKAKIREENWFLETILPFGKNVILERPT
                     HLAKRILRELESILH"
     gene            480051..480944
                     /gene="ispE"
                     /locus_tag="IEDFFNNI_00409"
     CDS             480051..480944
                     /gene="ispE"
                     /locus_tag="IEDFFNNI_00409"
                     /EC_number="2.7.1.148"
                     /inference="ab initio prediction:Prodigal:002006"
                     /inference="similar to AA sequence:UniProtKB:P83700"
                     /codon_start=1
                     /transl_table=11
                     /product="4-diphosphocytidyl-2-C-methyl-D-erythritol
                     kinase"
                     /protein_id="X:IEDFFNNI_00409"
                     /db_xref="COG:COG1947"
                     /translation="MISPAKINLGLEIPFKRLDGFHEIRSVFLKISWGDDIEIEPASN
                     GVFELFSNNEIILEKRKLYDQVSERGDIKNNILYKTFIKARSLFPELPGVKIHLTKRI
                     SPAGGLGGGSTNAASLLNFLFSWRPFFTSDEMFVLAAEIGSDVPFFLGEGHAFVTGKG
                     EILEEIEVHHGQGILALTPQVMNTSEMYSLLKKPLQESASQKNGNTLSKNLISILKNG
                     DWSSLQGRLWNDFEPVAFQLHPELGVLKDKFLEFGSSYCSLTGSGSSMYGLVQGLEIQ
                     EELLQRLRQEFSNLTFVRFNF"
     gene            480949..481024
                     /locus_tag="IEDFFNNI_00410"
     tRNA            480949..481024
                     /locus_tag="IEDFFNNI_00410"
                     /product="tRNA-Gln"
                     /inference="COORDINATES:profile:Aragorn:001002"
                     /note="tRNA-Gln(ttg)"
     gene            481050..481808
                     /gene="glmU"
                     /locus_tag="IEDFFNNI_00411"
     CDS             481050..481808
                     /gene="glmU"
                     /locus_tag="IEDFFNNI_00411"
                     /inference="ab initio prediction:Prodigal:002006"
                     /inference="similar to AA sequence:UniProtKB:Q8DQ18"
                     /codon_start=1
                     /transl_table=11
                     /product="Bifunctional protein GlmU"
                     /protein_id="X:IEDFFNNI_00411"
                     /db_xref="COG:COG1207"
                     /translation="MKPTQDKVAVVLAAGKGTRMKTDQPKVAVELNGKPLLLHVLDHL
                     KGSGVERIVVVVGYKKELVQSLCSKIPGVTFAEQKEQLGTAHALLCAETELKNFQGSV
                     IVACGDVPMITSETFSNIVKQHKENEFSATILSAVVEKPTGYGRIIRNSSGEVTAIVE
                     EKDSSTEEKLINEINTGTYVFDGEGLFDSLRKIGNQNAQGEYYLPDLVKLYRNSGKKL
                     GAMKLKNHLESHGVNSPEDLQMLSALIKGEAVHP"
     gene            481805..482743
                     /gene="prs"
                     /locus_tag="IEDFFNNI_00412"
     CDS             481805..482743
                     /gene="prs"
                     /locus_tag="IEDFFNNI_00412"
                     /EC_number="2.7.6.1"
                     /inference="ab initio prediction:Prodigal:002006"
                     /inference="similar to AA sequence:UniProtKB:P14193"
                     /codon_start=1
                     /transl_table=11
                     /product="Ribose-phosphate pyrophosphokinase"
                     /protein_id="X:IEDFFNNI_00412"
                     /db_xref="COG:COG0462"
                     /translation="MNGDIAVFAGNSNKQIAEEICTHLGIQSGKINLKKFSDGEISVK
                     IEDNVRGKEVFIVQSTSAPANDHLMELILIMDALRRASVSSISVVIPYYGYGRQDRKV
                     EPRVPISARVVADLIEVVGLDRILTMDLHADQIQGFFRVPVDNLHFAPVLAEYVNTKK
                     IDDLVIVSPDSGGAERARAFGKKVNGSLAIIDKRRPKANVSEVMNVIGEIEGKNCILL
                     DDMIDTAGTICKAADALLKHGAKSVYCAATHGVLSGEAVDRINSTQFSEVVLANTIAI
                     PESKKINKLKSLSVAPLFANAIQRIHTNQSVSTLFD"
     gene            482761..483399
                     /locus_tag="IEDFFNNI_00413"
     CDS             482761..483399
                     /locus_tag="IEDFFNNI_00413"
                     /inference="ab initio prediction:Prodigal:002006"
                     /codon_start=1
                     /transl_table=11
                     /product="hypothetical protein"
                     /protein_id="X:IEDFFNNI_00413"
                     /translation="MSQNTIHKIAVKKRTTTGKNENNRLRSSGMVPVNIIGGGVATSG
                     AVNEKELEKMVHSGIRQSTLIELDVEGQGAQKVFVKEIQRFPEIDRIRHVDFYKVVPG
                     QKIVTKIGIETTGIAKGSKTGGQFEHIIHEIRVKTIPEDLLENLTIDVTDLDVGDSIK
                     ISQLKVPTSWEILINGDPIVTSVNKTKALLAAERAEAKGSAADDAKAKKGKK"
     gene            483446..484009
                     /gene="pth_1"
                     /locus_tag="IEDFFNNI_00414"
     CDS             483446..484009
                     /gene="pth_1"
                     /locus_tag="IEDFFNNI_00414"
                     /EC_number="3.1.1.29"
                     /inference="ab initio prediction:Prodigal:002006"
                     /inference="similar to AA sequence:UniProtKB:P9WHN7"
                     /codon_start=1
                     /transl_table=11
                     /product="Peptidyl-tRNA hydrolase"
                     /protein_id="X:IEDFFNNI_00414"
                     /db_xref="COG:COG0193"
                     /translation="MKLIVGLGNPGDRYNNNRSNIGFKILDVIANNINVEIKTKKKKS
                     LIGRGDFEGEEVVLLKPQTFSDLSGESVLYIASFLKIQVGEILVIQEDWTLPLGRIVV
                     DKGTQETDHPGVKSIVQSLRSPNFIRIRIGIQNDGFNLKNRESFLKEDFEPMENLSLI
                     QIINDAEAAIRSISLGDIDDVIEKYHL"
     gene            484169..486136
                     /gene="ftsH_1"
                     /locus_tag="IEDFFNNI_00415"
     CDS             484169..486136
                     /gene="ftsH_1"
                     /locus_tag="IEDFFNNI_00415"
                     /EC_number="3.4.24.-"
                     /inference="ab initio prediction:Prodigal:002006"
                     /inference="similar to AA sequence:UniProtKB:P0AAI3"
                     /codon_start=1
                     /transl_table=11
                     /product="ATP-dependent zinc metalloprotease FtsH"
                     /protein_id="X:IEDFFNNI_00415"
                     /db_xref="COG:COG0465"
                     /translation="MNKNLKNVFFVLIIMMVVLIIAYNYENNAGATKDISYSDFLNML
                     EPVEGKKPLGKLYKGNVDKYNKIQIEKDVIEGYYIPSEYADSKTAKPVKFRTTVAPLD
                     KDLISSLRRANVSFDARSAEEGKFWSVIGSNILLIVILIGLFWFIMMRQIQSTGNKAF
                     SFGKSKAKMTMDPKVKVTFEDVAGCEEAKEELVEIIEFLKDPKKFHAIGARIPTGVLL
                     VGPPGTGKTLLARAVAGEAGVPFFSISGSDFVEMFVGVGASRVRDLFDQGKKNSPCII
                     FIDEIDAVGRLRGAGLGGGHDEREQTLNQMLVEMDGFEKNEGVIVMAATNRADVLDPA
                     LLRPGRFDRQVMVDLPDIKGREEILKVHSRKVPMTSDISLHSIARGTPGFTGADLANL
                     INEGALLAARKNKKRVTQEELEEARDKVMMGPERKSFFISEKEKEVIAYHEAGHAILG
                     TLLPYTEPVHKVTIIPRGRALGLTQSLPKEDKHILPKTYWLDQIVVAMGGFIAEEFKF
                     GVTSTGSSNDIQQASNIARKMVCEWGMSEKLGTVNYSGDQANVFIGRDMGHSSKYYSE
                     EFAAMIDKEVREIIQTCLNKGRDLVRKNASKFEGLAKALLAKETISHDELMTIVHPAN
                     EEGTKKKPEKTVKSKKQNGIKTNPAYNAGME"
     gene            486133..486603
                     /locus_tag="IEDFFNNI_00416"
     CDS             486133..486603
                     /locus_tag="IEDFFNNI_00416"
                     /inference="ab initio prediction:Prodigal:002006"
                     /codon_start=1
                     /transl_table=11
                     /product="hypothetical protein"
                     /protein_id="X:IEDFFNNI_00416"
                     /translation="MNYWLFKTEPDVFSIDDLYNSPSKTAPWEGVRNYQARNYLRDLV
                     QKGDLVLFYHSRANPLSVVGIAEVVKPGYPDHFAFDPSHKYFDPKSKVENPTWFMVDI
                     KFKKKFSIPVTTEEMKKHKSLKNMVLLKKGSRLSIQPVSATEFQFILGLAGVKL"
     gene            complement(487387..487776)
                     /locus_tag="IEDFFNNI_00417"
     CDS             complement(487387..487776)
                     /locus_tag="IEDFFNNI_00417"
                     /inference="ab initio prediction:Prodigal:002006"
                     /codon_start=1
                     /transl_table=11
                     /product="hypothetical protein"
                     /protein_id="X:IEDFFNNI_00417"
                     /translation="MKKIIYISMISSITLSVLINLTLSAQSERKIETTVHDFMEDYTK
                     PAIKAAKKGKPEYIEKILTAIPSFALEEQKAKWTEISQEALKTKDYEQSCKSCHKEFK
                     KEYKKTYRKRPIQVSPELISYLKELKK"
     gene            488325..488828
                     /locus_tag="IEDFFNNI_00418"
     CDS             488325..488828
                     /locus_tag="IEDFFNNI_00418"
                     /inference="ab initio prediction:Prodigal:002006"
                     /codon_start=1
                     /transl_table=11
                     /product="hypothetical protein"
                     /protein_id="X:IEDFFNNI_00418"
                     /translation="MSMIGSFLMVTESTLQDYIQDPEKLVELLYGEGEEDPQTPDPHY
                     DVDKTWQMIHFLLTGDSYEGKPPERNVIFGVNVLSDEVDVGYGPASFLTAAEVKEVHH
                     FLKGLSAEELWSRFDREAIRKVNVYPDHWTGDDEDREYVTDYYLDLVDFYARAAENNL
                     CVIQYIS"
     gene            489318..489536
                     /locus_tag="IEDFFNNI_00419"
     CDS             489318..489536
                     /locus_tag="IEDFFNNI_00419"
                     /inference="ab initio prediction:Prodigal:002006"
                     /codon_start=1
                     /transl_table=11
                     /product="hypothetical protein"
                     /protein_id="X:IEDFFNNI_00419"
                     /translation="MAEKIQIPLDEVKRIFKFLENIHDWMHQPLLYQNPKLVEKFVHE
                     NYNEVKGLYYHIVWNWLPKEIQKEIEES"
     gene            complement(489573..491069)
                     /gene="speE_1"
                     /locus_tag="IEDFFNNI_00420"
     CDS             complement(489573..491069)
                     /gene="speE_1"
                     /locus_tag="IEDFFNNI_00420"
                     /EC_number="2.5.1.16"
                     /inference="ab initio prediction:Prodigal:002006"
                     /inference="protein motif:HAMAP:MF_00198"
                     /codon_start=1
                     /transl_table=11
                     /product="Polyamine aminopropyltransferase"
                     /protein_id="X:IEDFFNNI_00420"
                     /translation="MQTALYISVLIISSCGLVYELLAGTIASYLLGETVTQFSLIIGT
                     YLFSMGVGSWLSKYLEKDLIPKFLEIELAIGLVGGFSSAILYLSFGQIRYFQIPLFLL
                     VILIGILVGLEIPILLRILKKELQFKELVSRVLSLDYVGALLASILFPIFFAPKLGLM
                     RTGFIFGILNVGVALWGTWVLPLRQSKIIILRAQSVVVLTLLILGFSYSDLITYYSEE
                     SLYTDEIILSKQTQYQRIIVTRWKNEIRLFLNGHLQFSSRDEYRYHETLVHPALLAHP
                     APKKVLVLGGGDGLAVREILKHKNVESVTLVDLDSAITNLFSEHGILKKLNEESLKNS
                     KVTVINTDAFLWLEESDQTFDVVLIDFPDPSNFSLGKLYTTAFFHTLKRRMNETSVLE
                     IQSTSPLFARSSYWCIERTIASLGFYTLPLHVYVPSFGEWGFVLAGQRPIQFKKNFPK
                     DLKFLNIQELESIQTFPQDMSRVPVEINRLDNQALVRYYDREWNRILD"
     gene            complement(491077..491271)
                     /locus_tag="IEDFFNNI_00421"
     CDS             complement(491077..491271)
                     /locus_tag="IEDFFNNI_00421"
                     /inference="ab initio prediction:Prodigal:002006"
                     /codon_start=1
                     /transl_table=11
                     /product="hypothetical protein"
                     /protein_id="X:IEDFFNNI_00421"
                     /translation="MNLVKRLLYPAYVLWISGYLTYNNFYGGGSNEVDEIENVPKTVR
                     ENPGVYRSHYTNFMRYSGGK"
     gene            complement(491290..491619)
                     /locus_tag="IEDFFNNI_00422"
     CDS             complement(491290..491619)
                     /locus_tag="IEDFFNNI_00422"
                     /inference="ab initio prediction:Prodigal:002006"
                     /codon_start=1
                     /transl_table=11
                     /product="hypothetical protein"
                     /protein_id="X:IEDFFNNI_00422"
                     /translation="MNFFRIGFYNLIRKPDVLKLIYFVKTWIFIVIFEMIGAGPALKN
                     TICRNYYTLLFKAQFIKRYNFRKLLHFIKINKNIIFTEYNTIIINYSILLQYFEYTKM
                     NFNPMLR"
     gene            complement(491828..493861)
                     /locus_tag="IEDFFNNI_00423"
     CDS             complement(491828..493861)
                     /locus_tag="IEDFFNNI_00423"
                     /inference="ab initio prediction:Prodigal:002006"
                     /codon_start=1
                     /transl_table=11
                     /product="hypothetical protein"
                     /protein_id="X:IEDFFNNI_00423"
                     /translation="MLELSCPNCGAPVPFQSKVSIYGVCPSCKTLTLQKNQSLENLGK
                     AGELVPDLSPIQIGTSGKTKDGISFRVVGRIQQKYNLGIWNEWHALTSEGNSIWLAEA
                     QGQYMITQLRPTSQKESFPEHDPIQNLDSPPDVYFISSKTAKQLVTAGDTLRIEDEPW
                     MVKEIGLATCISGEGELPIGFETGSTSVLIDLATDEGWFATLDYSHAPPLYFKGMLYS
                     FDQIQFTNLRDPKTFTGFQKLQEAKAIQCMGCGASLNQRNPDFSKSIACEYCGTVMDT
                     SREELKVLSKFQEVIKDRVFLPPGTKLQLKGKECEVLGVVKKSVHVDGQIFPWTEYLL
                     HFTGGYYWLNETNGHWTAFEPVSSIPKTVEGSYPPKKKFQKEEYKLFNSSTAGIDFAF
                     GEFYYKIHAGDKAELADFIAPPKMLSSERTQNELFWSIGEYISAEELKKSIPVDVELP
                     VPEGIGTAQPNPFTLIRKRNVKIAAWLSTIMLIIQIGFCWNSQDKEVFKKDLVYVRNP
                     APGGTTDVSFVTENFRLEGNDRKNVQIQMTSPDLSNHYIYYSLALINTQTDIAYDTGL
                     EMSYYEGYEDGESWSEGSKSADVIIGEVPAGEYYLRLESESDYPQGSRANVFLSIKRD
                     VDRSVYYFLFLLALWLPVPYSLFRSFSFEASRNENSDFAPSNFEDDDSNYNDD"
     gene            complement(494394..494738)
                     /gene="glnB"
                     /locus_tag="IEDFFNNI_00424"
     CDS             complement(494394..494738)
                     /gene="glnB"
                     /locus_tag="IEDFFNNI_00424"
                     /inference="ab initio prediction:Prodigal:002006"
                     /inference="similar to AA sequence:UniProtKB:P9WN31"
                     /codon_start=1
                     /transl_table=11
                     /product="Nitrogen regulatory protein P-II"
                     /protein_id="X:IEDFFNNI_00424"
                     /db_xref="COG:COG0347"
                     /translation="MKLIVAIIQPHKLEEVKSELTKNEIYRLTVSDVQGYGQQKGKTE
                     VFRGHEYQVNLLRKVRLEIAVNDEFVKPTVDAILKAAKTGDGKIGDGKIFITPLEDVI
                     RIRTGERGSSAI"
     gene            complement(494777..496051)
                     /gene="nrgA"
                     /locus_tag="IEDFFNNI_00425"
     CDS             complement(494777..496051)
                     /gene="nrgA"
                     /locus_tag="IEDFFNNI_00425"
                     /inference="ab initio prediction:Prodigal:002006"
                     /inference="similar to AA sequence:UniProtKB:Q07429"
                     /codon_start=1
                     /transl_table=11
                     /product="Ammonium transporter"
                     /protein_id="X:IEDFFNNI_00425"
                     /translation="MKWTKRLLLLLTLLLPFVLFGQEASTPVADKGDTVWMIVASALV
                     FFMIPGLALFYGGLVRSKNVLSTMMHSFVAILVLTLQWTIFGYSFAFSGTNPYFGNFD
                     LAFLNGIDENTLELTIPKYIHFLFQGMFALITPALISGAIAERVKFGGYIIFILLWST
                     LVYDPVAHWVWAADGWLFKMSALDFAGGTVVHLISGIAGLAAAIVLGKRKGEGPALIA
[truncated: 9,671,026 more chars]
