# Supplementary material for: Horizontal transfer of the rfb cluster in Leptospira is a genetic determinant of serovar identity
Source: Life Sci Alliance. 2022 Dec 9;6(2):e202201480. doi: 10.26508/lsa.202201480 (PMC9736851; doi:10.26508/lsa.202201480)
Supplement: Supplementary file 9 [file LSA-2022-01480_Supplemental_Data_3.zip › Supp_Data_2-rfb_sequences/sequences_used_Fig_5C/Copenhageni_2676715.gbk]

LOCUS       JPFEBOIG_1           4277185 bp    DNA     linear       08-DEC-2021
DEFINITION  Genus species strain strain.
ACCESSION   
VERSION
KEYWORDS    .
SOURCE      Genus species
  ORGANISM  Genus species
            Unclassified.
COMMENT     Annotated using prokka 1.14.6 from
            https://github.com/tseemann/prokka.
FEATURES             Location/Qualifiers
     source          1..4277185
                     /organism="Genus species"
                     /mol_type="genomic DNA"
                     /strain="strain"
     gene            310..1623
                     /gene="dnaA"
                     /locus_tag="JPFEBOIG_00001"
     CDS             310..1623
                     /gene="dnaA"
                     /locus_tag="JPFEBOIG_00001"
                     /inference="ab initio prediction:Prodigal:002006"
                     /inference="similar to AA sequence:UniProtKB:P05648"
                     /codon_start=1
                     /transl_table=11
                     /product="Chromosomal replication initiator protein DnaA"
                     /protein_id="X:JPFEBOIG_00001"
                     /db_xref="COG:COG0593"
                     /translation="MNLVWNKILEEVSKKISPQYYERFIDTLKLETINSEKCTIIAPS
                     ATIKTHVERKYQSIIENAILETCGDKIPVEILIETKAASPLQSILEKSFDQKDFQFNP
                     DYTFETFIVGDCNRLAYTAAKECVRKPAEINPLYIFGSVGVGKTHLLHAIGSELTKKD
                     PWKTVCYVDISSFMNEFRFALQSRELIESFKIKYQSYNCLIVDDIQLLSTNAEKTQDE
                     FFALFNFLFERKRQIVIASDRPSSELAIHERLKSRFVTGVQADIQYPDREIRKGIVTH
                     HSKIMDLGLSEDILDFLADQIEEDTRLLLGALNDIYLYKKSYSLLFLNLDKVKEIVKN
                     RLYRKKNIEFSHDRIIEAVAKEFNLNTAEIMGKSRKKELIIPRHICFYLLHNVFNVNK
                     SQVGRLFQTQHTTVIHGVRKTEELLSNNKEMRFLVERISSKYKLQ"
     gene            3279..4400
                     /gene="dnaN"
                     /locus_tag="JPFEBOIG_00002"
     CDS             3279..4400
                     /gene="dnaN"
                     /locus_tag="JPFEBOIG_00002"
                     /inference="ab initio prediction:Prodigal:002006"
                     /inference="similar to AA sequence:UniProtKB:Q9I7C4"
                     /codon_start=1
                     /transl_table=11
                     /product="Beta sliding clamp"
                     /protein_id="X:JPFEBOIG_00002"
                     /db_xref="COG:COG0592"
                     /translation="MKIKVNTSEFLKAIHAVEGVITTREIKSILSNLKIEAEGKETFL
                     SATDLEISIKTSVPADVTQEGNVSLPAKQLSSFFKTIHFEDTNLSLEESDSNSSIVYI
                     TDASGKNDYKSKISGMDADEIKTISKIDSSQVSSFPSTLINDMIRKTSYAIAHEDQRF
                     IFNGLYMIPNGDKLIFVGTDGRRLCKIERTLPSPLQFKDSIIVPAKAIREISKMIATS
                     EVGNIGLIDGQIYVSANNIELLCKLIEGNFPNYEQVIPKNTKFSTSISKEEFQVSLRQ
                     VLTAAEEPSRQVRLTFSKNNLNLFAQTLGASEASINKPIEYSGDEVTIAFKGEYLMDI
                     FRSIDDNEVKIEFSDANSPVIFKDPSDPEFISVIMPMKL"
     gene            5062..6159
                     /gene="recF"
                     /locus_tag="JPFEBOIG_00003"
     CDS             5062..6159
                     /gene="recF"
                     /locus_tag="JPFEBOIG_00003"
                     /inference="ab initio prediction:Prodigal:002006"
                     /inference="similar to AA sequence:UniProtKB:Q8RDL3"
                     /codon_start=1
                     /transl_table=11
                     /product="DNA replication and repair protein RecF"
                     /protein_id="X:JPFEBOIG_00003"
                     /db_xref="COG:COG1195"
                     /translation="MFLKHLTIQNFRNHEELSLDFDSRLIFFVGDNGEGKTNLLEAIC
                     ILSWLKSFRESEDSNLIRWGSENYFLRGKIKNNLKESVLEIGFTSKPSVKRKLKFNQE
                     EIKKRTDLIGKFITVLLTPMDLKIIEGGPAERRKFIDAFISSFDPFYLEFLLEYNKIL
                     KHRNALLKSGNLDISHLSIWDKKIVEKGIFILNKRREVVLELNSFYRVNLDKLSGGKD
                     GLELIYKPNVKDQDEFLEKLNRNLSRDLRLGYTSVGIHRDDLFIGTDQRDITEFGSQG
                     QKRSTVIALKAATFNYYKDILNTIPVLLIDDVIRELDVKRREYFVDLVVTAGQAFFTT
                     TDLEGIQDYVGKLKDQKQIFLIRQGKVEPIK"
     gene            6156..6620
                     /locus_tag="JPFEBOIG_00004"
     CDS             6156..6620
                     /locus_tag="JPFEBOIG_00004"
                     /inference="ab initio prediction:Prodigal:002006"
                     /codon_start=1
                     /transl_table=11
                     /product="hypothetical protein"
                     /protein_id="X:JPFEBOIG_00004"
                     /translation="MKDDLISSKKIETSEFRSILNQMGITEENLQEKISIHTLKNRWK
                     EIVGPVFASNSEVNSIQFGKLRILVSHNAYKQELLFLQNRIIRESARFLGKGIVRSIE
                     ISIGKLTASYSITNTETKEKKGLEGKDHLIAILEKETDPEIKKRYLEILQYL"
     gene            6686..8605
                     /gene="gyrB_1"
                     /locus_tag="JPFEBOIG_00005"
     CDS             6686..8605
                     /gene="gyrB_1"
                     /locus_tag="JPFEBOIG_00005"
                     /EC_number="5.6.2.2"
                     /inference="ab initio prediction:Prodigal:002006"
                     /inference="similar to AA sequence:UniProtKB:O08399"
                     /codon_start=1
                     /transl_table=11
                     /product="DNA gyrase subunit B"
                     /protein_id="X:JPFEBOIG_00005"
                     /db_xref="COG:COG0187"
                     /translation="MSQEETSYSAGQIKILEGLEAVRKRPGMYIGTQDETGLHKMVYE
                     VVDNSVDEAMAGHCTEIKISILPDNIVEVKDNGRGIPVDIHPDKKISTIEVVMTILHA
                     GGKFENDAYKVSGGLHGVGVSVVNALSEYLEVEVHQKGKVYTQKYEKGVPVSSVQIQG
                     DSSERGTIVRFKPDATIFTTVDFQFDVLSARFRELAFLNKGLVLVVEDHRRGKENILR
                     NEFQFSGGIVSFVEHINENKHPMHKVIHFERNKDDVLAEISIQYSETYTENIFCFTNN
                     INNNLGGTHLEGFRAALTRTLNDFLKKDSTLSKKHPTGLSGEDVKEGLTAVISIKIPQ
                     PQFNSQTKEKLVNAEIKGIMQTLSSEGLTLFFEENPNITKKILEKCILSAKAREAARK
                     ARDLTRRKTVLEGGGLPGKLADCSEKDPAHSELYLVEGDSAGGSAKQGRDRNTQAILP
                     LKGKILNVEKARLDKILSSEEIRVLVSALGTGIGEDEFNIDKIRYHKIMIMTDADIDG
                     SHIRTLLLTFFFRYMRPVIERGYLYVAQPPLYLIKHGKNSTYVYSDKEKEELLKNIGA
                     EKVVIQRYKGLGEMNPEQLWETTMDPSNRVVLKVKLDDFVEAEETFNVLMGDEVQPRK
                     QFIEVNAAKVANLDL"
     gene            8624..11128
                     /gene="gyrA_1"
                     /locus_tag="JPFEBOIG_00006"
     CDS             8624..11128
                     /gene="gyrA_1"
                     /locus_tag="JPFEBOIG_00006"
                     /EC_number="5.6.2.2"
                     /inference="ab initio prediction:Prodigal:002006"
                     /inference="similar to AA sequence:UniProtKB:P05653"
                     /codon_start=1
                     /transl_table=11
                     /product="DNA gyrase subunit A"
                     /protein_id="X:JPFEBOIG_00006"
                     /db_xref="COG:COG0188"
                     /translation="MSQEMENETKVLSYNIAGKPDIADALKNGVRVIPVEIEDQMKEA
                     YLGYAMSVIVGRALPDVRDGLKPVHRRILHAMNERAWRSDRPYVKCAKIVGEVIGNYH
                     PHGDASVYEALVRMVQEFSLRVPLIDGQGNFGSIDGDNPAAYRYTEARLEKVAEELLR
                     DIEKETVSFSPNYDDTKEQPDVLPANFPNLLVNGSSGIAVGMATNIPPHNLRETIDAV
                     IAVIRNPEITIPEILKIIPGPDFPTSGIIIGGEGLISAYSTGKGSIRIRSKVEIEEKK
                     NGREVIVVTEIPYQVNKKVLLEKIGDLVNEKQIEGISEILDLSDRKGIRVEIHIKKDA
                     NAQVILNQLYKMTQLQVSYGITMLAILDNKPKIFNIKEILTAYAAHRREVIVRRTQFD
                     LDKAEKRAHILEGLKIALENIEDVIKVIRASKNPPEAKQQLMIRFSLSEVQSDAILEM
                     RLQRLTSLEVQKIIDELEEVRKLIIDLKDILAKPSRVNEIVCTELQEVGDKYGNKRKT
                     EISIETIESSSFNAEDLIADEEIVIQITYDQFIKRLPIDTFKRQKRGGKGIQGLSQKR
                     DDVIKIMKAAMTHDNIMFFSNIGKVYVMKAYELPIASKEARGKSLKAIINLREDEYIS
                     SVFTFRGEDMDKDLLLVTRKGFIKRIQLKEFGNVKKSGIIAIGLREGDELIKVESMTD
                     KDEVMIFSKKGLALRIEGNIIRAQGRTASGVTGMRLAEDDAIVGLSKYKEGEDIFVVS
                     EEGYGKRLGFEEFAAKGRGGKGMAYLKITEKNGFSVGTGSVGSEDEIILITQQGMTIR
                     INAFDISKLGRTAVGVRIVDLKDNDKVQDFTVLGEN"
     gene            11133..12122
                     /gene="dusB"
                     /locus_tag="JPFEBOIG_00007"
     CDS             11133..12122
                     /gene="dusB"
                     /locus_tag="JPFEBOIG_00007"
                     /EC_number="1.3.1.-"
                     /inference="ab initio prediction:Prodigal:002006"
                     /inference="similar to AA sequence:UniProtKB:P0ABT5"
                     /codon_start=1
                     /transl_table=11
                     /product="tRNA-dihydrouridine synthase B"
                     /protein_id="X:JPFEBOIG_00007"
                     /db_xref="COG:COG0042"
                     /translation="MIRIGNVTIPGKISLSPMAGISDSPTRRICRKFGAAFSYTEFVN
                     TDELVHRAPKALKMFRYKSEERPITFQIFGNRLEIIAEAAEIIQELKPDIIDLNMGCS
                     TRKVSLRGAGAGLLRRPLLAGKIIEAIKKRVNIPVTAKIRIGWDSTSRNYLEVSKILE
                     ESGVDALTVHGRTKEMAYTGFADWDAIGEIKVNRKIPIFGNGDIKSFQEANFKIDKYL
                     LDGVLIGRNAIGNPWIFSGVKKEELSWSEVLDVILQHLRWMIEDYGEEFGLVLFRKHL
                     VKYLNGFEFDLAWKTELLEIKEWNRFEDILLSDKKRIEFTVPTFGTTKRFAFP"
     gene            12129..12473
                     /locus_tag="JPFEBOIG_00008"
     CDS             12129..12473
                     /locus_tag="JPFEBOIG_00008"
                     /inference="ab initio prediction:Prodigal:002006"
                     /codon_start=1
                     /transl_table=11
                     /product="hypothetical protein"
                     /protein_id="X:JPFEBOIG_00008"
                     /translation="MTNDHHDLSLEDYLQRVRDRLLICLDNFLEKRLSVIEASRLIWR
                     LGNELSDDDPLFRTFLGIDSETDHLPVGDERNLWNPKALIEKDKEIREMEINFESEAR
                     IAAEVLRSRLGH"
     gene            12715..13452
                     /locus_tag="JPFEBOIG_00009"
     CDS             12715..13452
                     /locus_tag="JPFEBOIG_00009"
                     /inference="ab initio prediction:Prodigal:002006"
                     /codon_start=1
                     /transl_table=11
                     /product="hypothetical protein"
                     /protein_id="X:JPFEBOIG_00009"
                     /translation="MKQIKLFLILSFLLLIIIGCKKEEKKQEAQILGNRYANFDQWIY
                     KVPGSDKKEDQVSLVYGMEEVTGLENVEAEVTTKKGTSTVTYIKVKTVENKEGFAPAK
                     NFSENVYFVLNDADDAFVKPTITANTKGKLKRGMYCLEQEVIQEFSKVTCYDSILTED
                     KLNNYYDVWIKTISTSLSKDPLLGETVKLLKKSSQELAKYNSVSDEEKNKILQVATES
                     LKKAAAKQDEFNTDINTLAGKFGIILQ"
     gene            complement(13804..14781)
                     /locus_tag="JPFEBOIG_00010"
     CDS             complement(13804..14781)
                     /locus_tag="JPFEBOIG_00010"
                     /inference="ab initio prediction:Prodigal:002006"
                     /codon_start=1
                     /transl_table=11
                     /product="hypothetical protein"
                     /protein_id="X:JPFEBOIG_00010"
                     /translation="MTVFKFVLLVSSFFLLSSLSQCTTILLRDYQESAKIYGFYYYFY
                     EGFKDTSGKPGATIIESPDDWFDSNKIFQYCANNPLSSLEANLDKDYSYEIQRRKKDE
                     ICKKLGNSTESNLIIEANGNLLLFDLGTKIAVTSGHHQHSSISPLDLVIYRGPPLRKS
                     IQNIKAAWISKDSICLEDSSKKIVSLDCSHTEGNGDFERRVCFQTSADCSNKTLAPLH
                     LSSIPRSAPTYFLKERCYGKVNECNNVSIAVWFPGQHASNKSQIIEIEIGKFSEQMIM
                     SKTIPYVMSYGLYPVTIVWDVITFPFQIAAFIIFFNDFSFWGYVPPGKK"
     gene            complement(15216..15776)
                     /locus_tag="JPFEBOIG_00011"
     CDS             complement(15216..15776)
                     /locus_tag="JPFEBOIG_00011"
                     /inference="ab initio prediction:Prodigal:002006"
                     /codon_start=1
                     /transl_table=11
                     /product="hypothetical protein"
                     /protein_id="X:JPFEBOIG_00011"
                     /translation="MINRLIALSLATMIFAACSSTDTGQKDATTVGDGGWTFEGWGGP
                     PEQRNDGKTPRDTNPKDWYYIKFSSRASGKAVAKKSQAMMQSTCREASRLQGASDVVK
                     KMVGETVESASGVSDGEATASVIVSQSQGVVKGVGVYECKATGSGSDPKDVSKDNWEE
                     CQCVIYAKFPGGKDALVAKAQEVSKQ"
     gene            15855..17462
                     /locus_tag="JPFEBOIG_00012"
     CDS             15855..17462
                     /locus_tag="JPFEBOIG_00012"
                     /inference="ab initio prediction:Prodigal:002006"
                     /codon_start=1
                     /transl_table=11
                     /product="hypothetical protein"
                     /protein_id="X:JPFEBOIG_00012"
                     /translation="MNPRFPILKLRIHLDHTKFYMLRNLFFFFCLVTHPIFSTSITFL
                     PGKMDGRLPVTLERIDDRSQEISKFGAFYANLLLRARVDTTEKVRDKEIFNKFKNSHF
                     AKEDFLKICSELSTDFLVRDELGFQNNITLDRTLYDCSQRRLEEFHLSEKSDLFILMR
                     SMTERSFPWIPFKKRQTIASVSNQSSRELIFVIDLSPSFQREREEWVRFVKNTSWDSL
                     TGIRIVTFSEGKISILPKASSLAELRTQIGSLKSFGKSNLDDLSEALLNIKRSLVGSV
                     SKSQEVVILTNAKGKIPNPALASSIQNLQTSGYRVLLFTASYFSASQTRYYKGIFPKG
                     NLFDITYFRKISTTKDSKTLIFRGRQIYFTYSNVSPNQAIDESSLNKVSYSGKYMESE
                     SINPLNFMEIYSELTGDKIFTSDTLQTNLTFLLSGVLLKDEFREGNETEVLVKSGEKA
                     YWIFLPQGMKIPQVDEQVQYQTRYVPSANSVDGVVNVANLTENYKISPSQILECTPIQ
                     VRNYFQNTNKSSFECIIRGRVLQVKGL"
     gene            17484..18377
                     /gene="zraR"
                     /locus_tag="JPFEBOIG_00013"
     CDS             17484..18377
                     /gene="zraR"
                     /locus_tag="JPFEBOIG_00013"
                     /inference="ab initio prediction:Prodigal:002006"
                     /inference="similar to AA sequence:UniProtKB:P25852"
                     /codon_start=1
                     /transl_table=11
                     /product="Transcriptional regulatory protein ZraR"
                     /protein_id="X:JPFEBOIG_00013"
                     /db_xref="COG:COG2204"
                     /translation="MNSEEHIFIGNASNSIKIFNRLKSLSQSNLPLFVTGGPGSGKTF
                     VSNLIASLSGTNPQIFIIDSDHHENQRSLESALSVKDNVYFLFKDFPNFPKENQAYLL
                     KRIRENQNNSRFVFISGKEWKQKLEAGQILESLYFEISNFRLDLPDLRERKEDIPLLI
                     KHFLEILSDKYKRKEIRLSEKLYHILLNYDFPGNIRQLRNLLESMISLFAVRILDVKH
                     LPPQMFETSYVYSEFIEVKTGIPLRDYEREIIKKNLILVNGNREKAAKILGISERTIY
                     RKIIEFGLSDEVEGKNLPSDV"
     gene            complement(18319..19407)
                     /locus_tag="JPFEBOIG_00014"
     CDS             complement(18319..19407)
                     /locus_tag="JPFEBOIG_00014"
                     /inference="ab initio prediction:Prodigal:002006"
                     /codon_start=1
                     /transl_table=11
                     /product="hypothetical protein"
                     /protein_id="X:JPFEBOIG_00014"
                     /translation="MATKTKEYKNSIEFLNDWNQKLPQIVFVAAKESYEFEILAEKYK
                     DSIRKTGESHEIVIFVSEPGDFERFQSEAFNLDIFSNRKLFIIKSGLEFFKPISTGKG
                     KNNESLQKQFSNFPDSIQLLIHYNHWEVPNKVLQIFGGKANLIKTKNFYPNETRGGLL
                     QACKEIGVQLDEDAIDEFLHKIPPSMGAYLQSLSKLKLYLSKKIFTKQDIEDVLLFSG
                     EFNSSGLVDFFMESDRIRFFKELKKFQSGKDSLLLFFSILKEKIDQLRKYKIISKKYE
                     TSLSDEELYEFLGIQSYSPARKNFVRNRLKKEATFFSDKTIGELYDFLIDMNIRIKTN
                     SEKEESLFYFKRRMEDFFLQLRRKDRIL"
     gene            19980..20195
                     /locus_tag="JPFEBOIG_00015"
     CDS             19980..20195
                     /locus_tag="JPFEBOIG_00015"
                     /inference="ab initio prediction:Prodigal:002006"
                     /codon_start=1
                     /transl_table=11
                     /product="hypothetical protein"
                     /protein_id="X:JPFEBOIG_00015"
                     /translation="MNISSGVQRISFPNEALTYVSPARMGGKVYAVEPIRREDFNSDT
                     NTRGTNFSTPSKETLPTTRGSLIDFYA"
     gene            complement(20186..20749)
                     /gene="maf"
                     /locus_tag="JPFEBOIG_00016"
     CDS             complement(20186..20749)
                     /gene="maf"
                     /locus_tag="JPFEBOIG_00016"
                     /EC_number="3.6.1.9"
                     /inference="ab initio prediction:Prodigal:002006"
                     /inference="similar to AA sequence:UniProtKB:Q02169"
                     /codon_start=1
                     /transl_table=11
                     /product="dTTP/UTP pyrophosphatase"
                     /protein_id="X:JPFEBOIG_00016"
                     /db_xref="COG:COG0424"
                     /translation="MIVLRSKSPRRKQILESLDLDFRIESEDIDESSLKDEHPLEYLK
                     RISLSKLGTRSKDELLISCDTIVVQENSILQKPENFSQAIEMLERLSGKTHIVYSGLG
                     IYYNRLEQFAFDSSKVHFHTWNKEQIKKYIERYSPFDKAGSYGVQDIEGPVQSFEGSY
                     TNILGFPIRMFFQYHELWKKYLKGNQA"
     gene            20810..21706
                     /locus_tag="JPFEBOIG_00017"
     CDS             20810..21706
                     /locus_tag="JPFEBOIG_00017"
                     /inference="ab initio prediction:Prodigal:002006"
                     /codon_start=1
                     /transl_table=11
                     /product="hypothetical protein"
                     /protein_id="X:JPFEBOIG_00017"
                     /translation="MKENPLTQRDQIGYIFCVLVLIWNVSIFSQAVSNESKDPKEKQK
                     TQSDRELIEIGKLESVRKKAYLGLKGIRVSLLNFGKKQELDKLANDYGQAETLYIKAE
                     YGNATIAFENIFKSIISFEESIRKDYESKTTQLSQELAPLIVTIRLDEKNKNRSILPV
                     LEKYYIRFGETSKASAQELEKGDKTSALYYQRQALLSLYQTKILLGKNEDSALSLSDK
                     VSKNKILDSDYLKPEELLYWDDAEGRLNTEAEANRKKEKTKTLKSYEWRLGISAEKNQ
                     SKNEIKNQDSTQNNSSENKIKP"
     gene            21851..22354
                     /locus_tag="JPFEBOIG_00018"
     CDS             21851..22354
                     /locus_tag="JPFEBOIG_00018"
                     /inference="ab initio prediction:Prodigal:002006"
                     /codon_start=1
                     /transl_table=11
                     /product="hypothetical protein"
                     /protein_id="X:JPFEBOIG_00018"
                     /translation="MNHFLNIKIFYKKLWICFLILLIFPSCRRGSFDRIKESSFQYFC
                     KEYLLFCEYVVAKIDMFDCDPLHNTYEKDGTHYIDREVLADDLTIEKEEKDTEVFDPY
                     SEKKSKKEKSKDTNADFGKNIRIDPRKLIRVFDTERGKKPSIANGSESIEDIRPCYPV
                     KQQYNRE"
     gene            22359..23102
                     /gene="fabG_1"
                     /locus_tag="JPFEBOIG_00019"
     CDS             22359..23102
                     /gene="fabG_1"
                     /locus_tag="JPFEBOIG_00019"
                     /EC_number="1.1.1.100"
                     /inference="ab initio prediction:Prodigal:002006"
                     /inference="similar to AA sequence:UniProtKB:Q9KQH7"
                     /codon_start=1
                     /transl_table=11
                     /product="3-oxoacyl-[acyl-carrier-protein] reductase FabG"
                     /protein_id="X:JPFEBOIG_00019"
                     /translation="MNDLFNVKNKTVLVTGSTRGIGRYFAEGFKNAGAIVYGTGSSQE
                     SIKKFDGSGIKGFAADIRQPDVMTPIIESIVKEHGRLDVLVNNAGIASNKPAAFLKED
                     EIESIIQTNFTGVFRACTAYYKIHKKKGGNIINIASILGMRGTKLASVYSGTKGAVIN
                     MTRALAVEWIGSGYRVNAICPGFIDTDMTEMIKEKPDVLEQMTNAIPMGRLGKPEDLV
                     GAAIFFASDASSYVTGQTIVVDGGITAGL"
     gene            23118..23726
                     /gene="yciO"
                     /locus_tag="JPFEBOIG_00020"
     CDS             23118..23726
                     /gene="yciO"
                     /locus_tag="JPFEBOIG_00020"
                     /inference="ab initio prediction:Prodigal:002006"
                     /inference="similar to AA sequence:UniProtKB:P0AFR4"
                     /codon_start=1
                     /transl_table=11
                     /product="putative protein YciO"
                     /protein_id="X:JPFEBOIG_00020"
                     /db_xref="COG:COG0009"
                     /translation="MILSLHSINPEKRKLQQISDQLSQGKIYIFPTDTVYALLADSQS
                     KLGVEKLYELKNISKNQPLSLICPSISIASNYIEHLSNDAFRLMKKITPGPFTFITSA
                     NKHLPRVSFSNQKEKQIGIRIPDAIYLQELMKIHPNPLTSTSVFANDEFIIEVDSLEK
                     IYGSRVEGIVDGGILKVELSTILDLTGDEITIIREGKGFELL"
     gene            24216..25898
                     /locus_tag="JPFEBOIG_00021"
     CDS             24216..25898
                     /locus_tag="JPFEBOIG_00021"
                     /inference="ab initio prediction:Prodigal:002006"
                     /codon_start=1
                     /transl_table=11
                     /product="hypothetical protein"
                     /protein_id="X:JPFEBOIG_00021"
                     /translation="MKQFLFLLCVFLLFQNCSVKPTENPCDTSTSLFYKSLFLNFILT
                     SGKTSICGMHTSVQLPPPTILNIKSKSTLNTGFLIGEMDESASGVQISLDSGPFMDAQ
                     TSGNQWKFQLPAAGVSTTIPSSGIWRDWSLHTISVRSTSKESNSIPITITVQKGSNKD
                     INGDGYPDALIGSQAANRVRAYLSLGKAKGLDLVPVTLLNGAGGFGYSVKLGDIDGDG
                     YADAVVGSATNTFAIYLGSIGGLSTTAINYIPIGVGGLLNVDVGDINGDGFSDVLIGV
                     PYDVGNIGRVYSYFSNGVMGQGVTFGQQLNNPGNAGSAAFYGYAITLGDINGDGKSDA
                     IIGAVGSGQVGASFIYLAQAAGAFAAYSQTITGSTANEWYANSAIATDINRDGFADLF
                     VGAYQESGGVGRVHLYLSNLGILVNTANGPISGLVGSQTGTSVATGDVNGDGFLDLLT
                     GGYSYTSTFPNQGYAITHLTTGDTMGLTVNPLNLLTVPVNLGDMGNSIASVDINGDGL
                     SDVLVGAPSSVGGTNVGNVYLYISNGLDGYTSAPQIFVEPDVNGTFGTSVDL"
     gene            complement(26474..26593)
                     /locus_tag="JPFEBOIG_00022"
     CDS             complement(26474..26593)
                     /locus_tag="JPFEBOIG_00022"
                     /inference="ab initio prediction:Prodigal:002006"
                     /codon_start=1
                     /transl_table=11
                     /product="hypothetical protein"
                     /protein_id="X:JPFEBOIG_00022"
                     /translation="MEYDKNPIEGCAVGKTSTDKNGKFSLSELEYEFLELNRK"
     gene            complement(26728..27090)
                     /gene="yfgD"
                     /locus_tag="JPFEBOIG_00023"
     CDS             complement(26728..27090)
                     /gene="yfgD"
                     /locus_tag="JPFEBOIG_00023"
                     /inference="ab initio prediction:Prodigal:002006"
                     /inference="similar to AA sequence:UniProtKB:P76569"
                     /codon_start=1
                     /transl_table=11
                     /product="putative protein YfgD"
                     /protein_id="X:JPFEBOIG_00023"
                     /db_xref="COG:COG1393"
                     /translation="MILKLKVYEYKNCSTCRNALKFLSGKKVKLEILPIRETPPKKSE
                     LKTMLQYLGNESKKLFNTSGNDYKELGLKDKLSSLSLEEQLDLLSKNGNLVKRPFVLG
                     EGFGFVGFKEEEWKKWIS"
     gene            28185..29198
                     /gene="fliG_1"
                     /locus_tag="JPFEBOIG_00024"
     CDS             28185..29198
                     /gene="fliG_1"
                     /locus_tag="JPFEBOIG_00024"
                     /inference="ab initio prediction:Prodigal:002006"
                     /inference="similar to AA sequence:UniProtKB:Q9WY63"
                     /codon_start=1
                     /transl_table=11
                     /product="Flagellar motor switch protein FliG"
                     /protein_id="X:JPFEBOIG_00024"
                     /db_xref="COG:COG1536"
                     /translation="MLNKKTNLTGRQKAAVFLIAVGSEVSSEIFKHLREDEIEQITFE
                     IARLDKITPEDKEKVLVEFNELMMAQEFISNGGIDFARGLLEKALGNQKAIDIINRLT
                     SSLQVRPFDFIRRTDPQHLLNFIQNEHPQTIALILSYLDPQKASNILSNLPHTIQAEV
                     AKRIATMDRVSPDVLREVERVLERKLSTLASEDYTSAGGIDSVVEILNLVDRGTEKTI
                     IEALEEEDPELAEEIKKRMFVFEDIVLLDDRAIQKVMREVDNSDLAKALKSVDTEVQE
                     KIFKNMSKRAANLLREDMDFMGPIRIKDVEDAQQKIVNIIRKLEDAGEIVVARAGEDE
                     LVM"
     gene            29263..31539
                     /locus_tag="JPFEBOIG_00025"
     CDS             29263..31539
                     /locus_tag="JPFEBOIG_00025"
                     /inference="ab initio prediction:Prodigal:002006"
                     /codon_start=1
                     /transl_table=11
                     /product="hypothetical protein"
                     /protein_id="X:JPFEBOIG_00025"
                     /translation="MIRLIRTFAYILVFWILCSCVSDSDRFQNLDLITQAEWTASLGN
                     HLKDRLEKSNVQKSFLKNKKEKLNIETNSREKESKDFKNWKLITRFPVNFNFLFSIPK
                     QSGFHDVTVKVEFSIHSDSIFLTFLKQPTAIYFPDLGENWELYLNGIPIRKEKFLKQT
                     DTGDLIPSVRRSLKSVILPIPSGVLKEGKNTILIYMIGESDFTHYIPNEHFGFYHSKG
                     YKILSLEQIYESTFEYWDLLLYGIYTIFGIYHIYFYFIRRKDLYYLYFGLFSFFSSVY
                     FFSSSNLIFQKFVNPNPELDSSLFFRMQYSSLTLIFPSFYYFLKDYFSPKEKGSVIAS
                     FFVIFLIGLFFAFLTVPFSWVHIAFKICQILAICFSVYILFFSIQTVRKKKQDARKIL
                     VGICVCIVFSTWELYGSVFENAKYHSTFFKLVYLFFIISIASTLVLRYVQLYKDAQLL
                     NKYLIDQKEAFYRFVPVDFIRIIDRESPISISVGDSKEKSMTVLTSCIRNFASLSKTV
                     PLNQTITFLNSYLSEMEELVYKTTGFVDKYIGNEILALFGDYDERAAKENFNSADNAV
                     ESAIKMVNAIRSGKLVKNFLIPSFWNLEIGIGINTGSVILGTVGSERRIDTTVIGDAV
                     DLSSGLRSLTALYKSKILISHHTYLRLHRMSEIGIRMIDSVILKERDQAVDIYEVIES
                     DPESIKEFKLKTLELLSQGILEYKSKRFDEAAKIFRQLYREEPKDFISMIYLKRCKLY
                     SSKPPDENWDGVFRFQTK"
     gene            32055..32225
                     /locus_tag="JPFEBOIG_00026"
     CDS             32055..32225
                     /locus_tag="JPFEBOIG_00026"
                     /inference="ab initio prediction:Prodigal:002006"
                     /codon_start=1
                     /transl_table=11
                     /product="hypothetical protein"
                     /protein_id="X:JPFEBOIG_00026"
                     /translation="MKKILYYNFLKNSVILFLCILELLKNSIMAINKTASIADLHKIE
                     TDGELIFQQFYS"
     gene            32228..32785
                     /locus_tag="JPFEBOIG_00027"
     CDS             32228..32785
                     /locus_tag="JPFEBOIG_00027"
                     /inference="ab initio prediction:Prodigal:002006"
                     /codon_start=1
                     /transl_table=11
                     /product="hypothetical protein"
                     /protein_id="X:JPFEBOIG_00027"
                     /translation="MRFFIIKIKLRFNFFIRFQVLLFKKVLFIICLLSAVSIFSSDLP
                     DFQLKDQRNKVLNSKNLKGKMVFLLGCSYMDIVLCRKHGRKIYWRMQNLIDESEDFVE
                     FIAFVDLRNAPNAIQVYIDENKSKNYESILLDTKGVLSSGIRPNVSWLRIFSRSKKQI
                     FESYYKEVDDQTVDFLYEIVRKQKK"
     gene            32757..33959
                     /locus_tag="JPFEBOIG_00028"
     CDS             32757..33959
                     /locus_tag="JPFEBOIG_00028"
                     /inference="ab initio prediction:Prodigal:002006"
                     /codon_start=1
                     /transl_table=11
                     /product="hypothetical protein"
                     /protein_id="X:JPFEBOIG_00028"
                     /translation="MKLYVNKKSKIGICVFILFFNCVEKKPQQAAYWREYLSYQKSIL
                     KEYPNGGIRNALFGNLTSKDEFLLQEKDNILSIDFYLQKTSQGFKNVLTTEKIPEDVP
                     YQIHVEYFPTSFRDQNTFQMKRKTVTILPFYSYLDFFHHIDRFQNFLRSDFDHSSKLT
                     TISNTHRYLCSVSHCNSGRGENFSWLLYELDESTKAIYPQFYKRFDKLLNQVSYKITI
                     FKTGEFLSGIELYNEGTKTFLKIPDTFAGYWSKPEILHIRISLFIQVYGLKIDIRNLG
                     YTLRFYSSKNYEKVTGEFSKLPEKKISGRFLKIFPPGMVDWFIPGNMEEYFDQYFTLL
                     VKGSEGKGGNKFESESFRNGKNMKVILKSQAEIFRDRFSPFRSSDEKDDQPSFWDILQ
                     ETLIEDLY"
     gene            34184..34888
                     /locus_tag="JPFEBOIG_00029"
     CDS             34184..34888
                     /locus_tag="JPFEBOIG_00029"
                     /inference="ab initio prediction:Prodigal:002006"
                     /codon_start=1
                     /transl_table=11
                     /product="hypothetical protein"
                     /protein_id="X:JPFEBOIG_00029"
                     /translation="MDGIALFTSQGLYFIFKWIHFLAGVAWIGLLWYINFVQGSFFAE
                     TDADTKKKATQQLVPRVLWWFRWGAMFTFLSGWCMIIHQIINGATLSSGQWLAIILGG
                     GLLGSLMWFNVWFVIWPAQKVVIASAKGETTENPAPRAARGLLASRTNTLLSIPMLFL
                     MGAARNLSISFDVTSAEAHTFLGVILGILAIVEINALTATPESASFKPIKTVKGVITS
                     GFILCLIIYVLLEALL"
     gene            34892..35251
                     /locus_tag="JPFEBOIG_00030"
     CDS             34892..35251
                     /locus_tag="JPFEBOIG_00030"
                     /inference="ab initio prediction:Prodigal:002006"
                     /codon_start=1
                     /transl_table=11
                     /product="hypothetical protein"
                     /protein_id="X:JPFEBOIG_00030"
                     /translation="MKISKNRGGFSRLLTVCIFSILILANCKEDENLSPEQKMISQGK
                     GLYITNCSSCHNQNPALDGAVGPAIRGSNFELLKARIVEGTYPPGYIPKRTSKVMNRL
                     PLNDEQIRSIETFLNTP"
     gene            complement(35248..36096)
                     /gene="cysQ_1"
                     /locus_tag="JPFEBOIG_00031"
     CDS             complement(35248..36096)
                     /gene="cysQ_1"
                     /locus_tag="JPFEBOIG_00031"
                     /EC_number="3.1.3.7"
                     /inference="ab initio prediction:Prodigal:002006"
                     /inference="protein motif:HAMAP:MF_02095"
                     /codon_start=1
                     /transl_table=11
                     /product="3'(2'),5'-bisphosphate nucleotidase CysQ"
                     /protein_id="X:JPFEBOIG_00031"
                     /translation="MEHPLAPPIDFPLEEVKRRIKSVQSVSGIFIESALKLQKDLKTF
                     SFSTEIEERDQIHKADEMMGKFIVEYLRQNFPSDSILSEDHYKHEGNNSFRWVLDPID
                     GSMNFVRGIPLYCVSIGLEHRESPVAGVVFAPGLSTKYSAILSQGAFKNGLRIDVSNT
                     ESLARAMLVPSFPTNRKEILNEVISDITAFISCGRSMRRTGSFVLDTCWVAEGLLDGI
                     WEKGVKLWDTAASSVILMEAGGKLTDFNGKHFLSGNSEVVVSNGKVHSQIVDIMRNVR
                     DSIGRN"
     gene            complement(36116..37027)
                     /locus_tag="JPFEBOIG_00032"
     CDS             complement(36116..37027)
                     /locus_tag="JPFEBOIG_00032"
                     /inference="ab initio prediction:Prodigal:002006"
                     /codon_start=1
                     /transl_table=11
                     /product="hypothetical protein"
                     /protein_id="X:JPFEBOIG_00032"
                     /translation="MELIQIEELNKILSSISGQNRPHEIFVDNLHTAFLEFEENFILP
                     STSVYEIDFSAAKEFLLQAEQLIPELIQGCNVLPIPKPKKNSNQLFLVKEIHFSEENQ
                     NKKFIFVVSFILTYLGGAPNSMIVKQPVQGKTAAVRTRRIYFLARILPLESLEFQNDV
                     LVDFLTRRYKETEFMIDVDSVSSYNKSQHTYSELFDDVDYSKQISMIHSILNINKEIW
                     KPGKVFEPIDVELHTISSRFLESSQERIFNQFETFRHLIDLLLSPESMTINLMNQEPL
                     HEWLHSFETERGITPSGNMLWKILKRK"
     gene            complement(37639..39615)
                     /gene="bgaA"
                     /locus_tag="JPFEBOIG_00033"
     CDS             complement(37639..39615)
                     /gene="bgaA"
                     /locus_tag="JPFEBOIG_00033"
                     /EC_number="3.2.1.23"
                     /inference="ab initio prediction:Prodigal:002006"
                     /inference="similar to AA sequence:UniProtKB:D9SM34"
                     /codon_start=1
                     /transl_table=11
                     /product="Beta-galactosidase BgaA"
                     /protein_id="X:JPFEBOIG_00033"
                     /db_xref="COG:COG1874"
                     /translation="MIFGADYYPEQWTRKDWEEDISIMKEMGLSSIRLAEFAWAMMEP
                     KEGKYDFSFFDHILSLIQKNEMTAILGTPTATFPPWLAKKFPDIIQERDGIQRTIGTR
                     RQACFSSPNYRKAVIKIVTAMAKHFGNHPVVIGWQIDNEIGHEGSDIDHSQTSLKAFR
                     IWLKNKYKTIQNLNETWGNVFWGMIFNSFEEIPIPGRHVASNFHPSLIQDFYRFHSDT
                     IIDFVKLQAQILRKFSVGRPLTTNLYPSPFLPIIDMAELATYLDYISWDNYPTWGEQE
                     APFPHPFISAMQQYNRGLKNLPFTVMEQISGFQGHDLLGYLPAPGQTKLWMKHSIAHG
                     SNAIYFFRYRTARFGQEQLCYGILDHDKKKTERYYELQKGIQEIEKYTEDFTEELFPA
                     EVALVHDIENARNWKHQPISTGLKFSPVPWSQVGYDIEMATWFSGMNVLNVNTHFRPA
                     SKIDFKDYKIIILPMYTMVNETVFKRLEEFVREGGTLVLGFRTGAKDLNGWMYDSQIP
                     GPFAEMAGIKIRKFESVGNQKVKFRFRFFPGTCSKICEILEPTTAEVWARYTDGKKFY
                     KGSPVITANNYHKGKVIYVGSSLEPLSFVLLYRRILKEAKIPFIFYGPNVEKIFRSGR
                     KQNYEIFINHSGKKSLAGLKILDPYEVRILSKKK"
     gene            39801..40658
                     /gene="hslO"
                     /locus_tag="JPFEBOIG_00034"
     CDS             39801..40658
                     /gene="hslO"
                     /locus_tag="JPFEBOIG_00034"
                     /inference="ab initio prediction:Prodigal:002006"
                     /inference="similar to AA sequence:UniProtKB:P99082"
                     /codon_start=1
                     /transl_table=11
                     /product="33 kDa chaperonin"
                     /protein_id="X:JPFEBOIG_00034"
                     /translation="MHNQDSLIYGILPDVHFRYSVAEISYSVTAASNLHNLDDSNTEL
                     LARTMIGAFFLADQIKEDTKVSLQIQFNEDSSIHSVLAYSDRQGRMKGVLRERPEEDV
                     EPAKAMEDYSGVMKVFRWKDGACIYQSVVPYLNQSFEENFRNYLNSSEQIICFVTLYI
                     RKNGFHWDVRGILLQSLPEAKEEHIQKIASLSEKIDKNINDFLGKDVYSCLNKIGEST
                     RSAVQILEEGQPEFRCDCSENKIRELIQTLGKKEAMQIVDEIGMIEVTCEFCTSVYRF
                     EREKVSELF"
     gene            40666..41238
                     /locus_tag="JPFEBOIG_00035"
     CDS             40666..41238
                     /locus_tag="JPFEBOIG_00035"
                     /inference="ab initio prediction:Prodigal:002006"
                     /codon_start=1
                     /transl_table=11
                     /product="hypothetical protein"
                     /protein_id="X:JPFEBOIG_00035"
                     /translation="MELEFKNLKLDELDKPAEFLALLILSFLKEGLHPIFLFTGVMGA
                     GKTTFASKLVKKIFPNTNVNSPTYTLINEYSISKKTDLSLNFQNILAKNFIPKEKFGQ
                     EKFQIYHFDLHRLKSPDELEDLGFEEIWGKTGVSIIEWWQIAKEDLNLLPLKIEVEFK
                     TISEYERTIIIKSTDIENFVSLKNLWEHSI"
     gene            41235..41915
                     /locus_tag="JPFEBOIG_00036"
     CDS             41235..41915
                     /locus_tag="JPFEBOIG_00036"
                     /inference="ab initio prediction:Prodigal:002006"
                     /codon_start=1
                     /transl_table=11
                     /product="hypothetical protein"
                     /protein_id="X:JPFEBOIG_00036"
                     /translation="MKKILFFDATNQWILVESFCLNPDKELETIASYSGIHPRESSKL
                     LIQELKSVLQKSNWKTPDLIISALGPGSFTGLRIAVATARNLSQLWKIPAIGFDSLNV
                     YTSFYYQEVGDPVIVGIEAKQKKIYFGMEDNRGFFGSIDVRPEDIINKIPEDRLQTFL
                     TSQKYSDHTDFFSGNSILENLPSASALLNQNINLIQEALDFPDRFPYWKLVPNYVRGT
                     YVDDRSTI"
     gene            41921..44176
                     /gene="rnr"
                     /locus_tag="JPFEBOIG_00037"
     CDS             41921..44176
                     /gene="rnr"
                     /locus_tag="JPFEBOIG_00037"
                     /EC_number="3.1.13.1"
                     /inference="ab initio prediction:Prodigal:002006"
                     /inference="similar to AA sequence:UniProtKB:O32231"
                     /codon_start=1
                     /transl_table=11
                     /product="Ribonuclease R"
                     /protein_id="X:JPFEBOIG_00037"
                     /db_xref="COG:COG0557"
                     /translation="MNIKKKQTTENKSVKSNRKKKTFDKSNKTKKERTDGFRENEIGK
                     KILKYIQSRAGSVIQFKDLNAKILREENQNSYGKKREKWEFQEKEREILETLKILETE
                     GLIELEKKNIIINSNQKLQGTISISKKGDGFVKLSSGVEIFVPNQYTQSAIQGDLVEV
                     RPYGVGKKRRLEGEVTEILRRGRDLYRMIVTEKEPKFIFGKLLDIDGEEKEGYLLRKT
                     ILTDLQEEIQSGDVLIVKLKEETEHEKNLYEVQFLRFESDTKEDLDLMRMLMKYNYNI
                     LYPENIILDLPEEVNESTVDDWNERVDLRNLKCITIDGEYSKDFDDAISFIEEKNRIR
                     FYVHIADVSYYVRPGNDLDEEAYNRATSVYLGSRVVPMLPPELSESLCSLIAGKNRLA
                     FTVEMEADWKGKITHAKYYKSIINVKERYTYNKAESEILSGDSDNWIFRMNEFAKILR
                     TKRIEDGRVDLNLKENKVVTDSEHNVIEIAIQDRLQSHILIEEFMLSANIKVAEYIRK
                     KKHPTLYRVHEAMNEEKIESLNAFLQLNATKILLKDSSYESIRSVLKELEAKPAERLF
                     NMFLLRTFMQAYYSGEHLGHWGLGFEDYCHFTSPIRRYPDLVCHRVLQNILLGKKPIY
                     TPEEIVTFGLHCSHQERKASDAERDYYKLKACRYLEKTGIKEFSATITGCRPHLIFVD
                     LENPAVDACLFSSEFTDEGEIRLETDFSFYSKKYSKIYTLGDKIEVELDRIDYEEIKI
                     FVKMKKFQKKV"
     gene            44348..44848
                     /locus_tag="JPFEBOIG_00038"
     CDS             44348..44848
                     /locus_tag="JPFEBOIG_00038"
                     /inference="ab initio prediction:Prodigal:002006"
                     /codon_start=1
                     /transl_table=11
                     /product="hypothetical protein"
                     /protein_id="X:JPFEBOIG_00038"
                     /translation="MESFLQEPISRNRFLKLVLKLSAFLMLPGLGACSNGSIPKLRGL
                     KETQYLGFKSIGEVFLKGNPILDFDLGIAADDYIYGHPTPIDTEDIILLLGRIPSSTL
                     AAFIFDFSLQSMSSLNIEEREKRLLSWKTSSLGIKRGIYSILRQTSFFLVSKDQRIQK
                     LAGYEG"
     gene            44852..46465
                     /locus_tag="JPFEBOIG_00039"
     CDS             44852..46465
                     /locus_tag="JPFEBOIG_00039"
                     /EC_number="1.1.-.-"
                     /inference="ab initio prediction:Prodigal:002006"
                     /inference="similar to AA sequence:UniProtKB:P9WMV7"
                     /codon_start=1
                     /transl_table=11
                     /product="putative GMC-type oxidoreductase"
                     /protein_id="X:JPFEBOIG_00039"
                     /db_xref="COG:COG2303"
                     /translation="MGGIPAANDKIITPKKHKEIIKKESIKNGIWELNSDVVVIGSGA
                     GGAVAAATLAKNGWNVILIEEGSYFTPAQFNGNEFISSARLYRDAGFIVTEEQTLSIL
                     QGRTIGGSTTVNWQTSLYPPDYVTEEWDRRFGLKGYSRKDMDFYISSVHERLGVHPVP
                     QNLINANNNILMKGGKSLGLDPEVLNNNNRGCIGLGRCGLGCPINAKQSMFLTYIPDA
                     IESGAIVIANMKAQVIHDGPTKTVIADFTPDPYEKTPDVVIQKLKISTKVVVVSAGAI
                     EGPALLQRSGIGNDWVGRNLKVHPTSTIFAVFNEKINMYSGPPQSAVIKDGHNQDNTG
                     YGFWLEVAPFRPTLVASLIPFYGSKQFEQIEKYSNMSAGIVLVRDGSDGEANASVKWS
                     LGRRKVYFELTSGDGKNMLRGLKMLAEVQAAAGAKELIFPFTDMETPVLVDRNTKFDW
                     VLEKKFNPGSLVVGSAHPHGSIQAANSPEKGAIDLNMELYGHKNIYVMDASVYPTGLS
                     VNPQITTMSLVLRASQTLALKKSEKLSQF"
     gene            46607..48115
                     /gene="bepA_1"
                     /locus_tag="JPFEBOIG_00040"
     CDS             46607..48115
                     /gene="bepA_1"
                     /locus_tag="JPFEBOIG_00040"
                     /EC_number="3.4.-.-"
                     /inference="ab initio prediction:Prodigal:002006"
                     /inference="protein motif:HAMAP:MF_00997"
                     /codon_start=1
                     /transl_table=11
                     /product="Beta-barrel assembly-enhancing protease"
                     /protein_id="X:JPFEBOIG_00040"
                     /translation="MAFRILFFSIFLYSFSVSLYADLKEGKKAYARKDFSKAMDEFQK
                     FNDANPTSGEAWMYMGYIYEYRRDYPKSIQSFKKAVSLSLPKKDLINCYQKIILYFNY
                     QRDYHEVISYSNRLLKISPDLSHIQKIRSTAEERLSSGHHVVHHHSKKHSEETETAGP
                     SNEEEYLKILKKEPNNASARWNLSLIYANHKKFQQAETLLEGLVKDFPEKHDYLYKYG
                     VILIRLEKYSEALRILDKLENKIGNDNAKMLYYANLNQAVAYHKMKHYEEAAKYYRKS
                     YTAHNTVQPLIGLTKLKYEVKDCENAIKTAEKALEFGERTHEIRMYLALCKIQNKEET
                     EGYTILKEIASKLEKENPEFKNLPDVYNDGILKLARYYTNRGEYEKALRYFHSVQSSE
                     EEEREYRFYLGKAYYYTGKIDQSILLLEKVNNSSGAYYLLAKCYANKDNLEKTMEYIR
                     KAAEIKPAIWSTAAEEKEFDRFKEKSSFKSFLETKGSDKETNQNNNQALDKT"
     gene            complement(48326..49030)
                     /gene="aroD"
                     /locus_tag="JPFEBOIG_00041"
     CDS             complement(48326..49030)
                     /gene="aroD"
                     /locus_tag="JPFEBOIG_00041"
                     /EC_number="4.2.1.10"
                     /inference="ab initio prediction:Prodigal:002006"
                     /inference="similar to AA sequence:UniProtKB:O66440"
                     /codon_start=1
                     /transl_table=11
                     /product="3-dehydroquinate dehydratase"
                     /protein_id="X:JPFEBOIG_00041"
                     /db_xref="COG:COG0710"
                     /translation="MNQREFKIVLTINEDEFFSLKKHPFCDRIEIRLDLFSPKNIGQN
                     LVDKIEELNAKCIFTYRQPEDTDQVAFAKKEELDFYKIISKIDPKVHYLDLELNRPND
                     LFESNLDKGFGLVRSVHKFDGILSEQEIRDWIDKDFYLKSEKYKSILPLIYKFAVFPN
                     SIHELTKFLSSFRIVSNEFRKLNILLTGICMGPLGIVSRVFPDSFGSIFTYCCLNNPK
                     APGQVDLESLIQLRNL"
     gene            complement(49034..50002)
                     /gene="kdsD"
                     /locus_tag="JPFEBOIG_00042"
     CDS             complement(49034..50002)
                     /gene="kdsD"
                     /locus_tag="JPFEBOIG_00042"
                     /EC_number="5.3.1.13"
                     /inference="ab initio prediction:Prodigal:002006"
                     /inference="similar to AA sequence:UniProtKB:Q9HVW0"
                     /codon_start=1
                     /transl_table=11
                     /product="Arabinose 5-phosphate isomerase KdsD"
                     /protein_id="X:JPFEBOIG_00042"
                     /db_xref="COG:COG0517"
                     /translation="MDPIFEKIEKAIDTEIESILYFRKNLDPSIKQAIELILECKGKL
                     IVTGVGKSGDVGKKISSTLSSTGTPSVFLHPADAAHGDAGIISCEDIIIAIGKSGESE
                     ELLNLIPTIKNIGAKLVSMTANVDSKLAKESDVVLITPVLKEACPLELAPTSSTTIAL
                     ILGDAIAMCLMELKNFKRENFALYHPAGRLGKRLSLKIDDVMRKDKDLAKVLPDTKLE
                     NILTEITVKRQGATGVTDLNGTLLGIITDFDIRKKLKEGKLDSSISAEQLMNPSPTMF
                     LSGSNAYDVLKQMESRPNPISVAPIVDNSKRLIGIVSIHDLLQKGL"
     gene            complement(49986..50525)
                     /gene="rfaH"
                     /locus_tag="JPFEBOIG_00043"
     CDS             complement(49986..50525)
                     /gene="rfaH"
                     /locus_tag="JPFEBOIG_00043"
                     /inference="ab initio prediction:Prodigal:002006"
                     /inference="protein motif:HAMAP:MF_00951"
                     /codon_start=1
                     /transl_table=11
                     /product="Transcription antitermination protein RfaH"
                     /protein_id="X:JPFEBOIG_00043"
                     /translation="MIENSDVNEWYVLYTNPRSEKKLKRLFQERKIECFLPLISKKKK
                     WSDRWKVIEEPMYPSYIFVKISFFKDRVRILQLPGAHHFVFYLGKPYIIPEEDLDLVR
                     TFLETYPDKIQVEIQEKLLPGKKVLIQEGPFAGFKAEIIQRKNEEQIVVKFPGMNLVT
                     SVTLDIKTLKLEETLGSNF"
     gene            complement(50509..50988)
                     /locus_tag="JPFEBOIG_00044"
     CDS             complement(50509..50988)
                     /locus_tag="JPFEBOIG_00044"
                     /inference="ab initio prediction:Prodigal:002006"
                     /codon_start=1
                     /transl_table=11
                     /product="hypothetical protein"
                     /protein_id="X:JPFEBOIG_00044"
                     /translation="MSVKLSFLISGLIHTLLFLFYSITFLKFSKIENLKIHLKKGTTP
                     TVTLSFLQDGSNKNSKSFMSENLSNEGTLRKEIEKFKNEIHFPQGALDQRLESDCSWE
                     VRIKSDGKGEILRTLQPCKYSIFEVEFNRALRTWKFDLKEGTNLIIPVSFKIYDREF"
     gene            52070..53767
                     /gene="aer"
                     /locus_tag="JPFEBOIG_00045"
     CDS             52070..53767
                     /gene="aer"
                     /locus_tag="JPFEBOIG_00045"
                     /inference="ab initio prediction:Prodigal:002006"
                     /inference="similar to AA sequence:UniProtKB:P50466"
                     /codon_start=1
                     /transl_table=11
                     /product="Aerotaxis receptor"
                     /protein_id="X:JPFEBOIG_00045"
                     /db_xref="COG:COG0840"
                     /translation="MRKNLPITSQEITIPINSVLISRTDMKGRISYVSQDFANISGFS
                     EEEMLGEPHNLIRHPDVPSEIFREMWETIQDGNPWSGIIKNRAKSGDYYWVDATVTPV
                     MNEGVISGYMSVRKKATEDQIRRAEILFSQLKNTKSFLWKLKEGIQILFKKLGLSGKI
                     IVYALLVFVPLLFANFEWIRNGMIVLPILGVSCGSVGILFLINTILNYRKEIREIISI
                     QKEIVSGNFLMEIPEKKGNSEIFEIRSSLRVFVISIWGLLVQIKENFEKNQELYQYLS
                     QSSEQFQSKTQNQAASVEQTASASHELSSTLDEIVKSIHLQSTGLTAINDGIGKVNES
                     IQNVSKSMDNLSSQTSSVKEKASQSEKTFEKAILAMNEIKEYSNGISNIIGIITSISE
                     KTNLLSLNASIESARAGEAGKGFSVVAEEISKLASQTRESIKDIVNLIDNTTKAVNLG
                     AEKFQESLSIVKQLTDYIGEVNSSATIVRASLFAQAEKLGEIRKNTDQVNQLGETVSE
                     SSGFQKTASDEISLSMQNIAESSELIARTSGEIKQLVDESIRKAAKLYEILKHFKTS"
     gene            54372..55250
                     /locus_tag="JPFEBOIG_00046"
     CDS             54372..55250
                     /locus_tag="JPFEBOIG_00046"
                     /inference="ab initio prediction:Prodigal:002006"
                     /codon_start=1
                     /transl_table=11
                     /product="hypothetical protein"
                     /protein_id="X:JPFEBOIG_00046"
                     /translation="MGNRFLRLTIFISIALTLFSFWDHHLVGYLKDFIVFIHEIGHAI
                     AALLTGGSVHTIELHGNESGETIASSGSGFFIFVVSAGYLGSCLMGGFLLNRGFSGKM
                     IRPTLISFGTILLLMTISYSKPGNLAQYTGIFWGLGFVLLGLFNLRINRFVLVFIGTS
                     ISLYSLYDLLDFTGNIAYTDAGIMAAWITGANSSQVVPKSVIVLGYLIALLWSFFSLS
                     IIFVSVKKVFQSEEIVVPEQEFQQNDFFQSSENENKETPFPGEVTPEVMEWFFSKGLD
                     LNGKPLPAEFLEKEEL"
     gene            55247..56185
                     /locus_tag="JPFEBOIG_00047"
     CDS             55247..56185
                     /locus_tag="JPFEBOIG_00047"
                     /EC_number="5.1.3.2"
                     /inference="ab initio prediction:Prodigal:002006"
                     /inference="similar to AA sequence:UniProtKB:A0R5C5"
                     /codon_start=1
                     /transl_table=11
                     /product="UDP-glucose 4-epimerase"
                     /protein_id="X:JPFEBOIG_00047"
                     /db_xref="COG:COG1088"
                     /translation="MKKQRILITGGAGFIGSHLCERLLKEGNEVICLDNLHTGRKKNI
                     QKLLNDSKFEFIRHDVTDPIKLEVDQIYNMACPASPVHYQSNAIKTIKTNVLGMMNML
                     GLAKRVGARILQASTSEVYGNPLEHPQKETYWGNVNPIGIRSCYDEGKRVAETLCFDY
                     QRNHKVDIRVIRIFNTYGPRMLPDDGRVVSNFIVQALKKENITLYGDGDQTRSFCYVD
                     DLVEGIVRMMNTENFNGPVNLGNDGEFTVRELAELVLKETGSSSKIVHKPLPQDDPAR
                     RKPDLTLAKQQLGFEPKVSLVEGIRKTIEYFKNNLD"
     gene            56259..57428
                     /gene="pntA_1"
                     /locus_tag="JPFEBOIG_00048"
     CDS             56259..57428
                     /gene="pntA_1"
                     /locus_tag="JPFEBOIG_00048"
                     /EC_number="7.1.1.1"
                     /inference="ab initio prediction:Prodigal:002006"
                     /inference="similar to AA sequence:UniProtKB:P07001"
                     /codon_start=1
                     /transl_table=11
                     /product="NAD(P) transhydrogenase subunit alpha"
                     /protein_id="X:JPFEBOIG_00048"
                     /db_xref="COG:COG3288"
                     /translation="MNIGILKESKEETRVSVTPDIVDALKKIGATVLVEKGAGEQSYY
                     HDEDYKKAGASLVSRQDVINKSNLIVSIHFADPTTLGKMKPGTIYLGMFQPAMNAQTV
                     QKLASKKVEVLSLDAIARITRAQSMDVLSSQATVAGYKAVLLAASHLARFFPMLTTAA
                     GTITPASVLIIGAGVAGLQAIASSRRLGAVVDVFDTRPEVKEQVHSLGAKFVEVEGAS
                     HSAAAGGYAVEQTEEYKKRQQEAIDKYAQKADVIITTALIPGKKAPLLITKKIVDNMK
                     SGSVVVDLASSMGGNCEYTKHGQNVVTPKGVTVIGHKNLAGSIPADASKMFSKNVLNF
                     LKLLIKDKKINLDLNDEILSSTTITYQGEVRHKLTLDALGSKSGAAKPKKSASKK"
     gene            complement(57387..57923)
                     /locus_tag="JPFEBOIG_00049"
     CDS             complement(57387..57923)
                     /locus_tag="JPFEBOIG_00049"
                     /inference="ab initio prediction:Prodigal:002006"
                     /codon_start=1
                     /transl_table=11
                     /product="hypothetical protein"
                     /protein_id="X:JPFEBOIG_00049"
                     /translation="MIDIVDQIDFSLSTWIRTNLHNPRLNRILSKINRGEVFLLILLP
                     FLYLKNDLPIVWYWVLLFTGLITYANDRFVLFLKKLIARKRPLITIAGKVDSNPDMKH
                     SFPSAHAANSMTAVLILVLLFKFSPALILISFLAGVGRLLSLHHFVSDVIGGWMIGTI
                     FGFFGLFLGSALLRFCCS"
     gene            complement(57920..59239)
                     /gene="hisS"
                     /locus_tag="JPFEBOIG_00050"
     CDS             complement(57920..59239)
                     /gene="hisS"
                     /locus_tag="JPFEBOIG_00050"
                     /EC_number="6.1.1.21"
                     /inference="ab initio prediction:Prodigal:002006"
                     /inference="similar to AA sequence:UniProtKB:P60911"
                     /codon_start=1
                     /transl_table=11
                     /product="Histidine--tRNA ligase"
                     /protein_id="X:JPFEBOIG_00050"
                     /db_xref="COG:COG0124"
                     /translation="MENQKNFLTTAPYKGTRDFYPEDMRLRNWMFSVMRETVLSFGYE
                     EYDGPILESFDLYKAKSGEEIVERQLYDFIDKGERRVAIRPEMTPTLARMVAGNLRNL
                     PKPVRWFSIPNLWRYEQPGKGRLREHWQLNVDLFGVDSHRAELEILLIADSILKKFGA
                     PIGSYQIKVSHRKLLDSFLKNSLKLNGDQVHGVSKLLDKKSKISSEAFETEMKPFLNN
                     FKEQFSLIETYLNSNLETVSKIPGIDTNSVSFIQNLFQELGELGIDKQLLFDPSIIRG
                     FDYYTGCIFEVFDTNPENRRSLYGGGRYDNLIGLFSKEQLSGIGFGLGDVTLKNFLEG
                     HNLIPNLSREKTIFLPIMDESLFVDTFKLSKELRENEILTETMLDSAKIGKQIQIAEK
                     KGYRYVLFLGESEIRTETVQIKDLISGEQKSLPRKGLSDTLKKDFQL"
     gene            complement(59246..60394)
                     /locus_tag="JPFEBOIG_00051"
     CDS             complement(59246..60394)
                     /locus_tag="JPFEBOIG_00051"
                     /inference="ab initio prediction:Prodigal:002006"
                     /codon_start=1
                     /transl_table=11
                     /product="hypothetical protein"
                     /protein_id="X:JPFEBOIG_00051"
                     /translation="MSVQFQTHMQAQRSWETIQDVNKIKYILKEYIHFQGLLVKESPF
                     HQELKPMEIREDGTFIFPIDSTLTNINDELVLYRTLSKHIEISFDVIEKTDTQIICKP
                     LFARIAKAKRMSPRIEGLMGKVIAHKFLIPRKELDIAKVLGTSGQIILNDLNRKVKQI
                     YPSSKLVFNSSKELSPEEELVKKYKKPIYIRDTSTLDSNPEGEFANLDLLPIKETLQE
                     ELILEERLRFFKSSKTRSLLIYPILFKSGGETQIFAMGVIESSEGPISDQVVPLYKEM
                     EEIFNSRMGDSNTKSLDKRQNILNISEGGILLEVTDPELIQSFLHKPVFTADITFKMQ
                     APLRFAFHIRHISQVGEIYHVGAEIVGSNDAKANMTLLKKNMNFIKTQ"
     gene            complement(60404..62467)
                     /gene="pal_1"
                     /locus_tag="JPFEBOIG_00052"
     CDS             complement(60404..62467)
                     /gene="pal_1"
                     /locus_tag="JPFEBOIG_00052"
                     /inference="ab initio prediction:Prodigal:002006"
                     /inference="protein motif:HAMAP:MF_02204"
                     /codon_start=1
                     /transl_table=11
                     /product="Peptidoglycan-associated lipoprotein"
                     /protein_id="X:JPFEBOIG_00052"
                     /translation="MRPFSKLIFILAFCIFLPVFSQPLPDLPEKQFGQPLNTQNDEYN
                     PIVSPDGRYIVFQSNRPGGEGGMDIWISENIRFLDKEIPAEWTKPVNMNQNIWEELKR
                     PPAAGVRKPNLFNSNAFEGGISILFDSNNAPSEIYFTSTINLAVGRSGFEGLNIYRTI
                     KDKKTGRWTDPEHLSEINSNFNDKMPAISPDGNFLIFSSDRPGGYGDFDLWISVRNPK
                     NGSWSQPKNLGSPLNSSESEILPFIHQDGEQLYFSSNREDERKKFKIFRIFLKYKSAL
                     DNMLEDEEETEEIPTTKPTEILIPKIDQSSLLLLPKPFNTDKWEGFDNEGINFDKDGI
                     WAYISSNRSGGEGQFDIFRFQVPESIRNSYTLNFKGLVLDGSEKTMIGLDSTLKIYDG
                     TKPANVITSKRIGGDLSKGKPSNFATTLQTGKVYKIEISSPGFHPQEDILDLRGNIGK
                     NRKVYRTYVLLPIQVGEGKTEETKIEQPIENQKPNSAALKVIVADASTKQIIPDAKVT
                     LFTPMNRKGESLVQDADKKSFLIKKLPDNDFELFATASKYISESINIIQKNISKNGTV
                     TIYLKAESDVDPVYNLRVYFEFNKTKITEENKKLLDPLVGYLLKNASDKIEIGGHTDN
                     VASKEYNTRLSAKRARNVYEYLLSKGIPEKRMRIRAYWYSQPDADNETETGRAKNRRV
                     GFRKL"
     gene            62561..63403
                     /gene="folP"
                     /locus_tag="JPFEBOIG_00053"
     CDS             62561..63403
                     /gene="folP"
                     /locus_tag="JPFEBOIG_00053"
                     /EC_number="2.5.1.15"
                     /inference="ab initio prediction:Prodigal:002006"
                     /inference="similar to AA sequence:UniProtKB:P0AC13"
                     /codon_start=1
                     /transl_table=11
                     /product="Dihydropteroate synthase"
                     /protein_id="X:JPFEBOIG_00053"
                     /db_xref="COG:COG0294"
                     /translation="MESKQDSNSSSYSTKIFGVLNITEDSFSDGGKYLTFKSSSEKAN
                     SLLNQGADVIDIGAQSSNIQASLIGPEIEWIRMKELISNLVAKGVRISVDSFQPQVIA
                     NSLSAGVEFINHIRGFVDEESIREISKYARTNRKFILMYSHNHSNRAETKSHLTPNNV
                     ILEIVRFFRERKKILLNAGIAQEQLIFDPGMGFFLSSDFQVSFEVLKKIKTLQEEFSP
                     MMVSVTKKSFLGNALGGLKVEEREIPTVIAELYLCIQNVEYIRTHEPKNLKQALKIWN
                     LMNK"
     gene            complement(64172..65260)
                     /locus_tag="JPFEBOIG_00054"
     CDS             complement(64172..65260)
                     /locus_tag="JPFEBOIG_00054"
                     /inference="ab initio prediction:Prodigal:002006"
                     /codon_start=1
                     /transl_table=11
                     /product="hypothetical protein"
                     /protein_id="X:JPFEBOIG_00054"
                     /translation="MWELIREFTIEKIIQNCKTSFMRRNLWELPRFSFRILKCTLPFF
                     IISLFHFCIYPIREAEVLETDVSFLYLNSTEFPQNELEKMNSIWKVRKLRDKGTTAED
                     KNNLGILFAKNSLLDDAESFWKECMKISESNPVCFSNLIRMYYLIDEYEISKKEISIY
                     LKTAKKEQIQQVKKLLTNQNRKEETILLLDVQSKIPGMEVVSWDELSTYFLEKQDYEK
                     AYFYLEKILEINPYHKNARASMVLLAHDLEKWDDLLMFAMNLNSTDDKIPDLNYYIAK
                     AYYEKRNYSEALEWIRKSPESERETLSFIELWKKILLSVNPNSDLHPILTYIKKMQAK
                     GIQIKEEDVLPTLNPSGKKTIEDIKVGR"
     gene            complement(65480..66382)
                     /gene="bepA_2"
                     /locus_tag="JPFEBOIG_00055"
     CDS             complement(65480..66382)
                     /gene="bepA_2"
                     /locus_tag="JPFEBOIG_00055"
                     /EC_number="3.4.-.-"
                     /inference="ab initio prediction:Prodigal:002006"
                     /inference="protein motif:HAMAP:MF_00997"
                     /codon_start=1
                     /transl_table=11
                     /product="Beta-barrel assembly-enhancing protease"
                     /protein_id="X:JPFEBOIG_00055"
                     /translation="MTGADIGKRFNQALNLEKEGKYPEAILLYEGLIQSQPKYQKSYL
                     NLGALYSKQGNSKKAIEIYQKALQVGKSPELYYNIGIELYRSGETETAIRSLKKSLEI
                     EKKFLKSHILLAYCYRQLEKDDKTELYLTNAIRLDPKNRMALTALATLYFEKERWKEC
                     LEAANKVSKLFPNDSRMQVLLSEVHTRLGNFKQSFEILKQATSQSKGFTRFLDTIEEF
                     KKNPEEAAFFDSLEKLTKNKLNEFRSKFEMSQENPEDFSPPNPQDALDLSLMYLFHGD
                     KERALKYMLYAQKQLEESNSQNDV"
     gene            66489..67397
                     /gene="rlpA"
                     /locus_tag="JPFEBOIG_00056"
     CDS             66489..67397
                     /gene="rlpA"
                     /locus_tag="JPFEBOIG_00056"
                     /EC_number="4.2.2.-"
                     /inference="ab initio prediction:Prodigal:002006"
                     /inference="protein motif:HAMAP:MF_02071"
                     /codon_start=1
                     /transl_table=11
                     /product="Endolytic peptidoglycan transglycosylase RlpA"
                     /protein_id="X:JPFEBOIG_00056"
                     /translation="MKQIAILTALIIFTSCASVESKRSVSASGDPSEIFFEKEIIPMD
                     SNSNFVSQKPARRSFEEELSVEKYAKAQPPEKTNSSGDFDEVGMSSWYGAKFHGKPTA
                     SGEKFDKTKLTAAHPTLPLGSIIRVQNLENQKEVIVRVNDRGPFVKDRIIDLSEKAAD
                     TLDFKDVGIAKVGIKVVKRGGAANEESEDLENSDDEEALLEDGKPEKLNPQKSDYQNK
                     PIAGGKYIKGAPKGYTVQVGVFREQSRAESYKSNLGQEYGEKTFLFTRDGLFVIQLGD
                     FASRTEAESLKSKLKNDGIDCFIPKK"
     gene            complement(68117..68824)
                     /gene="cysE"
                     /locus_tag="JPFEBOIG_00057"
     CDS             complement(68117..68824)
                     /gene="cysE"
                     /locus_tag="JPFEBOIG_00057"
                     /EC_number="2.3.1.30"
                     /inference="ab initio prediction:Prodigal:002006"
                     /inference="similar to AA sequence:UniProtKB:Q06750"
                     /codon_start=1
                     /transl_table=11
                     /product="Serine acetyltransferase"
                     /protein_id="X:JPFEBOIG_00057"
                     /db_xref="COG:COG1045"
                     /translation="MFENIKFIRKYDPAAKSYLEIVLCYPGLHALWFHKLAHFLYRMK
                     LPLIPRMINTFSRFITGIDIHPGAKIANGIMIDHGHGVVIGETATIAKGCLIYQGVTL
                     GGTGKESGKRHPSLLENVVVGAGAKILGNITIGKNVRVGAGSVVMRDVPHDSTVVGIP
                     AKVVRSKMPIGEEGEHMLDHNEIPDPVAKVFSILLERIETLQKEVHSIDKSGIHSVKS
                     NDNLEEILDEFIHGGGI"
     gene            69026..69952
                     /locus_tag="JPFEBOIG_00058"
     CDS             69026..69952
                     /locus_tag="JPFEBOIG_00058"
                     /inference="ab initio prediction:Prodigal:002006"
                     /codon_start=1
                     /transl_table=11
                     /product="hypothetical protein"
                     /protein_id="X:JPFEBOIG_00058"
                     /translation="MKQYKFSTHIILFVLTFLTLTFQSEFFKIPFLSAESLKELFFLR
                     LPYSLSLIIILFAHEMGHFLAARYYGIQVTWPYFIPIPLAPIGTMGAVIRILEPIRNK
                     KQLFDIGIWGPLMSLILSVPCYVVGIYMSSLVPMESVKGNPGIISFGESIFTIFVNQW
                     ILGPFNPAIQDVWIHPLAQAGWVGLLVTAINLLPFGQLDGGHVIYSVFGEKYRNWIYY
                     LFICFLFLCLWNFSWLLWGFLIYFIIKIEHPFVPDSAVPLDRVRKIGGLLILFTLIFI
                     FVPSPIQFGTDINRPGLAEEIWTSLKSVYSDL"
     gene            69916..71331
                     /locus_tag="JPFEBOIG_00059"
     CDS             69916..71331
                     /locus_tag="JPFEBOIG_00059"
                     /inference="ab initio prediction:Prodigal:002006"
                     /codon_start=1
                     /transl_table=11
                     /product="hypothetical protein"
                     /protein_id="X:JPFEBOIG_00059"
                     /translation="MDFSQIGLFRSLILVLVVISTPVFDQDQEIKLTENAYGFTYDGT
                     NFWYLDSTHRSLYRVDPNGKQESFSLNVPFLTGINFDSREGRIFVAGRKLILKVEPNT
                     GGVTERIPVPIEKIAGVASINSLLYILDQENGKISILDKATGKLIGGFLTDRAQPRDL
                     VFARDSIWVSDSSDGNIYRYNPDNGAITGSIKTPSKEIRGIVFLGSKIFVIDRAGKEV
                     RKVSFVETDRFIASGETIRLMKVRLTFSLNEISIAGGSLGIFQPPTTEHQRIRNLKMA
                     QTGFKQDFIGSEKAFVKVLGVDDSKGKQTLEYSFEVRTQNIRYYVTDEFLEKKEKVGD
                     DLKLFLKDGPIETQKNSYYVDKIFDARLFRNTIPSLKKSLLDSGVPVRSQYTAFIASS
                     NSVSFKDTMDVYIPGFGWAPIQNVKPSSDESSRVFKKGEESIDLFRADSWNDIQSPVF
                     YKSRGSEEWKNLPAEIQVILE"
     gene            complement(72115..73497)
                     /gene="dinF"
                     /locus_tag="JPFEBOIG_00060"
     CDS             complement(72115..73497)
                     /gene="dinF"
                     /locus_tag="JPFEBOIG_00060"
                     /inference="ab initio prediction:Prodigal:002006"
                     /inference="similar to AA sequence:UniProtKB:P28303"
                     /codon_start=1
                     /transl_table=11
                     /product="DNA damage-inducible protein F"
                     /protein_id="X:JPFEBOIG_00060"
                     /db_xref="COG:COG0534"
                     /translation="MSRKELNTLLPKDLSISIETRHKFYKLTFYNILANITVPLTGIV
                     DTSILGNLNTYVFMAGAALSGILFDFMFWMFGFLRMGTTGLTAQAVGEKNEKESIFIL
                     VRSISLACFFGAMILIFSPWIREIGFQILEGSSEVKMAGISYFDARIPGSIAVLCNYV
                     FTGWFLGRGKSSVVLIATVVGNGINVILDVWFIFKLGWEAYGAGLATSISQFGMLLIF
                     IFLFFIELKIQNISKFLFLNNKNLFSVQGFSSLLHLNKDIFLRTFFLIITFSIFRNFS
                     SEAGTEILATNSILLQLILVSAYLVDGAAFATESLAGNIYGKKNWKLLKELLYLAFYN
                     SIFFTSIFLGSVFLFPNFIFGMITKSDKVLSLLIDYRFWLFPVLEVGAIAFILDGFFI
                     GLTKGKILRNSMLISTAFFFFPIVYLGKIQKDNHLLWLSLVLFMVGRALTLSFQAKKI
                     FENSKLQNVN"
     gene            complement(73514..74797)
                     /gene="gltP"
                     /locus_tag="JPFEBOIG_00061"
     CDS             complement(73514..74797)
                     /gene="gltP"
                     /locus_tag="JPFEBOIG_00061"
                     /inference="ab initio prediction:Prodigal:002006"
                     /inference="similar to AA sequence:UniProtKB:P21345"
                     /codon_start=1
                     /transl_table=11
                     /product="Proton/glutamate-aspartate symporter"
                     /protein_id="X:JPFEBOIG_00061"
                     /db_xref="COG:COG1301"
                     /translation="MRVFEKLTSLNIKILSSLKEKLWLKIFVGMLAGILTGVLLGSDL
                     SLVDRNTAQLTTSWLIIPGLIFINLLQMIMIPLIFSSIILGICSAENLENIKKLGIRT
                     LIYFVFTTFIAVTIGITLALWLKPGKSAVQIQTTFSSKVPAPAEIPSLDKYPELLMSF
                     FPKNPFLSITQGEMLNVIVFSILLGIAILSVSKDLSKPILTILNSVFQISMKIVHWAM
                     VLTPFAVFGLMTKAISSIGIELLVTLGVYMSVVLLGLLLIIGVYSIILIFLARRSPID
                     FFTKIAGLQLLAFSTSSSAAVMPVSIQTATENLGVRKNIAEFIIPVGATINMDGTALY
                     QSVATIFLAQYFGIELAPAQLVFILFATVGASIGTPSTPGIGIVILATILSGLGIPTE
                     GIGIILGVDRFLDMCRTTINVTGDITASCVMDKMT"
     gene            74937..78122
                     /locus_tag="JPFEBOIG_00062"
     CDS             74937..78122
                     /locus_tag="JPFEBOIG_00062"
                     /inference="ab initio prediction:Prodigal:002006"
                     /codon_start=1
                     /transl_table=11
                     /product="hypothetical protein"
                     /protein_id="X:JPFEBOIG_00062"
                     /translation="MGLDFLRSDLILFNYYSFGSLLVTITTFFLAAFFLSLKRKTVAT
                     FHLGVAFFTFGLFEIGYFMAAFYYHPIAAYHRWLTGCLILPTITHFTQFFIRYPSNNN
                     RKFGFWMMVFQHILGFIVACFFIYLTAISEKIYHFTAHHWDFNALIASKYLAFIIAFY
                     SVIAFIIIPSWRIITDKEKKKFAIFLFSIGFMIAAFYPNISNVLSRDGYMERSTYMTS
                     NVIFFIAAFSVVVIAFINNSTERTTFMVKIVGITLFTICLIMQALVFISNQDKESEYD
                     SLNIVNAERVLESGRGNGEVQYTLRYDERTGELITDDYDPKYGLDLSLVKVDLQNTLI
                     YEEIASLKEDRFRENLKIILDESPEYFAGHKDTIYNFVKENSSLNTKDLKKELLKYAE
                     KLNKDAFVNTNKLQGINSDSFCEQGKSYLEKNKDLESYRNGILKNLEGCNWKGKELSG
                     KELKAEFLKYFSYFKPAETRHYRRSIDGLGHHVAFMKYLPSKKQVVELGFSYKRYREF
                     VHPTSVKQTIILFAVIFVVLVLFPLFFKSSLVNPLNNLLSGVEKVNKGDLDVQVPVKV
                     RDEIGFLADSFNSMVSSIKQARRELQDYAENLEEKVKERTQEVQEKMEEVQRLKVQQD
                     GDYFLTSLLAKPLFYNANKSKLVHSEFMLKQKKQFEFRGKHSDLGGDICITGNLRLGK
                     PDHYKRYTMVMNGDAMGKSMQGAGGALVMGVVMNSIMARSAANNRILDKTPSEWLEDV
                     YNEIHAVFKSFNGSMVISATIFLIEEESGKCFYFNAEHPFTVLYRDGKASFLEEGLQL
                     RKLGLDSEFDFQVRTFELKKGDVLILGSDGRDDIDLTPEETVRTINEDENLFLVNVEK
                     GKGNLEDIESEIRKHGELTDDLSLLKVEFQMERKSDEPEEETFTGGDRIEVALNPDII
                     YEDAKQLYKNGKVDQALELLKTGYTHDTANQKINKLLGLLSFKGKDYTTAIEVLNNYL
                     KTDPGLHEYWFYLSIANKKVGKYEQALQASLKLNDIQPENLSNLVNLSDIYRLMDQFD
                     LAEEVAKKLIHLDPGNQNGERLLKLIERDRA"
     gene            78115..79005
                     /locus_tag="JPFEBOIG_00063"
     CDS             78115..79005
                     /locus_tag="JPFEBOIG_00063"
                     /inference="ab initio prediction:Prodigal:002006"
                     /codon_start=1
                     /transl_table=11
                     /product="hypothetical protein"
                     /protein_id="X:JPFEBOIG_00063"
                     /translation="MHKFLFGILFLISFSLYSDKRAWIRKIPLSRGELVLEIQNHSQD
                     KNWNEFAYHKTSDLFKALESYSGISFHEASASVFEGQKASEKYKVLLIVQDRILLNGT
                     RVGGYNNISGDLGSVRGIFMEPNLSPVGYPALLFHELGHFYFSDLPWLSEGLVSFLPF
                     VLYKERKINLTKEELISIAEEWNTEEGLQGEKDFPLDPDFREKNPSSTSTFYNKALKI
                     QYILYKELGPAGYRDFVKKLVFENSPKTTKEVILKLKSIRDKNWTSLLKGWVIPGPYE
                     VYTWKTFQKESILGTFVQLP"
     gene            79879..83085
                     /locus_tag="JPFEBOIG_00064"
     CDS             79879..83085
                     /locus_tag="JPFEBOIG_00064"
                     /inference="ab initio prediction:Prodigal:002006"
                     /codon_start=1
                     /transl_table=11
                     /product="hypothetical protein"
                     /protein_id="X:JPFEBOIG_00064"
                     /translation="MSETESIWSNILLNYYSFGSLLSFVTAILIAGVFLFIDKKVSST
                     KHLAFGALLLGIFQFGYVFAAVLYHPFAAYHRWITVGLILPAILHIGQFVARYPENDF
                     PKFNRITMIVLWIVAVFSVGYFCYSTWDASVKYHFTAHHWDFNAENVSRTIAIIIFSY
                     VFINFLAIPIWRIIYLKGKTRWIIFAFLMSFLVGGTVPVVANLLSRDGYIERSIYLTS
                     IVLLFMAAFFIILILYLNFSVEKTSFMLKIVGITFVTVLTIMQVLVYISNQDKESEYD
                     ILSQIYMEKVLEGGTVKGGIAYILKWNREDNSFDQEKFDSKLHPNLEQIEIDFKNTLL
                     YDEIFNLSEKDFRESLTKLMEESHRNFGGYKYSIINFLKEHPDLKDKTLKLELNKELS
                     RLGLHVFVTSNKLDNIFEEDFCTKGKSYLENAQEVRMFRVALESRWNDCKWDGKEIAL
                     SKLKEEVLNYFRPFVPSFTRYYRKKDVGNHSLHYIGFIKYNHKKNNVSEVGFSYRTYR
                     EFMHPTALKQILVLGVVIVVIIFLFPLFFRGSLVAPLNDLLSGVEKVNEGDLEVEVPI
                     RVKDEIGFLADSFNDMVSSIRDARKELQDYAEHLATKVRLRTEELSEKIEEFQRLKIQ
                     QDGDYFLTSLLAKPLNYNANKSTRISTQFLLRQKKQFEFRGKRADLGGDVCITGNLRL
                     GIPSDYKRYVFAMNGDAMGKSMQGAGGALVMGVVVNSILARSAANDRILDISPEQWLT
                     ETYEEINSVFKSFNGSMVISASFFLIEESSGKTYYFNAEHPFTVFYQDGKATFLDSSL
                     MLRKIGLESEYPFQVFTTTLKEGDVLIVGSDGKDDLDLTPDQDTRTINEDETLFLKTV
                     EIGKGNIEQIEQLIYKEGEITDDLSLLRIEYGIRSADPEESSLNTDKTRNDFLKEETS
                     DWSASYSHARQLYKDGNVKEAIDELAELYSKTPEDIKVIKLLALLSFKDKDYIKAVEV
                     LGKYLEVDSELSEYWYYLSIANKKLGKFSEAIYASEKVLAKQPDNTNNLVNLSDLYRL
                     QNEYTRAKEIAAQVLDLDPQNENAKKILRKIENGISKT"
     gene            complement(83798..84268)
                     /locus_tag="JPFEBOIG_00065"
     CDS             complement(83798..84268)
                     /locus_tag="JPFEBOIG_00065"
                     /inference="ab initio prediction:Prodigal:002006"
                     /codon_start=1
                     /transl_table=11
                     /product="hypothetical protein"
                     /protein_id="X:JPFEBOIG_00065"
                     /translation="MNKSKLIAIFFAFVLISTPAFAGEEDAILGKWWNKEKDAQVDVH
                     KCGAKICGKIVWLKEPTYPADSKEGTPGSPKIDVHNKDESLRTRPILGLVFLTGFSYE
                     GEQIWTGGRVYDPKGGKTYDGRLTLRNADTLDLKGGYKVGFMMIGKESTWTRVK"
     gene            complement(84344..84865)
                     /gene="dcd"
                     /locus_tag="JPFEBOIG_00066"
     CDS             complement(84344..84865)
                     /gene="dcd"
                     /locus_tag="JPFEBOIG_00066"
                     /EC_number="3.5.4.30"
                     /inference="ab initio prediction:Prodigal:002006"
                     /inference="similar to AA sequence:UniProtKB:Q9KFV3"
                     /codon_start=1
                     /transl_table=11
                     /product="dCTP deaminase, dUMP-forming"
                     /protein_id="X:JPFEBOIG_00066"
                     /db_xref="COG:COG0717"
                     /translation="MILTGKEIQKRIGNDIVITPYSEKQLNPNSYNLRLHEELLVYTE
                     LPLDMKKPNPAEKLVIPESGLLLKPGILYLGRTLESTETHNLVPMLEGRSSIGRLGML
                     VHVTAGFGDVGFKGFWTLEISVIQPLIVYPGVEVCQIFYHTLEGQITEYTSGKYQANR
                     GIQTSMLYKDFEK"
     gene            complement(84866..85648)
                     /gene="crt_1"
                     /locus_tag="JPFEBOIG_00067"
     CDS             complement(84866..85648)
                     /gene="crt_1"
                     /locus_tag="JPFEBOIG_00067"
                     /EC_number="4.2.1.150"
                     /inference="ab initio prediction:Prodigal:002006"
                     /inference="similar to AA sequence:UniProtKB:P52046"
                     /codon_start=1
                     /transl_table=11
                     /product="Short-chain-enoyl-CoA hydratase"
                     /protein_id="X:JPFEBOIG_00067"
                     /db_xref="COG:COG1024"
                     /translation="MNEFSTVLYSTEKEIAVLLLNRPEKRNAISKELLSTLHKNILKA
                     KKEKSIRSLVLSGVGPSFCAGADLKERVTMSPKEVKRFLEDLKNCFLELENFPYPTVA
                     ALDGDAFGGGLELALCCDLILLKNDIRIGLTETRLGIIPGGGGTQRLSRRIGISKAKE
                     MIFTGKTIDAQTALDFGIANSIWHDSSLPAAKMLAEEIASQCAPIALQLAKKAITEGY
                     GQDIRKALITESKYYNNTLNTEDRLEALKAFQEKRKPIFKGK"
     gene            85837..86475
                     /locus_tag="JPFEBOIG_00068"
     CDS             85837..86475
                     /locus_tag="JPFEBOIG_00068"
                     /inference="ab initio prediction:Prodigal:002006"
                     /codon_start=1
                     /transl_table=11
                     /product="hypothetical protein"
                     /protein_id="X:JPFEBOIG_00068"
                     /translation="MAAIGFGNPVITLIDPPSGSPPQSDGVSYTGTQITIQGRNFTPN
                     STETTVKFNGITGTIFSITTTEIITTVPTGATAGFLTVSKADGACDTVYGTDGYNCSA
                     RRFYVDCYKAYNNIYGDETAINYPDSQTIEFKENFSTKAFRSNLREAGGTILAFECDN
                     LISVKYFSPSCKTTDVGTFDAPVFNPTINFTDNYAVQYFITTGKGSCKINFQ"
     gene            87380..87589
                     /locus_tag="JPFEBOIG_00069"
     CDS             87380..87589
                     /locus_tag="JPFEBOIG_00069"
                     /inference="ab initio prediction:Prodigal:002006"
                     /codon_start=1
                     /transl_table=11
                     /product="hypothetical protein"
                     /protein_id="X:JPFEBOIG_00069"
                     /translation="MKVVSSVQLGLPEKGVKDTRKIPKEEGMIHVEPYENKQANVSDK
                     RAFAIEAGQDGDFYKVKGTFVDKVG"
     gene            complement(87678..88046)
                     /locus_tag="JPFEBOIG_00070"
     CDS             complement(87678..88046)
                     /locus_tag="JPFEBOIG_00070"
                     /inference="ab initio prediction:Prodigal:002006"
                     /codon_start=1
                     /transl_table=11
                     /product="hypothetical protein"
                     /protein_id="X:JPFEBOIG_00070"
                     /translation="MIIVEGIDYFLIPAENPEASAKFYSDIFDFESLDEKSGEYVIMG
                     LDSINIKLQKISGFKNSLGENKIPVLSFVLDVDDFTEAIAELEENKISIVRGPETNQS
                     GEFLHFLDPSGNVLEISYKD"
     gene            complement(88156..89244)
                     /locus_tag="JPFEBOIG_00071"
     CDS             complement(88156..89244)
                     /locus_tag="JPFEBOIG_00071"
                     /inference="ab initio prediction:Prodigal:002006"
                     /codon_start=1
                     /transl_table=11
                     /product="hypothetical protein"
                     /protein_id="X:JPFEBOIG_00071"
                     /translation="MKSQGWIFKPSLDLTFIIFPGIVSVVFLFILKKYNILPSEINPW
                     TWFCTVLLIDVAHVYSTLFRSYFNMEEWREKKNLLITLPIVCFLFSIFLYSFGTIWFW
                     RIMAYVAVFHFIRQQFGFLVLYRKKTTSVQVPFLFDKITIYLMGGVPILYWHLTDQKR
                     EFSWFMEGDFLIYPFPALANSILWLQQIWLCCYILIHIYHFTKYRSIPLGKILLVLNT
                     WIVWFFGIVYFNSDFSFTITNVINHGVPYIFLLFYYTIQNQSEIKIEMFQTGSWIKIL
                     SCFLGILFVFAFIEEWIWDSFIWKDHSFIFKNSSFYSFELPEFVSALLVSVLFLPQFT
                     HYILDAYLWKVEKSNPRLFHFFEISEKN"
     gene            complement(89241..90881)
                     /locus_tag="JPFEBOIG_00072"
     CDS             complement(89241..90881)
                     /locus_tag="JPFEBOIG_00072"
                     /inference="ab initio prediction:Prodigal:002006"
                     /codon_start=1
                     /transl_table=11
                     /product="hypothetical protein"
                     /protein_id="X:JPFEBOIG_00072"
                     /translation="MNYNSKNISRKSFLAILGFCFSALVSGIWFLKFRKKISGKIIGP
                     NMEIGHRIRNSKFNQIAHNVNFSNSEKVKVLILGAGISGLSAGYYLYKSGFDEFKILE
                     LENDPGGNSKSGKNSIGSFPWGAHYLPQPNEEAVLVRKFLEENKIIIGKDKNGKPIYE
                     EKYLCFDPEERIFYQGRWNEGLFPGGTPGSVSANEEQKFKNFIRIWRSKIGRDGKKAF
                     SIPIDLSSRDPEFLKLDRINFFEYIKEQGFRTKELFWFLDYSVRDDFGGSMNTVSAWI
                     GLHYFCSRPVDENGEDLTLLTWPEGNGFLVEKLRSPIQSKIQTETLIEKVKPSASKKA
                     RFEVQVYQPFTKEQKHLLCDSIVYALPAFTRKYILDETSNVTEGLVYSPWLVANLSVD
                     KVPTGKGIPPCWDNVIYQSPSLGYIVSTHQDLRASREKSILTYYQAFGEKDTISTRKR
                     MMKTSWEDWKESIFFDLKKAHPDIEKRTQNIDITTYAHAMIRPIPGLIWGGQREKLSV
                     SYSNLHFAHSDLSGISIFEEALTRGYNAANKILGEQKI"
     gene            90975..91724
                     /locus_tag="JPFEBOIG_00073"
     CDS             90975..91724
                     /locus_tag="JPFEBOIG_00073"
                     /inference="ab initio prediction:Prodigal:002006"
                     /codon_start=1
                     /transl_table=11
                     /product="hypothetical protein"
                     /protein_id="X:JPFEBOIG_00073"
                     /translation="MALFLDFDNTFLDSVGIYETTILQLCKNAKEYGFLSVKEFSRFY
                     EVARKETKFELSDSPSNRLRLIYFKKMCLSKWGTLDPKWILKLENDYFKYFQEGIKVR
                     KQKYKREYKEVFMLLKIISEKHKLLFCTNENLRTQLIKMNLVFPKSFLYSILSSEEVG
                     KEKPSKEFFSRASGLVNNETVISMIGDSLKDDVEGALCNGIPAIHLTSIFSKKNEPLK
                     ERKIELEVNSIKKEYSYLETNDLRTALESFL"
     gene            complement(91713..92564)
                     /gene="COQ3_1"
                     /locus_tag="JPFEBOIG_00074"
     CDS             complement(91713..92564)
                     /gene="COQ3_1"
                     /locus_tag="JPFEBOIG_00074"
                     /EC_number="2.1.1.222"
                     /inference="ab initio prediction:Prodigal:002006"
                     /inference="protein motif:HAMAP:MF_00472"
                     /codon_start=1
                     /transl_table=11
                     /product="Ubiquinone biosynthesis O-methyltransferase,
                     mitochondrial"
                     /protein_id="X:JPFEBOIG_00074"
                     /translation="MNRTCYLCSSAQNSVVFVENGIDIVQCSNCSHVFSTYEQEEHYE
                     GYWDDDSSYDLGWWDNAHREIYQDFINKFLIAPSGKILDVGCGLGFFVKRIIDQKPNW
                     EAIGYEISEKAVQFAKDKNGLKNVFSGIVQNSGIKKGSLDIITLWDVIEHIPKPHSLL
                     EYLHSLLKPGGILFLQTPNFPIQLFKAKLKVMLKGMRTDGHYLEAKDHINDYTEKTMK
                     MLAKQTGFQNCKFTILKPIASVSGSQGGSFGSFFKKVYYYVTKIIWLFSFKTMNLNNT
                     LFAVLKK"
     gene            92703..93548
                     /gene="dapF"
                     /locus_tag="JPFEBOIG_00075"
     CDS             92703..93548
                     /gene="dapF"
                     /locus_tag="JPFEBOIG_00075"
                     /EC_number="5.1.1.7"
                     /inference="ab initio prediction:Prodigal:002006"
                     /inference="similar to AA sequence:UniProtKB:Q81XR2"
                     /codon_start=1
                     /transl_table=11
                     /product="Diaminopimelate epimerase"
                     /protein_id="X:JPFEBOIG_00075"
                     /db_xref="COG:COG0253"
                     /translation="MASLKFTKMEGIGNDYVYIDSTRNDIRLTPEQIQKISDRNFGIG
                     SDGVIFIRNSKQGDFMMDMYNSDGSSSEMCGNGIRCVAKYIYDHGLTSSKNPKIETGA
                     GILEVDLKIGSGNKVDLVSVDMGKPVLVPSQIPVVWKNEETIIDQPLEIGDKNLKFTA
                     VSMGNPHCVIFVDDSDEFPVRGIGPLIERHSIFPKRVNVEFVTIRGKDHLYQRTWERG
                     AGETLACGTGACAVMVAGNLTGRSGKDVQIDLRGGTLRIQWQESGNILMTGPAREIFS
                     GEIEI"
     gene            complement(93555..94259)
                     /locus_tag="JPFEBOIG_00076"
     CDS             complement(93555..94259)
                     /locus_tag="JPFEBOIG_00076"
                     /inference="ab initio prediction:Prodigal:002006"
                     /codon_start=1
                     /transl_table=11
                     /product="hypothetical protein"
                     /protein_id="X:JPFEBOIG_00076"
                     /translation="MEKEVQTYLRLKQFVAPFLGFAVNINAYGTEHIAHEGKLILVSN
                     HRSDMDPFIISYTFPRYISWIAADYTFRIPIFKDLAKLAGGIPMAIDGKISMASIKMV
                     QQVFKREGVLGIFPEGHDYMVQNNFSAPMVPFHEGFAAFSIRNKVDILPSVIVPIEES
                     YSDIPIPSLVRSFMGMPKEVCDIKRRSIYKKVRVLYGPKIDHRPYLEGKLENNLKKLS
                     NEVRVRMENLQKTEVV"
     gene            complement(94298..94582)
                     /locus_tag="JPFEBOIG_00077"
     CDS             complement(94298..94582)
                     /locus_tag="JPFEBOIG_00077"
                     /inference="ab initio prediction:Prodigal:002006"
                     /codon_start=1
                     /transl_table=11
                     /product="hypothetical protein"
                     /protein_id="X:JPFEBOIG_00077"
                     /translation="MPEFDSIDLMNYAVYGNELDPEWADIRNYIKSSASAQKELEELR
                     RSVPHPQNARKRRDPSQPQELGRDKSYSSDPRNANSTEEKKKWWSIFSGE"
     gene            96008..96355
                     /locus_tag="JPFEBOIG_00078"
     CDS             96008..96355
                     /locus_tag="JPFEBOIG_00078"
                     /inference="ab initio prediction:Prodigal:002006"
                     /codon_start=1
                     /transl_table=11
                     /product="hypothetical protein"
                     /protein_id="X:JPFEBOIG_00078"
                     /translation="MEISKEDYSVETEKNRGRIKISGTLRLLNVDEYDPIISAIETVL
                     DNSGRGKAVIDIKNLDFLNSAGIASLSRFVAVYDKKNFRNVEIKGNKNRYWQIAFLEN
                     VKKLRSEIQTSLE"
     gene            complement(96359..96934)
                     /locus_tag="JPFEBOIG_00079"
     CDS             complement(96359..96934)
                     /locus_tag="JPFEBOIG_00079"
                     /inference="ab initio prediction:Prodigal:002006"
                     /codon_start=1
                     /transl_table=11
                     /product="hypothetical protein"
                     /protein_id="X:JPFEBOIG_00079"
                     /translation="MNYPVKYGHYNLIPDSLPCESEFTLKLRPMDLRVQWRRCSLTAD
                     YISNYCSYQEKLDSDASNTISIIINELIENAAKFSKDRKGEIFLDLKYYSEILKIEIK
                     NLTDEISKNKLEKSISALVDRNSDEIYINKLKKGEKNDSGIGLLLLSKDFPVRLGFLI
                     NEVSSATYEVIVRAYLDLNEVIKTKFKTLNF"
     gene            complement(97126..97659)
                     /locus_tag="JPFEBOIG_00080"
     CDS             complement(97126..97659)
                     /locus_tag="JPFEBOIG_00080"
                     /inference="ab initio prediction:Prodigal:002006"
                     /codon_start=1
                     /transl_table=11
                     /product="hypothetical protein"
                     /protein_id="X:JPFEBOIG_00080"
                     /translation="MREILAQPANHILLTTVNLDSKPHRQLLTDSLFLEVLQKANASP
                     RKRANHNFHELSEVYQRFLNVLTRDTYVQAHRHKFPPKPETFLALKGDLGFILFNDDG
                     SIQETHYLSSQGPVYGIDIVPGVFHTLVCLSENAICFEGKSGPYEPTTDKDFASWAPA
                     ETDPNRNEYLDKLRKLF"
     gene            complement(98030..98851)
                     /locus_tag="JPFEBOIG_00081"
     CDS             complement(98030..98851)
                     /locus_tag="JPFEBOIG_00081"
                     /inference="ab initio prediction:Prodigal:002006"
                     /codon_start=1
                     /transl_table=11
                     /product="hypothetical protein"
                     /protein_id="X:JPFEBOIG_00081"
                     /translation="MKKIFVNSNILKKKIFIFFIFALGIGISIWIIIQNFTNYQITVF
                     SNISNETQKSIVQTSQNQNSEKIIEGCKILPLNEKFKNSTSEHLRGGAICNFTIHRNL
                     PIYKFHLVGGINTYNVFDRIEISKGSENVFVQTLKIERIDSPQEDEEFFVAEDMNFDG
                     YKDIRLILYQGETGNKGYIFWLFDPSKNFFIENKELNELVRPVFDLKTKTIQTHYHIS
                     ACEYINQTYKIAKNGKLIQISEETQEWIEKNKSFRQKIGKLKNGTWVYRTRLTEC"
     gene            complement(99485..99561)
                     /locus_tag="JPFEBOIG_00082"
     tRNA            complement(99485..99561)
                     /locus_tag="JPFEBOIG_00082"
                     /product="tRNA-Arg"
                     /inference="COORDINATES:profile:Aragorn:001002"
                     /note="tRNA-Arg(acg)"
     gene            complement(99567..99977)
                     /locus_tag="JPFEBOIG_00083"
     CDS             complement(99567..99977)
                     /locus_tag="JPFEBOIG_00083"
                     /inference="ab initio prediction:Prodigal:002006"
                     /codon_start=1
                     /transl_table=11
                     /product="hypothetical protein"
                     /protein_id="X:JPFEBOIG_00083"
                     /translation="MNFKKYLKKYEPVLRNFPEIANRFLRSERFLVYLVSLPFFGTWL
                     IGFTFYWENQTVRKYSGISFLNFLYFLGFLLVSVLVSWIPIAGPWLGNIIHLMGILIY
                     LGISGLLLYNYTSAKKIGLTIPERHLSHLESYIH"
     gene            complement(99931..100377)
                     /locus_tag="JPFEBOIG_00084"
     CDS             complement(99931..100377)
                     /locus_tag="JPFEBOIG_00084"
                     /inference="ab initio prediction:Prodigal:002006"
                     /codon_start=1
                     /transl_table=11
                     /product="hypothetical protein"
                     /protein_id="X:JPFEBOIG_00084"
                     /translation="MSSERFKTQELIQETLRILKSEELPGLIAALSYIPFFGWLLIWI
                     FRKTQKFAYFHILQSLKLNCAFIVIYSIVWFLREFPVISWILSLIRMNPIVTDFISYV
                     SWIAFLSYSLLGAWNAYQEKESTLPFFPEMENELQKIFKKIRTGSP"
     gene            complement(100419..100507)
                     /locus_tag="JPFEBOIG_00085"
     tRNA            complement(100419..100507)
                     /locus_tag="JPFEBOIG_00085"
                     /product="tRNA-Ser"
                     /inference="COORDINATES:profile:Aragorn:001002"
                     /note="tRNA-Ser(gct)"
     gene            complement(100520..100603)
                     /locus_tag="JPFEBOIG_00086"
     tRNA            complement(100520..100603)
                     /locus_tag="JPFEBOIG_00086"
                     /product="tRNA-Ser"
                     /inference="COORDINATES:profile:Aragorn:001002"
                     /note="tRNA-Ser(tga)"
     gene            100706..101953
                     /gene="rlmCD_1"
                     /locus_tag="JPFEBOIG_00087"
     CDS             100706..101953
                     /gene="rlmCD_1"
                     /locus_tag="JPFEBOIG_00087"
                     /EC_number="2.1.1.189"
                     /inference="ab initio prediction:Prodigal:002006"
                     /inference="similar to AA sequence:UniProtKB:O31503"
                     /codon_start=1
                     /transl_table=11
                     /product="23S rRNA (uracil-C(5))-methyltransferase RlmCD"
                     /protein_id="X:JPFEBOIG_00087"
                     /db_xref="COG:COG2265"
                     /translation="MKSDSEGHKSSSKIQIHKGKILLKPRSWVNLGYSIANSEKETFF
                     LKNAIPGETVDTVLLKRSGSLFWGVASEIQEVSSERISSDCSIFPRCGGCSYRHVSYQ
                     KELEIKKFLLQETLEHFLSKKHIQIPEIEILSGDPNGYRNTAQIQLGFAGNQRLAGFY
                     EEFSHSIVNLPEEGCKNLPQEMNFAFAEFLKQEVKGSKQILKSKTLSFRLEGTKVISY
                     KKKSVSFSENIRIPELKKIVWEIPAGGFSQVNRYLIAPWLEKIFELVPNNQNRILELY
                     CGSGLIAIALKSKTTSWLGYEISSDCVQQAKRNVLLNGISSCDFKTLNLETDWIDSEE
                     VLNSSFWIMNPPRAGLSKKVLQTLIKTSPNGFLYSSCNHSTLVRDLSLFLNKDYKLSN
                     VTLVDFFPRTKHFEVIVKVEKKD"
     gene            102232..102891
                     /locus_tag="JPFEBOIG_00088"
     CDS             102232..102891
                     /locus_tag="JPFEBOIG_00088"
                     /inference="ab initio prediction:Prodigal:002006"
                     /codon_start=1
                     /transl_table=11
                     /product="hypothetical protein"
                     /protein_id="X:JPFEBOIG_00088"
                     /translation="MFKSYQFKLTMYNFIKNNVMYRYLYFVLKIFILIFLLLQCKQDQ
                     EDSKDPFKDLSDEEIMSLVQFYNIVTPRCGADVAIARKIASFSFDDIEVVYSYSEDKP
                     ITICGMDKGFAEITIQKSGRYKVGSMKSGYYKIKCGTSTLSNEKHLAVYLNNSNSNLN
                     PVNGSDETGSFIIFNASAGDKFKINLIASSSGVYCGNSYGGVAGTQIEDSAATGILQK
                     L"
     gene            103792..105066
                     /locus_tag="JPFEBOIG_00089"
     CDS             103792..105066
                     /locus_tag="JPFEBOIG_00089"
                     /inference="ab initio prediction:Prodigal:002006"
                     /codon_start=1
                     /transl_table=11
                     /product="hypothetical protein"
                     /protein_id="X:JPFEBOIG_00089"
                     /translation="MFRKIKWFMIFLLSFVFEVANLAAQSQAELFAKPGVIGDSLSQG
                     FFGATVEKKTQRWAYPVLVSEQAGSSVSYNVLKGPWIDFESFLQGNCGLFCIVSSLIG
                     GNVSTVDLPTNAGITGAEYSSVLRTSGKCKDVTAMKWKKEWSWWNWFWPTYRWVKVQD
                     CQTPDKFHRFGLRDSGTQIEIMEKVKPTFIFGTAAGNHVLCTVLTTSTSCLDEARYKK
                     DIREVMKRLAAIGSIKGGVLFTIPNVTTLFFLDRYRDPRGRGNLTGLKAFYRSFVTHE
                     GQVLDSREVNQITNYLSMLNDEIKAQGAAMGFAVADLKVVFDDLKENGRRIESPSGWS
                     PGNARASWPLPGQPGVFSLDGVHPNMYGHAVFANELIKAINSHYGFSIPQVSEYAAWY
                     YDSLNRDPIDLKKYLKEYTFGIFISWILRTFT"
     gene            105322..106011
                     /locus_tag="JPFEBOIG_00090"
     CDS             105322..106011
                     /locus_tag="JPFEBOIG_00090"
                     /inference="ab initio prediction:Prodigal:002006"
                     /codon_start=1
                     /transl_table=11
                     /product="hypothetical protein"
                     /protein_id="X:JPFEBOIG_00090"
                     /translation="MKFKKEYIFIIFILAVFLILFLVFWPENSKKRVVSIAEENKVVL
                     KTKYYSEMDPYYPDAPHPFNEDPDLEVQAKKLWPEAFRPKKTPEEKEQIRKEWADFIA
                     RYPKNLYIPSEFRPPLTETEEKKARERLDTFTDIETKNAIIYSLAKYAEPGKAPEEPS
                     SQPNVDPKEQRTYFQYRIEELESRIQLIEYTIQEGRLDPDQAETAYQDLGDWKKELSE
                     LKQVQNQIPDL"
     gene            106049..107596
                     /locus_tag="JPFEBOIG_00091"
     CDS             106049..107596
                     /locus_tag="JPFEBOIG_00091"
                     /inference="ab initio prediction:Prodigal:002006"
                     /codon_start=1
                     /transl_table=11
                     /product="hypothetical protein"
                     /protein_id="X:JPFEBOIG_00091"
                     /translation="MRLFSICIFILWSCEGPPRPEMLPVPEEKKEIPLEQVQEELNSE
                     NPQVRAQAILEISNRMYKPSLGKIRNLLKNDVNPAVKGTAAIALGTWKDKTSIPEIIK
                     LFSKDSGVTPEILLEALARMGDPSCANTILPFLQSQDHTLRLIAVDTLVRIGADSAGK
                     AILNLARKNQDPKIAKTYAMALGKLKVRSAESYLMELAKMAEPSPTLAATYLALGRIS
                     SKKSIPILIRGLAGDFDKGSENSMIALIEIKSPAAITPTIPILKHKNRDVRYRAVNVL
                     SEIPSSQTGPKVLKILEENEPNSVGPAALVLGRIGFKPARPTIEKSFINSQLPDREMI
                     GRSLGYLGDKKSIPVLLNVLKESEGEGRYGAVWSLGVLQATEVLDDLIAASKSKDSKL
                     SLLAIEALGFLGSPKALSTLTALAEKNPDSSSIIVSAIASIPGEESRKVLEDFAQKKN
                     VSLQQVAISELGERKERASIPVLMKILHENEEVSFKLLMLSLSSITGKNFHSRNEWLN
                     WYKLNFK"
     gene            107605..108648
                     /locus_tag="JPFEBOIG_00092"
     CDS             107605..108648
                     /locus_tag="JPFEBOIG_00092"
                     /inference="ab initio prediction:Prodigal:002006"
                     /codon_start=1
                     /transl_table=11
                     /product="hypothetical protein"
                     /protein_id="X:JPFEBOIG_00092"
                     /translation="MFHFKTILFVLTGFIFFVSACKTPPPKDPWIVPSLKENEKLFLA
                     PLKVDEFVSKDLGGRHYPASNELRIDLFKPYIENLEGGYLGAGTDQNFTFIVWAKSKY
                     VWLMDFDYTICLINRIHLLFFRIAVDPESYRELWARKNKHTSFEIIKKEWEKDPEWPL
                     IREAWEVAHRGKSDVPQRWNELDRTSQRFGLKTFIHSKEEYNYIRNMVLQGRIQILKG
                     DINAEKSMRSVAERAARLNVPIRVVYLSNIEDYFSYSDSFRDNLLSLPTDEKGVVLRT
                     MQNGTKEEYGSPDGEKIPVDYPLHYNVQPLENLQDWMLLSGHLHKGILMQFRTPIQKG
                     FSIIKSGPVEVLK"
     gene            108645..109502
                     /locus_tag="JPFEBOIG_00093"
     CDS             108645..109502
                     /locus_tag="JPFEBOIG_00093"
                     /inference="ab initio prediction:Prodigal:002006"
                     /codon_start=1
                     /transl_table=11
                     /product="hypothetical protein"
                     /protein_id="X:JPFEBOIG_00093"
                     /translation="MRYFIFGFLVFIFLILNCISKNHNTTNLKITERGNCKSGFGLYV
                     FTYGRSLYPDRFLNVEEDKESREIVYLFYLIRIPGKNILIDSGFLNESYKKKFGFLSF
                     ENPDRLIKKCGIDPKEITDIVLTHFHFDHAGGIFLFPSAILHIQNHDLDLLKKQSYFP
                     NQSMYLNSLIKTNQIHSFDGTYSLLPGLQILFTGGHTPGSQALEWISPSGIQILFTGD
                     ECYFIEECKNGIGLPKEAAFSLKRNRDFIEYIRILNGKGTKILTLHDPSILQEGEEIT
                     PGVRVLDFF"
     gene            complement(109973..110899)
                     /locus_tag="JPFEBOIG_00094"
     CDS             complement(109973..110899)
                     /locus_tag="JPFEBOIG_00094"
                     /inference="ab initio prediction:Prodigal:002006"
                     /codon_start=1
                     /transl_table=11
                     /product="hypothetical protein"
                     /protein_id="X:JPFEBOIG_00094"
                     /translation="MNIIFPGEAETPFLIFWAFILLSGPALGILIGILTRFETGFVIG
                     TFIPALIGFFFTIQLFQEYKNLITPGSDLYPGKVVDIKYNGKISSTFSELSSEPVIQF
                     VTNKNKTIVFHGGPRDYEEYKIGYQVAVLYDITTDKVIWTYNVSILKIQVLVLMVSST
                     FLLIIGQFLSMEIITDIIRDIKATRAKEYAYPEKNVRGTLSIIWENLLRKNRSLPIEK
                     EKEVSLYYKSLTVKLNSIFTVLLFIGVIIPAFFHDLRLGIPIGYGIFSFSLLGIMIKE
                     FFNPNRSLQTCYGLFLFWIMLSTIILAITVWI"
     gene            complement(111018..113069)
                     /gene="menE_1"
                     /locus_tag="JPFEBOIG_00095"
     CDS             complement(111018..113069)
                     /gene="menE_1"
                     /locus_tag="JPFEBOIG_00095"
                     /EC_number="6.2.1.26"
                     /inference="ab initio prediction:Prodigal:002006"
                     /inference="protein motif:HAMAP:MF_00731"
                     /codon_start=1
                     /transl_table=11
                     /product="2-succinylbenzoate--CoA ligase"
                     /protein_id="X:JPFEBOIG_00095"
                     /translation="MYKNLADMLIQSTEKYGDRPVFWSKGEDKEFHPTSYNQLYDMGI
                     ALAEALIQLGLKAREHVGVLADNRLEWILTDYAVQFSGAANVPRGTDVTESELEYILN
                     HSEAKIVFIENDKMLEKYNKVKSKVPKVETIIIMDKSSSAKGKNIHKIYDLVEEGRSL
                     RAKGSKKAEKRIEEIKPEDLFTLIYTSGTTGMPKGVMLMHSNMIHQMVYVVPMLLTEI
                     KPTDSMLSILPIWHIFERINEYGAISSGIQTYYTKVADLRNDLAKAKPSFMAFAPRVW
                     ENVYANIYNKVNDPKQTPPIRRVLFKLAYFFSKHYNASRRFLNGLEVDYENRNIMKSL
                     VIGIRSLIVLLLTGPFTLSAISILAYLTLPVYGIHLPNWLFFSLVGLGLVFNAKTLDT
                     IVLSKIRAATGGRLKASLSGGGALQSHVDNFFNDIGMLVLEGYGMTETSPVISVRPFV
                     KPIIGSVGFLVPKSELIIKDENGNVLTHINDQYEVLAGKLGQKGIVFVKGPQVMKGYY
                     KNPEVTKKTIVDGWMNTGDIGFINFKKTLTLTGRAKDTVVLLGGENVEPVPIENKMDE
                     SPFIKQSMVIGQDQKVLGAIIVPDMEHLGVWCKENGIDSSKIDEIIKNPKVIDFYKKE
                     VRSYNSTKTGFKSFEQVQHVILAKKPFEVGDELTNLLKMKRHVITEKYSKEIKKIYEK
                     D"
     gene            complement(113248..113502)
                     /locus_tag="JPFEBOIG_00096"
     CDS             complement(113248..113502)
                     /locus_tag="JPFEBOIG_00096"
                     /inference="ab initio prediction:Prodigal:002006"
                     /codon_start=1
                     /transl_table=11
                     /product="hypothetical protein"
                     /protein_id="X:JPFEBOIG_00096"
                     /translation="MTLFKKILIQLLIAAMALTGFSALVAEETSETPSEQTESPKETK
                     SEKKGKKSKKSKKSKKEKAESKKEEAAPASESSTPAGEEQ"
     gene            complement(113577..114236)
                     /gene="aat"
                     /locus_tag="JPFEBOIG_00097"
     CDS             complement(113577..114236)
                     /gene="aat"
                     /locus_tag="JPFEBOIG_00097"
                     /EC_number="2.3.2.6"
                     /inference="ab initio prediction:Prodigal:002006"
                     /inference="similar to AA sequence:UniProtKB:P0A8P1"
                     /codon_start=1
                     /transl_table=11
                     /product="Leucyl/phenylalanyl-tRNA--protein transferase"
                     /protein_id="X:JPFEBOIG_00097"
                     /db_xref="COG:COG2360"
                     /translation="MKDFSDFFRNPHIWDREIVAVGGDLSPERLLYAYKNGIFPWSDQ
                     PILWYCLDPRSIFDLNKLHISKRLKRKINQKRYTITFNRAFEQVMRCCAYRPGEDTWI
                     TDLFIKSYTEFHKLGYAHSLEVWDENGKLGGGVYGIAIGNFFAGESMFSFIPDFGKIG
                     LFHLFETLKKDHFTLFDTQQLNLVTLSLGAYQIPKKEYLKRLESAVASGKKWNPSHFV
                     L"
     gene            complement(114286..114834)
                     /locus_tag="JPFEBOIG_00098"
     CDS             complement(114286..114834)
                     /locus_tag="JPFEBOIG_00098"
                     /EC_number="3.1.4.58"
                     /inference="ab initio prediction:Prodigal:002006"
                     /inference="similar to AA sequence:UniProtKB:Q5SHB1"
                     /codon_start=1
                     /transl_table=11
                     /product="RNA 2',3'-cyclic phosphodiesterase"
                     /protein_id="X:JPFEBOIG_00098"
                     /db_xref="COG:COG1514"
                     /translation="MRTFLGISIPEEIKEQLTSICYGLSDIRWVPKENFHITLVFLGE
                     QSSECLDILSDFCSEISFTEFDLSLKSVGTFGKQKSPSILFAAVKPSIELSQLHKTLD
                     SGIRKLGFSIDRQNYQPHLTIGRFKNSNETRVIMYLEEFANFVSSNFKVSEFHIYSSK
                     TFSNGPVYSIEESFSLLPSYKI"
     gene            complement(114882..116657)
                     /gene="menF"
                     /locus_tag="JPFEBOIG_00099"
     CDS             complement(114882..116657)
                     /gene="menF"
                     /locus_tag="JPFEBOIG_00099"
                     /EC_number="5.4.4.2"
                     /inference="ab initio prediction:Prodigal:002006"
                     /inference="protein motif:HAMAP:MF_01935"
                     /codon_start=1
                     /transl_table=11
                     /product="Isochorismate synthase MenF"
                     /protein_id="X:JPFEBOIG_00099"
                     /translation="MRIEELLFSDQPFMIFDEGFHPFGKIIFRNPIKTIEVYHLDTLL
                     TSLNEINVYIKQGYYVAGFISYEAGYFFSDMNWKKIDTVLPLLYFAVFQNPEKFPEIE
                     TGPSQNYGFYISSIPNRKTYFENLDMIRTKLYQGEIYQINYTDKIFFDFEGDILSFYK
                     TLSERQPVPYGSWIRTYDWDILSFSPELFFEKKEKTLITKPMKGTYPRGKSPKEDKKN
                     AEALINSDKEKAENLMITDLMRNDLGKISKEGSVHVQNLFSVEKYKTIFQMTSTIQSE
                     LLDSIEWKDIFKELFPGGSITGAPKLRAMQLIQELEKPRGVYTGAIGVIQPNQNAVFS
                     IGIRTLELKKGKGNIGIGSGITWDSDPEKEWLEILEKAKFFTEASNKFSLFETILYKN
                     GIFYFQKEHLKRIKNSAKTFGFPFSEQEWISCLKKVSTNCISSNTYRVKISLNYLGKF
                     TLEFQTLENFPKKGTLKICNTLMNSSSEFRKHKTNLREIYDREGKRSREAGHLDILFL
                     NEKKEITEGSISNIFVKIGNSYFTPPVSSGLLPGIFRNRLLKRKGFYEKTLSLDDLFR
                     SNSVFLCNSLRGILRVKEVYNFIKE"
     gene            116689..118833
                     /locus_tag="JPFEBOIG_00100"
     CDS             116689..118833
                     /locus_tag="JPFEBOIG_00100"
                     /inference="ab initio prediction:Prodigal:002006"
                     /codon_start=1
                     /transl_table=11
                     /product="hypothetical protein"
                     /protein_id="X:JPFEBOIG_00100"
                     /translation="MSLRFKEIVKICGIIFISGMIYYVLALIGRKTAIYPSYAAAIWP
                     ASGAALGFTLLFGNYAVLGVFLASVLFNFGTGILSGDNLYLNFLIGFFSAFQSYVGKT
                     VLTRKIPGYKISDRTQFVFLFIFLEAIVCVINATGSVASMYFLGEIDLSSIRQSWLTW
                     WVGEVLGVYVGAPFILFWFRGPYKLFRWKEFFESAILLFLIVFFSLTSFDLTTSVFFF
                     NYSLGYVLVPLILWSAFRLGERASSLAVILSSIIAIFGSIPTRFNAESIGESSILLQF
                     FIAVLSITSLLVVSMVNERKEVEDQLRISHQSLEEKVEERTHELLRSNEILREEIQEK
                     NEARAALEKSQTRYMGLFEHLPVAIIEADYSELKRVLDCLPSDIQGDIFSDYIETRPD
                     FVRHCFNSIQVVGVNQETVNLLRVGSIDEVYKGWRFFFSQDNFKVFKRVLRKIREKSY
                     FYEVEVGFRVKDNTRLDIKIRWSVPPGFESSLSSVIVTLLDFTEIKSAERKLQLSLNE
                     KEVMLKEIHHRVKNNLQVISSLLSMQSDYVQDKQSLSVFIESQNRLRTMSMIHEELYQ
                     SENLGKIQYSVYIEKLLNQLFQVYGKSDSVVLVTLLEPLDITVNRAIPIGLIINELVS
                     NSLKYAFPEGRSIPNKPELRVSFSKSGENLEMRVEDNGIGMPFGFDLKDSNSLGLKLV
                     NILVRQLGGKIDFSSDSKKGTQFKIHIPLSIG"
     gene            complement(119602..119805)
                     /locus_tag="JPFEBOIG_00101"
     CDS             complement(119602..119805)
                     /locus_tag="JPFEBOIG_00101"
                     /inference="ab initio prediction:Prodigal:002006"
                     /codon_start=1
                     /transl_table=11
                     /product="hypothetical protein"
                     /protein_id="X:JPFEBOIG_00101"
                     /translation="MWELPQITILRTNSKIVGTHTFKKFFLIFLRRTHVQFIGVPTDF
                     VSLQKSKYIFRNLTRMSSYIFQN"
     gene            complement(120143..121645)
                     /gene="besB"
                     /locus_tag="JPFEBOIG_00102"
     CDS             complement(120143..121645)
                     /gene="besB"
                     /locus_tag="JPFEBOIG_00102"
                     /EC_number="4.5.1.-"
                     /inference="ab initio prediction:Prodigal:002006"
                     /inference="similar to AA sequence:UniProtKB:G8XHD7"
                     /codon_start=1
                     /transl_table=11
                     /product="L-2-amino-4-chloropent-4-enoate
                     dechlorinase/desaturase"
                     /protein_id="X:JPFEBOIG_00102"
                     /translation="MLKEINEPHRTLCGERIPFENIHAVSVSLPQLSDVIGYEEKRTE
                     TLSRLKSGYPRFVAHSYIARILDYNRDTKKINTPQFIISSKKAANWIVQKFSIQNFEI
                     IEDEGITTLVIPDLKDLEKEILSFIQHTGCLASSRMAEDFLLKKGILQEIFREKVEKE
                     NPVDKILSTLSSFYGDLNPEILLSASGMNGVYSAFESLSLIQQKKGKTIWVRLGWLYV
                     DNIRILEKYTESSYVIHNATDLEELEIFLKQNSEQVAGIITECPTNPLLLVPDYEKLK
                     SIVDHYKIPLIVDISVAGSAIINILPYVDVIVESLTKFACGNGDLMMGAVILNKNSNW
                     FSEILPLCKEWIEKPYFRDCERLAYEIKDYEKRVFKISENVKKLADFFSKQPGIRKVF
                     WTGAIDSFQNFQKVTRLPNIHSGVLSIELSTSLEKFYDRLTLLKGPSFGTEFTLNMLY
                     VYLAHYDLVIQDEGRKFLKENGLDPNLIRISVGIEDPELLIEEYKKALEV"
     gene            complement(121705..122769)
                     /gene="prfA"
                     /locus_tag="JPFEBOIG_00103"
     CDS             complement(121705..122769)
                     /gene="prfA"
                     /locus_tag="JPFEBOIG_00103"
                     /inference="ab initio prediction:Prodigal:002006"
                     /inference="similar to AA sequence:UniProtKB:P0A7I0"
                     /codon_start=1
                     /transl_table=11
                     /product="Peptide chain release factor RF1"
                     /protein_id="X:JPFEBOIG_00103"
                     /db_xref="COG:COG0216"
                     /translation="MIDRLEKIQEKYLRISEELNQAKDPSSLKNLYKERSRLTPLYLK
                     VEEYLKIYKDRKDAEELIQSEKDEEMHSMLKEEIREANLKLETLEREFEILLLPPDPN
                     SGKNILVEIRAGTGGEEAGLFVADLFRMYSKFADKQKIKTEIIDSSPTGIGGLKEIIF
                     ALEDDRAYDLFKFEGGTHRVQRIPSTESGGRIHTSAVTVAVLPEADEEEVQINESDLR
                     IDVYRSSGAGGQHVNTTDSAVRITHIPTGVVVACQDEKSQHKNKAKALRILSARILEK
                     QAEDKKQASDAIKKQMIGSGDRSERVRTYNFPQGRCTDHRIGFTSHNLSAIMEGDLDE
                     LIGALTEEDRVRKISETQTH"
     gene            122810..123415
                     /locus_tag="JPFEBOIG_00104"
     CDS             122810..123415
                     /locus_tag="JPFEBOIG_00104"
                     /inference="ab initio prediction:Prodigal:002006"
                     /codon_start=1
                     /transl_table=11
                     /product="hypothetical protein"
                     /protein_id="X:JPFEBOIG_00104"
                     /translation="MENHISFAEVFSEKFLSLLTDLRGYRSPFGKTVGNPSELIQECI
                     QKASIRAGAIGLGLSISKRHFGYLTLLPEMILFYRIQGHLVKDIAALYGKESQVSPEI
                     MSYCIFPDKNHALIRSIVRDVGTRVLVRPATLEIFRSIGFHLGWKLFQRNGNFSSRFS
                     WLPYIGSVLNGGISFLDTKTTGRRARDLFQKELEFTGRFEQ"
     gene            123516..124757
                     /locus_tag="JPFEBOIG_00105"
     CDS             123516..124757
                     /locus_tag="JPFEBOIG_00105"
                     /inference="ab initio prediction:Prodigal:002006"
                     /codon_start=1
                     /transl_table=11
                     /product="hypothetical protein"
                     /protein_id="X:JPFEBOIG_00105"
                     /translation="MKFKTILKNKIKPYCFAIFLGIYLFSHEKIISSKISFFLKQIFI
                     KRNMILVLFGISFFNFCKSSHETFIEEIQELVEQEKYEKASEKLKEKLQFPKDRDELL
                     SAEAPESTRIIEFSNDRLKLVWTEDQKIFFQDLAAGENNSRSLDQIPSNLSLSQNANY
                     ALVEYTMQASGGCRYVAISLKDSSLSYEAGAQVSCKSRGSILPDGSKIYYFVDDNLYE
                     EKTVEPRKPVLVLQKEKIVSPFPNLKTRFLMYPSGNSFLIFSGNAGAYNLYWFHPFQK
                     TAEKIDKDILSPILYYGNGESAYYIGGEIGKLHLRRINFSSKAKPVITKLFTVSRKEI
                     NPWKLSKKNEFLSGYSGKVHLWGPAKKSQNLPILCERVFLTGDDRIVCEAEPGQLFLS
                     KLDFQPEDWSIWKLYEEVRSK"
     gene            complement(125107..126129)
                     /locus_tag="JPFEBOIG_00106"
     CDS             complement(125107..126129)
                     /locus_tag="JPFEBOIG_00106"
                     /inference="ab initio prediction:Prodigal:002006"
                     /codon_start=1
                     /transl_table=11
                     /product="hypothetical protein"
                     /protein_id="X:JPFEBOIG_00106"
                     /translation="MILFWKNVAASFILIPIFLGIAYIFSGKQISSEQYNPLTRKEYQ
                     ILTNGYDRNAGNVVVIQPEWRLENFSSEERFLKFVEAPLKQAKQNGLLKKNTLVVFPP
                     HTGSFLYFLNSRQEVFKKANLEEAFHFIKLEILFKSIFGLNTEQKPNPSSTYLRIFSN
                     LSRTYGVYILPGSILTPIENSNPDFKIWQEVVYIFDPNKQISFKENILARTPTATWKK
                     NLTAFQKMEIQSNEIENNSLTTYQFPFARFGIFYLDEFKNPEFQEKVKKTFVSRVIVL
                     GENPSETDLKEWATKSNLESTIRVIPSGSFLDKTYGGGSYIKTRYGSSTPGVNSREPL
                     ILNLFL"
     gene            complement(126141..126575)
                     /locus_tag="JPFEBOIG_00107"
     CDS             complement(126141..126575)
                     /locus_tag="JPFEBOIG_00107"
                     /inference="ab initio prediction:Prodigal:002006"
                     /codon_start=1
                     /transl_table=11
                     /product="hypothetical protein"
                     /protein_id="X:JPFEBOIG_00107"
                     /translation="MSKHGFFQITQKLFLRKGDELLILRDRKSGLGDLPGGRMNENEF
                     FEDWSLSMQREIEEELGSQVQIRVSTKPLFIHKHKVNEGNFPCIIIAYHADYLGGDII
                     LSDEHDYISWEKVQTYEPSPLFTEYMLDAVNLYLKEYAPLVH"
     gene            complement(127043..127711)
                     /locus_tag="JPFEBOIG_00108"
     CDS             complement(127043..127711)
                     /locus_tag="JPFEBOIG_00108"
                     /inference="ab initio prediction:Prodigal:002006"
                     /codon_start=1
                     /transl_table=11
                     /product="hypothetical protein"
                     /protein_id="X:JPFEBOIG_00108"
                     /translation="MIRTLLFEFPLTTFFVFLMVATFFIVNVFLPEHLIRQYFLNHPG
                     QIQPLSWIGAVFYHGNLIHLFGNMFYLFFLGRAVEYKAGKGRWLLFFFMAALISSLLD
                     SFIRGVILHDPTPVVGASGAISGIAAVAALLSPFSLRFNQRNIPFPVFLVAWIMVYSD
                     ITNVFTEDGVARWAHLGGFISVIFAAYFLKPTERKQLHSGFILNLIFIILTLILAFFY
                     SNRS"
     gene            complement(127689..127910)
                     /locus_tag="JPFEBOIG_00109"
     CDS             complement(127689..127910)
                     /locus_tag="JPFEBOIG_00109"
                     /inference="ab initio prediction:Prodigal:002006"
                     /codon_start=1
                     /transl_table=11
                     /product="hypothetical protein"
                     /protein_id="X:JPFEBOIG_00109"
                     /translation="MILSQFNVDPAENKIIFRIIVEITTRCYIAGFGNQRDQKFSNRM
                     IIKLKIILNSYLIYYFLRGQKHFDSNSSF"
     gene            128285..128755
                     /locus_tag="JPFEBOIG_00110"
     CDS             128285..128755
                     /locus_tag="JPFEBOIG_00110"
                     /inference="ab initio prediction:Prodigal:002006"
                     /codon_start=1
                     /transl_table=11
                     /product="hypothetical protein"
                     /protein_id="X:JPFEBOIG_00110"
                     /translation="MAFLEEALTASKNATLEISFQQYETFLKSEISQVDSTIKQVKTT
                     LSGEIEKLRYEVAVKIVNLQGEVLDLRAEMKINFSEVNSKILKLQFEFEMAKIRKELK
                     TEIADLRAETKTDFLELQKSIVDIRKTISTQTRWILGGMLGVATLFAAIGKVIN"
     gene            complement(129842..129925)
                     /locus_tag="JPFEBOIG_00111"
     tRNA            complement(129842..129925)
                     /locus_tag="JPFEBOIG_00111"
                     /product="tRNA-Leu"
                     /inference="COORDINATES:profile:Aragorn:001002"
                     /note="tRNA-Leu(cag)"
     gene            129999..130619
                     /gene="hisB"
                     /locus_tag="JPFEBOIG_00112"
     CDS             129999..130619
                     /gene="hisB"
                     /locus_tag="JPFEBOIG_00112"
                     /EC_number="4.2.1.19"
                     /inference="ab initio prediction:Prodigal:002006"
                     /inference="similar to AA sequence:UniProtKB:A0QX83"
                     /codon_start=1
                     /transl_table=11
                     /product="Imidazoleglycerol-phosphate dehydratase"
                     /protein_id="X:JPFEBOIG_00112"
                     /db_xref="COG:COG0131"
                     /translation="MTDKLIGFYDPVRMKAERKTSETEIKLEMNLRGTGQYQFDTEIP
                     FFEHMLSHISKHGLIDLNLWLRGDIEIDCHHSVEDTAILMGTTIHKQLGDKAGIFRYG
                     HFTLTMDEVLTTVAVDLGGRYFFKYTGPELTGKFGIYDAELSLEFLQKLALNAKMNLH
                     VVVHYGDNKHHVHESIFKALGKALRMAIAQDSAAAGAIPSTKGVLE"
     gene            130616..131248
                     /gene="hisH"
                     /locus_tag="JPFEBOIG_00113"
     CDS             130616..131248
                     /gene="hisH"
                     /locus_tag="JPFEBOIG_00113"
                     /EC_number="4.3.2.10"
                     /inference="ab initio prediction:Prodigal:002006"
                     /inference="similar to AA sequence:UniProtKB:P61779"
                     /codon_start=1
                     /transl_table=11
                     /product="Imidazole glycerol phosphate synthase subunit
                     HisH"
                     /protein_id="X:JPFEBOIG_00113"
                     /db_xref="COG:COG0118"
                     /translation="MIAILDYGMGNIHSCLKAVSLYTKDFVFTKDHSTIENSKALILP
                     GDGHFDKAMENLNSTGLRKTIDKHVTSGKPLFGICIGFQILFESSEEIAQGSKKEQIE
                     GLGYIKGKIKKFHGKDFKVPHIGWNRLQIRRKDKSVLLKGIGDQSFFYFIHSYRPTDA
                     EGNAITGLCDYYQEKFPAVVEKNNIFGTQFHPEKSHTHGLKLLENFIRFI"
     gene            131245..131970
                     /gene="hisA"
                     /locus_tag="JPFEBOIG_00114"
     CDS             131245..131970
                     /gene="hisA"
                     /locus_tag="JPFEBOIG_00114"
                     /EC_number="5.3.1.16"
                     /inference="ab initio prediction:Prodigal:002006"
                     /inference="similar to AA sequence:UniProtKB:P10372"
                     /codon_start=1
                     /transl_table=11
                     /product="1-(5-phosphoribosyl)-5-[(5-
                     phosphoribosylamino)methylideneamino]
                     imidazole-4-carboxamide isomerase"
                     /protein_id="X:JPFEBOIG_00114"
                     /db_xref="COG:COG0106"
                     /translation="MIVIPAIDLFDNCAVRLFKGNYEEKKIYSSEPWKLAESFAKNGA
                     TLLHLVDLNGARNQLGVNEDSILKIRETTSLKVQLGGGIRDKEKLAYYDKIGINRFIL
                     GTAAVTNPDLLKYALDNYGKERVVVAVDARDGIVKIAGWEKDSGIHYRDLLERLVKAG
                     IEHIVFTDIAQDGTLAGPNLEAYREILNSYPFQVIASGGIASLKDLMDLSSLKTKISL
                     YGVITGKALYEGKLDLAKAISSI"
     gene            132061..133275
                     /locus_tag="JPFEBOIG_00115"
     CDS             132061..133275
                     /locus_tag="JPFEBOIG_00115"
                     /inference="ab initio prediction:Prodigal:002006"
                     /codon_start=1
                     /transl_table=11
                     /product="hypothetical protein"
                     /protein_id="X:JPFEBOIG_00115"
                     /translation="MNQFSKNKISIILSVLGLIFSFLLIQKYYGDPSSVGETICNALS
                     ESGSCDKVSESAYSAIRNVPGLGDLPIALFGFLFYGFVGFLFVFSEIKKESAEANLRL
                     AFYVLVLGLVADLGLFLLSVGVIKALCGLCAATYVVTIALLIVNFPTFKSLSDKSIGT
                     VLNSLNGNVFNFIIVILSFFVLGLYGGKISTGGARLVSGAANGEKSISEQLKEFGTTP
                     TVSIDLKDVPVVGDPNAPITIVKYADFNCGHCMHTSKILKSFLSEYNGIIKVAYKNFP
                     LDGNCNRLVGRKSPEASSCVAASAALCANEQKKFYPVYTGLYDDNEAGVMHTAVTVTR
                     LAEKNGLNMNQFRSCMSSTKIRDQINREVDEAEKLKINSTPTLFINSKPLPKSGTPNV
                     DFLHQLIRQLIN"
     gene            133299..133823
                     /locus_tag="JPFEBOIG_00116"
     CDS             133299..133823
                     /locus_tag="JPFEBOIG_00116"
                     /inference="ab initio prediction:Prodigal:002006"
                     /codon_start=1
                     /transl_table=11
                     /product="hypothetical protein"
                     /protein_id="X:JPFEBOIG_00116"
                     /translation="MENEKRFCRNCGTHILAESIQCLFCGSFQSLNSISFFRYIAESK
                     FLRTKIFYPILPVLGLFLIVIHVLTRFEKVPLLVSILFFVWAFVFSVSGWIGELILDL
                     KFRGDVKDFKEGFIEWQKRLYDRSPYFSYFGMILFVAVPLIQWQNSLWFSLSSAGIWT
                     LLISFIFLVILPLL"
     gene            complement(133815..134012)
                     /locus_tag="JPFEBOIG_00117"
     CDS             complement(133815..134012)
                     /locus_tag="JPFEBOIG_00117"
                     /inference="ab initio prediction:Prodigal:002006"
                     /codon_start=1
                     /transl_table=11
                     /product="hypothetical protein"
                     /protein_id="X:JPFEBOIG_00117"
                     /translation="MRSQVIEIKKIECITRVYNNLTGAESPVPPISFNLSFTDYWRDS
                     PRFSYIELTLFITLEINNFLK"
     gene            134222..136045
                     /locus_tag="JPFEBOIG_00118"
     CDS             134222..136045
                     /locus_tag="JPFEBOIG_00118"
                     /inference="ab initio prediction:Prodigal:002006"
                     /codon_start=1
                     /transl_table=11
                     /product="hypothetical protein"
                     /protein_id="X:JPFEBOIG_00118"
                     /translation="MSKFSIFKKILFGILILLSLAFTLILHTIFFKPITLGLFYEKIF
                     WESILEDPEYLTSLGILNRFGIGGYQKKLTDISIEKQEQDLKKAKKDLEILLSYGKEN
                     LSGQELLSFEILEWSLRLKISGERFLFHDYPANQLFGVQSQLPTFLATQHPVTSSQDV
                     EDYIARLEAIPKKIDQLIEGILFRDKNGILPPDFILDRLISEVKGFVAVPAKKNLLYT
                     TFEKKIKKIDSVSVDFQNRSLERVKQSIESKVYPAYSKLLILFLKQKEHADSRAGVWK
                     LPDGDLYYIHELKKHTTTELTPEEIHNIGLSEVSRIQNEMKIILKKVGKNMPIPIAMS
                     ELRKDPKFLFPDTEEGKLHALEEYKKILKDSEEKTKSLFFRMPKSKVEVERIPVFKEK
                     TAPGAYYDEPALDGSRPGIFYANLRDTKEIPKFGMKTLTYHETIPGHHLQIAIMQELE
                     KLPRFRNTATFTAYVEGWALYAERLAKDYDFFQDPYSDLGRLQAELFRAVRLVVDTGL
                     HYKRWNREQAISYMIQNTGMAPKDVTAEIERYVVYPGQACSYKLGMLKILELREKVKA
                     RKKETFDIREFHSVVLNNGSLPLNILEKLIQDELLNDQEKK"
     gene            complement(137048..137869)
                     /gene="thiD"
                     /locus_tag="JPFEBOIG_00119"
     CDS             complement(137048..137869)
                     /gene="thiD"
                     /locus_tag="JPFEBOIG_00119"
                     /EC_number="2.7.1.49"
                     /inference="ab initio prediction:Prodigal:002006"
                     /inference="similar to AA sequence:UniProtKB:P55882"
                     /codon_start=1
                     /transl_table=11
                     /product="Hydroxymethylpyrimidine/phosphomethylpyrimidine
                     kinase"
                     /protein_id="X:JPFEBOIG_00119"
                     /db_xref="COG:COG0351"
                     /translation="MDNENIKPVTLTIAGSDSGGGAGIQADLKTFTALGTFGTSAITC
                     LTSQNPSSVTGILEVNANFLEKQILAVLNYFPVKAIKTGMLFSTSIIETTSSILSKRK
                     KEENHFFLVIDPVMVATSGAKLLQDSAIDVLLTKLIPIGNLITPNLDEAEILSGKKIN
                     TSAEMPDLAKEIFEKFKVPTLLKGGHLQNEKVAIDVLYDGKKISKFEKPFVNGFYPHG
                     TGCTYSSAIASYLALGKNLIEAIDYAKEYLHAAIEQSYIAGKDKTLNHTPLFHKT"
     gene            complement(138884..139297)
                     /gene="ogt"
                     /locus_tag="JPFEBOIG_00120"
     CDS             complement(138884..139297)
                     /gene="ogt"
                     /locus_tag="JPFEBOIG_00120"
                     /EC_number="2.1.1.63"
                     /inference="ab initio prediction:Prodigal:002006"
                     /inference="protein motif:HAMAP:MF_00772"
                     /codon_start=1
                     /transl_table=11
                     /product="Methylated-DNA--protein-cysteine
                     methyltransferase"
                     /protein_id="X:JPFEBOIG_00120"
                     /translation="MKHKKANSEISFFKEVYVLVKKIPKGKVTSYGRIAALLGKPRAA
                     RAVGYALNALSKDQEQKVPWQRVINSQGKISFRGDTGRSILQRKILEDEGVKFDFADK
                     IDWKVFGWPDMIPSKSLLKKRKLTSISVVKQKKRK"
     gene            complement(140027..141856)
                     /gene="sasA_1"
                     /locus_tag="JPFEBOIG_00121"
     CDS             complement(140027..141856)
                     /gene="sasA_1"
                     /locus_tag="JPFEBOIG_00121"
                     /EC_number="2.7.-.-"
                     /inference="ab initio prediction:Prodigal:002006"
                     /inference="protein motif:HAMAP:MF_01837"
                     /codon_start=1
                     /transl_table=11
                     /product="Adaptive-response sensory-kinase SasA"
                     /protein_id="X:JPFEBOIG_00121"
                     /translation="MTIRRLIALGPIVYLILLIVCFQLIFALIIRSFHFFSLESYGFI
                     FTLLVGAILGFITYIVSVRVLKLTSSKFLRRIFPFLQFSNSEIVKYLSILDQFKNDLI
                     ATNLTGLVCEKILKFIQTIIPTKKVIVFFWKEEMGKFAPFPDSGEIQFFIFDPFLLWI
                     TENDRIYNFKEFATDPSLSKIRNSAENFFTKTEAELVVPLILNKSLLGIIVLGERQNR
                     KNYTLSEINKLNEIRSVSVMALSNAIFYERLIELTETLEEKVKIRTQELEETQSQLIM
                     SEKMASLGIMVAGIAHEINTPAGVINGAADNLDQNMNYLVQNVFDVVLFARYRKLRKN
                     FELALLHLLRDKKKSELDSKEKFRLKNQLKEEMKSMNFSPTLTSELSNFIIENQIGKE
                     RKYIYNIILKDDDRGYFMLKNAAYINRNIKNIRYAIRNIVRIVKALKSYSHLDQSKTF
                     SSSNIIEGMETTLIILNNQIKYGIDVIKNFQEIPLVICNPDELNQVWTNLIQNSIQAL
                     KGKGKIEISVFPWNGYVVVEIEDNGPGIPAKIQDRIWDPFFTTKDQGEGTGLGLGIVK
                     GIVEKHKGKITLNSNPGKTVFRVELPINPENNIVKVETRNKKL"
     gene            141874..142830
                     /gene="rsgA_1"
                     /locus_tag="JPFEBOIG_00122"
     CDS             141874..142830
                     /gene="rsgA_1"
                     /locus_tag="JPFEBOIG_00122"
                     /EC_number="3.6.1.-"
                     /inference="ab initio prediction:Prodigal:002006"
                     /inference="similar to AA sequence:UniProtKB:Q8ZKB0"
                     /codon_start=1
                     /transl_table=11
                     /product="Small ribosomal subunit biogenesis GTPase RsgA"
                     /protein_id="X:JPFEBOIG_00122"
                     /db_xref="COG:COG1162"
                     /translation="MLESDSSVKEFFTISRVYGAYYEIYSSKRGIVRAFLRGRLRTVA
                     AQERHPFVVGDKILAEFSTGKDWVICERLERSSFLTRKSREGDTQVLCANVDQTAVLA
                     SLKSPETKDGFLDRCLAAVFTSGTQPLILFTKLDLVSEVEAENRMKVYRNLGYKVLGI
                     SCTTGQGIPELQKYLHGKMTFLVGNSGVGKSTLINLLTQTQVQKTSGISISKDKGKHT
                     TTNSLLLILEDGTALIDSPGIKEWGILHLKKEEILESFPELSSQKKHCEEPNCCKLSS
                     DCAMLSALEKEALTSERKKSLESMLTSLDNPHRVTRRDRISK"
     gene            142827..144128
                     /locus_tag="JPFEBOIG_00123"
     CDS             142827..144128
                     /locus_tag="JPFEBOIG_00123"
                     /inference="ab initio prediction:Prodigal:002006"
                     /codon_start=1
                     /transl_table=11
                     /product="hypothetical protein"
                     /protein_id="X:JPFEBOIG_00123"
                     /translation="MKVTHSCLEFDSIEGLIDFAREFETGSMIRFLSPIEDNSGNVLV
                     KEEVQVKESTLARLKDIKGQYTPKFEIKLNKELLEQIQNILAIKIVNQLKVTDMKFLK
                     FMYENTNYNFKGIIRNSLLSKKTTLTLLKVYNQNLNFFKYISELGLLSLGIVMIPDTM
                     RFRLLRRYAFTAGILMDVPRIGVDKFTKLPSDDNEKVRVAHKCSDILQKLDLIEFTYG
                     SISNHMPLGMIEDSTSSDKAAPGENIDETFLDDIISNDGESDSKVDGSREDAIPEKSY
                     DIFQALLTDALKLARYIANVSHNAVDKDYVMEELVYYIAYNTSKKYFDELLANPLVAT
                     FKEFEVNVKRLRKIAEVEMKCVYPPSAWAYPKPKSSQVLCKNKVWDCPNIVMGWDIHV
                     ITAQEAFGWVGTSLPVDNYPKCRLEEELDEIMVEPEKPKKK"
     gene            144261..145190
                     /locus_tag="JPFEBOIG_00124"
     CDS             144261..145190
                     /locus_tag="JPFEBOIG_00124"
                     /inference="ab initio prediction:Prodigal:002006"
                     /codon_start=1
                     /transl_table=11
                     /product="hypothetical protein"
                     /protein_id="X:JPFEBOIG_00124"
                     /translation="MKRYLSIVILCTFAMLLLVCSTNKSSGSDQVKTESNATSARIVW
                     LLGDVKILSDSGEKKAELGASLSSTDRVVTGPNGGAEIMVADSGIIKMSKNSDIEISS
                     LMNPNGSDTNVQVNYGKIVTMVKKGQKTTEFTVSTPTALAGVRGTSFLTSVESPEGSK
                     INCAKANCTVRFAVIEGTIAVSKKGESSEVILSKNRELRIEKNQKLTDKLIRSLQNDS
                     LSEMKELIVLHKNETFEYGKLVEELKSSSEELKILSQSGSVEEVKAAFQKREADRNNA
                     DEITKTAKAVNETKYVQQDVQKEKLKLNPKETF"
     gene            145301..146956
                     /locus_tag="JPFEBOIG_00125"
     CDS             145301..146956
                     /locus_tag="JPFEBOIG_00125"
                     /inference="ab initio prediction:Prodigal:002006"
                     /codon_start=1
                     /transl_table=11
                     /product="hypothetical protein"
                     /protein_id="X:JPFEBOIG_00125"
                     /translation="MDFSFNLVDNNGTVMRSTFSPIRFFTFSFLWILIDCSSVQKIEN
                     FNSVLQEPTFKSLKEEEAILGGSSDSDYKIRKTGNTIPVFVLSPIQTPEGMDSKLAAF
                     LSDEVRLIWAKVKGKQVRIQEMSWKNPSQLSQELKRLNVDAVIKTDIREVSGKWVVNQ
                     KITDPVKEIVYGSVDGSFQSPKIEDELQANQAYYLKHGSGVLALDAKSSLVPIWEKSL
                     SSGEIDSILKKSIQGYLSFSASSADTEVLFQGEKIGIASFRNYPLPEGLQQIQITRPG
                     QKDISKSLQIRSGQTISIYQEWKEDRTLGGVRILSFPEALQVALDGLKMGETPFYRSN
                     LTPGAMQLELVRETENGPLVYYEGQLIVDADKITEIALPYKTDNLISEPEFWKLSGEK
                     GFQAFSGKTLDFQNVSSLPPGWYGVFSAPFVPENMELEGIIPITAESDSGIVAISFHT
                     SKKTISLEYEKERLSVYSFPSNGNNVGTYKFKKEDKEDGRPFRIITDVKEGTIRLYLG
                     YSKVLEDRLDVSGVWRISILTRGENFSKRSPLRNLKIEYKGYK"
     gene            146953..150546
                     /gene="lapB"
                     /locus_tag="JPFEBOIG_00126"
     CDS             146953..150546
                     /gene="lapB"
                     /locus_tag="JPFEBOIG_00126"
                     /inference="ab initio prediction:Prodigal:002006"
                     /inference="protein motif:HAMAP:MF_00994"
                     /codon_start=1
                     /transl_table=11
                     /product="Lipopolysaccharide assembly protein B"
                     /protein_id="X:JPFEBOIG_00126"
                     /translation="MKGLNSMRNKIISISVFVLICGQFTIHCLSKDFRKSQTQDAILE
                     KDSATREKLKKVSRILNEGNSYFQKGNFEKSLEKANIAINTYPTAPGYYLAGVSEYKL
                     GKNREALISLKKGTDIDSENEQILLTLGIIYTAEGKNEDAIEVYGKLESLQVKDRYNY
                     SFKKAVILKNLGKFEQSYETLKKIPVKEFAFPAQLNMQLGDAAVQLKKYEEAEVYFEE
                     ARKNDPELLSAKKSASVTRVASALENGNQAMRKKNYKEAASHFQTAIQNDPKNPTPYI
                     FLGNARILSGEYEVALKAFESSLALKSDYQEAISGIAAVYYKTGNYRKSVAVLEKATS
                     QFPNNAVYQNQMGLNMKALGEPAKALVYFTRAKELDPTFVEPVTNLVFLLISENRYKT
                     ARKEAESLKSESEKKQIISFIDVSEQIYEGDRHLRKGDTKIAKTFYEKAKKASEQEPS
                     VYNAFGRLHFISGELKASEENFKKALSIDKQNIPALQGLIRLYSSQKNQTLANQYTKE
                     LENLTGNDPSAAIVLGRTYEDKKEYEKAENVYKNLQKKFPNNEAINFRLAMLYYKISL
                     EENEKNNHDSALNWISKAEKLSKDIPEIAETRKTIQENQKFATVIPTIQKANKLFDTR
                     QYEKAIPLYQEAFQKTGKLTLYIKIAECHLALGSEEKGISMLENPPPGTRNLQTREAI
                     NAFLLRKGEIDKAEIGFKEILTKKPDSYYSHYQMGIIHLQRKKYEASIDAFDRSLLLN
                     KDFVAARIGKGISLYHSGNKKLSKEEFEAATQQDAANELAPYNIGIILFNDNLYNEAI
                     GIFKEIIQKNPEFSDAHYQISYIYYKRGDLEQAEKEIRKALDLERNEGNLFALIRILS
                     EQRNKMANPAIKKEVLDLGRELAEKFPSSPHAAQAERLVIADEDNPVILQSYQSRGKL
                     IGVPVIINNSVILNYGTSVESLDKDRGIRHWRIQTATPYKFLLADKRLVGVSEKKIEV
                     MDLKTGITLRETMLPSGEVKKVNLSGENVLVEIVSGKKSKIYSYSDQLELNGSVVFEG
                     SFWSGIKSGVLFSIAQKDGIQAQVYDSSLKDLNAKKISHKGTGDLRYLGSYETGIFFL
                     SGKKIVSLDNEKSASMDLPNDSASQFVVRSTYLWFHVGKTVYRIESSSLKLNSFNVEA
                     SDIEGILPGKKDDGIVLFKSGKAIRYSIDGKPIWSYSLKDEEGKVYSLVYR"
     gene            complement(151273..151926)
                     /gene="trmB"
                     /locus_tag="JPFEBOIG_00127"
     CDS             complement(151273..151926)
                     /gene="trmB"
                     /locus_tag="JPFEBOIG_00127"
                     /EC_number="2.1.1.33"
                     /inference="ab initio prediction:Prodigal:002006"
                     /inference="protein motif:HAMAP:MF_01057"
                     /codon_start=1
                     /transl_table=11
                     /product="tRNA (guanine-N(7)-)-methyltransferase"
                     /protein_id="X:JPFEBOIG_00127"
                     /translation="MVQDLEQKLWSIASGIPFSSDYFLQASPIRKLKKENLFSKVFET
                     YFLELGSGWGEVAISMALQRPNTGFILMEKKFDRIRHTIREIEKHSLDNVKILCVNFN
                     WFLEEVFEENLFSEILLNFPDPWPKKRHHKKRTVNSKFLESLKILLPEKGKFYFATDY
                     GPYARKIIRLFRDSKAFSPEKVELKSERNEIPVSHFERKKREEGKRIYYIDRVLVQK"
     gene            151976..152914
                     /gene="rbn_1"
                     /locus_tag="JPFEBOIG_00128"
     CDS             151976..152914
                     /gene="rbn_1"
                     /locus_tag="JPFEBOIG_00128"
                     /EC_number="3.1.26.11"
                     /inference="ab initio prediction:Prodigal:002006"
                     /inference="protein motif:HAMAP:MF_01818"
                     /codon_start=1
                     /transl_table=11
                     /product="Ribonuclease BN"
                     /protein_id="X:JPFEBOIG_00128"
                     /translation="MKIKLYGVRGSLPTPLSESEYREKILKILKAAHSEIKRNNKTFS
                     EEEFLNSLDPSLSRTIGGNTTCVFIQAQSGERYIIDCGSGIRQLGNDLLAEGLKPGDT
                     VHILITHTHWDHIQGWMFFKPAYFPGVNIHFYSTIPNLQERFERQQNEEHFPVTLSSM
                     MSNKTFHLLEKNESIKIGSVKVTPFLLRHPGNCTGFRFEEQDKSFLFCTDVEVQEPDL
                     EEFFELKKTFGKTDMLIIDAQYSSEEAEKKVGWGHTSGRVAVRCGEILEVKRLVLTHH
                     EPDHKDEDIFKIFYQESKVSSKMEIVLGRENDSFSL"
     gene            153042..153389
                     /locus_tag="JPFEBOIG_00129"
     CDS             153042..153389
                     /locus_tag="JPFEBOIG_00129"
                     /inference="ab initio prediction:Prodigal:002006"
                     /codon_start=1
                     /transl_table=11
                     /product="hypothetical protein"
                     /protein_id="X:JPFEBOIG_00129"
                     /translation="MRAEIGQKKTTGDIFADKRFYKRFRKNNLVKMVLGKNEILGNLE
                     DMSMIGASISSREEILLGERVKFMSPMLSTAIEADVIRKDLIEEKYKYGLVFHNLSDS
                     AIAEILNKIASAD"
     gene            153505..154173
                     /locus_tag="JPFEBOIG_00130"
     CDS             153505..154173
                     /locus_tag="JPFEBOIG_00130"
                     /inference="ab initio prediction:Prodigal:002006"
                     /codon_start=1
                     /transl_table=11
                     /product="hypothetical protein"
                     /protein_id="X:JPFEBOIG_00130"
                     /translation="MKIGGEHKVQLGIPRDESLYYIGHGQLESAPASTSVLHVISHEL
                     GHVAEFKSEALRDRAEIRSLNMKIHYEFRNGKLVAVAGETEVVTAKKSEETLRKDTET
                     SQQESLKEKDFPKKEETSKTKSEDREKQILSEIRRIESELKIFETKKDVEEKGFDSIR
                     KTELEEKKRKLEMVLSQEKLKAVLKDTMDTFKELMDKQTRMSLKIFNTNVSDKLGNFL
                     DARI"
     gene            complement(154396..155049)
                     /gene="engB"
                     /locus_tag="JPFEBOIG_00131"
     CDS             complement(154396..155049)
                     /gene="engB"
                     /locus_tag="JPFEBOIG_00131"
                     /inference="ab initio prediction:Prodigal:002006"
                     /inference="similar to AA sequence:UniProtKB:P38424"
                     /codon_start=1
                     /transl_table=11
                     /product="putative GTP-binding protein EngB"
                     /protein_id="X:JPFEBOIG_00131"
                     /db_xref="COG:COG0218"
                     /translation="MNEDPQKKDEPFFKDVEFKASYGKADQIPSQGTPQIAFAGRSNA
                     GKSSLLNAILERKSLAKVSSTPGKTKLLNFFFVNHSIYLVDLPGFGYSANSHKDHEAM
                     MGLLMDYLNLAKDLKCLFLVCDSQRELPEEELELIGTCFERNIKPVLVRTKIDKLNQS
                     DLSKLRKKMKNIHELYPMLETVLVSNKSGKGLPELRKIVYSLIETVKNRLERIEEIS"
     gene            complement(155046..156347)
                     /gene="tilS"
                     /locus_tag="JPFEBOIG_00132"
     CDS             complement(155046..156347)
                     /gene="tilS"
                     /locus_tag="JPFEBOIG_00132"
                     /EC_number="6.3.4.19"
                     /inference="ab initio prediction:Prodigal:002006"
                     /inference="protein motif:HAMAP:MF_01161"
                     /codon_start=1
                     /transl_table=11
                     /product="tRNA(Ile)-lysidine synthase"
                     /protein_id="X:JPFEBOIG_00132"
                     /translation="MRDKISESTQKIFHAVWERIAPFHEMIQSRPAVLSYSGGKDSSI
                     LLHFYFWLWIEKKIPAPCIYHLDHSIRFNLEQEKKIFEYADSTFPFSKIFKKKNIPAL
                     SRRLGKTLEETGRAFRYKDLKKISDQYEGYIVTGHHSSDYLETILLNLIRGGGWNSLR
                     TLGWYEKNRFRPLFAFSQEEIETILQSEFWKIFEDESNNSDEYLRNRIRSYIIPLLLR
                     EGANPDRIYKNFHRIEKPVSKIFSKKNSDHKIPSFLKIDIWVLNDLSQRERKFFIDRY
                     LRSLNLYPTTRNFFRDLTDLLQKENSFSLENKETWFWKSTSSDLYLIPKNSPCLREFR
                     FEPKEMVLKWNGNQKKIPPDLIPDLCPAGAKIRKNGMSIEISEILRQKEIPVPVRKML
                     PILRGERKVDVICLSLWDPKIGDIVADREVEILPDFQEPGV"
     gene            157135..159234
                     /gene="norR"
                     /locus_tag="JPFEBOIG_00133"
     CDS             157135..159234
                     /gene="norR"
                     /locus_tag="JPFEBOIG_00133"
                     /inference="ab initio prediction:Prodigal:002006"
                     /inference="protein motif:HAMAP:MF_01314"
                     /codon_start=1
                     /transl_table=11
                     /product="Anaerobic nitric oxide reductase transcription
                     regulator NorR"
                     /protein_id="X:JPFEBOIG_00133"
                     /translation="MSGYVKPSPLRSIQEVATAMNSTLDPDKLLDLILERCIQICEVG
                     SGSLMLINEKENVLDIVTFRGMNPSVRTKVKLKVGEGITGIVAASGEGMIVSDVTANP
                     HYISIKDDIMSELAVPMIVEDVVIGVISLDSSRKGAFNEEHLEIISTLANQAAQIFKN
                     LQIFRQLEQKNKIQQVLIDISRTVTSTLVLQEIFEDIMDRLEKSLNLERGSIVLFEPE
                     KAILKLEAASGLTAEEMEKGVYLPGEGVTGKVFETGEPIIIESIANDENFINRVGNAA
                     HFKNNPENVSFLAAPIKSDTDVLGVVSVYFVHKKYIDLKTYLDFLQVVASVIYQAIRI
                     QKLIDEEKREISRENVLLKRELKNKYKFGSLIGKSKPMEKLFEMIHLVSDSRASVLIT
                     GESGTGKEMIASAIHYNSSRADKPFIKINCAAIPENLLESELFGHKKGSFTGAVSDKK
                     GKFEMADTGTIFLDEIGEMDLNLQSKLLRVLQEKEIEAVGSVKPKKIDVRVIAATNAD
                     LEKLISEKRFRPDLFYRLNVVNMVTPPLRERSDDIPLLINHFIAKYAEENGKKITGVT
                     REAHKLLMNYSWPGNVRELENVIERAVVLSQLEMLDIQDFSEINGRLLYGDEDFDPET
                     GDSESSVEIANSRFSSSNLDALDGRAIEVVVGEVEARLIKYAMKKFKYTKTRVAKFLG
                     INRNTLDKKIKDLKIDY"
     gene            complement(159492..159617)
                     /locus_tag="JPFEBOIG_00134"
     CDS             complement(159492..159617)
                     /locus_tag="JPFEBOIG_00134"
                     /inference="ab initio prediction:Prodigal:002006"
                     /codon_start=1
                     /transl_table=11
                     /product="hypothetical protein"
                     /protein_id="X:JPFEBOIG_00134"
                     /translation="MSRTPYIQFYLLNLLKNSIVVINKTTLINRFYETDGELTFQ"
     gene            159908..161134
                     /locus_tag="JPFEBOIG_00135"
     CDS             159908..161134
                     /locus_tag="JPFEBOIG_00135"
                     /inference="ab initio prediction:Prodigal:002006"
                     /codon_start=1
                     /transl_table=11
                     /product="hypothetical protein"
                     /protein_id="X:JPFEBOIG_00135"
                     /translation="MIQTIDQKTTLNTQNFYKYLPSLSSFTDIIEPSNYFTVPDDWNL
                     IITDVVNSTDAIRSGHYKDVNIAGCITAMAVSNLMGDMDYPFLFGGDGMTLLLPDSAL
                     PGVRDILFSIRELVKSNFGLKLRAGIVNVGELKKTGKELKLCKLKISDFYNQAILTGN
                     ALDVAESFIKNDDSSNPYIIPLTHKIKIKPDFTGFTCRWQDIPSHRGETVSFIVKMNS
                     PSTSSDQELLKIVLDQVSVLLGNDVEIHPLKEEKIKVDLSGKYPSKEATVHSGSRTGI
                     FYFLRRIKIKIEGLAVNLAIKTQWRFGPKINGKELRELRKSQVIASDFRKYDGTLKMV
                     IACDSDSRESFLKFLDDLYRQGKLFYGYHVSDRALMTCALHEGSIREVHFVDSADGGY
                     ALAAAQLKEQIKASRG"
     gene            complement(161123..161521)
                     /locus_tag="JPFEBOIG_00136"
     CDS             complement(161123..161521)
                     /locus_tag="JPFEBOIG_00136"
                     /inference="ab initio prediction:Prodigal:002006"
                     /codon_start=1
                     /transl_table=11
                     /product="hypothetical protein"
                     /protein_id="X:JPFEBOIG_00136"
                     /translation="MLLVPTYIADSPIGGFGLFAGRDIQKGELIWKYHPKTVWVLTDS
                     ELNLLPHSVQEMFRTYSYQTEGKWFYCSDNSKFMNHSDDPNTKEDFTSDQTNPIGQDS
                     ATRLILKGEELTCNYKLFDDNWKMKLGLTS"
     gene            complement(161575..163395)
                     /locus_tag="JPFEBOIG_00137"
     CDS             complement(161575..163395)
                     /locus_tag="JPFEBOIG_00137"
                     /EC_number="3.6.3.-"
                     /inference="ab initio prediction:Prodigal:002006"
                     /inference="similar to AA sequence:UniProtKB:Q99T13"
                     /codon_start=1
                     /transl_table=11
                     /product="Putative multidrug export ATP-binding/permease
                     protein"
                     /protein_id="X:JPFEBOIG_00137"
                     /db_xref="COG:COG1132"
                     /translation="MKRPLEYNPELIQKSEPLPEKGSSKKWKVPNPKKEKAGSETEGA
                     PSLLIFGLFRFAKKYKGRIFLIIGLLCFEIGFYASIPFSFKYLIDEALINRNQNALYW
                     IGAYLAIGTIAFAILGTLRDYLYNWASARIIQDLRLQMYEHLDQLSLDFFSNNKLGDI
                     LSRFFNDLTALEHALLAFIPWGLGPLLEAVFGTILLFLLDWKLALIALLIWPISFLGP
                     GFLSRKSTEISYTRKLEEAQVLSLVEESISAQNLIRAYDLSDYFFARFKNNCEKLFQV
                     SLRLGLTNSYLERSAGSGILLLQGILLLVGTIFAYHNTLSIGTLAAFLSPFLNLSYSL
                     LYLSQYLPALNHASGSAKRILELLRTPVFESNPEESSIPELKEAIHFENVHFRYKGRS
                     KNLSDITLTISKGSYTAIVGGSGVGKSTFIKLLLGMVQPNEGRILFDGMDINLLSRSS
                     VRSLVGVVFQETFLFNTTIFENIRIGKPSATLEEVIEAAKRAEIHETILSLPMGYETN
                     AGDRGTKLSGGERQRIAIARAFLRNPQILLLDEATSSLDPVTEARIMKTLSLLREGRT
                     VISVTHRLSTIREADQVFQMRNGKLERFSVPEPEQQAMVL"
     gene            163568..164182
                     /gene="glnD_1"
                     /locus_tag="JPFEBOIG_00138"
     CDS             163568..164182
                     /gene="glnD_1"
                     /locus_tag="JPFEBOIG_00138"
                     /EC_number="2.7.7.59"
                     /inference="ab initio prediction:Prodigal:002006"
                     /inference="protein motif:HAMAP:MF_00277"
                     /codon_start=1
                     /transl_table=11
                     /product="Bifunctional
                     uridylyltransferase/uridylyl-removing enzyme"
                     /protein_id="X:JPFEBOIG_00138"
                     /translation="MIQFHYKENGGFYTVTLKTSETAPGTLHKMVKAMFFMGWEIVSG
                     DIETIEEDGQFYSYDIFTLKSEETDSKIKASKLGVLMSSVFTDDFVLEEIIHHSSEID
                     LRNTFHLSADSRLEFEDVEFATRTKFSLEAPDRKGLLYFVTGVLKENGINIHSAKIRT
                     DQTGNRAQDTFILSDTKGVGFAGTSLEDRVSRNILEISLNSSWK"
     gene            164349..165818
                     /locus_tag="JPFEBOIG_00139"
     CDS             164349..165818
                     /locus_tag="JPFEBOIG_00139"
                     /inference="ab initio prediction:Prodigal:002006"
                     /codon_start=1
                     /transl_table=11
                     /product="hypothetical protein"
                     /protein_id="X:JPFEBOIG_00139"
                     /translation="MDAQKDLQKFDFTEEIIQHFKINSVIPVDFYNRNGQILIHKKEN
                     ADGDDITKLLRFESQGIYFLKSEFEKISGGKQGDGPNNVNGRDVSFAKLVNAELTVDL
                     AKNASNFLSELKKFPLHGNQLRHLNKSIDGILEDFKSTPDMETGLVNIIEVMSSAGVP
                     MDSEILTKRTVISMAMKVRAGKAFTKVDMEQKKLDQMNLMMSSYLADVGYTQMKIPME
                     RDLKAEEFEYIKNHPIISYLMIANLPDLDDNIKTLVLNHHRPHKGEGMNNNYPQPKVL
                     IHKLNVYKEKYKDDPKKTVLVADIQKQIRNILTNNLPMEDIGVISIAGEFASLTTRQA
                     WREAFDPLVAMKLILNNSFFAYNEKTLRDFYDHIGLSLCNNQPFIREGDFVIVVTQDS
                     NQKVFFEVCIIREMYKTQIRPMLERIGTIKPNFSNMGKLRISGFDIASLKLDRRKAVY
                     NLEKNQDPRRIVYVLDSNMDARLYEELTKQTGEIPKESA"
     gene            166944..168440
                     /locus_tag="JPFEBOIG_00140"
     CDS             166944..168440
                     /locus_tag="JPFEBOIG_00140"
                     /inference="ab initio prediction:Prodigal:002006"
                     /codon_start=1
                     /transl_table=11
                     /product="hypothetical protein"
                     /protein_id="X:JPFEBOIG_00140"
                     /translation="MNSNASHHSQSVNRELLEKFEFNSDVIKSFISQSEIPVDFYNKN
                     GQILIHKKSDASEEDVTRLQKFESQGIYFLISEKDKVTKPKDNPDMVHGREVSFTKLV
                     NPNLTVALAKEASELLEELKHFPLTNNHIRLVQKGIDDILADFKGSTDMELGLVNVIE
                     VMRQAGIKADSEMMTKRTVISMAMKLRGLKALSKTDNEIQKTKQLNIMLASFMVDIGK
                     SRMKLPNHTDLRPEEFDYIKNHPIISYLMIGNLSGVNSEVKSAVLNSHRTFRGEGLNN
                     NYPTTNIIIRRLTEYLQKYKDDKTKKILIEDIQKQIHYALNNTYTDEDPGIISISGEF
                     ASLSSDQEWRNSYDALTSMKLILNNSFFSYNEKIVRDFFDFMALSLCENQSVLNPGDY
                     VIVVSTDSQRKIHFETCVIKEIFRHQTRPLLERIGTIRPVIINKGKIKIQGYDPHSFR
                     QDKRKAVFDLNNSMDPRRVIYVIDPELEPSLYEKVDQSFRGTVPRSAA"
     gene            168502..169644
                     /gene="aroC"
                     /locus_tag="JPFEBOIG_00141"
     CDS             168502..169644
                     /gene="aroC"
                     /locus_tag="JPFEBOIG_00141"
                     /EC_number="4.2.3.5"
                     /inference="ab initio prediction:Prodigal:002006"
                     /inference="similar to AA sequence:UniProtKB:P12008"
                     /codon_start=1
                     /transl_table=11
                     /product="Chorismate synthase"
                     /protein_id="X:JPFEBOIG_00141"
                     /db_xref="COG:COG0082"
                     /translation="MPSSWGKIFKVSTFGESHGTSVGVVVEGVPAGIPIRLEEIQKDL
                     NRRRPGQSNLTTPRDETDTVRVVSGVFEGKTIGSPIALIVDNQNTISKDYENLRTTFR
                     PSHADYTYQMKYGFRAHVGGGRSSVRETIGRVAAAAIARMILKDDLGIETIAWVDSIG
                     TVQSNIGDKYPKSREEVDQNEVRCPDVGSADQMRSLILKMKEAGDSVGGTIQCVSYNL
                     PPGLGDPVYDKLDGDLAKAILSIPACKGFEVGSGFSGTLLTGSSHNDEFYVEEGTGRV
                     RTRTNHSGGLQGGISNGEELVIRAAFKPTSTIFKKQNTINLKGEETILEAKGRHDPCV
                     LPRAVPIIEAVVNLVLIDAYLYQRAINPQWFQKWARIPDYYKDLEL"
     gene            170447..171895
                     /locus_tag="JPFEBOIG_00142"
     CDS             170447..171895
                     /locus_tag="JPFEBOIG_00142"
                     /inference="ab initio prediction:Prodigal:002006"
                     /codon_start=1
                     /transl_table=11
                     /product="hypothetical protein"
                     /protein_id="X:JPFEBOIG_00142"
                     /translation="MVKIKIDGIEYEVDEKKNLISAAKDVGVDIPFFCYHPKLSIVGM
                     CRMCLIEIEGVPRLQAACNTKVTEGLSIFTKNDRIKEAREGTMEFLLANHPLDCPVCD
                     KAGECQLQDNAFKEGKGNSRFTLEKRNVPQEEVGSNLIINHNRCIVCYRCVRFEEEIV
                     GESNLGLFERGYHSIIGLAKNEPIQHNFQGALADLCPTGALLNNKTLFKSRVWWYKNG
                     ESICHGCSTGCNVTTNVRDNKMYRYMPRIDEEKDMYFLCDHGRFDIDWLNENRLFAYY
                     QNGNVSESTVVLPAIAERVRQSKRIAILGGAKESNENLKTILQSVESFEKSVIVEARV
                     EEIQYKAPEQKDFLMTTDFRPNTRGAVDSGFISSQEINAICKSIELGEIDLVFVIHEN
                     IKKFLHSIPSNVTLVLLNTNLTQEISEATYGIPIQTFAEQAGSFTNKNGLNQSFQKVM
                     EPPKGLLNSGSVFRRIAELVKTSPKEAEVGNR"
     gene            171882..172409
                     /gene="nqo9"
                     /locus_tag="JPFEBOIG_00143"
     CDS             171882..172409
                     /gene="nqo9"
                     /locus_tag="JPFEBOIG_00143"
                     /EC_number="7.1.1.-"
                     /inference="ab initio prediction:Prodigal:002006"
                     /inference="similar to AA sequence:UniProtKB:Q56224"
                     /codon_start=1
                     /transl_table=11
                     /product="NADH-quinone oxidoreductase subunit 9"
                     /protein_id="X:JPFEBOIG_00143"
                     /db_xref="COG:COG1143"
                     /translation="MGTVNVVRVASRHKLSWYEKFYFYSIGKGLWITLKHFIKAAILR
                     KAVTIEFPEKKRKYSTRFRGMHTMKRDEQGRERCTSCFCCMWICPADAIYIEAAEVTP
                     EIQHLHPEDKYAKKFEIDLLRCIFCGMCEEACPKGAIYLDGPGEMATDNREDLILTKE
                     RMMQLVGGPIIGERQ"
     gene            complement(172832..173080)
                     /locus_tag="JPFEBOIG_00144"
     CDS             complement(172832..173080)
                     /locus_tag="JPFEBOIG_00144"
                     /inference="ab initio prediction:Prodigal:002006"
                     /codon_start=1
                     /transl_table=11
                     /product="hypothetical protein"
                     /protein_id="X:JPFEBOIG_00144"
                     /translation="MNKNEFTSIEVIPGYLGGKPFIKGTGVRVSEILDLLLAGISRKG
                     ILREYPGICNHDIDSAVSFLEAKLEMARQSQYTHEKVS"
     gene            173425..173949
                     /gene="sigM"
                     /locus_tag="JPFEBOIG_00145"
     CDS             173425..173949
                     /gene="sigM"
                     /locus_tag="JPFEBOIG_00145"
                     /inference="ab initio prediction:Prodigal:002006"
                     /inference="similar to AA sequence:UniProtKB:O07582"
                     /codon_start=1
                     /transl_table=11
                     /product="ECF RNA polymerase sigma factor SigM"
                     /protein_id="X:JPFEBOIG_00145"
                     /db_xref="COG:COG1595"
                     /translation="MVQSDSVDFSVLYEDNYRTVYHFLLKICGDPEVAEDLTQEAFLK
                     AFTFFHKFDSKIASFSTWTCSIAKNLYFKHYNKQKKEFGNIRLSDLVGDIEIDPEIPE
                     NLEKVFLEKAIKDTIESLPEPEKSIILYKELKKKTLKETAQVLGISERTVSRRLISAI
                     SLLRTKLEQQGFQF"
     gene            173959..175332
                     /locus_tag="JPFEBOIG_00146"
     CDS             173959..175332
                     /locus_tag="JPFEBOIG_00146"
                     /inference="ab initio prediction:Prodigal:002006"
                     /codon_start=1
                     /transl_table=11
                     /product="hypothetical protein"
                     /protein_id="X:JPFEBOIG_00146"
                     /translation="MKTELDDIERFEDLLGRYLYGELNAEDKRELLQFVLKNERARSM
                     YQSSTRTNSILSRTFSDIKQTPHLKSSIQKKILEFPNTILKSRSLVLGLTAAMLFLVV
                     GVSFWFKYQFELDSKLDQVFINSYGDCKIDGVASQPGESLLNRKLVSGNFSICEFQVE
                     GAQSVAVRMLPDSEVSVTGDKKYSSLNVARGSVLVDSIQNESTGEGLLAILSPDVRAF
                     LAGTKVIYSRNVGESYSKLDIDVLDGKVEVETGPLIAFEKTASTLTKEEKEFLKMNFP
                     ILFQSRKVQVNRGQSLSWKGIPESSLNKIRSLEKSIEEAKSQGLKLEEDFVFALNSDV
                     RRLGNENTIGMFSMEEDLNKKIKNILPNQEKELEEKFKSMVRFAPSDLKQVEKLKSLV
                     AKLDNTALIQILKDKNQPDHERVIHFKDGSQVKGFIYQHESFYILLKNDGNLLFPIDA
                     VDSIHFE"
     gene            175609..175955
                     /gene="ssrA"
                     /locus_tag="JPFEBOIG_00147"
     tmRNA           175609..175955
                     /gene="ssrA"
                     /locus_tag="JPFEBOIG_00147"
                     /product="transfer-messenger RNA, SsrA"
                     /inference="COORDINATES:profile:Aragorn:001002"
     gene            complement(176425..177273)
                     /locus_tag="JPFEBOIG_00148"
     CDS             complement(176425..177273)
                     /locus_tag="JPFEBOIG_00148"
                     /inference="ab initio prediction:Prodigal:002006"
                     /inference="similar to AA sequence:ISfinder:IS1500A"
                     /codon_start=1
                     /transl_table=11
                     /product="IS3 family transposase IS1500A"
                     /protein_id="X:JPFEBOIG_00148"
                     /translation="MFMETHRFEYSIQSMANVLGVSRSGFYQFLKRSKNELEKYNPEL
                     VEFIRETWLTSRKNYGLVRLLREVKKVYSIYGARTVRKVMKLCEIQGKQEKRFRIATT
                     DSNHGNRVAPDLVQRNFKPIQKNRIWVSDITFLRSSFGWIYLCIILDLYSRKVVGWSI
                     SNSNDSKLVCTALSKAIECRNPPKGLVFHSDRGSNYCSYETRRYLLNNKLRRSNSRKG
                     NCWDNAVAESFFGSLKREMEYNYFYKIQEAEELLFDHIEVYYNRHRSHSSLDFVSPVQ
                     FEVNAA"
     gene            complement(177273..177572)
                     /locus_tag="JPFEBOIG_00149"
     CDS             complement(177273..177572)
                     /locus_tag="JPFEBOIG_00149"
                     /inference="ab initio prediction:Prodigal:002006"
                     /inference="similar to AA sequence:ISfinder:ISLin2"
                     /codon_start=1
                     /transl_table=11
                     /product="IS3 family transposase ISLin2"
                     /protein_id="X:JPFEBOIG_00149"
                     /translation="MNKKGKYSPEFKEQAVKRTLSGSFTIKEVAGSLGISYFVLRQWR
                     GEYLKKSEDQLPLTDKQLKESEELKKLRKENLKLKEEVTILKKFAAMLSREQNPD"
     gene            177958..178608
                     /locus_tag="JPFEBOIG_00150"
     CDS             177958..178608
                     /locus_tag="JPFEBOIG_00150"
                     /inference="ab initio prediction:Prodigal:002006"
                     /codon_start=1
                     /transl_table=11
                     /product="hypothetical protein"
                     /protein_id="X:JPFEBOIG_00150"
                     /translation="METKIAIYSDVVCPWCYIGKKRLEDAISIRKKSHPDDKIEIEWR
                     AFQLNPDLAPEGEDRILHMTRKFGSMDRVKMMVQRVADIANSENLPFLLEQEGHQPNT
                     FLLHALIRKAKEYGKDSILSEIFFRKFFAEGKNLSDTNIILESLREAGIQEDDFYSIK
                     ENTILLQEVREEEQKGRELGVSGVPFFVFNEKYAVSGAQESNLFLQVFDRLESEIS"
     gene            179798..181051
                     /gene="avtA"
                     /locus_tag="JPFEBOIG_00151"
     CDS             179798..181051
                     /gene="avtA"
                     /locus_tag="JPFEBOIG_00151"
                     /EC_number="2.6.1.66"
                     /inference="ab initio prediction:Prodigal:002006"
                     /inference="similar to AA sequence:UniProtKB:P09053"
                     /codon_start=1
                     /transl_table=11
                     /product="Valine--pyruvate aminotransferase"
                     /protein_id="X:JPFEBOIG_00151"
                     /db_xref="COG:COG3977"
                     /translation="MQYSIFGQKFLKQTGIGQLMDDLSNPPPGSCLLGGGNPAFIPEL
                     IEIWREIVSKQIESGSIDKILGGYESPSGILELRETVASILSDESGTKISKDQIAITN
                     GSQNAFYFLLNFFSGNFGNDQRKKILFPILPEYIGYTDQTLEPDSFLSFVPEIREIED
                     RYYKYFISLENFDSIPSWKKEAGCICVSRPTNPTGNVITDQELEFLIERANNVGIPLL
                     VDNAYGFPFPNVVFGKNSFIHRSGMIQGFSLSKLGLPGVRTGFVVGDSETITLLHRAN
                     SVINLTSANPGQFIALDLFRSGRWKELCEKIILPFYLKKSIFTQEAILNNWSSQIDYK
                     IHQSEGAFFLWVWVRNLSLSVSDLYPILKEAGVIVVPGKTFFPGTDSNWSHREECFRL
                     SFAREDKEIEEGVLKIGKVLEKFLK"
     gene            181139..183481
                     /locus_tag="JPFEBOIG_00152"
     CDS             181139..183481
                     /locus_tag="JPFEBOIG_00152"
                     /inference="ab initio prediction:Prodigal:002006"
                     /codon_start=1
                     /transl_table=11
                     /product="hypothetical protein"
                     /protein_id="X:JPFEBOIG_00152"
                     /translation="MESTEQEQDISFEELAASKPTEIQSLAPDYIFLNEGAVGLSATA
                     RCILDELRDWHKKTEKHGSKSIHPSYLLTLDKLSDLLNKYRNLSEQAKSPPSIDLALR
                     QLVDYEKKGKNKSAYIYPFLVRNGAKIQARIAIASPQKETKTDVNPYRAACFEFSEEM
                     IDLILQNRAKKPKLPDEDSPGAFLLHKNKAGKNWLFPKLASLEAEFSTLLKKGFQPYS
                     YIPMTDFLRDFLTYANKKNYVMKILPDYHIILDDLQLNPDGSYVNQPEVIAHYRCQVD
                     ALEKFAIPYLKELSERAGYGLFGTRIIEFEQTHIQMVEPGRKQNSEKVKALISLINDY
                     PFDRETDELGKKVSETCRLSIQIISRLMEEKEKLSQRKEESVFKSLKLKILHKISENT
                     LEEQTLYRFSPEQKLKSSGLSDETRYPSLIEELKKEISDQYGMKVIEKPDQTSEIYAV
                     DPGYMAAVLHKLSSLATKNVAYQKELEIAKEINASLSNPKHPGLNAKLKAEHIVKLQQ
                     GIQTMEQLEVEKQRSREFAKKFNLPMGMLGFVASMILFLIASVHFKTTGILFVGIPVS
                     LFLGLMIAFHFRDKEKSDILSGGSSSSSFGSGFKGEYGAMSSSNSYETGEDSEDERYQ
                     SSKGETPKEKKVSLIAKGAERFVFPSRFTKITDKIHDSRSLRKKIFENLDNIRNNVAH
                     LKGEKDDDKVASTIEYALLQNSATIIIPDDLVPQGMPGSIILSHNDLKAPLIRDQIAE
                     FLRNEAQKKQYDKKLVKYYTFLINTIEVEYYKYLPSRKKK"
     gene            183950..184201
                     /locus_tag="JPFEBOIG_00153"
     CDS             183950..184201
                     /locus_tag="JPFEBOIG_00153"
                     /inference="ab initio prediction:Prodigal:002006"
                     /codon_start=1
                     /transl_table=11
                     /product="hypothetical protein"
                     /protein_id="X:JPFEBOIG_00153"
                     /translation="MIPRSSLRLFGGGNTGRTYIFSVFLRNSRLGALSANSIPTTEPI
                     SQFGDLITFNLDSILFSFFVNLEFKPILYRKEEIEFIPI"
     gene            184359..184469
                     /locus_tag="JPFEBOIG_00154"
     rRNA            184359..184469
                     /locus_tag="JPFEBOIG_00154"
                     /product="5S ribosomal RNA"
     gene            184688..184849
                     /gene="rpmH"
                     /locus_tag="JPFEBOIG_00155"
     CDS             184688..184849
                     /gene="rpmH"
                     /locus_tag="JPFEBOIG_00155"
                     /inference="ab initio prediction:Prodigal:002006"
                     /inference="similar to AA sequence:UniProtKB:Q9RSH2"
                     /codon_start=1
                     /transl_table=11
                     /product="50S ribosomal protein L34"
                     /protein_id="X:JPFEBOIG_00155"
                     /db_xref="COG:COG0230"
                     /translation="MKRNYQPSRVKRARTHGFRARMATAGGRKVLSRRRKKGRYKLTV
                     SDEKLGKKY"
     gene            185176..185400
                     /gene="yidD"
                     /locus_tag="JPFEBOIG_00156"
     CDS             185176..185400
                     /gene="yidD"
                     /locus_tag="JPFEBOIG_00156"
                     /inference="ab initio prediction:Prodigal:002006"
                     /inference="similar to AA sequence:UniProtKB:P0A8C8"
                     /codon_start=1
                     /transl_table=11
                     /product="Putative membrane protein insertion efficiency
                     factor"
                     /protein_id="X:JPFEBOIG_00156"
                     /db_xref="COG:COG0759"
                     /translation="MNRFVIQLIQLYKRLLSPLLPPACRFTPTCSEYAAQAFQEYGFF
                     RALQLSIWRILRCNPLSRGFDDPLPPNTKG"
     gene            185410..187293
                     /gene="yidC"
                     /locus_tag="JPFEBOIG_00157"
     CDS             185410..187293
                     /gene="yidC"
                     /locus_tag="JPFEBOIG_00157"
                     /inference="ab initio prediction:Prodigal:002006"
                     /inference="protein motif:HAMAP:MF_01810"
                     /codon_start=1
                     /transl_table=11
                     /product="Membrane protein insertase YidC"
                     /protein_id="X:JPFEBOIG_00157"
                     /translation="MEDRQTRLFLALILSMGIWMGVNYFFFPNTSTKKNTETKQTQSD
                     KTSENTKQQITSGKTKESNSADPVVQKEKITPFDTKKSFIVTDSYIVEFSSLGGKISK
                     FYMKDFTGPNGELIQVARKNPETVVVDGKSYQAVELSRDKGFDFNFSDSLVEISDSPW
                     NYIQFSLTEDKINHSISFSAVSPDRSYQLKKEFRFYPSENYFKLSISIINFSKEKLSF
                     ASQKNVRYLRTFGSLGPYPKDRPLSDRDTANFFRFYYLGGSFQDTLDGSSSVGFWSSV
                     GNFFTGNSGTDESFSIKTDKESGVDFAGTGSRYFIAVADPLDHKPHGIVLDNRPKNES
                     GAVLVYDNILLNPGENYNLDFASYIGIRESEGMAFKNPEFDPSQSKNSPFVGLSSDLN
                     KSFNQGITTPFRNGIIWILKQIYRFTIPNYGWSIIIFAILFKLVFYPLNQKQADSMKK
                     MQELSPQLKTINEKFANDPKMRQQKTMELYKKNNVNPVGGCLPMVIQIPIFIALYTAF
                     SDTIDLWNSPFLWVKDLSEPDVIWTSPAIPYFTQTGIGLNLLALLMVGTQVFQTRMTS
                     VSMDPNQKMLMYVMPVMMLYIFWNMPSGVTLYWTFQNVLSIGQQWITNHLKKTEEKKK
                     AKV"
     gene            187325..188035
                     /locus_tag="JPFEBOIG_00158"
     CDS             187325..188035
                     /locus_tag="JPFEBOIG_00158"
                     /inference="ab initio prediction:Prodigal:002006"
                     /codon_start=1
                     /transl_table=11
                     /product="hypothetical protein"
                     /protein_id="X:JPFEBOIG_00158"
                     /translation="MENYIFEAEAKSKSEAEEYTLKTLRLNSDEVRFETVDSGKGGFF
                     GISQKKPAIVRAYVISRDLPAEKIIHGVVLTVLKKMGIEAEVVGMGDVDGKIYVEVAS
                     KESGLVIGKRGSTLDAIQFILNLMVDSKIRHGRKIVLDIESYRDKRELSLVRLGKSVA
                     ATVAKTGKSKLLEPMNPFERRIIHMALQENEKVFTRSEGNGTYKKVRIIPMKDKHKYK
                     DVVEKGPNNDLLEEVNFE"
     gene            188028..189398
                     /gene="mnmE"
                     /locus_tag="JPFEBOIG_00159"
     CDS             188028..189398
                     /gene="mnmE"
                     /locus_tag="JPFEBOIG_00159"
                     /EC_number="3.6.5.-"
                     /inference="ab initio prediction:Prodigal:002006"
                     /inference="similar to AA sequence:UniProtKB:Q9WYA4"
                     /codon_start=1
                     /transl_table=11
                     /product="tRNA modification GTPase MnmE"
                     /protein_id="X:JPFEBOIG_00159"
                     /db_xref="COG:COG0486"
                     /translation="MNDTIAAVSTSSGAGAIGIIRMSGPEALTISSSFLFSKNKFLSP
                     SEILPRTAIQCVFQIGDRKIDQILFFYFKSPNSYTGEDLCEFHFHGNPILLREALDAI
                     FRAGARPAKQGEFSRRAFLNEKLDLTEVEAIGRLISARSRFELELAQKNVFGEVTRFT
                     SNLRSQLISLKAECEAEIDFSTEDLTYESLEERKTRIENVKSLCQTLISKSSSAEKLI
                     QQFRIVLYGEPNTGKSSLMNVLLGKERSIISEIPGTTRDYISEEIFLEGIPVRLVDTA
                     GVRETTDHIEKLGIERSEKEFQSADVRLFLVDVSKKENWKEFINKSRERLEGSILIAN
                     KIDILNSSWDRNLFSDVKDLIVLEISCKTKEGISNLLDAIKERTGKLGHSEDYVLLEE
                     RQRYHFETIVRCLDKTLHLLKEGAPAEIYIQEINYALAEIGEVNGKVDTEEVLGRIFS
                     KFCVGK"
     gene            189395..190708
                     /gene="maeB"
                     /locus_tag="JPFEBOIG_00160"
     CDS             189395..190708
                     /gene="maeB"
                     /locus_tag="JPFEBOIG_00160"
                     /EC_number="1.1.1.40"
                     /inference="ab initio prediction:Prodigal:002006"
                     /inference="similar to AA sequence:UniProtKB:P76558"
                     /codon_start=1
                     /transl_table=11
                     /product="NADP-dependent malic enzyme"
                     /protein_id="X:JPFEBOIG_00160"
                     /db_xref="COG:COG0280"
                     /translation="MKFYRRKVEFEKHGKNRMREKSLQYHALHPKGKIEVVPTKPTED
                     SYDLSLAYSPGVAYPCLEIKDSPELVYEYTNKGNLVGIITNGTAILGLGDIGALAGKP
                     VMEGKAVLFKKFAGIDVFDIEINTKDPDEFIRAVKLLEPTFGGINLEDIKAPESFYIE
                     EQLIEKMNIPVFHDDQHGTAIITVAGLLNSFKLTGKNPDDVKVVICGAGAAGIAIAEL
                     IQHIGIKKEQIFLVDTKGVIHHNRNDLNDSKKKYIQKTDSTTLRDVMKGSDIFIGVSV
                     ENMVDEDMVRSMSKNPVIFALANPDPEIPYRVAKAVRSDLIMGTGRSDNPNQVNNVLG
                     FPFIFRGALDVRARHITLEMKLAAARSLAELARLEVPEVVSKAYGGEKFTFGPEYLIP
                     KPFDKRVLFHVAPAVAEAAVASGSARIPYLGREKYLGFLEGIIKS"
     gene            191409..193487
                     /locus_tag="JPFEBOIG_00161"
     CDS             191409..193487
                     /locus_tag="JPFEBOIG_00161"
                     /inference="ab initio prediction:Prodigal:002006"
                     /codon_start=1
                     /transl_table=11
                     /product="hypothetical protein"
                     /protein_id="X:JPFEBOIG_00161"
                     /translation="MSKSENQVPTPETFVLSSEDTQDMIGDQELKVLMLQYNPGAFKD
                     IDLIEKGVENYFLFNQSPFALTKIEQLQHLKLNDLKFLEERRGIQSYQFLLFQKEIRE
                     LQIANVIIRPASLKADQIVKVKRGCVLQSVAAILEMLYARDQFILNISKNSDVEDWVH
                     QNYINVDDKGIQINLSDSKFLEKSMQNLESLSLESLLDRLKVRGDLFSNIFQILNQKP
                     GEILNQLSLIKVEPEVLPVLEKRGSRSPLLQLHPRFHLFQPSFEELLSFRHTSKEKNE
                     QNKSTELEIIFELFNVIARKILLQILPGEESSWIELTGHSQAERYLQELKKHPAFTSG
                     KSWAGGGDFIRSYEVLLQTVRTLEHLKKESLINLITGENLVRFKESKEPIHFDLSNFE
                     VDDASIKSVGMSRTELFREVLERIRSREDFLKKERKGSGGETIGLMILAKSMILRAFI
                     EVRQKRTSIHNLIRQNGFPRGIYEFLKEVSDVKDGQVAVDEQIRLSKAIAEWEEDTEK
                     ERIRSERASKSILERIIEFILSLFGIKVAPKERDTTNKGQVKKDFKNIESDHSSQEPS
                     KPKKKKSLGVIVGPKEKELMIPSRVQKAIDYVDRKNNGLIWLDEVVVAISSPEFGKDK
                     VADLIYYDQKRRYMEIRAMNQVRHVFIRKELESDSAWIQTTLDYLDNVSAKKPEFSAL
                     ADTLRRFQNE"
     gene            193574..194968
                     /gene="fumC"
                     /locus_tag="JPFEBOIG_00162"
     CDS             193574..194968
                     /gene="fumC"
                     /locus_tag="JPFEBOIG_00162"
                     /EC_number="4.2.1.2"
                     /inference="ab initio prediction:Prodigal:002006"
                     /inference="similar to AA sequence:UniProtKB:P05042"
                     /codon_start=1
                     /transl_table=11
                     /product="Fumarate hydratase class II"
                     /protein_id="X:JPFEBOIG_00162"
                     /db_xref="COG:COG0114"
                     /translation="MKTRIETDSMGEIAVDDSKYWGAQTERSLHHFHIGNDRFPREMI
                     RALGILKKSAAVVNAELGLLSEDKKKLIVQAADEVISGKLDEHFPLSVWQTGSGTQTN
                     MNSNEVISNRAIEIAGGVKGSKKPIHPNDDVNKAQSSNDTFPTAMHIAAAEQLNQKLI
                     PALIQLKETFKKKTDEFQNIIKIGRTHLQDATPLTLGQEFSGYVQQLEYNIARVKAVL
                     PSVYRLALGGTAVGTGLNTHPQFAVKAAAQIAKETGLPFVSAENKFEALAAHDSLVET
                     SGVLKTIAASLMKIANDIRWLSSGPRCGIGEISIPENEPGSSIMPGKVNPTQSEQMTM
                     VAAQVIANDVAVNIGGASGNFELNVFKPLIIHNVLNSIRLLSDSCVSFEEHCARGIIP
                     NKEKLNEHLNNSLMLVTALNPHIGYDNAAKIAKNAHKKGTTLKESGIELGLLTSEQFD
                     QWVLPEKMIHPSVD"
     gene            complement(195332..195493)
                     /locus_tag="JPFEBOIG_00163"
     CDS             complement(195332..195493)
                     /locus_tag="JPFEBOIG_00163"
                     /inference="ab initio prediction:Prodigal:002006"
                     /codon_start=1
                     /transl_table=11
                     /product="hypothetical protein"
                     /protein_id="X:JPFEBOIG_00163"
                     /translation="MGSCTLKIFDIVVLVLGYTLFWTFLIWTLMGIVAVLFWYSLFLP
                     KKKKFFQRK"
     gene            complement(195475..195915)
                     /locus_tag="JPFEBOIG_00164"
     CDS             complement(195475..195915)
                     /locus_tag="JPFEBOIG_00164"
                     /inference="ab initio prediction:Prodigal:002006"
                     /codon_start=1
                     /transl_table=11
                     /product="hypothetical protein"
                     /protein_id="X:JPFEBOIG_00164"
                     /translation="MNHIVYKNLKNYKYQLVKSYNFQTEIKTDLSLKIRKSEVKVFVN
                     LDPEGLLKIEAGYAWDGPSGPTIDTKTFIRGSLIHDALYQLMREEKLDRIKYRENADQ
                     LLKKICLEDGMNSFRASYVYQFVRWFGESAARPKDESKEWEVAP"
     gene            complement(195938..196135)
                     /locus_tag="JPFEBOIG_00165"
     CDS             complement(195938..196135)
                     /locus_tag="JPFEBOIG_00165"
                     /inference="ab initio prediction:Prodigal:002006"
                     /codon_start=1
                     /transl_table=11
                     /product="hypothetical protein"
                     /protein_id="X:JPFEBOIG_00165"
                     /translation="MLSTFKAQLKIQFEDLEFNDFSDAVQEEFGIVNVTTMTLYTKKR
                     LGVKQSTIEKIKETQQNHLAY"
     gene            complement(196365..196787)
                     /locus_tag="JPFEBOIG_00166"
     CDS             complement(196365..196787)
                     /locus_tag="JPFEBOIG_00166"
                     /inference="ab initio prediction:Prodigal:002006"
                     /codon_start=1
                     /transl_table=11
                     /product="hypothetical protein"
                     /protein_id="X:JPFEBOIG_00166"
                     /translation="MLKSKDSPNKTIRMELPNNRYKERPDIALAVQQIGEIKREKDRI
                     KSKTDDQIAKLLLDLQNEMDPLDLKIQHLVSGIKFYVDHHLEELFPNPEYKTCKLATG
                     TLKLRKVPPSVKTRGTAKFYEKVLTDNNLLEKFNNLVN"
     gene            complement(196796..196945)
                     /locus_tag="JPFEBOIG_00167"
     CDS             complement(196796..196945)
                     /locus_tag="JPFEBOIG_00167"
                     /inference="ab initio prediction:Prodigal:002006"
                     /codon_start=1
                     /transl_table=11
                     /product="hypothetical protein"
                     /protein_id="X:JPFEBOIG_00167"
                     /translation="MIKQKSIKSKIQKNKKKPSVKKIPSVAVLSSSTNAIAVDMTPQK
                     AKPSN"
     gene            complement(196982..197449)
                     /locus_tag="JPFEBOIG_00168"
     CDS             complement(196982..197449)
                     /locus_tag="JPFEBOIG_00168"
                     /inference="ab initio prediction:Prodigal:002006"
                     /codon_start=1
                     /transl_table=11
                     /product="hypothetical protein"
                     /protein_id="X:JPFEBOIG_00168"
                     /translation="MIDLEKIKRYIVNGEVVHKGEFWRRGRKLSQRLEQIVIESKLNL
                     RDIAFKYSAKIEEGTQCGPLYREHLADVIKGIRNTKRYVKAIEESWGLPIETIRSIYR
                     EDKETEKRMEKLDSNSIQEFAIWYKNILNSKKETYNIIKIANIEDQNVSEIAI"
     gene            complement(197456..197635)
                     /locus_tag="JPFEBOIG_00169"
     CDS             complement(197456..197635)
                     /locus_tag="JPFEBOIG_00169"
                     /inference="ab initio prediction:Prodigal:002006"
                     /codon_start=1
                     /transl_table=11
                     /product="hypothetical protein"
                     /protein_id="X:JPFEBOIG_00169"
                     /translation="MTVNLCVQCNQNESMRQTDLCEECLIQNFKPLISLSDKIRSFHA
                     NNEKSALHEEPKGAA"
     gene            complement(197666..197971)
                     /locus_tag="JPFEBOIG_00170"
     CDS             complement(197666..197971)
                     /locus_tag="JPFEBOIG_00170"
                     /inference="ab initio prediction:Prodigal:002006"
                     /codon_start=1
                     /transl_table=11
                     /product="hypothetical protein"
                     /protein_id="X:JPFEBOIG_00170"
                     /translation="MKQEVLTTIAEKNPILSRDNLDPIVLSDIEEKMIVQIAEYVREQ
                     FTTFDWRWDDHSEMHDKTVTSLFLVKNDILQICGKNQSKTQEFIRILEYILEEEFDE"
     gene            complement(198067..198210)
                     /locus_tag="JPFEBOIG_00171"
     CDS             complement(198067..198210)
                     /locus_tag="JPFEBOIG_00171"
                     /inference="ab initio prediction:Prodigal:002006"
                     /codon_start=1
                     /transl_table=11
                     /product="hypothetical protein"
                     /protein_id="X:JPFEBOIG_00171"
                     /translation="MIIINGDECKDFICITLKMKTLAKFAREAEVNYDYLSKSLNGQH
                     SYT"
     gene            198377..198775
                     /locus_tag="JPFEBOIG_00172"
     CDS             198377..198775
                     /locus_tag="JPFEBOIG_00172"
                     /inference="ab initio prediction:Prodigal:002006"
                     /codon_start=1
                     /transl_table=11
                     /product="hypothetical protein"
                     /protein_id="X:JPFEBOIG_00172"
                     /translation="MYKSDKKFPDRLKKLIEILGLSQAEFARSIDLKPAFISDLINQR
                     AKSFSQESLLKLRVAHNVNPLWLISGEGQMLITELEIKTDLETDHYRSLLRKIKTRPQ
                     IEVLLESLMEVSDSELEALRVVIEKFRKKK"
     gene            199526..199828
                     /locus_tag="JPFEBOIG_00173"
     CDS             199526..199828
                     /locus_tag="JPFEBOIG_00173"
                     /inference="ab initio prediction:Prodigal:002006"
                     /codon_start=1
                     /transl_table=11
                     /product="hypothetical protein"
                     /protein_id="X:JPFEBOIG_00173"
                     /translation="MSIINGNTKKGSLLKSSQSLGSEKEKPILETTELLPIKDKTQIL
                     KTKEAARYLNLSVRTFNQYVIDHEIPFIQWSPRVRRFMVGDLDKVVLARRTKKQIY"
     gene            200018..200251
                     /locus_tag="JPFEBOIG_00174"
     CDS             200018..200251
                     /locus_tag="JPFEBOIG_00174"
                     /inference="ab initio prediction:Prodigal:002006"
                     /codon_start=1
                     /transl_table=11
                     /product="hypothetical protein"
                     /protein_id="X:JPFEBOIG_00174"
                     /translation="MESSKISQIKLGIKDFLVILGFVISGVIQYNTMYKEHEIRIVKI
                     ETEMASIAEDLAEIKADVKDLIKLTSAKGRRIE"
     gene            200248..200574
                     /locus_tag="JPFEBOIG_00175"
     CDS             200248..200574
                     /locus_tag="JPFEBOIG_00175"
                     /inference="ab initio prediction:Prodigal:002006"
                     /codon_start=1
                     /transl_table=11
                     /product="hypothetical protein"
                     /protein_id="X:JPFEBOIG_00175"
                     /translation="MKFLLKDDRTGKSSDTTLRTWIVFFLVVSYLIVLSILSVFSPDS
                     LRPLQMDIIQWLIVFYGAVGSLYLGKRINENLNSKKRILGEFLDRFQDPKRSDATVQD
                     VESRQL"
     gene            200628..201197
                     /locus_tag="JPFEBOIG_00176"
     CDS             200628..201197
                     /locus_tag="JPFEBOIG_00176"
                     /inference="ab initio prediction:Prodigal:002006"
                     /codon_start=1
                     /transl_table=11
                     /product="hypothetical protein"
                     /protein_id="X:JPFEBOIG_00176"
                     /translation="MISYISHPIAPWNPQRKDPITPRLFLKDYQQCMGNIFQDFIIYI
                     GLIYRIPDFIHLTTYNYYALFEDWAIKNKKNVYDSGDHSEYFNILMNSNNIPFKIVKK
                     KGDKEELCSYFENGNFPCGLGTYLTKKGHIIRGIGIVINDEGKKFLKVSDPYGVGPSY
                     LDPYGYMIQYELDVLFDLGVPTALYLENF"
     gene            202322..202936
                     /locus_tag="JPFEBOIG_00177"
     CDS             202322..202936
                     /locus_tag="JPFEBOIG_00177"
                     /inference="ab initio prediction:Prodigal:002006"
                     /codon_start=1
                     /transl_table=11
                     /product="hypothetical protein"
                     /protein_id="X:JPFEBOIG_00177"
                     /translation="MRISHLDYLKSLILSIKTLPESPSADPISLFSENKIFQSAPNAS
                     DYPNLFPFCIIFQSPLVSVPDGRRFQRLDSEFVNGIKNIRFLKRHYIQEFKYTIDFWM
                     QDSLKDIPSSGHLNSGALGIFDQILIFLSNQRKFITLHGVTVEVKPGSFSIIANPSEN
                     LGFYKLTTEFFFNDGLFETESVPTLAQGTFQIEEPTEIGTSGEQ"
     gene            202933..203169
                     /locus_tag="JPFEBOIG_00178"
     CDS             202933..203169
                     /locus_tag="JPFEBOIG_00178"
                     /inference="ab initio prediction:Prodigal:002006"
                     /codon_start=1
                     /transl_table=11
                     /product="hypothetical protein"
                     /protein_id="X:JPFEBOIG_00178"
                     /translation="MKVVEFIKKYEITPVLAAGFLDHLRRVPEEDVKEEILRNVYQEF
                     SGINLDKIKNSTWEQVAVHIEEKIFTKANVRESN"
     gene            203246..204733
                     /locus_tag="JPFEBOIG_00179"
     CDS             203246..204733
                     /locus_tag="JPFEBOIG_00179"
                     /inference="ab initio prediction:Prodigal:002006"
                     /codon_start=1
                     /transl_table=11
                     /product="hypothetical protein"
                     /protein_id="X:JPFEBOIG_00179"
                     /translation="MSTGNVTTYHQDGGINFNDVKPDHVGSKVGTAETGDANRVYVIN
                     NTPQAKDVFGRGELVDALEQFFEEFDESKGQKPVPVLCVRPFNDLAGSVGTPTKVGGG
                     EAALPTTSGIPTGSRVVVLKITKAGACGIAEYRKSVDAGANFSTPLIIPSSGSAISLD
                     VGVSTTFTNASTPANTFQLGDTFTFIITGPSASNASRLAAIEVLKREYGSYWIHVLGP
                     ASRAFAMSCNVILEEMETEHHLPSFMILEARSKNESETIPQYFQYIQDEFEPFVSPKG
                     RVMIAVGEARYIKGGVNASGGYSAVKSAGDSIGAWRNFATMATAKIAATPVNVSIGYV
                     KDMRSLTFSEIRYWDEGYRNYMDLLHDMGLMVLKQYDDYDGIFIARDKIKAGSDSDFK
                     ELPERRRADKMHRILYRESLQFLNMDTEVDSGSGGLDYLKAYIDSKISAEMESPGRKE
                     ISGHEIVLDPNKTFNTDRILKAKCKMYVSNRTKAIEWETSFATPK"
     gene            204743..205177
                     /locus_tag="JPFEBOIG_00180"
     CDS             204743..205177
                     /locus_tag="JPFEBOIG_00180"
                     /inference="ab initio prediction:Prodigal:002006"
                     /codon_start=1
                     /transl_table=11
                     /product="hypothetical protein"
                     /protein_id="X:JPFEBOIG_00180"
                     /translation="MALEVVKENYSFTNLELKLFGYDMVSFSGFKFDHAVEIELTYGK
                     SGEIVGYTTKNYKRSISAEIYFEELDRLTLLAAPYGGLIEKLPPAPLTAVLKAEGRPD
                     FKYLAPAAKITKYVADFKSGNSGAVAVPLEIALLSIPIISFA"
     gene            205223..205633
                     /locus_tag="JPFEBOIG_00181"
     CDS             205223..205633
                     /locus_tag="JPFEBOIG_00181"
                     /inference="ab initio prediction:Prodigal:002006"
                     /codon_start=1
                     /transl_table=11
                     /product="hypothetical protein"
                     /protein_id="X:JPFEBOIG_00181"
                     /translation="MNPLISSIPALKEAFEKLPQPYQNIDDDFIARNKDVIDMIKSHF
                     ADKGGLHVLDAGEGRKIICRVPNKTQVDETLEKARKEKQTDVAQRLTGQCCLYPSFEV
                     VNGWAQDSPGIFIPISNKLIELTATTQEVTAKKL"
     gene            205687..205842
                     /locus_tag="JPFEBOIG_00182"
     CDS             205687..205842
                     /locus_tag="JPFEBOIG_00182"
                     /inference="ab initio prediction:Prodigal:002006"
                     /codon_start=1
                     /transl_table=11
                     /product="hypothetical protein"
                     /protein_id="X:JPFEBOIG_00182"
                     /translation="MYYFPGRKIEYPKDGDERENYEAQLVAELEFVQQIEINTLTRAI
                     VKAFNGD"
     gene            205862..208018
                     /locus_tag="JPFEBOIG_00183"
     CDS             205862..208018
                     /locus_tag="JPFEBOIG_00183"
                     /inference="ab initio prediction:Prodigal:002006"
                     /codon_start=1
                     /transl_table=11
                     /product="hypothetical protein"
                     /protein_id="X:JPFEBOIG_00183"
                     /translation="MADTNTNELKIVFTIADLASSKINEINGKWDNMKQLIGENKKYS
                     EQFKQSIQEVDSSFMNMKKGFAILDLGLSLAKTCKELYDARTESSKLEKNLKILGLSA
                     KEVGDVSKSAFKLSDETGISVETILSSVNKIKSSFKNLNTADLNVLVGTVTNAVLATD
                     GNFSDLTERLISSGKQIKNFNGDVKQLDFGNITDFQLSSEKMNMFSFQLDRVSEVWKN
                     FKILLGEGIENSGLVKFGIIESVLKNIFRTLADGIGKVNAFLGESPKLTEFAGTFLML
                     GGGVLIAAGSLMVLKSAALGLFAALKVAAMSNPIGLAVVGIVTALALIITYWDDIKTT
                     AVETWNWIVNTWSNLSGFGKLLVVWLMPIVGIPLMIYENWNKIKDIFLLVGTGITKGF
                     SNIYPYIQPIINAPSWIVSAWNSLTNFFGKIVNSIFRIFANLPSGIQEILVLAMVNPI
                     FGLYSLIWQALSNVIGNIRNRMKDSGKSLFTAFSEGILDSVADLKSTIYNVMQVIDRY
                     LPHSNALEGPLSRLTHSGSAFVDTFILGMKQKNNTLVGFLGEMSNGFKSGLNLIQQSG
                     TKTVTTFSEGISSGKSVVYNKVMDVLEKTRRLFPNSDAKEGPFSTLTKSGKATFAEFS
                     AGLESEIPKINPILQRFNQVLTNDSKGIIKRTLESKESSESISGKSNVVSNTNIGSVI
                     GQLVIGNKITDKKKISEMITDAIFQELDRFEEMELI"
     gene            208015..208560
                     /locus_tag="JPFEBOIG_00184"
     CDS             208015..208560
                     /locus_tag="JPFEBOIG_00184"
                     /inference="ab initio prediction:Prodigal:002006"
                     /codon_start=1
                     /transl_table=11
                     /product="hypothetical protein"
                     /protein_id="X:JPFEBOIG_00184"
                     /translation="MIGGITPPALPAGYLPLEAITGDIDRLKVSWSGNRYEFPSGTKI
                     KAHREKEIVMTPIPGGKNGTVKELTGYKDWTITVEFTLLASIYGAGSFSAPSNPLIKT
                     MRQKMRELRDLWEQEETLWLSHAMLRVLGITNVVCQKFELLNAPIQYEQGIIITFLSD
                     DEYDLDLASIEAKNGVVESSL"
     gene            208557..208928
                     /locus_tag="JPFEBOIG_00185"
     CDS             208557..208928
                     /locus_tag="JPFEBOIG_00185"
                     /inference="ab initio prediction:Prodigal:002006"
                     /codon_start=1
                     /transl_table=11
                     /product="hypothetical protein"
                     /protein_id="X:JPFEBOIG_00185"
                     /translation="MSQFYVLKNNDTLQRLSARYYGKWEIWRLILDNNPQIEDWNNLR
                     AGVLIEIPEPLAEDRLHTIADGETYESISFLYYGTEHFSSKIRENNSNIQPYENIGST
                     LFIEALVSKAELQNAKRRMNL"
     gene            208928..209959
                     /locus_tag="JPFEBOIG_00186"
     CDS             208928..209959
                     /locus_tag="JPFEBOIG_00186"
                     /inference="ab initio prediction:Prodigal:002006"
                     /codon_start=1
                     /transl_table=11
                     /product="hypothetical protein"
                     /protein_id="X:JPFEBOIG_00186"
                     /translation="MFVLNQELEISNIKFPAITEAVLESSREIPTDILTIKLPKYKNL
                     KKDSIVKFSKVTWKAGYFQYGLLNEFNGYILEISPKVPLELKCVDPFFFCQRKMMTQD
                     YHQKPLMVFLNDCIHPQIKSDISIIVRDSDIKQTVDIRCAKKSARYALYELKKTHGVD
                     VFFHDWKLVVQKAYKHTDLSFSSKKNKTQNSNESQETFPIFRFGKNIIQDELTPLESK
                     PFKIIVRGENPKTGQTYRGAYGTGETCYYEIDGLDSQGAEKRAKEIFNEKCGSGFKGK
                     FVSFGFPSITHSQIIEVQDPDDLSRSAKAFVDKVIKKFNKDGYRQEIFPGFYYEPPKT
                     GSSKSNGKK"
     gene            209971..210543
                     /locus_tag="JPFEBOIG_00187"
     CDS             209971..210543
                     /locus_tag="JPFEBOIG_00187"
                     /inference="ab initio prediction:Prodigal:002006"
                     /codon_start=1
                     /transl_table=11
                     /product="hypothetical protein"
                     /protein_id="X:JPFEBOIG_00187"
                     /translation="MADKTIIQAIVQAWKIGFPIFFPKLGIVDSVDSEKKLLIVKVAE
                     DFIHDVIWTEPVVPMQGSKCLLIARDNIEKRYTAFGFEKIDSIKTKIADKVEIEVNES
                     KTFLNYNNIIKLTINDEGFLLDLGGKPFKIRGNIEQDGDFKTTGKIEAEKEVTAFAQS
                     SNSVSLSTHLTDYVDTPVGPSVSNKPKAGT"
     gene            210543..210905
                     /locus_tag="JPFEBOIG_00188"
     CDS             210543..210905
                     /locus_tag="JPFEBOIG_00188"
                     /inference="ab initio prediction:Prodigal:002006"
                     /codon_start=1
                     /transl_table=11
                     /product="hypothetical protein"
                     /protein_id="X:JPFEBOIG_00188"
                     /translation="MIDFANDSVQFGDLTLDPSDNDLLSDSNSVRIVLSEIREMFEMT
                     VADDIDYPEIYSRQRIAQNSTEYDELSERIQDAERILKFHPIINPQSINIILDEERRL
                     VVDFRLKTGESVKGILMN"
     gene            211136..212266
                     /locus_tag="JPFEBOIG_00189"
     CDS             211136..212266
                     /locus_tag="JPFEBOIG_00189"
                     /inference="ab initio prediction:Prodigal:002006"
                     /codon_start=1
                     /transl_table=11
                     /product="hypothetical protein"
                     /protein_id="X:JPFEBOIG_00189"
                     /translation="MNLNITKEQVLNEHLQSVKASGVFKNHTFSPTSKTFSILRAVSN
                     AIFLFIDDNLVSIQKAIHPHTAEDDALHEHLIRRGMQWKPSLPAIIKVRIGSSVPSII
                     NREIPQSLIVTTSGKEDQRVKFFLQESLILPAGTAADAQGKYTVEALAQCTVDGPIGN
                     VVSRSINLIENPPDGIDYVSNIEINPIQQGQYRETRTSVRARLRNAEGVSSKWTPTWY
                     VGEAETFAFVKRAIFKSSKNLKMDGEVKILVQGTVASLTDSQLTQIINYFNSEENDPG
                     GVAHVLVENISETIINKTVTVKFSSSDTIPSQVVLDQIKDEYFLSLEEGQDFVDAQLK
                     ALYQALPNCIDVEFNPLGNIDVPAGSLANAGPAFQVIGVVYV"
     gene            212259..212924
                     /locus_tag="JPFEBOIG_00190"
     CDS             212259..212924
                     /locus_tag="JPFEBOIG_00190"
                     /inference="ab initio prediction:Prodigal:002006"
                     /codon_start=1
                     /transl_table=11
                     /product="hypothetical protein"
                     /protein_id="X:JPFEBOIG_00190"
                     /translation="MSDKFTFNFDSTVWKNQRSLIRKLGVDSLWYKVLKSILSILNER
                     AVRLSWLYRQMWLETSDGFGLILWGTRYKIEKLPGETDDLYRNRLLLAKLFKMSIASV
                     SSKRQVIQFSTGLDPEEIRYSKIYKSEEAKNCFTMGGILDQRMMSRKYVLFRYRFFFP
                     KLSDSFNRSALVQSIENVNIGGNVCELWENQGEFDPFVMGGNLTGQFHSRRAEKIREY
                     SVY"
     gene            212990..213712
                     /locus_tag="JPFEBOIG_00191"
     CDS             212990..213712
                     /locus_tag="JPFEBOIG_00191"
                     /inference="ab initio prediction:Prodigal:002006"
                     /codon_start=1
                     /transl_table=11
                     /product="hypothetical protein"
                     /protein_id="X:JPFEBOIG_00191"
                     /translation="MEKIYVYSSESLEEYPYSNLSSIELEVELFNRDKSEEKKKKIHQ
                     GIAFPPEGFKFECGALKELSLSEKADRGLTSVPENMKIEEETLVPKTELELLQCGFLT
                     ISAYKEKKIQKIKTKFDEAMDQILSKYPKTEPLSWPILAPQAKRWIYASAEEKESLKS
                     EFISLISESKSQNDEDITELASSVLIKSNAYESFSGVCKKLKREMILQIENNTKTNVN
                     VLYNELEAIVIDFPSFEGDNHG"
     gene            213705..215216
                     /locus_tag="JPFEBOIG_00192"
     CDS             213705..215216
                     /locus_tag="JPFEBOIG_00192"
                     /inference="ab initio prediction:Prodigal:002006"
                     /codon_start=1
                     /transl_table=11
                     /product="hypothetical protein"
                     /protein_id="X:JPFEBOIG_00192"
                     /translation="MDKLSGIEFPGVGKRVFPEDWKKEQESKSQEIINRDLDLLGFGI
                     QNGGTIVIGSGPNRVDLIDTLIAYDEEGKRIQVTPIAGIPVPNNVTCTLVVRHKFLET
                     QYDSPSNLPSDGTNLWRDNSFEILTRQGLLVTGDVPLRLISSNASGVVTLGTDLRTWR
                     GIFTNNIKDGQITEEKQASSVKTGLITDLHAELIGAINPDVNHPLKLVQGINQTYLYS
                     KNFIDVTFKQERKFLGEMFWMDDLKSPSIDFPAFCLASPDQLISVSGTGGMPDLVSYW
                     LNKPLRYDPLGNNITDFDTISYTISSNVLTVTFPTTTACQKIIDALGEDYQVQGSFTN
                     WMTGTILQTIGGIPANSTLAITAFSSASRTISFSCTATNSSGSLSGVKIRFYKHRLPD
                     ITPGTTITNQVRHFTVQGRGFVSVMDSDSDWIGGLRRRDRLHDHAHDLPQTVPNNTTT
                     SSTPGGGPYWIGTTRIYTTGGAVANNNGSPRTGKTTDARGISGFPYIFVRRVL"
     gene            215772..215960
                     /locus_tag="JPFEBOIG_00193"
     CDS             215772..215960
                     /locus_tag="JPFEBOIG_00193"
                     /inference="ab initio prediction:Prodigal:002006"
                     /codon_start=1
                     /transl_table=11
                     /product="hypothetical protein"
                     /protein_id="X:JPFEBOIG_00193"
                     /translation="MRGNLSNKTMDFEENPRDKRLEIRFDFFSEKSYNRALKNSMAGI
                     SKIAHFNVMKTNGKLIFQ"
     gene            216137..217693
                     /locus_tag="JPFEBOIG_00194"
     CDS             216137..217693
                     /locus_tag="JPFEBOIG_00194"
                     /inference="ab initio prediction:Prodigal:002006"
                     /codon_start=1
                     /transl_table=11
                     /product="hypothetical protein"
                     /protein_id="X:JPFEBOIG_00194"
                     /translation="MDKLSGIEFPSVGKRVFPEDWKKEQESKSQEIINRDLDAFGPGI
                     DSGGNIVVGSLANRIDLTDTLIAYDEYGRRIEIPPTIGIVIPNNAACTIVVRHKFQET
                     EYNNPLNVPEDGPIIWRDNSFEIIARQGVLVAGDVALRTVSTDTSGIVTLGNDLRIFR
                     GIKGIRIKNNEVTEEKQAGSVKTGILTDLHTDIVTAINPDTNNPLKFVKAINQVYLFL
                     KNFIDVTFKQERKFLGEMFWMDDLKSPSSDFPAFCLSSPDQLINSTGNGGMPDLVSYW
                     LNQSLRYEPLGTNITDFDAISYTIASNVLTVTFPNTTACQKIIDALGEDNLIHGSFTN
                     WMTGTILQAIGGIPANSTLAISALSASNRTISFTCTAANSSGSLSGVKVRFYKHRLPD
                     AVQGTTITNQVRHFTVQGRGFVSVMDFEGEWIGGLRRRDRFQGHRHGASTSISFDIPQ
                     GATGGLGSLVAAGYYSDGTPRGLLLNGYPSTTVTGPTTDSPSGSHRIGKTTDARGISG
                     FPYIFAKRVL"
     gene            218744..220423
                     /locus_tag="JPFEBOIG_00195"
     CDS             218744..220423
                     /locus_tag="JPFEBOIG_00195"
                     /inference="ab initio prediction:Prodigal:002006"
                     /codon_start=1
                     /transl_table=11
                     /product="hypothetical protein"
                     /protein_id="X:JPFEBOIG_00195"
                     /translation="MLAILISAILSLYIFISFGILAEKILKVKFQFTDRVLVGLSVTN
                     TLVSLVSLFLPITILVLFIFLSFCFVFLYFERKNLKLLTFGLIHKNIIVIITFPFLLS
                     ALVFSLNPPFAYDSGLYHIQSIKWIQEYSVVPGLANLHGRFGFNPNIFTIFALTSLKE
                     IFKQEIFSVNFVIYSILVLHSINRIYKILKQEGFTNSFLLHSIVLFLILEQFMSLSSP
                     TPDLISIVLPLYILTNLPKNENGIHSKLNLENYFSSIILSVYTISVKLATIPLCILIL
                     LLIIRYKFDGKKLLIVISIIFLILLPWLIRNVILSGYLIYPFSAIDIFNFDWKVPLNA
                     VVSEKLSITGWARNPGEGYKEAAQMKFWEWFPIWWNTISKLNRLFIVISFLSPIFIFI
                     YSLFKKIKIDFQTFAILFTSWIGVIFWILLAPDIRFGKAFLGVSAISPLLYFNFKINF
                     FPIKISKTSKQIILVFIFIIVSVFLINRRTYNRCKNFIRENSAFFVRPKKIEIPQNLE
                     FKKIQMNDLEVFIPAEGDRCYDYEIPCMPYKNYSLILRGKTLQSGFKYIQN"
     gene            complement(220760..221347)
                     /gene="pal_2"
                     /locus_tag="JPFEBOIG_00196"
     CDS             complement(220760..221347)
                     /gene="pal_2"
                     /locus_tag="JPFEBOIG_00196"
                     /inference="ab initio prediction:Prodigal:002006"
                     /inference="protein motif:HAMAP:MF_02204"
                     /codon_start=1
                     /transl_table=11
                     /product="Peptidoglycan-associated lipoprotein"
                     /protein_id="X:JPFEBOIG_00196"
                     /translation="MVKKILNLILLGAIAFSFTLCSSAEKKEESAAPEPSTQEQSAAA
                     NRNVDVNSPEAIADSLNEKLKDFRYPDGLTRPGFSYKKADVTPGDFSEWSKTNAPVIK
                     EGLGKLPDSYALEITGHTDAIGPEQAEGAKKGNIFYSELRANAVKQALIKQGIPANRI
                     VTKGAGSSEPVSGLDAKDAKNRRVTFRFATSAPQQ"
     gene            221483..222421
                     /gene="rluD"
                     /locus_tag="JPFEBOIG_00197"
     CDS             221483..222421
                     /gene="rluD"
                     /locus_tag="JPFEBOIG_00197"
                     /EC_number="5.4.99.23"
                     /inference="ab initio prediction:Prodigal:002006"
                     /inference="similar to AA sequence:UniProtKB:P33643"
                     /codon_start=1
                     /transl_table=11
                     /product="Ribosomal large subunit pseudouridine synthase
                     D"
                     /protein_id="X:JPFEBOIG_00197"
                     /db_xref="COG:COG0564"
                     /translation="MNLELKADVSEEFSGNRLDRFLKYSLGDEISRATIQKWIEAGYV
                     QGQDGKILDKSSWKVKTGEKYLLSIPPKPPLNLEPIPMELPVILERENFLIIHKPSGI
                     ASHSGPGDRSPSLVNGLIYHFKELSKMGGEARPGIVHRLDKPTEGLILIAKNDRAHGK
                     LSELFRKREIEKKYYAWVQGHPPEESGTIDLPIARHPVERLKMTVSPKGRRSITHYKV
                     LKYINSRSGRKFSFIEVGLETGRTHQIRVHFQNQRCPVVGDLLYSRAGSQFESYGLQL
                     LSYFLKFKDPFTNEKIEAILPLSERFLRFEKNAPLL"
     gene            complement(222390..223232)
                     /gene="yafV"
                     /locus_tag="JPFEBOIG_00198"
     CDS             complement(222390..223232)
                     /gene="yafV"
                     /locus_tag="JPFEBOIG_00198"
                     /EC_number="3.5.1.3"
                     /inference="ab initio prediction:Prodigal:002006"
                     /inference="similar to AA sequence:UniProtKB:P0DP65"
                     /codon_start=1
                     /transl_table=11
                     /product="Omega-amidase YafV"
                     /protein_id="X:JPFEBOIG_00198"
                     /translation="MNPNELNVALIQCDLSWENQKANYEHVRNLIHSTLEKNSNKKPD
                     LILLPETFATGFTMRSERIAEADEGPTETFLQEIANFTRATICAGWIRKNQNGKPFNT
                     VSVVNPNGIIILRYSKIYPFTFGGENRHYSAGSEILSYNLNGFRITPFICYDIRFPEI
                     FRKVAGETDIFTIHANWPVPRIHHWELILKTRAIENQAYIFGVNRIGVAGYNQSISHN
                     GHSLAVAPNGDFVDAGEGNETILFYKAHKNSISDYRKDFPVLLDRKDPNLIGIKVTEH
                     SSQI"
     gene            complement(223315..224067)
                     /locus_tag="JPFEBOIG_00199"
     CDS             complement(223315..224067)
                     /locus_tag="JPFEBOIG_00199"
                     /inference="ab initio prediction:Prodigal:002006"
                     /codon_start=1
                     /transl_table=11
                     /product="hypothetical protein"
                     /protein_id="X:JPFEBOIG_00199"
                     /translation="MKAPNGDLAIVTGSSKGIGKAISEFLVSEGYRVIGISRTEPNSY
                     LLKDSSLYRHIYMDLSNTKEIEFKLSNILKEERTLKILVNNAGMGNFSPHEEISFDTL
                     EKMLLVNFVSPILITKLFLRDLKKNEGWIFQIHSIAALKESIRGAAYAGSKAGLRHFG
                     LNLFEEIRKSGVKLVNINPDITKTEFYDHLDFEMDSDPTSYLNVSEILNVFKFSLSNP
                     ENVGFTEITIRPKLHRISKKPFVRKNENDLKD"
     gene            complement(224064..225101)
                     /locus_tag="JPFEBOIG_00200"
     CDS             complement(224064..225101)
                     /locus_tag="JPFEBOIG_00200"
                     /inference="ab initio prediction:Prodigal:002006"
                     /codon_start=1
                     /transl_table=11
                     /product="hypothetical protein"
                     /protein_id="X:JPFEBOIG_00200"
                     /translation="MRSSNFISPKRFSHIYVEESAKNHPKTLEILSKFPKSYTIPINS
                     YKEVFNPSAQNFQAQKRSPKLILAKRKEQFLYSGSGVAPDFGYRFFYYNALVLNCLYN
                     CSYCYLQGMYPSANIVIFVNNEDFILETKEQLTFSKPLYLCISYDTDLLALENTLGYC
                     KEWILFASSYPDLIIEIRTKSANFKSIADLKPVSNVILAWTLSPDSVIQEHEPLTPRL
                     SSRLKNIKEALNSGWQVRLCIDPILNVPDWKSVYLEFIHKIFEEIPGEKLREISLGVF
                     RMNLDYFKNSKKRRPDSYLFYLPMNTDSGMKSYPEDLEKEMFAVVEKELELFVSKEKI
                     HRLFANEIGFK"
     gene            complement(225073..225948)
                     /locus_tag="JPFEBOIG_00201"
     CDS             complement(225073..225948)
                     /locus_tag="JPFEBOIG_00201"
                     /inference="ab initio prediction:Prodigal:002006"
                     /codon_start=1
                     /transl_table=11
                     /product="hypothetical protein"
                     /protein_id="X:JPFEBOIG_00201"
                     /translation="MIFISVALFAEAKPLIENLGLNILRNKTVFPIYQNENHALVISG
                     TGKIYSAMSVVFLLNEFKDQISDSSWILNFGVCGARKDISEIGKSFLIHKITDEGSFK
                     NVYPDILFHSPIPESALRTFDKPIFDDVVSELPNTLVDMEAFGFFTASRKFFSSDKIR
                     VVKIVSDNLNKLEYSKITNIPEMISFRIQNSLSDILSILSIPVFQKNNIQLLAEETST
                     LLQICEVLRLSETERIQLKDWMIGYKMRTGNSPDLGLSILKNSNGFLKPGQTKVKTRE
                     LGKKGLYALKQFYQS"
     gene            226025..226339
                     /locus_tag="JPFEBOIG_00202"
     CDS             226025..226339
                     /locus_tag="JPFEBOIG_00202"
                     /inference="ab initio prediction:Prodigal:002006"
                     /codon_start=1
                     /transl_table=11
                     /product="hypothetical protein"
                     /protein_id="X:JPFEBOIG_00202"
                     /translation="MNLIEKVKEEFWPKLKTVVSKIPFTEDLIALYYSMMDPETPFRT
                     KLIIAGALIYFISPLDAIPDFIPGAGFLDDAGVIAAVLASVQSAIREEHRIKAREFLE
                     KK"
     gene            226336..227151
                     /gene="suhB_1"
                     /locus_tag="JPFEBOIG_00203"
     CDS             226336..227151
                     /gene="suhB_1"
                     /locus_tag="JPFEBOIG_00203"
                     /EC_number="3.1.3.11"
                     /inference="ab initio prediction:Prodigal:002006"
                     /inference="similar to AA sequence:UniProtKB:O67791"
                     /codon_start=1
                     /transl_table=11
                     /product="Fructose-1,
                     6-bisphosphatase/inositol-1-monophosphatase"
                     /protein_id="X:JPFEBOIG_00203"
                     /db_xref="COG:COG0483"
                     /translation="MSLDNEIKIRYEHFLNFVPEVMKFLAATQEENDLGIVYKGEIDL
                     VTKADKGSEERIINEIERAFPSDSILGEEGTNKKGSSIFKWIIDPLDGTINYSHRLPL
                     YCTCIGLENQENQEVVMGIIPLPAMNEIYHARKGQGAFKNQKQISVSKTKELKQSLLC
                     TGFPYDREKRIDRLMFYYKNFLLKTRGVRRTGAAGLDLCWVAEGRFDAFWEEDLKPWD
                     MAAGAIILAEAGGEMSTYDGNTFTPYIPNVIASNKLLHQKMIERMGDYLHDVT"
     gene            complement(227461..228795)
                     /locus_tag="JPFEBOIG_00204"
     CDS             complement(227461..228795)
                     /locus_tag="JPFEBOIG_00204"
                     /inference="ab initio prediction:Prodigal:002006"
                     /codon_start=1
                     /transl_table=11
                     /product="hypothetical protein"
                     /protein_id="X:JPFEBOIG_00204"
                     /translation="MKSSLKKIAVVCPIFSDKVSGGSEKLIFQFVELLASDFEITVLT
                     TRSLDYISWKNSIPIQSKDLFQDGSNPSKQIHFEKRSSSLGGSYKILQFTVEKQRNID
                     RFNRLSKKILEKPSLQNKENVNYWLQEQGPYVPELIQFIEFRKSEYDIFFFVSYLYYP
                     LVFGLPLVEEKSIVIPTFHDEAPAYLPIYKEVLTDRSSYSFNTPEELEVFRNILGFKP
                     TIYSITGMNLNFDRWSNFKENSNFLENSETVHSSIKSKSPNSSENSPFLLYVGRVDQG
                     KGFLEMVEWFLEWKTKSYFLHTLKIAGKIISKIPKKILENPNVEFLGFVEENTKLNLI
                     ENCSCLINSSPLESFSIVLMEVWLKEKPVLVNARSDVLKGHCLRSNGGLFYSDRKSFF
                     AALNFILDHPIESIEMGKNGKKYVEQNFNPKIVKDKLLRLIEKTIQKKYSGS"
     gene            complement(228779..229828)
                     /locus_tag="JPFEBOIG_00205"
     CDS             complement(228779..229828)
                     /locus_tag="JPFEBOIG_00205"
                     /inference="ab initio prediction:Prodigal:002006"
                     /codon_start=1
                     /transl_table=11
                     /product="hypothetical protein"
                     /protein_id="X:JPFEBOIG_00205"
                     /translation="MKEIHQFSAGFNPGDAISNQMLEIRNHLKNFEYKGDIFSENIGA
                     SKLTFVKKYKTYNKSSKDILFYHHSIHSNVLDFLRSFRSPRVLIYHNVTPHHFFESYD
                     LKMSYLLKKGREELKKMNEKFDFVFAVSKFNQMELEELGFQNVEILPITYQLSERFPK
                     IEKSKSKIKKIIFVGRITPNKKQDDLIRLAFAYKSIISDQFQFYLAGFSSKELYLYRE
                     ELERMLDFYDLRKNVLITGFLSDLELNSLYQEADAFVSMSEHEGFCVPLIEAMIYRIP
                     ILAFSGGAVSETLSGAGVLFKEKNFPNLAILLNKILTDVSFQNQILTGQDLRLNEFKK
                     TDYKSVLRKALEIIS"
     gene            complement(229825..230883)
                     /locus_tag="JPFEBOIG_00206"
     CDS             complement(229825..230883)
                     /locus_tag="JPFEBOIG_00206"
                     /inference="ab initio prediction:Prodigal:002006"
                     /codon_start=1
                     /transl_table=11
                     /product="hypothetical protein"
                     /protein_id="X:JPFEBOIG_00206"
                     /translation="MKVYQHVTEFKDGDGIGNDIKGIRNVFEKIGVSSSIICLKNFSK
                     EPFSIEVHPTTLRFSPNDIHILNYGGCGYPLDWFRNLPGKKIVRYQSFTPAIYFKNFL
                     SPEIYNTLQLEEKRSLLELYSLKNETDLFLPSSEFNVNFLRSLQITNTFVLPIVKKYP
                     IRETIIKDKKEFTIGFIGRISPNKKIEDLLTLLESILKIRQNVQLLICGNVSSIFKEY
                     YNFLKKNILFKRLMENVQIRLGSSDTEINSFLNSMDLYVCMSEHEGFNIPVLDAFGAG
                     IPVISYCAGATPETMKTGGIIFKDKSSSSINLLAFLIDNLLEKKSLRQQISDKEQEIA
                     QEYNFFPFESFFREKILA"
     gene            complement(230880..231884)
                     /locus_tag="JPFEBOIG_00207"
     CDS             complement(230880..231884)
                     /locus_tag="JPFEBOIG_00207"
                     /inference="ab initio prediction:Prodigal:002006"
                     /codon_start=1
                     /transl_table=11
                     /product="hypothetical protein"
                     /protein_id="X:JPFEBOIG_00207"
                     /translation="MEDKFQELFEIRDSRINVREIMEEIESKLKKNPSTKEDIEKLTH
                     WKFSPPSPEGYRDFDPSEIAHLFEKGISPPKFTNPKLRFVKGPLKWLLIRFAEFYSFL
                     DKKLSENRTRAFYSVLHELILIRSENQNLKRKMESFYSEFLEWNQAIGKEVRPEFLWA
                     NENLYSEDSTQESENFLLESVDPSEKVLVLSPGWGKMLKQLLKLGAKFDSISWNKSCA
                     EFIKNSITTNIQLEEPGEIPKSCSEYSKIIISENLSIHPHWLIEKALKTLSLKVSPGT
                     EIRFRFSNENSNYPSPFLPLRLTRVQEPLIRDYLKQLGFRNIIEKKSEDGFTVLSFRK
                     "
     gene            231970..232935
                     /gene="rmd"
                     /locus_tag="JPFEBOIG_00208"
     CDS             231970..232935
                     /gene="rmd"
                     /locus_tag="JPFEBOIG_00208"
                     /EC_number="1.1.1.281"
                     /inference="ab initio prediction:Prodigal:002006"
                     /inference="similar to AA sequence:UniProtKB:Q9HTB6"
                     /codon_start=1
                     /transl_table=11
                     /product="GDP-6-deoxy-D-mannose reductase"
                     /protein_id="X:JPFEBOIG_00208"
                     /db_xref="COG:COG1089"
                     /translation="MKCLITGAGGFVGSYLLKELKRSYTDFLGIGIQSGPNITEDLEL
                     PKSYRSVVCDIRNLNQVCSIIHEFSPDVIFHLAAQPFVPKAVEDPGETLEINIHGTLN
                     LLESLRSLKKKVRFVYISSSDVYGNVPESYLPVTESVVPAPLNPYSSSKYCAEIYCLQ
                     YHRWIQDLEIVIARPFNHTGPKQGLNFVIPNFCSQVLKALKRPESERKILVGDLSSSR
                     DFLDVRDVVCAYRILAERGKPGEIYNICSGKEVIIRDVLDGIISTSGQKIPVEVDSTR
                     FRPAEMRRLFGDNQKLRQLGWEPRFELLDTIQDIYNSIEHSSLIY"
     gene            complement(233941..234774)
                     /gene="ctaB"
                     /locus_tag="JPFEBOIG_00209"
     CDS             complement(233941..234774)
                     /gene="ctaB"
                     /locus_tag="JPFEBOIG_00209"
                     /EC_number="2.5.1.141"
                     /inference="ab initio prediction:Prodigal:002006"
                     /inference="similar to AA sequence:UniProtKB:Q3J5F9"
                     /codon_start=1
                     /transl_table=11
                     /product="Protoheme IX farnesyltransferase"
                     /protein_id="X:JPFEBOIG_00209"
                     /db_xref="COG:COG0109"
                     /translation="MLKPRVTSLVLATIIPGLYLASEQSPSGFLIAITLFGTFLMSSA
                     SFIFNQVIEKDRDAKMKRTSNRPIPSGRISVVQATLVGIAMMGSSFYVLAVYVNLLTA
                     LCAFAALISYVFLYTIFLKPRTTQNIVIGGVAGCVGPLIGYAAIGNSLPVQAWSLFMM
                     IFLWTPAHFWALAIFLKEEYSDADFPMLPVVKGIHQTTKSIFFYTILYSIACVSFYFL
                     ESSMGFLYLIVSLIVCIWMGILSYQLIQNPEPQSARKFFFFSILHLFIINITIVVDHL
                     I"
     gene            complement(234829..235776)
                     /gene="ctaA"
                     /locus_tag="JPFEBOIG_00210"
     CDS             complement(234829..235776)
                     /gene="ctaA"
                     /locus_tag="JPFEBOIG_00210"
                     /EC_number="1.3.-.-"
                     /inference="ab initio prediction:Prodigal:002006"
                     /inference="protein motif:HAMAP:MF_01664"
                     /codon_start=1
                     /transl_table=11
                     /product="Heme A synthase"
                     /protein_id="X:JPFEBOIG_00210"
                     /translation="MNSNSDISSKFSLFYKVSLFLSVLIFLNLLYGPLVRATGSGLAC
                     PDWPFCFGKIFPTFDFQIFMEVSHRYYSAFLGLILLCLTIWTFADKILRKEFGIYLGI
                     AILLLISQINLGRLTVTLKLDPTSVNLHLLNAIAFFLVILTVSINSREKVLHQSEHFI
                     ETTHLFRKDNILYFILLIGIVIQIILGGRVSSHYAGLACPDFPTCWGQWIPDNPLEIV
                     KIQVFHRFGAYAVVLLLVAALSFAIWKNFPTTSRRFLQISMYLVVAQVILGILNIFFG
                     LPKLITALHTGFAVLLLTSTYLSLISRVVVLTNERRAEK"
     gene            236026..236178
                     /locus_tag="JPFEBOIG_00211"
     CDS             236026..236178
                     /locus_tag="JPFEBOIG_00211"
                     /inference="ab initio prediction:Prodigal:002006"
                     /codon_start=1
                     /transl_table=11
                     /product="hypothetical protein"
                     /protein_id="X:JPFEBOIG_00211"
                     /translation="MTQQSGYNRPGFWTFIIVLLGNLAFFAYLSFLHPGVKEHSLNLP
                     ANIQAK"
     gene            236204..237043
                     /locus_tag="JPFEBOIG_00212"
     CDS             236204..237043
                     /locus_tag="JPFEBOIG_00212"
                     /inference="ab initio prediction:Prodigal:002006"
                     /codon_start=1
                     /transl_table=11
                     /product="hypothetical protein"
                     /protein_id="X:JPFEBOIG_00212"
                     /translation="MAFRKSLISGIAFCLFTVSIYSYDPAARFDKNEKPKELEGVGVQ
                     EKLGNQLDLSLSFRDETGKSILLSSFFKRDKPVLLSLVYYKCPTLCNFHLNGVTDVLK
                     KLSWEVGNEFEYVAVSFDPKETFDLASAKKNAYLKEYARGNGQGWHFLTGDQKEITAL
                     AESVGFSYKWNSENEQWIHSSVAYIITPSGKISRYLHGITFDERTLKLSLLEASDGKI
                     GDFTDQFALFCFQFDPGKNTYTLYAYNIMKLGGFFTLLIMAAFLIPFWIRHNRNSELI
                     RKE"
     gene            237054..238055
                     /gene="ctaC"
                     /locus_tag="JPFEBOIG_00213"
     CDS             237054..238055
                     /gene="ctaC"
                     /locus_tag="JPFEBOIG_00213"
                     /EC_number="1.9.3.1"
                     /inference="ab initio prediction:Prodigal:002006"
                     /inference="similar to AA sequence:UniProtKB:Q04441"
                     /codon_start=1
                     /transl_table=11
                     /product="Cytochrome c oxidase subunit 2"
                     /protein_id="X:JPFEBOIG_00213"
                     /db_xref="COG:COG1622"
                     /translation="MTWLNLITATSFMPVQASEVAKNVDHLYLFLLVSSLISFVILIG
                     GMTWFIFKYRRKTDSDKTAYITHNTLAEFLWSFIPLVIMIVIFWWGWRIFADLRSVHE
                     KGDIEIHVTARQWQWTFKYPNGVTIVSPNATEKLNTLFQPNGIYVPVGKTVRLVMTSQ
                     DVLHSFYVPAFRNKMDAIPGRYTTLTFTPTEKGDFVVYCTEFCGTSHSNMLSAIRVVD
                     NETFDKWYAEAGNVDLSKIPPTELGKKLYAEKACAGCHSTDGSRLVGPSYKGLFGSTR
                     EFESGPGVIADENYIRKSILQPTAQVVKGYPPAMPSYQGQLSDDEINALIEYIKTLK"
     gene            238066..239670
                     /gene="ctaD"
                     /locus_tag="JPFEBOIG_00214"
     CDS             238066..239670
                     /gene="ctaD"
                     /locus_tag="JPFEBOIG_00214"
                     /EC_number="1.9.3.1"
                     /inference="ab initio prediction:Prodigal:002006"
                     /inference="similar to AA sequence:UniProtKB:P31833"
                     /codon_start=1
                     /transl_table=11
                     /product="Cytochrome c oxidase subunit 1"
                     /protein_id="X:JPFEBOIG_00214"
                     /db_xref="COG:COG0843"
                     /translation="MSTATASHTDNYLNHEKGIWSWLTTIDHKRIGIMYFFAIMSFFL
                     LGGIFALLVRLELFTPGQTLGFVTPDIYNRMMTYHGAIMVFMVIVPGIPAIFGNFILP
                     IQLGAKDVAFPRLNLASWYIFMTGAGIAAFSLFTQKVDTGWTFYTPYSISNSVSNGVI
                     MLVMGAFVMGFSSILTGLNFIVTTHKLRAPGMTMNRIPLMVWALYATSIIQVLATPVL
                     AITLLLLVAERTLGVGIFDPTLGGDPVLFQHFFWFYSHPAVYIMILPAMGVISELVAT
                     FSKKVIFGYTAIAYSSLAIAAVSFLVWGHHMFVSGQSEFAGVLFSFITMLVGVPTAIK
                     LFNWISTMYKGSVRLDAPMLFAIGFMFLFTIGGLTGVFLASTGMDVHFHDTYFVVAHF
                     HYVMVGGTLMAVMGALIYWFPKVTGKMTSDLLGRISWVFIFTGFNVTFFPQFILGSMG
                     MPRRYYDYLPEFTGLNQISTIGSWLIGTGFLVGLIAVIHGLIAGKTAGDNPWGGKTLE
                     WTISSPPTHENFEKTPVITGGPYEYR"
     gene            239657..240301
                     /gene="qoxC"
                     /locus_tag="JPFEBOIG_00215"
     CDS             239657..240301
                     /gene="qoxC"
                     /locus_tag="JPFEBOIG_00215"
                     /EC_number="1.10.3.-"
                     /inference="ab initio prediction:Prodigal:002006"
                     /inference="similar to AA sequence:UniProtKB:E0TW65"
                     /codon_start=1
                     /transl_table=11
                     /product="Quinol oxidase subunit 3"
                     /protein_id="X:JPFEBOIG_00215"
                     /translation="MSTAKHFHHAHHFESAEHQYDASKQGIWLFLVTEILMFGALFVG
                     YTIYHSLYPEIFHAGSHHLSVPMGAFNTVVLLFSSFTMALGIHYVQVDKKKEAIIALA
                     VTVLCALTFMVVKYFEYTSKIHHGLLPGKFFTNTEMADIKNAAMFFGFYFVMTGIHGS
                     HVLIGAGLIIWVMIKVIKGEVNSSYYTPVEGVGLFWHVVDLIWIYLFPLLYLVG"
     gene            241835..242134
                     /locus_tag="JPFEBOIG_00216"
     CDS             241835..242134
                     /locus_tag="JPFEBOIG_00216"
                     /inference="ab initio prediction:Prodigal:002006"
                     /codon_start=1
                     /transl_table=11
                     /product="hypothetical protein"
                     /protein_id="X:JPFEBOIG_00216"
                     /translation="MKKTLILGIILLMTMIGCKPCSDLEAKICTDLGAKCEKWKSMGK
                     PGLPPEDQDQYRSGKRKLIGILLESVGLMERNAQACQGLSSNYEAIISSLKKSVE"
     gene            242796..243473
                     /locus_tag="JPFEBOIG_00217"
     CDS             242796..243473
                     /locus_tag="JPFEBOIG_00217"
                     /inference="ab initio prediction:Prodigal:002006"
                     /codon_start=1
                     /transl_table=11
                     /product="hypothetical protein"
                     /protein_id="X:JPFEBOIG_00217"
                     /translation="MQNIDYSRRLKQSTVRPPVRENTDFSRTIQTVQHHKKSGSPIQI
                     FSSTRSAFVLLLGSISLFTAGIVVGLKLDQKEESFAQNEIQTTLRNVPSHEKKNEIRS
                     LFFSNQKNEEPEPLKNQESLLKLNSKESISGVNGDSKILYPPQAGETNYLVVVGTSDS
                     LQAVGLGRRILMARNEFKGRIFRSSKGELYLGYFYSEEEAKEALEKIQPLNDPLFHSA
                     KVRALKL"
     gene            243511..244104
                     /gene="carD"
                     /locus_tag="JPFEBOIG_00218"
     CDS             243511..244104
                     /gene="carD"
                     /locus_tag="JPFEBOIG_00218"
                     /inference="ab initio prediction:Prodigal:002006"
                     /inference="similar to AA sequence:UniProtKB:A0R561"
                     /codon_start=1
                     /transl_table=11
                     /product="RNA polymerase-binding transcription factor
                     CarD"
                     /protein_id="X:JPFEBOIG_00218"
                     /db_xref="COG:COG1329"
                     /translation="MCYFLKQSFNGSYHTYLAAKKKNSEIEHKVGDYVVYPIHGVGEI
                     LEISKKNILGKKKDCYVLEIQGSKMKVMIPVDKAEQVRIRPIIDKKEIKKVIALLKKD
                     EVDTEEDWKIRYQNNLNKIKSGSIYEVGEVCRNLFRRASGKELSIMERKLYESAYNLV
                     KMEVALSKGVTQEEAGNLVSDVLASTLSPSEKKAEEE"
     gene            244146..245177
                     /gene="yacL"
                     /locus_tag="JPFEBOIG_00219"
     CDS             244146..245177
                     /gene="yacL"
                     /locus_tag="JPFEBOIG_00219"
                     /EC_number="3.1.-.-"
                     /inference="ab initio prediction:Prodigal:002006"
                     /inference="similar to AA sequence:UniProtKB:Q06754"
                     /codon_start=1
                     /transl_table=11
                     /product="putative PIN and TRAM-domain containing protein
                     YacL"
                     /protein_id="X:JPFEBOIG_00219"
                     /db_xref="COG:COG4956"
                     /translation="MIHFYKVLTSLFLSGITFAVTHKQAGDIYLAGPIAGVVLLVSFI
                     LLYGESNFFPKLKADVLFCAGLGALLGLAIAWFVGAAVHFEELNVAFYFLFALFGILS
                     GVAFAKEPGLGIFGGGGSGNGFGVGIEKEEVRDKILDTSVVIDGRILDIADTHFLDGP
                     LILPNFVLREIQLISDSSDPIKRARGRRGLEMLNKLQRKGSIEVKITYKDYSDTREVD
                     AKLIKLARDTGGKIVTNDFNLNKVAELQGVKVLNLNTLANALKPVVLPGEELGIQVIK
                     EGKDENQGIGYLEDGTMVVIENGGHLVGKEVKVTVTSIIQTAAGKMIFTKANSNGVSE
                     KGNRQPHSS"
     gene            245239..246831
                     /gene="pckA"
                     /locus_tag="JPFEBOIG_00220"
     CDS             245239..246831
                     /gene="pckA"
                     /locus_tag="JPFEBOIG_00220"
                     /EC_number="4.1.1.49"
                     /inference="ab initio prediction:Prodigal:002006"
                     /inference="similar to AA sequence:UniProtKB:A6VKV4"
                     /codon_start=1
                     /transl_table=11
                     /product="Phosphoenolpyruvate carboxykinase (ATP)"
                     /protein_id="X:JPFEBOIG_00220"
                     /db_xref="COG:COG1866"
                     /translation="MQAQTQVKGLKELGLEPSEIFHNLSYDEIYEHEKKNGETVVSSN
                     GTMMVDTGIFTGRSPKDKYFVDEPSSNGNIWWSHINFKVSEAIFDELYKKCVNYLSHK
                     KLYVFDGYAGANPETRVSLRVVSEKAWQHHFCTNMFLRPTKEELVGLDPEFTIINACG
                     IKNENFKQHGMNSEVFVIFHLAKKICIIGGTEYGGEMKKGIFSVMNYKLPLQGILSMH
                     CSANVGQDGDTALFFGLSGTGKTTLSTDPNRKLIGDDEHGWDDNGIFNIEGGCYAKVI
                     NLDPKTEPDIYEAIRKDALLENVVYDPQTKIVDYSSAAKTENTRVSYPIFHINNIQVP
                     SKGGHPKTIIFLTYDAFGVLPPVSKLSIEQAMYHFLSGYTAKVAGTERGIKEPTATFS
                     ACFGAAFMTLHPTKYAKLLGEKMKKHNVRAYLMNTGLVGGSYGVGKRMNLPSTRKIID
                     EILNGNIEKSEFVTHPVFQVAYPKTISGVDSAILDPREAWTDKAAYDQTAKKLGEMFI
                     KNFKQYAEGSKDFDFTAFGPKI"
     gene            complement(247666..248406)
                     /locus_tag="JPFEBOIG_00221"
     CDS             complement(247666..248406)
                     /locus_tag="JPFEBOIG_00221"
                     /inference="ab initio prediction:Prodigal:002006"
                     /codon_start=1
                     /transl_table=11
                     /product="hypothetical protein"
                     /protein_id="X:JPFEBOIG_00221"
                     /translation="MNLKFIFFTQKILFKSIILFLTAISFSYCVKESLPANIPSSAKF
                     QKEFNAYVLSEPGRRRVYYDNGKIYQDCSINELGLENGLCKIYSKYEDRILAKGNYEN
                     GVRRGEWIWNFDNGNLYIRQNFGKGSRKPEVMMNGDEGNEEGLFERFYENGQLELKGN
                     YTEGYRDNLWQKYFPDGELEYTGYYKNGKKVKTWFYYYPTHKTEAIEVFDDNGNFISR
                     TTYFPNGTINCEMKKGLEPVCQTSISSK"
     gene            complement(248443..249237)
                     /locus_tag="JPFEBOIG_00222"
     CDS             complement(248443..249237)
                     /locus_tag="JPFEBOIG_00222"
                     /inference="ab initio prediction:Prodigal:002006"
                     /codon_start=1
                     /transl_table=11
                     /product="hypothetical protein"
                     /protein_id="X:JPFEBOIG_00222"
                     /translation="MAKKDLLKQAAGAHVRKTLGGEAKEEQIPSNQKEVPIPETWKEN
                     PSIFVETSSQKETLKEESENQKQITIKNKIDSPLKTYNQETKESPSIQNSSSAREEKY
                     LPKKNHLHRISSVMRLEDYTKPESPEREGSSRFLKIIGVILLVIAIWFFWPAKHEIYM
                     DIDKMTPEKVSGMSSQKEYHFSHGQDFFIYYKKGWSTPKKVRLTIYRTDGGKEEFSIQ
                     EKDFRKNFEKFQTYYDDTFFDQQGSYEVEIRDEDGELLVSKKFTID"
     gene            complement(249230..250006)
                     /gene="soj_1"
                     /locus_tag="JPFEBOIG_00223"
     CDS             complement(249230..250006)
                     /gene="soj_1"
                     /locus_tag="JPFEBOIG_00223"
                     /EC_number="3.6.-.-"
                     /inference="ab initio prediction:Prodigal:002006"
                     /inference="similar to AA sequence:UniProtKB:P37522"
                     /codon_start=1
                     /transl_table=11
                     /product="Sporulation initiation inhibitor protein Soj"
                     /protein_id="X:JPFEBOIG_00223"
                     /db_xref="COG:COG1192"
                     /translation="MKQILCIANQKGGVGKTTTAVHLAFGLALKKERVILLDLDAQGN
                     ATSVFIKENSYSFHSEEGREKSLYKIFRDGGDLREVLIPTRIQGLKIAPSHPSLAEVD
                     VMLSGKIDGFFQLRDSLELIKDDFDYVIIDCPPSLSMITLNAFVASTGLLVPLQVSKF
                     SLDGIEAILEAHKNTVKRFNPSLKVLGAVLTMFNPRTTLSQTLEPMIEPYLKLFSSRI
                     PPSVSVEEAHMMKQTLFEYQPKGKAAQSYQSFVEEVLELG"
     gene            250120..251580
                     /gene="gatB"
                     /locus_tag="JPFEBOIG_00224"
     CDS             250120..251580
                     /gene="gatB"
                     /locus_tag="JPFEBOIG_00224"
                     /EC_number="6.3.5.-"
                     /inference="ab initio prediction:Prodigal:002006"
                     /inference="similar to AA sequence:UniProtKB:O30509"
                     /codon_start=1
                     /transl_table=11
                     /product="Aspartyl/glutamyl-tRNA(Asn/Gln) amidotransferase
                     subunit B"
                     /protein_id="X:JPFEBOIG_00224"
                     /db_xref="COG:COG0064"
                     /translation="MAEFETIIGLEVHAQLNTESKIFSTSATKFGSPPNSQTNPVCLG
                     LPGALPVLNEFALEKAIMAGLAFGCDITLFTKFDRKNYFYPDLPKGYQISQFDKPICT
                     GGGVTFTIKGEDSARYVRLTRIHLEEDAGKLIHSADPNIPQSYVDLNRAGTPLIEIVS
                     EPDMRSSDEAYYYLNSLKSVLKYIRVSDCNMEEGSLRCDANVSIRPKGSDKFGTRVEI
                     KNLNSFKAVKAAIDYEVEWQKEMALEGKTFQQQTKLWDSVANKTVTMRTKEMSHDYRY
                     FPDPDLPVIILQKETVESVRSKLPELPNERKNRFVEKLGLPKYDAEVLTAEREVADYF
                     EDALKVSGDAKKTSNWVKDEILGIVNKENITISEFSVSARRIGELVKLIADGKISGKI
                     AKTVFEELLTSDKDAETIVTEKNLIVVRDDKEIERIVDEAIANNQDAVTKYKSGKDRA
                     LGAIVGYVMKVSKGKADPELVNQMLLEKLGPLPPKS"
     gene            252904..256413
                     /gene="dnaE"
                     /locus_tag="JPFEBOIG_00225"
     CDS             252904..256413
                     /gene="dnaE"
                     /locus_tag="JPFEBOIG_00225"
                     /EC_number="2.7.7.7"
                     /inference="ab initio prediction:Prodigal:002006"
                     /inference="similar to AA sequence:UniProtKB:Q9XDH5"
                     /codon_start=1
                     /transl_table=11
                     /product="DNA polymerase III subunit alpha"
                     /protein_id="X:JPFEBOIG_00225"
                     /db_xref="COG:COG0587"
                     /translation="MQDFAHLHLHTNYSMLDGAIRIKELMQHVKECGMSSVAMTDHGN
                     MFGAVEFYNEAIKQGIKPIIGSEFYVSPNRKQETEMVKIADGNAYHLILLAKNEEGYK
                     NLIRLSSKSYTEGFYKKARIDYDLLDRHSEGLVCLTACLAGEVNRKILEGKIDESFQL
                     AGKLNEIFRKEDFYMEIQNHGIPEQMTVAKQVYEFGKKTGIPLVVTNDSHFLKKNDQE
                     AQDILLRIGMQKRITDPMEFGFNGEFYVKNGDEMAKIFPEIPEAFYNTLEISNKVNLK
                     LQFGNYLLPEFEVPEGYDADSYLEKLIWEGIERKYLNLSPEIKERVIFELNTIKNMKF
                     AGYFLIVQDYINYAKRNGIPVGPGRGSAAGSIVAYALGITNVEPLQHNLLFERFLNPD
                     RKDMPDIDTDFCVERREEVINYIRRRYGEEKVGQIITFNSLAAKAALKDVARVLNLPF
                     GEANEMTKAFPNKLGMSISEALSTSSELKNFSEKDDINHKIFAIAQRLEGNYRQPGRH
                     AAGVVISPYPLEEVVPLSTVAEKEKPGVRAIVTQYDKNNLESIGLIKMDILGLKNLTT
                     LDYAIKLIEQRRGIRINLDEISYDDANTYSLLRKANTLGIFQLESTGITDLVAKSQVS
                     NFDEIVALIALYRPGPMGEGMLDEYLDRKSGKKQVTYPHPSCEPILKETFGVPVYQEQ
                     VMSISRVVGGFSVGDSDVLRKAMAKKKADLMDKLKVQFVEGAVKQGIQEKVAKDLFEQ
                     LERFGGYGFNKSHSVAYAIITYQTAYLKANYTIEYLTALLASDHGKTTDIVKYINNAR
                     EMGIQILNPDVSESQASFSVIDNTTIRFGLSAMKGVGETAANSIIQARTKVGSFRTLQ
                     DFALNIDTRLINKKVFEALIQAGALDSFGYTRKCLFESVDSILTFAQKEQERANEGQF
                     SLFGNEESSFSLNLPKDALEWEIDEKLKREKAIAGLYLSGHPLDKYEKQLKSLKTIPI
                     EKFDDLKSGTKVEVAGVISSKNIKLSKRNEEFANFKLEDRTGEIECVAFAKTYQKYKE
                     FIKEDQAIFIKGDLDKIEVGDAELRGQVKVNSIEILDDATIEDKLEKSLHLRLEERHT
                     EDPELVPKLYALLACYKGESSVYFHIVENQEEKRVIRAHDTYSIQPINELFLRLADLL
                     GDRSVFYSVGEQLKVINKSQAAG"
     gene            complement(257388..258287)
                     /locus_tag="JPFEBOIG_00226"
     CDS             complement(257388..258287)
                     /locus_tag="JPFEBOIG_00226"
                     /inference="ab initio prediction:Prodigal:002006"
                     /codon_start=1
                     /transl_table=11
                     /product="hypothetical protein"
                     /protein_id="X:JPFEBOIG_00226"
                     /translation="MKKFLLIIIWTAFHLSMEAENNKVLNYLVPVKTDQLENKITSTF
                     GESRGDHFHNGLDISSANEPVLAMADGKVLYSRYTEDHPFEDELGTGNSVWLDHGSGN
                     FTAYYHLKDGRISKLLKPDGIKAGDKIGITGNSGHSSGAHLHFVVLRKYGLEILDPMK
                     FLSPIPDSSAPEISSLLVHVNGKFTNINDGDNINLSKEFPFTISIIDAGEKKSQRRGI
                     TKVQYFLNGETLQSADFSALQYSASEWKNPDGFSFTNLYYKDQYLVGNLNLKSGENTI
                     KVVAWDFRGNVSERSFTFYVSRI"
     gene            258325..259230
                     /locus_tag="JPFEBOIG_00227"
     CDS             258325..259230
                     /locus_tag="JPFEBOIG_00227"
                     /inference="ab initio prediction:Prodigal:002006"
                     /codon_start=1
                     /transl_table=11
                     /product="hypothetical protein"
                     /protein_id="X:JPFEBOIG_00227"
                     /translation="MNLSKDKTLDLVSRCGDGEEDALRQFFEIYSEDIYNFPMKIFHL
                     SEDDAGDFFIYAFERLKTGSRFGSFKGKSSFRTWFYSVLRNMLIDWQRTKRELKVTNL
                     GKISKEGKEYATIEDEPDTRPEMQEEASEFSDRFNQALEEIGVDKRVIFKLSYIYYLN
                     LNEDEVQYLLEKTGLSPEALKEKILHLRAELSNREEENIRMEDKITSLYLNILELKEK
                     QQNTAKIAPILPMEVDKTSHALKKKYEQRKRLLEKKKKGHFLARTPYREVAELIGISE
                     GNVSVTLLRLIEKIQKKLDFSDLDF"
     gene            259266..259994
                     /locus_tag="JPFEBOIG_00228"
     CDS             259266..259994
                     /locus_tag="JPFEBOIG_00228"
                     /inference="ab initio prediction:Prodigal:002006"
                     /codon_start=1
                     /transl_table=11
                     /product="hypothetical protein"
                     /protein_id="X:JPFEBOIG_00228"
                     /translation="MDSGSEINQENELLLSLLSGEEAGSDIDIKLQNQLIQMEESIQA
                     GINASTLSYLYEASKKGKFSELQESIDLQKADLTGYLTKEIPEYLKRYVSLELARKSA
                     PKESIVVKLGKSGARIFESLVESLQINTRVDYAPSMRSALTKDPSEFVVFEEKVLDNS
                     KFTYQLVQETPETAFLSVKIESPNANSFQRVNLYKDTRFILSNQFNNEGIANFSGLRE
                     GKYTVEFQGKENSKSLDLFILLEV"
     gene            260138..261967
                     /locus_tag="JPFEBOIG_00229"
     CDS             260138..261967
                     /locus_tag="JPFEBOIG_00229"
                     /inference="ab initio prediction:Prodigal:002006"
                     /codon_start=1
                     /transl_table=11
                     /product="hypothetical protein"
                     /protein_id="X:JPFEBOIG_00229"
                     /translation="MLNLIIDRVGSVNVFNILDTSGSGSESHLQSTIDEDLILEYIKE
                     IENLVRVSNAVNSKGMNHKTLETEILHELKILGETFYDQFFPAPIQEKLRLTTEKYLH
                     LNIDPKLGVIPWELLHDGTCFLSDKFFIGKTVRGESSQNLFKEKEKLRMLIVADPTED
                     LEWAQKEGEQLFRVLSEKVSSSRLEIEFIGGRQVTKLKLLSLIKGKNIIHYSGHLYFS
                     DDPLENGWQISESKILKAREIKNSGFNTDLVFSNSCQSNSNASRTLNSDLMNNFAGAF
                     LMSGIKSFIGTNWEIIDNQNTIDFTIQFYSYLFSDKSIGESLFLAKEYARRTFDTNDL
                     TWTNYSLHGIPNQQVILDPTKGKTIQKIINPTLISKFYPSNIAVSYYSFIQKQKEETE
                     SPFELIRSLIDSFEEFSKIVGGIIFSDHQHHSLGKYIPNNPDDAVEVKKWWELIYQCL
                     LDFRKLEISPLISNIQEVLQVNKDTIQKMIQWIELYRRGQILRDSADGYLISFQYYYE
                     NLLMELEELEKTSIFLVSTNSNNHLFFRGLKPETSLVVAPVVKQDYIGEQIEKFRGKV
                     IVFNENKMTIVPMLCSVIENSETKDLELSFPGFKSEKKSIQNT"
     gene            261972..262658
                     /locus_tag="JPFEBOIG_00230"
     CDS             261972..262658
                     /locus_tag="JPFEBOIG_00230"
                     /inference="ab initio prediction:Prodigal:002006"
                     /codon_start=1
                     /transl_table=11
                     /product="hypothetical protein"
                     /protein_id="X:JPFEBOIG_00230"
                     /translation="MSLCQPGKGNFSCGSCCGIFNLDLKPEEIQKLILERTEEFKNSV
                     DFQRPWTMAEYRKVREKKEESIGRKDEHTYNCPFLGAFEKKIGCMIHPTFSGDPLSQN
                     YSFYGSSICQGYECRNMERKSSLFWENLLGEMELDSFTYSAIASDYKTLDLIEETFFQ
                     KGISIEVLFQSKKDLLKRLILRKINQNVAMMNTSFEIPMEEKSGSAIQRLTQRLNLIS
                     APNLLNEINL"
     gene            264511..264834
                     /locus_tag="JPFEBOIG_00231"
     CDS             264511..264834
                     /locus_tag="JPFEBOIG_00231"
                     /inference="ab initio prediction:Prodigal:002006"
                     /codon_start=1
                     /transl_table=11
                     /product="hypothetical protein"
                     /protein_id="X:JPFEBOIG_00231"
                     /translation="MNSTERAFYGSPFWAQKGTFFKCSDKNESSYLQKVCFSDREKFS
                     PPKNRENSAQRFPMGRVGKLNTTLFMNRVVGWELSFTEDFVVIPTVDLEIQLFVGLVM
                     VGSEI"
     gene            complement(265193..266197)
                     /locus_tag="JPFEBOIG_00232"
     CDS             complement(265193..266197)
                     /locus_tag="JPFEBOIG_00232"
                     /inference="ab initio prediction:Prodigal:002006"
                     /codon_start=1
                     /transl_table=11
                     /product="hypothetical protein"
                     /protein_id="X:JPFEBOIG_00232"
                     /translation="MKTKLAKIIPFIILSFCLMNVSFEPIFYDPKDVDSMEALLEGSG
                     REHAAQWGIERGLISKIQLTSKVMEELNEKTIPSDAQLEATVDRISRILLGQKIMLFI
                     YGFLIFLSVTSFLALHHKAWFYTYLNRSLYLISVLPILMSLQYPLKSIPQTPIVGTIS
                     SLFLFVLTVLLIYMFFTISKVYENQADRFAVFQTAQNGEEGEFQSASSSKISWIPMLF
                     HFSGIMITGILLGNLIYIPIFLLQKHYSFEFGILLIVLLLLMMTFYIRNYFRMGKNEE
                     LTSTGNITLSVSYLQFRIIRNTIFIVFAVLGVTLFVVLLFTILSMNTWILDLASRRGL
                     "
     gene            complement(266210..267223)
                     /locus_tag="JPFEBOIG_00233"
     CDS             complement(266210..267223)
                     /locus_tag="JPFEBOIG_00233"
                     /inference="ab initio prediction:Prodigal:002006"
                     /codon_start=1
                     /transl_table=11
                     /product="hypothetical protein"
                     /protein_id="X:JPFEBOIG_00233"
                     /translation="MSSNQVYTFQFISKDTSLSVHILFTSVIDIQQAKIEKLEVVAVG
                     KSENIESVQLSVSTHKDIVKVCQKLKYEGKQLKNLTNRLVELFQTNGKSDDFMEQLIH
                     YFNGKDNDKIKYILNQVISQAAGNSKPDIQFFYTIIDRSRLNEENQKDIFEDSSLEEK
                     NEDTSSEPTSFEIKKPVETLEQFIPSGARVIPMKYVLSPVSGIQISTLKPGDKIMIQL
                     LKSDSSSQSIIETMKLETPEGQIRPLPGTVVASKNNGVENETVIQIGSDIFGKIYEEE
                     NSIKVRPYSGEKPILIGEKSSSPKNKTKISETQEDSGLMITILIALGILGISMTAIFS
                     FLF"
     gene            267350..268723
                     /gene="lolE"
                     /locus_tag="JPFEBOIG_00234"
     CDS             267350..268723
                     /gene="lolE"
                     /locus_tag="JPFEBOIG_00234"
                     /inference="ab initio prediction:Prodigal:002006"
                     /inference="similar to AA sequence:UniProtKB:P75958"
                     /codon_start=1
                     /transl_table=11
                     /product="Lipoprotein-releasing system transmembrane
                     protein LolE"
                     /protein_id="X:JPFEBOIG_00234"
                     /db_xref="COG:COG4591"
                     /translation="MKVNLFRGSLIFLVTSRYIRGSRVAGLLSLKSRLSFIVMAVGVS
                     LLIVVLSIFNGFQRQVKESLWQGGPHITVENKFDSGDIKNYEKIIAWLSRNPYLKDRI
                     VSIGGSITSHGLIQNTNSFIPIMVRALPVENIHDLVGNKLTNFPRIVHHSREEIARYN
                     VENQVLIGKEMAGIYDFDLGANLTMAVPGGRFSLGKGVDVSIKTFRTVGFFKTGYYNY
                     DTHYVFLSLPVAQKFFNLKDSVNQIAIKVKSLDDLQNCKKEILKEFRNPDFENEIGYS
                     ASFSVRTIAEEQENFFTALKLEKTIISIIVFLFIILAALGMVASVYSLVRAKRKSIGV
                     LKALGLPSSGVLLIFTLNAMVVGVLASLVGGVSGIFIASNLETIVNGLSELINMVGYY
                     FYHSEWTNVELVPKDVYYFDHIPVDIDISFIFMVTTAATILSGIAGYFPARWAAGLNP
                     VDTIRND"
     gene            268725..269402
                     /gene="lolD_1"
                     /locus_tag="JPFEBOIG_00235"
     CDS             268725..269402
                     /gene="lolD_1"
                     /locus_tag="JPFEBOIG_00235"
                     /EC_number="3.6.3.-"
                     /inference="ab initio prediction:Prodigal:002006"
                     /inference="similar to AA sequence:UniProtKB:P75957"
                     /codon_start=1
                     /transl_table=11
                     /product="Lipoprotein-releasing system ATP-binding protein
                     LolD"
                     /protein_id="X:JPFEBOIG_00235"
                     /db_xref="COG:COG1136"
                     /translation="MSLIKVRNLVKNYHILDKEFKILDHLDLDVEEGEIVSVEGKSGI
                     GKSTLLNILGSMDSSDSGEVNVCGVLLDQISEIGKEKFRAEKVSFIFQHHLLLPDFTA
                     LENVSIPLLINGIQPGKARQMSIEMLDRVGLRERHDNFPSQLSGGESARVGVARALVA
                     GKKLVLADEPTGNLDRENSRNLMALILELQKEFRFSMVIVTHDMELASLVHKRNQLSG
                     GKLQPIL"
     gene            complement(270472..271143)
                     /locus_tag="JPFEBOIG_00236"
     CDS             complement(270472..271143)
                     /locus_tag="JPFEBOIG_00236"
                     /inference="ab initio prediction:Prodigal:002006"
                     /codon_start=1
                     /transl_table=11
                     /product="hypothetical protein"
                     /protein_id="X:JPFEBOIG_00236"
                     /translation="MKKRRSLFNKPNSIQKQILKKILRLFYFVFILSILFTNITCEQN
                     TKNKIQKVLSNRQIPVEEKIRQTSFLLLGDRLKEIEISPNFAPDGSATGSLVITLSVG
                     GNTALTFLGQKEYKERMKLEAALLSFRVLQTLKGLPIESLRVSIVKPYYVKNSETDSI
                     EEFEVFRAKMEKNSLTRIQGFETVDSFAADSYDSPEPEVLDVMVQIVQTWKVELDELN
                     RVELN"
     gene            271675..271959
                     /locus_tag="JPFEBOIG_00237"
     CDS             271675..271959
                     /locus_tag="JPFEBOIG_00237"
                     /inference="ab initio prediction:Prodigal:002006"
                     /codon_start=1
                     /transl_table=11
                     /product="hypothetical protein"
                     /protein_id="X:JPFEBOIG_00237"
                     /translation="MKPKKISNDDLESLITGVKSQSIEVVGNYLYKGFRIQVSKYNLS
                     GAERVQLLYQKRRNNGLCIVCGNKVTKKNPSSGKLYRLCEHHRKTIDKKK"
     gene            272177..272815
                     /locus_tag="JPFEBOIG_00238"
     CDS             272177..272815
                     /locus_tag="JPFEBOIG_00238"
                     /inference="ab initio prediction:Prodigal:002006"
                     /codon_start=1
                     /transl_table=11
                     /product="hypothetical protein"
                     /protein_id="X:JPFEBOIG_00238"
                     /translation="MIKKSGLEINFKLNFLLGYSAFQLIKPSNRLETVFTFPKTTQKG
                     QNTTFLRVIVSFLILFCFAGSLSANSLFETQAENLLRIAEEAYKDRKFHKSIEEIKNF
                     LILYPSSKFKNKAYQVLKDNYSRLGCPEKVLEINLYQYAQEPTSSLGLNALFEAGKLY
                     LEIGEENKAKEVFKSICNQSFSRELAEKASLELSEREILNDSHTEIQECAEK"
     gene            272901..274118
                     /locus_tag="JPFEBOIG_00239"
     CDS             272901..274118
                     /locus_tag="JPFEBOIG_00239"
                     /inference="ab initio prediction:Prodigal:002006"
                     /codon_start=1
                     /transl_table=11
                     /product="hypothetical protein"
                     /protein_id="X:JPFEBOIG_00239"
                     /translation="MSTGIFQIVNFQKGSYIIVEGKKDSPSFFIIREGKVKIGRENPV
                     VGEDPNSVQGPGDFFGVVAAMSQHAQIESAVALTDVSVIEVSYDQFGTLIQRNTPVAM
                     KIIRYFSMKLRQFDQTITRLTFRSAVEEDPNELYNIGENYFNQKNNHHAAYAFQKYLQ
                     YLPNGPFATQAKLKLQTMNQPMQSPVIDLTKFNRMYADNEMIFCEHEPGRELYIIQNG
                     KVKITKIVDKNEVLLAVLQNGDIFGEMALLDNKPRSASAIAWGHVQLLAINKANFEGM
                     VKAQPQLATRLITLLSERIWTAYKQLANLMINDPQGRIADTLLTLVEKNRIKITPKVL
                     YNFEIGTKDLIKMVGLSYPKDENLVLDLLTKNKWIKLDQGKLSCTDLVELEKLVHVYR
                     KKSQMENKLKKRV"
     gene            274139..274825
                     /gene="alkA"
                     /locus_tag="JPFEBOIG_00240"
     CDS             274139..274825
                     /gene="alkA"
                     /locus_tag="JPFEBOIG_00240"
                     /EC_number="3.2.2.21"
                     /inference="ab initio prediction:Prodigal:002006"
                     /inference="similar to AA sequence:UniProtKB:P37878"
                     /codon_start=1
                     /transl_table=11
                     /product="DNA-3-methyladenine glycosylase"
                     /protein_id="X:JPFEBOIG_00240"
                     /db_xref="COG:COG0122"
                     /translation="MSSPNSSQSTNFKKRSSNVLENREVRLKKASSWLRKKDPITKKL
                     IDSIGLCKLKTIGTPYQVLIKSVLGQQLSVKVALTFERRLISLVGSKKIPSPEQILKI
                     PNDEMRKIGVSQAKTETIKRIAEAYLKRSITDSKLHKLEDSDVLKLLCSIKGVGPWTA
                     EMVLIFALDRWDHFSINDLILRKSVEKHYGISKDNKKEIQLFLNTYSPYRTILSWYLW
                     ADIDGGEGWG"
     gene            275674..276423
                     /locus_tag="JPFEBOIG_00241"
     CDS             275674..276423
                     /locus_tag="JPFEBOIG_00241"
                     /inference="ab initio prediction:Prodigal:002006"
                     /codon_start=1
                     /transl_table=11
                     /product="hypothetical protein"
                     /protein_id="X:JPFEBOIG_00241"
                     /translation="MMRNLIVVFILLQACSAEHLYNFSNPETREYWFRFLIQQGDIIS
                     EIDMETEIRTETIGFETEVSDEDLDSLDLQWTLLQGAPRARTYGVNVGTDRNDFIYVA
                     GDTNEALFQEQLIGRRDVILGKYDSHKNIIWRRQIGASQALLQVKDFGVDPNGNSYIL
                     GLTWNDFAGPASGKSELFLIKFNSEGTQIWAKRVGNRGLYDMYPHKMAIDQLGNSYVI
                     GNSTGSFEGNTTRGCTFILKFDTNGNQIWVK"
     gene            276427..277110
                     /locus_tag="JPFEBOIG_00242"
     CDS             276427..277110
                     /locus_tag="JPFEBOIG_00242"
                     /inference="ab initio prediction:Prodigal:002006"
                     /codon_start=1
                     /transl_table=11
                     /product="hypothetical protein"
                     /protein_id="X:JPFEBOIG_00242"
                     /translation="MITGAIIIPNGVTIDKVTGNIYMTGSGNVNFETFSSLSADTSFL
                     FIFKYNSNGSRQFFAQLGFTSSITEGISISLDPLSNVFVGGKTNFDLESGEQTNFRGF
                     LVKYDSSGVLQWIRYFGPIHLDKQTVVNAILTDEVGNVFLTGRSNANLLDEVQSSIGN
                     ENLFLTKHNSSGEIKWFQQVGTAETSINSRGLARDSEGSIYCTGYSNGSINKVSKIGF
                     QDLFLLKYR"
     gene            277184..277879
                     /locus_tag="JPFEBOIG_00243"
     CDS             277184..277879
                     /locus_tag="JPFEBOIG_00243"
                     /inference="ab initio prediction:Prodigal:002006"
                     /codon_start=1
                     /transl_table=11
                     /product="hypothetical protein"
                     /protein_id="X:JPFEBOIG_00243"
                     /translation="MNRNRNIIHVGLSDLFLPITVRSKSEIFQFQSNLEELGIEITST
                     NYAPNQNVLTRQLSQSVLTVQVLNAGPNITQLLVVSENPEVSLESIEEDFERVLEAFD
                     KVWSIQGKNVVKSDLTVRLLTDSSTEHAFGEIWEKRLRQSRDGLQQLGRPILGGGLRF
                     VLPPLNNQDPEDHGIEIKIESFFPDPRKVFMETIFLWSAPRIIHEKWGASDRIQKVIQ
                     YVEQHLIPFLDQT"
     gene            278177..278527
                     /locus_tag="JPFEBOIG_00244"
     CDS             278177..278527
                     /locus_tag="JPFEBOIG_00244"
                     /inference="ab initio prediction:Prodigal:002006"
                     /codon_start=1
                     /transl_table=11
                     /product="hypothetical protein"
                     /protein_id="X:JPFEBOIG_00244"
                     /translation="MKGVRPIFLPPLPWVSYFSELNVRTYVKTQGKPGVYFFSLDAGN
                     RIIVEVARKYFHLPYLNADIHFKREGIKKEFHCFRIDSRANPGEFHVLLRKFINRNKI
                     LWKIGSQKDIVFIV"
     gene            279110..279868
                     /locus_tag="JPFEBOIG_00245"
     CDS             279110..279868
                     /locus_tag="JPFEBOIG_00245"
                     /inference="ab initio prediction:Prodigal:002006"
                     /codon_start=1
                     /transl_table=11
                     /product="hypothetical protein"
                     /protein_id="X:JPFEBOIG_00245"
                     /translation="MLAHIRPNQLFCTDKDREQSLRTLGMMLELSEKCYVFGKYFFID
                     AFDSEEYPFLLRKGFDLMGIGMDSENVGNILKGYIISGSYEGKELLDRIVIFEGIETI
                     QKELPISVFLERVASYFGESYQKNFWDFVNQKRKEIDTILLNDFYAEFYNSKPQIDSD
                     ILLSRAFHSLSYNELKDLLRQVSLPDLAEALKSVREKLVIQVLGFLDRESSRWLMKEL
                     MRSDDSHDSSEKIKEAQLKILGIVASKKELNREF"
     gene            complement(280557..282695)
                     /locus_tag="JPFEBOIG_00246"
     CDS             complement(280557..282695)
                     /locus_tag="JPFEBOIG_00246"
                     /inference="ab initio prediction:Prodigal:002006"
                     /codon_start=1
                     /transl_table=11
                     /product="hypothetical protein"
                     /protein_id="X:JPFEBOIG_00246"
                     /translation="MVRFNFFQGQILFLLGIFFVFNHCMQDSEPPHVSAISGVIDLTS
                     WNFEQHGPVALQGDWIFRWKEFIKNPKIDSEKNRIMPVPKAWTRIQEPNGKNYPGTGI
                     ATYFLKVILPENLSSNNLAILAETSETAYEVWIDDNKIGAQGVPGETADTSTPEWNVK
                     ILPFQINKKEFQIRIPLSNFYHARGGLTARLILGNEDQIIRLRERRMTMDVFLLGFLV
                     AMALYHFTLYFLRKKDAALWYFGTICFVFCFREISTGQNLIQVIVPGISYNVHMRIVY
                     LSFYLLTPITAAFLRALFPEELKKEIYYGIVFISSIFSLIVISQDPVLFTATIELYYL
                     FTFFCFAIGFYVLMLALIRKKPGAIAILVGMLGIFLSYSQDIFYTKRIIPTFILAPFG
                     LIALIFSEAYLLAKRYSLAFNAVEDMSESLKKINSSYRLFVPKELLKILNKHDILDIK
                     LGDIAEEEMSLLYNEIRTFSDFSEKITGKENFEFINSFLGKVGPAIRERDGFIDKYFG
                     EAFLALFPPEPEKALESAIEIQRILREFNRERIANGKDPIRSGSGIHTGPILLGTIGE
                     TERMESTVISSSVNVASKIVQLSRTYESSLLITDSTLFRLTNSSEYFYRVVDRIQIRD
                     QRSIYTVLEVLNGLPENLIDSYMKTREEFEHGILLFREKHFEEACLIFNRILEKNRVD
                     QAARVYLEKSVHNCRFGVPENWQGITLLED"
     gene            283000..283446
                     /locus_tag="JPFEBOIG_00247"
     CDS             283000..283446
                     /locus_tag="JPFEBOIG_00247"
                     /inference="ab initio prediction:Prodigal:002006"
                     /codon_start=1
                     /transl_table=11
                     /product="hypothetical protein"
                     /protein_id="X:JPFEBOIG_00247"
                     /translation="MQNGFNPNLNFYHGITSLSVAVKYHRLEIVQVLIEYRADPDLAD
                     RITGFTSLIHSILENNFSLDMMFVLIQSGADPDRKDELHHCVNEGKLEALRLLLEKGG
                     DPNVQDLDELLVFILPNPLKECLSLWSCFYGADSTIQDKYRKTYLM"
     gene            283507..284688
                     /gene="rlmCD_2"
                     /locus_tag="JPFEBOIG_00248"
     CDS             283507..284688
                     /gene="rlmCD_2"
                     /locus_tag="JPFEBOIG_00248"
                     /EC_number="2.1.1.189"
                     /inference="ab initio prediction:Prodigal:002006"
                     /inference="similar to AA sequence:UniProtKB:O31503"
                     /codon_start=1
                     /transl_table=11
                     /product="23S rRNA (uracil-C(5))-methyltransferase RlmCD"
                     /protein_id="X:JPFEBOIG_00248"
                     /db_xref="COG:COG2265"
                     /translation="MKPPVNQSCQHYPECAGCDRLHIGYEKQLQHKQEEIEKRFKGFK
                     GLEIRQIIKSPKDQMYRHKVQLPFGHRKIGKKSVLTLGLHNKENTFIIDQKECRIQDE
                     DLTTVAAAIRHWARNENLEPYHEKKGSGLLRHIVLRKANATQEILVGIVTNESEIPGR
                     KKLTDRLYSYIQQFLYKENSKADVVGILQNVNRKNTKVVLGEKEVTWYGRHFVKEKIG
                     KLDFQIGLSTFFQVNPFQIENLYNLILEDLPENKCVVDAYCGIGTISLYIASKSKKVI
                     GLEENSSSIRSAIGASKANGIENVHFIKGKVLDTLRAALNENSDVVVLDPPREGLDAE
                     TKSILLNSKVNQILYVSCNPETLLRDAIELTKSFKYEKITPVDLFPHTSHLESVSVFT
                     K"
     gene            complement(285742..288057)
                     /locus_tag="JPFEBOIG_00249"
     CDS             complement(285742..288057)
                     /locus_tag="JPFEBOIG_00249"
                     /inference="ab initio prediction:Prodigal:002006"
                     /codon_start=1
                     /transl_table=11
                     /product="hypothetical protein"
                     /protein_id="X:JPFEBOIG_00249"
                     /translation="MISAIQLLNFGKFKGKEFELSNSATVFLGKNESGKTTIFDALRL
                     AIGSRFLTASQEPKKSILSRYGETCLEGYNILGKVPDLSKDSAPQFVHCVSLREGELE
                     FAFNNDKLIKPDFLRSKLLNNGVNLEGISSSFKKIHSPKTGSKDADHFNDLKEEIVNL
                     QTKRSKLILEIENLHSRNKNNSEKEEKHFKDQNKEIEIKNKLAQIEKNSALDLKIQKK
                     IQILECISEIQRLKSIEESIRKNLLYSKDESAGFDSFQKEIEKSKNNASSFELLLKDK
                     ENTINSKKKELNDYKTQLSILQKLKQKAEEWFDKIDTILKEDGFSEEIKTTHSNPLHQ
                     LLGLILSGLGFCGVLGSFALFLFSKLSLTMFLSGVFLSGGLIILGLWLFSHKKESVNF
                     RYSSEKEKNFVLKISGQWNLTFPEYSIPLMEKIENLRQFFSKQIQNFDLKTAQVESIE
                     KEIRFLTEELDPIRSNLKLEAEKISNLESKRNSWLNDRRSATIQDYHKQVAEFQTQSK
                     FFSEGLKKILTEHSSHSLEDLEIKQKTLIATMEDVPNEFPNDPERQFRDSKKRELEKE
                     LQSLDNELKKLNTAIQVEDARIQDLLPEKEKDLKDTILSLFEKELEFSKIESKRKSAK
                     IAQELFEEISKDQSTQFVLIASEIGKEIDLLLPKRSVILEAIDKKDSIKMQDEAGTFR
                     SIDHLSGGTLATFYLIFKLFLARKTVPKKGILLLDEPFVHLDRGRIESAFFYLKKFQE
                     ETEYQICFFTKQEEIADTVLRFFKDSKKVSL"
     gene            complement(288059..289144)
                     /locus_tag="JPFEBOIG_00250"
     CDS             complement(288059..289144)
                     /locus_tag="JPFEBOIG_00250"
                     /inference="ab initio prediction:Prodigal:002006"
                     /codon_start=1
                     /transl_table=11
                     /product="hypothetical protein"
                     /protein_id="X:JPFEBOIG_00250"
                     /translation="MIRFLHTADLHLSLKEKVYSLSVLKEIVSTAKTEKCTHILFCGD
                     LFDRNSDIASLKEDVKEILTSFSGKILFIPGNHEELGISEGSYPISADLSPISYPQKN
                     DRFKLWFEEIDGVDAEFFGFPFRRNLDYSNIQFNEKKTLYRIALLHGTDTKLVEYLGP
                     SPEDADSILDSKPFLDAKFDYLALGHIHSERSEKIGSLLIAYPGSPRIVSSGEFGPRS
                     VNIVTLGKNGTPVLQKKIISSAGEFKEFSLSANLAGQIPELSKIPALISELDFVRIKI
                     SGIVEDEHIVSETLDNFSKSLICRKLEIKTNDLKTSSALIDNPIAKVFYDKLMDKKSN
                     WNGQNSPDWNEVLVLGLEQIEEFSGKK"
     gene            289720..290967
                     /gene="ccr"
                     /locus_tag="JPFEBOIG_00251"
     CDS             289720..290967
                     /gene="ccr"
                     /locus_tag="JPFEBOIG_00251"
                     /EC_number="1.3.1.85"
                     /inference="ab initio prediction:Prodigal:002006"
                     /inference="similar to AA sequence:UniProtKB:Q3IZ91"
                     /codon_start=1
                     /transl_table=11
                     /product="Crotonyl-CoA carboxylase/reductase"
                     /protein_id="X:JPFEBOIG_00251"
                     /db_xref="COG:COG0604"
                     /translation="MSQIESVPIGTLPPLGQVPKKMYAQVVRPERYGDPITAIQEELI
                     DVPEIAPDEVLVAVMAAGVNYNNVWAALGFPVDVIGARNKKGEPEKFHIGGSDASGIV
                     YKVGADVKNVKVGDEVVLHCGIWDKNDPWVKAGKDPMFAPSQLIWAYETNWGSFAQFC
                     KVQDHQCLPKPKHLTWEESAAYMLVGATAYRMLHHWKPNDVQKDDVVLIWGGAGGLGA
                     MAIQIVKAAGGIPIAVVSEDDKIDFCKKLGAAGVINRKKFNHWGALTSEINKTEKFIE
                     WTKAAREFGKAIWDIAGKGNNPRIVFEHPGETTIPTSMFVCETGGMVVICAGTTGYNA
                     TVDLRYLWMRQKRLQGSHFANDENSKGLNDLVIDKKVDPCLSKTFAWNETAHSHQLMK
                     ENKHPAGNMSILVGAEKTGLGKK"
     gene            complement(291103..291723)
                     /gene="IMPDH_1"
                     /locus_tag="JPFEBOIG_00252"
     CDS             complement(291103..291723)
                     /gene="IMPDH_1"
                     /locus_tag="JPFEBOIG_00252"
                     /EC_number="1.1.1.205"
                     /inference="ab initio prediction:Prodigal:002006"
                     /inference="protein motif:HAMAP:MF_01964"
                     /codon_start=1
                     /transl_table=11
                     /product="Inosine-5'-monophosphate dehydrogenase"
                     /protein_id="X:JPFEBOIG_00252"
                     /translation="MFFWITKGVSETYIPTVQSEIIHPLHSISPNTSTKKLETGDNLE
                     YKLEKGIHSEYKSNSSLRKSGLNSIESLSTLMAKDLMTSPVVSFLEDNPIKRAEEIFV
                     QKRFRHVPVLNQKNTLCGILSDRDWMRWRLEHNPDTTQTIGEIMKTKILSVQIHARIL
                     EISKVLFEERIGCLPIINDKIEVIGIITRSDILRAILKMSQIEFLA"
     gene            complement(291725..292642)
                     /locus_tag="JPFEBOIG_00253"
     CDS             complement(291725..292642)
                     /locus_tag="JPFEBOIG_00253"
                     /inference="ab initio prediction:Prodigal:002006"
                     /codon_start=1
                     /transl_table=11
                     /product="hypothetical protein"
                     /protein_id="X:JPFEBOIG_00253"
                     /translation="MSGLVWVENLEVENMQTQSFDQIRSALEDIIFEIQSGCTNCEWY
                     IPVEKIISALNIRKEDYYRIFYNLRNEVHFSSRAAAGFNETHADSLIQLLSKILKIEG
                     ISEEFAKNGIYFDDNYLAELQISLKENIQTRLARHELDRELLLLLSSATLDFDDAFDS
                     YFDDKFNFERIVENGISDFIELKSIQNDYGADVFLKNHIFSILNTKVFHLREITKEYR
                     DRAYYDLFGTFRKKPKKKKSVSVFQEMDPETQRHLDVLGFDAPCTLEELKKRFKELIK
                     KYHPDVNKDGLEMTQKIIASYNYLILRMS"
     gene            292745..294850
                     /locus_tag="JPFEBOIG_00254"
     CDS             292745..294850
                     /locus_tag="JPFEBOIG_00254"
                     /inference="ab initio prediction:Prodigal:002006"
                     /codon_start=1
                     /transl_table=11
                     /product="hypothetical protein"
                     /protein_id="X:JPFEBOIG_00254"
                     /translation="MLPLIAVLVCFLVYFLGYKFYSGYISKSIFDLKNGLNDTPAHKL
                     NDGVDYLPTKPVVLFGHHYASIAGLAPVLGPAVAVIWGWLPAMLWVVFGSIFVGCVHD
                     FGALVVSVRNQGKSIGQVAEDLLGHRARSLFHAIIFFLVSLAMGVFVLVLAEMFSADP
                     KVELFPSLNTADKIIPSIKNSRDQNVLKQPSSLILKEEEKQRASVNSASHTVTKEKKS
                     SSVTTSKHKSISDNVYSNSIDLKKKSTLTNSTQAQNSTITNSETANEKVHDHPGEIRT
                     EEKPSIRLRSHFPEAVIPSAVIMILAVIMGYLHYKKGMNLTPLTVFSVFGTLGSMILG
                     MQDSVLSWTGLNHVETSPSTGTWKYILLFYAFLASVTPVWLLLQSRDYINSFLLYLGI
                     VLIYLGFFTGGILQNFHSFNAEVIRTTTIGLDLIPFVFITIACGAVSGFHALVSSGTT
                     AKQLDKETDARPIGYGGMIGESLLGLSAVIACTIGFTSSEEWSGFYRSWSGIQGLAPQ
                     VGAYIYGTGRFLLQIGIPETFGQGFIALIVISFALTSLDSATRLLRYNIEEIAESTRI
                     SWIQTFVGNRYVSSLIACIAIGFFAFLEIEQDGKKKPAGLALWKLFGTTNQLLAGLAL
                     LVVTIFLLKLKKKIKVSFIPMLFVLSVTLWAMIKNFLDFLTGPSPNLLLATVGGTLIF
                     LTLWLLLEAVLTWNRIRKV"
     gene            294847..295395
                     /gene="nudC"
                     /locus_tag="JPFEBOIG_00255"
     CDS             294847..295395
                     /gene="nudC"
                     /locus_tag="JPFEBOIG_00255"
                     /EC_number="3.6.1.22"
                     /inference="ab initio prediction:Prodigal:002006"
                     /inference="protein motif:HAMAP:MF_00297"
                     /codon_start=1
                     /transl_table=11
                     /product="NADH pyrophosphatase"
                     /protein_id="X:JPFEBOIG_00255"
                     /translation="MKYCSSCGSSVTYKIPEGDNRSRHVCDQCGTIHYQNPKIIVGSI
                     PIWENRILLCRRAIEPRKGFWTLPAGFLENRETVEEGAIRETKEEANAEINILGLQSV
                     YSIPHISQIYMFFLANLVNGKFSVSSESEEIKLFSIEEIPWEELAFTSVSFALRKYVD
                     SSVKNSLHLGNTRDRKNLPKES"
     gene            295703..297472
                     /locus_tag="JPFEBOIG_00256"
     CDS             295703..297472
                     /locus_tag="JPFEBOIG_00256"
                     /inference="ab initio prediction:Prodigal:002006"
                     /codon_start=1
                     /transl_table=11
                     /product="hypothetical protein"
                     /protein_id="X:JPFEBOIG_00256"
                     /translation="MRNEIRLIVTSFFLFNFSLYSNTFLKTNTEAFSPNWDGKNDVLE
                     FRISKSALPRLSDWELVIKNSGDDIVKIFKADHRRKRGFSFFGLLQDDTQLSPLEITI
                     PESILWFGEDSKGFLLPDGEYKYRLRLVTENNENLLSEEKTILLDSHSPSSEIGVKTR
                     VLFLNGDRNSSRINISQKVFGESSDYFTGEFLDSEGKVVKSYTWKLKDVPSVLIWDGT
                     DFSNKQLSNGIYTYRLIGSDKVKNESISVISDLTIRNEMIGVDMFSDSKIYSYQPGSL
                     KNSARFTFYVSPKLKSDSYEIEVFQKKGNEEKTVYRLRETGEPGTEWKWDLKNQTGDF
                     VSAGTYFCRLTVHSRYERYQSIPSSFEISKESFNLDLSLSTKEFSPDNDGKNDLLRIY
                     LSHQGIPLQSWEITLYEIPPYTSLKRKIKTWNGEGQPGSEIFWEGLDESGVRIGSLSE
                     FYFEWKYTDVLGRESNGKGAEFKTTILVLEEDHSLRISIPESQVEARWWSLPGKIRSL
                     LNEFPGYKIELQSHSSHQGDEEVNQVGTEERAREALEYFFSKTVPFGRIHFRGYGETL
                     PLIPGSGKYEADKNQRIDFYLSL"
     gene            297478..298209
                     /locus_tag="JPFEBOIG_00257"
     CDS             297478..298209
                     /locus_tag="JPFEBOIG_00257"
                     /inference="ab initio prediction:Prodigal:002006"
                     /codon_start=1
                     /transl_table=11
                     /product="hypothetical protein"
                     /protein_id="X:JPFEBOIG_00257"
                     /translation="MCTALIYRNPDLEIFGIGFNRDESVKRKPSLAPKKLENGSIFAI
                     APLDGDYGGTWIGINSSREIFCLLNFYEATLKLLRNPTSRGLLVRSCLLGEVKPESLK
                     SEDLNHYYPFKLLRITLDKTETFVWDGKELITDFYTESFQILGSSFTQGLKAQISREA
                     VFREYYLPKTLPNMDEFLKLSKDFLTSHLPEKGALSSCMHRREAHTVSKTEIVLQKNK
                     CMITYQEGQPCEATDAKVFKTDFTK"
     gene            complement(298484..298837)
                     /locus_tag="JPFEBOIG_00258"
     CDS             complement(298484..298837)
                     /locus_tag="JPFEBOIG_00258"
                     /inference="ab initio prediction:Prodigal:002006"
                     /codon_start=1
                     /transl_table=11
                     /product="hypothetical protein"
                     /protein_id="X:JPFEBOIG_00258"
                     /translation="MKVFRITTLTLILMILISCSQNVKRISYVSVDKPKDGILSNENR
                     SVEFGKFRFGIVYIPPVGVHPYLKEAEMQSGSTTLRNVDVVMRPGFCLLPLMPVVCFT
                     RYSIIVESNPVQSSP"
     gene            complement(298834..299118)
                     /locus_tag="JPFEBOIG_00259"
     CDS             complement(298834..299118)
                     /locus_tag="JPFEBOIG_00259"
                     /inference="ab initio prediction:Prodigal:002006"
                     /codon_start=1
                     /transl_table=11
                     /product="hypothetical protein"
                     /protein_id="X:JPFEBOIG_00259"
                     /translation="MFRLTENLSFILWRLEGEKLPEVEKIKGEIKQGEDCGFRFSLSK
                     ALENALLNSRYDTILDAEVTHSASMLAPFNCIAVKGFALDSSEIQKENKK"
     gene            299512..300321
                     /locus_tag="JPFEBOIG_00260"
     CDS             299512..300321
                     /locus_tag="JPFEBOIG_00260"
                     /inference="ab initio prediction:Prodigal:002006"
                     /codon_start=1
                     /transl_table=11
                     /product="hypothetical protein"
                     /protein_id="X:JPFEBOIG_00260"
                     /translation="MKAVFGITIYVVLSGPFSVFADYASNGATHLVRVERGIKTNEFL
                     IQALNSTISNLGSEANKALYKRIIQHHVETNQLYFQFDLEKSYSELKRTQDLLVILYS
                     DVIESSRKTIRGELDSLGQKAIRETETKPKKHLEMAYRELSAAEQKKIISDNTRPYLQ
                     PIKLELLYESLKLLKQSRKYVVLLSMKYLSDFPPDPETEDFTGILNEINRAMFSRKDE
                     FAKIHFDNHFHTYSGENLYDSYWQAPALEELEKPLGEIDSAYSRARRNAKR"
     gene            301139..301402
                     /locus_tag="JPFEBOIG_00261"
     CDS             301139..301402
                     /locus_tag="JPFEBOIG_00261"
                     /inference="ab initio prediction:Prodigal:002006"
                     /codon_start=1
                     /transl_table=11
                     /product="hypothetical protein"
                     /protein_id="X:JPFEBOIG_00261"
                     /translation="MESQEVKYVGVDCGKKSIEVVRINSENSLERRQFSTTESGINNL
                     LQWLTLNDIVGLDFLASLRANSNASLLFGNLAHHESLDWISIF"
     gene            301371..301958
                     /locus_tag="JPFEBOIG_00262"
     CDS             301371..301958
                     /locus_tag="JPFEBOIG_00262"
                     /inference="ab initio prediction:Prodigal:002006"
                     /inference="similar to AA sequence:ISfinder:ISLin1"
                     /codon_start=1
                     /transl_table=11
                     /product="IS110 family transposase ISLin1"
                     /protein_id="X:JPFEBOIG_00262"
                     /translation="MNRSIGSQSFRIAKSILNKGVQVIVLNPGNLATIYQSLKKTDKE
                     DSLKIARLIQRHPIEELPTVPIPNDEEEDNRRLCSEHENWTKQLTQGKNRLHSLFTQA
                     GLTQITKKHLRTKVSREASVTLLSDRYKKEAERILKVLDLVELNLKLIEEEIQEALKK
                     NKAYVQTIMSMPGIGMITSLAIKANSISHSLWVVR"
     gene            301943..302323
                     /locus_tag="JPFEBOIG_00263"
     CDS             301943..302323
                     /locus_tag="JPFEBOIG_00263"
                     /inference="ab initio prediction:Prodigal:002006"
                     /inference="similar to AA sequence:ISfinder:ISLin1"
                     /codon_start=1
                     /transl_table=11
                     /product="IS110 family transposase ISLin1"
                     /protein_id="X:JPFEBOIG_00263"
                     /translation="MGRSISYMGDCKRFSSAKQAAYYAGLVPRVDISGDTVRYGRIIN
                     RGCHSIRRVIVQAAWSLVRCQHGGKVKEFYQRLYLKKGAKKSIIATSRKMIEVLYVMI
                     RTGKLFDSMPENILNRKLTQYGLM"
     gene            complement(302883..303743)
                     /gene="prmC"
                     /locus_tag="JPFEBOIG_00264"
     CDS             complement(302883..303743)
                     /gene="prmC"
                     /locus_tag="JPFEBOIG_00264"
                     /EC_number="2.1.1.297"
                     /inference="ab initio prediction:Prodigal:002006"
                     /inference="similar to AA sequence:UniProtKB:B0B9D1"
                     /codon_start=1
                     /transl_table=11
                     /product="Release factor glutamine methyltransferase"
                     /protein_id="X:JPFEBOIG_00264"
                     /translation="MQHPDSILTLLKKSEEFLKKKEIPSARLDAEILLADLLNLQRVK
                     LYVNFERLLNETEKNAYRERILERSKNKPTAYITSQKAFYNSIFFVNENVLIPRPETE
                     ELVEKVLSDFKGNIGEQNVLDLCTGSGCIGISLKLARKDWNITLSDISKEALEVAAKN
                     AIQILGEEKHIQFLESDLFLSIPKESKFNLIVTNPPYIPISDKAEMMKDVIDYEPHLA
                     LFLENPKDFLSTLIAQAHERLVEGGKLYMEILPSLSETIISDSIAKGWENGKIEKDLS
                     GKERFVILTR"
     gene            complement(304942..305015)
                     /locus_tag="JPFEBOIG_00265"
     tRNA            complement(304942..305015)
                     /locus_tag="JPFEBOIG_00265"
                     /product="tRNA-Arg"
                     /inference="COORDINATES:profile:Aragorn:001002"
                     /note="tRNA-Arg(cct)"
     gene            complement(305018..305683)
                     /gene="crp_1"
                     /locus_tag="JPFEBOIG_00266"
     CDS             complement(305018..305683)
                     /gene="crp_1"
                     /locus_tag="JPFEBOIG_00266"
                     /inference="ab initio prediction:Prodigal:002006"
                     /inference="similar to AA sequence:UniProtKB:P9WMH3"
                     /codon_start=1
                     /transl_table=11
                     /product="CRP-like cAMP-activated global transcriptional
                     regulator"
                     /protein_id="X:JPFEBOIG_00266"
                     /db_xref="COG:COG0664"
                     /translation="MDMMLESMFSKFGQTYEPNQIIFCENEPGNNFFLIQSGKVKIVK
                     TVPNPTKKEDYLIKTLDILEQGDVFGEMAILEEQPRSATAIAISEVKVLNFNRANFEL
                     LMTKNPMLALKILTIFSVRINDAKRRLLILLMDDIQGKVADVFLMLYEKMHAHSDFKE
                     IVLNVSQHDVAEWCAQPVGEVQKVLNTLSKSGKIELYEDKIVIHNIADFQRIVAQKRK
                     PNS"
     gene            complement(305683..306738)
                     /gene="cpoB_1"
                     /locus_tag="JPFEBOIG_00267"
     CDS             complement(305683..306738)
                     /gene="cpoB_1"
                     /locus_tag="JPFEBOIG_00267"
                     /inference="ab initio prediction:Prodigal:002006"
                     /inference="protein motif:HAMAP:MF_02066"
                     /codon_start=1
                     /transl_table=11
                     /product="Cell division coordinator CpoB"
                     /protein_id="X:JPFEBOIG_00267"
                     /translation="MAGPIIRNYKGGSIIYFEKDKAEDIYVLRNGRVILTFPAVDTGQ
                     EVKEDVRIGEFFGVKSALGKYPREETAQVLGSATVLVFKPNEFEQFVAEKTHLILKMM
                     KVFSSQLRQVHKKLKEILGQSDTRNPAFELMNVAEVFYKNNNFPHAIYAFEKYLQHYS
                     GTTYAGRATELLELAKRNSPYPLNMPPLVFEGSTSRVTPETLQNIMKPAVEKSAITAG
                     VDNSITSLYNRAHTLVNVGKHTDAMVIYKDLLNRTDFKFDSERKLVENSLFQLSVCLL
                     KQNDLDSANSSFSTYIKKYPSGESIKESLFHLAEISELQGDRQRARMLYGKVALLPPE
                     KDSISQKSKLKAKEMST"
     gene            complement(306749..307999)
                     /gene="dadD"
                     /locus_tag="JPFEBOIG_00268"
     CDS             complement(306749..307999)
                     /gene="dadD"
                     /locus_tag="JPFEBOIG_00268"
                     /EC_number="3.5.4.31"
                     /inference="ab initio prediction:Prodigal:002006"
                     /inference="protein motif:HAMAP:MF_01281"
                     /codon_start=1
                     /transl_table=11
                     /product="5'-deoxyadenosine deaminase"
                     /protein_id="X:JPFEBOIG_00268"
                     /translation="MEYELVNACIVTKDRWISNGSIVIKDGIIASVNAGGPPAGKRIR
                     LNLNGLYVYPGLINGHDHLLSTYLPRVAPSKPYLNWLPWDNDLKSSIVFSERQQLDPE
                     QLYLLGSYKNLISGVTSVQDHIPHFVQDPFIETMPVRILNRFTLSHSICTYSLDWGDG
                     PEEEYAKALKQDIPYITCIAEGFDSESRDSLKNLYQLGCLGEHTVLVHGIVLSESDIT
                     LIAQKKSHLVWCPEANLFLYERTTDIKDVLKHGVNVCLGTDSSICGSLNLLEEIKNAR
                     KFYQTEYGEDLSPKTLFEMVTSNPAKAFRIEKQLGSIEVGKIADLTILTRNFEDPYLN
                     LCESNLNSIRLVLRDGLPVYGDISLKSFFEESGVRVEKISIENAEKYLVASPGKLLES
                     LVVSLGYKKDLAFFPVQKEFDNFE"
     gene            complement(308018..308650)
                     /locus_tag="JPFEBOIG_00269"
     CDS             complement(308018..308650)
                     /locus_tag="JPFEBOIG_00269"
                     /inference="ab initio prediction:Prodigal:002006"
                     /codon_start=1
                     /transl_table=11
                     /product="hypothetical protein"
                     /protein_id="X:JPFEBOIG_00269"
                     /translation="MFFFVLPKIFAAGSQNPSIYTVQKGDTYFSLGKKFKVDYHKIME
                     WNGKKEKDSLLPGEILKIQKPTSTENQKIVSKNTKSNFVKSESVESSKPNFKFPLKNR
                     TPIQSHFTKLSFAPHKGILFKATRHAEVRPASPGKVLVVDEMEGYKKYVILEHKNGYS
                     TVYANLKTVSVNEGETVDPSKILGSLESGKGLYFQLNHGSSAIDPSLQIR"
     gene            complement(308932..311052)
                     /gene="fusA_1"
                     /locus_tag="JPFEBOIG_00270"
     CDS             complement(308932..311052)
                     /gene="fusA_1"
                     /locus_tag="JPFEBOIG_00270"
                     /inference="ab initio prediction:Prodigal:002006"
                     /inference="similar to AA sequence:UniProtKB:P41084"
                     /codon_start=1
                     /transl_table=11
                     /product="Elongation factor G"
                     /protein_id="X:JPFEBOIG_00270"
                     /db_xref="COG:COG0480"
                     /translation="MSTAVAEFKPSEKLLKTRNIGISAHIDSGKTTLTERILFYTNRI
                     HAIHEVRGKDGVGAKMDSMDLERERGITIQSAATYCQWKNHTINIIDTPGHVDFTVEV
                     ERSLRVLDSAILVLCGVAGVQSQSITVDRQMRRYNVPRVAFINKLDRTGANPFRVIEQ
                     LKEKLKHNAVPVQIPIGLENDLKGIVDLVTMKAYYFEGKDGMDIQEKEIPDDLKELAQ
                     KKHEELLDAASMFSDELTEALLEGTPTEEMIKKAIRTGTIELKMTPVFMGSAFKNKGV
                     QKLLDGVLDYLASPVDVKNKALDQNNNEEMIVLESNFEKPLVCLAFKLEDGRYGQLTY
                     VRVYQGKLAKGMTIYNMSNNKKHNVGRLCRMHSDEMEDIDSAEAGDIIALFGIDCASG
                     DTFTDGKLKVSMESMFVPAPVISLTIEAKESKHLNNLAKALNRFTKEDPTFQTHVDQE
                     SGQTIIKGMGELHLEVYIERMKREYGVELITGAPQVAYRETITSKADFDYTHKKQTGG
                     QGQFGRVAGYMEPIPLEETLDYDFVNKVVGGAIPREYIQSVDKGFKSCLERGSLIGFP
                     IIGVRCVINDGAYHDVDSSDMAFQIAGRYAFRQGFNKANPQILEPIMKVEVDGPSEFQ
                     GAILGSLNQRRGMILNTTEEDAYCKTEAEVPLADMFGYSTVLRSSTQGKAEFSMEFSR
                     YAPVPRNVAEELMKKYKVNNKDED"
     gene            311339..312958
                     /gene="ktrB"
                     /locus_tag="JPFEBOIG_00271"
     CDS             311339..312958
                     /gene="ktrB"
                     /locus_tag="JPFEBOIG_00271"
                     /inference="ab initio prediction:Prodigal:002006"
                     /inference="similar to AA sequence:UniProtKB:O32081"
                     /codon_start=1
                     /transl_table=11
                     /product="Ktr system potassium uptake protein B"
                     /protein_id="X:JPFEBOIG_00271"
                     /db_xref="COG:COG0168"
                     /translation="MQPLKFIKRNVNRIAKAFLLLSVARTLCLGFTITILIGSFGIYI
                     SESGRLSYTVSLYLATSSICVTGLSPVLLSELQRSTQLIMMFLIQIGGLGIITFTVLI
                     GVLVVRGLSRSTRLASFVYEATDAHLAKRMRDKKLEQQSAVISPGKKKTEAEASYVRR
                     MLISLFNITLSIEAVGATLLFFCMPETDRLPGTPNRFFLSIFTSISAFNNAGFSIVDD
                     LSFLSKDPLCLLIVQFLIVMGGIGFPVIIFIEKSILEIIQKFMGKVEAVTETFMMRRT
                     VLLGEDPPAWYIFVIATSVRLEGRLEIYRKELFGDANRMQMAIIVLGSLILIHIGGIA
                     ILLIEYNNVETIGKMVFSEKLFNSFFLSVSSRTAGFNTFDITEIESATYVLLCALMFI
                     GGGPQGAAGGIKITTFFILILYLKNVIRPQARVQAWGEDVSKNSVAISTRIYFLATIS
                     LVVFMFLITLANGNRHGIETIFFEVMSAFGTVGLSLGMTAYTNDLEKFLYIALMFMGR
                     VGTFTLLIAFTGHSGLGDLGGKDDGLKIQVG"
     gene            complement(313254..313559)
                     /locus_tag="JPFEBOIG_00272"
     CDS             complement(313254..313559)
                     /locus_tag="JPFEBOIG_00272"
                     /inference="ab initio prediction:Prodigal:002006"
                     /codon_start=1
                     /transl_table=11
                     /product="hypothetical protein"
                     /protein_id="X:JPFEBOIG_00272"
                     /translation="MFFKDSNFTKKNFLKNLFLVREPEIEFLKSSEQTKINISRKISE
                     EEWESFFNRLTTARIEANLTQAQVAKSLGKYQSYISKIESGEKKIVYGRFCQIIQTL"
     gene            complement(314020..314265)
                     /locus_tag="JPFEBOIG_00273"
     CDS             complement(314020..314265)
                     /locus_tag="JPFEBOIG_00273"
                     /inference="ab initio prediction:Prodigal:002006"
                     /codon_start=1
                     /transl_table=11
                     /product="hypothetical protein"
                     /protein_id="X:JPFEBOIG_00273"
                     /translation="MGYKALESDEGLDMIYFLESKYSNTNEFNFSKIIESMKGELLGS
                     DIDEIDLLYDNTVIALSELYFEFKDYGTLNYKGLKHI"
     gene            315261..316160
                     /gene="cyoE"
                     /locus_tag="JPFEBOIG_00274"
     CDS             315261..316160
                     /gene="cyoE"
                     /locus_tag="JPFEBOIG_00274"
                     /EC_number="2.5.1.141"
                     /inference="ab initio prediction:Prodigal:002006"
                     /inference="protein motif:HAMAP:MF_00154"
                     /codon_start=1
                     /transl_table=11
                     /product="Protoheme IX farnesyltransferase"
                     /protein_id="X:JPFEBOIG_00274"
                     /translation="MLFQYLKLLRIHQWIKNVIIFAGIIFAKKLTDPESVQRVVAAFF
                     LFSLVASCQYVVNDYLDRKEDALHPEKKHRPLASGKLDPSFALFITGIILPLSLILAY
                     LLYPAFFALVAFYLVFNVLYSKFLKHMVILDVMSISIGFVIRAIAGAVVIHVTFSSWL
                     LLCTFMLALFWGFSKRRGELIILEGNAKGHRKILNEYSTGFLDMMLGIVATMTLMSYV
                     LYVTSTATIANLGTDRLIYTIPVVVYAIFRSLYIIYIKNMGHNPTKAILSDWGVLFAG
                     LIWVALVITIMYSDFGNGIRFEL"
     gene            316875..317378
                     /locus_tag="JPFEBOIG_00275"
     CDS             316875..317378
                     /locus_tag="JPFEBOIG_00275"
                     /inference="ab initio prediction:Prodigal:002006"
                     /codon_start=1
                     /transl_table=11
                     /product="hypothetical protein"
                     /protein_id="X:JPFEBOIG_00275"
                     /translation="MKGIFKKSYNVLFWVLLFLGITISLSSFKPFDLKPSISLNEMKT
                     FEGANYDSKNQITVVYFWATWCGVCSANLPLIKFYSQLLEDSSRFSFISVEEGDNLKE
                     LNQYIIENDLKFKVIPANVSFLKEWKVNSYPSFVILDRSGRIRFADSGMMNPFSFFLR
                     IWIVYLF"
     gene            318164..318934
                     /locus_tag="JPFEBOIG_00276"
     CDS             318164..318934
                     /locus_tag="JPFEBOIG_00276"
                     /inference="ab initio prediction:Prodigal:002006"
                     /codon_start=1
                     /transl_table=11
                     /product="hypothetical protein"
                     /protein_id="X:JPFEBOIG_00276"
                     /translation="MEPFKPKPLLNKSELRQIKKSRTRVEGKKVITDDVKKLKSLNVT
                     PDLPKKELVDYYKEPIWIEYYIPRESRFAYEVKYLFIKLIDPKPEPKDVILQEAISKE
                     EFIDVLDVMFRYPEKENLIRSSYVNTFSFLESISANYKQFLKTKDVYDLRVPLFHTEA
                     LMKWEPTVATLEFLGPYTIYNLNWLIRKLNEMEEEFSLEDETISLLIKRRNEYWEENS
                     LPIDEDFELFAALFYEQAFPHRGSEFEDNLLFKDTNKE"
     gene            complement(319105..319467)
                     /locus_tag="JPFEBOIG_00277"
     CDS             complement(319105..319467)
                     /locus_tag="JPFEBOIG_00277"
                     /inference="ab initio prediction:Prodigal:002006"
                     /codon_start=1
                     /transl_table=11
                     /product="hypothetical protein"
                     /protein_id="X:JPFEBOIG_00277"
                     /translation="MFRIISKFFLALLVFGFISTSYAQIGQINPSSISGKYKVSGTNP
                     NGSSYNGSVTISQSNGEYLFTWTVAGQTFTGTGTLEGTTLTVDWGETEPVIYEVKNGG
                     KLLEGTWAGGNATETLRK"
     gene            320125..320553
                     /locus_tag="JPFEBOIG_00278"
     CDS             320125..320553
                     /locus_tag="JPFEBOIG_00278"
                     /inference="ab initio prediction:Prodigal:002006"
                     /codon_start=1
                     /transl_table=11
                     /product="hypothetical protein"
                     /protein_id="X:JPFEBOIG_00278"
                     /translation="MNQNLIMKKNISIQTSISKVWNALIDPEVIKLYLFGTQAISDWK
                     EGSSIIFTGVWNGKEYKDHGTILKLEKEKMFRYNYWSSFSGVANIPENYSILTFELKP
                     EGNFTSLSLTQENFPNPAAYEHSDVGWNQALNILKENLEK"
     gene            321233..322255
                     /gene="pikAII"
                     /locus_tag="JPFEBOIG_00279"
     CDS             321233..322255
                     /gene="pikAII"
                     /locus_tag="JPFEBOIG_00279"
                     /EC_number="2.3.1.239"
                     /inference="ab initio prediction:Prodigal:002006"
                     /inference="similar to AA sequence:UniProtKB:Q9ZGI4"
                     /codon_start=1
                     /transl_table=11
                     /product="Narbonolide/10-deoxymethynolide synthase PikA2,
                     modules 3 and 4"
                     /protein_id="X:JPFEBOIG_00279"
                     /translation="MQRTIALVQKKGSLENISLETEALPEPNENEVQIEVHSIGLNFA
                     DLFAIQGLYSATPQGAFIPGLEYSGVVISTGKKVKNVKKKDKIMGVTRFGGYSSHLNI
                     DSRYVFKLPSKWNFDQGAGFLVQGLTAYYALAALGDLKKGQTVLIHSAAGGVGILANR
                     IAKKLGAFTIGTVGTSSKIDLLKKEGYDKQIVRSSRFKNDLQESLSGTDLNLVLECIG
                     GKIFQESYEVMAPMGRMIVYGAAEMMGEGSSVNWARIAYKYFSRPKLDPMKMVSDNKA
                     VMGFNLIWLYEKVEILTKHLNALVKLNISPPLIGKTFEFDNLNEALKYFQSGTSMGKV
                     VLKVKS"
     gene            322577..323518
                     /locus_tag="JPFEBOIG_00280"
     CDS             322577..323518
                     /locus_tag="JPFEBOIG_00280"
                     /EC_number="2.5.1.10"
                     /inference="ab initio prediction:Prodigal:002006"
                     /inference="similar to AA sequence:UniProtKB:Q08291"
                     /codon_start=1
                     /transl_table=11
                     /product="Farnesyl diphosphate synthase"
                     /protein_id="X:JPFEBOIG_00280"
                     /translation="MNSSSFSKIFHSYKSTFENFLNSQTLSILSKQSAPELFEAMKYS
                     LVAGGKRLRPVLALAAFGGLQNETQNVLLLGASLECIHTYSLIHDDLPSMDNDDFRRG
                     LPTLHKKFSESTAILAGDALNSFAFYFISWIRVENGDHFLHRNLLEILHAGCGAPGMV
                     SGQVYDLQMERENVKENDLTNQSDKIEMLQLTHRLKTGALIKSALLLGNRLRKDWKKR
                     ETSLSQYGEDLGLLFQITDDILDVEGTQESLGKTPGKDQKSGKITYPMLFGMDRCKKM
                     VEELQKNLIFTSSDFVSTEEEQTFFQELPIYIGQRKN"
     gene            323499..324278
                     /gene="tlyA"
                     /locus_tag="JPFEBOIG_00281"
     CDS             323499..324278
                     /gene="tlyA"
                     /locus_tag="JPFEBOIG_00281"
                     /EC_number="2.1.1.226"
                     /inference="ab initio prediction:Prodigal:002006"
                     /inference="similar to AA sequence:UniProtKB:P9WJ63"
                     /codon_start=1
                     /transl_table=11
                     /product="16S/23S rRNA (cytidine-2'-O)-methyltransferase
                     TlyA"
                     /protein_id="X:JPFEBOIG_00281"
                     /db_xref="COG:COG1189"
                     /translation="MAREKIRLDVLLFERGFADSLEKAKSLILSGSVLVNEQKITKVG
                     FKFPKDSEIRILNIIPEYVSRGVYKLLKAFEVFPLQVDGKLCIDLGASTGGFTQVLLE
                     KGAWKVFACDVGYGQLAEKLRNHSSVIVKDRFHLKNLSALEIDWENNRFQTPHPEAIV
                     IVMDLSFISLRSVFPVIQKLRKEKDIPKLECVSLIKPQFEANRNDLVKGILKDSKIRF
                     QIVLSLCRYLKKEIGGFVLGLEWSPIEGRDGNKEILLFWSL"
     gene            324481..325707
                     /gene="oatA"
                     /locus_tag="JPFEBOIG_00282"
     CDS             324481..325707
                     /gene="oatA"
                     /locus_tag="JPFEBOIG_00282"
                     /EC_number="2.3.1.-"
                     /inference="ab initio prediction:Prodigal:002006"
                     /inference="similar to AA sequence:UniProtKB:Q7A3D6"
                     /codon_start=1
                     /transl_table=11
                     /product="O-acetyltransferase OatA"
                     /protein_id="X:JPFEBOIG_00282"
                     /translation="MGQKIENKREEIPSLNGLRAFAITIVFIYHYYFYSGYTAANNNS
                     FLQAFIDMLHHFEVNLFFILSGFLISMALWKEWSDNGKIRYLDFFLKRNYRLLPVYYL
                     FITISYFINRVSYSMSQKWIATKQLSVPNTLMALNVMVSTDNGLRNAWADFVFIGNYW
                     KGPNIHTWFLSITEQFYFIFPFFCGFILFKRDFFTRQCILWFLYLIPGILRIIIYLNP
                     DFFGTDYETLVFRPTHTRADSIVIGVILMDWIVNRKDDLKKYLSGRIVSFLLLLFPIL
                     ILVFINFQSKSIYSFFSGTVRFNLIDFAYILILLSVILFPNTLLAKGLSLKFLVPISN
                     LSYTIYIWHLLLSLISFGAIKFFFPSLFETGLAFFILSLLISFLFTLGVSWIINRFIE
                     DPLSRLFKRLFSTSSK"
     gene            complement(326098..328614)
                     /gene="quiP"
                     /locus_tag="JPFEBOIG_00283"
     CDS             complement(326098..328614)
                     /gene="quiP"
                     /locus_tag="JPFEBOIG_00283"
                     /EC_number="3.5.1.97"
                     /inference="ab initio prediction:Prodigal:002006"
                     /inference="similar to AA sequence:UniProtKB:Q9I4U2"
                     /codon_start=1
                     /transl_table=11
                     /product="Acyl-homoserine lactone acylase QuiP"
                     /protein_id="X:JPFEBOIG_00283"
                     /db_xref="COG:COG2366"
                     /translation="MKRILPTVSNFWNQIPIWVRRSLVTILVLAILIKVLFALLIFWK
                     APRLSGELKIPGLTQPVSVIRDSYGVPHIRSENSHSAYFALGYVSASDRLFQMEILRR
                     AAKGELSEVLGAELVPTDIFLRQVLLRRTAERMLQESEKVNPQILKELDSFLEGVNYF
                     LKTESLPIEFTILGYKPKPFDRLDVMSALSLLSFSFAEALRNDTLYTILERKLPNRNV
                     SELFPRHDTEEPFSIQQNQPSYSPKKLTENSKVFLPLAKEPKFSKSNELSDLDLVIQK
                     TNWILKELPSLSGSNSWVIGPSRSTTGGAILANDPHIGYGNPGTWYEVHLRTGDHESY
                     GYHLPIFPFPLIAHNVQKAWALTMLENDDMDFYEEILHPTKPNLVKEKGNWVPVQILK
                     ESIQVKGEEPREITIQVTSHGPILSKPIQGYTGPVVSLYWIFHHVSVPLLETIYSLGR
                     CSSLTECNTIVSNLTAPGLNVSYADKNGNIAWWSVGRFPIRKKKTNTRKILNGASGEE
                     DVIGYIPFSQNPKLINPPEGIILTANHLPTYELKGYGKPEGYWQESDRGRRIYELLSQ
                     KKNWTVDDMKKIQTDVHSFSARSIVPLISLEIEEDKNWSGVFKEALDIYRKFDGENTL
                     DSSGATIFHTLNQFVMLNLWVDEFGESNLQIFGQTAERWNAYKSILANPKSDFWDDIT
                     TPDLKETRREILIRSFAQTVRYLAKEHGGSPSTWKWKDAHKITFEHPMGKIPVLDSIF
                     NQGPFSVASGESVINLMNQKEINPKIRPRVGPSKRRIIDLINPENSWSVLPTGNSGNL
                     GSPFYGDQIELFLNGEHRKIRFTQSQIEKDSKYILNMIPK"
     gene            329826..329972
                     /locus_tag="JPFEBOIG_00284"
     CDS             329826..329972
                     /locus_tag="JPFEBOIG_00284"
                     /inference="ab initio prediction:Prodigal:002006"
                     /codon_start=1
                     /transl_table=11
                     /product="hypothetical protein"
                     /protein_id="X:JPFEBOIG_00284"
                     /translation="MNQKTAKLLNKYAELKGISSKQIKREWLVLNEHQKDQKRQEILK
                     ELVK"
     gene            330129..330515
                     /gene="queD"
                     /locus_tag="JPFEBOIG_00285"
     CDS             330129..330515
                     /gene="queD"
                     /locus_tag="JPFEBOIG_00285"
                     /EC_number="4.1.2.50"
                     /inference="ab initio prediction:Prodigal:002006"
                     /inference="similar to AA sequence:UniProtKB:P65870"
                     /codon_start=1
                     /transl_table=11
                     /product="6-carboxy-5,6,7,8-tetrahydropterin synthase"
                     /protein_id="X:JPFEBOIG_00285"
                     /db_xref="COG:COG0720"
                     /translation="MEEIELTKEFRFDAAHLLPNVPDGHKCKRLHGHSFRFKLHLKGT
                     IDPKTGWLIDYAAVSKIVKPLIENHLDHYYLNDVPGLENPTSENLSIWLWNHLKPLLP
                     LLYKITLNETCTSACIYEGPNKNSSV"
     gene            330525..331253
                     /gene="queC"
                     /locus_tag="JPFEBOIG_00286"
     CDS             330525..331253
                     /gene="queC"
                     /locus_tag="JPFEBOIG_00286"
                     /EC_number="6.3.4.20"
                     /inference="ab initio prediction:Prodigal:002006"
                     /inference="similar to AA sequence:UniProtKB:Q6D820"
                     /codon_start=1
                     /transl_table=11
                     /product="7-cyano-7-deazaguanine synthase"
                     /protein_id="X:JPFEBOIG_00286"
                     /db_xref="COG:COG0603"
                     /translation="MNSSSNEKNKDLNRKNFSSKTDSSNNKAVVLLSGGLDSTTCLYQ
                     AIADGKEIQALSFDYGQRHKIELSYAKKVTRKLGIPHTIQKLKPELFLGSSLTQKSLH
                     VPKNSLRKEEIPNTYVPGRNILFLSFAVSLAEGTGSDSIYIGVNSMDYSGYPDCRPEF
                     IKMFEMAIQLGTKKGSQGPSIKILTPLQNLSKKEIVLLGNQLKVPFHLTFSCYDPKNG
                     KACGKCDACLLRKKGFQETGVSEK"
     gene            331331..331615
                     /gene="pntA_2"
                     /locus_tag="JPFEBOIG_00287"
     CDS             331331..331615
                     /gene="pntA_2"
                     /locus_tag="JPFEBOIG_00287"
                     /EC_number="7.1.1.1"
                     /inference="ab initio prediction:Prodigal:002006"
                     /inference="similar to AA sequence:UniProtKB:P07001"
                     /codon_start=1
                     /transl_table=11
                     /product="NAD(P) transhydrogenase subunit alpha"
                     /protein_id="X:JPFEBOIG_00287"
                     /db_xref="COG:COG3288"
                     /translation="MEQFVGYLTIFLLAVFVGFEVITRIPPLLHTPLMSGSNAISGIT
                     IIGAILSLHSVNGPLINIIGFIAMVAATINVVGGFLVTHRMLGMFKKKEK"
     gene            331618..333018
                     /gene="pntB"
                     /locus_tag="JPFEBOIG_00288"
     CDS             331618..333018
                     /gene="pntB"
                     /locus_tag="JPFEBOIG_00288"
                     /EC_number="7.1.1.1"
                     /inference="ab initio prediction:Prodigal:002006"
                     /inference="similar to AA sequence:UniProtKB:P0C188"
                     /codon_start=1
                     /transl_table=11
                     /product="NAD(P) transhydrogenase subunit beta"
                     /protein_id="X:JPFEBOIG_00288"
                     /db_xref="COG:COG1282"
                     /translation="MTASIINLIYLLSSILFIIGLKLLSHPKTAVRGNFVGAVGMFFA
                     VAAALVEKGLAYEYILAGFIVGTAIGVYLSVKVEMTSMPQLVAALNGFGGLASFLVAG
                     AAIMEVLHQGTNLEVLKSYQFTISTAASGIIGAVTLTGSFVAYGKLQGILSEKAVRYP
                     GDQIVKVLFLLGSLVLSYFVVIEPQKIEWYWYVVVVGSILGILLVMPIGGADMPVVIA
                     LLNSYSGIAASATGFVLGNNVLIIAGSLVGASGIILTQIMCKAMNRSLPNVLFGGLGA
                     AVDNSKGGEDIYAGKTKSTSAEEVAMLLDMAQRVVIVPGYGMAVAQAQHAVRDLYNIL
                     TDRGIDVEFAIHPVAGRMPGHMNVLLAEADIPYDKMKEMDEINPSFEQVDVVIINGAN
                     DVVNPLAKTDPGSPIAGMPILDVDKAKTVIVIKRSLSPGFAGVPNPLFIQDNALMYFQ
                     DGKKATQEIVTALKET"
     gene            334521..335024
                     /locus_tag="JPFEBOIG_00289"
     CDS             334521..335024
                     /locus_tag="JPFEBOIG_00289"
                     /inference="ab initio prediction:Prodigal:002006"
                     /codon_start=1
                     /transl_table=11
                     /product="hypothetical protein"
                     /protein_id="X:JPFEBOIG_00289"
                     /translation="MKQHSLKKLRRSIFVVLLTFFLAASDSYADESEKKTYSTKNIDV
                     TVKDKDGYNHFLVFTKVMTPDKSYVAYNVEFWVNNYVYSEMDTFSQISFKAGKKSFNG
                     NFYKSDVSSNALVLYFYMEESVIKGLLASSADRLSIFQKNKTVFEYTIATKDNFKKAL
                     KEITTVE"
     gene            complement(335804..336799)
                     /gene="glpQ_1"
                     /locus_tag="JPFEBOIG_00290"
     CDS             complement(335804..336799)
                     /gene="glpQ_1"
                     /locus_tag="JPFEBOIG_00290"
                     /EC_number="3.1.4.46"
                     /inference="ab initio prediction:Prodigal:002006"
                     /inference="similar to AA sequence:UniProtKB:P37965"
                     /codon_start=1
                     /transl_table=11
                     /product="Glycerophosphodiester phosphodiesterase"
                     /protein_id="X:JPFEBOIG_00290"
                     /db_xref="COG:COG0584"
                     /translation="MIKRISQSMNLKIKVGFLLKPLVVFIFYFGTNFCSSSSILNKPL
                     NGSLDLQGHRGARGLKPENTWPAFEEAIRYGMTTLELDTVLTKDNKIIIHHDSFTNPT
                     ICQKKDGTQIVSTSLYELTLSELKQLDCGAKKNPKYFEQIPVPGTELITIEEFFTLVA
                     NAEKKNPNRTKLKFNIETKFPDDSNSQIPIGKVKEHVNLLVQAIENAKVTDRTTIQSF
                     YLPALTIVKEINPKLKTSALFSLTYFQGAMMKLGFGNGTRQDALQKTLEVKADIISPY
                     FLYVTKEFVQKIHSHKISVIPWTVNDVEDMKKLIDAGIDGIISDYPDRLAHIIKN"
     gene            338060..338548
                     /locus_tag="JPFEBOIG_00291"
     CDS             338060..338548
                     /locus_tag="JPFEBOIG_00291"
                     /inference="ab initio prediction:Prodigal:002006"
                     /codon_start=1
                     /transl_table=11
                     /product="hypothetical protein"
                     /protein_id="X:JPFEBOIG_00291"
                     /translation="MYQKLWIITICFFVTFPTMSQNQPNFPDYGNPIHLEVAKKIALK
                     AQSEAKKNGWKMVISIVDSGGNLVLLEKMDGAQFASIDISQGKAKCANNFRRSTKIME
                     ETVAAGGIGLRILALPNVYPLEGGELILIDGKIAGAIGVSGGTSVQDGQVAKSGLEIL
                     KE"
     gene            complement(339340..339747)
                     /locus_tag="JPFEBOIG_00292"
     CDS             complement(339340..339747)
                     /locus_tag="JPFEBOIG_00292"
                     /inference="ab initio prediction:Prodigal:002006"
                     /codon_start=1
                     /transl_table=11
                     /product="hypothetical protein"
                     /protein_id="X:JPFEBOIG_00292"
                     /translation="MSLKKYNGSCHCGKIRYELDLDLSKGTSKCNCSYCSKVRNWISM
                     VKPNAFHLITGENELGSYQFGTKSATHQFCKNCGVRLFTKGHLEELGGAFISVSLATL
                     DNVDLEELITSPLWYADGLHNNWRTQPSEIRHL"
     gene            complement(340569..340952)
                     /gene="fliE"
                     /locus_tag="JPFEBOIG_00293"
     CDS             complement(340569..340952)
                     /gene="fliE"
                     /locus_tag="JPFEBOIG_00293"
                     /inference="ab initio prediction:Prodigal:002006"
                     /inference="protein motif:HAMAP:MF_00724"
                     /codon_start=1
                     /transl_table=11
                     /product="Flagellar hook-basal body complex protein FliE"
                     /protein_id="X:JPFEBOIG_00293"
                     /translation="MEINSNSSLWHSYNSGYNGNKPHPLSPKGDQVKVSITEDRHYKD
                     VKQPVSPDYVAESFSEAMKNALTSVNDLQVEADELTQKMVFDPNSVDAHQVMIASEKA
                     RVALTFTKTIADGVVRAYRELTSLR"
     gene            complement(340955..341416)
                     /gene="flgC"
                     /locus_tag="JPFEBOIG_00294"
     CDS             complement(340955..341416)
                     /gene="flgC"
                     /locus_tag="JPFEBOIG_00294"
                     /inference="ab initio prediction:Prodigal:002006"
                     /inference="similar to AA sequence:UniProtKB:P0A1I7"
                     /codon_start=1
                     /transl_table=11
                     /product="Flagellar basal-body rod protein FlgC"
                     /protein_id="X:JPFEBOIG_00294"
                     /db_xref="COG:COG1558"
                     /translation="MGLFSSINISATGLSAQRLRMDVISNNIANSTTTRNTNGDGPFR
                     RDRVVMTPINLRTKWRSPVYPFGVSPGEGKGVKVMKVEKDMTPLRLVYDPTHPDSIQI
                     GPKKGYVEMPNVNIVTEMTDMISASRSYEANVQMINGSKAMFNKALEIGRA"
     gene            complement(341482..341913)
                     /gene="flgB"
                     /locus_tag="JPFEBOIG_00295"
     CDS             complement(341482..341913)
                     /gene="flgB"
                     /locus_tag="JPFEBOIG_00295"
                     /inference="ab initio prediction:Prodigal:002006"
                     /inference="similar to AA sequence:UniProtKB:P24500"
                     /codon_start=1
                     /transl_table=11
                     /product="Flagellar basal body rod protein FlgB"
                     /protein_id="X:JPFEBOIG_00295"
                     /db_xref="COG:COG1815"
                     /translation="MFEKTHFMKTQDLLERGMNNSIFKRKVISDNIANADVPHFKRSE
                     VIFESMIKRAIESEKIEAIKEVPTQISDERHIQFFKPLDYREVQPKANTDYLTTMRAD
                     GNNVDVEKEVVEASNSQMQYMMMAERINQNYRELKQVMRMA"
     gene            342035..342325
                     /locus_tag="JPFEBOIG_00296"
     CDS             342035..342325
                     /locus_tag="JPFEBOIG_00296"
                     /inference="ab initio prediction:Prodigal:002006"
                     /codon_start=1
                     /transl_table=11
                     /product="hypothetical protein"
                     /protein_id="X:JPFEBOIG_00296"
                     /translation="MSEIPETIEITPDLSTLFHDYYTFRTILMEAIAKKPKNIVLNLG
                     NIPIMNSISISSLIWFLKNARSEGIGCTISSIHPDLLNTFEVLNLKDYLEVQ"
     gene            342722..343063
                     /locus_tag="JPFEBOIG_00297"
     CDS             342722..343063
                     /locus_tag="JPFEBOIG_00297"
                     /inference="ab initio prediction:Prodigal:002006"
                     /codon_start=1
                     /transl_table=11
                     /product="hypothetical protein"
                     /protein_id="X:JPFEBOIG_00297"
                     /translation="MKRIVLVSTLILFLFTACKKKEELILGDWVKIKECSEKGECINQ
                     EKRNHLQIFPQGLAKYDAFHLTYKMQGDDIHFNLADLAFDLEYRILKVNEKELRLFNK
                     KTNAEEYFEKN"
     gene            343096..344145
                     /locus_tag="JPFEBOIG_00298"
     CDS             343096..344145
                     /locus_tag="JPFEBOIG_00298"
                     /inference="ab initio prediction:Prodigal:002006"
                     /codon_start=1
                     /transl_table=11
                     /product="hypothetical protein"
                     /protein_id="X:JPFEBOIG_00298"
                     /translation="MKRIFYLFLFLFFLSGILFANEEDESFPESNQDQVPLSPTDAAR
                     RKIQITALNTETVNLIRANNLSKASINIDKIKKLDENSVEYHYLKGSYLYAQGRYPQS
                     KNSLLKAIQIHSSHDPSYYLLGMIFVQRNKWAKSLEYFQKAVELSNYNPFYRINLALA
                     YFETGNFLRAKAEAERAIELKPNFRAAKLLLLKSNFLLGNKADAYSQCVDFVKEGFIS
                     KEYMLIHARLVIEIHQNYRKAIKIYSQYGELPLHEKRFLAQAYYNTGNYRAAAAAYQS
                     VIQLKIVEEEDKIQYIRSLSFIKDYKRLESFVAFWLQEEPDKRKKIQEALDIAELLKE
                     NDSKVFHMFPSRSPY"
     gene            344343..345584
                     /locus_tag="JPFEBOIG_00299"
     CDS             344343..345584
                     /locus_tag="JPFEBOIG_00299"
                     /inference="ab initio prediction:Prodigal:002006"
                     /codon_start=1
                     /transl_table=11
                     /product="hypothetical protein"
                     /protein_id="X:JPFEBOIG_00299"
                     /translation="MQKLDHKPKISIPAIFVIICFFVLVWYLPAHERFGFFNIAFWFV
                     YLIALVGFISILSDLLSFFMKKRRAQDFAISIILFIFSIYYSIGVYEVIISIQETENY
                     LSTKGKILENEIRWTGDIASKRSTEFYLHLKYSYISPDGVEQIGSYTYLYRTDLPSRD
                     ESKSFVKKYPIGSEITVFYNPKNPQISCLFQGFDGGMDWFLYLEIIDLLFVILLIYVS
                     IRFLYLGITDQGSVKNDSRLIQEKDEKIFKNQIGTLPSNTECTHDEHFYIFKIRWISY
                     LMFIVLSMPIFVSIGFIFFYRGYENLFLFQNRNPAIIEIISILFFIFGIIAVVLISFN
                     KTIIRLNRVSCIIYNSPIRWRRIKKLELANLKNYFIIENPTFFGNELWAKDLENNDIF
                     IDRFDSYDQVVFFKKFMENLT"
     gene            complement(345674..346090)
                     /gene="ybaN"
                     /locus_tag="JPFEBOIG_00300"
     CDS             complement(345674..346090)
                     /gene="ybaN"
                     /locus_tag="JPFEBOIG_00300"
                     /inference="ab initio prediction:Prodigal:002006"
                     /inference="similar to AA sequence:UniProtKB:P0AAR5"
                     /codon_start=1
                     /transl_table=11
                     /product="Inner membrane protein YbaN"
                     /protein_id="X:JPFEBOIG_00300"
                     /db_xref="COG:COG2832"
                     /translation="MEIKDYSDEVRLHRSRLVRFLLFITGSISLALGIIGIFTPILPT
                     TPFLLLSAACYARASHRFYNWLMNNRYFGSYIRDWRIHKMIPLRAKILAISMIFLTIG
                     TTVFFFIPILAVKILVSLIGIFVVIYLIRIPTKRKN"
     gene            complement(346549..346929)
                     /locus_tag="JPFEBOIG_00301"
     CDS             complement(346549..346929)
                     /locus_tag="JPFEBOIG_00301"
                     /inference="ab initio prediction:Prodigal:002006"
                     /codon_start=1
                     /transl_table=11
                     /product="hypothetical protein"
                     /protein_id="X:JPFEBOIG_00301"
                     /translation="MNEKDLFSQIDSLDPDLETSLVRYLDTLIHYNQDQMDGKGLATH
                     EELETGTFTMLRLLQKNLSYLPLYLRYLGSLDLEHTVAQLDVLFSLKKQYSSEQLKPL
                     KEFVKNANIESFLWRLENDEALED"
     gene            complement(347214..348191)
                     /locus_tag="JPFEBOIG_00302"
     CDS             complement(347214..348191)
                     /locus_tag="JPFEBOIG_00302"
                     /inference="ab initio prediction:Prodigal:002006"
                     /codon_start=1
                     /transl_table=11
                     /product="hypothetical protein"
                     /protein_id="X:JPFEBOIG_00302"
                     /translation="MKSLIKIYLTLILFLLIFQCKNSDKENALLLAGASLIIAQELEA
                     QSLMSGPVLIDQETELTNYQFKFYNSTQKLTLEAYFSKPAGMGPFPLIVMMHGCAGAH
                     SNSDASKPPSSLYTEWASRGKTLGYATLLIDSFTPRNAPQNQCSNGAGVGTSEVTDRP
                     TDAYAALAYVKRSKVVNNDRIVLLGWSHGGSSVFATVDTNSTLQYRSENQRPFKAVIS
                     FYPGCGLNNAFGGISNSQYLPYTHIKILAAGADPLYTGGYCNTRVSRAQTLGASSATN
                     NSIAMTVYPNTHHSFDEAKAVSSKFDTNDVAAKPNADQEAVNFFQLYNP"
     gene            348837..349532
                     /locus_tag="JPFEBOIG_00303"
     CDS             348837..349532
                     /locus_tag="JPFEBOIG_00303"
                     /inference="ab initio prediction:Prodigal:002006"
                     /codon_start=1
                     /transl_table=11
                     /product="hypothetical protein"
                     /protein_id="X:JPFEBOIG_00303"
                     /translation="MKFFSIIFHPTLILPWGILIAFSTGARYEPWEIATASIPIILQG
                     GTDWGGSCLFAGWVANYLFFSFVAPIYATVSVPETSEVNFITTLQSVVKKMKWYIFFF
                     LLLGPITIFQDTLITPNDHRNLFLFFFVFYTFLILYISTLLYFKIRYRVIFSVIPLLI
                     LFLLMSDGITTKAGQWNVQGVDPEIHVRGIRHQLFLNWHKLCDFIFGDVKTDPLIKIE
                     DFLFLISKSLSKD"
     gene            complement(350674..353568)
                     /gene="gcvP"
                     /locus_tag="JPFEBOIG_00304"
     CDS             complement(350674..353568)
                     /gene="gcvP"
                     /locus_tag="JPFEBOIG_00304"
                     /EC_number="1.4.4.2"
                     /inference="ab initio prediction:Prodigal:002006"
                     /inference="similar to AA sequence:UniProtKB:P74416"
                     /codon_start=1
                     /transl_table=11
                     /product="Glycine dehydrogenase (decarboxylating)"
                     /protein_id="X:JPFEBOIG_00304"
                     /translation="MNSTLQNQTKTNLEKVGTDPLDTFPRRHIGPNLQQTAEMLKELG
                     LSSVEELIDKAVPVGIRLKKSLDLPKASTEHKILQNLKGIASQNQVFRSYIGAGYHSC
                     IIPGVIQRNILENPGWYTAYTPYQAEISQGRLEALLNFQTMIIDLTGLEISNASLLDE
                     GTAAAEAMFLAYSVRKNETAKKFFVSELCHPQTIDVVVTRANPLGIEVQIGNHESIEL
                     NEDFFGVLLQYPATDGKIIDYTSFIQRSHNVGAISTVAADLLALTLLKSPGEMGADIA
                     VGSSQRFGLPLGFGGPHAGYFATKDEFKRSMPGRLIGVSKDSQGNSGLRLSLQTREQH
                     IRRDKATSNICTAQVLLAVISSMYAVYHGPEGLKNIATRIYKFTSIFANVLKNAGFSI
                     TNEFFFDTITIQAGTKVQEILNRAYSKKINFREYKDGKIGITLDETVNLEDLKDLLEI
                     FEIKNTDIEKLFVDVSNVPDSFKRKTSYLTHPVFQSHHTETKMLRYIRKLESRDLSLT
                     TSMIPLGSCTMKLNATTEMYPVTWPEFGAIHPFAPADQTKGYKIIFEQLEKWLCEITG
                     FAGVSLQPNAGSQGEYAGLLAIRRYHESRNESYRNVCLIPISAHGTNPASAAMAGFQV
                     VVVSCDPNGNVDLEDLKAKAEEHKKDLAALMITYPSTHGVFEESVKEICQIVHSCGGQ
                     VYMDGANMNAQVGLTSPGEIGADVCHLNLHKTFCIPHGGGGPGVGPIGVAKHLVPFLP
                     GHVLVDNATGNEHGAVSAAPWGSASIVLISWVYIALMGSEGLTNATRNSILNANYIAK
                     RLEKVYPVLYKGKNGFVAHECILDLRPFKKSAGIEVEDVAKRLIDYGFHAPTMSFPVP
                     GTLMIEPTESESLEELDRFCEAMLLIYQEILDVQSGTLDKTDNPLKNSPHTAAMVTSD
                     RWDHLYPRERAAYPASWLKDHKFWPYVGRVDNVYGDRNLVCSCLPIESYQ"
     gene            complement(353608..354000)
                     /gene="gcvH"
                     /locus_tag="JPFEBOIG_00305"
     CDS             complement(353608..354000)
                     /gene="gcvH"
                     /locus_tag="JPFEBOIG_00305"
                     /inference="ab initio prediction:Prodigal:002006"
                     /inference="similar to AA sequence:UniProtKB:P64214"
                     /codon_start=1
                     /transl_table=11
                     /product="Glycine cleavage system H protein"
                     /protein_id="X:JPFEBOIG_00305"
                     /translation="MAETQAPTGYLFSEKHEWVKVEGDMALIGISDFAQSALGDIVFV
                     DLPKTGKNIKQFETFGTIESVKAAEDLYAPIGGEVIESNSALSKNPGDVNSKPFDSWM
                     IKVKGFSTSELDKLLTPEKYKALVAGLE"
     gene            complement(354018..355208)
                     /gene="gcvT"
                     /locus_tag="JPFEBOIG_00306"
     CDS             complement(354018..355208)
                     /gene="gcvT"
                     /locus_tag="JPFEBOIG_00306"
                     /EC_number="2.1.2.10"
                     /inference="ab initio prediction:Prodigal:002006"
                     /inference="similar to AA sequence:UniProtKB:P54378"
                     /codon_start=1
                     /transl_table=11
                     /product="Aminomethyltransferase"
                     /protein_id="X:JPFEBOIG_00306"
                     /db_xref="COG:COG0404"
                     /translation="MNRKFSLKINLSLYGTGKNWYMENLMSQDKKTPLYETHRTLGAK
                     MIPFGGWDMPVQYSGIIAEHNATREAAGLFDVSHMGEIFITGNPKSILLFLESITCNS
                     VASLSDFQVQYNAILNQNGGLVDDVTIYKFSSEKYMICSNASNYEAVTEHLLEHLPIS
                     GVKVDNQSLQWHQIALQGPKANEIFSKFLKRDLDSIQYYRFMLLPYQGEEIIVSRTGY
                     TGEDGFEIYSSIPIGLKLWNELLEFGKPYGLLPCGLGARDTLRIEAKYPLYGHELNDQ
                     WTPIESGIGWIVKEKENPYFSSEKILFQKKNGVPSKIVSFALTEAGVPRENFRVLDSQ
                     GNEIGKTTSGTFSPSLKKGIGLALIQSEKIKDGEPIQIEIREQPKQAIITMKPFIPGS
                     IRKN"
     gene            355898..356158
                     /locus_tag="JPFEBOIG_00307"
     CDS             355898..356158
                     /locus_tag="JPFEBOIG_00307"
                     /inference="ab initio prediction:Prodigal:002006"
                     /codon_start=1
                     /transl_table=11
                     /product="hypothetical protein"
                     /protein_id="X:JPFEBOIG_00307"
                     /translation="MRKIIFIIVVLIFGLTTNVCNYLSPQEKCMEDNACRNRAQACFA
                     GFALVNVLFHIEVSNEEITSRAFLCNTLQSNCELDCYRKHPY"
     gene            356640..356969
                     /locus_tag="JPFEBOIG_00308"
     CDS             356640..356969
                     /locus_tag="JPFEBOIG_00308"
                     /inference="ab initio prediction:Prodigal:002006"
                     /codon_start=1
                     /transl_table=11
                     /product="hypothetical protein"
                     /protein_id="X:JPFEBOIG_00308"
                     /translation="MKKFHILMLILTLFVVQCSELSPRQKCYEDNYCKSADADCIAAS
                     LLISSLFENNNSRTNTGTTNGGTTNGNTTTNSNSSSSLLSVLYNPLFCIGSKASCEAD
                     CDKKHPY"
     gene            complement(357239..358912)
                     /locus_tag="JPFEBOIG_00309"
     CDS             complement(357239..358912)
                     /locus_tag="JPFEBOIG_00309"
                     /inference="ab initio prediction:Prodigal:002006"
                     /codon_start=1
                     /transl_table=11
                     /product="hypothetical protein"
                     /protein_id="X:JPFEBOIG_00309"
                     /translation="MFRIWIVFLCFGFSLSLFSQESSKLGEKEIRSSQRVRFINRSSA
                     RAGEEVRGTNEKVGSGLAESLKKEPDKTHTQGGISVTRIAPEEKKFGADVISVLEDSD
                     FGHINSIQRILTGFVKLNFGYDDKNSDILATYILYYNAIHRKDKSYISKKYSNSVIKF
                     VTPQSIGISKRYSEWPGKTQILIPLVEDVLGKDVHTDELEDEVNKELDKKKDGQSEKD
                     KFGDLQNEKNKKELEELKRRKEENQNKQKEISDKETKTDKELQELNKDPVKNKVQIVE
                     KKKEKEQIQKEKEAVKKEEQKLKEKEKEVVKKDEERKNNNSSSSSSSSSSSSKSDSKS
                     DSSSSKSGSDKSASDDKKSEAELKKELADTKKELETKKEEEKKKEEFDKNVVGGKILF
                     LKTLKYLDKGHYNNELQVLDPTKDDTIIRGDFNKICGRTFEIVDGKALVIGFEDGHSS
                     NHKLILIDQETLKPVLFAEDNIFWRSPMIIKGDEIYAFEEVEEKYYLSRFGKDLKKQA
                     KSSEEISPNSNVTFYGEKIYVTGKEESSGNIQITVFNKADLKLIKKIKP"
     gene            359072..360163
                     /gene="serC"
                     /locus_tag="JPFEBOIG_00310"
     CDS             359072..360163
                     /gene="serC"
                     /locus_tag="JPFEBOIG_00310"
                     /EC_number="2.6.1.52"
                     /inference="ab initio prediction:Prodigal:002006"
                     /inference="similar to AA sequence:UniProtKB:Q9HZ66"
                     /codon_start=1
                     /transl_table=11
                     /product="Phosphoserine aminotransferase"
                     /protein_id="X:JPFEBOIG_00310"
                     /db_xref="COG:COG1932"
                     /translation="MYLFQERIYNFGAGPAMLPNEVMEIAAAEFLNYKGSGMSVMEVS
                     HREPLFEDVITEAEILLRKLLNLGEDYSIAFFSGGATLHFSALPLNLLKEGESFDVAH
                     TGIWTKKAWEEGLKFNEVNVIYDSTNNHFTDVPVLTDSNLSGKGKYLHITSNNTIYGT
                     QYPEIPKIKQIPLVADMTSELLSRKIDVKDFGVIFAGAQKNIGPSGLSLAIIRNDLLG
                     ISGRKIPILLDYSVMVKNRSLYNTPSTYSIYIAKLVFEWLLKLGGIEAIEKVNEQKAK
                     LIYDFIDSSSLYVCPVQKRARSKMNVVFLLKDKNLDSKFLDEAEKNGLHGLGGHRLVG
                     GFRASIYNSMPLTGVQKLVSFMKDFESKI"
     gene            360163..360762
                     /locus_tag="JPFEBOIG_00311"
     CDS             360163..360762
                     /locus_tag="JPFEBOIG_00311"
                     /inference="ab initio prediction:Prodigal:002006"
                     /codon_start=1
                     /transl_table=11
                     /product="hypothetical protein"
                     /protein_id="X:JPFEBOIG_00311"
                     /translation="MKFLSFKKFFLILIRVFTLVGALSGGLLASGLNFNTQLPIKDCF
                     TNETTSSELSNLYKSTFPLEEKKRIAETIAYKEGKSRFQSIVCIQNKNLSEEDQSKLF
                     MDWNRHIFTYAELNSYYENYILSDDKTRSLNSIEWELLTTHLKQKKELLTRLNDATGF
                     ALNGEKISEENFSMIYLSLFLLQIEFWDAMPKTFRDSIL"
     gene            361249..361686
                     /gene="rpiB"
                     /locus_tag="JPFEBOIG_00312"
     CDS             361249..361686
                     /gene="rpiB"
                     /locus_tag="JPFEBOIG_00312"
                     /EC_number="5.3.1.6"
                     /inference="ab initio prediction:Prodigal:002006"
                     /inference="similar to AA sequence:UniProtKB:P37351"
                     /codon_start=1
                     /transl_table=11
                     /product="Ribose-5-phosphate isomerase B"
                     /protein_id="X:JPFEBOIG_00312"
                     /db_xref="COG:COG0698"
                     /translation="MKKIGIASDHGGFELKEFLRKSLAGELEIVDYGTKDESSVDYPI
                     VISAACKKVLSKEVEGLIALCGTGIGASIAANRMSGIRAALCHDQFTAEMSKRHNNAN
                     VLVLGGRIIGKELALNIVRTWINTSFEGGRHERRVNQLETLNS"
     gene            361750..363672
                     /locus_tag="JPFEBOIG_00313"
     CDS             361750..363672
                     /locus_tag="JPFEBOIG_00313"
                     /inference="ab initio prediction:Prodigal:002006"
                     /codon_start=1
                     /transl_table=11
                     /product="hypothetical protein"
                     /protein_id="X:JPFEBOIG_00313"
                     /translation="MISKYLKKYSDFHKLSSVAYNVLMFVDHVFVVSCSVLHQNSGFS
                     NNSYVLKLWNKIKIVFLLTILFFYPFSLFTETKTFPLDDLQKNGLELSGNNSENKVLK
                     LQTKNRSFGSELYLDFESGNPSDLKDASGNYKILMSSYLPDSENVFHSKRSARFSGKR
                     TGIKIAHSYSGLLTSKDLTKEFYISFSFLPGTVEKDATLISKLYETSGNSYGWDLKIA
                     DDRLKAGFYSFFETEEKRFLSLYLTSNTTLKKNQWNRVLLYFNPNDREIVLYLNGKES
                     ARAAVPASQNLTRIGFHADDTTSFRIASSYYGWMENFSVFPGKPNPSSEDTSFPGQNF
                     DSETHTSESKFGIGISPVYKSKYSSSFLEEVQLKAVVPTSSALELYLRVSPVPFTPNS
                     ESPAWIGVDLRKLENSKIDSLEPDTYRIPLKYSLKKFLGITEDKTDLLPFRYYQWRVK
                     FKSDPSGNKTPELKNISLTFRETNPPVRPLGLKVAENGVDDSGPSICLNWKSNPEKDV
                     INGGGYFIHYGIHPDRMVGIVRGTLGESGETPNKKNRPKHPASDYLDPISGLPPGKNY
                     IHIQEYYNKLSTCIDNRIISLNSEILLEKNQLFLKKGTTYFFRISAYNKFYHFQNGKD
                     QVSTLSDPVEVYFLSE"
     gene            complement(363634..364050)
                     /locus_tag="JPFEBOIG_00314"
     CDS             complement(363634..364050)
                     /locus_tag="JPFEBOIG_00314"
                     /inference="ab initio prediction:Prodigal:002006"
                     /codon_start=1
                     /transl_table=11
                     /product="hypothetical protein"
                     /protein_id="X:JPFEBOIG_00314"
                     /translation="MKYYLSKSLLEIIIQDPSDLKTIVVESIERLIKEQHLFYTGTIS
                     ILPLLEKEKDPIQKEIIWSQIKRLCLEILDFKAENLSLAQKLSLEFGNIEWVWNEISI
                     AIQKDLDGFITVDKNLPDQKMIKILLAQKINFNGIT"
     gene            complement(364047..364235)
                     /locus_tag="JPFEBOIG_00315"
     CDS             complement(364047..364235)
                     /locus_tag="JPFEBOIG_00315"
                     /inference="ab initio prediction:Prodigal:002006"
                     /codon_start=1
                     /transl_table=11
                     /product="hypothetical protein"
                     /protein_id="X:JPFEBOIG_00315"
                     /translation="MAKVDKRFQLLMTEEELELLKKEAEKRNLSAGEMLRLSFRNEVY
                     RSDSYERLEALKILSKLK"
     gene            complement(364235..364837)
                     /locus_tag="JPFEBOIG_00316"
     CDS             complement(364235..364837)
                     /locus_tag="JPFEBOIG_00316"
                     /inference="ab initio prediction:Prodigal:002006"
                     /codon_start=1
                     /transl_table=11
                     /product="hypothetical protein"
                     /protein_id="X:JPFEBOIG_00316"
                     /translation="MYFVRLLIWFLYFVFCISSLFATEENRKEWNKSVKEKILKMNEA
                     REETESIPYLEKFVEKNPADLTVKLWYARALFYRKDLEIPEHSEEIFSRTEKLKKIKT
                     NYLLAAKTFEEVLKYLSQATPRDPDLGKWHFLWAMSEWYAGREDRAIQIFKKSFKYDF
                     RLNEANYNIACIYQTLGQLKDAEIYFRAYLKNDKEMREEN"
     gene            complement(364857..366947)
                     /locus_tag="JPFEBOIG_00317"
     CDS             complement(364857..366947)
                     /locus_tag="JPFEBOIG_00317"
                     /inference="ab initio prediction:Prodigal:002006"
                     /codon_start=1
                     /transl_table=11
                     /product="hypothetical protein"
                     /protein_id="X:JPFEBOIG_00317"
                     /translation="MTGLKLRIAILILSVLSFFYYRFIPYFPDGIYYKNRMNSAFTNL
                     NEELRHLETGLGQINSISELENLQLEFPIVSGLKFVTESDLSSRKDPEGKLLKETLKD
                     GTSRLFFLKPSLVFCLPHPEKKKLILAELREDLFRVSFSGVESMLIPDLKFGGYAEPG
                     GFNKGRISFLLIEELSRSENAVNRIEIGSSPFIGYYYATPENSYGFLKGILILKPGND
                     GLFFLFLSGFLILLFLIDFMIRILRIKRNFFTHKEGKEIQEIIGQISKRIDALQTAKQ
                     KAIESAQKSEVEEIQTLTSEEVDFDLQNVPIPMKEVKQEDGPSIFVLPFELKREGYVS
                     PAFLRDPEKFKEPEPIAPEIEKKRSEIFTPELQDLISKVNEPIREKPDIQIAKQEIEP
                     EPISTNHTELGPGYMKWLNTLPIRERRKILEVLDELRYGLESEYSFILKYYISVFLDL
                     KLYGFAIHYYDRRNGSYSPFVTQGLRERTSGNMIFLYDDQYIGKESGTYSIIEITDER
                     KMDRFFRKKFDPIDLEICTSILTIPLSNFGIPFRFFLFFKDPLTKENAQEIENLIFHS
                     LEPVIPAFEEYDRKILGELFRDKRDVVSSRVHLMRIATDGERGLTRSFKIEFHGKNFK
                     TLESLRKKTMSQISEIIGPEDICFGIGVGAFGLYTRKNLEKQIRSLIDQTGNPYDFVE
                     DIYPENGKNLFIYL"
     gene            complement(366944..367876)
                     /locus_tag="JPFEBOIG_00318"
     CDS             complement(366944..367876)
                     /locus_tag="JPFEBOIG_00318"
                     /inference="ab initio prediction:Prodigal:002006"
                     /codon_start=1
                     /transl_table=11
                     /product="hypothetical protein"
                     /protein_id="X:JPFEBOIG_00318"
                     /translation="MTFDLYRKIAFALTLILLGLIPISIPFFKKEWKESSMEFSLNPA
                     GNEGILKRESFLKVWSDIKKAPLFEAGPKIEYSIRNFSLPKQAKELGESLLKNLELRS
                     IKIYDSSYHLVYSSESTKEIFNKDLRLGDLKISPSGINFDSMGIPIYRSKNGEWFLWM
                     NGFTLGTHVSIPFNIREKQIYWIFESEKIGHDSLIGSNDLRSLNYPDNLEEILAEFNK
                     PTINWKERPLWEKNKIGNHIIFLSYDKGSRIKQLILIFSFLSFLLGACGLGILSSTLV
                     HSIIVEKEFDHKEKVLKMRDVFLRIIQLLKRDLS"
     gene            367989..368960
                     /gene="gpmI_1"
                     /locus_tag="JPFEBOIG_00319"
     CDS             367989..368960
                     /gene="gpmI_1"
                     /locus_tag="JPFEBOIG_00319"
                     /EC_number="5.4.2.12"
                     /inference="ab initio prediction:Prodigal:002006"
                     /inference="protein motif:HAMAP:MF_01038"
                     /codon_start=1
                     /transl_table=11
                     /product="2,3-bisphosphoglycerate-independent
                     phosphoglycerate mutase"
                     /protein_id="X:JPFEBOIG_00319"
                     /translation="MIFYMFIDGIGFGPDDPETNPFSRYAKSFFLPLAGKSIPQNAPL
                     SLKNAVFLKTDASMGIKGLPQSATGQTSLWTGINACKVLQRHLSGFPTFTLKKIISKY
                     SIIRILEEHGFKADLLNCYTPAFTEYVKKNPRHVSASTLIQMASDKPLKGMDDLRRGR
                     GLYMDITHEYLKEFSRGYLDESDELFQVRDPYQTGKSIIRNCKEDDYTLCIYEFFLTD
                     KIGHKMNWEAAEKHISELESFLTGILEELNPEEDQLIVTSDHGNLENLSVDVHTLNQV
                     PTVLYGKYTSKMEQKIRSIVDIPSAIYDVLGIDIELKDEEFIKSEVT"
     gene            369133..369561
                     /locus_tag="JPFEBOIG_00320"
     CDS             369133..369561
                     /locus_tag="JPFEBOIG_00320"
                     /inference="ab initio prediction:Prodigal:002006"
                     /codon_start=1
                     /transl_table=11
                     /product="hypothetical protein"
                     /protein_id="X:JPFEBOIG_00320"
                     /translation="MIHDLSVQEFVQLIKKGEKKFTGVSVEDFNFTLRNYDLEGVEFE
                     DCFININLEKCNLKNAKFIFCNLKTISVRDCSIENCYISDCHIESIIITGKNIDQIVF
                     GTNYAYGMTLSPEKCLIYVRNEILKVHKFELTLYSLEIDF"
     gene            complement(369634..370770)
                     /gene="cpoB_2"
                     /locus_tag="JPFEBOIG_00321"
     CDS             complement(369634..370770)
                     /gene="cpoB_2"
                     /locus_tag="JPFEBOIG_00321"
                     /inference="ab initio prediction:Prodigal:002006"
                     /inference="protein motif:HAMAP:MF_02066"
                     /codon_start=1
                     /transl_table=11
                     /product="Cell division coordinator CpoB"
                     /protein_id="X:JPFEBOIG_00321"
                     /translation="MNRSIILITGFLFICAGLLTAVYQTTIQDEDSKRKNVLEKIKEG
                     EEYLKQTNSKAAEKAVDIFSELSAREIPEEHSFRVKYDMGRALERNQDSLLALGIYRE
                     LNQKEGLSRDERSKVAYSMGNLLLQLNRDEEGKGHLEEVLRISADSKLRSNALSAIAD
                     YYMKKGNYDLSRKNYVLALQEDPENVKARVRWGKSLRRMGKDWSAYDVYDDYAQAGFY
                     FDPEKEKVSSEFRSGILEKARQLYVRKQYYGAIDTFKKALDMGVSSKAEEQALFYIAE
                     SYEAIGKSDSALQYLNRVLGNQDGSLDQTALFRKGTIYFKSGKYEKAAALFQEATDKY
                     PDSPVGRKASAWKKESLDQVEDNLHYKQEDKEKSKEDLETEKLD"
     gene            complement(370767..372341)
                     /locus_tag="JPFEBOIG_00322"
     CDS             complement(370767..372341)
                     /locus_tag="JPFEBOIG_00322"
                     /inference="ab initio prediction:Prodigal:002006"
                     /codon_start=1
                     /transl_table=11
                     /product="hypothetical protein"
                     /protein_id="X:JPFEBOIG_00322"
                     /translation="MKISTRILLLFSLMILVSFPGAQDHTFNQNQVENYSIANSIHAE
                     ILKKDENSVRIFWDAPKETGEIIVARSSSMIDTPEKCMVADSLGKYPSGIAGGVTQIF
                     DYNLKPGTYYYAVILAHRVKNGTVKLIPGRNFTTIPVVIEHALTPTENKIPEIPDDAR
                     VIDLTVKREGKYLRLNWTPYEKAIPNATVYTVYRSAEPMSSLSLMRKAEKLTELSHPE
                     STFLDQDLNKSQTIYYGVSVRSGAKEVLPLINGQSFIRYFYIGNPNKGGSENITNPEY
                     SEDEMRIKDLTAEVDDLNVKLSWKAPEKADANTVYTIYQALKPLSGGTATFLGGNVRK
                     LGEVNHPDTEAQIKMKSLDAKVYFGVTVKHKDKEGFNLVENESFIAISPNKKPENSEE
                     NSAEETPQENQEETSASDPEKEQEKSEEVSKDTKQEEEFSGNNDELDKILRETYWKKE
                     YSRTIRDLKPYAKNGNSVYMKGKAKFFTGLSYYKKGNYKEALKYFINKDSKFYNTERS
                     EFWSKRCLSRISGGNP"
     gene            372671..373333
                     /locus_tag="JPFEBOIG_00323"
     CDS             372671..373333
                     /locus_tag="JPFEBOIG_00323"
                     /inference="ab initio prediction:Prodigal:002006"
                     /codon_start=1
                     /transl_table=11
                     /product="hypothetical protein"
                     /protein_id="X:JPFEBOIG_00323"
                     /translation="MSDLDYYENPEYQNFLISSKRRELTPPEIVFKHFNLKEVMNLVD
                     FGMGLGYFTLELKKQLPKDAWLWGADYQQDLLDEVLHWKNREEISNFTPFFIEKSDHP
                     LLPEWIPAPDAVFASLVLSTFPDPGLAMDGLIRSIKKGGKLIVLDWMKNEYSIGPKIN
                     DKISLDKMKFLAELYHLDIVKNVRISEHVYGLEVVAGKNFEYSFYDLREEEDTTEEFI
                     RS"
     gene            complement(374075..374977)
                     /locus_tag="JPFEBOIG_00324"
     CDS             complement(374075..374977)
                     /locus_tag="JPFEBOIG_00324"
                     /inference="ab initio prediction:Prodigal:002006"
                     /codon_start=1
                     /transl_table=11
                     /product="hypothetical protein"
                     /protein_id="X:JPFEBOIG_00324"
                     /translation="MIKVYFILFLVFGFFKSLKAEIHPCTANFKFNRISKNGIYLSST
                     NPNVSTIAVQFEEADSFVDGLALIKLGGKYGYIDKSGKLVIKPQFGEAYSFSEDLALV
                     KIQGSYGYIDRNGNLVIQTQFEHSGFFSEGLAFVKFREKFGYIDKTGSIVIQPQFESA
                     SDFSEGLASVRIIDRWGFINRSGQIVIKPQFQFPASFSGGIAAVTKNRIDFYIDKNGN
                     QTTTPQFKDFFSFSKDLIPILIEKKWGYMDPKHSIVIKPQFEEAGSISSNQMVRIKVR
                     GKWGFINFSECLKKIPQESNKTEY"
     gene            complement(375054..375602)
                     /locus_tag="JPFEBOIG_00325"
     CDS             complement(375054..375602)
                     /locus_tag="JPFEBOIG_00325"
                     /inference="ab initio prediction:Prodigal:002006"
                     /codon_start=1
                     /transl_table=11
                     /product="hypothetical protein"
                     /protein_id="X:JPFEBOIG_00325"
                     /translation="MKDHKMKIAFILAVFFLFLMIILRFLHFIPTWNKFYIWINYLLF
                     LISIILLLYIIFQIGKVFWKLSKWLTICLIIPLIMPVLFYFSFIFIVNHLAGNEDPRC
                     NIDKITEYPIGEYPKTLFVIYYNCTPDLVFKVRKGWLPIWENVNFVESDSEHSQIIEI
                     SDQYGNRYGYDPIQNNFWHILK"
     gene            complement(376109..377461)
                     /locus_tag="JPFEBOIG_00326"
     CDS             complement(376109..377461)
                     /locus_tag="JPFEBOIG_00326"
                     /inference="ab initio prediction:Prodigal:002006"
                     /codon_start=1
                     /transl_table=11
                     /product="hypothetical protein"
                     /protein_id="X:JPFEBOIG_00326"
                     /translation="MKRIIEIVLSTLALILFSPILIGVSFLILLINGLPIFFFQERLG
                     LLKKPFLIFKFRTMKDGKVTNLGYWLRKTGIDELPQIWNILIGNMGIVGPRPLTQLDI
                     DRLNWNGKFHEMRWSVLPGITGLSQLYSGMGARISFCFDRFYLESKNLGLNILIVLLT
                     FVINLFGKNRIREKLKSKLKTRKNKIQWKHWKNHFKKNENRILPKIDFETLELNSNEM
                     RSIAYSLAIFQLGESGEGRIAKEIDKTILFGIDDFYKEALKLFVKEEGRHARILGECI
                     RALKGELIKSNWTEKLFHFGRRLLGIRLKLMVLLAAEVVGICFYKKLSEKIPNGFIKS
                     ALLEIVKDEEKHLRFHGDFFRTQVRNFFSKFVFRLLWRFVAFAACVAVILDHRKTFCI
                     LGISNWKTFLKFQEIAKATEDFITEGLEFYSHTSKYRNLYENLNDIQTTYYSTHENGI
                     "
     gene            377576..378337
                     /locus_tag="JPFEBOIG_00327"
     CDS             377576..378337
                     /locus_tag="JPFEBOIG_00327"
                     /inference="ab initio prediction:Prodigal:002006"
                     /codon_start=1
                     /transl_table=11
                     /product="hypothetical protein"
                     /protein_id="X:JPFEBOIG_00327"
                     /translation="MKEKVLNLLIVEDNERLRKSLIEGMKEFAKLKISYDCAKGEEAI
                     DFALKNEFDVLLADVRLAGTLSGIETIVAIRKEYPRKPVVIYSIQDSDEYFRAFRKAG
                     ILSHYAYVRKSNYLLPQMIVPLIELAYEGKSFIDPEIETRIVEVKDQDENSPMAILEP
                     NEKIVAKMLGEGLSNEQIAARLGFKDKRTISRINGQIYAAWDLNESNSDEKVARTRAA
                     LIVRENRFLQWEEDGNVYYRNGSGDWIRWESNLEL"
     gene            378291..380516
                     /locus_tag="JPFEBOIG_00328"
     CDS             378291..380516
                     /locus_tag="JPFEBOIG_00328"
                     /inference="ab initio prediction:Prodigal:002006"
                     /codon_start=1
                     /transl_table=11
                     /product="hypothetical protein"
                     /protein_id="X:JPFEBOIG_00328"
                     /translation="MGPEIGFDGNQILNFNLEILICSVFFYLSSILFWLASTTIVNLE
                     KRNLPATFTITLLIVVSMLFGFFSWIGESGILKILNYPAVYFFPGIFGLILIPFGWLF
                     INVWFLGFLKVKQNNGVSQNFLTDFWKTNVLGLFFTNLNDRSIKAYFVKMGYYKFFIL
                     LLLSSQIFAIIFFLNWSSKFPLTLSIFSFWNVVPFSFRLSYLFYILICISVPIIGLFS
                     FRTSKKILPEIAKNKAVPYLKTISLLLLGVVILVFFLFLGGEIGIIEDPVLKLFLNPV
                     PFYVFLIGIQFLVSISVLALGQALISYEIFTGRILPKIGLRQEWKKINLGFLLITFLY
                     FIISTLGFSKIELFLIGSYVYNVSRTFLLKKNKELRLAKNSILNSIITTENIAENVIS
                     SPKEKLQKPFEILCSDILETSSALFISESRIPFVADMILTYPIDLEKNKNIDYNIFKK
                     KNVFFENEDITYLEENDIPDFVLCLKVLNDHSGEGLLFLGQKENGGLYAEEEIETAKA
                     AASWILFSLFVESNSLILSSLQKKHIEEQRIFDYKTRQILHDEILPEIHSSILMFSQL
                     KNDKIFSEQIQLLTNLHKRISSFLRELPDASLEIQRLGLIEALIRLTGSEFETSWFDW
                     DFDSELKYRFPITKPEALEILFYACRESIRNAVKYSGERANEKISIAFLESDKDKKGI
                     LIRIKNKIENDKTNVLESAGQGLRIHSALLKIFGGYLTLEFLNANTAFVEIFLPEDRI
                     D"
     gene            380534..380842
                     /locus_tag="JPFEBOIG_00329"
     CDS             380534..380842
                     /locus_tag="JPFEBOIG_00329"
                     /inference="ab initio prediction:Prodigal:002006"
                     /codon_start=1
                     /transl_table=11
                     /product="hypothetical protein"
                     /protein_id="X:JPFEBOIG_00329"
                     /translation="MNPFTEKFLRQLDALRNHKEYSEIEPIVTDLLAMNSLEIIRSMT
                     EDLSENFRKIENTYLSLEKNIRVIRFYWAGKEVFPYIPTTSWIDCYSGYELLAGFSPL
                     "
     gene            380793..381161
                     /locus_tag="JPFEBOIG_00330"
     CDS             380793..381161
                     /locus_tag="JPFEBOIG_00330"
                     /inference="ab initio prediction:Prodigal:002006"
                     /codon_start=1
                     /transl_table=11
                     /product="hypothetical protein"
                     /protein_id="X:JPFEBOIG_00330"
                     /translation="MIVIADTSCWQDSLRYKGHIAGKYRLKGKYTNENNRKEIRLYAF
                     QEVLQNVLENEEEDEENVSELEIYEDLEILFILRTLEWTYDSIKAALENTTILKMQST
                     AFFVTPGQDEHSILVMDFKV"
     gene            complement(381235..382548)
                     /gene="mtaB"
                     /locus_tag="JPFEBOIG_00331"
     CDS             complement(381235..382548)
                     /gene="mtaB"
                     /locus_tag="JPFEBOIG_00331"
                     /EC_number="2.8.4.5"
                     /inference="ab initio prediction:Prodigal:002006"
                     /inference="similar to AA sequence:UniProtKB:P54462"
                     /codon_start=1
                     /transl_table=11
                     /product="Threonylcarbamoyladenosine tRNA
                     methylthiotransferase MtaB"
                     /protein_id="X:JPFEBOIG_00331"
                     /db_xref="COG:COG0621"
                     /translation="MHSPIAEQTVLFNTLGCRLNFFESDGLFASLSKHGYRSAKSEEH
                     PEVVIINTCTVTNKADSKNRNTIRNAIKKFPGSQIWVTGCYAETDRESIEAIPGVAGV
                     VGNTEKSKLPAMILEKRGLIEESELVGKIFDRFSYSDVLPNGHTRAYLKIQDGCNRKC
                     SYCKIPQARGLGVSRNYQDVLDQVRFLQDNGVGEIVLTGVNLGWYRDSENKKAFNKIL
                     GEILNILEYSRIRISSIEPPDVGNELVELMTHPRFTPFLHIPLQSGNSEILKKMKRTY
                     TPETFRKRVEIAKEKIPNLFLGTDIIVGFPGETEEMFQDSVSMIRDLGFAKIHTFPFS
                     VRRNTLAETFPDSVSKEIKKERVHTLNSLSRELHQKYALSEIEKVREAILEQGGIAVT
                     DNYLKVKLSDTELKNLKVGQFLNVKLLQYEPEADKEGTFIGRVFR"
     gene            complement(382529..383638)
                     /gene="bepA_3"
                     /locus_tag="JPFEBOIG_00332"
     CDS             complement(382529..383638)
                     /gene="bepA_3"
                     /locus_tag="JPFEBOIG_00332"
                     /EC_number="3.4.-.-"
                     /inference="ab initio prediction:Prodigal:002006"
                     /inference="protein motif:HAMAP:MF_00997"
                     /codon_start=1
                     /transl_table=11
                     /product="Beta-barrel assembly-enhancing protease"
                     /protein_id="X:JPFEBOIG_00332"
                     /translation="MSICKFRFLQYTLVLNLFQNLKTTWQKFLQIQPPQFPFMVLNNF
                     FAWKFSYEFPHIFNFRINFLSMILDHEGQSYNRTSRFSSSLLKSKNRLIENKTSGIKG
                     GIFYSFRNQFLFLLLSLLVLTHSPLLLAQTNEDYSIALKEFETKNYEKSLEIIRVLHE
                     QGKRSYETHYLAGHCHFALGRIKSAGSHWSEALSMKPGDPAVSLDYSRFLLNNGREDD
                     GLLVIARAYELNPRNKDIRLLFGTALLYNGKARDALNITEKLKAEDSNDYRPLVLEGQ
                     IYYYLGNIEKAEVSLKWANSLVPNNANVLNNLALVYEKASNQENKKGKYGNAKNFLNS
                     AKEQIESALKLEPENSHFKNNLKRIEAKLNAFSNS"
     gene            complement(383660..384085)
                     /locus_tag="JPFEBOIG_00333"
     CDS             complement(383660..384085)
                     /locus_tag="JPFEBOIG_00333"
                     /inference="ab initio prediction:Prodigal:002006"
                     /codon_start=1
                     /transl_table=11
                     /product="hypothetical protein"
                     /protein_id="X:JPFEBOIG_00333"
                     /translation="MPILIPVLILISYLLIRKIWFHLRKIRTIAGIEKISLCVFYPDL
                     FLPEVRVFYKYYFQGGVYYGSGYMLLTDFIGQEEYSIYRNADGLPVLEMENQVVLSEE
                     QIEHFLMQKYPSIIVYIDPVEPFHSLIDCINAKSMSMTA"
     gene            complement(384088..386628)
                     /gene="clpC"
                     /locus_tag="JPFEBOIG_00334"
     CDS             complement(384088..386628)
                     /gene="clpC"
                     /locus_tag="JPFEBOIG_00334"
                     /inference="ab initio prediction:Prodigal:002006"
                     /inference="similar to AA sequence:UniProtKB:Q7A797"
                     /codon_start=1
                     /transl_table=11
                     /product="ATP-dependent Clp protease ATP-binding subunit
                     ClpC"
                     /protein_id="X:JPFEBOIG_00334"
                     /translation="MLEFTKRAKRVINEIAQDEAKRLGSDYIGPEHILLGLLKEEDSV
                     AIKILNNLNINLNELRKEVERRTREASGALLMDVAGGQDRYQKIIELSKEEAKRLKHN
                     YVGTEHILLALLRDNNNIAGGALYSFSVNYNVIKSEILRLLGAPPTSSVGVSSTTQSG
                     PQPRQEKTKTPILDEFARDLTQLARDKKLDPVVGRATEIQRVIQILSRKTKNNPVLVG
                     ESGVGKTAIVEGLALAIVEKSVPDLLFEKRVLSLDLASLIAGTKYRGEFEERLKKIMK
                     EITSSTNIIIFIDELHTLIGAGAAEGAVDAANILKPALARGELQCIGATTSAEYRKYI
                     EKDSALERRFQVVKVAEPSVDDAIQILQGLKKAYETHHKVRYSDKALEQSVKLSHRYI
                     NDRYLPDKAIDIIDEAGAKARLANCARPQTIKDLEEEIKSLASKKEELVRAQEYEKAA
                     GVRDEVNRKKQAMEEKLRSWQEKMEDFAVNIEEDDILSVISLWTGIPLEKMEESESDK
                     LLRLEEELKKRVVGQAEAIEKIAKAVRRARTGFKSERRPTGSFIFLGPTGVGKTELAK
                     ALANFLFGNDDAMLRVDMSEYMEPHAVSRLIGAPPGYVGYDDGGQLTEFVRKRPYSII
                     LLDEIEKAHHDIFNILLQIMEEGNLTDTKGRKVNFRDTIIIMTSNIGAKEIQAGGRLG
                     FEDRKDEALKYKSDQTRDQLKKYFNPEFLNRVDEVIYFGSLTKENIMSIIDIMVTDTN
                     KRLHEKTIQISITQAAKNHIMDIGYDEKFGARPLRRVFQRELEDHMAVQTLKGAYKEP
                     TKIEIDFKEGKLEFLETPWTDYKPVDPKTGGNDNSSGNPERSEEIALV"
     gene            complement(386773..387558)
                     /locus_tag="JPFEBOIG_00335"
     CDS             complement(386773..387558)
                     /locus_tag="JPFEBOIG_00335"
                     /inference="ab initio prediction:Prodigal:002006"
                     /codon_start=1
                     /transl_table=11
                     /product="hypothetical protein"
                     /protein_id="X:JPFEBOIG_00335"
                     /translation="MSSETCIYCGTNRTIWNQKGKIGCIHCLKLFRKEYQTHIRQKDF
                     MISSRFLQGQEFETFLRFESLSESEKIIELDQISSPFTYRLRIGRNLSGRIYPIAAGV
                     PTQILREFLTHTLQVNPTLLKTEELPQQISWGEGNFFFGDEEHIRWEVTASTVSELFR
                     QIENSPLEKLENQNDFDYDPELGYVTSCPTNAGTGIKISFKLSTKSWENRKNASFKIP
                     GFLEFYLENSSEFVVFYLKNFALSQKNSFLNLVYYLALQVEPA"
     gene            389193..389771
                     /locus_tag="JPFEBOIG_00336"
     CDS             389193..389771
                     /locus_tag="JPFEBOIG_00336"
                     /inference="ab initio prediction:Prodigal:002006"
                     /codon_start=1
                     /transl_table=11
                     /product="hypothetical protein"
                     /protein_id="X:JPFEBOIG_00336"
                     /translation="MNLRKTNPENEEYKNILTDLEIRSLINASRDKPDHFVRIRFLIM
                     FGLKPEELISIRCGDVDLENQLLMVRGDRGRKDRHLKISPFLLGDFYGTVRHKNPEEY
                     LFPGRNGKLHPKTIQKFFEKLEHKTGIQVSCSKIRETIAVRLSSRGFSIQFIADFLGL
                     KTRRAVYQLIGKKSKSKAVKKFSLDEILDIET"
     gene            389836..390102
                     /locus_tag="JPFEBOIG_00337"
     CDS             389836..390102
                     /locus_tag="JPFEBOIG_00337"
                     /inference="ab initio prediction:Prodigal:002006"
                     /codon_start=1
                     /transl_table=11
                     /product="hypothetical protein"
                     /protein_id="X:JPFEBOIG_00337"
                     /translation="MEIKTKKIGKHTLVALNGRLDIGHSDEVEAKLLDDVQSGQGDIL
                     INLENISYISSSGDSYLCRYGKRIGKAGKEIEALLYHSACKKSI"
     gene            390209..391696
                     /locus_tag="JPFEBOIG_00338"
     CDS             390209..391696
                     /locus_tag="JPFEBOIG_00338"
                     /inference="ab initio prediction:Prodigal:002006"
                     /codon_start=1
                     /transl_table=11
                     /product="hypothetical protein"
                     /protein_id="X:JPFEBOIG_00338"
                     /translation="MSRFLPAKTITWFALVILVFFFLWTSYNDRLEFPPVWPDEVLFF
                     SPSQDFAEFGTVRTQVLEGLIPGMEEVTLWMPPLYFFSGGFWMKYVFPGIVGLRLYTL
                     VVAAVCIFIFCGILLRIGFSSLSALFSCLLLVTDLLFLRVGTMARMETLCLFFALTSL
                     FCIVRTALDEIPKPVGKIESLFSGIFLGLSFLSHPFGSVFGIPSLYLLWKRKSLFSIL
                     FWIGGMIPILVWVVWLLPHWDLFLFQFGLQFGRKKELFSVFSILTKIKILIGGYENPG
                     VRILFYIFLLAGIGINQRLLKEKKEQFLFLLIWILGTVVFLFLSTEFYYVMYLTLPLS
                     ALGGILLEESDRKRVIYVGSGLLFCNLIVLFLAYRKVGFINPEFDLGKKFSEEIAAEL
                     KYSKKVYLQAIPDPYFYLKEKYPNQKILEFIPGELPIPPEMFVNTLDTIDTFVFSEGT
                     KRNENVENYLKENASSFYKRSISVSPSTTRKLIRAQAEIYLRKKK"
     gene            391693..392343
                     /locus_tag="JPFEBOIG_00339"
     CDS             391693..392343
                     /locus_tag="JPFEBOIG_00339"
                     /inference="ab initio prediction:Prodigal:002006"
                     /codon_start=1
                     /transl_table=11
                     /product="hypothetical protein"
                     /protein_id="X:JPFEBOIG_00339"
                     /translation="MKSYICSKIFKFHNILFFLLISCVGKEGEQHGLSSLLPLVSPLL
                     KVGIIGDSLSQRSDGFGLREKLGSRFTITDYSVSGMDVPGCTHMIGSVLTERQDLLIL
                     ELGTNDAIPGSIDQFPENYETLLSSIQARSNSIILVTILPPTINPGYRENIFRINSYL
                     KSLGSRYPITDVESVFLEKEKSVSLYSQTDPVHPNPVGYDLMGTAYADTILKFYFK"
     gene            complement(392987..394048)
                     /locus_tag="JPFEBOIG_00340"
     CDS             complement(392987..394048)
                     /locus_tag="JPFEBOIG_00340"
                     /inference="ab initio prediction:Prodigal:002006"
                     /codon_start=1
                     /transl_table=11
                     /product="hypothetical protein"
                     /protein_id="X:JPFEBOIG_00340"
                     /translation="MLKQTEKSENYLLSLLGMILFIIFGLFNCGVEINPSGPSGADCK
                     KIEGLPGPEDLAIDREEKILYISSHERRIKNQTGKIFKIDLKNPSATPEEILVKYPSE
                     FRPHGISLLKTKNTYRLYVISHPEFFKIHTIEIFERKGKEWFHVGTLTDPLLTNPNDL
                     SVVSENEIYLSNDHGKGNILRYLWDDLFQIKRSEISYYDGKTWSNLGNPLSFGNGILY
                     TKDSQGNEFLYRSGYMDQSVFQFQIRREQGKPILGKPKRILINFGPDNLEIDSKGRIF
                     AVTHGSGYQFLRHIGNPEYLSPTIVFRISSDGTFQEVFANSGDLISAGSTAIPFEGRL
                     YIAQVFNPYILNCEYSNSD"
     gene            394198..394455
                     /locus_tag="JPFEBOIG_00341"
     CDS             394198..394455
                     /locus_tag="JPFEBOIG_00341"
                     /inference="ab initio prediction:Prodigal:002006"
                     /codon_start=1
                     /transl_table=11
                     /product="hypothetical protein"
                     /protein_id="X:JPFEBOIG_00341"
                     /translation="MENKRLNDIINVGIGAVQTSREIFDKLVDELNEGKEKIEARFDQ
                     LKTQGEKDMSDNALKLKVNLAWGLVRFEEIRDNILNHFIKK"
     gene            complement(395990..396063)
                     /locus_tag="JPFEBOIG_00342"
     tRNA            complement(395990..396063)
                     /locus_tag="JPFEBOIG_00342"
                     /product="tRNA-Pro"
                     /inference="COORDINATES:profile:Aragorn:001002"
                     /note="tRNA-Pro(ggg)"
     gene            complement(396320..396802)
                     /locus_tag="JPFEBOIG_00343"
     CDS             complement(396320..396802)
                     /locus_tag="JPFEBOIG_00343"
                     /inference="ab initio prediction:Prodigal:002006"
                     /codon_start=1
                     /transl_table=11
                     /product="hypothetical protein"
                     /protein_id="X:JPFEBOIG_00343"
                     /translation="MKIIIARHGEAETTSLDGTDRSRPLTAKGEADVRKMGNFFKTGF
                     KITKIYHSPYERTKNTAKIYTDILQPEQETESLNYLEAGQDMSRVCPMIREYSNSDTI
                     LLVGHSPDVSIFAEKLLGISGVGKSFLFSPGSALAINVPREKFHDGQIIWFVCPDFLC
                     "
     gene            397010..397924
                     /gene="yxlF"
                     /locus_tag="JPFEBOIG_00344"
     CDS             397010..397924
                     /gene="yxlF"
                     /locus_tag="JPFEBOIG_00344"
                     /EC_number="3.6.3.-"
                     /inference="ab initio prediction:Prodigal:002006"
                     /inference="similar to AA sequence:UniProtKB:P94374"
                     /codon_start=1
                     /transl_table=11
                     /product="putative ABC transporter ATP-binding protein
                     YxlF"
                     /protein_id="X:JPFEBOIG_00344"
                     /db_xref="COG:COG1131"
                     /translation="MSEFAIEIDSIQKKYKEQKALKGVSFRVPKGSVFGLLGPNGAGK
                     TSLVRILMGFSKQTEGNFRLFGLPFSTRLRQKIGYLPEKISIPGFLTGEEFLTFSGKL
                     AGMKSALIRDKSKSLLEKTGIADAASKKVSGYSKGMLQRLGLASALISDPELLILDEP
                     GSGLDPKGYIDFRETLVEENRIKGTTVLLNSHRLLEVEKVCHEIGILNLGTLAAIGPL
                     ESLKEGKNRILIKLESVTSELDSYIRKISSEQKIKENQIEFLPMGGIDLRKIPAELVA
                     LGANILKYERTTESLEEVFLRVTGGNDE"
     gene            397917..398741
                     /locus_tag="JPFEBOIG_00345"
     CDS             397917..398741
                     /locus_tag="JPFEBOIG_00345"
                     /inference="ab initio prediction:Prodigal:002006"
                     /codon_start=1
                     /transl_table=11
                     /product="hypothetical protein"
                     /protein_id="X:JPFEBOIG_00345"
                     /translation="MNNFSWIQDQIPKVFSIAFLTLRETLRKRVVYFIFIISALFLFL
                     NFTCQIQIGSQDRSGNPDFQVYVTFLFFAFWNTVLALFLPVSLLGDELENKTYIPILA
                     RPVSPLTYIGGKSLGVLLLVFANGIFLIGTYLAKQQISGGNFSWDLLKACFTMFFVFY
                     FLILFGFVIVLGFGKNVGFFGGLALLVFSTFLDLFIYESAAASMVQASDLKKQILEVI
                     YWILPQEGTVFFFSSSLLAKSLSQVHYYGEYSLIQISVWVFLCFGFVKVILDRKEL"
     gene            398825..400336
                     /locus_tag="JPFEBOIG_00346"
     CDS             398825..400336
                     /locus_tag="JPFEBOIG_00346"
                     /inference="ab initio prediction:Prodigal:002006"
                     /codon_start=1
                     /transl_table=11
                     /product="hypothetical protein"
                     /protein_id="X:JPFEBOIG_00346"
                     /translation="MKIQWFHYENEGYYLSVKNLNEPIESLNPLYLRITHFNQNIDKI
                     IGFILDRYLQYLDIGPLRECIFSILRETLMNAIKANQKRMVFKEAGLDIKDPDQYLIG
                     MERFKEELISKKDLYADLLEQNGLYVLITFGFNQNSFLLKVSNNVGILPEEDQRIQER
                     ISKARSYNDLSEVFENHGDESEGAGLGLAMSLLMLKNEGIEGDSYRIKSEEGITSAYI
                     KIPFEFKKRNINLQKTGDIFAELDTLPTFPDNINQIMSLINKPDSSIQNITELVSRDV
                     SLSTNILKLANSASFSQRARVEDLEDAIKVIGLSELNNILLSLGTKKILEEKYNEFEA
                     IWERSSLSAFICRRLGERMGWKKQTITVLVCAALLHDVGRVILLSIDPNVSAKISEIL
                     GNRLYPSPLTLEEAALGISHTTLGGMICEKWNFSDTIRVAAEMHHRPLLVKREFQDTV
                     FAIYLSDMIIDISSGISDYSMIQSAVLQHFGFKKEEEFVEFMDKTLLEYKNFP"
     gene            complement(400333..401238)
                     /gene="rsmA"
                     /locus_tag="JPFEBOIG_00347"
     CDS             complement(400333..401238)
                     /gene="rsmA"
                     /locus_tag="JPFEBOIG_00347"
                     /EC_number="2.1.1.182"
                     /inference="ab initio prediction:Prodigal:002006"
                     /inference="similar to AA sequence:UniProtKB:Q1RK29"
                     /codon_start=1
                     /transl_table=11
                     /product="Ribosomal RNA small subunit methyltransferase A"
                     /protein_id="X:JPFEBOIG_00347"
                     /translation="MSSREYPFRKVSEIRKFLESKSSAPLKKWGQNFLIDPNAIRSIL
                     DCLNFDLLSTIDRILEIGPGLGAISHGLLDFKKPVTLFEIDPIYSNWLREYLPEFELK
                     EGNALDFLSEYSQDSTYLFGNLPYYISSELTLNSVKNLKGLKGATFLVQKEFAKRISA
                     EPSSIQFYLSAYGNWSLKKDIKAGAFYPKPNVDSSILEYKSLPVFKNESGFIALECIC
                     RTAFWGKRKKLTSSFRDAPIESLPLEVYSSENFSEKTFRTECLKALKSVNIDLDKRPE
                     ELKSKDFHEAAKILSAYISEILNIS"
     gene            complement(401201..403510)
                     /locus_tag="JPFEBOIG_00348"
     CDS             complement(401201..403510)
                     /locus_tag="JPFEBOIG_00348"
                     /inference="ab initio prediction:Prodigal:002006"
                     /codon_start=1
                     /transl_table=11
                     /product="hypothetical protein"
                     /protein_id="X:JPFEBOIG_00348"
                     /translation="MEKHIRNWIPCSAFSKFSLGTLTGIVIDLIFPGTVLLWAGFAIG
                     LFSISHFLKKRFQISKYFIFGIFFLLYVLTAFPEKFQINPQKKYFNVSQKNPFGKPEK
                     IFQKKFREQVLLDLKEAGLEKNSNRIALGLIFGESKQLSQEFKTKAKEGGILHLFAAS
                     GLHLGVLMGVQFRLLSLIPSLGYNTPRIIPLLTGFLYLSALGYPTSLARAWIFAGMLL
                     FQGLFFRKLRPVDLLLGSAWILWLLDPIRFYSVSFCLSFGAVTGIFFFSYPIRIACNF
                     LSDENKISYFLKENLSISFSAGLGTMPVLLLAFESYSFGSILLNLIMVPLAGILLPIL
                     YFSLLIQKTKLILLTEPIWSITEFLIQILIYLSENLSKPLGFYKEMKGSVWIGITGWI
                     LLCIKILYYSYFIEKNYLKNTEQSIEKETLSSYEKFTENKTTSLQSESISIDIKESQQ
                     TYHKDQFPYNQIFNSKNIIFIKQNTQSDRSPKRRKANELLFPNYKKETPLLRNSNPEM
                     FKTKVSFQKQILPAFQKNSRPLNDKSKNTNQKIQNLEYYFLFKNKSFSKKTYPIFCIL
                     FFLTTLGIHILLYKSPDWFPSKNRIINNKFFFIFRNGDSLIFSGKCKYGFKRISNAFK
                     ISKKIYCDSTEKHPLTKVFVEDESCLSWTFQCLQDHPQTKIFYSGLDFEAWSQKSRFY
                     FLKSKPIREISISHRSKILFFHTKKDSLFQLAQKTKIGSGWILLETPFGNQEDSKVWN
                     RNRKLLGLTESWVFLEKDELQRIPISESF"
     gene            complement(404374..405342)
                     /gene="trpS"
                     /locus_tag="JPFEBOIG_00349"
     CDS             complement(404374..405342)
                     /gene="trpS"
                     /locus_tag="JPFEBOIG_00349"
                     /EC_number="6.1.1.2"
                     /inference="ab initio prediction:Prodigal:002006"
                     /inference="similar to AA sequence:UniProtKB:Q9PIB4"
                     /codon_start=1
                     /transl_table=11
                     /product="Tryptophan--tRNA ligase"
                     /protein_id="X:JPFEBOIG_00349"
                     /db_xref="COG:COG0180"
                     /translation="MRILTGVQPSGKLHLGNFFSVIRKLKEYQDSTDLFCFIADLHSL
                     TTFSSKEKQRENTFNAVCDFLALGIDPDRCTFWLQSSVPEVTELAWYLSHFISVNQLS
                     LAHSYKDKVAKGFHPGGGLFFYPVLMAADILGFDSDRVPVGKDQKQHLEFARDIASTF
                     NREVGPVFKIPEPEIDETTALVPGVDGQKMSKSYGNTINFFDSEKELKKSIMSITTDS
                     AGIDEPKDPSKSNIYAIHSLFLDAKGKENLKQKFLTPGIGYGDLKKQLLQDTLDYFAP
                     YRKEREKIGADKIFVEESLKKGQTKARKIISNVLDRVRKELGIYQF"
     gene            complement(405339..407159)
                     /locus_tag="JPFEBOIG_00350"
     CDS             complement(405339..407159)
                     /locus_tag="JPFEBOIG_00350"
                     /inference="ab initio prediction:Prodigal:002006"
                     /codon_start=1
                     /transl_table=11
                     /product="hypothetical protein"
                     /protein_id="X:JPFEBOIG_00350"
                     /translation="MSGSSRTDAHKTFADLYRKQRSPEHQEKIDEVIQKSNDIFIRID
                     LMKKVDEEFEKKRQEENKKSEDEDKAKRTAEKSTTTSKSSAKPARKTETSSGGIGFLT
                     NLFGGNTAINKFAKESGTMDVGFLGRKLQISSGVHNLFKFLKEDQIIATIQALRFCEQ
                     QGWRYWKPLVYNVVLNFNKLLNSIITLDSLFIDQISPEIFLNRATKLELYYARHLSRA
                     DCKDIIMTEVPELIRKDEKLVPKMPQITAGLSYGLNLEDGRPKMSDAIRAFHIVATKR
                     MITWDEVVQQLNIPPINETKFQGSPDIIKEVETTLLRLADDIQTRLNRKEELQGLRER
                     YFKIDDKGKMNFDFLNSIVDDYFENHVPENMQSASLKSSFKGTPHKLMYLLLRDFQAS
                     FAPILEGTVKVGTKNQSRDVIIMLPGLFKSDIEQINNLLRLLDAFNKKYPSFQYSFAT
                     YNEHTTSTVGVEDQITQNLLKLIGDAAGFMGKFAEKINILVENHLLAKQYEASGKLNE
                     RVLVSKEKVIEEIKILHRFIPYCDSPIVSGNRLNGKTLEFAFLEMAKLLYNYAVIYKD
                     KLTITKLTLHKKIDTELASLTKEYERLAGKPYDTKRTEET"
     gene            complement(407165..407758)
                     /gene="lolA_1"
                     /locus_tag="JPFEBOIG_00351"
     CDS             complement(407165..407758)
                     /gene="lolA_1"
                     /locus_tag="JPFEBOIG_00351"
                     /inference="ab initio prediction:Prodigal:002006"
                     /inference="protein motif:HAMAP:MF_00240"
                     /codon_start=1
                     /transl_table=11
                     /product="Outer-membrane lipoprotein carrier protein"
                     /protein_id="X:JPFEBOIG_00351"
                     /translation="MAFLKIRRILPGAAGLILVCGISVSGDPGRDRLGALLGRMSEIS
                     SLRASVTINNEISGTLSFKKPNYLHVKFSDGRVVSSNGRFLWFYSPARAIVGKQDLRG
                     TSGGVFGLLSGYEEVTQVGGSIRLKSPTKTYEEIVVTMNSDNTPKSLRMKKRGSSEYT
                     SISFSGVQTNVGLSASLFNFSAPSSAQIVENPLNEKE"
     gene            complement(407883..408842)
                     /gene="etfA"
                     /locus_tag="JPFEBOIG_00352"
     CDS             complement(407883..408842)
                     /gene="etfA"
                     /locus_tag="JPFEBOIG_00352"
                     /inference="ab initio prediction:Prodigal:002006"
                     /inference="similar to AA sequence:UniProtKB:Q0AZ33"
                     /codon_start=1
                     /transl_table=11
                     /product="Electron transfer flavoprotein subunit alpha"
                     /protein_id="X:JPFEBOIG_00352"
                     /db_xref="COG:COG2025"
                     /translation="MSNVFIVGELKDGELKKISREITSAGRKIADSIGGKVIALLIGN
                     GVEKHAPELAAVGADTILTVNSGDYNAETYSNQVAEVIKAQNPAVVLLPHTSQGKDYS
                     PRVAVKVGAGIIADVVGFSVDGGKVVAKKPIYSGKAYANFKVTSPIQIFTVRPNSQEI
                     TQKAGAGAVEATSPSAGNAKVKIVSSDLSGGSKVQLTEASIIVSGGRGIKGPENWPIL
                     QELADTLGAALGASRAAVDAGWISHSHQVGQTGKTVSPNCYIACGISGAIQHLAGMGS
                     SKYIVAINKDGDAPIFKVATYGIVGDLFEVVPAVTAEFKKVLG"
     gene            complement(408854..409615)
                     /gene="etfB"
                     /locus_tag="JPFEBOIG_00353"
     CDS             complement(408854..409615)
                     /gene="etfB"
                     /locus_tag="JPFEBOIG_00353"
                     /inference="ab initio prediction:Prodigal:002006"
                     /inference="similar to AA sequence:UniProtKB:P38975"
                     /codon_start=1
                     /transl_table=11
                     /product="Electron transfer flavoprotein subunit beta"
                     /protein_id="X:JPFEBOIG_00353"
                     /translation="MKIIVLVKQVPDTETSIKVGDKSINETGIKWIISPYDEFAIEEG
                     IRLREKHGGEVIAVSLGPDRVVEALRTAYAMGADRAVHIKVDNYVPFDTNNTAELISN
                     FAKAENADVIIGGRQSIDTDSSQVVIQVAELLGIPHIAFAINLEINGTAVKATKEVEG
                     GTQTVETSTPVALTAQKGLNEPRYPSLKGIMTAKKKPVETKSAADLGSPASKIEIVGL
                     EPPPPRIPGRKLEAADANAFAAQLVKALREEAKVI"
     gene            complement(409698..410120)
                     /locus_tag="JPFEBOIG_00354"
     CDS             complement(409698..410120)
                     /locus_tag="JPFEBOIG_00354"
                     /inference="ab initio prediction:Prodigal:002006"
                     /codon_start=1
                     /transl_table=11
                     /product="hypothetical protein"
                     /protein_id="X:JPFEBOIG_00354"
                     /translation="MLSKNYLMIYALILTILCVLFFFLSYGFFQKSDTLLQKDSKTQE
                     TETKRTGSFQNESPRKNKSNLFKPSVFRSQFQSALHSPFQKESIFLLLSLCTWMLLPL
                     FWGLAFFLKTDANVLIVIGFMIWTYYWLKYLLSTDETV"
     gene            410178..411362
                     /gene="acdA_1"
                     /locus_tag="JPFEBOIG_00355"
     CDS             410178..411362
                     /gene="acdA_1"
                     /locus_tag="JPFEBOIG_00355"
                     /EC_number="1.3.99.-"
                     /inference="ab initio prediction:Prodigal:002006"
                     /inference="similar to AA sequence:UniProtKB:P45867"
                     /codon_start=1
                     /transl_table=11
                     /product="Acyl-CoA dehydrogenase"
                     /protein_id="X:JPFEBOIG_00355"
                     /db_xref="COG:COG1960"
                     /translation="MRALLEKSNDLFNPTENHLALRENVAKFAKENMDTQAKEHDDYE
                     TFNLSLFRRIGSELGLFGVTVPEEDGGMGMDAVAAVIIHEELSAYDPGFTLSYLAHEV
                     LFVNNFYHSSNAAQRAKYLLKVISGEWIGGMGMTEPGAGTDVLGMRTIAVKKGDKYVL
                     NGSKQYITNGNVGSVFLVYAKMDKDSKRTTSFIVESSFPGFSVGKKEEKMGMRSSPTT
                     QLIFEDCEVPAENLVGQEDGALVHMMRNLEIERITLAAQSLGIAKRCVDVMADYTIRH
                     REAFGKKLSEFGQIQRLLAESYADYQAARALVYQVASGIHPESRNSLGAASAKLVATQ
                     MAERVSRNAIQALGGYGYCREYPVERLHRDSILLSIGGGTNEAMQKNIVADLKKIYEG
                     TP"
     gene            411359..412054
                     /gene="trmR"
                     /locus_tag="JPFEBOIG_00356"
     CDS             411359..412054
                     /gene="trmR"
                     /locus_tag="JPFEBOIG_00356"
                     /EC_number="2.1.1.-"
                     /inference="ab initio prediction:Prodigal:002006"
                     /inference="protein motif:HAMAP:MF_02217"
                     /codon_start=1
                     /transl_table=11
                     /product="tRNA 5-hydroxyuridine methyltransferase"
                     /protein_id="X:JPFEBOIG_00356"
                     /translation="MSRKNISLTESLEEYIFRNSVREPDSFLKLRKETGTLAQANMQI
                     SPEEGQFLNILTKISGAKRIIEIGTFTGYSSLCFASALPEDGKILCCDVSEEWTNVAR
                     KYWKENGLENKIFLKLGSALETLQVLIDSKSAPTWASDFAFGPSSIDLFFLDADKENY
                     QNYYPLILKLLKPGGLLIADNVLWGGSVADLSHQEPSTVGIRKFNELVYNDSLVDVSL
                     VPIADGVSLVRKR"
     gene            complement(412116..413195)
                     /locus_tag="JPFEBOIG_00357"
     CDS             complement(412116..413195)
                     /locus_tag="JPFEBOIG_00357"
                     /inference="ab initio prediction:Prodigal:002006"
                     /codon_start=1
                     /transl_table=11
                     /product="hypothetical protein"
                     /protein_id="X:JPFEBOIG_00357"
                     /translation="MKHFLNIFFVGLLLVGCASESGENSNASQLLLGIVNHKQLNLAH
                     PERNSELRILDIPTHYVDSISGNNSNAGTKSAPYRTITKAIIASKADGTKVILVAPGT
                     YDKSLGETFPIYIPDGVNLYGDYDGKGLVGGSSSLYAGPPGTTPKTGPTWINGGGDDI
                     PHVNATIIPNNNSQIAGFKITNPNPDIPDDYSVRGISIQNFVSIKIKNNTITGMPLGI
                     GIQYEYYHVTAVGHNIISGNQLTFNYHGIINNGIRASYDKVENNVISKNYIGIGSPIG
                     LDLGQGPTGSAGNNTISCNSYNDIWIPGNGNETQIIYAMNNNWDHFPPQISFDHSKAG
                     LDIGHVSNATLVYYEDGGLAPNACK"
     gene            413505..413738
                     /locus_tag="JPFEBOIG_00358"
     CDS             413505..413738
                     /locus_tag="JPFEBOIG_00358"
                     /inference="ab initio prediction:Prodigal:002006"
                     /codon_start=1
                     /transl_table=11
                     /product="hypothetical protein"
                     /protein_id="X:JPFEBOIG_00358"
                     /translation="MKVCANQKFDGKILCCDISEEWTNVARKYWKENGLENKIFLKLG
                     SALETLQVLIDSKSAPTWASDFAFGPSSIDLFF"
     gene            413687..413974
                     /locus_tag="JPFEBOIG_00359"
     CDS             413687..413974
                     /locus_tag="JPFEBOIG_00359"
                     /EC_number="2.1.1.-"
                     /inference="ab initio prediction:Prodigal:002006"
                     /inference="similar to AA sequence:UniProtKB:P9WJZ7"
                     /codon_start=1
                     /transl_table=11
                     /product="Putative O-methyltransferase"
                     /protein_id="X:JPFEBOIG_00359"
                     /db_xref="COG:COG4122"
                     /translation="MGFRFCLWTFFDRFVFLDADKENYPNYYPLILKLLKSGGLLIAD
                     NVLWGGSVADLSHQEPSTIGIRKFNELVYNDSLVDISLVPIADGVSLVRKR"
     gene            complement(414377..414925)
                     /locus_tag="JPFEBOIG_00360"
     CDS             complement(414377..414925)
                     /locus_tag="JPFEBOIG_00360"
                     /inference="ab initio prediction:Prodigal:002006"
                     /codon_start=1
                     /transl_table=11
                     /product="hypothetical protein"
                     /protein_id="X:JPFEBOIG_00360"
                     /translation="MKYKIILILSLMLFLFVSCPDEKKENELSTYILYSVLINATTQY
                     DCVTSSEVVSDSYNKTTITFENKPQYYNSPSGNVVPKAIMPILIKKGQTIQVSSITTN
                     VKYEATNQDLTFLFRKDGCHGTNSEIATYAGATNTNVFLGNTNTVSLTQFKFTADYNG
                     IILIVGKNLGASLPGDIRVNVF"
     gene            complement(415699..416244)
                     /locus_tag="JPFEBOIG_00361"
     CDS             complement(415699..416244)
                     /locus_tag="JPFEBOIG_00361"
                     /inference="ab initio prediction:Prodigal:002006"
                     /codon_start=1
                     /transl_table=11
                     /product="hypothetical protein"
                     /protein_id="X:JPFEBOIG_00361"
                     /translation="MNIQKKLYIFILAIQTFNCSSSWLNIGCDLYCYAIVSELEAILE
                     PPSITYNSYSPLIFTKNVNTSYTPEIKKITPTEGAFTIAPDLPTSLYLDNSTGIISGT
                     PTQAQTKSTYRVQYENAGTILESNRFYILVQESSESGICNTTGIFPGCNSEQPYSCSD
                     AVQPTYCYRELSHCQQDIYCY"
     gene            complement(416322..416864)
                     /locus_tag="JPFEBOIG_00362"
     CDS             complement(416322..416864)
                     /locus_tag="JPFEBOIG_00362"
                     /inference="ab initio prediction:Prodigal:002006"
                     /codon_start=1
                     /transl_table=11
                     /product="hypothetical protein"
                     /protein_id="X:JPFEBOIG_00362"
                     /translation="MKKTLLIIFLIITILNCDPDKLNPYGIDGNEEENFRNIVLFLAL
                     RPSLTYEKTQLIFIKNINTSYTPILRNASIAGGSFMISPNISNTLSFNTSTGIISGTP
                     TLSQTKSVYIVDFINQETQIQSNPFNIFVEESEGSGACNTTGIFSGCDSKRPFSCSDA
                     IRPAKCYFRASDCQNDVYCY"
     gene            complement(418037..419479)
                     /locus_tag="JPFEBOIG_00363"
     CDS             complement(418037..419479)
                     /locus_tag="JPFEBOIG_00363"
                     /inference="ab initio prediction:Prodigal:002006"
                     /codon_start=1
                     /transl_table=11
                     /product="hypothetical protein"
                     /protein_id="X:JPFEBOIG_00363"
                     /translation="MIRLIILIFIIFFQACSPTSGKEIKNFLIPLVQGNGIGPIAIHE
                     NLDSLDPEEIPFRENLVNFEWALLYGDHLKLTKDSHLAVDDNGFIYIAADTDGNPFYD
                     NSVHRLITGKKLVLGKYDSQKNEIWTHELENPYVNLDVTGIAVDTKGNAYVTGSSTIK
                     NYFEKSRIEKKQFLFVIKINSEGNLEWIREIGSSNDAYKVNPRTIAVDTLGNSYVVGT
                     SNGPFEGDSVKPESGFITKFDTNGNQVWVKELSALEAKITPTSVAFDKRSGNIYLCGS
                     ANNNNIRNDKNPRIGRNDLLVFKYDENGNGQIFARLGFALGSVFGNTITTDPLGNVLV
                     GAYTDVDFASSTIQDNSHNGLIIKYDSSGAQKWIRQFGPSTPLKSTFISEITTDRLGN
                     VFTTGSTNGFIKFNDGPSEGNRDVFVTKHSSSGDVLKLWQWGVQQKTMIGSGIGADFN
                     GNLYATGWTDGELFENRNIGKIDIFLIKFQ"
     gene            complement(420199..421437)
                     /locus_tag="JPFEBOIG_00364"
     CDS             complement(420199..421437)
                     /locus_tag="JPFEBOIG_00364"
                     /inference="ab initio prediction:Prodigal:002006"
                     /codon_start=1
                     /transl_table=11
                     /product="hypothetical protein"
                     /protein_id="X:JPFEBOIG_00364"
                     /translation="MNLAIQLLKKNRILIFHITTSFIFLFSVYTYFYTIRKYSVNFPF
                     GDDYNTILGFLDLWEKSHSKISILFSQYNEHRLVFLRIIILAYLKLFHIIDFSHLILI
                     GNTFILLCLLLLYYTIEDKRKFILISPIFLAILNFSNWETQTWAMASLSNYPVIYFGF
                     LSLYFLSKDKLIDFVLGIFFAVIAVFCQGNGMFVFLSGIPLLLKDKPKLFIWLFIFLM
                     IILLYFIIFPYNKPNGHPEFFSNTKFFFLSRIYYGLALLSNVFNSKFVLILGMIPLLG
                     ILYLYKNYLKISKLHLSMISFLLLSLSSLVITRGGFGFEQAFSSRYHINTLFLYSLIY
                     ICLFPLIRIKKHFLLILFFTLLFYYNTNLINIHQLSVQKNKIMNDKSCMSCTEYKTFP
                     NVSRAKELLINFSAKGFFRN"
     gene            complement(421630..423159)
                     /locus_tag="JPFEBOIG_00365"
     CDS             complement(421630..423159)
                     /locus_tag="JPFEBOIG_00365"
                     /inference="ab initio prediction:Prodigal:002006"
                     /codon_start=1
                     /transl_table=11
                     /product="hypothetical protein"
                     /protein_id="X:JPFEBOIG_00365"
                     /translation="MIRLIILIFIIFFQACSPTSGKEIKNFLIPLVQGNSSFPQNSFA
                     SNPEERPIDLDQNPNILEENAVIPEERPLVFGRNPLNLEWATLLEIPSNNTIKTPNIA
                     IDGNGFIYVASDSNANLIGDKLKIGTRDVILKKYDSHQNELWMKRIGSRNTHLTITGL
                     AADINGNAYVTGYTNGPLEKALISDQDMFVIKFNTDGTIAWKKQAAPQRAKGVYNTYK
                     VFTEGITVDIFGNSYIVGTSNGPFGDNADGNLGGGYIIKFDTNGNQIWVKQISIVDAS
                     IYPKNVAVDEDLRQIYVAGTSKNANFRTNKTFNYSNGAGGDDLFILRFDENGNQEFFT
                     QTNLYRDSITPNSLTVDSFGNVLVGGSSIIDLEFGTYERTYLRGVLIKYDLNGDERWI
                     RQLGPREDAQFIQRSTTITGIATDENGNIFTTGSTNGNIINEHSEPLGNQDIFLTKYN
                     YLGQIEWIRQIGRLGETLYPGKIGIDFNRNLYTTGLTDNNGKEYQVIGGDLDLFLIKF
                     R"
     gene            423590..423772
                     /locus_tag="JPFEBOIG_00366"
     CDS             423590..423772
                     /locus_tag="JPFEBOIG_00366"
                     /inference="ab initio prediction:Prodigal:002006"
                     /codon_start=1
                     /transl_table=11
                     /product="hypothetical protein"
                     /protein_id="X:JPFEBOIG_00366"
                     /translation="MNFLSCACSILESTNKKILPIPFIKNVGKLIFKELYFIKIEYIK
                     NLKDAVGVFKIIVFNP"
     gene            complement(423893..424612)
                     /locus_tag="JPFEBOIG_00367"
     CDS             complement(423893..424612)
                     /locus_tag="JPFEBOIG_00367"
                     /EC_number="2.7.4.-"
                     /inference="ab initio prediction:Prodigal:002006"
                     /inference="similar to AA sequence:UniProtKB:M9XB82"
                     /codon_start=1
                     /transl_table=11
                     /product="Polyphosphate:AMP/ADP phosphotransferase"
                     /protein_id="X:JPFEBOIG_00367"
                     /db_xref="COG:COG2326"
                     /translation="MRLKEIDTLPPKDKLKEEVIQKTEEYIKNLSYLQEKLYALKKHS
                     ILIILQGVDTAGKDSTIKHVFAGINPQGCYVKSWSIPNSEEIQFDFLWRIHKYVPPKG
                     MIYIHNRSHYEDVIMPKIQGTLSDKRIEERMESIRDFEKHLFREKGTVILKFFLHISK
                     EEQLKRIQERISDPDKNWKYDPSDQTTQDRWDDYQSAYEMILNDKNQFKEWYIIPADK
                     KWFRNYQVVKILCKELEKIIS"
     gene            complement(424630..425316)
                     /locus_tag="JPFEBOIG_00368"
     CDS             complement(424630..425316)
                     /locus_tag="JPFEBOIG_00368"
                     /inference="ab initio prediction:Prodigal:002006"
                     /codon_start=1
                     /transl_table=11
                     /product="hypothetical protein"
                     /protein_id="X:JPFEBOIG_00368"
                     /translation="MIRKKTTKQKETGKSQQTRSLLFKTAILSFQKEGYDETTMRTIA
                     KKAGLAVGASYYHFKTKEEIVLEFYRTTQEEANIQNIEFCKSNLDLKDRIKNIIRFKL
                     GQFIGYEKFLHVLSRSGGDPKHPLSPFSKETKQIREDAISIFRNAILDSKNPFPSDLK
                     EDLPLLFWLFQLGIIYVWLFDESTHKRKTELLIDKGLDLIFQLLKLSSLPIFKSVRKS
                     ILSLVNLFKK"
     gene            complement(425325..426158)
                     /locus_tag="JPFEBOIG_00369"
     CDS             complement(425325..426158)
                     /locus_tag="JPFEBOIG_00369"
                     /inference="ab initio prediction:Prodigal:002006"
                     /codon_start=1
                     /transl_table=11
                     /product="hypothetical protein"
                     /protein_id="X:JPFEBOIG_00369"
                     /translation="MKQIIFGMILFGITSSTFGDSMSDFFKVVRNGDLLQTQKILASK
                     PELLNQKDSRGRSAVFFAIESNDTKMLQYILDKANDESPSIISDNDYAGDYPIHYAAQ
                     FPDKNIIELYYSRYPYSDYLNRHGENALDIATHYENTAVISFLNAQGLKHSKPGSGPY
                     TIGLYFGYLIISILMTIWVARTLFHNGRVFLVKMFNGEEKLADSINHLLIVGFYLINI
                     GYISLSLSTEQKPLDLAECIEVLTKKVGIVLLILGAMHFFNLFLFAKFRKKISNTFGE
                     S"
     gene            427265..427999
                     /locus_tag="JPFEBOIG_00370"
     CDS             427265..427999
                     /locus_tag="JPFEBOIG_00370"
                     /inference="ab initio prediction:Prodigal:002006"
                     /codon_start=1
                     /transl_table=11
                     /product="hypothetical protein"
                     /protein_id="X:JPFEBOIG_00370"
                     /translation="MIQKKIVMLVFLIVLFSNCHKSENKQDNNLLLLQALAVQDPGIA
                     GLLAPMDLMRSMGGSSGAGAYSKGIVSPFQTTSTTEEVSTVCPLGGKVLHTGEWNESD
                     SQTGASLQYSLKVKYIDCRIMGRDTSGTGANRIMALNGDAMIEGRADLIFDVGFAPQD
                     AKPELRYTMNSTSRNNFDSYTVNGHAYPKSDITTKASNGKYAFEHMDDVDKATMTVDE
                     TVEVTGKIGDEEINQVIKYKSTTKLH"
     gene            429054..429401
                     /locus_tag="JPFEBOIG_00371"
     CDS             429054..429401
                     /locus_tag="JPFEBOIG_00371"
                     /inference="ab initio prediction:Prodigal:002006"
                     /codon_start=1
                     /transl_table=11
                     /product="hypothetical protein"
                     /protein_id="X:JPFEBOIG_00371"
                     /translation="MTKEESIETKGITPAMFHILLSLAEGPQHGYGIGKSVEISSEGN
                     FHLGPGTLYRTLELIRGFGWVRYSKKKVMENDDPRRLYYEITSDGKEILVYELKKMET
                     TLKRAKKLKLLGN"
     gene            429404..429910
                     /locus_tag="JPFEBOIG_00372"
     CDS             429404..429910
                     /locus_tag="JPFEBOIG_00372"
                     /inference="ab initio prediction:Prodigal:002006"
                     /codon_start=1
                     /transl_table=11
                     /product="hypothetical protein"
                     /protein_id="X:JPFEBOIG_00372"
                     /translation="MIFRFFKILIQIVYPVSFPKKMKDAIQIHLEDSYRDGSFRIFYL
                     FDILISGFRERILSEMRSLRLLWEYDHRSVFGLIILIPWNLFLILIFASLFIGGPGWL
                     KFFHNFPYEKNVPAESVFPFLLFLAGVLLVQDLFLLKKKRSVFKRYSYLFYINMSLVV
                     PFFLILVL"
     gene            429918..430463
                     /locus_tag="JPFEBOIG_00373"
     CDS             429918..430463
                     /locus_tag="JPFEBOIG_00373"
                     /inference="ab initio prediction:Prodigal:002006"
                     /codon_start=1
                     /transl_table=11
                     /product="hypothetical protein"
                     /protein_id="X:JPFEBOIG_00373"
                     /translation="MKIFALSILVLVVLLVAFLFYMGAFNRVLVQEEMKGPFYVLSHE
                     RIGDYRNVGLTFEALQKELPEKGIRNFKLFSIYLDNPNEVPKEKLRCEVGALFSEPLE
                     KIPNGLSLELKIRTIPSKKYLTAEFPLRNFLSIFLGIYKVYPKLFRACEERGCDLKGR
                     ASIEIYEPLTEHKTTYLLPLD"
     gene            complement(431902..433599)
                     /gene="caiA_1"
                     /locus_tag="JPFEBOIG_00374"
     CDS             complement(431902..433599)
                     /gene="caiA_1"
                     /locus_tag="JPFEBOIG_00374"
                     /EC_number="1.3.8.13"
                     /inference="ab initio prediction:Prodigal:002006"
                     /inference="protein motif:HAMAP:MF_01052"
                     /codon_start=1
                     /transl_table=11
                     /product="Crotonobetainyl-CoA reductase"
                     /protein_id="X:JPFEBOIG_00374"
                     /translation="MQYPFNQSTNPGLAPFDISNYKGNRGKNFYEEDRVLQTLVEKYS
                     KGYDSTHKKAMIEHLLGYGALVGGILDELTEASHKEGKYGEIVKYDRTGNRIDAVVYS
                     NEQKLSRKISYDYGIVNLNYHSSWKHPFTDLHRYALAYLANQNGEGGVTCPLAMTEGM
                     IKVLEALGTSEQKEKYLPLVAGEGSQSHFMAGQYVTERVGGSNVSANRTIARKQDNGK
                     WILTGEKWFCSNPGDLWVTTARVEDTNTIGMFLVPRIKDDGTLNGHHILRKKDIIGSR
                     GKLTVEIVYDGVEAEALGRPAHGIANLIKYVIGISRLHVSIAASGISRRAWMEAYEYA
                     KFRTAYGSKILEFSSLLKQLSDQRLKHTAMLTSIFRHFHTPETLKLAGEVLAPLLKYK
                     CSATSTEITYNSILVLGGNGIVGDFSPLPRLHNDSIINETWEGTHLLLSEHVLRGFKR
                     EKVAKAFFKYVEEITDPNSVAAETTLKKSELLQNLLDHSSSQELDLNRIYIADLAFET
                     FALAALSDASGKNSPDSQKDLSAFRDGYLDLVNSSQTFSQKENFSGNTENLKSVIHF"
     gene            complement(434195..435853)
                     /gene="gpmI_2"
                     /locus_tag="JPFEBOIG_00375"
     CDS             complement(434195..435853)
                     /gene="gpmI_2"
                     /locus_tag="JPFEBOIG_00375"
                     /EC_number="5.4.2.12"
                     /inference="ab initio prediction:Prodigal:002006"
                     /inference="similar to AA sequence:UniProtKB:P39773"
                     /codon_start=1
                     /transl_table=11
                     /product="2,3-bisphosphoglycerate-independent
                     phosphoglycerate mutase"
                     /protein_id="X:JPFEBOIG_00375"
                     /db_xref="COG:COG0696"
                     /translation="MNPNMKLSKKYTFRSRKVLLIILDGVGYSPKGPESGNAIAGAKL
                     PFLNRVWNQFPTLHIQAHGKAVGMPSDDDMGNSEVGHNVLGSGRIFDQGAKLVSNSIA
                     SGDIFNGQAWKEVIGNSKKNNSTLHLLGLFSDGNVHSHIDHTKALISQAILEKVPKIR
                     LHILLDGRDVPEKSALDYLNPFETWLNSLRKSGTDIRIASGGGRMTITMDRYEADWSM
                     VERGWKVHVKGEGRYFSSAKEAIETFRSENPKIIDQYLPSFVISDNGKPVGKIQDGDS
                     VVFTNFRGDRAIEISLAFTEKNFDKFDRGPLPNVLYAGIMQYDGDLKLPERFLVAPPA
                     IDRTLGEYMASSNIPQYALSETQKYGHVTYFWNGNKSGYFDQNSEEYREILSDVIPFD
                     QSPEMKALLITEALEKALNENKQDFYRVNYANGDMVGHTGNYLATVQAMEFLDGCVER
                     LWKTCEKQNIVLLVTADHGNADEMFQLDKKGNVEKDSHGNPIPKTSHTLNPVPISILD
                     PENKIRFNSKLSNPGLANVAATILDVMGYETPEGYHPSLIQNES"
     gene            436231..438249
                     /locus_tag="JPFEBOIG_00376"
     CDS             436231..438249
                     /locus_tag="JPFEBOIG_00376"
                     /inference="ab initio prediction:Prodigal:002006"
                     /codon_start=1
                     /transl_table=11
                     /product="hypothetical protein"
                     /protein_id="X:JPFEBOIG_00376"
                     /translation="MSKPVLNPTFGGANQTQNFLKVKKINEVVSYYLNDRLTHSVYKA
                     IVTQTSHKNVRSQNLFQVESKVPEAPELTTAEVAFHIKRLLEDGVVLQFAYFYVDPAT
                     SELKLKPCYVAYSDAELGDLTRIYLLLVDLSVNSILSYLENRPSLGKEMLWEDLEADF
                     KGENIQKLKLFFNPESYFQAPNISIPLNPEYVKDMLLEITDGLVKKGRIREIPEVGYL
                     VVKIKELQTLFELVDEFHFKKVFPKYKWALSDAFAAISQEERMHANDPSALPTTLFGK
                     KRARAIEKALESDSEIKSKRKLIGVELILNLSDEIESTLKSSYQEQIRNRFHEMTDHL
                     SKQAGRWDKLVLFISDEEFKTYPTELKRLLTEDRHIAYSPWETKGITIHSFMRMDTET
                     IRSVIKSLSTAANVEAWKILGIRNLIELNEDSIHSVFKDEEFVRNYGKVLRKGYVRYF
                     PWYFSILDFVGVAKLLQDLFFQGAKEKIRSEQSYFKSKNRDAAFKLEQSKIQEKLKED
                     EKIKALEQKSKLSEALNQYYFERNIPPVLKEILYEIPGYSPELIHQIVDREKFVLIQD
                     SSGDKTESILMYPNDESFRFRAKEIHKVLTEKKKSLDFKFRNKEEDFQSEKVAKTLKY
                     LDSWFASKPEQAHASKEGKNNSGNSNEDPYENFRKEIVKIKGKEKIST"
     gene            complement(438915..439781)
                     /locus_tag="JPFEBOIG_00377"
     CDS             complement(438915..439781)
                     /locus_tag="JPFEBOIG_00377"
                     /inference="ab initio prediction:Prodigal:002006"
                     /codon_start=1
                     /transl_table=11
                     /product="hypothetical protein"
                     /protein_id="X:JPFEBOIG_00377"
                     /translation="MTKNHNSMSRTYQLITSSGIFVLIILFPLSLTASTIVLKNGRTL
                     QGKIIINQSRTEVQIEVNGKLQTISKAEISEINLKDPKKEESKKKEVITTQPPDHTNP
                     TTTQLSWQDTRWAITGRSAILPGWGQWKVGQKRWAIISFLLFASAALYANNCKEKAIA
                     EENDYKINSTAITIAAFADPNLNPITSDETVRATALITRIFTTAAATNPYFNSYDRAT
                     SQYNQAQWLLGAIYGLQLIHTFLLAKDYQKLQTLLSDPSPEGWKFSTLVVRNQMNGST
                     EISPNIVYTIRF"
     gene            439864..440412
                     /gene="fecI"
                     /locus_tag="JPFEBOIG_00378"
     CDS             439864..440412
                     /gene="fecI"
                     /locus_tag="JPFEBOIG_00378"
                     /inference="ab initio prediction:Prodigal:002006"
                     /inference="similar to AA sequence:UniProtKB:P23484"
                     /codon_start=1
                     /transl_table=11
                     /product="putative RNA polymerase sigma factor FecI"
                     /protein_id="X:JPFEBOIG_00378"
                     /db_xref="COG:COG1595"
                     /translation="MAHTSELEKLYNHNKDDLFHYIRKSFYDENSAQDILHDSFLNFF
                     KYYENRDIPDPTSCRMILFRIARNLIINHSKSYYQRNVSLVGEDAGSSFTSKSPSPEF
                     SVMEKIDQLDVKNIIDSLLDTISTEYKEALLLRYQQDLKLDEISKILGMSISGVSRLI
                     ERAEKALAQEGKKIGFQPADYI"
     gene            440542..441621
                     /locus_tag="JPFEBOIG_00379"
     CDS             440542..441621
                     /locus_tag="JPFEBOIG_00379"
                     /inference="ab initio prediction:Prodigal:002006"
                     /codon_start=1
                     /transl_table=11
                     /product="hypothetical protein"
                     /protein_id="X:JPFEBOIG_00379"
                     /translation="MNDASTGSINMKNKTNTPEFEGYSKFLKEKGPTTQLPAFDPSWI
                     GKQPRFIVEDKIMNVSTDNTNIFRFPKIVWLAAAAILLFTIGVWVTFYTSKPESEIVR
                     GTTLKAAVVFVKGQVSVMRDVEMKLHRGDLLNESDIILTGTGGALDIGLTDSSVVRVK
                     ENSKLILKQLREDNGSQIRINLTSGRVLNIIEKEKKTSNFYVETPSAVAAVRGTSFEV
                     NASENESMVFVVEGAVEVISLNPAKKIYILEKSKLVTVNKDGEIESIDISKLNSTLPE
                     YKEMRKNLGSLDSELLLDVQNLKSAKTEEELSKAYDLSIERIIMKDGRELRGVVVSQK
                     KGKLVVQTLKGSYILDEDAVDKIKY"
     gene            complement(443205..443654)
                     /locus_tag="JPFEBOIG_00380"
     CDS             complement(443205..443654)
                     /locus_tag="JPFEBOIG_00380"
                     /inference="ab initio prediction:Prodigal:002006"
                     /codon_start=1
                     /transl_table=11
                     /product="hypothetical protein"
                     /protein_id="X:JPFEBOIG_00380"
                     /translation="MIQNFFSTKESLSPLLLRLGLSICIFPHGAQKLLGWFGGAGYEA
                     SMDYLVNTAQFPATLSILAIMSEFFGSIAILLGFCTRLSAFGITCTLAVAGWTHKEIG
                     FFMNWFGNQNGEGFEYHILSVSMGLSLLLFGGGSWSLDSWIYDHLDS"
     gene            444974..445144
                     /locus_tag="JPFEBOIG_00381"
     CDS             444974..445144
                     /locus_tag="JPFEBOIG_00381"
                     /inference="ab initio prediction:Prodigal:002006"
                     /codon_start=1
                     /transl_table=11
                     /product="hypothetical protein"
                     /protein_id="X:JPFEBOIG_00381"
                     /translation="MSEETQEKKNKKINKMTVAEINAAIQTSKEKMNGSSSKYILHLN
                     ARLEELAVKGKK"
     gene            445216..447156
                     /gene="yheS_1"
                     /locus_tag="JPFEBOIG_00382"
     CDS             445216..447156
                     /gene="yheS_1"
                     /locus_tag="JPFEBOIG_00382"
                     /inference="ab initio prediction:Prodigal:002006"
                     /inference="similar to AA sequence:UniProtKB:P63389"
                     /codon_start=1
                     /transl_table=11
                     /product="putative ABC transporter ATP-binding protein
                     YheS"
                     /protein_id="X:JPFEBOIG_00382"
                     /db_xref="COG:COG0488"
                     /translation="MLQFIDIKHQYGSNVLFNGFSWHIKPGSRVCLVGPNGSGKSTLF
                     RIAEGKFIPDEGSVAKSKNTEISVFQQIPEFNPEALVIDTALEKHKHYREYSERLKEI
                     NRKFDLVSHDSKEFTTILDEQSALEEYAFTYGVHELESKARKVLGGLGFSNVQMEMKV
                     REFSPGYQHRLGLAITLLNPGNLLLLDEPTNHLDNTSKEWLADYLNSTGQSFVLVTHD
                     PEFLDATCDTIAELSSSEVIEFRGTLEEYFEHKNELQEKLRAQYRKEETYLKKRMEWI
                     ERFRAKATKAKQVQSAIKKLEKRNKVEAPEESFWNSKSDYRFNFISSGKITVRIEDGA
                     FSYSDKTPSIFSGANLEISAGDKIAVVGPNGAGKSTFLRCLLEIHKLTSGKIYYGPKT
                     KIGYFSQNHHEELDPSKNLIQTVMSAYPDLSEQQARSLLGYFSFSDDSVYKQTSLLSG
                     GEQSRLRLAMLVRFPANSIFLDEPTNHLDLVVRDNLLRALMEYEGSLLIISHDPEFLR
                     SLCNRTISVDKGQIRDFNCTFEDYLKYNLQETTSSKQQIGNLVFKKEETGQTRSKRNS
                     DKNRIKKIQKDLEQLETKIELLEKSKKNLEEVLADPDFFKNRSYQLELDNLNETKNEI
                     TRLTLEWESLQLEFEELSGTVN"
     gene            447660..447995
                     /locus_tag="JPFEBOIG_00383"
     CDS             447660..447995
                     /locus_tag="JPFEBOIG_00383"
                     /EC_number="2.8.1.-"
                     /inference="ab initio prediction:Prodigal:002006"
                     /inference="similar to AA sequence:UniProtKB:D3RPB9"
                     /codon_start=1
                     /transl_table=11
                     /product="Sulfurtransferase"
                     /protein_id="X:JPFEBOIG_00383"
                     /db_xref="COG:COG0607"
                     /translation="MTPKELKSRLDLRKTAKDSFYLLDVRNPNEVDICTIEGTDLLIP
                     VGELSNRLSEIDSWKQSGKDVIVYCRSGGRSAMACGMLKQSGFSKVHNVEGGILLYSD
                     EVDSSIIKY"
     gene            448498..449316
                     /locus_tag="JPFEBOIG_00384"
     CDS             448498..449316
                     /locus_tag="JPFEBOIG_00384"
                     /inference="ab initio prediction:Prodigal:002006"
                     /codon_start=1
                     /transl_table=11
                     /product="hypothetical protein"
                     /protein_id="X:JPFEBOIG_00384"
                     /translation="MRKLKFYVILILFLVGVNCFIIERYWVRFQEYEFKSDKVTKDFD
                     GYKIAVVSDLHYGFLNPEFWVRWVIKRVNSQNADLVVGLGDYVKKRNTDVELLKVWPI
                     LKELKAKDGAYFVNGNHDHWANDKLSLELLEKSGRSIRNKNIVIRRNISKFILAGIGD
                     FWEDRADIDKVLSGTFSKDLRIVLSHNPDSSNTKHKEKVDLFLTGHTHGGQVRIPFFN
                     FSPVLPVKDSNFDIGFKKNKFGEDVFISAGIGWSILPIRFFCPSEISLIVLRSP"
     gene            complement(450508..450702)
                     /locus_tag="JPFEBOIG_00385"
     CDS             complement(450508..450702)
                     /locus_tag="JPFEBOIG_00385"
                     /inference="ab initio prediction:Prodigal:002006"
                     /codon_start=1
                     /transl_table=11
                     /product="hypothetical protein"
                     /protein_id="X:JPFEBOIG_00385"
                     /translation="MFTPNALRKFKSIVISSEKVGDLKSFRLVDGPGLLVVTEAVADY
                     LRKWDFKTLLLQPTQEYDGV"
     gene            complement(451514..452125)
                     /gene="slmA"
                     /locus_tag="JPFEBOIG_00386"
     CDS             complement(451514..452125)
                     /gene="slmA"
                     /locus_tag="JPFEBOIG_00386"
                     /inference="ab initio prediction:Prodigal:002006"
                     /inference="protein motif:HAMAP:MF_01839"
                     /codon_start=1
                     /transl_table=11
                     /product="Nucleoid occlusion factor SlmA"
                     /protein_id="X:JPFEBOIG_00386"
                     /translation="MTVTRHKRRSRNSLNRENIVQVAMEILQEKGIDRLSMRKIAEKL
                     NCSVASPYSHFTSQEEIIQVLIAKGETELTQLLRNAQKNGKNAFEQLAGIARAYWDFS
                     LNNKELHKVMFNTVHGHMHRKAFPSLPTSYRVFLETIRNGCINQEFKLPKSEYPAIAR
                     MMWAWMYGLMVLDLTNMLKRRRGGKDDPLAEGFLYFQKILLEE"
     gene            452995..454176
                     /gene="thlA"
                     /locus_tag="JPFEBOIG_00387"
     CDS             452995..454176
                     /gene="thlA"
                     /locus_tag="JPFEBOIG_00387"
                     /EC_number="2.3.1.9"
                     /inference="ab initio prediction:Prodigal:002006"
                     /inference="similar to AA sequence:UniProtKB:P45359"
                     /codon_start=1
                     /transl_table=11
                     /product="Acetyl-CoA acetyltransferase"
                     /protein_id="X:JPFEBOIG_00387"
                     /db_xref="COG:COG0183"
                     /translation="MEEAVILDGIRTPFGNFGGTLKDLSAVDLGVLVSKTILERTGVS
                     PEAIGESIFGNVIPTGKEAIYLARHIGLKTGLPLGVPALTLNRLCGSGMEAIIQAAKK
                     IYLGDADAVLAGGVESMSNAPYVVRNARWGVRYGSAEFEDTLEQGLTDQYVGLIMGQT
                     AENLADQYKISRQEQDEWAAISQTRAEKATLEGRLKEEIFTVTIPGKKPVILEKDEFI
                     KGASGVDKLGSLKAVFREGGTVTAGNASGLNDGAAVTIVASSSYAKKLGKKPLAIIRG
                     YGHAGCDPAKMGIGPALAIPAALKKAGLKLSDMSLVEVNEAFAAQYLAVQKELGLNPE
                     ITNVNGGAVAIGHPLGASGARVTITLAYELKRRKAKYGIASLCIGGGQGIALVLENPE
                     V"
     gene            454287..454577
                     /locus_tag="JPFEBOIG_00388"
     CDS             454287..454577
                     /locus_tag="JPFEBOIG_00388"
                     /inference="ab initio prediction:Prodigal:002006"
                     /codon_start=1
                     /transl_table=11
                     /product="hypothetical protein"
                     /protein_id="X:JPFEBOIG_00388"
                     /translation="MKLSRKILKRFLLIIFVFLIFNQEMYSECAVCYTIVYVELKEKF
                     GKKKNFFFAVPPEIEDTNGKTSPIRLDQIHLDQIEIEQKWKKTGFLTFYKKI"
     gene            complement(454818..456149)
                     /locus_tag="JPFEBOIG_00389"
     CDS             complement(454818..456149)
                     /locus_tag="JPFEBOIG_00389"
                     /inference="ab initio prediction:Prodigal:002006"
                     /codon_start=1
                     /transl_table=11
                     /product="hypothetical protein"
                     /protein_id="X:JPFEBOIG_00389"
                     /translation="MKNNFFFKLAIFTLILNCSFPTKESEILSSNQVLPFFTLGIGKD
                     SLKSIGKKRWFFGVKSILLHHTYGLKAGEYLDKSKSSGWMVHFIVLENGSVYGVEEPS
                     KILYKAAPGMDETTIHVSWEGNNDSILKNEVQLKSLVNLIETLSKKHSIPLNNYDITS
                     KKGIFTHTQSKKKFGRFLDTGECGSEKVLSSVLLKLQGKFFSETEWKDRFDSGWVIRK
                     EKFTDPSGKKIVPTYNRGRGTTSAPIIELNSVEKTSDGKAPEEKRLRYNQRGSISPDC
                     IVLHFTAIPDYQKTLEVLEKRNLSATFLADQDGKVYQLLDSILDAAAAAAGTNSNCFQ
                     VEIVGKDTEMLLANQEQTKAVVRLVKELSEKYKIPLNNERIESLRGVYSHTQAKKKWG
                     GSIYLDGKDFDPGESYMKEVLEQAGGTYYPEENWFDRQSENWILLFTDFQP"
     gene            complement(456146..456727)
                     /locus_tag="JPFEBOIG_00390"
     CDS             complement(456146..456727)
                     /locus_tag="JPFEBOIG_00390"
                     /inference="ab initio prediction:Prodigal:002006"
                     /codon_start=1
                     /transl_table=11
                     /product="hypothetical protein"
                     /protein_id="X:JPFEBOIG_00390"
                     /translation="MAARIFYYLSTGIILIGLALAAYSPDLFQWETLEWVYQKRTFFL
                     FSLIFIISVILIYLIYWKAKKGILHSKSKTEIHLQESLNELVEDNQSLFSFLKAATES
                     LGKQIETSKQNLSPEFFSACSTEYLKLTREFETSSEIFKSIPMAPEEDPKKNKINFKI
                     YEYSEIINRHRKLSKNLEKLREDLTRLRNKVSR"
     gene            456838..456999
                     /locus_tag="JPFEBOIG_00391"
     CDS             456838..456999
                     /locus_tag="JPFEBOIG_00391"
                     /inference="ab initio prediction:Prodigal:002006"
                     /codon_start=1
                     /transl_table=11
                     /product="hypothetical protein"
                     /protein_id="X:JPFEBOIG_00391"
                     /translation="MQEPILKPNFQSKVVNFGLYKIKKALKEEGFEVVEKPNGKIVLV
                     IRVGKERQK"
     gene            457309..458136
                     /locus_tag="JPFEBOIG_00392"
     CDS             457309..458136
                     /locus_tag="JPFEBOIG_00392"
                     /inference="ab initio prediction:Prodigal:002006"
                     /codon_start=1
                     /transl_table=11
                     /product="hypothetical protein"
                     /protein_id="X:JPFEBOIG_00392"
                     /translation="MEDDFDLYDRVGEWTELKLEIVKKYAESFQGALKNLNFKTIYID
                     GFCNSGEAISKKTSEKIDGSALRALKVTPPFHEYHFVDLEEKRVHHLQSLVSSETNAY
                     FHIGNSNKVLPAKVFPKFHYDKYERIFCLLDPYKLTLDWDVVKAAGKSKITDVLINFP
                     VLDMNRNVLWSNNESISDNNREKMNRFWGDDSWKGIVYSEENDLFGPVTVRNEKPVQK
                     ILEAYADRLKTVAGFAEVAKPLPMRNSVNAIVYYLIFATQKSLAIKIINSIMKKYRK"
     gene            458140..458859
                     /locus_tag="JPFEBOIG_00393"
     CDS             458140..458859
                     /locus_tag="JPFEBOIG_00393"
                     /inference="ab initio prediction:Prodigal:002006"
                     /codon_start=1
                     /transl_table=11
                     /product="hypothetical protein"
                     /protein_id="X:JPFEBOIG_00393"
                     /translation="MGAKSNIEWTEATWNPVTGCTKISAGCANCYAEVLTRRFEKDWG
                     KFSEVKIHPFRLSIPQKKKNPTIFFVNSMSDLFHKDVPNEFILEIFKVMRENPQHTFQ
                     ILTKRPERLVAMNKELIWTPNIWMGVSVENRKVYSRIDFLRKTGAIIKFLSVEPLLES
                     VADIDLAGLNWVIVGGESGLKARPLQKNWVIEVLRTCRKEKVAFFFKQWGGRNKKLAG
                     RLLNGREYNEMPILPKIKKVI"
     gene            complement(458994..459791)
                     /locus_tag="JPFEBOIG_00394"
     CDS             complement(458994..459791)
                     /locus_tag="JPFEBOIG_00394"
                     /inference="ab initio prediction:Prodigal:002006"
                     /codon_start=1
                     /transl_table=11
                     /product="hypothetical protein"
                     /protein_id="X:JPFEBOIG_00394"
                     /translation="MIRKILSGFYFIYCIRLFFLFFVFLFLSECSVYRRIFPKEDEFL
                     KSLNLPEWVLESNIKLRVLSGLQDLPNPEDSLPEDEIASFENKTRRILATSPQAMKDL
                     FEATGCIDGSRLAGIRANRITEKEEDVWYGICRNGKEDAIIFRLFQMGNTDLYRKYEK
                     ETLPAWEEARKLAANNPDKAVRLANQVIELEPAHPAARKLLGQLYLKGGYCRGSIRNY
                     RLYLRVMPLAGDKWKIHDQLKEKCGEFLKAEPSKEEVELPDADPDAM"
     gene            459910..460365
                     /gene="ribH"
                     /locus_tag="JPFEBOIG_00395"
     CDS             459910..460365
                     /gene="ribH"
                     /locus_tag="JPFEBOIG_00395"
                     /EC_number="2.5.1.78"
                     /inference="ab initio prediction:Prodigal:002006"
                     /inference="similar to AA sequence:UniProtKB:Q81MB5"
                     /codon_start=1
                     /transl_table=11
                     /product="6,7-dimethyl-8-ribityllumazine synthase"
                     /protein_id="X:JPFEBOIG_00395"
                     /db_xref="COG:COG0054"
                     /translation="MIQELKADLNGKGQKHCVIVSRFNEFITESLLKGALESFRMHGV
                     EDVTVVRVPGAYEMPVVVSKAAASKKYDSIVCLGAVIRGATAHFDLVAGESAKIGSIG
                     VQHSIPVIFGVLTTDTIEQAIERAGTKAGNKGAEAAATAVEMVNLLSLL"
     gene            460366..460782
                     /gene="nusB"
                     /locus_tag="JPFEBOIG_00396"
     CDS             460366..460782
                     /gene="nusB"
                     /locus_tag="JPFEBOIG_00396"
                     /inference="ab initio prediction:Prodigal:002006"
                     /inference="similar to AA sequence:UniProtKB:Q9X286"
                     /codon_start=1
                     /transl_table=11
                     /product="Transcription antitermination protein NusB"
                     /protein_id="X:JPFEBOIG_00396"
                     /db_xref="COG:COG0781"
                     /translation="MSARRTSREIAVMALYQLELTQPPLKEVLKFKWYDKKTEPEERD
                     FAVSIVNGVVKNQEQIDTLIKKYSKNWDFSRISIVNKAILRLSIYALLYTWEVPKNVT
                     IDEAVELTKEFESEESARFVNGVLDAILKNEIKSDG"
     gene            460775..462841
                     /gene="cpoB_3"
                     /locus_tag="JPFEBOIG_00397"
     CDS             460775..462841
                     /gene="cpoB_3"
                     /locus_tag="JPFEBOIG_00397"
                     /inference="ab initio prediction:Prodigal:002006"
                     /inference="protein motif:HAMAP:MF_02066"
                     /codon_start=1
                     /transl_table=11
                     /product="Cell division coordinator CpoB"
                     /protein_id="X:JPFEBOIG_00397"
                     /translation="MDKEIRKNRLFLEGIEEEEFYFPENKEPVRIRRSYNKLLIFWIL
                     MGLLVLGGIGFAVYHQFFRNSSSGSEFAGAFNKDLIQNKSDINRLLERPYIPDGNANP
                     ALTKCINLYKERFTRQAFDTCNEFLDSTGTQEEKSIALTVLGVIHDESGRYPQAIERL
                     QKAIQYDPKNFYAYYNLTLSYKHAGRFADARMAALKAKEIAPSDPRVSLLAGNLFNEL
                     NDPDAAIDAYKEGLSTSPDDMHLTYNLGVSYFKKGEIPQAEEEFKKVVIKTPSGRLAA
                     LSHSYLGNIAYNKQDYKNAEYHFRQASNLSPNEAKYLYNLAIVLQKNGNKEEALKYLE
                     LARDAGANDPEIYRLIAEGFSNLNQGEMSISALQKSLKYNPTDVDSLFQLAEAYYNKG
                     DLLSAEETYRRIVSSTPGDSFTETALINLGVVLDQMERYGEAVTTLNRVIELNPKNAK
                     AYHTLGIVYKHSGNGTLAIENWRKSTAIEPENIQSREALGDYLLENKFFREAVEEYIG
                     LVKHKDDAYKVYLKMAEAYMGMQDDSNAEKILLKVLNSSRDGADLKNAHKKLALLYNK
                     SKDPDLKNRAKDEAFRSAHMDPNDMEGRLVLAKILIDSNSILDREKAIDELTAIVRSD
                     VRPKTAATAYNYLGICYYKNGEFKRAVRAFQSSIDLDPSLSEAYENKRAASAALEENT
                     RREGYF"
     gene            462862..464178
                     /locus_tag="JPFEBOIG_00398"
     CDS             462862..464178
                     /locus_tag="JPFEBOIG_00398"
                     /inference="ab initio prediction:Prodigal:002006"
                     /codon_start=1
                     /transl_table=11
                     /product="hypothetical protein"
                     /protein_id="X:JPFEBOIG_00398"
                     /translation="MISFLFITSIQAAETPKDEFKEKVFNFSKLQATAITEIRAKNRL
                     DLVKELPTIFQNESIEEKAQVAILKLFSELEDLDGLAPNWVVVLDLVFQKTTNVNLKK
                     EILLLAEKKKEKRLIYSVIAAFSDPETQVRTLSYRLMNLLKDDRALPILLDMSLSKDP
                     VHRMYFLESSLIIKDERIQNQIHKLANDESPGVRKKYLIAINRLGMTDKFSQFQKSAT
                     NDPDDDVKMVALEILKNKKGRQYLSLFYKGLNDSNSDIRRISLEALLLYQDKQGAKAV
                     SDQLVKEDNSFLRARMIDLLLDLGNNGGGQGILAVLTNAEDAELRTKAAYAVGKLGAN
                     TNAFELTKILSEEKENAVKWQLIHSLGELKDKNAVPALLVLARNPREKLNLRIEAVNT
                     IRTINDPDSLPSIFEAYVSENEQTLRTELENTLREILNLKFPPKIP"
     gene            complement(464770..465624)
                     /locus_tag="JPFEBOIG_00399"
     CDS             complement(464770..465624)
                     /locus_tag="JPFEBOIG_00399"
                     /inference="ab initio prediction:Prodigal:002006"
                     /codon_start=1
                     /transl_table=11
                     /product="hypothetical protein"
                     /protein_id="X:JPFEBOIG_00399"
                     /translation="MHLYIFPVIATIFFFVSSSLFGENLKLDLEQTNEILKHIQKDHR
                     IGWENLETQIDFNLLKDKINKGSKSEVLKIFNEIKQTNRLKNLHQVDFNQDGKLDLIY
                     DPENPTQDFVLIFLNTSKGYKLLYNRGGMIVDFKRSQKFVTFYIKAPSCCCLQYGSLE
                     ILNFDFDSNQLKSQISVSYSGVLHQPTQLEYFKRFKVSKNSAKLRTASVIDDKEIPDP
                     CSDQKIQGNRIDLYNTNFEGFALSNKLNEKQMPDWYFVLIPSPYIKDKVYNLGWFQKQ
                     DLELIDTK"
     gene            466921..468207
                     /gene="leuA_1"
                     /locus_tag="JPFEBOIG_00400"
     CDS             466921..468207
                     /gene="leuA_1"
                     /locus_tag="JPFEBOIG_00400"
                     /EC_number="2.3.3.13"
                     /inference="ab initio prediction:Prodigal:002006"
                     /inference="similar to AA sequence:UniProtKB:Q9JZG1"
                     /codon_start=1
                     /transl_table=11
                     /product="2-isopropylmalate synthase"
                     /protein_id="X:JPFEBOIG_00400"
                     /db_xref="COG:COG0119"
                     /translation="MKQDSQSENESIVRDLSVSEDQRNVKFFSDLQTPIPKHLPFFMD
                     VTLRDGNQALRRPWNLEQKETIFKQLLKLGVQGIEVGFASSNNQEFEACKYLSSIAPD
                     NVVISSLSRAVEKEIEVSWKAIRFAPKPRIHIVYPVSAFTIQNVLKITPEKVLDRISQ
                     SVAYAKSLVGSKGEVQFSGEHFGDSLENLDFAAEAFQIALNNGADVVNLPNTVERYRP
                     WLFVSMVKAVANLLPEDTRISIHTHNDLGMATATTVESYFAGAVQLETALNGLGERAG
                     NTNTYEVAIALHNCGVEVPLNFSTIYETSRLVSYLSEIPIYEKAPLIGEDVISHRSGI
                     HQDGVAKTRHLQKGAYRAFDAALIGRPEGDRIEFTNQSGKSAVYCILKDAGENITLEE
                     AGRLQPILKKISEDLGRRELTLEEIRIEWNRLLRAI"
     gene            complement(468215..468385)
                     /locus_tag="JPFEBOIG_00401"
     CDS             complement(468215..468385)
                     /locus_tag="JPFEBOIG_00401"
                     /inference="ab initio prediction:Prodigal:002006"
                     /codon_start=1
                     /transl_table=11
                     /product="hypothetical protein"
                     /protein_id="X:JPFEBOIG_00401"
                     /translation="MQSQVIEIKEIEYITVTHNNLTGAKEPGPAALQPDSSKFSYVEL
                     DFITKSHLNKKH"
     gene            complement(468646..469119)
                     /locus_tag="JPFEBOIG_00402"
     CDS             complement(468646..469119)
                     /locus_tag="JPFEBOIG_00402"
                     /inference="ab initio prediction:Prodigal:002006"
                     /codon_start=1
                     /transl_table=11
                     /product="hypothetical protein"
                     /protein_id="X:JPFEBOIG_00402"
                     /translation="MKFRSIVILMFAVFFTSGALFAEKSTEEHIKSLSSGSDSEKYES
                     AVALGKNKEKSAIPELIQLLNRNNEPKIATAAAISLGKIAEPGDSTIALKNKIISSEN
                     GDIVYASLASLLNITTKNEKLEDSTKEAFEYADKNRRSDEFVADLLDLIKKKLKL"
     gene            469667..469864
                     /locus_tag="JPFEBOIG_00403"
     CDS             469667..469864
                     /locus_tag="JPFEBOIG_00403"
                     /inference="ab initio prediction:Prodigal:002006"
                     /codon_start=1
                     /transl_table=11
                     /product="hypothetical protein"
                     /protein_id="X:JPFEBOIG_00403"
                     /translation="MSNHCKKKLSSSKIPKVIFYKPLGRILVIGKVLYYFTAPVEWYS
                     VLTSGIKTHSKKGSGKFWNKL"
     gene            469881..471041
                     /locus_tag="JPFEBOIG_00404"
     CDS             469881..471041
                     /locus_tag="JPFEBOIG_00404"
                     /inference="ab initio prediction:Prodigal:002006"
                     /codon_start=1
                     /transl_table=11
                     /product="hypothetical protein"
                     /protein_id="X:JPFEBOIG_00404"
                     /translation="MSASPFQFHSFKSFFQKWKKEFFPLRILDKYLFGEFFKIFIGTV
                     ILLTGIMLLSLVNDNLRNFTATKAPRYHVALFLVYSIPKIISTTVVSMSLMFSICFTV
                     GQFSVNKELVSMMAAGVSFFRIVTPLILFGILMWIIMLLATELIVRPVNKLAKIEHDT
                     LTEGMGTLANSVYQFHVKGKEGFYYLYFYDPDKDEINGGFNYIRLRPDGSPETVISSL
                     KAKYNYETKLWKMKKVEEWHFDNDLKLSSQETYEEKEYELPEEPSYFKVPAGSVEEMN
                     LFQLKEEEKRRIQKGLAYGDVLTEKHSVFALPMMTIIVTLIGTIAGYFTKKTAGVASL
                     GITIGVVLIYYIFNSAGKSLGENGVIPPFAGVWITPSLFLGLCFWMFRRMNL"
     gene            472144..473565
                     /gene="tdh"
                     /locus_tag="JPFEBOIG_00405"
     CDS             472144..473565
                     /gene="tdh"
                     /locus_tag="JPFEBOIG_00405"
                     /EC_number="1.1.1.103"
                     /inference="ab initio prediction:Prodigal:002006"
                     /inference="protein motif:HAMAP:MF_00627"
                     /codon_start=1
                     /transl_table=11
                     /product="L-threonine 3-dehydrogenase"
                     /protein_id="X:JPFEBOIG_00405"
                     /translation="MKIEFSAMDYRSDETFEKANYLFKGSLEKGWEIYRNGKEYLCLG
                     PGYKLLRTKLCGVCSTDLSRSFLPFPLPQVIGHEVIAEDMESIHGLKQKYVVEINDTF
                     EARGEKPFDKFCEEGIASHSPTRKVLGIDRLPGGFGPYILAPQNAAISYHTLSDKVAV
                     LIEPFAASLQAVLSSPPKDGDEVAVLGPRRLGSLVVAALAAFRNSSGTRFKISALSRR
                     DHLLKLSFKLGADQMIDLGKEKIETLDKRYTIVYDTTGTTSGFESAIRLTSRELHLKT
                     TNGQEVFGIKKLTELVVDELSLLKFADENLNFCWEKENRSNRTVYVAPNVGKVTLPSH
                     FKVYYGKIEDAEKILSTEDFRGRIPRFDLGIAGTVEEIDRLIRPSRSHENSLIRPRGA
                     ILFQGKSEKNYILEFLNSGKSIRSSRCGDFQLAIKLLQENKKISEALEKNMVTHFYSP
                     EDLNQAFKTAKSSESIKVVIKHF"
     gene            complement(473977..474495)
                     /locus_tag="JPFEBOIG_00406"
     CDS             complement(473977..474495)
                     /locus_tag="JPFEBOIG_00406"
                     /inference="ab initio prediction:Prodigal:002006"
                     /codon_start=1
                     /transl_table=11
                     /product="hypothetical protein"
                     /protein_id="X:JPFEBOIG_00406"
                     /translation="MEVPLTNLIHSAEKLIRDKRSSARNVSTRVEQESLDKTEFSSGL
                     TSRYLKIQETLSSLQGEFTREQMKLGILNEGNTPNSELINILFGETPLFRELAENPEI
                     DQSTLKEKIQEKKNKLTDTIRNLEVESENIFSVGMLKDQNHFSKSLETISGKSVQMKQ
                     LSEKTIERLIKE"
     gene            474831..475049
                     /locus_tag="JPFEBOIG_00407"
     CDS             474831..475049
                     /locus_tag="JPFEBOIG_00407"
                     /inference="ab initio prediction:Prodigal:002006"
                     /codon_start=1
                     /transl_table=11
                     /product="hypothetical protein"
                     /protein_id="X:JPFEBOIG_00407"
                     /translation="MSSTIILKKVGSEFYRSISKMWELPQITILQTNSKIVGTNSIRA
                     NLAAKIITGFSTLVNQLHTENIIQHHHL"
     gene            complement(475543..475758)
                     /locus_tag="JPFEBOIG_00408"
     CDS             complement(475543..475758)
                     /locus_tag="JPFEBOIG_00408"
                     /inference="ab initio prediction:Prodigal:002006"
                     /codon_start=1
                     /transl_table=11
                     /product="hypothetical protein"
                     /protein_id="X:JPFEBOIG_00408"
                     /translation="MNTILNYVIPHAFGLIFITIGWYISILNVGLTRFTENVLITKWT
                     LSGLGMIVVGAYLPEIWISIRNLFKRK"
     gene            475870..476916
                     /locus_tag="JPFEBOIG_00409"
     CDS             475870..476916
                     /locus_tag="JPFEBOIG_00409"
                     /inference="ab initio prediction:Prodigal:002006"
                     /codon_start=1
                     /transl_table=11
                     /product="hypothetical protein"
                     /protein_id="X:JPFEBOIG_00409"
                     /translation="MSEIQNWNEDEEDFPIPIKEAGKTESRLSALLFNLLTRHSPMSF
                     TKIRSLLPDHYQNLENPDSDRKKLSRDIEELGELGFLVRSTQEGYILDRNVSNRELKL
                     DKEEFSVLAETILRSYQETPSLELYSLSQKLFEGKLDIYPELETDLKTQKNLSQVEAS
                     ASEELLKKLLEALKIKSPIQFLYYKTFPEETYKVEADPIRLIRKNSEDYYLLAYDRKK
                     KERRRFIIPKITKVETIAENPLYQPQGQKRENSQDWVLHPILFQVHEPIEVELICDPE
                     FSYKVRNSISEIPYEEFSRDSFRFKVTNQEGLFPLLIEARDSIQKILPESVAINFRKN
                     VEQMAIYYRSFIES"
     gene            complement(478459..479760)
                     /gene="rep"
                     /locus_tag="JPFEBOIG_00410"
     CDS             complement(478459..479760)
                     /gene="rep"
                     /locus_tag="JPFEBOIG_00410"
                     /EC_number="3.6.4.12"
                     /inference="ab initio prediction:Prodigal:002006"
                     /inference="protein motif:HAMAP:MF_01920"
                     /codon_start=1
                     /transl_table=11
                     /product="ATP-dependent DNA helicase Rep"
                     /protein_id="X:JPFEBOIG_00410"
                     /translation="MKNKVQYSSAQQKVINENTRFVQVVAAAGSGKTSTMVGIIERIL
                     VENLFPKESVLVLTFSRKAAIEISNRIQKVTDKNSIRVQTFHAYCLYALSQWHPKFTL
                     KKPKILSPEEKNQFYRGFLKKERNKIGGIPYDFFWAENIPFIQENFSELKKDLEFAYQ
                     KFKYNNGFLDFEDLVKMFLDGLKNEEEWTSEPRSLLQKIIVDEFQDTDLEQLEFLKLL
                     SQRASIVVVGDDSQAIYSFRGTSPEAFLNFQHLFQPCKVHFLNTNYRSLPEIIHTSSI
                     PIQKNHHKINKEVFPFRHEKGFVGKIFIEEAADLIPFLNRAILTSKDDFKILCRSNFR
                     ISEYIREGIPKRYLMTIHASKGLEFHTVFVDVADGWNARLDSTLKTIEEERRILYVGL
                     SRAKDRLLILGTSKNSRRETIENIFFHYFKKLKNIVPEDLI"
     gene            481710..482045
                     /locus_tag="JPFEBOIG_00411"
     CDS             481710..482045
                     /locus_tag="JPFEBOIG_00411"
                     /inference="ab initio prediction:Prodigal:002006"
                     /codon_start=1
                     /transl_table=11
                     /product="hypothetical protein"
                     /protein_id="X:JPFEBOIG_00411"
                     /translation="MKINKLIFIVSLFGFLSVGSLFAVSEEVEDQLLEKALVESAVTK
                     EQKTAIGNYLKAIAQQKVTRAEELRELARRSTGGKFLASSVQSQKYLKQAQALEKEAQ
                     RYQSVLGSL"
     gene            complement(483153..483707)
                     /locus_tag="JPFEBOIG_00412"
     CDS             complement(483153..483707)
                     /locus_tag="JPFEBOIG_00412"
                     /inference="ab initio prediction:Prodigal:002006"
                     /codon_start=1
                     /transl_table=11
                     /product="hypothetical protein"
                     /protein_id="X:JPFEBOIG_00412"
                     /translation="MKPNLYINFLRTVVYSVPQNLIVFYRKNRSRTLRTSFLLALNRF
                     YPSFRTSSYCKNSTFSSKKVQILKPKQIFFSRILNKLNTLTFCNRNKSNPIIDFVSKK
                     IFIVYFLVISIASSNLIAQEENQTVKEKMTCQKIELIINGQKYDDGHKCISAEAICYL
                     VEGLSLSCFAKPNNEQISDKPKTN"
     gene            complement(483777..485222)
                     /locus_tag="JPFEBOIG_00413"
     CDS             complement(483777..485222)
                     /locus_tag="JPFEBOIG_00413"
                     /inference="ab initio prediction:Prodigal:002006"
                     /codon_start=1
                     /transl_table=11
                     /product="hypothetical protein"
                     /protein_id="X:JPFEBOIG_00413"
                     /translation="MRKIFLILILSLPVLYYIITVLSWEKKKKIPITGDEPHYLMISE
                     SILKDWDFDLKNNYEEDRVTKKIIGPVDVENHTIEKNGKYYSIHSIGTSCIVSIGYTI
                     YGIVGARISLALLAGILPFLFYQLGKTFQFVGMEAAGIAVLYSISLPFPLAAGQIFPD
                     LPTGVLLILVFTILLRIDSKTYRDILSPNIFSPTPEVLKKIFKNQNILIFICGITIGS
                     LIWFHVKNLPIITFILFWILIDKKLNLKSKGILLGTSLFFILSFLICNLIWFQSIFGP
                     YGEKNSPPTFDLNFSHWITVFLGLFMDRNQGLFFQNPMIWLQGIIGFLLLIRDTNSRR
                     IGVLLLLVLILQLGLNAGHPCSYGCLSLPGRFQWSAAVLFFLPVLYGWKVFNSLSKKV
                     IWKVYVIYQIWIGKYWFDHTASLYHLMEPNSDKRSGFFPKKILPYLPSWTDPNLSWKD
                     LLNWIWIGIFLLPILILSYLWVRNNRKSPKV"
     gene            486622..487497
                     /locus_tag="JPFEBOIG_00414"
     CDS             486622..487497
                     /locus_tag="JPFEBOIG_00414"
                     /inference="ab initio prediction:Prodigal:002006"
                     /codon_start=1
                     /transl_table=11
                     /product="hypothetical protein"
                     /protein_id="X:JPFEBOIG_00414"
                     /translation="MTLEELASVTGINNQKDLKEQLGELFFLGATPHVADLIQVDYDS
                     ETDTFGLILPFRFDSSLRLSIREWLTLRKILEEVVEASSDPKTNSTARKILQKIISIV
                     PIAGQEALSVYKTNIQNAIQNEKSLILEYQSRMGEKSTLRKVDPWFLFHSLEDYLLGY
                     CHERKAPRNFRLDNILSLKIGSDPILQPAGQKKSDYIREFEEFRKSWENSSGIAEIWH
                     TREVFYNLNRKLDLERTEKTQKLDNVVYHLSKAKIREENWFLETILPFGKNVILERPT
                     HLAKRILRELESILH"
     gene            488013..488906
                     /gene="ispE"
                     /locus_tag="JPFEBOIG_00415"
     CDS             488013..488906
                     /gene="ispE"
                     /locus_tag="JPFEBOIG_00415"
                     /EC_number="2.7.1.148"
                     /inference="ab initio prediction:Prodigal:002006"
                     /inference="similar to AA sequence:UniProtKB:P83700"
                     /codon_start=1
                     /transl_table=11
                     /product="4-diphosphocytidyl-2-C-methyl-D-erythritol
                     kinase"
                     /protein_id="X:JPFEBOIG_00415"
                     /db_xref="COG:COG1947"
                     /translation="MISPAKINLGLEIPFKRLDGFHEIRSVFLKISWGDDIEIEPASN
                     GVFELFSNNEIILEKRKLYDQVSERGDIKNNILYKTFIKARSLFPELPGVKIHLTKRI
                     SPAGGLGGGSTNAASLLNFLFSWCPFFTSDEMFVLAAEIGSDVPFFLGEGHAFVTGKG
                     EILEEIEVHHGQGILALTPQVMNTSEMYSLLKKPLQESASQKNGNTLSKNLISILKNG
                     DWSSLQGRLWNDFEPVAFQLHPELGVLKDKFLEFGSSYCSLTGSGSSMYGLVQGLEIQ
                     EELLQRLRQEFSNLTFVRFNF"
     gene            488911..488986
                     /locus_tag="JPFEBOIG_00416"
     tRNA            488911..488986
                     /locus_tag="JPFEBOIG_00416"
                     /product="tRNA-Gln"
                     /inference="COORDINATES:profile:Aragorn:001002"
                     /note="tRNA-Gln(ttg)"
     gene            489012..489770
                     /gene="glmU"
                     /locus_tag="JPFEBOIG_00417"
     CDS             489012..489770
                     /gene="glmU"
                     /locus_tag="JPFEBOIG_00417"
                     /inference="ab initio prediction:Prodigal:002006"
                     /inference="similar to AA sequence:UniProtKB:Q8DQ18"
                     /codon_start=1
                     /transl_table=11
                     /product="Bifunctional protein GlmU"
                     /protein_id="X:JPFEBOIG_00417"
                     /db_xref="COG:COG1207"
                     /translation="MKPTQDKVAVVLAAGKGTRMKTDQPKVAVELNGKPLLLHVLDHL
                     KGSGVERIVVVVGYKKELVQSLCSKIPGVTFAEQKEQLGTAHALLCAETELKNFQGSV
                     IVACGDVPMITSETFSNIVKQHKENEFSATILSAVVEKPTGYGRIIRNSSGEVTAIVE
                     EKDSSTEEKLINEINTGTYVFDGEGLFDSLRKIGNQNAQGEYYLPDLVKLYRNSGKKL
                     GAMKLKNHLESHGVNSPEDLQMLSALIKGEAVHP"
     gene            489767..490705
                     /gene="prs"
                     /locus_tag="JPFEBOIG_00418"
     CDS             489767..490705
                     /gene="prs"
                     /locus_tag="JPFEBOIG_00418"
                     /EC_number="2.7.6.1"
                     /inference="ab initio prediction:Prodigal:002006"
                     /inference="similar to AA sequence:UniProtKB:P14193"
                     /codon_start=1
                     /transl_table=11
                     /product="Ribose-phosphate pyrophosphokinase"
                     /protein_id="X:JPFEBOIG_00418"
                     /db_xref="COG:COG0462"
                     /translation="MNGDIAVFAGNSNKQIAEEICTHLGIQSGKINLKKFSDGEISVK
                     IEDNVRGKEVFIVQSTSAPANDHLMELILIMDALRRASVSSISVVIPYYGYGRQDRKV
                     EPRVPISARVVADLIEVVGLDRILTMDLHADQIQGFFRVPVDNLHFAPVLAEYVNTKK
                     IDDLVIVSPDSGGAERARAFGKKVNGSLAIIDKRRPKANVSEVMNVIGEIEGKNCILL
                     DDMIDTAGTICKAADVLLKHGAKSVYCAATHGVLSGEAVDRINSTQFSEVVLANTIAI
                     PESKKINKLKSLSVAPLFANAIQRIHTNQSVSTLFD"
     gene            490723..491361
                     /locus_tag="JPFEBOIG_00419"
     CDS             490723..491361
                     /locus_tag="JPFEBOIG_00419"
                     /inference="ab initio prediction:Prodigal:002006"
                     /codon_start=1
                     /transl_table=11
                     /product="hypothetical protein"
                     /protein_id="X:JPFEBOIG_00419"
                     /translation="MSQNTIHKIAVKKRTTTGKNENNRLRSSGMVPVNIIGGGVATSG
                     AVNEKELEKMVHSGIRQSTLIELDVEGQGAQKVFVKEIQRFPEIDRIRHVDFYKVVPG
                     QKIVTKIGIETTGIAKGSKTGGQFEHIIHEIRVKTIPEDLLENLTIDVTDLDVGDSIK
                     ISQLKVPTSWEILINGDPIVTSVNKTKALLAAERAEAKGSAADDAKAKKGKK"
     gene            491408..491971
                     /gene="pth_1"
                     /locus_tag="JPFEBOIG_00420"
     CDS             491408..491971
                     /gene="pth_1"
                     /locus_tag="JPFEBOIG_00420"
                     /EC_number="3.1.1.29"
                     /inference="ab initio prediction:Prodigal:002006"
                     /inference="similar to AA sequence:UniProtKB:P9WHN7"
                     /codon_start=1
                     /transl_table=11
                     /product="Peptidyl-tRNA hydrolase"
                     /protein_id="X:JPFEBOIG_00420"
                     /db_xref="COG:COG0193"
                     /translation="MKLIVGLGNPGDRYNNNRSNIGFKILDVIANNINVEIKTKKKKS
                     LIGRGDFEGEEVVLLKPQTFSDLSGESVLYIASFLKIQVGEILVIQEDWTLPLGRIVV
                     DKGTQETDHPGVKSIVQSLRSPNFIRIRIGIQNDGFNLKNRESFLKEDFEPMENLSLI
                     QIINDAEAAIRSISLGDIDDVIEKYHL"
     gene            492131..494098
                     /gene="ftsH_1"
                     /locus_tag="JPFEBOIG_00421"
     CDS             492131..494098
                     /gene="ftsH_1"
                     /locus_tag="JPFEBOIG_00421"
                     /EC_number="3.4.24.-"
                     /inference="ab initio prediction:Prodigal:002006"
                     /inference="similar to AA sequence:UniProtKB:P0AAI3"
                     /codon_start=1
                     /transl_table=11
                     /product="ATP-dependent zinc metalloprotease FtsH"
                     /protein_id="X:JPFEBOIG_00421"
                     /db_xref="COG:COG0465"
                     /translation="MNKNLKNVFFVLIIMMVVLIIAYNYENNAGATKDISYSDFLNML
                     EPVEGKKPLGKLYKGNVDKYNKIQIEKDVIEGYYIPSEYADSKTAKPVKFRTTVAPLD
                     KDLISSLRRANVSFDARSAEEGKFWSVIGSNILLIVILIGLFWFIMMRQIQSTGNKAF
                     SFGKSKAKMTMDPKVKVTFEDVAGCEEAKEELVEIIEFLKDPKKFHAIGARIPTGVLL
                     VGPPGTGKTLLARAVAGEAGVPFFSISGSDFVEMFVGVGASRVRDLFDQGKKNSPCII
                     FIDEIDAVGRLRGAGLGGGHDEREQTLNQMLVEMDGFEKNEGVIVMAATNRADVLDPA
                     LLRPGRFDRQVMVDLPDIKGREEILKVHSRKVPMTSDISLHSIARGTPGFTGADLANL
                     INEGALLAARKNKKRVTQEELEEARDKVMMGPERKSFFISEKEKEVIAYHEAGHAILG
                     TLLPYTEPVHKVTIIPRGRALGLTQSLPKEDKHILPKTYWLDQIVVAMGGFIAEEFKF
                     GVTSTGSSNDIQQASNIARKMVCEWGMSEKLGTVNYSGDQANVFIGRDMGHSSKYYSE
                     EFAAMIDKEVREIIQTCLNKGRDLVRKNASKFEGLAKALLAKETISHDELMTIVHPAN
                     EEGTKKKPEKTVKSKKQNGIKTNPAYNAGME"
     gene            494095..494565
                     /locus_tag="JPFEBOIG_00422"
     CDS             494095..494565
                     /locus_tag="JPFEBOIG_00422"
                     /inference="ab initio prediction:Prodigal:002006"
                     /codon_start=1
                     /transl_table=11
                     /product="hypothetical protein"
                     /protein_id="X:JPFEBOIG_00422"
                     /translation="MNYWLFKTEPDVFSIDDLYNSPSKTAPWEGVRNYQARNYLRDLV
                     QKGDLVLFYHSRANPLSVVGIAEVVKPGYPDHFAFDPSHKYFDPKSKVESPTWFMVDI
                     KFKKKFSIPVTTEEMKKHKPLKNMILLKKGSRLSIQPVSATEFQFILGLAGVKL"
     gene            complement(495350..495739)
                     /locus_tag="JPFEBOIG_00423"
     CDS             complement(495350..495739)
                     /locus_tag="JPFEBOIG_00423"
                     /inference="ab initio prediction:Prodigal:002006"
                     /codon_start=1
                     /transl_table=11
                     /product="hypothetical protein"
                     /protein_id="X:JPFEBOIG_00423"
                     /translation="MKKIIYISMISSITLSVLINLTLSAQSERKIETTVHDFMEDYTK
                     PAIKAAKKGKPEYIEKILTAIPSFALEEQKAKWTEISQEALKTKDYEQSCKSCHKEFK
                     KEYKKTYRKRPIQVSPELISYLKELKK"
     gene            496279..496782
                     /locus_tag="JPFEBOIG_00424"
     CDS             496279..496782
                     /locus_tag="JPFEBOIG_00424"
                     /inference="ab initio prediction:Prodigal:002006"
                     /codon_start=1
                     /transl_table=11
                     /product="hypothetical protein"
                     /protein_id="X:JPFEBOIG_00424"
                     /translation="MSMIGSFLMVTESTLQDYIQDPEKLVELLYGEGEENPQTPDPHY
                     DVDKTWQMIHFLLTGDSYEGKPPERNVIFGVNVLSDEVDVGYGPASFLTAAEVKEVHH
                     FLKGLSAEELWSRFDREAIRKVNVYPDHWTGDDEDREYVTDYYLDLVDFYARAAENNL
                     CVIQYIS"
     gene            497272..497490
                     /locus_tag="JPFEBOIG_00425"
     CDS             497272..497490
                     /locus_tag="JPFEBOIG_00425"
                     /inference="ab initio prediction:Prodigal:002006"
                     /codon_start=1
                     /transl_table=11
                     /product="hypothetical protein"
                     /protein_id="X:JPFEBOIG_00425"
                     /translation="MAEKIQIPLDEVKRIFKFLENIHDWMHQPLLYQNPKLVEKFVHE
                     NYNEVKGLYYHIVWNWLPKEIQKEIEES"
     gene            complement(497527..499023)
                     /gene="speE_1"
                     /locus_tag="JPFEBOIG_00426"
     CDS             complement(497527..499023)
                     /gene="speE_1"
                     /locus_tag="JPFEBOIG_00426"
                     /EC_number="2.5.1.16"
                     /inference="ab initio prediction:Prodigal:002006"
                     /inference="protein motif:HAMAP:MF_00198"
                     /codon_start=1
                     /transl_table=11
                     /product="Polyamine aminopropyltransferase"
                     /protein_id="X:JPFEBOIG_00426"
                     /translation="MQTALYISVLIISSCGLVYELLAGTIASYLLGETVTQFSLIIGT
                     YLFSMGVGSWLSKYLEKDLIPKFLEIELAIGLVGGFSSAILYLSFGQIRYFQIPLFLL
[truncated: 9,096,567 more chars]
