# Supplementary material for: Horizontal transfer of the rfb cluster in Leptospira is a genetic determinant of serovar identity
Source: Life Sci Alliance. 2022 Dec 9;6(2):e202201480. doi: 10.26508/lsa.202201480 (PMC9736851; doi:10.26508/lsa.202201480)
Supplement: Supplementary file 9 [file LSA-2022-01480_Supplemental_Data_3.zip › Supp_Data_2-rfb_sequences/sequences_used_Fig_5C/Manilae_2146753.gbk]

LOCUS       LFOIDMKA_1             18498 bp    DNA     linear       08-DEC-2021
DEFINITION  Genus species strain strain.
ACCESSION   
VERSION
KEYWORDS    .
SOURCE      Genus species
  ORGANISM  Genus species
            Unclassified.
COMMENT     Annotated using prokka 1.14.6 from
            https://github.com/tseemann/prokka.
FEATURES             Location/Qualifiers
     source          1..18498
                     /organism="Genus species"
                     /mol_type="genomic DNA"
                     /strain="strain"
     gene            complement(256..1608)
                     /locus_tag="LFOIDMKA_00001"
     CDS             complement(256..1608)
                     /locus_tag="LFOIDMKA_00001"
                     /inference="ab initio prediction:Prodigal:002006"
                     /codon_start=1
                     /transl_table=11
                     /product="hypothetical protein"
                     /protein_id="X:LFOIDMKA_00001"
                     /translation="MTTYKSPKILSFDEGEIEQFKNIFINENRGKPIVLLRFQDIKSL
                     SFLDFLQLVPIKISELYPGVEGHYSYYCYGDKKSLLIGVAPLRVNGSNGFLNFDSLLG
                     KLREISIKSGSMNFDFGIARTQCNYISYVDEIFHELEVSSLKNLQDNLIRWSWTYLNR
                     VNDYFAGEKADAVIQPIIHYNHKTQTYSMKGGEVFVGGEAYAGYADLIRDIPHDQDLN
                     RIELLILEKLTMCCNGAPGLLKFNISPQTLIDTFDTDEKVTRFHNLLLDQNLNPFLVR
                     MELIEKPYEEKDVTLKNVCKRFWNFGISFAADDFGVKSQSHQIVLDLGEMIKEFKLDP
                     ISFKFKADQDLTKFLDNLAFIDYCRRLSDNREAIITAEALEDIDSLNFLLTHQVYYFQ
                     ANLFCKKISIKEYKEIFKDMQDLPEAVVNQILTSEELLLQLKEKGNIFELARKLELVP
                     "
     gene            complement(1714..3132)
                     /locus_tag="LFOIDMKA_00002"
     CDS             complement(1714..3132)
                     /locus_tag="LFOIDMKA_00002"
                     /inference="ab initio prediction:Prodigal:002006"
                     /codon_start=1
                     /transl_table=11
                     /product="hypothetical protein"
                     /protein_id="X:LFOIDMKA_00002"
                     /translation="MDSLKSKSDELIQNKMTSEGLSSAFIQDFLKKTDLVRNGETGMV
                     RWEEVGDLDPKADEITLEQIESENAPEPSILKNLVVIKLNGGLGTSMGLSGPKSLIEL
                     KNGMSFLEIVAKQSEVIEKKYNVSVPLILMDSFNTQKESQEELNRIGFRQKFPTSFLQ
                     HKVPRLLKKDLTPISCKNPDEEWCPPGHGDIWISLLETGLLDTLIQNGYKIAFVSNGD
                     NLGATVHPGILSYMLKEKLEFCMEMTPKTLADKKGGAIYKRMVAGRAENYQLLETAQV
                     PPEHMHEFEGLGKFRTFSTNNLWIDLVALRQRILLGSFELSLIVNPKMIEGQEVLQLE
                     TAMGSAIRNFEKVKGIIIPRDRFAPVKKCEDYLARRSDAYHLLENYSITMSDKRKESG
                     LGEILIYLDERYYKKIGDFNRLFPEIPSLELCSSLTVQGEVLFDQKISIVGEVVIQNN
                     ETLPRRISDLKTRILESGKYSF"
     gene            complement(3120..3527)
                     /locus_tag="LFOIDMKA_00003"
     CDS             complement(3120..3527)
                     /locus_tag="LFOIDMKA_00003"
                     /inference="ab initio prediction:Prodigal:002006"
                     /codon_start=1
                     /transl_table=11
                     /product="hypothetical protein"
                     /protein_id="X:LFOIDMKA_00003"
                     /translation="MKTKKLVLSLWIFLILPSVVYSNIPTHSGMEKNFKETWRKSFPV
                     PYAKILKRDLTGKGVLVYKKTPLKIVYIYTYLIFLPLYKENEELPQEIPGKGKEVRVK
                     LFYEPSNPVEKFWIEFTEFDEQYNSKSVVRWIR"
     gene            3579..4496
                     /locus_tag="LFOIDMKA_00004"
     CDS             3579..4496
                     /locus_tag="LFOIDMKA_00004"
                     /inference="ab initio prediction:Prodigal:002006"
                     /codon_start=1
                     /transl_table=11
                     /product="hypothetical protein"
                     /protein_id="X:LFOIDMKA_00004"
                     /translation="MKKILSVLRTSFYFLSEIFEFTISLISSLSPSDKDSDLSGGDIF
                     IVTGYLSGPFFYSKLRKALESKGYKPRILNTPSFLFNTTSAVEVLSKQMDQIPLKSVL
                     LAHNTGGLITLLLPDRSRQKIKGLITLGTPFRGSYFLAINGLYFGSKYLKELFKTFLF
                     MDRFHPLSPLKEFIFLPASSSVYGEGRDLWFDIPGNYNQVRKTENIRTILEFLTFHYP
                     STTSKELEKKSIPIPRLQPQSTKALNPKKTSLKKQKSKNASKTNRSGKEKNTSSLSKR
                     NSKTQRSVSKTKKQSSTIVNKKKNTPKKR"
     assembly_gap    4631..4725
                     /estimated_length=95
                     /gap_type="within scaffold"
                     /linkage_evidence="paired-ends"
     gene            5395..6513
                     /locus_tag="LFOIDMKA_00005"
     CDS             5395..6513
                     /locus_tag="LFOIDMKA_00005"
                     /inference="ab initio prediction:Prodigal:002006"
                     /codon_start=1
                     /transl_table=11
                     /product="hypothetical protein"
                     /protein_id="X:LFOIDMKA_00005"
                     /translation="MKNELKLKIRSLWGILSVLFALVVTQSAFAISYEKKILTYNVVG
                     RNASNMTTNYKLNVIQYRNTSFIETLGAKNVLCVHGFGDTSTIFEPLAKQLILKGKAN
                     NVYILDLPGHGGSTMTKGTAAYPSNVSELTVQNYEEATRALLDTMPSTMIWPDLPDTI
                     VGHSIGGLVVQLLQNKLKNQNSSLFKQYKITSTVLIASDIPYPLPWSGSDVTMSDPNY
                     NQSAKAFVWNFKVERILSSSPLVIGLFVESPDDFFINTKYSVNGIPVTGAPTPAQVEV
                     MNVLEPYRAAANIVGLDPSGQTQNAVPRIPVTKGIWSGENLKVVWLDKDVFFTKQETQ
                     NLANYLDPGQIGVMVTISDPEAVHGTPFSKPSLLIPLF"
     gene            complement(7082..8032)
                     /gene="panS_1"
                     /locus_tag="LFOIDMKA_00006"
     CDS             complement(7082..8032)
                     /gene="panS_1"
                     /locus_tag="LFOIDMKA_00006"
                     /inference="ab initio prediction:Prodigal:002006"
                     /inference="similar to AA sequence:UniProtKB:Q8ZKL0"
                     /codon_start=1
                     /transl_table=11
                     /product="Pantothenate precursors transporter PanS"
                     /protein_id="X:LFOIDMKA_00006"
                     /db_xref="COG:COG0385"
                     /translation="METKLQKIGEVGTLLFPAWVLIGSILSFFFPQWFTWFTGPAITY
                     GLGFTMLGMGITLLPRDFRNIFKTPIPVFIGVALQYTVMPVSGWGIGVLFDLPIPLAT
                     GLVVVSCCPGGVASNVITYLAKGDLALSVSMTASSTILSVFMTPLLTLFLIGKGIDVS
                     TSGLFLDTFQVVIFPIVLGVLLNVYFPEVSKKIQAISPLVAVFLITMIVSSILGAGKE
                     KILQSAGILIFAVLSLHISGFFFGYVISWLFIRKQKISRTISIEVGMQNSGLGVVLSK
                     NNFPDPLVAIPAAISSLVHSLIGSLLAVFWRKLEKETTIK"
     gene            complement(8927..10078)
                     /gene="sufS"
                     /locus_tag="LFOIDMKA_00007"
     CDS             complement(8927..10078)
                     /gene="sufS"
                     /locus_tag="LFOIDMKA_00007"
                     /EC_number="2.8.1.7"
                     /inference="ab initio prediction:Prodigal:002006"
                     /inference="similar to AA sequence:UniProtKB:O32164"
                     /codon_start=1
                     /transl_table=11
                     /product="Cysteine desulfurase SufS"
                     /protein_id="X:LFOIDMKA_00007"
                     /db_xref="COG:COG0520"
                     /translation="MQSIIDWKEIQDLYPVNQEMIWLNNCGTTPCNVHTIQAIGEYLE
                     GYSKKGVLTEVRKYASVKHSIRKIVAGLINCDVEELCIIHNTNEGMNFLSLGFQLKSG
                     DEILLLENEYPSNIYPWEHWKEKGVVIGFIPMASTPDQFLENLKSSISSKTKIVALSA
                     VHWCTGMPFPLEEIGVFLDSKGIEFVLDGAQGIGLIPVDVRKMKLKYIAFPAWKWLLG
                     PLGLGMLYIQQDCIDTLSFPFKGTGSVINDEVYLPYRAELKSGADRYEISTGNFIDWV
                     YFQSTLEMLQKIGFHSVMERIYELADYLSEGMKGIGFQIELDHFPDNRTGIVVGYKEG
                     IPMDELVSYLKKNEVMCALRLGKVRFSPHIYNKKDQLDRVVELLGSFSS"
     gene            complement(10089..10958)
                     /locus_tag="LFOIDMKA_00008"
     CDS             complement(10089..10958)
                     /locus_tag="LFOIDMKA_00008"
                     /inference="ab initio prediction:Prodigal:002006"
                     /codon_start=1
                     /transl_table=11
                     /product="hypothetical protein"
                     /protein_id="X:LFOIDMKA_00008"
                     /translation="MNIKPLKETTFLEAVAAAIQHEKDYFEFYMSTYEKLPPGDTKEL
                     FERLAEEVDDHIKFITELYEQAEGSELPNLKQLAAIHKFHDSTLQKLMNKVERTISGP
                     GTKDAHEALELAIREAENAVSFYEKLANKFEDVNIKSLFTKLKDYNQNYQSLLETELN
                     GLDQSQSGSGQGTFFWDEQAEEVVKAESKPVKTTSPSKKPSSATTSTPKTTSVTTTKA
                     AAPKQSATTVTAKKVAPKKTASKSVAKKTTSKKKVAVKKAVAKSKKPVKKKVVKRTAP
                     KKKTSPKKSKKKR"
     gene            complement(11021..11647)
                     /locus_tag="LFOIDMKA_00009"
     CDS             complement(11021..11647)
                     /locus_tag="LFOIDMKA_00009"
                     /inference="ab initio prediction:Prodigal:002006"
                     /codon_start=1
                     /transl_table=11
                     /product="hypothetical protein"
                     /protein_id="X:LFOIDMKA_00009"
                     /translation="MILILFCIVSVAHLLVLYFVPDNVTLKIGSKIAPILVLIFFSFL
                     EGNWKGKGGKFIFAGLIFSLFGDAFLGVPGNYFVFGLGSFLIAQILYSVGFSVGNPVH
                     IVRAVPYLVFGISFYIWILPGIGTALYVPVGVYMIAICVMGWRSVSRECSKSEFWKSL
                     AGSLLFILSDSFIATRKFTTVPIPWIGVWIMSTYYAAQFLIYESVEEN"
     gene            11735..12715
                     /gene="alx"
                     /locus_tag="LFOIDMKA_00010"
     CDS             11735..12715
                     /gene="alx"
                     /locus_tag="LFOIDMKA_00010"
                     /inference="ab initio prediction:Prodigal:002006"
                     /inference="similar to AA sequence:UniProtKB:P42601"
                     /codon_start=1
                     /transl_table=11
                     /product="Putative membrane-bound redox modulator Alx"
                     /protein_id="X:LFOIDMKA_00010"
                     /db_xref="COG:COG0861"
                     /translation="MDFGEWILIVIFTLALGLLIYLDLFVLNKRAHKIPLRNSVYWSL
                     FWFSLAISFSILIYFMDQTPEDPTRGKTKALEFIAGYLLEYSLSVDNLFVFIIIFQNF
                     RVTPQYQPLILKWGIIGALIFRAIMIFIGAGLISQFHWILYLFGILLLYTAAKMFTHQ
                     EEEDFNPESSSVIKFAKKILPLSQVYHPEKFVVLEHGKYLFTSTFVTVLVVEFSDILF
                     ALDSIPAIFSITTDAFIVYTSNIFAILGLRSLFFMLSGVMELFIFLKKGVSILLAFVG
                     IKLLLPLISPYIFGREIHIPILISLGVILGTLTISILASVPHYLKIKKEN"
     gene            12807..14687
                     /gene="icmF_1"
                     /locus_tag="LFOIDMKA_00011"
     CDS             12807..14687
                     /gene="icmF_1"
                     /locus_tag="LFOIDMKA_00011"
                     /EC_number="5.4.99.13"
                     /inference="ab initio prediction:Prodigal:002006"
                     /inference="protein motif:HAMAP:MF_02050"
                     /codon_start=1
                     /transl_table=11
                     /product="Fused isobutyryl-CoA mutase"
                     /protein_id="X:LFOIDMKA_00011"
                     /translation="MANQKLFTDFPPVDREAWIALIQKDLKGADFEKKLVWETAEGFK
                     IQPVYTKEDIGDKQWLTSNLPGTFPFARSTRKLVSDWSIRQDLDSNSISEANQLAKEA
                     ASNGVTAIGFIIENKTSPQKGIPVNSSKDLETLIQGLPFDQVTLHFIAEERSPEIFSW
                     LPKDKVLVGGLGYDPFRILLKHGRSGKHSIPVLKEILETFASSWPHYRGLSVYSSTFR
                     DAGSTISEELAFTLAAAAEYVQQLKTAGMDVDTIASQLMFEFSIGPDYFLEIAKFRSA
                     RILWAEILKEFSPQLESSLHAFLSAHTCRYNYSAYDPNVNMLRATTEAMSAAIGGCEV
                     INVSPYDSILKTSDSFSLRIARNIQLLMKHESYIDKVVDPAAGSYYLESLTDSITKKA
                     WEIFCEIESVGGFLEGIQKGIIQKKVADSRKKKEENLANRKEILLGTNQYPNGEDRVP
                     ELNQNKTLSEIDSVTGEITCERISEFRAGADIEEIRLKTETFAKKSGKIPTVLLLPMG
                     DLKMKKARAIFSQNFLACAGYKVVDPGSYATPQEILQDLKETIADVVVFCTSDEEVFD
                     FVDSIFGILKKQNPNLLGIVAGNPTEQIDNLKSKGIEFFIHVKSQHLETLKSIQKRLG
                     IQ"
     gene            14684..16882
                     /gene="mcm"
                     /locus_tag="LFOIDMKA_00012"
     CDS             14684..16882
                     /gene="mcm"
                     /locus_tag="LFOIDMKA_00012"
                     /EC_number="5.4.99.2"
                     /inference="ab initio prediction:Prodigal:002006"
                     /inference="similar to AA sequence:UniProtKB:Q3J4D7"
                     /codon_start=1
                     /transl_table=11
                     /product="Methylmalonyl-CoA mutase"
                     /protein_id="X:LFOIDMKA_00012"
                     /db_xref="COG:COG1884"
                     /translation="MKRPSFDPKRYTSHRNGTVSKSDWEKSALGDLGFSSMEQTLWLT
                     PEKIPVKPVYTSEDIAEMEHLDFVAGIPPYLRGPYSTMYVQQPWTIRQYAGFSTAEES
                     NAFYRRNLAAGQKGLSVAFDLATHRGYDSDHERVVGDVGKAGVAIDSILDMKILFDQI
                     PLDQMSVSMTMNGAVIPILAFYIVAAEEQGVSADKLSGTIQNDILKEFMVRNTYIYPP
                     APSMKIIADIFKYTSDFMPKFNSISISGYHMQEAGATADIELAYTLADGLEYLRTGIK
                     AGMDVDTFAPRLSFFWAIGMNHFMEIAKMRAGRLLWAKLVKQFNPKNLKSLALRTHCQ
                     TSGWSLTEQDPFNNVARTCIEALAAALGHTQSLHTNALDEAIALPTDFSARIARNTQI
                     FLQEETNIHRVVDPWGGSYYVESLTHSLAHRAWELIEEVEKLGGIAKAIETGIPKMRI
                     EEAAARKQAKIDSGKDVIVGVNRYKAVEEKPLDILDIDNTAVRESQIRRLQELKKNRN
                     NSDVNYALDAITKCAEGREGNLLALAVDAARKRATLGEISYAMEKVFGRYQATIRSIS
                     GVYSSEIEDDLDFKRAKELSDKFATLEGRRPRIMIAKMGQDGHDRGAKVISTSFADMG
                     FDVDIGPLFQTPGEAAKQAVENDVHILGVSSLAAGHKTLVPQVIAELKRLGREDIMVV
                     AGGVIPQQDYDILYKAGVTGIFGPGTKISKAAADILELLIKDLESLKVNA"
     gene            16895..17950
                     /gene="argK_1"
                     /locus_tag="LFOIDMKA_00013"
     CDS             16895..17950
                     /gene="argK_1"
                     /locus_tag="LFOIDMKA_00013"
                     /EC_number="3.6.5.-"
                     /inference="ab initio prediction:Prodigal:002006"
                     /inference="similar to AA sequence:UniProtKB:P27254"
                     /codon_start=1
                     /transl_table=11
                     /product="GTPase ArgK"
                     /protein_id="X:LFOIDMKA_00013"
                     /db_xref="COG:COG1703"
                     /translation="MSSGEQNGIPPLNEIRQRLGRVNRTLPSAEEFIKGILSGDRMML
                     ARAITLVESTRTDHKELAEKIINSCLPHSGKSIRIGITGIPGVGKSTFIESFGMYLIS
                     QGKKLAVLTIDPSSQISGGSILGDKTRMSELSKNESAFIRPSPSGDSLGGVARKTRET
                     IYLCEAAGFDTILVETVGVGQSETAVHSMVDLFLLLLIAGAGDELQGIKRGIMEMADL
                     FAITKADGDNKVRAERTRIETQSAIHFFPKQESSWIPKVLTCSSLSGEGIGEIWNQIL
                     EYEKVLKLNGHFEIRRTNQSKYWLEETVSENLMGDFYTKMKDLYLDMESKVSEHKISS
                     FQAAEKLIFEYRKRILK"
ORIGIN      
        1 ccttacgtcg aactcacgtt acttaaattt gtgggaacta ttgcaaattt atattttaac
       61 gtgagttcaa taagaagatg agaaaaaatt ttctaaaagt atgagttcct acaattttag
      121 gattgattct taaaatcctg acttgtggta attcccacat ttttgtagaa ttcaatgtct
      181 cactatttga gtacaacagg ttttagagtt tcttgtttag tgaaaaatat gtccttataa
      241 ctaaactcac attttctatg gaacgagttc caatttcctt gcaagttcga atatatttcc
      301 tttttctttc aactgtaaga ggagttcctc agaagtcaaa atctgattta ctaccgcctc
      361 tggaagatcc tgcatatcct taaaaatttc tttatattct ttaatggaaa tctttttaca
      421 aaaaagattg gcttggaaat agtaaacttg atgcgtaagt aaaaagttca aagaatcaat
      481 gtcttccaaa gcctccgccg taatgatcgc ttcccgattg tccgaaagcc ttctacaata
      541 atctataaac gccaagttat ctaaaaattt ggtaagatcc tgatctgctt tgaatttaaa
      601 actgatcgga tctagtttga actctttgat catctctcct aaatccaaaa caatctgatg
      661 gctttggctt ttgactccaa aatcgtccgc cgcaaaacta attccaaaat tccaaaatct
      721 tttacaaaca tttttaagag taacgtcttt ttcttcgtac ggtttttcga tcaattccat
      781 tcttactaga aatggattta gattttggtc gagtagaaga ttatgaaagc gtgttacttt
      841 ttcgtccgta tcaaaagtat caatgagagt ttgaggggaa atattaaatt ttaaaagacc
      901 gggagctccg ttacaacaca tagtcaactt ttctaatatt aacagttcga ttcgatttag
      961 atcttgatcg tgaggaatat ctcgaattaa atccgcataa ccagcgtaag cttctccgcc
     1021 cacaaacact tctccaccct tcatagaata tgtttgcgtt ttatgattat aatgaatgat
     1081 cggttgaatg acagcgtctg ctttttctcc tgcaaagtaa tcattaactc gattcagata
     1141 agtccaactc caacgaatta gattatcctg taagttttta agagaagaaa cttccagctc
     1201 atgaaagatt tcatccacat aggaaatata attacactgt gttcttgcaa ttccaaaatc
     1261 gaaattcata gaaccacttt tgatcgatat ctctctcaat tttccaagaa gagaatcaaa
     1321 atttaaaaaa ccattcgaac cgtttactcg aagtggagca actccaatca ataggctctt
     1381 tttatctcca taacagtaat aagagtaatg accttccact cctggatata attcagaaat
     1441 tttgatagga acgagttgta ggaaatcgag aaaggataag gattttatat cttgaaatcg
     1501 aagaagaaca attggttttc ctcgattttc gttgataaat atgttcttga attgttcaat
     1561 ttcaccttcg tcaaaggata ggatcttagg acttttataa gttgtcattt tagcctttgt
     1621 gattcaaaaa atcttttcgg attatttcat ttgaaccaga acgtttaaac aagttcaaat
     1681 aaaagatccg ataaatgatt ttctttgtaa agcttaaaag gaatattttc cagattctaa
     1741 aattctagtt tttaaatctg atattctccg aggtagtgtt tcgttatttt gaattacaac
     1801 ctctcccacg atggaaattt tttgatcgaa tagaacttct ccttgaacgg taagagaaga
     1861 acaaagttct aaagaaggaa tttctggaaa aagtcgatta aagtctccaa tctttttgta
     1921 atatctttca tccagataaa tcagtatttc gcctaacccg gattcttttc ttttgtcgga
     1981 catggtaata gaatagtttt ctaaaaggtg atacgcatcc gatctacgag cgaggtaatc
     2041 ctcgcacttt tttacaggag caaatctatc tctaggaatg atgatccctt tgaccttttc
     2101 aaaatttcgg atcgcggaac ccatcgcagt ttcgagctgt agaacttctt gtccttcgat
     2161 catcttagga tttacgatca gagaaagttc aaaacttccg agaagaattc tttgtcgaag
     2221 ggcaaccaaa tcgatccaaa gattgtttgt tgaaaaagtc ctgaacttac ctaaaccttc
     2281 aaattcgtgc atgtgttcgg gtggaacctg agccgtttcg aggagttgat aattctccgc
     2341 tcttccggca accattcttt tgtagatcgc tccgcccttt ttatccgcaa gagttttagg
     2401 agtcatctcc atacaaaatt ccagtttctc tttcaacata taggaaagaa ttcctggatg
     2461 taccgtagct cctaagttgt ctccgttgga tacaaaagca attttgtatc cgttttgaat
     2521 gagagtgtct aaaagcccag tttccaaaag agaaatccat atatcaccgt gaccgggagg
     2581 acaccattct tcatccggat tcttgcagct aataggtgtt aggtcctttt tcaaaagacg
     2641 aggcacttta tgttgtaaaa aagaagtggg aaatttttga cggaatccga tccgattcaa
     2701 ctcctcttga ctttcctttt gtgtattaaa actgtccatt agaatcaaag gaacagacac
     2761 attatatttt ttttcaatga cctcagattg tttcgcaacg atttctaaaa aggacattcc
     2821 atttttgagt tcaattaaag atttaggacc ggagagtccc atagaagttc caagtccacc
     2881 attgagtttg ataacgacta agtttttaag aatcgaaggc tcgggagcat tctcactttc
     2941 aatttgttct aaagtaatct cgtccgcttt aggatctaga tctcctactt cttcccagcg
     3001 aaccattccg gtttctccgt ttcgaaccag atcggttttt ttcaaaaagt cttggataaa
     3061 agcagaagat aaaccttcgg aagtcatttt attttggatg agttcatccg atttcgattt
     3121 tagcgaatcc atcgtaccac cgatttactg ttgtattgtt cgtcgaactc ggtgaattca
     3181 atccagaatt tctcaactgg gttcgaaggt tcataaaaga gtttcactct tacttctttt
     3241 cctttacctg gaatttcctg gggaagctct tcgttttctt tatataaagg aagaaaaata
     3301 agatatgtat aaatataaac gatttttaac ggagtttttt tgtagactag aactccctta
     3361 cccgttagat ccctttttaa aattttagca taaggaactg gaaaagattt tctccaggtt
     3421 tctttgaaat ttttctccat accggaatga gtcgggatat ttgaatagac aacggaaggt
     3481 aggattaaaa aaatccataa ggaaagaacc agcttctttg ttttcatgaa agactctgac
     3541 agtcttgtct tttcactcca taacttcaag ccattctcat gaaaaaaatc ttatctgtac
     3601 ttagaacgtc tttttatttt ctttctgaaa tttttgaatt tacgatttca ttgatttctt
     3661 ccttgtctcc ttctgataaa gattctgatc tttccggagg agatattttt atagtaaccg
     3721 gttatctctc cggaccattt ttttattcta aactacgtaa agcattagaa tccaaaggtt
     3781 acaaacctag aattttaaat acaccctctt ttttattcaa cactacgagt gcagtagaag
     3841 ttctttcaaa acaaatggat cagattcctt tgaagtccgt tttactcgct cacaatacgg
     3901 gaggattgat cactctgttg ctgccggatc gaagtcgtca aaaaatcaaa ggactaatca
     3961 cgttaggaac tccgtttcga ggaagttatt ttctagcaat caacggtttg tattttggtt
     4021 ctaaatattt aaaagaacta tttaaaactt ttctgtttat ggatcgtttt catccacttt
     4081 ctcctttgaa agaatttatt ttccttcccg cttcttcttc tgtttacggc gaaggaagag
     4141 acctttggtt tgatattcct ggtaattaca atcaagttcg aaaaacggag aatattcgaa
     4201 ctattttgga atttcttacc tttcactatc cgagtactac ttctaaggaa ttagaaaaaa
     4261 aatcgattcc aatcccaagg ctacaacctc aatcaaccaa agccttaaat ccaaaaaaga
     4321 catctttgaa aaaacaaaaa agtaaaaatg cttccaaaac aaatcgttcc ggcaaagaaa
     4381 aaaatacaag ttcattgtca aaaagaaatt ctaaaacaca acgttccgtt tctaaaacga
     4441 aaaaacaatc ctctacaatt gttaacaaaa agaaaaatac tcccaaaaaa cgttaactgt
     4501 agtttttaga aaatggaatt tccaaatctt aaagattaga attgtcgaaa attccatatt
     4561 ggaataagca aaattgcttc aattgtccat tttactgatc tctataaaat tgagtaccgt
     4621 taattttatc nnnnnnnnnn nnnnnnnnnn nnnnnnnnnn nnnnnnnnnn nnnnnnnnnn
     4681 nnnnnnnnnn nnnnnnnnnn nnnnnnnnnn nnnnnnnnnn nnnnnaattg agtaccgtta
     4741 attttatcat aaaacactga tcccatgcaa aatattagat attttattat atagttatga
     4801 gtaatacaac ggaaacagat ggaaaattaa tttttcaaaa actctatcga tttataaaat
     4861 tgcaacttgc aaaaattttc ttaacttaac aaaatcctaa tatatttaaa aacttattca
     4921 caaacttaca tttaatgaac ttataagaat tcttttatat aattcttatt ttaaatgaat
     4981 attacatctt ggaagtaact ttcaaatcca gtaaaaattt ttgccaggct taaaatctat
     5041 tcaaaaacta aaatttcaga atataagaac tcatactttt tataattttt acatcgaatt
     5101 caaattctct tcttatagat ttacaaacta caaagtagtg tgttactcac taagttacaa
     5161 aagtagttca gataaattgg ctaatttttt ttagaaaagt aaatttaaga agcgacaaac
     5221 tcgtgttatt tgatgtttaa agtgtttaaa aatagaattt aatatgactt ttaaaattaa
     5281 attcgttttt attaaaaata tatcgccaat attactcata ttggatggat attgccaaaa
     5341 ttaaccaata gtttaagagt tcattctaca aaacaacatt caggagaatt atcaatgaag
     5401 aatgaattga agcttaaaat tagaagtctc tgggggatac tttctgtatt gtttgccctt
     5461 gtagtaacac aatcagcctt cgctataagt tatgagaaaa agattttgac gtataatgtt
     5521 gtcggtcgaa acgccagcaa tatgacaacg aactacaaat taaatgtaat tcaatatcgt
     5581 aacacatctt tcatagaaac tctaggtgct aagaacgtat tgtgtgttca cggttttgga
     5641 gacactagta ccatctttga accgctcgca aaacaactga tcttaaaggg aaaggcgaat
     5701 aacgtttata ttttggatct tcctggacat ggtggtagta caatgacaaa gggtacggcc
     5761 gcatatcctt cgaatgtaag cgaactaaca gtccaaaatt atgaagaagc aactcgtgct
     5821 ttgttagata ccatgccatc tacaatgatt tggccggatc tacccgacac aattgtaggt
     5881 catagtatcg gtgggttagt agtacaactt ctacagaaca aactaaaaaa tcaaaattct
     5941 agtttgttca aacaatacaa aattacaagc accgtactga tcgcgagcga tattccatat
     6001 cctcttcctt ggtctggaag cgacgtaaca atgagcgatc caaactataa ccagtcagca
     6061 aaagcttttg tatggaattt taaagtagaa agaatcttat cttcctcccc tcttgtaatt
     6121 ggtttatttg tggaaagtcc ggacgatttt tttatcaata ctaaatattc cgtaaatgga
     6181 ataccagtaa ccggggctcc tacacctgct caagttgaag ttatgaatgt attagaacct
     6241 tatcgtgcag ctgcaaacat cgtaggttta gatcctagcg ggcaaacaca aaacgctgtt
     6301 cctcgtatac ctgttacgaa aggaatttgg agtggagaaa atctaaaagt cgtttggttg
     6361 gataaagacg tattttttac taaacaagaa actcagaatt tagcaaatta tctagatcca
     6421 ggtcagatag gagtgatggt aacaatctca gatcccgaag cagtccatgg tactccgttt
     6481 tcaaaaccta gtttgttaat tccattattc taaataacat aaatttggta taatgtgaaa
     6541 aaagattgat atgggaaaac tcagcgtctc gctttttaaa tgccgattct aaaaaaagca
     6601 ttcaccgctg agtttccggg tcacgtttta ggcgcccgac aaaatcgtgt tctataataa
     6661 attaaactaa agacgatata acgtttactg catgtaattt gttgaccaga acgaaggatc
     6721 cgggtccggc tgccataagc agtcggattc gcttgtgcca aattcacatt aaataatgtg
     6781 agttcggcgt aagaagctca tgactctgaa aaagttggaa tctaaacttt acagatcgat
     6841 tctttaaatg tgtgaattct cacaatttat aacaattgaa tttgtctgta aaatgatgcg
     6901 gaaactactg caaatcacga ttttacgaac aaattctaaa attgtaggaa ctcatacttt
     6961 ttagaaaaat ttttcttact cacattaaat aattatttta gataattaaa atattttatt
     7021 attcttatat atctatgaat gccgctaaat aagattaaaa gaaaccacta taaatccaag
     7081 ttcattttat agtagtttcc ttttccaatt ttctccaaaa aaccgcaagt agacttccga
     7141 tcagcgaatg aacaaggcta gaaattgctg caggaatggc aaccaaagga tcaggaaaat
     7201 tatttttaga gagaacaact cccaaaccag aattttgcat acctacttcg atcgaaatcg
     7261 ttctagaaat tttctgtttt cggatgaaca accaagatat aacataacca aaaaagaaac
     7321 cagatatgtg caaacttaaa accgcaaaaa ttaatattcc agctgattgt aaaatctttt
     7381 cttttccggc tcctaaaata gaagatacaa tcatagtaat taaaaatacc gctaccaacg
     7441 gtgaaatggc ttgaatcttt ttagaaactt ctggaaaata aacattcaat aaaactccca
     7501 aaactatcgg aaaaatgact acctgaaacg tatccaaaaa caacccgctt gtagatacat
     7561 cgattccttt ccctatcaaa aaaagtgtaa gtaatggagt cataaacacg gaaagaatcg
     7621 tagaagacgc agtcatagaa accgaaagcg ccaaatctcc ttttgcaaga tatgtaatca
     7681 cgttagacgc aacacctcca ggacaacagg aaaccactac aagcccagtt gcaagaggta
     7741 tcggaagatc gaataggact ccgatccccc aacctgaaac aggcatcacc gtatattgta
     7801 atgctactcc tataaaaacg ggaattgggg ttttaaatat atttctaaag tcccttggta
     7861 aaagtgtaat tcccatacct aacattgtaa aaccaagacc gtatgtaatt gccggcccgg
     7921 taaaccaagt aaaccattgc ggaaagaaaa aagaaagaat agacccgatc aggacccaag
     7981 ctggaaacaa aagtgtacca acttctccga ttttttgtag tttagtttcc actgaaattt
     8041 aaatattacc cttttttaaa atactaaatc taaaacttat cccggagaat ttttaataaa
     8101 acgtggtagc tcctacattt aaaaattttg aatgtttaac aacccaccga ttacattgct
     8161 actataaatc tgtccttttt actattttag aatttaagta acgtgaattc gaccgtaaga
     8221 aaatgagaaa gaactttcta aaattataaa cttttacaat tttaaaattt gttcgtcaaa
     8281 tcgtgatttg taatagttcc tacattttca aaatagattt acaaagttta gattccagct
     8341 tctttcagaa aaatgaatca taattcctta tgccgaaaac ccacgtaaat taagtagaat
     8401 ccagaattct aactctaaaa caaagattcg ctttaaaatt tatattatcc taatttctta
     8461 caccaaattt acgttaaaac ctctctataa aaccgttttt catttttgtg acaagccgca
     8521 aaacgacgat ttgatgcaaa aatttgacat acgatccttc tttttgaatt tacagaggtt
     8581 tccttaaaaa cacgaacggt gttataaaat tttagaatat aaagccttat ggatcaacat
     8641 tcacccagca aagcacatat aattatttcg cattgttaac cgaattcaca ttaagaacgt
     8701 gtcccaaaac ctcaaagaat ttgcgcgata attctttaga aatttttaat aaaatacagt
     8761 agttcctaca aaaaccgtca catttgataa tttgtgaact ttcaagtaat tctaatattg
     8821 ttaaattttt gtgagagttc ccacattttg tgaaactcag caaacacctt cctaagggtc
     8881 ggtgtttagg ttttgggacg ttctaagtag aaaatccccc aaaagctcaa gatgaaaaag
     8941 aacccagtaa ctctacaact cgatctaatt gatctttttt attatagata tgcggagaaa
     9001 atcttacctt tcctaaccga agtgcacaca tcacttcatt ttttttaaga taagaaacga
     9061 gttcatccat aggaattcct tctttatatc ctactacaat tccagttcta ttgtcaggaa
     9121 aatgatcaag ttcaatttga aacccaattc ccttcattcc ttcagataga taatccgcaa
     9181 gttcgtagat tctttccatc acggaatgaa atcctatttt ctgaagcatt tcaagtgtgg
     9241 attgaaaata tacccagtct ataaaattcc ctgtagaaat ttcataacga tccgccccgg
     9301 attttaattc agcgcgatag ggcaaataaa cctcatcgtt aattacagac ccggttccct
     9361 taaatggaaa tgaaagtgta tcgatgcaat cttgttggat atataacatt cccaaaccga
     9421 gaggacccaa aagccatttc caggcgggga acgctatgta ttttaacttc atctttctta
     9481 catccactgg aatcagaccg atcccctgag ccccatctaa aacgaattca atccctttgg
     9541 aatctaagaa aacgcctatc tcttctaaag gaaatggcat tccagtacac caatgaactg
     9601 ccgataaagc tacgatttta gttttagaac ttatagaaga ttttaaattt tctaaaaatt
     9661 gatctggggt agatgccatc gggataaacc caatcacaac tcctttttct ttccagtgtt
     9721 cccaaggata gatattactg ggatactcgt tttctaagag tagaatttca tccccacttt
     9781 tcaattgaaa tccgagggaa agaaaattca ttccctcgtt cgtgttgtgg ataatacaaa
     9841 gttcttctac gtcacaattg atgagacccg ctacgatttt tcgaatggaa tgttttacgg
     9901 aagcgtattt acgaacctcc gtaagaactc cttttttaga ataaccttcc agatattccc
     9961 caatcgcttg gatcgtatgt acattacagg gagtagtccc acaattgttt aaccagatca
    10021 tctcttggtt tacaggatag agatcttgaa tttccttcca atcgatgatc gattgcattc
    10081 cttactgttt accttttttt cttagatttt tttggggacg ttttcttttt aggagcggtt
    10141 ctttttacca ccttcttttt tacgggcttt ttagattttg ccaccgcttt tttaacagct
    10201 acctttttct tagaagttgt tttcttcgct actgatttac tcgctgtttt tttaggagct
    10261 acttttttgg cagttacagt tgtcgcagac tgtttcggcg cagccgcctt agtagttgta
    10321 acagatgtag ttttgggagt agaagttgta gcagaactcg gctttttaga cggagaagtt
    10381 gtttttactg gcttagattc tgcctttacc acttcttccg cttgttcatc ccagaaaaaa
    10441 gttccttgtc cagaaccgga ttgagattga tctagaccgt ttaactcagt ttccagaaga
    10501 gattggtagt tttgattata atcttttaat tttgtaaaaa gagatttgat attcacatct
    10561 tcaaacttgt ttgcaagttt ttcgtaaaaa gaaaccgcgt tctccgcttc tcgaatcgct
    10621 aactcaagcg cttcgtgcgc gtctttagtt cctggaccgg aaatagttct ctccactttg
    10681 ttcatcagtt tttgaagagt cgaatcgtgg aatttatgaa tcgcagcgag ttgttttaga
    10741 tttggaagtt ccgatccctc cgcttgttca tacaattccg taatgaattt aatatggtcg
    10801 tccacttctt ccgcaagtct ttcgaaaagt tccttcgtat ctccgggagg aagtttttca
    10861 tacgtactca tataaaattc gaagtaatcc ttttcgtgct gaatcgcagc tgcaaccgct
    10921 tctaaaaaag tcgtttcttt caaaggttta atattcatga taagattcct cccgatttca
    10981 ttgcaatctt agttaagtta cagactgaat caataattat ttaattttct tccacagatt
    11041 cataaatgag aaactgagcg gcgtagtaag tcgacatgat ccaaactcca atccaaggaa
    11101 tcggaaccgt agtaaacttt ctagtagcga taaaactatc cgataaaata aaaagcaaag
    11161 aacctgctaa agatttccag aactcagact tagaacattc tctagaaacc gatctccaac
    11221 ccatcacaca aattgcaatc atatacactc cgacaggaac atacaaagca gttccgattc
    11281 caggaagaat ccaaatgtaa aatgaaatcc cgaatactaa ataaggaaca gctcgaacaa
    11341 tatgaaccgg atttccgacc gaaaaaccta ccgaatacaa tatctgtgct attaaaaaag
    11401 aaccaagtcc aaaaacgaaa taatttccag gaacgcctaa aaatgcgtct ccaaataaag
    11461 aaaagatcag acctgcaaaa ataaattttc caccttttcc tttccaattc ccttctaaaa
    11521 aagagaaaaa aatcaaaacg agaatcggtg cgattttact tcctatcttc agagtaacgt
    11581 tatctggcac gaaatacaaa acgagcaaat gagcaacaga tacaatacaa aataagatta
    11641 aaatcatggg aaccttctta tgggaattgc gattgtaatt ttgtaaagaa cgggaacttt
    11701 tgtcatcaaa gaatcaagaa aagaacgagg gattatggat tttggagaat ggatcttaat
    11761 cgtcatattt acgttagctt taggccttct catctattta gatctattcg ttctcaataa
    11821 aagagctcat aaaattcctc tcagaaattc agtctattgg tctctttttt ggttcagtct
    11881 tgcaatttca ttcagtattc taatctactt tatggatcaa actccagaag acccaacccg
    11941 aggtaaaacc aaggcgcttg agtttatcgc cggttatctt ttggaatatt ctctttccgt
    12001 ggataacctt tttgttttta tcataatctt tcagaatttt agagtaacac ctcaatatca
    12061 gcctttgatt ttgaaatggg gcatcatcgg tgctttgatt tttagagcaa tcatgatttt
    12121 tataggcgcg ggacttatct ctcagtttca ctggatttta tatttgttcg gaattcttct
    12181 tttatatacg gctgcaaaaa tgttcacaca ccaagaagag gaagacttca atcctgaatc
    12241 ttcttcagta atcaagttcg caaagaaaat tcttccactc agccaggtgt accatcccga
    12301 aaaattcgta gttttagaac atggaaagta tctttttact tccaccttcg tgactgtatt
    12361 ggttgtggaa tttagcgata ttctatttgc gctcgattct atccctgcga ttttttcaat
    12421 cactacggat gcgtttatag tctatacatc aaatatattt gcaatcttag ggcttcgttc
    12481 tttatttttt atgctttcgg gtgtgatgga gctatttatt tttctcaaaa aaggagtttc
    12541 gattcttctt gcctttgtag gaatcaaatt acttcttcca ctcatttccc cctatatttt
    12601 tggacgcgaa atccacattc cgattttgat ttctttagga gttattttag gaacacttac
    12661 tatttcaatt cttgcttcgg ttccccatta cctcaaaatc aaaaaggaga attaaaaacg
    12721 ggtttttgac tttacaccaa agtattacaa ggttccctag aagggaaccc caaccaaatc
    12781 ctctcaaaaa ttagagaaca ataaacatgg ccaatcaaaa gctatttacc gacttccctc
    12841 ccgtcgatcg ggaagcctgg attgcactca ttcaaaaaga tctcaaaggc gcagactttg
    12901 agaaaaagtt agtctgggaa accgcagaag gatttaaaat ccaacccgta tataccaaag
    12961 aagacattgg tgacaaacaa tggctgacct ctaatcttcc gggaactttc ccctttgcgc
    13021 gctccactcg taaacttgtt tccgactgga gcattcgtca ggacttagat tctaattcga
    13081 tctccgaagc caatcaattg gcaaaagaag cggcgtctaa cggagtcact gcgatcggat
    13141 ttatcatcga aaacaaaacc tctccgcaaa aagggattcc agtaaattct tccaaagact
    13201 tagaaacgtt gatccaaggg cttcctttcg atcaggtaac gttacatttt attgctgaag
    13261 aacgttctcc ggaaattttt tcttggcttc ccaaagataa ggtgctcgta ggcggacttg
    13321 gatacgatcc atttagaatt ctactcaaac acggtagatc tggaaaacat tcgattcccg
    13381 ttttaaaaga gattttagaa acatttgcat cttcttggcc gcattacaga ggtttgtcgg
    13441 tttattcttc cacatttcga gatgcaggct ccacgatctc tgaagaactt gcatttacgt
    13501 tagccgctgc tgccgagtac gtgcaacaac ttaaaacggc aggaatggac gtggatacaa
    13561 ttgcgtctca actgatgttt gaattttcta tcggccccga ttatttttta gaaattgcta
    13621 agtttcgatc tgcaagaatt ctctgggcag aaattctgaa agaattttct ccccagctag
    13681 aatcctctct tcacgcattt ttaagtgcac atacttgccg ttacaattat agcgcgtatg
    13741 atccaaacgt aaacatgctc cgtgcaacta ctgaggctat gtcagctgca atcggaggtt
    13801 gtgaggtaat caacgtttct ccatatgact ctatcttaaa aacttccgat tctttttctc
    13861 ttcgaattgc tcgtaacatt caacttttga tgaaacacga atcgtatata gataaggtag
    13921 tagatccagc ggcgggttcg tattatctcg aatctcttac cgattcgatc accaaaaagg
    13981 cttgggaaat cttttgcgag atagaatctg tcggaggatt tttagaaggc attcaaaaag
    14041 gaatcatcca aaagaaagtc gccgattcca gaaagaaaaa agaagaaaat ctagcgaatc
    14101 gaaaagaaat tcttctcgga accaatcaat atccgaacgg agaagatcgt gttcccgaac
    14161 tcaatcaaaa taaaacgtta agtgaaattg atagtgtcac aggagaaatc acttgtgaaa
    14221 gaatttccga attcagggcc ggagccgata tcgaagaaat ccgtttaaaa accgaaacct
    14281 ttgcaaagaa gtctggcaaa atcccaaccg ttcttcttct tcctatggga gatctcaaaa
    14341 tgaaaaaagc gagagccatt ttctctcaaa actttttggc ctgcgccggt tataaagtag
    14401 tagatccggg aagttatgcg acacctcaag aaatactaca agacctaaaa gaaacgatcg
    14461 cggacgtcgt agttttctgc acaagtgacg aagaagtttt cgattttgta gattctattt
    14521 ttggaatatt aaaaaaacag aatccaaatt tactcgggat tgtagcggga aatccaacgg
    14581 agcaaatcga taatcttaaa tccaaaggga ttgaattttt cattcacgtc aaatcccaac
    14641 atttagaaac tctgaagtct attcagaaaa ggctgggcat acaatgaaac gtccgagttt
    14701 tgatccaaaa cgttatacgt cacatagaaa cggaaccgtt tctaaatccg attgggaaaa
    14761 atctgcactc ggtgatctag ggtttagttc catggaacaa actctgtggt taactccgga
    14821 aaaaattccg gtcaaaccgg tttatacttc ggaagatata gctgaaatgg aacacctaga
    14881 ctttgtggcc ggcattcctc cgtatttgcg cggaccgtat tccacgatgt atgtccaaca
    14941 accttggacc attcgtcagt acgcggggtt ttccaccgca gaagaatcga acgcattcta
    15001 tcgtagaaac ttagccgcgg ggcaaaaagg tctttctgtt gcgttcgatt tagcgactca
    15061 cagaggatac gattccgatc acgaacgtgt ggtaggtgac gtgggcaagg caggagttgc
    15121 gatagattca attctcgata tgaaaattct tttcgatcag attcctttgg atcagatgtc
    15181 tgtttcgatg acgatgaacg gagccgtgat tcctatatta gcattttata ttgtagccgc
    15241 agaagaacaa ggagtcagcg cagataaact ttcgggcaca atccaaaatg atattttgaa
    15301 agaatttatg gtgcggaaca cttacatata tccgcccgct ccttcgatga agatcatcgc
    15361 ggacattttc aaatatactt cggattttat gcctaagttc aactcgattt caatttcagg
    15421 ctatcacatg caagaagcag gagcgaccgc ggacatagaa ctcgcctaca ctctcgcaga
    15481 cggtttggaa tatctccgga ctggaattaa agcaggaatg gacgtagata cgttcgcacc
    15541 tcgtttatcc tttttctggg caatcgggat gaatcacttt atggaaattg caaagatgcg
    15601 cgctggacgt cttctttggg ccaaactagt aaaacagttc aacccgaaaa acttgaagtc
    15661 cctcgcgctc agaacacatt gtcaaacttc gggctggagt ttaaccgaac aagatccttt
    15721 caataacgtt gcgagaactt gtatcgaagc cttagccgct gccttaggac acacccaatc
    15781 cttacacaca aatgctctgg atgaagcaat cgcacttcct accgatttct ccgcgagaat
    15841 tgcaagaaat acccagatct ttcttcaaga agaaacgaac atacatcgtg tcgtagatcc
    15901 ttggggaggt tcgtattacg tggaatcttt aacccattct ctggctcatc gtgcctggga
    15961 attgatcgaa gaagtagaaa agttaggtgg aattgcaaag gcaatcgaaa ccgggattcc
    16021 taaaatgaga atcgaagagg cagccgcgcg caaacaagct aagatcgatt ctggaaaaga
    16081 cgtgatcgtc ggagtcaatc gatacaaggc ggtagaagaa aaacctttgg atatattaga
    16141 tattgataat actgcagttc gtgaatctca gattcgcaga cttcaagagt taaagaaaaa
    16201 tagaaacaac tcagatgtga actacgcgtt agacgcaatt acaaaatgcg ccgaaggaag
    16261 agaaggaaat ctactcgctc ttgcggtgga cgcagcacgt aaacgagcaa cgttaggtga
    16321 aatttcatac gctatggaaa aagtatttgg aagataccaa gcaacgatcc gttctatttc
    16381 gggagtatat tcatctgaaa tagaagatga tttagatttc aaaagagcca aagaactttc
    16441 ggacaagttt gctactctcg aaggacgtcg tcctagaatt atgatcgcca aaatgggaca
    16501 ggatggacat gaccgaggcg ccaaggtaat ctctacgagt tttgcagaca tgggatttga
    16561 cgtagatata ggacctctct ttcaaactcc gggagaagca gcaaaacaag ccgtagaaaa
    16621 cgacgtacac attttaggag tttctagttt agctgcggga cacaaaacac tcgtacctca
    16681 agtaattgcg gaactaaaaa gattaggaag agaagacatc atggtcgttg ccggtggagt
    16741 gattccacaa caagattatg atattcttta taaggcggga gtcactggaa ttttcggacc
    16801 tggaactaaa atttccaaag cagccgcaga tattctggaa cttctcatca aagatttaga
    16861 aagtttgaaa gtaaacgcct aaggaaaata ccccttgagt tctggagaac aaaacgggat
    16921 ccctcctctg aacgaaatac gacaacgttt aggaagagtt aatagaacgc tcccttccgc
    16981 agaagaattt ataaaaggaa ttctttccgg tgacagaatg atgcttgctc gagcgattac
    17041 actcgtcgaa agcacgcgca ccgatcacaa agaacttgca gaaaagatta taaactcttg
    17101 cctccctcat tccggtaaat cgatccgaat cggaatcacc ggaattccgg gtgtgggtaa
    17161 aagtacattc atcgaatcat ttggaatgta tttaatctct caaggtaaaa aactcgccgt
    17221 attgacgata gatccttcca gtcagatttc gggtggaagt attttaggcg ataaaaccag
    17281 aatgtccgaa ctttctaaaa atgaatctgc atttatccgc ccttctcctt ccggtgattc
    17341 tttaggtgga gttgctagaa aaacgagaga aacgatttat ctctgtgagg cagctggatt
    17401 tgatacgatt ttagtagaaa ccgtgggagt tggtcagtcg gaaactgctg tacattctat
    17461 ggtggatcta ttcttgctac ttctcatcgc gggcgcaggg gatgaactac aaggaatcaa
    17521 acgagggatc atggaaatgg cagatctatt tgctattaca aaagcggacg gagacaataa
    17581 ggtaagagca gaacgaacta gaattgaaac ccaatccgcg attcattttt ttccaaaaca
    17641 ggaaagcagt tggattccta aagtgcttac ttgttcttct ctttcgggag aaggaatcgg
    17701 agaaatctgg aaccaaatat tagaatatga gaaagtttta aaattaaatg gccattttga
    17761 aattagaaga actaatcagt ctaagtattg gttagaagaa accgtttccg aaaatctaat
    17821 gggagatttt tatactaaaa tgaaagatct ttatttagac atggaatcca aagtgagtga
    17881 acacaaaatc agttcttttc aagcagccga aaaactgatt tttgaatata gaaaacggat
    17941 tctaaaataa aaagggaacc ctatttggtg attggaattt agatggttat ttgtattttc
    18001 atacattttc agaatatagt gtgtaacaac aatgccaatc ttataaaaga ctaaattgta
    18061 aaaacagaac tttttagaaa tgtcaatcaa tcatattgta attctttaaa atttcttttt
    18121 tattactttc tgaaaaaaaa tactgccact tttgtgtgac actacagatg tattcaatta
    18181 acgtgagtta gacgtaagaa aaaatctcta aacgtataag ttcctacaat tttagaattt
    18241 gttcgtaaaa tcgtgatctg taagagttct catgtcatag agacctaagc tttgtggtag
    18301 gaggcggcag tttttcttta tcagaaaaac atactttttg caagtaaaaa gactcattct
    18361 tgtcggaaca cttgaaaaat gtgccttttt gagcccagaa cggcgatcca tagaaagccc
    18421 gttctgttga gttcattctg attctaaaat cctattcaac ttgtggggtt ggtgatgggg
    18481 tccagcgtct cgcttcta
//
LOCUS       LFOIDMKA_2             94767 bp    DNA     linear       08-DEC-2021
DEFINITION  Genus species strain strain.
ACCESSION   
VERSION
KEYWORDS    .
SOURCE      Genus species
  ORGANISM  Genus species
            Unclassified.
COMMENT     Annotated using prokka 1.14.6 from
            https://github.com/tseemann/prokka.
FEATURES             Location/Qualifiers
     source          1..94767
                     /organism="Genus species"
                     /mol_type="genomic DNA"
                     /strain="strain"
     gene            639..923
                     /locus_tag="LFOIDMKA_00014"
     CDS             639..923
                     /locus_tag="LFOIDMKA_00014"
                     /inference="ab initio prediction:Prodigal:002006"
                     /codon_start=1
                     /transl_table=11
                     /product="hypothetical protein"
                     /protein_id="X:LFOIDMKA_00014"
                     /translation="MPEFDSIDLMNYAVYGNELDPEWADIRNYIKSSASAQKELEELR
                     RSVPHPQNARKRRDPSQPQELGRDKSYSSDPRNANSTEEKKKWWSIFSGE"
     gene            962..1666
                     /locus_tag="LFOIDMKA_00015"
     CDS             962..1666
                     /locus_tag="LFOIDMKA_00015"
                     /inference="ab initio prediction:Prodigal:002006"
                     /codon_start=1
                     /transl_table=11
                     /product="hypothetical protein"
                     /protein_id="X:LFOIDMKA_00015"
                     /translation="MEKEVQTYLRLKQFVAPFLGFAVNINAYGTEHIAHEGKLILVSN
                     HRSDMDPFIISYTFPRYISWIAADYTFRIPIFKDLAKLAGGIPMAIDGKISMASIKMV
                     QQVFKREGVLGIFPEGHDYMVQNNFSAPMVPFHEGFAAFSIRNKVDILPSVIVPIEES
                     YSDIPIPSLVRSFMGMPKEVCDIKRRSIYKKVRVLYGPKIDHRPYLEGKLENNLKKLS
                     NEVRVRMENLQKTEVV"
     gene            complement(1673..2518)
                     /gene="dapF"
                     /locus_tag="LFOIDMKA_00016"
     CDS             complement(1673..2518)
                     /gene="dapF"
                     /locus_tag="LFOIDMKA_00016"
                     /EC_number="5.1.1.7"
                     /inference="ab initio prediction:Prodigal:002006"
                     /inference="similar to AA sequence:UniProtKB:Q81XR2"
                     /codon_start=1
                     /transl_table=11
                     /product="Diaminopimelate epimerase"
                     /protein_id="X:LFOIDMKA_00016"
                     /db_xref="COG:COG0253"
                     /translation="MASLKFTKMEGIGNDYVYIDSTRNDIRLTPKQIQKISDRNFGIG
                     SDGVIFIRNSKQGDFMMDMYNSDGSSSEMCGNGIRCVAKYIYDHGLTSSKNPKIETGA
                     GILEVDLKIGSGNKVDLVSVDMGKPVLVPSQIPVVWKNEEIIIDQPLEIGDKNLKFTA
                     VSMGNPHCVIFVDDSDEFPVRGIGPLIERHFIFPKRVNVEFVTIRGKDHLYQRTWERG
                     AGETLACGTGACAVMVAGNLTGRSGKDVQIDLRGGTLRIRWQESGNILMTGPAREIFS
                     GEIEI"
     gene            2657..3508
                     /gene="COQ3_1"
                     /locus_tag="LFOIDMKA_00017"
     CDS             2657..3508
                     /gene="COQ3_1"
                     /locus_tag="LFOIDMKA_00017"
                     /EC_number="2.1.1.222"
                     /inference="ab initio prediction:Prodigal:002006"
                     /inference="protein motif:HAMAP:MF_00472"
                     /codon_start=1
                     /transl_table=11
                     /product="Ubiquinone biosynthesis O-methyltransferase,
                     mitochondrial"
                     /protein_id="X:LFOIDMKA_00017"
                     /translation="MNRTCYLCSSAQNSVVFVENGIDIVQCSNCSHVFSTYEQEEHYE
                     GYWDDDSSYDLGWWDNAHREIYQDFINKFLIAPSGKILDVGCGLGFFVKRIIDQKPNW
                     EAIGYEISEKAVQFAKDKNGLKNVFSGIVQNSGIKKGSLDIITLWDVIEHIPKPHSLL
                     EYLHSLLKPGGILFLQTPNFPIQLFKAKLKVMLKGMRTDGHYLEAKDHINDYTEKTMK
                     MLAKQTGFQNCKFTILKPIASVSGSQGGSFGSFFKKVYYYVTKIIWLFSFKTMNLNNT
                     LFAVLKK"
     gene            complement(3497..4246)
                     /locus_tag="LFOIDMKA_00018"
     CDS             complement(3497..4246)
                     /locus_tag="LFOIDMKA_00018"
                     /inference="ab initio prediction:Prodigal:002006"
                     /codon_start=1
                     /transl_table=11
                     /product="hypothetical protein"
                     /protein_id="X:LFOIDMKA_00018"
                     /translation="MALFLDFDNTFLDSVGIYETTILQLCKNAKEYGFLSVKEFSRFY
                     EVARKEAKFELSDSPSNRLRLIYFKKMCLSKWGTLDPKWILKLENDYFKYFQEGIKIR
                     KQKYKREYKEVFMLLKIISEKHKLLFCTNENLRTQLIKMNLVFPKSFLYSILSSEEVG
                     KEKPSKEFFSRASGLVNNETVISMIGDSLKDDVEGALRNGIPAIHLTSIFSKKNEPLK
                     ERKIELEVNSIKKEYSYLETNDLRTALESFL"
     gene            4340..5980
                     /locus_tag="LFOIDMKA_00019"
     CDS             4340..5980
                     /locus_tag="LFOIDMKA_00019"
                     /inference="ab initio prediction:Prodigal:002006"
                     /codon_start=1
                     /transl_table=11
                     /product="hypothetical protein"
                     /protein_id="X:LFOIDMKA_00019"
                     /translation="MNYNSKNISRKSFLAILGFCFSALVSGIWFLKFRKKISGKIIGP
                     NMEIGHRIRNSKFNQIAHNVNFSNSEKVKVLILGAGISGLSAGYYLYKSGFDEFKILE
                     LENDPGGNSKSGKNSIGSFPWGAHYLPQPNEEAVLVRKFLEENKIIIGKDKNGKPIYE
                     EKYLCFDPEERIFYQGRWNEGLFPGGTPGSVSANEEQKFKNFIRIWRSKIGKDGKKAF
                     SIPIDLSSRDPEFLKLDRINFFEYIKEQGFRTKELFWFLDYSVRDDFGGSMNTVSAWI
                     GLHYFCSRPVDENGEDLTLLTWPEGNGFLVEKLRSPIQSKIQTETLIEKVKPSASKKA
                     RFEVQVYQPFTKEQKHLLCDSIVYALPAFTRKYILDETSNVTEGLVYSPWLVANLSVD
                     KVPTGKGIPPCWDNVIYQSPSLGYIVSTHQDLRASREKSILTYYQAFGKKDTISTRKR
                     MMKTSWEDWKESIFFDLKKAHPDIEKRTQNIDVMTYAHAMIRPIPGLIWGGQREKLSV
                     SYPNLHFAHSDLSGISIFEEALTRGYNAANKILGEQKI"
     gene            5977..7065
                     /locus_tag="LFOIDMKA_00020"
     CDS             5977..7065
                     /locus_tag="LFOIDMKA_00020"
                     /inference="ab initio prediction:Prodigal:002006"
                     /codon_start=1
                     /transl_table=11
                     /product="hypothetical protein"
                     /protein_id="X:LFOIDMKA_00020"
                     /translation="MKSQGWIFKPSLDLTFIIFPGIVSVVFLFILKKYNILPSEINPW
                     TWFCTVLLIDVAHVYSTLFRSYFNMEEWREKKNLLITLPIVCFLFSIFLYSFGTIWFW
                     RIMAYVAVFHFIRQQFGFLALYRKKTTSVQVPFLFDKITIYLMGGVPILYWHLTDQKR
                     EFSWFMEGDFLIYPFPALANSILWLQQIWLCCYILIHIYHFTKYRSIPLGKILLVLNT
                     WIVWFFGIVYFNSDFSFTITNVINHGVPYIFLLFYYTIQNQSEIKIEMFQTGSWIKIL
                     SCFLGILFVFAFIEEWIWDSFIWKDHSFIFKNSNFYSFELPEFVSALLVSVLFLPQFT
                     HYILDAYLWKVEKSNPRLFHFFEISEKN"
     gene            7175..7543
                     /locus_tag="LFOIDMKA_00021"
     CDS             7175..7543
                     /locus_tag="LFOIDMKA_00021"
                     /inference="ab initio prediction:Prodigal:002006"
                     /codon_start=1
                     /transl_table=11
                     /product="hypothetical protein"
                     /protein_id="X:LFOIDMKA_00021"
                     /translation="MIIVEGIDYFLIPAENPEASAKFYSDIFDFESLDEKSGEYVIMG
                     LDSINIKLQKISGFKNSLGENKIPVLSFVLDVDDFTEAIAELEENKISIVRGPETNQS
                     GEFLHFLDPSGNVLEISYKD"
     gene            complement(7631..7840)
                     /locus_tag="LFOIDMKA_00022"
     CDS             complement(7631..7840)
                     /locus_tag="LFOIDMKA_00022"
                     /inference="ab initio prediction:Prodigal:002006"
                     /codon_start=1
                     /transl_table=11
                     /product="hypothetical protein"
                     /protein_id="X:LFOIDMKA_00022"
                     /translation="MKVVSSVQLGLPEKGVKDTRKIPKEEGMIHVEPYENKQANVSDK
                     RAFAIEAGQDGDFYKVKGTFVDKVG"
     gene            complement(8745..9383)
                     /locus_tag="LFOIDMKA_00023"
     CDS             complement(8745..9383)
                     /locus_tag="LFOIDMKA_00023"
                     /inference="ab initio prediction:Prodigal:002006"
                     /codon_start=1
                     /transl_table=11
                     /product="hypothetical protein"
                     /protein_id="X:LFOIDMKA_00023"
                     /translation="MAAIGFGNPVITLIDPPSGSPPQSDGVSYTGTQITIQGRNFTPN
                     STETTVKFNGITGTIFSITTTEIITTVPTGATAGFLTVSKADGACDTVYGTDGYNCSA
                     RRFYVDCYKAYNNIYGDETAINYPDSQTIEFKENFSTKAFRSNLREAGGTILAFECDN
                     LISVKYFSPSCKTTDVGTFDAPVFNPTINFTDNYAVQYFITTGKGSCKINFQ"
     gene            9572..10354
                     /gene="crt"
                     /locus_tag="LFOIDMKA_00024"
     CDS             9572..10354
                     /gene="crt"
                     /locus_tag="LFOIDMKA_00024"
                     /EC_number="4.2.1.150"
                     /inference="ab initio prediction:Prodigal:002006"
                     /inference="similar to AA sequence:UniProtKB:P52046"
                     /codon_start=1
                     /transl_table=11
                     /product="Short-chain-enoyl-CoA hydratase"
                     /protein_id="X:LFOIDMKA_00024"
                     /db_xref="COG:COG1024"
                     /translation="MNEFSTVLYSTEKEIAVLLLNRPEKRNAISKELLSTLHKNILKA
                     KKEKSIRSLVLSGVGPSFCAGADLKERVTMSPKEVKRFLEDLKNCFLELENFPYPTVA
                     ALDGDAFGGGLELALCCDLILLKNDIRIGLTETRLGIIPGGGGTQRLSRRIGISKAKE
                     MIFTGKTIDAQTALDFGIANSIWHDSSLPAAKMLAEEIASQCAPIALQLAKKAITEGY
                     GQDIRKALITESKYYNNTLNTEDRLEALKAFQEKRKPIFKGK"
     gene            10355..10876
                     /gene="dcd"
                     /locus_tag="LFOIDMKA_00025"
     CDS             10355..10876
                     /gene="dcd"
                     /locus_tag="LFOIDMKA_00025"
                     /EC_number="3.5.4.30"
                     /inference="ab initio prediction:Prodigal:002006"
                     /inference="similar to AA sequence:UniProtKB:Q9KFV3"
                     /codon_start=1
                     /transl_table=11
                     /product="dCTP deaminase, dUMP-forming"
                     /protein_id="X:LFOIDMKA_00025"
                     /db_xref="COG:COG0717"
                     /translation="MILTGKEIQKRIGNDIVITPYSEKQLNPNSYNLRLHEELLVYTE
                     LPLDMKKPNPAEKLVIPESGLLLKPGILYLGRTLESTETHNLVPMLEGRSSIGRLGML
                     VHVTAGFGDVGFKGFWTLEISVIQPLIVYPGVEVCQIFYHTLEGQITEYTSGKYQANR
                     GIQTSMLYKDFEK"
     gene            10952..11422
                     /locus_tag="LFOIDMKA_00026"
     CDS             10952..11422
                     /locus_tag="LFOIDMKA_00026"
                     /inference="ab initio prediction:Prodigal:002006"
                     /codon_start=1
                     /transl_table=11
                     /product="hypothetical protein"
                     /protein_id="X:LFOIDMKA_00026"
                     /translation="MNKSKLIAIFFAFVLISTPAFAGEEDAILGKWWNKEKDAQVDVH
                     KCGAKICGKIVWLKEPTYPADSKEGTPGSPKIDVHNKDESLRTRPILGLVFLTGFSYE
                     GEQIWTGGRVYDPKGGKTYDGRLTLRNADTLDLKGGYKVGFMMIGKESTWTRVK"
     gene            complement(12135..15341)
                     /locus_tag="LFOIDMKA_00027"
     CDS             complement(12135..15341)
                     /locus_tag="LFOIDMKA_00027"
                     /inference="ab initio prediction:Prodigal:002006"
                     /codon_start=1
                     /transl_table=11
                     /product="hypothetical protein"
                     /protein_id="X:LFOIDMKA_00027"
                     /translation="MSETESIWSNILLNYYSFGSLLSFVTAILIAGVFLFIDKKVSST
                     KHLAFGALLLGIFQFGYVFAAVLYHPFAAYHRWITVGLILPAILHIGQFVARYPENDF
                     PKFNRITMIVLWIVAVFSVGYFCYSTWDASVKYHFTAHHWDFNAENVSRTIAIIIFSY
                     VFINFLAIPIWRIIYLKGKTRWIIFAFLMSFLVGGTVPVVANLLSRDGYIERSIYLTS
                     IVLLFMAAFFIILILYLNFSVEKTSFMLKIVGITFVTVLTIMQVLVYISNQDKESEYD
                     ILSQIYMEKVLEGGTVKGGIAYILKWNREDNSFDQEKFDSKLHPNLEQIEIDFKNTLL
                     YDEIFNLSEKDFRESLTKLMEESHRNFGGYKYSIINFLKEHPDLKDKTLKLELNKELS
                     RLGLHVFVTSNKLDNIFEEDFCTKGKSYLENAQEVRMFRVALESRWNDCKWDGKEIAL
                     SKLKEEVLNYFRPFVPSFTRYYRKKDVGNHSLHYIGFIKYNHKKNNVSEVGFSYRTYR
                     EFMHPTALKQILVLGVVIVVIIFLFPLFFRGSLVAPLNDLLSGVEKVNEGDLEVEVPI
                     RVKDEIGFLADSFNDMVSSIRDARKELQDYAEHLATKVRLRTEELSEKIEEFQRLKIQ
                     QDGDYFLTSLLAKPLNYNANKSTRISTQFLLRQKKQFEFRGKRADLGGDVCITGNLRL
                     GIPSDYKRYVFAMNGDAMGKSMQGAGGALVMGVVVNSILARSAANDRILDISPEQWLT
                     ETYEEINSVFKSFNGSMVISASFFLIEESSGKTYYFNAEHPFTVFYQDGKATFLDSSL
                     MLRKIGLESEYPFQVFTTTLKEGDVLIVGSDGKDDLDLTPDQDTRTINEDETLFLKTV
                     EIGKGNIEQIEQLIYKEGEITDDLSLLRIEYGIRSADPEESSLNTDKTRNDFLKEETS
                     DWSASYSHARQLYKDGNVKEAIDELAELYSKTPEDIKVIKLLALLSFKDKDYIKAVEV
                     LGKYLEVDSELSEYWYYLSIANKKLGKFSEAIYASEKVLAKQPDNTNNLVNLSDLYRL
                     QNEYTRAKEIAAQVLDLDPQNENAKKILRKIENGISKT"
     gene            complement(15387..15593)
                     /locus_tag="LFOIDMKA_00028"
     CDS             complement(15387..15593)
                     /locus_tag="LFOIDMKA_00028"
                     /inference="ab initio prediction:Prodigal:002006"
                     /codon_start=1
                     /transl_table=11
                     /product="hypothetical protein"
                     /protein_id="X:LFOIDMKA_00028"
                     /translation="MKALKSSKNFSFSNYTDIYKIKYRLNAKYWHSIVLGNRSYRRSL
                     IRNHFDFIIESETPVAKVMPVLKE"
     gene            complement(16194..17084)
                     /locus_tag="LFOIDMKA_00029"
     CDS             complement(16194..17084)
                     /locus_tag="LFOIDMKA_00029"
                     /inference="ab initio prediction:Prodigal:002006"
                     /codon_start=1
                     /transl_table=11
                     /product="hypothetical protein"
                     /protein_id="X:LFOIDMKA_00029"
                     /translation="MHKFLFGILFLISFSLYSDKRAWIRKIPLSRGELVLEIQNHSQD
                     KNWNEFAYHKTSDLFKALESYSGISFHEASASVFEGQKASEKYKVLLIVQDRILLNGT
                     RVGGYNNISGDLGSVRGIFMEPNLSPVGYPALLFHELGHFYFSDLPWLSEGLVSFLPF
                     VLYKERKINLTKEELISIAEEWNTEEGLQGEKDFPLDPDFREKNPSSTSTFYNKALKI
                     QYILYKELGPAGYRDFVKKLVFENSPKTTKEVILKLKSIRDKNWTSLLKGWVIPGPYE
                     VYTWKTFQKESILGTFVQLP"
     gene            complement(17077..20262)
                     /locus_tag="LFOIDMKA_00030"
     CDS             complement(17077..20262)
                     /locus_tag="LFOIDMKA_00030"
                     /inference="ab initio prediction:Prodigal:002006"
                     /codon_start=1
                     /transl_table=11
                     /product="hypothetical protein"
                     /protein_id="X:LFOIDMKA_00030"
                     /translation="MGLDFLRSDLILFNYYSFGSLLVTITTFFLAAFFLSLKRKTVAT
                     FHLGVAFFTFGLFEIGYFMAAFYYHPIAAYHRWLTGCLILPTITHFTQFFIRYPSNNN
                     RKFGFWMMVFQHILGFIVACFFIYLTAISEKIYHFTAHHWDFNALIASKYLAFIIAFY
                     SVIAFIIIPSWRIITDKEKKKFAIFLFSIGFMIAAFYPNISNVLSRDGYMERSTYMTS
                     NVIFFIAAFSVVVIAFINNSTERTTFMVKIVGITLFTICLIMQALVFISNQDKESEYD
                     SLNIVNAERVLESGRGNGEVQYTLRYDERTGELITDDYDPKYGLDLSLVKVDLQNTLI
                     YEEIASLKEDRFRENLKIILDESPEYFAGHKDTIYNFVKENSSLNTKDLKKELLKYAE
                     KLNKDAFVNTNKLQGINSDSFCEQGKSYLEKNKDLESYRNGILKNLEGCNWKGKELSG
                     KELKAEFLKYFSYFKPAETRHYRRSIDGLGHHVAFMKYLPSKKQVVELGFSYKRYREF
                     VHPTSVKQTIILFAVIFVVLVLFPLFFKSSLVNPLNNLLSGVEKVNKGDLDVQVPVKV
                     RDEIGFLADSFNSMVSSIKQARRELQDYAENLEEKVKERTQEVQEKMEEVQRLKVQQD
                     GDYFLTSLLAKPLFYNANKSKLVHSEFMLKQKKQFEFRGKHSDLGGDICITGNLRLGK
                     PDHYKRYTMVMNGDAMGKSMQGAGGALVMGVVMNSIMARSAANNRILDKTPSEWLEDV
                     YNEIHAVFKSFNGSMVISATIFLIEEESGKCFYFNAEHPFTVLYRDGKASFLEEGLQL
                     RKLGLDSEFDFQVRTFELKKGDVLILGSDGRDDIDLTPEETVRTINEDENLFLVNVEK
                     GKGNLEDIESEIRKHGELTDDLSLLKVEFQMERKSDEPEEETFTGGDRIEVALNPDII
                     YEDAKQLYKNGKVDQALELLKTGYTHDTANQKINKLLGLLSFKGKDYTTAIEVLNNYL
                     KTDPGLHEYWFYLSIANKKVGKYEQALQASLKLNDIQPENLSNLVNLSDIYRLMDQFD
                     LAEEVAKKLIHLDPGNQNGERLLKLIERDRA"
     gene            20402..21685
                     /gene="gltP"
                     /locus_tag="LFOIDMKA_00031"
     CDS             20402..21685
                     /gene="gltP"
                     /locus_tag="LFOIDMKA_00031"
                     /inference="ab initio prediction:Prodigal:002006"
                     /inference="similar to AA sequence:UniProtKB:P21345"
                     /codon_start=1
                     /transl_table=11
                     /product="Proton/glutamate-aspartate symporter"
                     /protein_id="X:LFOIDMKA_00031"
                     /db_xref="COG:COG1301"
                     /translation="MRVFEKLTSLNIKILSSLKEKLWLKIFVGMLAGILTGVLLGSDL
                     SLVDRNTAQLTTSWLIIPGLIFINLLQMIMIPLIFSSIILGICSAENLENIKKLGIRT
                     LIYFVFTTFIAVTIGITLALWLKPGKSAVQIQTTFSSKVPAPAEIPSLDKYPELLMSF
                     FPKNPFLSITQGEMLNVIVFSILLGIAILSVSKDLSKPILTILNSVFQISMKIVHWAM
                     VLTPFAVFGLMTKAISSIGIELLVTLGVYMSVVLLGLLLIIGVYSIILIFLARRSPID
                     FFTKIAGLQLLAFSTSSSAAVMPVSIQTATENLGVRKNIAEFIIPVGATINMDGTALY
                     QSVATIFLAQYFGIELAPAQLVFILFATVGASIGTPSTPGIGIVILATILSGLGIPTE
                     GIGIILGVDRFLDMCRTTINVTGDITASCVMDKMT"
     gene            21702..23084
                     /gene="dinF"
                     /locus_tag="LFOIDMKA_00032"
     CDS             21702..23084
                     /gene="dinF"
                     /locus_tag="LFOIDMKA_00032"
                     /inference="ab initio prediction:Prodigal:002006"
                     /inference="similar to AA sequence:UniProtKB:P28303"
                     /codon_start=1
                     /transl_table=11
                     /product="DNA damage-inducible protein F"
                     /protein_id="X:LFOIDMKA_00032"
                     /db_xref="COG:COG0534"
                     /translation="MSRKELNTLLPKDLSISIETRHKFYKLTFYNILANITVPLTGIV
                     DTSILGNLNTYVFMAGAALSGILFDFMFWMFGFLRMGTTGLTAQAVGEKNEKESIFIL
                     VRSISLACFFGAMILIFSPWIREIGFQILEGSSEVKMAGISYFDARIPGSIAVLCNYV
                     FTGWFLGRGKSSVVLIATVVGNGINVILDVWFIFKLGWEAYGAGLATSISQFGMLLIF
                     IFLFFIELKIQNIPKFLFLNNKNLFSVQGFSSLLHLNKDIFLRTFFLIITFSIFRNFS
                     SEAGTEILATNSILLQLILVSAYLVDGAAFATESLAGNIYGKKNWKLLKELLYLAFYN
                     SIFFTSIFLGSVFLFPDFIFGMITKSDKVLSLLMDYRFWLFPVLEVGAIAFILDGFFI
                     GLTKGKILRNSMLISTAFFFFPIVYLGKIQKDNHLLWLSLVLFMVGRTLTLSFQAKKF
                     FENSKLQNVN"
     gene            23259..23717
                     /locus_tag="LFOIDMKA_00033"
     CDS             23259..23717
                     /locus_tag="LFOIDMKA_00033"
                     /inference="ab initio prediction:Prodigal:002006"
                     /codon_start=1
                     /transl_table=11
                     /product="hypothetical protein"
                     /protein_id="X:LFOIDMKA_00033"
                     /translation="MTTIKRYSEAFKRKVIDEIENGKYNQNQAMKYYGIQGSVTIRGW
                     LKKYGKNHLMGKIVRVETDNELNQLKEAEKRIRELEKALSHVTIENVLYKSLVKVAER
                     DLKIDLKKTMVILYPRGRKNFRETEYCDKYIGCLSIFWKVSPGVLPKVHI"
     gene            23854..24357
                     /locus_tag="LFOIDMKA_00034"
     CDS             23854..24357
                     /locus_tag="LFOIDMKA_00034"
                     /inference="ab initio prediction:Prodigal:002006"
                     /inference="similar to AA sequence:ISfinder:ISElsp1"
                     /codon_start=1
                     /transl_table=11
                     /product="IS3 family transposase ISElsp1"
                     /protein_id="X:LFOIDMKA_00034"
                     /translation="MGRDKVFRLLKKNHLLLEKQRKYARTTNSNHPFFKYPNLIQNLI
                     PAEVNLIFVSDITYIRVKDGFAYLSLITDLYSRKIVGFKLYPSLETEGCIHALKMALA
                     QIPKGKKIIHHSDRGIQFCSKDYTDILLNAGHRISMTEENHCYENSVAERINKTLKFE
                     FRVTEFF"
     gene            complement(25284..26699)
                     /locus_tag="LFOIDMKA_00035"
     CDS             complement(25284..26699)
                     /locus_tag="LFOIDMKA_00035"
                     /inference="ab initio prediction:Prodigal:002006"
                     /codon_start=1
                     /transl_table=11
                     /product="hypothetical protein"
                     /protein_id="X:LFOIDMKA_00035"
                     /translation="MDFSQIGLFRSLILVLVVISTPVFDQDQEIKLTENAYGFTYDGT
                     NFWYLDSTHRSLYRVDPNGKQESFSLNVPFLTGINFDSREGRIFVAGRKLILKVEPNT
                     GGVTERIPVPIEKIAGVASINSLLYILDQENGKISILDKATGKLIGGFLTDRAQPRDL
                     VFARDSIWVSDSSDGNIYRYNPDNGAITGSIKTPSKEIRGIVFLGSKIFVIDRAGKEV
                     RKVSFVETDRFIASGETIRLMKVRLTFSLNEISIAGGSLGIFQPPTTEHQRIRNLKMT
                     QTGFKQDFIGSEKAFVKVLGVDDSKGKQTLEYSFEVRTQNIRYYVTDEFLEKKEKVGD
                     DLKLFLKDGPIETQKNPYYVDKIFDARLFRNTISSLKKSLLDSGVPVRSQYTAFITSS
                     NSVSFKDTMDVYIPGFGWAPIQNVKPSSDESSRVFKKGEESIDLFRADSWNDIQSPVF
                     YKSRGSEEWKNFPAEIQVILE"
     gene            complement(26663..27589)
                     /locus_tag="LFOIDMKA_00036"
     CDS             complement(26663..27589)
                     /locus_tag="LFOIDMKA_00036"
                     /inference="ab initio prediction:Prodigal:002006"
                     /codon_start=1
                     /transl_table=11
                     /product="hypothetical protein"
                     /protein_id="X:LFOIDMKA_00036"
                     /translation="MKQYKFSTHIILFVLTFLTLTFQSEFFKIPFLSAESLKELFFLR
                     LPYSLSLIIILLAHEMGHFLAARYYGIQVTWPYFIPIPLAPIGTMGAVIRILEPIRNK
                     KQLFDIGIWGPLMSLILSVPCYVVGIYMSSLVPMESVKGNPGIISFGESIFTIFVNQW
                     ILGPFNPAIQDVWIHPLAQAGWVGLLVTAINLLPFGQLDGGHVIYSVFGEKYRNWIYY
                     LFICFLFLCLWNFSWLLWGFLIYFIIKIEHPFVPDSAVPLDRVRKIGGLLILFTLIFI
                     FVPSPIQFGTDINRPGLAEEIWTSLKSVYSDL"
     gene            27791..28498
                     /gene="cysE"
                     /locus_tag="LFOIDMKA_00037"
     CDS             27791..28498
                     /gene="cysE"
                     /locus_tag="LFOIDMKA_00037"
                     /EC_number="2.3.1.30"
                     /inference="ab initio prediction:Prodigal:002006"
                     /inference="similar to AA sequence:UniProtKB:Q06750"
                     /codon_start=1
                     /transl_table=11
                     /product="Serine acetyltransferase"
                     /protein_id="X:LFOIDMKA_00037"
                     /db_xref="COG:COG1045"
                     /translation="MFENIKFIRKYDPAAKSYLEIVLCYPGLHALWFHKLAHFLYRMK
                     LPLIPRMINTFSRFITGIDIHPGAKIANGIMIDHGHGVVIGETATIAKGCLIYQGVTL
                     GGTGKESGKRHPSLLENVVVGAGAKILGNITIGKNVRVGAGSVVMRDVPHDSTVVGIP
                     AKVVRSKMPIGEEGEHMLDHNEIPDPVAKVFSILLERIETLQKEVHSIDKSGIHSVKS
                     NDNLEEILDEFIHGGGI"
     gene            complement(29216..30124)
                     /gene="rlpA"
                     /locus_tag="LFOIDMKA_00038"
     CDS             complement(29216..30124)
                     /gene="rlpA"
                     /locus_tag="LFOIDMKA_00038"
                     /EC_number="4.2.2.-"
                     /inference="ab initio prediction:Prodigal:002006"
                     /inference="protein motif:HAMAP:MF_02071"
                     /codon_start=1
                     /transl_table=11
                     /product="Endolytic peptidoglycan transglycosylase RlpA"
                     /protein_id="X:LFOIDMKA_00038"
                     /translation="MKQIAILTALIIFTSCASVESKRSVSASGDPSEIFFEKEIIPMD
                     SNSNFVSQKPAHRSFEEELSVEKYAKAQPPEKTNSSGDFDEVGMSSWYGAKFHGKPTA
                     SGEKFDKTKLTAAHPTLPLGSIIRVQNLENQKEVIVRVNDRGPFVKDRIIDLSEKAAD
                     TLDFKDVGIAKVGIKVVKRGGAANEESEDLENSDDEEALLEDGKPEKLNPQKSDYQNK
                     PIAGGKYIKGAPKGYTVQVGVFREQSRAESYKSNLGQEYGEKTFLFTRDGLFVIQLGD
                     FASRTEAESLKSKLKNDGIDCFIPKK"
     gene            30231..31133
                     /gene="bepA_1"
                     /locus_tag="LFOIDMKA_00039"
     CDS             30231..31133
                     /gene="bepA_1"
                     /locus_tag="LFOIDMKA_00039"
                     /EC_number="3.4.-.-"
                     /inference="ab initio prediction:Prodigal:002006"
                     /inference="protein motif:HAMAP:MF_00997"
                     /codon_start=1
                     /transl_table=11
                     /product="Beta-barrel assembly-enhancing protease"
                     /protein_id="X:LFOIDMKA_00039"
                     /translation="MTGADISKRFNQALSLEKEGKYPEAILLYEGLIQSQPKYQKSYL
                     NLGALYSKQGNSKKAIEIYQKALQVGKSPELYYNIGIELYRSGETETAIRSLKKSLEI
                     EKRFLKSHILLAYCYRQLEKDDKTELYLTNAIRLDPKNRMALTALATLYFEKERWKEC
                     LEAANKVSKLFPNDSRMQVLLSEVHTRLGNFKQSFEILKQATSQSKGFTRFSDTIEEF
                     KKNPEEAAFFDSLEKLTKNKLNEFRSKFEMSQENPEDFSPPNPQDALDLSLMYLFHGD
                     KERALKYMLYAQKQLEESDSQNDV"
     gene            31203..32441
                     /locus_tag="LFOIDMKA_00040"
     CDS             31203..32441
                     /locus_tag="LFOIDMKA_00040"
                     /inference="ab initio prediction:Prodigal:002006"
                     /codon_start=1
                     /transl_table=11
                     /product="hypothetical protein"
                     /protein_id="X:LFOIDMKA_00040"
                     /translation="MIFYSKTKLYKSFHILQHLRNNYTKLKKRFFLSFVRVRLFSLKI
                     CCKIQKMWELIREFTIEKIIQNCKTSIMRRNLWELPRFSFRILRRTLPFFIISLFHFC
                     IYPIREAEVLETDVSFLYLNSTEFPQNELEKMNSIWKVRKLRDKGTTAEDKNNLGILF
                     AKNSLLDDAESFWKECMKISESNPVCFSNLIRMYYLIDEYEISKKEISIYLKTAKKEQ
                     IQQVKKLLTNQNRKEETILLLDVQSKIPGMEVISWDELSTYFLEKQDYEKAYFYLEKI
                     LEINPYHKNARASMVLLAHDLEKWDDLLMFAMNLNSTDDKIPDLNYYIAKAYYEKRNY
                     SEALEWIRKSPESERETLSFIELWKKILLSVNPNSDLHPILTYIKKMQAKGIQIKEED
                     VLPTLNPSGKKTIEDIKVGR"
     gene            complement(33251..34093)
                     /gene="folP"
                     /locus_tag="LFOIDMKA_00041"
     CDS             complement(33251..34093)
                     /gene="folP"
                     /locus_tag="LFOIDMKA_00041"
                     /EC_number="2.5.1.15"
                     /inference="ab initio prediction:Prodigal:002006"
                     /inference="similar to AA sequence:UniProtKB:P0AC13"
                     /codon_start=1
                     /transl_table=11
                     /product="Dihydropteroate synthase"
                     /protein_id="X:LFOIDMKA_00041"
                     /db_xref="COG:COG0294"
                     /translation="MESKQDSNSSSYSTKIFGVLNITEDSFSDGGKYLTFKSSSEKAN
                     SLLNQGADVIDIGAQSSNIQASLIGPEIEWIRMKELISNLVAKGVRISVDSFQSQVIA
                     SSLSAGVEFINHIRGFVDEESIREISKYARTNRKFILMYSHNHSNRAETKSHLTPDNV
                     ILEIVRFFRERKKILLNAGIAQEQLIFDPGMGFFLSSDFQVSFEVLKKIKTLQEEFSP
                     MMVSVTKKSFLGNALGGLKVEEREIPTVIAELYLCIQNVEYIRTHEPKNLKQALKIWN
                     LMNK"
     gene            34187..36250
                     /gene="pal_1"
                     /locus_tag="LFOIDMKA_00042"
     CDS             34187..36250
                     /gene="pal_1"
                     /locus_tag="LFOIDMKA_00042"
                     /inference="ab initio prediction:Prodigal:002006"
                     /inference="protein motif:HAMAP:MF_02204"
                     /codon_start=1
                     /transl_table=11
                     /product="Peptidoglycan-associated lipoprotein"
                     /protein_id="X:LFOIDMKA_00042"
                     /translation="MRPFSKLIFILAFCIFLPVFSQPLPDLPEKQFGQPLNTQNDEYN
                     PIVSPDGRYIVFQSNRPGGEGGMDIWISENIRFLDKEIPAEWTKPVNMNQNIWEELKR
                     PPAAGVRKPNLFNSNAFEGGISILFDSNNAPSEIYFTSTINLAVGRSGFEGLNIYRTI
                     KDKKTGRWTDPEHLSEINSNFNDKMPAISPDGNFLIFSSDRPGGYGDFDLWISVRNPK
                     NGSWSQPKNLGSPLNSSESEILPFIHQDGEQLYFSSNREDERKKFKIFRIFLKYKSAL
                     DNMLEDEEETEETPTTKPTEILIPKIDQSSLLLLPKPFNTDKWEGFDNEGISFDKDGI
                     WAYISSNRSGGEGQFDIFRFQVPESIRNSYTLNFKGLVLDGSEKTMIGLDSTLKIYDG
                     TKPANVITSKRIGGDLSKGKPSNFATTLQTGKVYKIEISSPGFHPQEDILDLRGNIGK
                     NRKVYRTYVLLPIQVGEGKTEETKIEQPIENQKPNSAALKVIVADASTKQIIPDAKVT
                     LFTPMNRKGESLVQDADKKSFLIKKLPDNDFELFATASKYISESINIIQKNISKNGTV
                     TIYLKAESDVDPVYNLRVYFEFNKTKITEENKKLLDPLVGYLLKNASDKIEIGGHTDN
                     VASKEYNTRLSAKRARNVYEYLLSKGIPEKRMRIRAYWYSQPDADNETETGRAKNRRV
                     GFRKL"
     gene            36260..37408
                     /locus_tag="LFOIDMKA_00043"
     CDS             36260..37408
                     /locus_tag="LFOIDMKA_00043"
                     /inference="ab initio prediction:Prodigal:002006"
                     /codon_start=1
                     /transl_table=11
                     /product="hypothetical protein"
                     /protein_id="X:LFOIDMKA_00043"
                     /translation="MSVQFQTHMQAQRSWETIQDVNKIKYILKEYIHFQGLLVKESPF
                     HQELKPMEIREDGTFIFPIDSTLTNINDELVLYRTLSKHIEISFDVIEKTDTQIICKP
                     LFARIAKAKRMSPRIEGLMGKVIAHKFLIPRKELDIAKVLGTSGQIILNDLNRKVKQI
                     YPSSKLVFNSSKELSPEEELVKKYKKPIYIRDTSTLDSNPEGEFANLDLLPIKETLQE
                     ELILEERLRFFKSSKTRSLLIYPILFKSGGETQIFAMGVIESSEGPISDQVVPLYKEM
                     EEIFNSRMGDSNTKSLDKRQNILNISEGGILLEVTDPELIQSFLHKPVFTADITFKMQ
                     APLRFAFHIRHISQVGEIYHVGAEIVGSNDAKANMTLLKKNMNFIKTQ"
     gene            37415..38734
                     /gene="hisS"
                     /locus_tag="LFOIDMKA_00044"
     CDS             37415..38734
                     /gene="hisS"
                     /locus_tag="LFOIDMKA_00044"
                     /EC_number="6.1.1.21"
                     /inference="ab initio prediction:Prodigal:002006"
                     /inference="similar to AA sequence:UniProtKB:P60911"
                     /codon_start=1
                     /transl_table=11
                     /product="Histidine--tRNA ligase"
                     /protein_id="X:LFOIDMKA_00044"
                     /db_xref="COG:COG0124"
                     /translation="MENQKNFLTTAPYKGTRDFYPEDMRLRNWMFSVMRETVLSFGYE
                     EYDGPILESFDLYKAKSGEEIVERQLYDFIDKGERRVAIRPEMTPTLARMVAGNLRNL
                     PKPVRWFSIPNLWRYEQPGKGRLREHWQLNVDLFGVDSHRAELEILLIADSILKKFGA
                     PIGSYQIKVSHRKLLDSFLKNSLKLNGDQVHGVSKLLDKKSKISSEAFETEIKPFLNN
                     FKEQFSLIETYLNSNLETVSKIPGIDTNSVYFIQNLFQELGELGIDKQLLFDPSIIRG
                     FDYYTGCIFEVFDTNPENRRSLYGGGRYDNLIGLFSKEQLSGIGFGLGDVTLKNFLEG
                     HNLIPDLSREKTIFLPIMNESLFVDTFKLSKELRENEILTETMLDSAKIGKQIQIAEK
                     KGYRYVLFLGESEIRTETVQIKDLISGEQKSLPRKGLSDTLKKDFQL"
     gene            38731..39267
                     /locus_tag="LFOIDMKA_00045"
     CDS             38731..39267
                     /locus_tag="LFOIDMKA_00045"
                     /inference="ab initio prediction:Prodigal:002006"
                     /codon_start=1
                     /transl_table=11
                     /product="hypothetical protein"
                     /protein_id="X:LFOIDMKA_00045"
                     /translation="MIDIVDQIDFSLSTWIRTNLHNPRLNRILSKINRGEVFLLILLP
                     FLYLKNDLPIVWYWVLLFTGLITYANDRFVLFLKKLIARKRPLITIAGKVDSNPDMKH
                     SFPSAHAANSMTAVLILVLLFKFSPALILISFLAGVGRLLSLHHFVSDVIGGWMIGTI
                     FGFFGLFLGSALLRFCCS"
     gene            complement(39226..40395)
                     /gene="pntA_1"
                     /locus_tag="LFOIDMKA_00046"
     CDS             complement(39226..40395)
                     /gene="pntA_1"
                     /locus_tag="LFOIDMKA_00046"
                     /EC_number="7.1.1.1"
                     /inference="ab initio prediction:Prodigal:002006"
                     /inference="similar to AA sequence:UniProtKB:P07001"
                     /codon_start=1
                     /transl_table=11
                     /product="NAD(P) transhydrogenase subunit alpha"
                     /protein_id="X:LFOIDMKA_00046"
                     /db_xref="COG:COG3288"
                     /translation="MNIGILKESKEETRVSVTPDIVDALKKVGATVLVEKGAGEQSYY
                     HDEDYKKAGASLVSRQDVINKSNIIVSIHFADPTTLGKMKPGTIYLGMFQPAMNAQTV
                     QKLASKKVEVLSLDAIARITRAQSMDVLSSQATVAGYKAVLLAASHLARFFPMLTTAA
                     GTITPASVLIIGAGVAGLQAIASSRRLGAVVDVFDTRPEVKEQVHSLGAKFVEVEGAS
                     HSAAAGGYAVEQTEEYKKRQQEAIDKYAQKADVIITTALIPGKKAPLLITKKIVDNMK
                     SGSVVVDLASSMGGNCEYTKHGQNVVTPKGVTVIGHKNLAGSIPADASKMFSKNVLNF
                     LKLLIKDKKINLDLNDEILSSTTITYQGEVRHKLTLDALGSKSGAAKPKKSASKK"
     gene            complement(40469..41407)
                     /locus_tag="LFOIDMKA_00047"
     CDS             complement(40469..41407)
                     /locus_tag="LFOIDMKA_00047"
                     /EC_number="5.1.3.2"
                     /inference="ab initio prediction:Prodigal:002006"
                     /inference="similar to AA sequence:UniProtKB:A0R5C5"
                     /codon_start=1
                     /transl_table=11
                     /product="UDP-glucose 4-epimerase"
                     /protein_id="X:LFOIDMKA_00047"
                     /db_xref="COG:COG1088"
                     /translation="MKKQRILITGGAGFIGSHLCERLLKEGNEVICLDNLHTGRKKNI
                     QKLLNDSKFEFIRHDVTDPIKLEVDQIYNMACPASPVHYQSNAIKTIKTNVLGMMNML
                     GLAKRVGARILQASTSEVYGNPLEHPQKETYWGNVNPIGIRSCYDEGKRVAETLCFDY
                     QRNHKVDIRVIRIFNTYGPRMLPDDGRVVSNFIVQALKKENITLYGDGDQTRSFCYVD
                     DLVEGIVRMMNTENFNGPVNLGNDGEFTVRELAELVLKETGSSSKIVHKPLPQDDPAR
                     RKPDLTLAKQQLGFEPKVSLVEGIRKTIEYFKNNLD"
     gene            complement(41404..42282)
                     /locus_tag="LFOIDMKA_00048"
     CDS             complement(41404..42282)
                     /locus_tag="LFOIDMKA_00048"
                     /inference="ab initio prediction:Prodigal:002006"
                     /codon_start=1
                     /transl_table=11
                     /product="hypothetical protein"
                     /protein_id="X:LFOIDMKA_00048"
                     /translation="MGNRFLRLTIFISIALTLFSFWDHHLVGYLKDFIVFIHEIGHAI
                     AALLTGGSVHTIELHGNESGETIASSGSGFFIFVVSAGYLGSCLMGGFLLNRGFSGKM
                     IRPTLISFGTILLLMTISYSKPGNLAQYTGIFWGLGFVLLGLFNLRINRFVLVFIGTS
                     ISLYSLYDLLDFTGNIAYTDAGIMAAWITGANSSQVVPKSVIVLGYLIALLWSFFSLS
                     IIFVSVKKVFQSEEIVVPEQEFQQNDFFQSFENENKETPFPGEVTPEVMEWFFSKGLD
                     LNGKPLPAEFLEKEEL"
     gene            complement(42887..44584)
                     /gene="aer"
                     /locus_tag="LFOIDMKA_00049"
     CDS             complement(42887..44584)
                     /gene="aer"
                     /locus_tag="LFOIDMKA_00049"
                     /inference="ab initio prediction:Prodigal:002006"
                     /inference="similar to AA sequence:UniProtKB:P50466"
                     /codon_start=1
                     /transl_table=11
                     /product="Aerotaxis receptor"
                     /protein_id="X:LFOIDMKA_00049"
                     /db_xref="COG:COG0840"
                     /translation="MRKNFPITSQEITIPINSVLISRTDMKGRISYVSQDFANISGFS
                     EEEMLGEPHNLIRHPDVPSEIFREMWETIQDGNPWSGIIKNRAKSGDYYWVDATVTPV
                     MNEGVISGYMSVRKKATENQIRRAEILFSQLKNTKSFLWKLREGIQILFKKLGLSGKI
                     IVYALLVFVPLLFANFEWIRNGMIVLPMLGVSCGSVGILFLINTILNYRKEIREIISI
                     QKEIVSGNFLMEIPEKKGNSEIFEIRSSLRVFVISIWGLLVQIKENFEKNQELYQYLS
                     QSSEQFQSKTQNQAASVEQTASASHELSSTLDEIVKSIHLQSTGLTAINDGIGKVNES
                     IQNVSKSMDNLSSQTSSVKEKASQSEKTFEKAILAMNEIKEYSNGISNIIGIITSISE
                     KTNLLSLNASIESARAGEAGKGFSVVAEEISKLASQTRESIKDIVNLIDNTTKAVNLG
                     AEKFQESLSIVKQLTDYIGEVNSSATIVRASLFAQAEKLGEIRKNTDQVNQLGETVSE
                     SSGFQKTASDEISLSMQNIAESSELIARTSGEIKQLVDESIRKAAKLYEILKHFKTS"
     gene            45013..45198
                     /locus_tag="LFOIDMKA_00050"
     CDS             45013..45198
                     /locus_tag="LFOIDMKA_00050"
                     /inference="ab initio prediction:Prodigal:002006"
                     /codon_start=1
                     /transl_table=11
                     /product="hypothetical protein"
                     /protein_id="X:LFOIDMKA_00050"
                     /translation="MKWSIEAALLNAVMEFFNNSIIQLIEIYFEFIPKTVQCGTTYYE
                     SLMSLDRSKAHKFLNAT"
     gene            45667..46146
                     /locus_tag="LFOIDMKA_00051"
     CDS             45667..46146
                     /locus_tag="LFOIDMKA_00051"
                     /inference="ab initio prediction:Prodigal:002006"
                     /codon_start=1
                     /transl_table=11
                     /product="hypothetical protein"
                     /protein_id="X:LFOIDMKA_00051"
                     /translation="MSVKLSFLISGLIHTLLFLFYSITFLKFSKIENLKIHLKKGTTP
                     TVTLSFLQDGSNKNSKSFMSENLSNEGTLRKEIEKFKNEIHFPQGALDQRLESDCSWE
                     VRIKSDGKGEILRTLQPCKYSIFEVEFNRALRTWKFDLKEGTNLIIPVSFKIYDREF"
     gene            46130..46669
                     /gene="rfaH"
                     /locus_tag="LFOIDMKA_00052"
     CDS             46130..46669
                     /gene="rfaH"
                     /locus_tag="LFOIDMKA_00052"
                     /inference="ab initio prediction:Prodigal:002006"
                     /inference="protein motif:HAMAP:MF_00951"
                     /codon_start=1
                     /transl_table=11
                     /product="Transcription antitermination protein RfaH"
                     /protein_id="X:LFOIDMKA_00052"
                     /translation="MIENSDVNEWYVLYTNPRSEKKLKRLFQERKIECFLPLISKKKK
                     WSDRWKVIEEPMYPSYIFVKISFFKDRVRILQLPGAHHFVFYLGKPYIIPEEDLGLVR
                     TFLETYPDKIQVEIQEKLLPGKKVLIQEGPFAGFKAEIIQRKNEEQIVVKFPGMNLVT
                     SVTLDIKTLKLEETLGSNF"
     gene            46653..47621
                     /gene="kdsD"
                     /locus_tag="LFOIDMKA_00053"
     CDS             46653..47621
                     /gene="kdsD"
                     /locus_tag="LFOIDMKA_00053"
                     /EC_number="5.3.1.13"
                     /inference="ab initio prediction:Prodigal:002006"
                     /inference="similar to AA sequence:UniProtKB:Q9HVW0"
                     /codon_start=1
                     /transl_table=11
                     /product="Arabinose 5-phosphate isomerase KdsD"
                     /protein_id="X:LFOIDMKA_00053"
                     /db_xref="COG:COG0517"
                     /translation="MDPIFEKIEKAIDTEIESILYFRKNLDPSIKQAIELILECKGKL
                     IVTGVGKSGDVGKKISSTLSSTGTPSVFLHPADAAHGDAGIISCEDIIIAIGKSGESE
                     ELLNLIPTIKNIGAKLVSMTANVDSKLAKESDVVLITPVLKEACPLELAPTSSTTIAL
                     ILGDAIAMCLMELKNFKRENFALYHPAGRLGKRLSLKIDDVMRKDKDLAKVLPDTKLE
                     NILTEITVKRQGATGVIDLNGTLLGIITDFDIRKKLKEGKLDSSISAEQLMNPSPTMF
                     LSGSNAYDVLKQMESRPNPISVAPIVDNSKRLIGIVSIHDLLQKGL"
     gene            47625..48329
                     /gene="aroD"
                     /locus_tag="LFOIDMKA_00054"
     CDS             47625..48329
                     /gene="aroD"
                     /locus_tag="LFOIDMKA_00054"
                     /EC_number="4.2.1.10"
                     /inference="ab initio prediction:Prodigal:002006"
                     /inference="similar to AA sequence:UniProtKB:O66440"
                     /codon_start=1
                     /transl_table=11
                     /product="3-dehydroquinate dehydratase"
                     /protein_id="X:LFOIDMKA_00054"
                     /db_xref="COG:COG0710"
                     /translation="MNQREFKIVLTINEDEFFSLKKHPFCDRIEIRLDLFSPKNIGQN
                     LVDKIEELNAKCIFTYRQPEDTDQVAFAKKEELDFYKIISKIDPKVHYLDLELNRPND
                     LFESNLDKGFGLVRSVHKFDGILSEQEIRDWINKDFYLKSEKYKSILPLVYKFAVFPS
                     SIHELTKFLSSFRIVSNEFRKLNILLTGICMGPLGIVSRVFPDSFGSIFTYCCLNNPK
                     APGQVDLESLIQLRNL"
     gene            complement(48540..50048)
                     /gene="bepA_2"
                     /locus_tag="LFOIDMKA_00055"
     CDS             complement(48540..50048)
                     /gene="bepA_2"
                     /locus_tag="LFOIDMKA_00055"
                     /EC_number="3.4.-.-"
                     /inference="ab initio prediction:Prodigal:002006"
                     /inference="protein motif:HAMAP:MF_00997"
                     /codon_start=1
                     /transl_table=11
                     /product="Beta-barrel assembly-enhancing protease"
                     /protein_id="X:LFOIDMKA_00055"
                     /translation="MAFRILFFSIFLYSFSVSLYADLKEGKKAYARKDFSKAMDEFQK
                     FNDANPTSGEAWMYMGYIYEYRRDYPKSIQSFKKAVSLSLPKKDLINCYQKIILYFNY
                     QRDYHEVISYSNRLLKISPDLSHIQKIRSTAEERLSSGHHVVHHHSKKHSEETETAGP
                     SNEEEYLKILKKEPNDASARWNLSLIYANHKKFQQAETLLEGLVKDFPEKHDYLYKYG
                     VILIRLEKYSEALRILDKLENKIGNDNAKMLYYANLNQAVAYHKMKHYEEAAKYYRKS
                     YTAHNTVQPLIGLTKLKYEVKDCENAIKTAEKALEFGERTHEIRMYLALCKIQNKEET
                     EGYTILKEIASKLEKENPEFKNLPDVYNDGILKLARYYTNRGEYEKALRYFHSVQSSE
                     EEEREYRFYLGKAYYYTGKIDQSILLLEKVNNSSGAYYLLAKCYANKDNLEKTMEYIR
                     KAAEIKPAIWSTAAEEKEFDRFKEKSSFKSFLETKGSDKETNQNNNQALDKT"
     gene            complement(50190..51803)
                     /locus_tag="LFOIDMKA_00056"
     CDS             complement(50190..51803)
                     /locus_tag="LFOIDMKA_00056"
                     /EC_number="1.1.-.-"
                     /inference="ab initio prediction:Prodigal:002006"
                     /inference="similar to AA sequence:UniProtKB:P9WMV7"
                     /codon_start=1
                     /transl_table=11
                     /product="putative GMC-type oxidoreductase"
                     /protein_id="X:LFOIDMKA_00056"
                     /db_xref="COG:COG2303"
                     /translation="MGGIPAANDKIITPKKHKEIIKKESIKNGIWELNSDVVVIGSGA
                     GGAVAAATLAKNGWNVILIEEGSYFTPAQFNGNEFISSARLYRDAGFIVTEEQTLSIL
                     QGRTIGGSTTVNWQTSLYPPDYVTEEWDRRFGLKGYSRKDMDFYISSVHERLGVHPVP
                     QNLINANNNILIKGGKSLGLDPEVLNNNNRGCIGLGRCGLGCPINAKQSMFLTYIPDA
                     IESGAIVIANMKAQVIHDGPTKTVIADFTPDPYEKTPDVVIQKLKISTRVVVVSAGAI
                     EGPALLQRSGIGNDWVGRNLKVHPTSTIFAVFNEKINMYSGPPQSAVIKDGHNQDNTG
                     YGFWLEVAPFRPTLVASLIPFYGSKQFEQIEKYSNMSAGIVLVRDGSDGEANASVKWS
                     LGRRKVYFELTSGDGKNMLRGLKMLAEVQAAAGAKELIFPFTDMETPVLVDRNTKFDW
                     VLEKKFNPGSLVVGSAHPHGSIQAANSPEKGAIDLNMELYGHKNIYVMDASVYPTGLS
                     VNPQITTMSLVLRASQTLALKKSEKLSQF"
     gene            complement(51807..52307)
                     /locus_tag="LFOIDMKA_00057"
     CDS             complement(51807..52307)
                     /locus_tag="LFOIDMKA_00057"
                     /inference="ab initio prediction:Prodigal:002006"
                     /codon_start=1
                     /transl_table=11
                     /product="hypothetical protein"
                     /protein_id="X:LFOIDMKA_00057"
                     /translation="MESFLQEPISRNRFLKLVLKLSAFLMLPGLGACSNGSIPKLRGL
                     KETQYLGFKSIGEVFLKGNPILDFDLGIVADDYIYGHPTPIDTEDVLLLLGRIPSSTL
                     AAFIFDFSLQSMSSLNIEEREKRLLSWKTSSLGIKRGIYSILRQTSFFLVSKDQRIQK
                     LAGYEG"
     gene            complement(52479..54725)
                     /gene="rnr"
                     /locus_tag="LFOIDMKA_00058"
     CDS             complement(52479..54725)
                     /gene="rnr"
                     /locus_tag="LFOIDMKA_00058"
                     /EC_number="3.1.13.1"
                     /inference="ab initio prediction:Prodigal:002006"
                     /inference="similar to AA sequence:UniProtKB:O32231"
                     /codon_start=1
                     /transl_table=11
                     /product="Ribonuclease R"
                     /protein_id="X:LFOIDMKA_00058"
                     /db_xref="COG:COG0557"
                     /translation="MNIKKKQTTENKSVKSNRKKKTFDKTKKERTDGFRENEIGKKIL
                     KYIQFRAGSVIQFKDLNAKILREENQNSYGKKREKWEFQEKEREILETLKILETEGLI
                     ELEKKNIIINSNQKLQGTISISKKGDGFVKLSSGVEIFVPNQYTQSAIQGDLVEVRPY
                     GVGKKRRLEGEVTEILRRGRDLYRMIVTEKEPKFIFGKLLDIDGEEKEGYLLRKTILT
                     DLQEEIQSGDVLIVKLKEETEHEKNLYEVQFLRFESDTKEDLDLMRMLMKYNYNILYP
                     ENIILDLPEEVDEGTVDDWNERVDLRNLKCITIDGEYSKDFDDAISFVEEKNRIRFYV
                     HIADVSYYVRPGNDLDEEAYNRATSVYLGSRVVPMLPPELSESLCSLIAGKNRLAFTV
                     EMEADWKGKITHAKYYKSIINVKERYTYNKAESEILSGDSDNWIFRMNEFAKILRTKR
                     IEDGRVDLNLKENKVVTDSEHNVIEIAVQDRLQSHILIEEFMLSANIKVAEYIRKKKH
                     PTLYRVHEAMNEEKIESLNAFLQLNATKILLKDSSYESIRSVLKELEAKPAERLFNMF
                     LLRTFMQAYYSGEHLGHWGLGFEDYCHFTSPIRRYPDLICHRVLQNILLGKKPIYTPE
                     EIVTFGLHCSHQERKASDAERDYYKLKACRYLEKTGIKEFSATITGCRPHLIFVDLEN
                     PAVDACLFSSEFTDEGEIRLETDFSFYSKKYSKIYTLGDKIEVELDRIDYEEIKIFVK
                     MKKFQKKV"
     gene            complement(54731..55411)
                     /locus_tag="LFOIDMKA_00059"
     CDS             complement(54731..55411)
                     /locus_tag="LFOIDMKA_00059"
                     /inference="ab initio prediction:Prodigal:002006"
                     /codon_start=1
                     /transl_table=11
                     /product="hypothetical protein"
                     /protein_id="X:LFOIDMKA_00059"
                     /translation="MKKILFFDATNQWILVESFCLNPDKELETIASYSGIHPRESSKL
                     LIQELKSVLQKSNWKTPDLIISALGPGSFTGLRIAVATARNLSQLWKIPAIGFDSLNV
                     YTSFYYQEVGDPVIVGIEAKQKKIYFGMEDNRGFFGSIDVRPEDIINKIPEDRLQTFL
                     TSQKYSDHTDFFSGNSILENLPSASALLNQNINLIQEALDFPDRFPYWKLVPNYVRGT
                     YVDDRSTI"
     gene            complement(55408..55980)
                     /locus_tag="LFOIDMKA_00060"
     CDS             complement(55408..55980)
                     /locus_tag="LFOIDMKA_00060"
                     /inference="ab initio prediction:Prodigal:002006"
                     /codon_start=1
                     /transl_table=11
                     /product="hypothetical protein"
                     /protein_id="X:LFOIDMKA_00060"
                     /translation="MELEFKNLKLDELDKPAEFLALLILSFLKEGLHPIFLFTGVMGA
                     GKTTFASKLVKKIFPNTNVNSPTYTLINEYSISKKTDLSLNFQNILAKNFIPKEKFGQ
                     EKFQIYHFDLHRLKSPDELEDLGFEEIWGKTGVSIIEWWQIAKEDLNLLPLKIEVEFK
                     TISEYERTIIIKSTDIENFVSLKNLWEHSI"
     gene            complement(55988..56845)
                     /gene="hslO"
                     /locus_tag="LFOIDMKA_00061"
     CDS             complement(55988..56845)
                     /gene="hslO"
                     /locus_tag="LFOIDMKA_00061"
                     /inference="ab initio prediction:Prodigal:002006"
                     /inference="similar to AA sequence:UniProtKB:P99082"
                     /codon_start=1
                     /transl_table=11
                     /product="33 kDa chaperonin"
                     /protein_id="X:LFOIDMKA_00061"
                     /translation="MHNQDSLIYGILPDVHFRYSVAEISYSVTAASNLHNLDDSNTEL
                     LARTMIGAFFLADQIKEDTKVSLQIQFNEDSSIHSVLAYSDRQGRMKGVLRERPEEDV
                     EPAKAMEDYSGVMKVFRWKDGACIYQSVVPYLNQSFEENFRNYLNSSEQIICFVTLYI
                     RKNGFHWDVRGILLQSLPEAKEEHIQKVASLSEKIDKNINDFLGKDVYSCLNKIGEST
                     RSAVQILEEGQPEFRCDCSENKIRELIQTLGKKEAMQIVDEIGMIEVTCEFCTSVYRF
                     EREKVSELF"
     gene            57031..59007
                     /gene="bgaA"
                     /locus_tag="LFOIDMKA_00062"
     CDS             57031..59007
                     /gene="bgaA"
                     /locus_tag="LFOIDMKA_00062"
                     /EC_number="3.2.1.23"
                     /inference="ab initio prediction:Prodigal:002006"
                     /inference="similar to AA sequence:UniProtKB:D9SM34"
                     /codon_start=1
                     /transl_table=11
                     /product="Beta-galactosidase BgaA"
                     /protein_id="X:LFOIDMKA_00062"
                     /db_xref="COG:COG1874"
                     /translation="MIFGADYYPEQWTRKDWEEDISIMKEMGLSSVRLAEFAWAMMEP
                     KEGKYDFSFFDHILSLIQKNEMTAILGTPTATFPPWLAKKFPDIIQERDGIQRTIGTR
                     RQACFSSPNYRKAVIKIVTAMAKHFGNHPVVIGWQIDNEIGHEGSDIDHSQTSLKAFR
                     IWLKNKYKTIQNLNETWGNVFWGMIFNSFEEIPIPGRHVASNFHPSLIQDFYRFHSNT
                     IIDFVKLQAQILRKFSVGRPLTTNLYPSPFLPIIDMAELATYLDYISWDNYPTWGEQE
                     APFPHPFISAMQQYNRGLKNLPFTVMEQISGFQGHDLLGYLPAPGQTKLWMKHSIAHG
                     SNAIYFFRYRTARFGQEQLCYGILDHDKKKTERYYELQKGIQEIEKYTEDFTEELFPA
                     EVALVHDIENARNWKHQPISTGLKFSPVPWSQVGYDIEMATWFSGMNVLNVNTHFRPT
                     SKIDFKDYKIIILPMYTMVNETVFKRLEEFVREGGTLVLGFRTGAKDLNGWMYDSQIP
                     GPFAEMAGIKIRKFESVGNQKVKFRFRFFPGTCSKICEILEPTTAEVWARYTDGKKFY
                     KGSPVITANNYHKGKVIYVGSSLEPLSFVLLYRRILKEAKIPFIFYGPNVEKIFRSGR
                     KQNYEIFINHSGKKSLAGLKILDPYEVRILSKKK"
     gene            59619..60530
                     /locus_tag="LFOIDMKA_00063"
     CDS             59619..60530
                     /locus_tag="LFOIDMKA_00063"
                     /inference="ab initio prediction:Prodigal:002006"
                     /codon_start=1
                     /transl_table=11
                     /product="hypothetical protein"
                     /protein_id="X:LFOIDMKA_00063"
                     /translation="MELIQIEELNKILSSISGQNRPHEIFVDNLHTAFLEFEENFILP
                     STSVYEIDFSAAKEFLLQAEQLIPELIQGCNVLPIPKPKKNSNQLFLVKEIHFSEENQ
                     NKKFIFVVSFILTYLGGAPNSMIVKQPVQGKTAAVRTRRIYFLARILPLESLEFQNDV
                     LVDFLTRRYKETEFMIDVDSVSSYNKSQHTYSELFDDVDYSKQISMIHSILNINKEIW
                     KPGKVFEPIDVELHTISSRFLESSQERIFNQFETFRHLIDLLLSPESMTINLMNQEPL
                     HEWLHSFETERGITPSGNMLWKILKRK"
     gene            60550..61398
                     /gene="cysQ_1"
                     /locus_tag="LFOIDMKA_00064"
     CDS             60550..61398
                     /gene="cysQ_1"
                     /locus_tag="LFOIDMKA_00064"
                     /EC_number="3.1.3.7"
                     /inference="ab initio prediction:Prodigal:002006"
                     /inference="protein motif:HAMAP:MF_02095"
                     /codon_start=1
                     /transl_table=11
                     /product="3'(2'),5'-bisphosphate nucleotidase CysQ"
                     /protein_id="X:LFOIDMKA_00064"
                     /translation="MEHPLAPPIDFPLEEVKRRIKSVQSVSGIFIESALKLQKDLKTF
                     SFSTEIEERDQIHKADEMMGKFIVEYLRQNFPSDSILSEDHYKHEGNNSFRWVLDPID
                     GSMNFVRGIPLYCVSIGLEHRESPVAGVVFAPGLSTKYSAILSQGAFKNGLRIDVSNT
                     ESLARAMLVPSFPTNRKEILNEVISDITAFISCGRSMRRTGSFVLDTCWVAEGLLDGI
                     WEKGVKLWDTAASSVILMEAGGKLTDFNGKHFLSGNSEVVVSNGKVHSQIVDIMRNVR
                     DSIGRN"
     gene            complement(61395..61754)
                     /locus_tag="LFOIDMKA_00065"
     CDS             complement(61395..61754)
                     /locus_tag="LFOIDMKA_00065"
                     /inference="ab initio prediction:Prodigal:002006"
                     /codon_start=1
                     /transl_table=11
                     /product="hypothetical protein"
                     /protein_id="X:LFOIDMKA_00065"
                     /translation="MKISKNRGGFSRLLTVCIFSILILANCKEDENLSPEQKMISQGK
                     GLYITNCSSCHNQNPALDGAVGPAIRGSNFELLKARIVEGTYPPGYIPKRTSKVMNRL
                     PLNDEQIRSIETFLNTP"
     gene            complement(61758..62462)
                     /locus_tag="LFOIDMKA_00066"
     CDS             complement(61758..62462)
                     /locus_tag="LFOIDMKA_00066"
                     /inference="ab initio prediction:Prodigal:002006"
                     /codon_start=1
                     /transl_table=11
                     /product="hypothetical protein"
                     /protein_id="X:LFOIDMKA_00066"
                     /translation="MDGIALFTSQGLYFIFKWIHFLAGVAWIGLLWYINFVQGSFFAE
                     TDADTKKKATQQLVPRVLWWFRWGAMFTFLSGWCMIVHQIINGATLSSGQWLAIILGG
                     GLLGSLMWFNVWFVIWPAQKVVIASAKGETTENPAPRAARGLLASRTNTLLSIPMLFL
                     MGAARNLSISFDVTSAEAHTFLGVILGILAIVEINALTATPESASFKPIKTVKGVITS
                     GFILCLIIYVLLEALL"
     gene            complement(62688..63890)
                     /locus_tag="LFOIDMKA_00067"
     CDS             complement(62688..63890)
                     /locus_tag="LFOIDMKA_00067"
                     /inference="ab initio prediction:Prodigal:002006"
                     /codon_start=1
                     /transl_table=11
                     /product="hypothetical protein"
                     /protein_id="X:LFOIDMKA_00067"
                     /translation="MKLYVNKKSKIGICVFILFFNCVEKKPQQAAYWREYLSYQKSIL
                     KEYPNRGIRNALFGNLTSKDEFLLQEKDNILSIDFYLQKTSQGFKNVLTTEKIPENVP
                     YQIHVEYFPTSFRDQNTFQMKRKTVTILPFYSYLDFFHHIDRFQNFLRSDFDHSSKLT
                     TISNTHRYLCSVSHCNSGRGENFSWLLYELDESTKAVYPQFYKRFDKLLNQVSYKITI
                     FKTGEFLSGIELYNEGTKTFLKIPDTFAGYWSKPEILHIRISLFIQVYGLKIDIRNLG
                     YTLRFYSSKNYEKVTGEFSKLPEKKISGRFLKIFPPGMVDWFIPGNMEEYFDQYFTLL
                     VKGSEGKGGNKFESESFRNGKNMKVILKSQAEIFRDRFSPFRSSDEKDDQPSFWDILQ
                     ETLIEDLY"
     gene            complement(63862..64419)
                     /locus_tag="LFOIDMKA_00068"
     CDS             complement(63862..64419)
                     /locus_tag="LFOIDMKA_00068"
                     /inference="ab initio prediction:Prodigal:002006"
                     /codon_start=1
                     /transl_table=11
                     /product="hypothetical protein"
                     /protein_id="X:LFOIDMKA_00068"
                     /translation="MRFFIIKIKLRFNFFIRFQVLLFKKVLFIICLLSAVSIFSSDLP
                     DFQLKDQRNKVLNSKNLKGKMVFLLGCSYMDIVLCRKHGRKIYWRMQNLIDESEDFVE
                     FIAFVDLRNAPNAIQVYIDENKSKNYESILLDTKGVLSSGIRPNVSWLRIFSRSKKQI
                     FESYYKEVDDQTVDFLYEIVRKQKK"
     gene            complement(65083..67359)
                     /locus_tag="LFOIDMKA_00069"
     CDS             complement(65083..67359)
                     /locus_tag="LFOIDMKA_00069"
                     /inference="ab initio prediction:Prodigal:002006"
                     /codon_start=1
                     /transl_table=11
                     /product="hypothetical protein"
                     /protein_id="X:LFOIDMKA_00069"
                     /translation="MIRLIRTFAYILVFWILCSCVSDSDRFQNLDLITQAEWTASLGN
                     HLKDRLEKSNVQKSFLKNKKEKLNIETNSREKELKDFKNWKLITRFPVNFNFLFSIPK
                     QSGFHDVTVKVEFSIHSDSIFLTFLKQPTAIYFPDLGENWELYLNGIPIRKEKFLKQT
                     DTGDLIPSVRRSLKSVILPIPSGVLKEGKNTILIYMIGESDFTHYIPNEHFGFYRSKG
                     YKILSLEQIYESTFEYWDLLLYGIYTIFGIYHIYFYFIRRKDLYYLYFGLFSFFSSVY
                     FFSSSNLIFQKFVNPNPELDSSLFFRMQYSSLTLIFPSFYYFLKDYFSPKEKGSVIAS
                     FFVIFLIGLFFAFLTVPFSWVHIAFKICQILAICFSVYILFFSIQTVRKKKQDARKIL
                     VGICVCIVFSTWELYGSVFENAKYHSTFFKLVYLFFIISIASTLVLRYVQLYKDAQLL
                     NKYLIDQKEAFYRFVPVDFIRIIDRESPISISVGDSKEKSMTVLTSCIRNFASLSKTV
                     PLNQTITFLNSYLSEMEELVYKTTGFVDKYIGNEILALFGDYDERAAKENFNSADNAV
                     ESAIKMVNAIRSGKLVKNFLIPSFWNLEIGIGINTGSVILGTVGSERRIDTTVIGDAV
                     DLSSGLRSLTALYKSKILISHHTYLRLHRMSEIGIRMIDSVILKERDQAVDIYEVIES
                     DPESIKEFKLKTLELLSQGILEYKSKRFDEAAKIFRQLYREEPKDFISMVYLKRCKLY
                     SSKPPDENWDGVFRFQTK"
     gene            complement(67424..68437)
                     /gene="fliG_1"
                     /locus_tag="LFOIDMKA_00070"
     CDS             complement(67424..68437)
                     /gene="fliG_1"
                     /locus_tag="LFOIDMKA_00070"
                     /inference="ab initio prediction:Prodigal:002006"
                     /inference="similar to AA sequence:UniProtKB:Q9WY63"
                     /codon_start=1
                     /transl_table=11
                     /product="Flagellar motor switch protein FliG"
                     /protein_id="X:LFOIDMKA_00070"
                     /db_xref="COG:COG1536"
                     /translation="MLNKKTNLTGRQKAAVFLIAVGSEVSSEIFKHLREDEIEQITFE
                     IARLDKITPEDKEKVLVEFNELMMAQEFISNGGIDFARGLLEKALGNQKAIDIINRLT
                     SSLQVRPFDFIRRTDPQHLLNFIQNEHPQTIALILSYLDPQKASNILSNLPHTIQAEV
                     AKRIATMDRVSPDVLREVERVLERKLSTLASEDYTSADGIDSVVEILNLVDRGTEKTI
                     IEALEEEDPELAEEIKKRMFVFEDIVLLDDRAIQKVMREVDNSDLAKALKSVDTEVQE
                     KIFKNMSKRAANLLREDMDFMGPIRIKDVEDAQQKIVNIIRKLEDAGEIVVARAGEDE
                     LVM"
     gene            69514..69876
                     /gene="yfgD"
                     /locus_tag="LFOIDMKA_00071"
     CDS             69514..69876
                     /gene="yfgD"
                     /locus_tag="LFOIDMKA_00071"
                     /inference="ab initio prediction:Prodigal:002006"
                     /inference="similar to AA sequence:UniProtKB:P76569"
                     /codon_start=1
                     /transl_table=11
                     /product="putative protein YfgD"
                     /protein_id="X:LFOIDMKA_00071"
                     /db_xref="COG:COG1393"
                     /translation="MILKLKVYEYKNCSTCRNALKFLSGKKVKLEILPIRETPPKKSE
                     LKTMLQYLGNESKKLFNTSGNDYKELGLKDKLSSLSLEEQLDLLSKNGNLVKRPFVLG
                     EGFGFVGFKEEEWKKWIS"
     gene            70011..70130
                     /locus_tag="LFOIDMKA_00072"
     CDS             70011..70130
                     /locus_tag="LFOIDMKA_00072"
                     /inference="ab initio prediction:Prodigal:002006"
                     /codon_start=1
                     /transl_table=11
                     /product="hypothetical protein"
                     /protein_id="X:LFOIDMKA_00072"
                     /translation="MDYDKNPIEGCVVGKTSTDRNGKFSLSELEYKFLELNRK"
     gene            complement(70704..72383)
                     /locus_tag="LFOIDMKA_00073"
     CDS             complement(70704..72383)
                     /locus_tag="LFOIDMKA_00073"
                     /inference="ab initio prediction:Prodigal:002006"
                     /codon_start=1
                     /transl_table=11
                     /product="hypothetical protein"
                     /protein_id="X:LFOIDMKA_00073"
                     /translation="MKQFLFLLCVFLLFQNCSVKPTENPCDTSTSLFYKSLFLNFILT
                     SGKTSICGMHTSVQLPPPTILNIKSKSTLNTGFLIGEMDESVSGVQISLDSGPFMDAQ
                     TSGNQWKFQLPAAGVSTTISSSGIWRDWSLHTISVRSTSKESNSIPITITVQKGSNKD
                     INGDGYPDALIGSQIANRVRAYLSLGKAKGLDLIPVTLLNGAGGFGYSVKLGDIDGDG
                     YADAVVGSATNTFAIYLGSIAGLSTTAINYIPIGAGLLNVDVGDINGDGFSDVLIGAP
                     YDVGNIGRVYSYFSNGVMGQGVTFGQQLNNPGNVGSTTFYGYAITLGDINGDGKSDAI
                     IGAVGSGQVGASFVYLAQATGAFAAYSQTITGSAANEWYANSAIATDINRDGFADLFV
                     GAYQESGGVGRVHLYLSNLGILVNTTNGPISGLAGSQTGTSVATGDVNGDGFLDLLTG
                     GYSYTSTFPNQGYATTHLTTGDTMGLTVNPLNLLTVPVNLGDMGNSIASVDINGDGLS
                     DVLVGAPSSVGGTNVGNVYLYISNGLDGYTLAPQIFVEPDVNGTFGTSVDL"
     gene            complement(72873..73481)
                     /gene="yciO"
                     /locus_tag="LFOIDMKA_00074"
     CDS             complement(72873..73481)
                     /gene="yciO"
                     /locus_tag="LFOIDMKA_00074"
                     /inference="ab initio prediction:Prodigal:002006"
                     /inference="similar to AA sequence:UniProtKB:P0AFR4"
                     /codon_start=1
                     /transl_table=11
                     /product="putative protein YciO"
                     /protein_id="X:LFOIDMKA_00074"
                     /db_xref="COG:COG0009"
                     /translation="MILSLHSINPEKRKLQQISDQLSQGKIYIFPTDTVYALLADSQS
                     KLGVEKLYELKNISKNQPLSLICPSISIASNYIEHLSNDAFRLMKKITPGPFTFITSA
                     NKHLPRVSFSNQKEKQIGIRIPDAIYLQELMKIHPNPLTSTSVFANDEFIIEVDSLEK
                     IYGSRVEGIVDGGILKVELSTILDLTGDEITIIREGKGFELL"
     gene            complement(73497..74240)
                     /gene="fabG_1"
                     /locus_tag="LFOIDMKA_00075"
     CDS             complement(73497..74240)
                     /gene="fabG_1"
                     /locus_tag="LFOIDMKA_00075"
                     /EC_number="1.1.1.100"
                     /inference="ab initio prediction:Prodigal:002006"
                     /inference="similar to AA sequence:UniProtKB:Q9KQH7"
                     /codon_start=1
                     /transl_table=11
                     /product="3-oxoacyl-[acyl-carrier-protein] reductase FabG"
                     /protein_id="X:LFOIDMKA_00075"
                     /translation="MNDLFNVKNKTVLVTGSTRGIGRYFAEGFKNAGAIVYGTGSSQE
                     SIKKFDGSGIKGFAADIRQPDVMTPIIESIVKEHGRLDVLVNNAGIASNKPAAFLKED
                     EIESIIQTNFTGVFRACTTYYKIHKKKGGNIINIASILGMRGTKLASVYSGTKGAVIN
                     MTRALAVEWIGSGYRVNAICPGFIDTDMTEMIKEKPDVLEQMTNAIPMGRLGKPEDLV
                     GAAIFFASDASSYVTGQTIVVDGGITAGL"
     gene            complement(74245..74748)
                     /locus_tag="LFOIDMKA_00076"
     CDS             complement(74245..74748)
                     /locus_tag="LFOIDMKA_00076"
                     /inference="ab initio prediction:Prodigal:002006"
                     /codon_start=1
                     /transl_table=11
                     /product="hypothetical protein"
                     /protein_id="X:LFOIDMKA_00076"
                     /translation="MNHFLNIKIFYKKLWICFLILLVFPSCRRGSFDRIKESSFQYFC
                     KEYLLFCEYVVAKIDMFDCDPLHNTYEKDGTHYIDREVLADDLTIEKEEKDTEVFDPY
                     SEKKSKKEKSKDTNADFGKNIRIDPRKLIRVFDTERGKKPSIANGSESIEDIRPCYPV
                     KQQYNRE"
     gene            complement(74893..75789)
                     /locus_tag="LFOIDMKA_00077"
     CDS             complement(74893..75789)
                     /locus_tag="LFOIDMKA_00077"
                     /inference="ab initio prediction:Prodigal:002006"
                     /codon_start=1
                     /transl_table=11
                     /product="hypothetical protein"
                     /protein_id="X:LFOIDMKA_00077"
                     /translation="MKENPLTQRDQIGYIFCVLVLIWNVSIFSQAVSNESKDPKEKQK
                     TQSDRELIETGKLESVRKKAYLGLKGIRVSLLNFGKKQELDKLANDYGQAETLYIKAE
                     YGNATIAFENIFKSIILFEESIRKDYESKTNQLSQELAPLIVAIRLDEKNKNRSILPV
                     LEKYYIRFGETSKASAQELEKGDKTSALYYQRQALLSLYQTKILLGKNEDSALSLSDK
                     VSKNKILDSDYLKPEELLYWDDAEGRLNTEAETNRKKEKTKTLKSYEWRLGISAEKNQ
                     SKNEIKNQDSTQNNSSENKIKP"
     gene            75850..76413
                     /gene="maf"
                     /locus_tag="LFOIDMKA_00078"
     CDS             75850..76413
                     /gene="maf"
                     /locus_tag="LFOIDMKA_00078"
                     /EC_number="3.6.1.9"
                     /inference="ab initio prediction:Prodigal:002006"
                     /inference="similar to AA sequence:UniProtKB:Q02169"
                     /codon_start=1
                     /transl_table=11
                     /product="dTTP/UTP pyrophosphatase"
                     /protein_id="X:LFOIDMKA_00078"
                     /db_xref="COG:COG0424"
                     /translation="MIVLRSKSPRRKQILESLDLDFRIESEDIDESSLKDEHPLEYLK
                     RISLSKLGTRSKDELLISCDTIVVQENSILQKPENFSQAIEMLERLSGKTHIVYSGLG
                     IYYNRLEQFAFDSSKVHFHTWNKEQIKKYIERYSPFDKAGSYGVQDIEGPVQSFEGSY
                     TNILGFPIRMFFQYHELWKKYLKGNQA"
     gene            complement(76404..76619)
                     /locus_tag="LFOIDMKA_00079"
     CDS             complement(76404..76619)
                     /locus_tag="LFOIDMKA_00079"
                     /inference="ab initio prediction:Prodigal:002006"
                     /codon_start=1
                     /transl_table=11
                     /product="hypothetical protein"
                     /protein_id="X:LFOIDMKA_00079"
                     /translation="MNISSGVQRISFPNEALTYVSPARMGGKVYAVEPIRREDFNSDT
                     NTRGTNFSTPSKETLPTTRGSLIDFYA"
     gene            77191..78279
                     /locus_tag="LFOIDMKA_00080"
     CDS             77191..78279
                     /locus_tag="LFOIDMKA_00080"
                     /inference="ab initio prediction:Prodigal:002006"
                     /codon_start=1
                     /transl_table=11
                     /product="hypothetical protein"
                     /protein_id="X:LFOIDMKA_00080"
                     /translation="MATKTKEYKNSIEFLNDWNQKLPQIVFVAAKESYEFEILAEKYK
                     DSIRKTGESHEIVIFVSEPGDFERFQSEAFNLDIFSNRKLFIIKSGLEFFKPISTGKG
                     KNNESLQKQFSNFPDSIQLLIHYNHWEVPNKVLQIFGGKANLIKTKNFYPNETRGGLL
                     QACKEIGVQLDEDAIDEFLHKIPPSMGAYLQSLSKLKLYLSKKIFTKQDIEDVLLFSG
                     EFNSSGLVDFFMESDRIRFFKELKKFQSGKDSLLLFFSILKEKIDQLRKYKIISKKYE
                     TSLSDEELYEFLGIQSYSPARKNFVRNRLKKEATFFSDKTIGELYDFLIDMNIRIKTN
                     SEKEESLFYFKRRMEDFFLQLRRKDRIL"
     gene            complement(78221..79114)
                     /gene="zraR"
                     /locus_tag="LFOIDMKA_00081"
     CDS             complement(78221..79114)
                     /gene="zraR"
                     /locus_tag="LFOIDMKA_00081"
                     /inference="ab initio prediction:Prodigal:002006"
                     /inference="similar to AA sequence:UniProtKB:P25852"
                     /codon_start=1
                     /transl_table=11
                     /product="Transcriptional regulatory protein ZraR"
                     /protein_id="X:LFOIDMKA_00081"
                     /db_xref="COG:COG2204"
                     /translation="MNSEEHIFIGNASNSIKIFNRLKSLSQSNLPLFVTGGPGSGKTF
                     VSNLIASLSGTNPQIFIIDSDHHENQRSLESALSVKDNVYFLFKDFPNFPKENQAYLL
                     KRIRENQNNSRFVFISGKEWKQKLEAGQILESLYFEISNFRLDLPDLRERKEDIPLLI
                     KHFLEILSDKYKRKEIRLSEKLYHILLNYDFPGNIRQLRNLLESMISLFAVRILDVKH
                     LPPQMFETSYVYSEFIEVKTGIPLRDYEREIIKKNLILVNGNREKAAKILGISERTIY
                     RKIIEFGLSDEVEGKNLPSDV"
     gene            complement(79136..80743)
                     /locus_tag="LFOIDMKA_00082"
     CDS             complement(79136..80743)
                     /locus_tag="LFOIDMKA_00082"
                     /inference="ab initio prediction:Prodigal:002006"
                     /codon_start=1
                     /transl_table=11
                     /product="hypothetical protein"
                     /protein_id="X:LFOIDMKA_00082"
                     /translation="MNPRFPILKLRIHLDHTKFYMLRNLFFFFCLVTHPIFSTSITFL
                     PGKMDGRLPVTLERIDDRSQEISKFGAFYANLLLRARVDTTEKVRDKEIFNKFKNSHF
                     AKEDFLKICSELSTDFLVRDELGFQNNITLDRTLYDCSQRRLEEFHLSEKSDLFILMR
                     SMTERSFPWIPFKKRQTIASVSNQSSRELIFVIDLSPSFQREREEWVRFVKNTSWDSL
                     TGIRIVTFSEGKISILPKASSLAELRTQIGSLKSFGKSNLDDLSEALLNIKRSLVGSV
                     SKSQEVVILTNAKGKIPNPALASSIQNLQTSGYRVLLFTASYFSASQTRYYKGIFPKG
                     NLFDITYFRKISTTKDSKTLIFRGRQIYFTYSNVSPNQAIDESSLNKVSYSGKYMESE
                     SINPLNFMEIYSELTGDKIFTSDTLQTNLTFLLSGVLLKDEFKEGNETEVLVKSGEKA
                     YWIFLPRGMKIPQVDEQVQYQTRYVPSANSVDGVVNVANLTESYKISPSQILECTPIQ
                     VRNYFQNTNKSSFECIIRGRVLQVKGL"
     gene            80822..81382
                     /locus_tag="LFOIDMKA_00083"
     CDS             80822..81382
                     /locus_tag="LFOIDMKA_00083"
                     /inference="ab initio prediction:Prodigal:002006"
                     /codon_start=1
                     /transl_table=11
                     /product="hypothetical protein"
                     /protein_id="X:LFOIDMKA_00083"
                     /translation="MINRLIALSLATMIFAACSSTDTGQKDATTVGDGGWTFEGWGGP
                     PEQRNDGKTPRDTNPKDWYYIKFSSRASGKAVAKKSQAMMQSTCREASRLQGASDVVK
                     KMVGETVESASGVSDGEATASVIVSQSQGVVKGVGVYECKATGSGSDPKDVSKDNWEE
                     CQCVIYAKFPGGKDALVAKAQEVSKQ"
     gene            81780..82757
                     /locus_tag="LFOIDMKA_00084"
     CDS             81780..82757
                     /locus_tag="LFOIDMKA_00084"
                     /inference="ab initio prediction:Prodigal:002006"
                     /codon_start=1
                     /transl_table=11
                     /product="hypothetical protein"
                     /protein_id="X:LFOIDMKA_00084"
                     /translation="MTVFKFVLLVFSFFLLSSLSQCTTILLRDYQESAKIYGFYYYFY
                     EGFKDTSGKPGATIIESPDDWFDSNKIFQYCANNPLSSLEANLDKDYSYEIQRRKKDE
                     ICKKLGNSTESNLIIEANGNLLLFDLGTKIAVTSGHHQHSSISPLDLVIYRGPPLRKS
                     IQNIKAAWISKDSICLEDSSKKIVSLDCSHTEGNGDFERRVCFQTSADCSNKTLAPLH
                     LSSIPRSAPTYFLKERCYGKVNECNNVSIAVWFPGQHTSNKSQIIEIEIGKFSEQMIM
                     SKTIPYVMSYGLYPVTIVWDVITFPFQIAAFIIFFNDFSLGGYVPPGKK"
     gene            complement(83109..83846)
                     /locus_tag="LFOIDMKA_00085"
     CDS             complement(83109..83846)
                     /locus_tag="LFOIDMKA_00085"
                     /inference="ab initio prediction:Prodigal:002006"
                     /codon_start=1
                     /transl_table=11
                     /product="hypothetical protein"
                     /protein_id="X:LFOIDMKA_00085"
                     /translation="MKQIKLFLILSFLLLVMIGCKKEEKKQEAQILGNRYANFDQWIY
                     KVPGSDKKEDQVSLVYGMEEVTGLENVEAEVTTKKGTSTVTYIKVKTVENKEGFAPAK
                     NFSENVYFVLNDADDAFVKPTITANTKGKLKRGMYCLEQEVIQEFSKVTCYDSILTED
                     KLNNYYDVWIKTISTSLSKDPLLGETVKLLKKSSQELAKYNSVSDEEKNKILQVATES
                     LKKAAAKQDEFNTDINTLAGKFGIILQ"
     gene            complement(84183..84431)
                     /locus_tag="LFOIDMKA_00086"
     CDS             complement(84183..84431)
                     /locus_tag="LFOIDMKA_00086"
                     /inference="ab initio prediction:Prodigal:002006"
                     /codon_start=1
                     /transl_table=11
                     /product="hypothetical protein"
                     /protein_id="X:LFOIDMKA_00086"
                     /translation="MTNDHHDLSLEDYLQRVRDRLLICLDNFLGRRLSIIEASRLRWR
                     LGNELNDDDPLFRAFLGIDSEIDRLPIGDERNFGILKP"
     gene            complement(84438..85427)
                     /gene="dusB"
                     /locus_tag="LFOIDMKA_00087"
     CDS             complement(84438..85427)
                     /gene="dusB"
                     /locus_tag="LFOIDMKA_00087"
                     /EC_number="1.3.1.-"
                     /inference="ab initio prediction:Prodigal:002006"
                     /inference="similar to AA sequence:UniProtKB:P0ABT5"
                     /codon_start=1
                     /transl_table=11
                     /product="tRNA-dihydrouridine synthase B"
                     /protein_id="X:LFOIDMKA_00087"
                     /db_xref="COG:COG0042"
                     /translation="MIRIGNVTIPGKISLSPMAGISDSPTRRICRKFGAAFSYTEFVN
                     TDELVHRAPKALKMFRYKLEERPITFQIFGNRLEIIAEAAEIIQELKPDIIDLNMGCS
                     TRKVSLRGAGAGLLRRPLLAGKIIEAIKKRVNIPVTAKIRIGWDSTSRNYLEVSKILE
                     ESGVDALTVHGRTKEMAYTGFADWDAIGEIKVNRKIPIFGNGDIKSFQEANFKIDKYL
                     LDGVLIGRNAIGNPWIFSGVKKEELSWSEVLDVILQHLRWMIEDYGEEFGLVLFRKHL
                     VKYLNGLEFDLAWKTELLEIKEWNRFEDILLSDKKRIEFTVPTFGTTKRFVFP"
     gene            complement(85432..87936)
                     /gene="gyrA_1"
                     /locus_tag="LFOIDMKA_00088"
     CDS             complement(85432..87936)
                     /gene="gyrA_1"
                     /locus_tag="LFOIDMKA_00088"
                     /EC_number="5.6.2.2"
                     /inference="ab initio prediction:Prodigal:002006"
                     /inference="similar to AA sequence:UniProtKB:P05653"
                     /codon_start=1
                     /transl_table=11
                     /product="DNA gyrase subunit A"
                     /protein_id="X:LFOIDMKA_00088"
                     /db_xref="COG:COG0188"
                     /translation="MSQEMENETKVLSYNIAGKPDIADALKNGVRVIPVEIEDQMKEA
                     YLGYAMSVIVGRALPDVRDGLKPVHRRILHAMNERAWRSDRPYVKCAKIVGEVIGNYH
                     PHGDASVYEALVRMVQEFSLRVPLIDGQGNFGSIDGDNPAAYRYTEARLEKVAEELLR
                     DIEKETVSFSPNYDDTKEQPDVLPANFPNLLVNGSSGIAVGMATNIPPHNLRETIDAV
                     IAVIRNPEITIPEILKIIPGPDFPTSGIIIGGEGLISAYSTGKGSIRIRSKVEIEEKK
                     NGREVIVVTEIPYQVNKKVLLEKIGDLVNEKQIEGISEILDLSDRKGIRVEIHIKKDA
                     NAQVILNQLYKMTQLQVSYGITMLAILDNKPKIFNIKEILTAYAAHRREVIVRRTQFD
                     LDKAEKRAHILEGLKIALENIEDVIKVIRASKNPPEAKQQLMIRFSLSEVQSDAILEM
                     RLQRLTSLEVQKIIDELEEVRKLIIDLKDILAKPSRVNEIVCTELQEVGDKYGNKRKT
                     EISIETIESSSFNAEDLIADEEIVIQITYDQFIKRLPIDTFKRQKRGGKGIQGLSQKR
                     DDVIKIMKAAMTHDNIMFFSNIGKVYVMKAYELPIASKEARGKSLKAIINLREDEYIS
                     SVFTFRGEDMDKDLLLVTRKGFIKRIQLKEFGNVKKSGIIAIGLREGDELIKVESMTD
                     KDEVMIFSKKGLALRIEGNIIRAQGRTASGVTGMRLAEDDAIVGLSKYKEGEDIFVVS
                     EEGYGKRLGFEEFAAKGRGGKGMAYLKITEKNGFSVGTGSVGSEDEIILITQQGMTIR
                     INAFDISKLGRTAVGVRIVDLKDNDKVQDFTVLGEN"
     gene            complement(87955..89874)
                     /gene="gyrB_1"
                     /locus_tag="LFOIDMKA_00089"
     CDS             complement(87955..89874)
                     /gene="gyrB_1"
                     /locus_tag="LFOIDMKA_00089"
                     /EC_number="5.6.2.2"
                     /inference="ab initio prediction:Prodigal:002006"
                     /inference="similar to AA sequence:UniProtKB:O08399"
                     /codon_start=1
                     /transl_table=11
                     /product="DNA gyrase subunit B"
                     /protein_id="X:LFOIDMKA_00089"
                     /db_xref="COG:COG0187"
                     /translation="MSQEETSYSAGQIKILEGLEAVRKRPGMYIGTQDETGLHKMVYE
                     VVDNSVDEAMAGHCTEIKISILPDNIVEVKDNGRGIPVDIHPDKKISTIEVVMTILHA
                     GGKFENDAYKVSGGLHGVGVSVVNALSEYLEVEVHQKGKVYTQKYEKGVPVSSVQIQG
                     DSSERGTIVRFKPDATIFTTVDFQFDVLSARFRELAFLNKGLVLVVEDHRRGKENILR
                     NEFQFSGGIVSFVEHINENKHPMHKVIHFERNKDDVLAEISIQYSETYTENIFCFTNN
                     INNNLGGTHLEGFRAALTRTLNDFLKKDSTLSKKHPTGLSGEDVKEGLTAVISIKIPQ
                     PQFNSQTKEKLVNAEIKGIMQTLSSEGLTLFFEENPNITKKILEKCILSAKAREAARK
                     ARDLTRRKTVLEGGGLPGKLADCSEKDPAHSELYLVEGDSAGGSAKQGRDRNTQAILP
                     LKGKILNVEKARLDKILSSEEIRVLVSALGTGIGEDEFNIDKIRYHKIMIMTDADIDG
                     SHIRTLLLTFFFRYMRPVIERGYLYVAQPPLYLIKHGKNSTYVYSDKEKEELLKNIGA
                     EKVVIQRYKGLGEMNPEQLWETTMDPSNRVVLKVKLDDFVEAEETFNVLMGDEVQPRK
                     QFIEVNAAKVANLDL"
     gene            complement(89940..90404)
                     /locus_tag="LFOIDMKA_00090"
     CDS             complement(89940..90404)
                     /locus_tag="LFOIDMKA_00090"
                     /inference="ab initio prediction:Prodigal:002006"
                     /codon_start=1
                     /transl_table=11
                     /product="hypothetical protein"
                     /protein_id="X:LFOIDMKA_00090"
                     /translation="MKDDLISSKKIETSEFRSILNQMGITEENLQEKISIHTLKNRWK
                     EIVGPVFASNSEVNSIQFGKLRILVSHNAYKQELLFLQNRIIRESARFLGKGIVRFIE
                     ISIGKLTASYSITNTETKEKKGLEGKDDLIAILEKETDPEIKKRYLEILQYL"
     gene            complement(90401..91498)
                     /gene="recF"
                     /locus_tag="LFOIDMKA_00091"
     CDS             complement(90401..91498)
                     /gene="recF"
                     /locus_tag="LFOIDMKA_00091"
                     /inference="ab initio prediction:Prodigal:002006"
                     /inference="similar to AA sequence:UniProtKB:Q8RDL3"
                     /codon_start=1
                     /transl_table=11
                     /product="DNA replication and repair protein RecF"
                     /protein_id="X:LFOIDMKA_00091"
                     /db_xref="COG:COG1195"
                     /translation="MFLKHLTIQNFRNHEELNLDFDSRLIFFVGDNGEGKTNLLEAIC
                     ILSWLKSFRESEDSNLIRWGSENYFLRGKIKDNLKESVLEIGFTSKPSVKRKLKFNQE
                     EVKKRTDLIGKFITVLLTPMDLKIIEGGPAERRKFIDAFISSFDPFYLESLLEYNKIL
                     KHRNALLKSGNPDISHLSIWDKKIVEKGIFILNKRREVVLELNSFYRVNLDKLSGGKD
                     GLELIYKPNVKDQDEFLEKLNRNLSRDLRLGYTSVGIHRDDLFIGTDQRDITEFGSQG
                     QKRSTVIALKAATFNYYKNILNTIPVLLIDDVIRELDVKRREYFVDLVVTAGQAFFTT
                     TDLEGIQDYVGKLKDQKQIFLIRQGKVESIK"
     gene            complement(92161..93282)
                     /gene="dnaN"
                     /locus_tag="LFOIDMKA_00092"
     CDS             complement(92161..93282)
                     /gene="dnaN"
                     /locus_tag="LFOIDMKA_00092"
                     /inference="ab initio prediction:Prodigal:002006"
                     /inference="similar to AA sequence:UniProtKB:Q9I7C4"
                     /codon_start=1
                     /transl_table=11
                     /product="Beta sliding clamp"
                     /protein_id="X:LFOIDMKA_00092"
                     /db_xref="COG:COG0592"
                     /translation="MKIKVNTSEFLKAIHAVEGVITTREIKSILSNLKIEAEGKETFL
                     SATDLEISIKTSVPADVTQEGNVSLPAKQLSSFFKTIHFEDTNLSLEESDSNSSIVYI
                     TDASGKNDYKSKISGMDADEIKTISKIDSSQVSSFPSTLINDMIRKTSYAIAHEDQRF
                     IFNGLYMIPNGDKLIFVGTDGRRLCKIERTLPSPLQFKDSIIVPAKAIREISKMIATS
                     EVGNIGLIDGQIYVSANNIELLCKLIEGNFPNYEQVIPKNTKFSTSISKEEFQVSLRQ
                     VLTAAEEPSRQVRLTFSKNNLNLFAQTLGASEASINKPIEYSGDEVTIAFKGEYLMDI
                     FRSIDDNEVKIEFSDANSPVIFKDPSDPEFISVIMPMKL"
ORIGIN      
        1 actcagcaca acgctttcct atgggtcgcg ttggaaaact caacacaacg ctttcctatg
       61 ggtcgcgttg gaaaactcaa cacaacgctt tcctatgggt cgcgttggaa aactcaacac
      121 aacgctttcc tatgggtcgc gttggaaaac tcaacacaac gctttcctat gggtcgcgtt
      181 gtgggatggg aactaagttt tacagaggat ttgtcgtaat tctgacagat ttatattgag
      241 atcaaatact tgtggggttg gttatgatta tgtcaagtca cgttaatcta ttaaaaaact
      301 agaagatgct tcttatgctt taagaaaatc aacctttaca ataacttctc aactcaaaaa
      361 tcctattgaa tagctcttca caaagttttc atattccaaa tacttattgg agataagaat
      421 ttggataaat tttattaatc tattaaagga ccaacaaacc tcattaacca acatcttcta
      481 caaatcgtta gatttgttat ctcaaactta tatagttttc aaatgcattt tttagagttt
      541 acgatatgaa aactcttgca agaccgctcc ccaagaagac tatatgagat tgtgggaatt
      601 ttacccacct atataaataa acctggaaaa gaagctctat gcctgagttt gattcgattg
      661 atctgatgaa ttatgctgtc tacgggaacg aattagatcc cgaatgggcc gatataagaa
      721 attatattaa gtccagtgct tccgcacaaa aagaattaga agaattaaga cgttccgttc
      781 cgcatccaca gaacgccaga aaaaggagag acccttctca accccaagaa ttgggccgag
      841 ataagtccta cagttccgac ccaagaaacg caaattctac agaggaaaaa aagaaatggt
      901 ggtctatttt ttcgggtgaa taaaatagct cccctcatcg taacgattcg aggaaatgcc
      961 catggaaaag gaagttcaaa cttatctcag attgaaacaa ttcgtggccc cttttttggg
     1021 ttttgccgtt aacataaatg catatggtac ggaacatatt gcccatgaag gaaaattaat
     1081 tctagtcagc aaccatagat ctgatatgga tcctttcatt atttcctaca cttttccacg
     1141 ttatatatct tggatcgcgg ccgattatac ttttcgaatt cctattttta aagacttagc
     1201 taaattagcc ggaggaattc cgatggctat cgacggaaaa atttccatgg caagtatcaa
     1261 aatggtacaa caagttttta aaagagaagg tgttttagga atttttccag aaggccatga
     1321 ttatatggtt caaaataatt tttccgcgcc tatggtacca tttcacgaag gttttgctgc
     1381 attttcgatc cgaaataaag tagatattct cccttctgta attgttccga tcgaagaaag
     1441 ttattccgat attccaattc cttcattagt tcgttctttt atgggaatgc caaaagaagt
     1501 ctgtgacatc aaacgaagat ccatttataa aaaagttcgc gttctctatg gacctaaaat
     1561 tgatcacaga ccttatctag aaggaaaact agaaaacaat ctcaaaaaac tttccaacga
     1621 agttcgagtg agaatggaaa acttacaaaa gacggaagta gtttagaata tactaaattt
     1681 ctatttctcc tgaaaatatc tcacgggctg ggccagtcat taaaatgttt ccagattctt
     1741 gccaccgaat tctaagagtg ccacctctca aatcgatttg aacgtctttt ccagatcttc
     1801 ccgttaaatt cccagccacc atcacggcac aagctcctgt cccacaagcg agggtttctc
     1861 ccgcccctct ttcccaagtt ctttgataaa gatggtcttt tccacgaata gtaacaaatt
     1921 ccacatttac tcttttcgga aagataaaat gacgttcgat taacggtcca attcctctta
     1981 ctggaaattc atcgctatca tccacaaaga ttacacagtg tggatttccc atactaaccg
     2041 cagtaaattt taaattttta tctccgatct caagtggttg atcaatgatt atttcttcat
     2101 ttttccaaac gaccggaatt tgagatggaa ctagaaccgg ctttcccata tctacgctta
     2161 caagatcaac cttgttaccg gatccaattt ttaaatctac ttccaaaatt cccgcgccag
     2221 tttcgatctt aggattttta gaactcgtta aaccgtgatc atatatgtat ttggcaacac
     2281 aacgaattcc gttcccgcac atttcggaag aacttccatc cgaattgtac atatccatca
     2341 taaaatcgcc ttgttttgaa tttcgaataa aaatgactcc gtcgcttcca attccgaaat
     2401 tacgatcgga tattttttga atctgttttg gtgttagacg aatatcattc cgagtagaat
     2461 cgatataaac gtagtcgtta ccgattcctt ccattttggt gaacttaagc gaagccacaa
     2521 aaactcctaa aataaattga tttctatatt ttcttagact gtgatccgag gaaattcaaa
     2581 aacgagaaaa cgttttatag ttttttctgg cttttccggg tttaacctta aaaattgaat
     2641 atacgaggaa tcttttttga atcgaacctg ttatctttgc tcaagcgcac aaaactccgt
     2701 tgttttcgtg gaaaatggaa ttgacatcgt tcaatgctcc aattgcagcc acgtcttttc
     2761 tacatacgaa caagaagaac actacgaagg ttattgggat gatgattctt cgtatgatct
     2821 aggttggtgg gacaacgctc acagagaaat ttatcaagac tttatcaata agtttttaat
     2881 tgctccttct ggtaaaattt tagacgtggg ttgtggactc ggcttttttg ttaagcgcat
     2941 tatagatcaa aaaccaaatt gggaagcgat tggttacgaa atatccgaaa aggcggttca
     3001 atttgcaaaa gataaaaacg gattaaaaaa tgttttttca ggaatcgttc aaaattcggg
     3061 aatcaaaaag ggttctttag atataatcac tctttgggac gtaatcgaac acattcctaa
     3121 acctcacagt ctattagaat atttgcattc tcttttaaaa ccgggtggaa tccttttttt
     3181 acaaacacct aactttccga tccaactttt taaagcgaaa ttaaaggtaa tgctcaaagg
     3241 tatgaggaca gacggtcatt atttagaagc gaaagatcat attaacgact acactgaaaa
     3301 aacgatgaag atgctcgcaa aacaaaccgg atttcaaaat tgtaaattta cgattttaaa
     3361 accgatcgct tctgtttcgg gaagccaagg tggaagtttt ggttcttttt ttaaaaaagt
     3421 ttactattat gtgactaaaa ttatttggtt gttcagtttt aaaacgatga atctaaacaa
     3481 cacgttattc gctgttttaa agaaatgatt ccaaagccgt tctaagatcg ttcgtttcta
     3541 aataagaata ttctttttta atggaattga cctccaattc tattttccgt tcttttaaag
     3601 gctcgttttt ctttgaaaag atagaagtga gatggatcgc cggaattccg ttacgaagag
     3661 ccccttccac gtcgtctttg agagaatctc cgatcatcga tattactgtt tcattgttaa
     3721 ctaatccgct tgcacgggaa aaaaattctt tcgatggttt ttcttttcct acctcttccg
     3781 aacttaaaat tgaatacaag aaagattttg gaaatacaag attcatttta attagttgag
     3841 ttcttaaatt ttcatttgta caaaaaagaa gtttatgttt ttctgaaatt atttttaaaa
     3901 gcataaaaac ttctttatat tctcttttgt acttttgttt acgaattttt attccctctt
     3961 ggaaatattt aaaataatcg ttctctaatt ttaaaatcca tttaggatct aaggtccccc
     4021 atttagataa acacatcttt ttaaaataga tgagacggag tcggttagag ggagaatccg
     4081 ataattcgaa cttggcctct tttcttgcta cttcatagaa tcgtgaaaat tctttaacag
     4141 ataaaaaccc gtattctttt gcatttttac atagctgcaa aatcgtagtc tcgtaaattc
     4201 ctactgagtc caaaaacgtg ttatcaaaat ccaaaaatag agccattttt gcaaaagaat
     4261 cttttcaatt tcaaacgcaa ttcttttact ccatttttcc ttgcactacc agagattcca
     4321 ttgaatcttc ccaacaagta tgaattacaa ttcaaaaaac atctccagaa aatcctttct
     4381 tgccattttg ggtttttgtt tttcggcgct tgtaagtgga atttggtttt taaaatttag
     4441 gaaaaaaatt tcaggaaaaa tcataggtcc gaacatggaa atcggacata gaattcgtaa
     4501 ttcaaaattc aatcaaatag cgcataacgt caatttttct aattctgaaa aagtaaaagt
     4561 tctaatttta ggcgctggga tttcaggact aagcgctggt tattatcttt acaaatctgg
     4621 ttttgacgaa tttaaaattt tagaactgga aaacgatcct ggtggaaatt caaaatccgg
     4681 aaaaaattca attggttcct ttccttgggg agcacactac ttaccacaac caaacgaaga
     4741 agccgtgctc gttcgaaaat ttctagaaga aaataaaatc atcatcggta aagataaaaa
     4801 cggaaaacca atctacgaag aaaagtatct ttgttttgat cccgaagaaa gaatttttta
     4861 ccaaggaaga tggaacgaag gtttatttcc tggtggaact ccaggttcag tatctgcaaa
     4921 tgaagaacaa aaatttaaga atttcattcg gatttggaga tctaaaatcg gaaaagacgg
     4981 taaaaaagca ttttcaatcc cgattgatct ttcctccaga gatcctgaat ttttgaaatt
     5041 agatagaatt aatttttttg aatatattaa ggaacaaggt tttcgaacca aagaactttt
     5101 ttggttcttg gactattcgg ttcgagacga tttcggcggt tctatgaata cagtatccgc
     5161 gtggattggt ttacattatt tttgttctcg ccccgtagat gagaatgggg aagacttaac
     5221 acttcttact tggccagaag gtaatggatt tttagtagaa aaacttagat ccccaattca
     5281 atctaaaatt caaacggaaa cactcataga aaaagttaaa ccttccgctt ctaaaaaagc
     5341 taggtttgaa gttcaagttt atcaaccttt caccaaagaa caaaaacatc ttctctgtga
     5401 ttctatcgtt tacgctcttc ctgcttttac tcgaaaatat attctggatg aaacttcaaa
     5461 cgtaacggaa ggattggttt attctccttg gctcgtagca aatctaagtg tagacaaagt
     5521 tccaacagga aaaggaattc ctccttgttg ggacaacgta atttaccaaa gtccgtcttt
     5581 aggttatatc gtatccacac accaagattt acgcgccagc agagaaaaat cgattctaac
     5641 atattaccaa gcctttggca aaaaagacac tatttccaca cgcaaaagaa tgatgaaaac
     5701 ttcttgggaa gattggaaag aatctatttt tttcgatttg aaaaaagctc atccagacat
     5761 agaaaaaaga acacaaaata tagacgtaat gacttacgca cacgctatga tccgcccaat
     5821 tccaggactg atctggggcg gtcaaaggga aaaactttct gtatcttatc caaatctcca
     5881 tttcgcacat tctgatttaa gtggaatttc tatttttgaa gaagcactta caagagggta
     5941 taacgcagct aataagatcc taggagaaca aaaaatatga agtctcaagg ttggatcttt
     6001 aaaccttctc tggatttaac ctttatcatc tttcctggaa ttgtttctgt agttttttta
     6061 tttatattaa agaaatataa tattttgcct tccgaaatta atccctggac ctggttttgt
     6121 acagtcttgt taatagatgt cgcccacgtg tattctactc tttttcgatc ttactttaat
     6181 atggaagaat ggagggagaa aaaaaatctt ctcattacac tgccgattgt ttgtttttta
     6241 ttttcgatat ttttatattc ttttggaacg atttggtttt ggagaatcat ggcatacgtc
     6301 gctgtgtttc atttcatcag acaacaattc ggatttttag cgctttaccg aaagaaaaca
     6361 acttccgttc aagttccgtt tctatttgat aaaatcacga tttatctgat gggaggtgtt
     6421 cctattttat attggcatct tacggatcaa aaaagggaat tctcctggtt tatggaaggg
     6481 gactttttaa tatatccgtt tcctgcatta gcaaactcaa tactttggtt acaacaaatt
     6541 tggctctgtt gttatatttt aattcatata tatcatttta caaaataccg ttcaatacct
     6601 ttgggtaaga ttttgcttgt attgaatact tggatcgttt ggttttttgg aatcgtttac
     6661 tttaattctg atttttcttt cacaattaca aacgtaatca accatggagt tccttatatc
     6721 tttttacttt tttattatac aattcaaaac cagtcggaaa ttaaaataga aatgttccaa
     6781 actggatctt ggataaaaat tctgagttgt ttcttaggta ttctatttgt atttgctttt
     6841 attgaagaat ggatttggga cagttttatt tggaaagatc attcttttat ttttaaaaac
     6901 tcaaatttct attctttcga acttcccgag tttgtatccg cacttttagt ttctgttctt
     6961 tttcttcctc aatttacaca ttatatttta gatgcttatc tttggaaggt agagaaatcc
     7021 aatccgagac tgtttcattt ttttgaaatc tctgaaaaga attaaaaatc tattttcttg
     7081 aatttctatc acattaggaa tcagttttcg tttttaaata gacaatccag gttttcctac
     7141 cacaatgacg aaaaagttaa acaggactgg atccatgatt atcgttgaag gaatcgacta
     7201 tttcttaata cctgcggaga atccggaagc ctctgcgaag ttttattctg atatattcga
     7261 ttttgaatcg ttagatgaga aatcaggaga atatgttata atggggctcg attccattaa
     7321 tatcaaactt caaaaaattt caggatttaa aaattcttta ggagaaaaca aaattcctgt
     7381 tcttagtttt gttcttgatg tagatgattt tacagaagca attgcagaat tagaagaaaa
     7441 taaaatctcc atcgttcgtg gtcctgaaac caatcaaagc ggagaattct tacatttttt
     7501 agatccttcc ggaaacgttt tagaaatcag ctataaagat taattttaaa gcattcttct
     7561 acccaataaa aaagcctctc aaaggagagg ctttttattt tctaaggatt taaaccaatt
     7621 ctctcccggt tcaacctacc ttatcaacaa aagttccctt aaccttatag aaatccccgt
     7681 cttggccggc ttcaattgca aaggctcttt tatctgaaac gttagcctgc ttattttcat
     7741 aaggctcgac gtgaatcatc ccttcttctt ttgggatttt tcttgtatcc ttgactcctt
     7801 tttctggaag ccctagctga accgaggaaa ctaccttcat gagacaactc ctaatcgaac
     7861 tctaacagat ttatagaaaa atccaaacat tttttataaa gaatgattct aggaaattat
     7921 aatttctagc aagtttttct cgaaatctat tcttaaagtt ctgttgaatg atctcagaaa
     7981 atttttattc gtttaaaaaa tcttatgcta tattgaacat ttttttgtat ctgatttaag
     8041 ctttttacta agttatatat gatagaatgc cgtgaattct aatttataaa cggattttgg
     8101 acactcagtt ttatagttct gagctacacc tataaagttt aaaatcttaa catttgagtg
     8161 ttttataata ctctcagata cattcacgaa aactaagttt tatagaactg aatttttact
     8221 aaaaaacaaa tggggactct tacaaatcta gactttacaa taaaatatta aaatgtaaga
     8281 accactataa atccatgtct tacaacgaaa ttttcaagat ctagaattac tgcacgaaat
     8341 taaaacacaa gttcagcttt aattgatgta aaaacattga agtctagttt ggtgcatcgc
     8401 ttctatagtc agaattcaga gacgcttcaa taatgtacaa actatcagtt ttttaattta
     8461 acgtgaattc ggtataatac gaaagggatc gcaaaaggaa cgaagcagaa cactctttca
     8521 aacccagcgt ctcgctcggc ctccatgagt cgtttgatga atcgcgttct ataataaatt
     8581 gaaactaaag acgatatgtt atataatgtt tcctatatac aatttattga ccagagctga
     8641 gaacccggtc caacttgcct gtaagcttag attcgtccag attttcttac gtcgaactca
     8701 tattaattta gaacttgttt ttatctttga gaatgatcga taatttattg aaagttgatt
     8761 ttacaacttc cctttccagt agttataaaa tattgaaccg cataattatc cgtaaaattg
     8821 atagttggat taaaaactgg agcatcaaaa gtacctacat ctgtggtttt acaacttgga
     8881 gaaaaatatt ttacggagat taggttatca cattcgaacg cgagtatcgt tcctccagct
     8941 tctctaagat tagaacgaaa agcttttgtg gaaaaatttt ccttaaattc tattgtctga
     9001 gaatccggat aattaattgc ggtttcatct ccataaatat tattgtaagc cttataacaa
     9061 tccacgtaga accttctcgc ggaacagtta taaccgtctg tcccgtaaac agtatcacaa
     9121 gcaccatccg cttttgatac cgttaaaaat cctgcagtcg ctcccgtagg aaccgtcgta
     9181 ataatttcag tcgtggttat agaaaaaatt gtgcccgtaa ttccattaaa ctttacagtc
     9241 gtttcggttg aattgggggt gaaattcctc ccttgaatgg ttatctgagt cccagtataa
     9301 gaaactccgt cactttgagg aggtgatcct gacggtggat caatcaaagt aattaccgga
     9361 tttccaaaac caattgcggc caataagccg ttatccgaat tttttttatc acattgaatg
     9421 aagaagaata tgaatggaaa taagaaaaga atctttatca atttatgcaa cataacttta
     9481 tttgatctaa aaaatctaat acgggcctct agtttataaa agtaaaaagg tttcggcaag
     9541 aattattctg ctgaaaaaat ggtgtactga aatgaacgaa ttttctacag tattgtattc
     9601 cacggaaaaa gaaatcgcgg ttctacttct aaatagaccg gaaaaaagaa acgcaatcag
     9661 taaagaactt ctttctacac ttcataaaaa tattctcaaa gcaaaaaagg aaaaatcaat
     9721 ccgtagtctt gttctaagcg gcgttggacc ttccttttgt gcaggagcag acttaaaaga
     9781 aagagtaacc atgtctccta aagaagtgaa acgtttttta gaagatctca aaaattgttt
     9841 tttggaattg gagaactttc catatcctac ggttgccgcc ttagacggag acgcatttgg
     9901 aggaggattg gaacttgcac tttgttgtga tttgattctt cttaaaaacg atattagaat
     9961 tggacttaca gaaactcgtt taggaattat tcctggtgga ggaggaactc aaagactttc
    10021 acgtagaatc ggaatctcga aagcgaaaga aatgattttt acgggcaaaa caattgacgc
    10081 acaaaccgct ttagattttg gaatcgcaaa ttccatttgg cacgattcct cccttcccgc
    10141 agcaaaaatg ttagctgaag aaatcgcatc tcaatgtgca ccaatcgcac ttcagcttgc
    10201 aaagaaagca attacagaag gttatggtca ggacatacga aaagctctca taaccgagag
    10261 taaatactat aataacactt taaatacgga agatcggttg gaggcactca aagcgtttca
    10321 ggaaaaacga aaaccgattt ttaaaggaaa ataaatgatt cttactggaa aagaaattca
    10381 aaaacgaatc ggtaatgata ttgtaattac tccttattca gaaaaacaac tcaatccaaa
    10441 ttcttacaat ctaagacttc atgaggaact tctagtatac actgaacttc ctctggatat
    10501 gaaaaaacca aatccggccg aaaagttggt aattcctgaa tcaggtcttt tattaaaacc
    10561 aggtatattg tatttaggta gaaccttaga atccaccgaa actcacaatt tagtacctat
    10621 gcttgaagga cgatcttcta ttggaagatt aggaatgctc gttcatgtaa ctgcaggatt
    10681 tggtgacgta ggttttaagg gattttggac tttagaaatt tcggttatcc aacccctcat
    10741 cgtttatcca ggtgtggaag tttgtcagat tttttatcat acactagaag gacagataac
    10801 ggaatatact tccggaaaat accaagccaa tcgaggaatt caaacttcta tgttatataa
    10861 ggattttgaa aaatagggat cctttctttt ttgttgactt tcttcgtatt cttttgagaa
    10921 ttttgtccgc aaaacactct tggagaatgg aatgaataag tctaagttga tcgcaatttt
    10981 ttttgcgttc gtattgattt caacgccggc gtttgcaggc gaagaagatg caattcttgg
    11041 aaaatggtgg aataaggaaa aagacgcgca agtagacgta cataaatgcg gagctaagat
    11101 ttgtggaaaa atcgtctggt taaaagaacc tacttatcca gcggatagta aggaaggtac
    11161 tccgggttct ccaaaaatag acgtacacaa taaagacgaa agtcttcgta ctcgtcctat
    11221 tttaggattg gtttttctta ccggtttttc ttacgaagga gaacaaatct ggaccggagg
    11281 aagagtttac gatccgaaag gtggtaaaac ttacgatggc agacttactt taagaaatgc
    11341 tgatactctc gatttaaaag gtggttataa agtcggcttt atgatgatcg ggaaagaatc
    11401 tacttggact agagttaaat aaaatttcta aactccgctt ttcctttgtt gcaaacttca
    11461 aaagaccctc ctacaggagg gtcttttgaa ctaaaaaatt ttcttttgat aatcactata
    11521 taataaacta ctcaatactt tgtattcaaa tgggctttac ggtaaaaatt tgtgatactc
    11581 cattatataa ttctgagtaa tgagtaaatg caaaagttgt tttgcatttt gattaaacca
    11641 ttgttttttc ggatttatga gaacaaactt ctataaagtt caaaaagaat aattgttttc
    11701 gcactgatca ttatttacta ctgattctag tgtaatcgaa tgttgtaagt ttttaagata
    11761 aattttagtt tagagataaa atttgagaca ctttattgta acgtaagttc gacgtaaaga
    11821 atccataatt tattttctga aaaagttgac tccgaatttt acaaatcgtt cctaaaatgt
    11881 ggaaactacc acaaatcaca atttaagaat aaattcataa ttttagaaaa tcttttctca
    11941 gtcagaactt aaattaagac atagatttgt gagagttccg acagattaag tcacataata
    12001 aatttttaaa cattcatttt ttgtgattta agtcggagtt cccacattta tttcttatgg
    12061 aaaaaccaga tttttataaa acgaatcctt atgccgaacc cacgttaaca taaattgcat
    12121 tttgaaattt agttttaggt tttagatata ccattttcaa ttttcctaag aatttttttt
    12181 gcgttttcat tctgaggatc taaatctaat acctgagctg caatctcctt agctcgagta
    12241 tattcatttt ggagtcgata caaatcagat agatttacta gattgtttgt attgtcaggc
    12301 tgttttgcta aaaccttttc agaagcataa attgcttcag aaaattttcc taatttttta
    12361 ttcgcaatag aaagataata ccaatattcg cttagttcag aatcgacttc taaatactta
    12421 cctaaaactt ccacagcctt tatatagtcc ttatccttaa aacttaaaag tgcgagtaac
    12481 ttaattactt ttatgtcttc aggagttttt gaataaagtt ctgcaagttc atcaatggct
    12541 tcttttacat ttccatcttt atacaattgt ctagcgtgtg agtaagacgc actccaatct
    12601 gaagtttctt cttttaaaaa atcatttcgt gttttatcag tatttaaaga actttcctct
    12661 ggatcagccg acctaatccc gtattctatt ctcaacaaag atagatcgtc cgtaatttct
    12721 ccttccttgt aaataagttg ttcaatctgt tctatattcc cttttccaat ttctactgtt
    12781 tttaaaaaaa gcgtttcgtc ttcgttaatc gttcttgtat cttgatcggg tgtaagatct
    12841 aaatcatctt taccatcaga accaacaatc aaaacgtctc cttctttgag agtagttgta
    12901 aaaacttgga aaggatattc tgattctaaa cctatctttc gaagcattaa ggaagaatcc
    12961 aaaaaggtgg ctttgccatc ttgataaaaa acggtaaaag gatgttctgc gttaaaataa
    13021 taagttttac ctgaactttc ttcaattaaa aagaaagaag ctgaaatcac catactaccg
    13081 ttaaacgatt taaacacgga gtttatttcc tcataagttt ccgtaagcca ttgttcagga
    13141 gaaatatcca aaatccgatc gtttgccgca gatcgagcca agatggaatt cactacaacc
    13201 cccataacca aagcaccacc tgcaccttgc atcgatttac ccattgcgtc tccgttcatc
    13261 gcaaaaacat atctcttata atccgatggt attcctaaac gtaaattccc agttatgcaa
    13321 acatctccac ctaaatcggc tcgttttcct ctaaattcaa attgcttctt ttgtctgagt
    13381 aaaaactgag tcgaaatacg agttgattta tttgcgttat aatttagagg ttttgcaagt
    13441 agagaagtta aaaaataatc cccatcttgt tggatcttaa gtctttgaaa ttcttcgatt
    13501 ttttcagaca attcttccgt tcttaatcgg acctttgtag caaggtgttc tgcataatct
    13561 tgaagttctt ttcttgcgtc ccgaatggaa gaaaccatgt cattaaacga atccgccaaa
    13621 aacccaattt catctttaac tctaattgga acttcaactt ctagatctcc ctcatttact
    13681 ttttccactc cactcaacaa atcattcaac ggagcgacaa gacttcctcg aaaaaaaagt
    13741 ggaaataaaa aaatgattac tacgattaca actcctaaaa ctaaaatctg ttttaacgca
    13801 gtaggatgca taaactctcg ataagttctg taagaaaatc cgacttcgct tacgttattc
    13861 tttttatgat tatattttat aaatcctata taatgaaggc tatgattccc tacgtctttc
    13921 ttgcgataat acctagtaaa ggaaggcaca aacggtctaa aataattcaa aacttcttct
    13981 tttagttttg ataaagctat ctccttacca tcccatttac aatcgttcca acgagactct
    14041 aatgcaacac gaaacattct cacttcttga gcattttcta aataactttt tccttttgta
    14101 caaaaatctt cttcgaatat gttgtccagt ttattagaag ttacgaatac atgaagtcct
    14161 aatcttgata attctttatt taattcgagt ttaagagttt tatcttttaa gtcaggatgt
    14221 tctttcaaaa aattaatgat cgaatattta tatcccccaa agtttctatg agattcctcc
    14281 ataagctttg taagtgattc tctaaaatct ttttcagaaa gattgaatat ttcatcatat
    14341 aataaagtgt ttttaaaatc gatttctatc tgttctagat taggatgaag tttagaatcg
    14401 aatttctctt gatcaaaaga attatcttct ctattccatt tgagtatata agcaattcca
    14461 ccctttacgg ttccaccttc taacaccttt tccatataaa tttggcttaa tatatcgtat
    14521 tcggattctt tgtcttgatt ggaaatatag accaacactt gcataattgt taatacagtt
    14581 acaaatgtaa ttcctacgat cttaagcata aaagaagttt tttcgacaga gaaatttaaa
    14641 tacaagatga gaatgataaa aaacgcggcc atgaataaga gcactatcga agtgaggtaa
    14701 atcgatcttt caatataacc gtctctactt aaaagattgg cgactacagg taccgttcct
    14761 cctaccaaaa aagacattaa aaatgcgaaa atgatccatc tcgtttttcc tttaagataa
    14821 attattctcc aaataggaat cgcaagaaag ttgataaaca cataactaaa aataataatc
    14881 gcaatcgttc tacttacgtt ttctgcgtta aagtcccaat gatgtgcagt gaagtgatat
    14941 tttacagaag catcccacgt agaataacaa aaataaccta cggaaaaaac ggcaactatc
    15001 cataacacga tcatagttat ccgattgaac ttcggaaaat cattctctgg ataacgagca
    15061 acaaactgtc ctatatgtag gatcgcaggt aaaatcaaac ctactgtaat ccaacgatga
    15121 tatgcagcaa aaggatgata aagaacagca gcaaaaacgt atccaaattg gaatatgcca
    15181 aggagtaaag ccccaaatgc taagtgtttt gtgcttgata cttttttatc tataaaaagg
    15241 aaaacgccag ctatgagtat agccgttaca aacgacaata aactcccaaa agaatagtaa
    15301 ttgagaagta tgttgctcca aatggattca gtttcactca taattttaat aagacctttt
    15361 tttcaaaaaa ttttttccga tctattttat tctttcaaaa caggcattac tttagctacg
    15421 ggagtctcac tttcaatgat aaaatcaaaa tgatttcgaa ttaacgaacg tctataagac
    15481 cgattaccca gaactataga atgccaatat tttgcattca aacgatactt aattttatag
    15541 atatccgtat aatttgaaaa actgaaattt ttggaagatt tcaaagcctt cacctaaata
    15601 acaaaaataa atgcaatttt ttcaatattc tatttctttt aaacagtaaa ccaatattta
    15661 caaaatagaa tatcataaac tttgagacaa gcttactatt taaatacaaa attgcaaacg
    15721 ttctaccatt cagcacttga ataggatcta atttttgcat aaaactgctg ttctacgaag
    15781 actttctaat taaaaattag agtatggaat taagttaata taacgtgagt tcgatctaat
    15841 tcatttctct gaaaaaaatt tgaatttgag ttttatatac ctaaaatgtg gaagctatcg
    15901 caaatcacgg ctttaagaac aaattctaaa tttgtaggaa ctcatacttt taaaaaattc
    15961 tttcttattt tcttaagcca aactcacatt attcataact atataataaa gtacctaata
    16021 ttttgcatgg aaccagcgtt ttgtgataaa attaatggta ctcaatttta tagagatcag
    16081 tataagaatt tgtgaacaga ctcttatagt tatttttgtg ataaaacaaa atcaagtttt
    16141 agaacacgtt gtaagttcaa tttaaaaaaa gaaaacaatt ttttaaagct ttattaaggc
    16201 agctgtacaa acgttcctaa aatagattct ttttggaaag ttttccaagt ataaacttcg
    16261 taaggacccg gaataaccca acctttcaat aaactcgtcc agttcttatc tcgaatcgat
    16321 tttaatttta agatcacttc ttttgtagtt ttaggagaat tctcaaaaac caatttcttg
    16381 acgaaatctc gataacccgc aggacccaat tccttataaa gaatatattg aatttttaat
    16441 gctttattat aaaaggtaga agtagaagaa ggattttttt ccctaaaatc aggatctaac
    16501 gggaaatctt tttctccttg aagaccttcc tctgtattcc attcttctgc gatcgaaatc
    16561 aattcttctt ttgtaagatt tattttcctc tccttataca aaacaaaagg taaaaaagaa
    16621 accaaacctt cactcaacca aggcaaatcc gaaaagtaaa aatgtccgag ttcatgaaac
    16681 aataacgcag gataacctac aggagaaaga ttcggttcca taaaaattcc acgcaccgat
    16741 cctaaatctc ctgaaatatt attgtatcca cctacccttg ttccatttaa aagaattcta
    16801 tcttggacta ttaaaagaac cttatatttc tcggaagcct tttgaccctc aaacacggaa
    16861 gcgctcgctt cgtggaagga aatcccggaa taagattcca aagccttaaa aaggtcagaa
    16921 gttttatgat aagcaaattc attccaattt ttatcttggg aatgattttg aatttcaagg
    16981 acgagttccc ctctacttag aggaattttt cgaatccacg cgcgtttatc agaatagaga
    17041 ctaaaagaaa ttaggaataa aattccaaat aaaaatttat gcacggtctc tttcgatgag
    17101 tttcaaaagt ctttctccgt tttgatttcc tggatccaag tgtattaatt tttttgcaac
    17161 ttcttcggcc aaatcaaatt gatccatcaa acgataaata tcggaaaggt tgactaaatt
    17221 ggataaattt tccggttgaa tatcatttag ttttaaactc gcctgaagag cttgttcata
    17281 ttttcctact tttttatttg caatcgaaag ataaaaccaa tattcgtgta atcccggatc
    17341 ggttttgaga tagttgttca aaacttcaat tgcagttgta tagtctttcc ctttaaaact
    17401 taaaagacct aaaagtttat tgatcttttg atttgccgta tcgtgtgtat atcccgtttt
    17461 gagaagctca agagcttgat ctacttttcc atttttataa agttgttttg catcttcata
    17521 gattatatca ggatttaagg cgacttcaat tctatctcca ccggtaaacg tctcttcttc
    17581 cggttcatcc gattttcttt ccatctggaa ttctactttt aaaagagaaa ggtcatccgt
    17641 taattctcca tgtttgcgaa tttcactttc aatatcttct aagtttcctt tacctttttc
    17701 tacgtttacg agaaataaat tttcgtcttc gttgattgtt cttacagttt cttcgggggt
    17761 aaggtctata tcgtccctac cgtccgatcc taatattaaa acgtctcctt ttttcaattc
    17821 gaaagttcgt acttgaaaat caaattcaga atccagtcct aatttacgaa gttgtaatcc
    17881 ttcttccaaa aaactggctt ttccatctcg atataaaacc gtaaacggat gttctgcatt
    17941 gaaataaaaa cattttccag attcttcttc gatcaaaaag atcgtcgcgg aaatcaccat
    18001 acttccatta aacgacttaa acaccgcatg gatctcgtta tatacgtctt ctaaccattc
    18061 ggaaggagtt ttatctaaaa ttcgattgtt agccgctgaa cgagccataa tggaattcat
    18121 tacaacgccc atcaccaagg caccacccgc accctgcatg gacttgccca ttgcgtcccc
    18181 gttcatgacc atcgtataac gtttatagtg atctggtttt cctaaacgta aatttccggt
    18241 gatacaaata tctccaccta aatcagaatg ttttccacgg aactcgaatt gttttttttg
    18301 ttttaacata aattctgaat gtacgagttt cgatttgttt gcattataaa aaagtggttt
    18361 agctaaaaga gaagtaagaa agtaatctcc gtcctgttga acttttagcc tttggacttc
    18421 ctccattttc tcttgaactt cctgagtcct ctcttttact ttttcctcta agttctccgc
    18481 gtaatcttga agttctcttc tggcttgttt gatagaagaa accatcgagt taaaagaatc
    18541 cgccaaaaac ccaatttcat ctctcacttt tacggggact tgaacgtcaa gatctccttt
    18601 atttaccttt tccacaccgg acaataagtt gttcaatgga ttaacaagac tacttttgaa
    18661 gaacaatgga aataatacaa gaaccacaaa aatcaccgca aacaaaatga tcgtttgttt
    18721 tacagaagta ggatgtacaa actctctata ccttttataa gaaaaaccta attctactac
    18781 ttgtttttta gaaggaagat atttcataaa cgcaacgtga tgtccaagcc cgtctatact
    18841 tcttctatag tgtctggttt ctgcaggttt aaaataactg aagtatttta aaaattctgc
    18901 tttcaactct ttacctgaaa gttcctttcc tttccagtta catccttcta gatttttcaa
    18961 aatcccgttt ctatacgatt ccaagtcctt attcttttct aaataagact ttccttgttc
    19021 acaaaaagaa tcagaattaa ttccctgaag tttattagta tttacgaaag cgtctttatt
    19081 tagtttttct gcatatttca aaagttcttt ttttagatct tttgtattta aagaagaatt
    19141 ttcttttacg aaattataaa tggtgtcttt gtggcccgca aaatattccg gcgattcatc
    19201 taagataatt ttcaaatttt cacggaaacg atcttctttt aaagacgcaa tttcttcgta
    19261 aatcaacgta ttttgtaagt caactttaac aagggataaa tccaatccgt atttcgggtc
    19321 gtaatcatct gtgatcaact cgccggttct ttcatcgtat cgaagcgtat attgtacctc
    19381 gccgttacca cgaccgctct ctaaaaccct ttcggcgttt acaatattca aactatcgta
    19441 ttctgattct ttatcctggt tagagataaa tacaagagcc tgcataatca aacaaatggt
    19501 aaataacgtg atacccacga tcttaaccat aaaagtagtt ctttcggtgc tattattgat
    19561 aaaagcgata accacaaccg aaaaagccgc aataaaaaag ataacgttgg aagtcatgta
    19621 tgtggatctt tccatataac cgtctcgact taaaacgttt gaaatattcg gataaaacgc
    19681 agcgatcata aacccgatag aaaataagaa aatcgcaaat tttttctttt ctttatctgt
    19741 aatgattctc caagaaggaa tgataataaa agcgataacg gaataaaagg cgatgataaa
    19801 cgcaagatac ttgcttgcaa tcaacgcgtt aaaatcccaa tgatgagcag taaaatgata
    19861 tatcttttcg gaaatagcag taagataaat aaaaaaacaa gcaacaataa atccgaggat
    19921 gtgttggaat accatcatcc aaaacccaaa ctttcgattg ttattgctcg ggtaacggat
    19981 aaaaaattga gtaaagtgcg tgattgtagg taaaattaaa caaccagtca accatctatg
    20041 ataagccgcg atcggatgat aataaaacgc agccatgaaa tatccgattt caaaaagacc
    20101 aaatgtaaaa aaagcaactc cgagatgaaa cgtagcgacc gtttttcttt ttaaactaag
    20161 aaaaaaagcg gcgagaaaaa aagttgtaat cgttactaaa agacttccaa aagaataata
    20221 attgaagaga atcaaatctg atctcagaaa atctaatccc ataatctata agtccgtttt
    20281 tctaattctt tatttgtttc gaaaaaatag ggcttcatta aaatctcgaa aacggcttta
    20341 ataattcaca ccaaaactaa aaatcaatag aaaaaataag gaatcaaaag agttttccaa
    20401 tatgcgagtt ttcgagaaac taacttccct taatatcaag atcctaagta gtttgaaaga
    20461 aaaactttgg ttaaaaatct tcgttggaat gttagctgga attcttactg gggttttact
    20521 tggttccgat ttatctttgg tagatagaaa caccgcacaa cttaccactt cttggctcat
    20581 tatacccgga cttatattta tcaacctttt gcagatgatt atgataccct taattttttc
    20641 ttctattatt ctcggaattt gttccgccga aaatttagag aatattaaga aactaggaat
    20701 cagaacctta atttatttcg tttttacaac cttcatcgca gttacaattg ggattacgtt
    20761 agcactttgg ttaaaacccg gaaagtcagc ggtccaaatc caaaccactt tcagttccaa
    20821 agttccagct ccggctgaaa tcccatcttt agataaatat ccagagttat tgatgtcatt
    20881 ctttccgaaa aatccgtttc tatcgatcac tcaaggagaa atgttaaacg taatcgtatt
    20941 ttcaatttta cttggaattg caatcctttc tgtttcaaaa gatttatcaa aaccaatttt
    21001 gacaatattg aattcagttt ttcagattag tatgaaaatt gtacattggg caatggttct
    21061 aacccctttc gccgttttcg gtttaatgac aaaagcgatt tcttctattg gcatagaatt
    21121 gctagttacc ttaggcgttt atatgagcgt cgttttattg ggacttcttt taattattgg
    21181 agtttattcg attatcctta tttttttagc aagaagaagc ccgattgact ttttcactaa
    21241 aattgcaggt ttacaattac tagcattttc aacctcaagt tcagcagctg taatgcccgt
    21301 ttcaattcaa accgcaactg aaaatttagg agtaagaaaa aacatagcag agtttatcat
    21361 cccggtcgga gcaacgatta acatggatgg gaccgcactt tatcagtcag tagctacaat
    21421 atttttagcg cagtattttg gaatcgaatt ggccccagct caattggtat ttattctttt
    21481 tgcgactgtt ggagcatcaa ttggaacccc aagtacccca ggtattggaa ttgtaatttt
    21541 agccacaatc ctttcaggac taggcattcc gacagaagga attggaatca ttttaggagt
    21601 agatcgtttt ttagacatgt gtagaacgac tattaacgtt acgggggaca ttacagcatc
    21661 ctgtgtaatg gataagatga cttgattggg atatcaaaaa tttgtcccga aaagaactta
    21721 acactttgtt acctaaagat ctctcgataa gtattgaaac acgtcataag ttttacaaac
    21781 ttacattcta caacattctt gcaaatatca cggttcctct tactggtata gtagatacat
    21841 ctatattagg aaatcttaat acctatgttt tcatggcggg agctgcttta tccggaattc
    21901 tttttgattt tatgttttgg atgttcggtt ttttaagaat gggaaccacg ggtttaactg
    21961 cacaggcagt aggagaaaaa aatgaaaaag aatctatttt cattttggtt cgatcaattt
    22021 ctttagcttg ttttttcgga gcgatgattc taattttttc tccttggatt cgagaaattg
    22081 gatttcaaat tttggaagga agttccgaag tcaaaatggc gggaatttca tactttgacg
    22141 ctagaattcc gggttcgatt gcggttcttt gtaattacgt ttttacgggc tggtttttag
    22201 gaagaggaaa gagctcggtc gtattgattg caaccgtagt tggaaacgga atcaatgtta
    22261 ttttagatgt ttggtttatt ttcaaattag gttgggaagc ttatggagca ggtttagcca
    22321 caagcatcag tcaatttgga atgttgttaa tttttatatt tttatttttt atagaattaa
    22381 aaattcagaa tattccaaaa ttcttattct taaataataa aaatttattt tcagtccaag
    22441 gtttttcttc tcttctccat ctcaataagg acatcttttt gagaaccttt tttctgatta
    22501 ttacatttag tatatttcga aattttagtt cggaagcggg tacagagatt ttagcgacaa
    22561 attcaatttt gcttcaactg atacttgtca gcgcttattt agtagacggt gcagcgtttg
    22621 ctacggaaag tttagccgga aatatatacg gtaaaaaaaa ttggaaacta cttaaagaac
    22681 ttctttattt agctttttat aattctattt tttttacttc catttttctt ggttctgttt
    22741 ttttgtttcc cgattttatt ttcggaatga ttacaaaaag tgataaggta ttatctctat
    22801 taatggacta tagattctgg ttgtttcctg tattagaagt cggagcaata gcatttattt
    22861 tagacggttt ttttatagga cttacaaaag gaaaaattct ccgtaattct atgttgataa
    22921 gtaccgcttt tttctttttt ccaattgttt atcttggaaa aattcagaag gacaatcacc
    22981 ttctttggct ttctctagtt ttattcatgg ttggaagaac tctaacttta tcctttcaag
    23041 caaaaaagtt ttttgaaaat tctaaactac aaaacgtaaa ctaacatgag tttggcgtaa
    23101 aatggaaaaa agatcttata attaacgtga attcgtggag agatctatga ttctgaaaaa
    23161 aattagaatc tgaacctgca aatttttttc taaaatagga actaccacag aaagcttgta
    23221 aagtcctaaa aaaagttgtc aataaaaggc aggtaaaaat gacaacaatc aaacgttaca
    23281 gtgaagcatt caagaggaaa gtaatcgatg aaatagagaa tggcaaatac aaccagaacc
    23341 aggcaatgaa atactatgga attcaaggtt cagtgacaat ccgaggctgg ttaaaaaagt
    23401 atggtaaaaa tcatctgatg ggtaaaatag tgagggtgga aacggataat gaattgaatc
    23461 agctcaaaga ggcagagaaa aggatacgag aacttgaaaa agcgttatca catgtgacga
    23521 tagagaatgt tctttacaag agtttagtca aggttgcgga gagggattta aagatagatc
    23581 taaaaaaaac tatggtcatc ttgtatccaa gaggccggaa gaactttaga gaaactgaat
    23641 attgcgataa atatatcgga tgcttgtcga tattttggaa agtctcgcca ggcgttttac
    23701 caaaagttca tatctaaaac gagtaaggca ttcatttcaa cagaaggact gcttcttaat
    23761 gaagtaaaaa gaattcgaca tcttttgcct gcaacgggag gcagaaagct ttatgagatg
    23821 ttgaaacctg tcctgcaaaa atattgcatc aaaatgggca gggataaggt ttttcgcctt
    23881 ctgaagaaaa atcatcttct tttggaaaaa caaagaaaat atgcgagaac cacaaattca
    23941 aaccaccctt ttttcaaata tcccaattta attcagaatc tgattcctgc tgaagtaaac
    24001 ctgatctttg tttccgatat tacttacatc agagttaaag acggctttgc atatctctct
    24061 ttaataacgg atttatattc aagaaagatt gtgggattca aactatatcc atctcttgaa
    24121 acagaaggat gtatccatgc tttgaagatg gctcttgcac aaataccaaa gggcaaaaag
    24181 attatccatc attccgatcg agggattcaa ttttgttcga aggattatac cgatattcta
    24241 ctcaacgcag gccacagaat cagtatgacc gaagaaaatc attgttatga aaattccgtc
    24301 gcggaaagaa tcaacaaaac tcttaaattc gaattccggg ttacagaatt cttttaattg
    24361 ttttaaagaa gctcaaatcg ctctcaatca agctattttt ctttacaaca atgttcggct
    24421 tcatcagcat ttggggtttt taactccgga attctttcac cgtgcttcat gatatgtgta
    24481 aacctttttt taggacttta cattttctcc ttcccctcga aatctgacct ctatccacta
    24541 aaatactttt agaaaattag aaagcgactc ctatattgat aatacatgat tactcatcga
    24601 gcatacctaa cagagcttta caataaaaat tagagaagtt aaaaaatgaa ttcttcattt
    24661 tgtttctgtt tcatgaaata gtcgattgaa gcagttttgt taacgccgct atggaatttt
    24721 tcaaaaactc tattactaaa ctctcgttgg aactactgca ttcttagaat tttcctcccg
    24781 gcattaatat aaaaaataat attataaata caaaaattct aatataacat ttccaactgt
    24841 ttatatatct tatctggctc tcttaagaat aaattataat ttttttcctc cgtatcacat
    24901 acatttaaga tattcaaact gtaaaaccat tcacctgtat ccgaatccgt atgcctgccg
    24961 ttatataaga ttcttccgaa ttcattagaa aaaatatcaa gagctttttc atgtaaaaat
    25021 ccaaacggtt tcggagcgtc gagtaaggca ctcctctcat aagtttattc cactgaagat
    25081 ttatgttttg taaaacgatc actttccttt taaacaccgt aacgatgaat cttcttatag
    25141 aaacacgagt aaagaaaccc tttcataaaa tagacataaa ttatctttct aaatgcagaa
    25201 actttacttt tagaattttt tatcgtttta cactgaacac agtttatatt acattattta
    25261 taacttattc aaaagctacg gaatcactct aaaattacct gaatttcagc cggaaaattt
    25321 ttccattctt cagaacctct acttttgtaa aaaacagggg attgaatatc gttccaacta
    25381 tcagctcgaa atagatcgat actttcttct ccctttttaa atacacgaga agattcgtcc
    25441 gaagaaggtt tcacattttg aataggagcc catccaaaac caggaatata aacatccatc
    25501 gtgtctttga aagaaacaga atttgaactt gtaataaaag cagtatattg agaacgaaca
    25561 ggaacacccg aatccaaaag actttttttc aaagaagata tggtatttct aaacaaccta
    25621 gcatcaaaaa ttttatctac gtaataagga tttttctgag tttcaattgg tccgtctttt
    25681 aaaaaaagtt ttaaatcatc tcctactttc tctttttttt ccaaaaattc atccgtcacg
    25741 taataacgga tattttgagt ccgaacttca aaagaatatt ctaatgtttg tttacctttg
    25801 gaatcatcca caccaaggac ttttacaaac gctttttcac ttccgataaa atcctgttta
    25861 aatccggttt gagtcatttt taaatttcga attctctggt gttccgtcgt gggtggttga
    25921 aaaattccaa gagaacctcc cgcgatcgat atttcattta acgaaaaagt taacctaact
    25981 ttcattagac gaatagtttc tccggaagca ataaaacgat ctgtctctac aaaagaaacc
    26041 tttcgaactt cttttccagc tcgatcgatt acaaaaattt tacttcctaa aaaaacaatt
    26101 cctctgattt ctttagaagg tgttttgatg gaaccagtaa tcgctccatt atccggattg
    26161 tatcgataga tatttccatc ggaagaatct gaaacccaga tagaatccct tgcaaaaact
    26221 aaatccctag gttgagcccg atccgttaaa aaacctccga ttaattttcc ggttgctttg
    26281 tccaaaatgg aaatttttcc gttctcttga tctaaaatat agagtaggga attaatactt
    26341 gcaaccccgg caattttttc gatcggaacc ggaattcttt ctgtaacacc gcctgtattg
    26401 ggttctacct ttaaaataag ttttcgtccg gccacaaaaa tccttccttc acgagaatca
    26461 aaattaattc ctgtaagaaa aggaacgttc aatgaaaacg attcttgttt tccatttgga
    26521 tcaactcgat ataaagatct atgtgtagag tctaaatacc aaaaatttgt accgtcgtat
    26581 gtgaaaccgt atgcgttttc cgtaagtttg atttcttgat cttggtcaaa aaccggagtc
    26641 gaaattacga ccagaacaag gattaaagat ctgaataaac cgatttgaga gaagtccata
    26701 tttcctcagc aagaccaggc cgatttatat ccgttccaaa ttggatggga gaaggtacaa
    26761 agatgaagat caacgtaaat aaaatcaaca gaccaccaat ctttcgaact cgatccaatg
    26821 gaaccgccga gtcaggaaca aaaggatgtt ctatttttat gatgaaataa atcaggaaac
    26881 cccacagtaa ccaggaaaaa ttccacagac atagaaataa aaaacaaata aaaagataat
    26941 aaatccaatt tctatatttt tcaccaaaaa cggaataaat cacgtgacca ccatctaatt
    27001 gaccaaacgg aagtaaattg atcgccgtta caagaagtcc aacccaaccc gcctgagcca
    27061 aaggatgaat ccagacgtct tgaatggcag gattaaaagg tcctaaaatc cattgattta
    27121 cgaaaatcgt aaaaatagat tccccaaaag aaatgattcc tggatttcct tttacacttt
    27181 ccataggaac caaagaagac atataaattc ctaccacata acaaggtacg gaaagaatca
    27241 aactcataag aggaccccag atccctatgt caaagagttg ttttttattc cggattggtt
    27301 ccagaattcg aatgaccgca cccatagttc caatgggagc taatggaatc ggtataaaat
    27361 acggccaggt tacttgaata ccgtaataac gggctgctaa aaaatgcccc atctcatgag
    27421 ccaaaagaat tataatcaaa gaaagagaat aaggaagtct aagaaaaaat aattctttta
    27481 aagattcagc cgataagaaa gggatcttga aaaattcact ctgaaatgtg agagtcaaaa
    27541 aggttaatac aaacaaaatt atgtgtgttg aaaatttata ttgtttcaaa tttatattct
    27601 attcttctta gaaagaatcc tctttacatc atatcacgaa ttttgaacct tttccttaac
    27661 agttctcgtt caaaccaaat actttacagg tatgataatt tttaaaattt atcttcccaa
    27721 gtttttgaaa aagaatgtcg aattgtttca gaaaggttaa ttgtagtttt gggaaaatgg
    27781 agattaacat ttgtttgaaa atattaaatt tataaggaaa tatgatcctg ctgctaagtc
    27841 ttacttagaa attgtactct gttatcccgg tttacatgcc ctctggtttc ataaactggc
    27901 tcattttctt tataggatga aactcccttt aatcccaagg atgatcaata ctttttccag
    27961 atttattact ggaatcgaca ttcatcccgg agcaaaaatt gcaaacggga ttatgatcga
    28021 tcatggacac ggagttgtaa tcggcgaaac cgccacaatc gcaaaagggt gtttaattta
    28081 ccaaggtgtt actcttgggg gtactggaaa agaatctgga aaacgtcatc cgtctttgct
    28141 cgaaaacgta gtggtaggcg caggcgctaa aattcttgga aatattacga tcggaaaaaa
    28201 cgtacgcgta ggtgctggat ccgtagttat gagagacgtt ccacacgata gtacggtagt
    28261 cggaattcct gccaaagtag ttcgctctaa aatgccaatc ggcgaagaag gcgaacacat
    28321 gttggatcat aacgaaattc cggacccggt cgctaaagta ttttctatcc tacttgaaag
    28381 aatagaaact cttcaaaaag aagtgcattc tatagataag agcgggattc attccgttaa
    28441 gtcaaacgac aatctggaag aaattttaga tgaatttata cacggcggag gaatttaaag
    28501 atctattttg aaaatttacg attctaaatt atttaacgtg agtttgacgt aaaaaaatct
    28561 gggcgaatcc ggctgtctat ggcagccgga tcgggctctc agctctggtc aagttattgt
    28621 aaaattccag aactagatta aatttttata aaataccaat aacttaacct cgcatcgatc
    28681 cctttcgcat tatgccgaat tcacattatt tagatcaaat aagcgcggat tcattttaaa
    28741 attcacatta tatatttatt atgtagccaa atctgaaaag agcaaaggat caaatcgcga
    28801 agaaaggtaa tattgatacg atcctcttct ttgtctttga gaaaattcga atcattttgt
    28861 aatcgtgttt gagattaaaa agaactgcct taatagcaga ttttctcaaa aaagtgatta
    28921 ctcctaggca tatgaaaata ataccaagtt attaacgacc gaatttgcga aaaaaataac
    28981 gatacttaaa aataccgcaa attcgggact tacgacattt tagaacaggc caaaacattc
    29041 aaatttttga aacaattgaa cccaagtatt ctatttatac gtccgagtaa taattgcgaa
    29101 acaatcacaa tctgtaagaa ctttgaaata taaactctta caatctaaga gaaaccccgc
    29161 aaaaagttac ggggtttact aacgaggaaa caattttttt aaaatttaaa ggtggttatt
    29221 ttttcggaat gaaacaatca attccatcgt tttttaattt cgatttcaac gattccgcct
    29281 cagttctgct tgcgaaatcc cctaactgaa ttacaaataa accatctctt gtaaatagga
    29341 aagttttttc accgtattct tgtccaagat tagatttata agattcagct ctagattgtt
    29401 cccgaaaaac acctacttga accgtatatc ctttaggagc acctttgata tactttccac
    29461 cggcaatcgg tttgttttga taatccgatt tttgaggatt tagtttttca ggttttccat
    29521 cttctaaaag agcttcttca tcgtcagaat tttcgagatc ttcggattct tcgtttgcag
    29581 ctcctccacg ttttactact ttaataccta ctttagcaat acctacatct ttaaaatcta
    29641 aagtatctgc agctttttcg gaaagatcaa tgattctatc ctttacaaaa ggtcctctat
    29701 cgttgacacg aactataact tctttttggt tttctaaatt ttgaactcta atgatggaac
    29761 ctaaaggaag tgttggatgc gcagcagtta gttttgtttt atcaaatttt tctccgcttg
    29821 ccgttggttt accgtgaaac tttgcgccat accaggaaga cattccaact tcgtcaaaat
    29881 ctccagaaga attggttttt tcaggtggtt gagcttttgc atacttttca acactcaatt
    29941 cttcttcgaa agatctatgt gcaggttttt gagaaacgaa atttgaatta gaatccatcg
    30001 gaataatttc tttttcaaaa aaaatctccg acggatctcc agaagcgctg acacttcgtt
    30061 tagactctac cgacgcacaa gacgtaaaaa tgatcagggc ggttaagatt gctatttgtt
    30121 tcatagtttc ctcggtccta ttgattcctt taaacaaatc ggttgatctg gaaaaaacca
    30181 ttacaacttt ttgagtcgtc cgggatagaa atgattccga tagttatact atgacaggag
    30241 cggatataag caaaagattc aaccaggctt tgagcttaga aaaagaaggc aaatatccag
    30301 aagcgatttt actttatgaa ggtttaattc aatcccaacc aaaataccaa aagtcttatt
    30361 taaatttagg agcgctttat tctaaacaag gtaactccaa aaaagcgatt gagatctatc
    30421 aaaaagccct acaggttgga aaatcacctg aactttacta taacattgga atcgaacttt
    30481 atagaagtgg tgaaacagaa actgcaattc gatctcttaa aaaatcttta gaaattgaaa
    30541 agagattttt aaagtcacat attctacttg cgtattgtta tagacaactt gagaaggatg
    30601 ataaaacaga actttatctt accaatgcaa ttcggttaga tcctaaaaat cgaatggcgc
    30661 ttacagctct tgcaactcta tattttgaaa aagaacgttg gaaagagtgt cttgaagcgg
    30721 ccaacaaagt aagcaaactt tttccgaacg attctagaat gcaggtgctt ctttctgaag
    30781 ttcatactcg tctaggaaat tttaaacagt cttttgaaat tcttaaacaa gcgacttcac
    30841 aatcgaaagg atttactcgt ttttcagaca caatcgaaga attcaaaaaa aatccagaag
    30901 aagcagcttt ctttgattca ttagaaaaac ttacaaaaaa taaattgaac gaatttcgat
    30961 caaaatttga aatgagtcag gaaaatccag aagacttctc tcccccaaac cctcaggatg
    31021 cacttgatct ttctttgatg tatttattcc atggtgacaa agagcgagct ctaaagtaca
    31081 tgctctatgc acaaaaacaa ttggaagaat cagattcaca aaacgatgtc tgattttgat
    31141 ctattcaaaa atgaatttta gaaaaacgtt aagtattagt ccctacattt ttgaatgata
    31201 agatgatatt ttatagtaag acaaagttgt ataagagttt tcatatttta caacatttaa
    31261 gaaacaacta cactaaactt aaaaaacgat tttttttatc attcgttcgg gtaagacttt
    31321 tttcattaaa gatctgttgc aaaattcaga aaatgtggga actcatacgg gaatttacta
    31381 tcgaaaaaat aattcaaaat tgtaaaacga gcattatgag acgtaatctg tgggaactac
    31441 cacgtttttc ttttcgaatt ttaagacgca ccttaccatt ttttatcatt tccctttttc
    31501 atttttgtat ttatccaatt cgagaggcgg aagtcttaga aacggatgtt tcatttttat
    31561 atttgaactc tactgaattt ccacaaaacg aattagaaaa aatgaattcg atttggaaag
    31621 taagaaagct tagagacaaa ggaactacag cggaagataa aaataatttg ggaattttat
    31681 ttgcaaaaaa ttcgcttttg gatgatgcag aatcgttttg gaaagagtgt atgaaaattt
    31741 cagaatcaaa tccagtatgt ttttcaaatt tgattcgaat gtattattta atcgatgaat
    31801 acgaaatctc aaaaaaagaa atttctattt atctaaaaac tgcaaaaaaa gaacaaattc
    31861 agcaggtcaa aaaattactc acaaatcaga atcggaaaga agaaaccatt ttacttttag
    31921 acgttcaatc taaaatccca ggtatggaag taatatcttg ggacgaattg agtacatatt
    31981 ttctcgaaaa acaagattac gaaaaagcgt atttttattt ggaaaaaatt ttagaaatca
    32041 atccatatca taaaaacgct cgtgcttcta tggttctttt agctcatgat ctggaaaaat
    32101 gggacgatct tttaatgttc gcaatgaatc ttaattctac ggatgataag attccggatt
    32161 taaattatta tattgcaaaa gcatattatg aaaaacgaaa ttactccgaa gctctggagt
    32221 ggattcgaaa atcccccgaa tccgaaagag aaactctttc gtttatagaa ctctggaaaa
    32281 aaattttact ttcggtaaat ccgaactcgg atttacatcc gattcttact tatattaaaa
    32341 aaatgcaagc caagggtata caaattaaag aagaagacgt tctgccaact ctcaatcctt
    32401 ccggaaaaaa aacgatcgaa gatattaaag taggaagata aatacttaaa actataaaat
    32461 aaagcaccca gtattctacg ctgaaacagt attttgtaat agaaatttac tgcatgtccc
    32521 aacgtgagtt tggcaaaaaa tctataattc tgaaaaaagc tgaaatctga actctacaga
    32581 ttaatccttt aaatgcagaa ctaccgcaat ttataaaata gaagtttata acacttgaat
    32641 ctgtcgtatt caaattcaag tgtgggaact accgcaaaac ctaggtttgt ctgtaaaatg
    32701 acgtggaaac aaactactgc aaattacgat ttttaggagc aaattctaaa attgtaggaa
    32761 ctcatacttt tacttttaga aaattttttt acaccgagct cacgttaaaa taggatttaa
    32821 attttgacga tgaccgcaaa acagcaattt tgtgcaaaaa tctgattaat gattctttta
    32881 tatttcatag tagttcccac aatttacaaa gtttaactgt aaatccatga tttgtgagag
    32941 ttcccacatc tattttttac gaaaaaactg actaagataa aacggatttc ttagatcgaa
    33001 tttactttaa ttttacttta tcgaaaaact tactactcag cgcataaaaa taatacttat
    33061 gctgatgtga gaccttcttc caaaaattaa caaatccgga ttaaacgcca ttttttgaaa
    33121 acttccacat ccttgataaa atcgattatt aattttcgat actgttttta taagtcaggt
    33181 agtaaactgg ataacctaaa cgtctcgctt cctcattgaa gccgaacgga ttttgatcct
    33241 gccataacaa ttacttattc attaaattcc aaattttcaa agcttgtttt aaatttttag
    33301 gttcatgagt tcggatatat tctacatttt gaatacataa ataaagttcg gcaattacgg
    33361 taggaatttc tctttcttct actttcaaac ctccgagcgc gtttcctaaa aatgattttt
    33421 ttgtaaccga aaccatcatc ggagaaaact cttcctggag agttttaatt ttttttaata
    33481 cttcaaaact cacctgaaaa tcagaactga gaaaaaaacc cattccagga tcaaagatca
    33541 attgctcttg tgcaattccc gcgtttaata aaattttttt tctttcacga aaaaaccgta
    33601 caatttctaa aattacatta tctggtgtta gatgtgattt tgtttccgca cgattggaat
    33661 gattatgaga atacatcaaa ataaactttc gattggttct ggcatatttg gaaatctctc
    33721 gaatagattc ttcatctaca aaacctcgga tatgattaat aaattccaca cccgcagata
    33781 aagaactagc aattacttga gattgaaaag aatctacgga aatacgaact ccttttgcaa
    33841 ccaaattgga aattaactcc ttcattctta tccattcgat ttcgggaccg atcaaacttg
    33901 cttgaatatt agaagactga gcgcctatat caattacatc tgcgccttgg tttaacagag
    33961 aatttgcttt ttcagaggaa gatttaaaag taagatactt tcctccatcg gaaaatgaat
    34021 cttcggtaat attcaatacc ccaaagatct ttgtagaata acttgaagaa ttcgaatctt
    34081 gtttactttc catctttaaa aacttagata taagaccgat actctaagta agatcctgaa
    34141 tttaaactaa aaacaataat ctttatattc ttttcggagc gggttcatgc gtcctttttc
    34201 taaattaatt tttattctgg ccttttgtat ttttttgccc gttttctctc aacctctacc
    34261 ggaccttccg gaaaaacaat ttggtcaacc tcttaataca caaaacgatg aatacaatcc
    34321 tatagtaagc ccagatggaa gatacattgt attccagtcc aaccgtccag gcggagaagg
    34381 aggaatggac atttggattt ccgagaacat tcgcttttta gataaggaga taccagcaga
    34441 atggactaaa cccgtaaaca tgaatcaaaa tatttgggaa gaattaaaac gtccaccagc
    34501 tgctggagtt cgtaaaccaa atctattcaa ctctaacgcg tttgaaggtg gaatttcaat
    34561 tcttttcgat tctaacaacg cgccttcgga aatttatttt acttctacaa ttaaccttgc
    34621 tgttgggcgt tccggttttg aaggtttgaa tatttataga acaattaaag ataaaaaaac
    34681 aggaagatgg acagacccag aacatctcag tgaaattaat tccaacttca atgataagat
    34741 gcccgcaatt tctcccgatg gaaatttttt gatcttctct tcggaccgtc cggggggtta
    34801 cggtgatttc gatctttgga tctcggttcg taatccaaaa aacggaagtt ggtcccaacc
    34861 taaaaattta ggttctcccc tcaactcttc cgaaagtgaa attcttcctt tcattcatca
    34921 agacggagaa caactttatt tcagttctaa tcgagaagac gaaagaaaaa aatttaagat
    34981 ttttagaata ttcttaaaat ataaatctgc tctagacaac atgttagaag acgaagaaga
    35041 aaccgaagaa actcctacaa ccaaaccgac tgaaatttta attcctaaaa ttgatcaatc
    35101 ttctttatta cttcttccca aaccgtttaa cactgataag tgggaaggtt ttgataacga
    35161 aggaatcagt tttgacaaag acggtatctg ggcttatatt tcttccaatc gttctggtgg
    35221 agaaggtcaa tttgacattt tccgctttca agttccggaa tctattcgca actcctatac
    35281 tttaaacttc aaaggtctag ttttggatgg ttccgaaaag acaatgattg gactagattc
    35341 tactttaaaa atttatgatg gaactaaacc ggctaacgta atcacttcga aaagaatcgg
    35401 aggagatctt agcaaaggaa aaccttctaa ttttgcaaca actcttcaaa ccggaaaggt
    35461 ttataaaata gaaattagtt ctcctggctt tcatcctcaa gaggatattt tggatttaag
    35521 aggaaacata ggtaaaaatc gaaaagttta tagaacctac gttcttttac caattcaagt
    35581 tggagaaggt aaaacggaag aaacaaaaat agaacaaccc atagagaatc aaaaaccaaa
    35641 ttctgccgcg ttgaaagtca tcgtagcaga cgcatctaca aaacaaatca taccagacgc
    35701 taaagttact ctttttacac ctatgaaccg caaaggagaa tctcttgtcc aagatgcgga
    35761 taaaaaatct tttcttatta aaaaattacc agataacgat tttgaattat ttgcaacagc
    35821 ttcgaaatat atttctgaaa gtatcaatat tattcaaaaa aatatttcca aaaatggaac
    35881 tgtaacaatt tatctgaaag cagaaagcga cgtagatccg gtttataatc tacgagttta
    35941 tttcgaattt aataaaacaa aaatcacaga agagaataaa aagttgctag atcctcttgt
    36001 aggctatctt ttgaaaaatg cgtccgataa aattgaaatt gggggacata ccgacaacgt
    36061 agcctctaag gaatataaca caagattgag tgccaaaaga gcccgtaacg tttacgagta
    36121 tcttctttca aaaggaattc cggagaaaag aatgagaatc agggcttatt ggtattcaca
    36181 accggatgca gacaatgaga cagaaaccgg aagagcaaaa aatagaagag ttggttttag
    36241 aaagctctga ggagttttca tgagcgtaca atttcaaacc cacatgcaag ctcaaagatc
    36301 ttgggaaacg atccaagatg tgaataagat aaagtatatt ctcaaggaat atattcattt
    36361 tcaaggtcta ctcgttaaag aatctccttt tcatcaggaa ttaaaaccga tggaaattag
    36421 agaagacggt actttcattt ttccaattga ttccacttta acaaacatca acgacgaact
    36481 tgtactttat agaaccctct ccaaacacat agagatcagc tttgacgtaa tcgaaaaaac
    36541 cgacactcag attatatgca aacctctctt tgcaaggatc gcaaaagcaa aaagaatgtc
    36601 tcctcgtatc gaaggtttga tggggaaagt gatagctcat aaatttttaa ttcctagaaa
    36661 agaattagat attgctaaag ttctagggac ttccggacaa attatactta acgatttaaa
    36721 tcgaaaagta aaacagattt atccttcttc taagctagta ttcaattctt ctaaagaact
    36781 ttctccagaa gaagaattag taaaaaaata taaaaaaccg atttatatcc gtgatacgtc
    36841 cactttggat tcaaatccag aaggggaatt tgcaaactta gatttactcc caatcaaaga
    36901 aactctccaa gaggaattga ttttagaaga aagacttcgt tttttcaaaa gcagtaaaac
    36961 tcgttctctt cttatctatc ctatcctttt taaaagtggg ggcgaaactc aaatatttgc
    37021 gatgggagta atcgaatcga gtgaaggccc gatttcggac caagtcgttc ctctttacaa
    37081 agagatggaa gaaattttta attcaagaat gggggattca aatacaaaat ctctggataa
    37141 gagacaaaac attctgaata tatcagaagg cggaatccta ctcgaagtaa ccgatccaga
    37201 attgattcaa tcttttttgc acaaaccagt ttttactgcg gacattactt ttaagatgca
    37261 agcccctctg cggtttgcat ttcacatccg acatatttcc caagtcggag aaatctatca
    37321 cgtaggcgca gaaatagttg gctccaacga tgctaaggca aatatgactc tattgaagaa
    37381 aaatatgaac ttcattaaga ctcagtaatt tgccttggaa aatcagaaaa actttttaac
    37441 cacagctcct tacaagggga ccagagattt ttatccggag gatatgagac ttcggaactg
    37501 gatgttttcc gttatgcggg aaaccgttct ctctttcggc tacgaggaat acgacggtcc
    37561 tattttagaa tccttcgatc tctacaaagc taaaagcgga gaagaaatcg ttgaacggca
    37621 gttatacgat tttatagata aaggagaaag aagagttgca atccgtcctg agatgactcc
    37681 tacgctcgca aggatggtag caggaaattt acgcaatctt cctaaacctg tacgttggtt
    37741 ttctattcct aatttatggc gctacgaaca acctggcaag ggtagactca gagagcactg
    37801 gcaattgaat gtggatcttt ttggagtgga ttctcatcgc gccgaacttg aaattctttt
    37861 gattgcggat tcgattttaa aaaagttcgg agcaccgatt ggaagttatc aaatcaaagt
    37921 ttctcataga aaacttttag atagtttttt aaaaaattcc ctcaaactca atggcgatca
    37981 agttcacggg gtttctaaac ttttagataa aaaatctaaa atttcttctg aagctttcga
    38041 aacagaaata aaaccttttt taaataattt taaagaacaa ttctccctga ttgaaacgta
    38101 tctcaattct aatttagaaa cagtttctaa gattccagga atcgatacaa attctgttta
    38161 ttttatccaa aatttatttc aagagttagg cgaacttgga atcgataaac agttgttatt
    38221 cgatccttct atcatccgag gatttgatta ttacactggt tgtatcttcg aagttttcga
    38281 taccaatcca gaaaatagaa gatccttata cggtggagga agatacgata atctcatcgg
    38341 tttgttttcc aaggaacaat tatccggaat cggctttgga ttaggcgacg taacactgaa
    38401 aaatttttta gaaggccata atctaattcc agatctaagt agagaaaaaa ccatttttct
    38461 tccaattatg aatgaatctc tttttgtaga tactttcaaa ctttctaaag aactccgtga
    38521 aaatgaaatt ctcaccgaaa caatgttaga ttccgcaaaa atcggaaaac aaattcaaat
    38581 cgcagaaaaa aaaggttatc gctacgtatt gttccttgga gaatcggaaa tccgcacgga
    38641 aacggtccaa attaaagact taatttccgg agaacaaaaa agccttccaa gaaaagggct
    38701 ttcggatact cttaaaaaag actttcaact ttgatagaca ttgtagatca aatcgatttt
    38761 tcactctcta cttggattcg gacaaatctc cacaatccta gattgaatcg tattctttcc
    38821 aaaatcaacc gtggagaagt atttctattg atactccttc cttttcttta tttgaaaaat
    38881 gaccttccaa tcgtttggta ttgggtttta ctttttaccg gtttaatcac ctatgcaaat
    38941 gatcgttttg tgctttttct aaaaaagctc atcgcaagaa aaaggcctct tatcacgatc
    39001 gctggaaaag ttgattctaa cccggatatg aaacactcgt ttccttccgc tcacgccgcc
    39061 aattcgatga cagctgtttt gattcttgta ctgttgttta aattttctcc ggccctgatt
    39121 ttaatcagtt ttttagccgg agtaggaagg ttactttctc ttcatcactt tgtaagcgac
    39181 gtgatcggag gttggatgat cgggacgatt ttcggttttt tcggcttatt tcttggaagc
    39241 gctcttctta ggttttgctg ctcctgactt agatcccaaa gcgtctaacg taagtttatg
    39301 acgaacttca ccctggtaag taattgtagt cgaagaaaga atttcatcat ttagatctaa
    39361 attgattttt ttatccttaa tcaacagttt aagaaaattt aaaacgttct tgctgaacat
    39421 tttagatgcg tctgcaggaa tcgaaccagc aagattttta tgaccgatca cggtaactcc
    39481 ttttggagta actacatttt gtccatgttt tgtatattcg cagtttccgc ccatagaaga
    39541 agcaagatcc acaactacag aacctgattt catattatct acgatctttt tagtgatcaa
    39601 taatggggct ttttttccag gaatgagcgc agttgttatg attacatccg ctttttgagc
    39661 gtatttatcg atcgcttctt gttgacgttt tttatattct tcggtttgtt caaccgcata
    39721 accgccagca gcagcagaat gggaagcacc ttctacttct acaaacttcg ctccaagaga
    39781 atgaacctgc tcttttactt ctggtcttgt atcgaatacg tctactaccg cgcccaatct
    39841 tctactagaa gcgatcgctt gtaatccagc aactccggct ccgataatca acacggaagc
    39901 aggtgtgatg gttccagccg ccgtagtaag cattggaaaa aatctggcta aatgagaagc
    39961 cgcgagcaat accgctttgt aaccggcaac cgttgcctga gaagaaagta cgtccataga
    40021 ctgggctctc gtaatccttg cgattgcatc taaacttaaa acttctacct ttttagaagc
    40081 aagtttttga actgtttgtg cattcatcgc aggttggaac attcctaaat aaatggttcc
    40141 tggtttcatt tttcctaatg ttgtaggatc ggcaaaatga atacttacaa tgatattgga
    40201 cttattaata acatcttgac gagatacaag acttgctcca gcttttttat aatcttcatc
    40261 atgataataa gattgttctc cagcgccttt ttctacgagt acagtcgccc cgactttttt
    40321 aagcgcatct acaatgtctg gtgtaacgga tactctcgtt tcttctttag attcttttag
    40381 aattccaatg ttcataattt attcccggtg atcaaatagt gcttccggac tggtcggtaa
    40441 agtacgtcca gaatttcttt gtgtaaattt aatccaagtt atttttaaag tattcgatgg
    40501 ttttccgaat tccttccaca agagaaactt tcggttcaaa tccaagttgt tgtttggcaa
    40561 gagtcaaatc tggttttcta cgcgctggat catcttgagg tagcggctta tgaacgattt
    40621 tagaagaaga accagtttct tttaaaacca actccgctaa ttcacgaact gtaaattctc
    40681 cgtcgtttcc tagatttact ggtccattga aattttcggt gttcatcatc cgaacgatcc
    40741 cttctactaa atcatccaca taacaaaaag aacgtgtttg atctccatct ccgtacaatg
    40801 ttatgttttc tttttttaga gcctgaacga tgaaattact aaccactctt ccatcgtctg
    40861 gtaacattct agggccgtat gtgttaaaaa ttcgaattac ccgaatatca accttatgat
    40921 ttctctgata atcgaaacaa agagtttcag cgactctctt tccttcgtca taacaacttc
    40981 taattccgat cgggtttacg tttccccaat acgtttcttt ttgaggatgt tctagtggat
    41041 ttccgtaaac ttcgctggta gaagcttgaa gaattcttgc ccctactctt tttgcaagac
    41101 cgagcatatt catcattcct aaaacgtttg ttttgatcgt tttgatcgcg tttgattgat
    41161 aatgcaccgg acttgcagga caagccatat tataaatctg atctacttca agtttgatgg
    41221 gatcagttac atcgtgtctg ataaattcga acttagaatc atttaagagt ttttgaatgt
    41281 tcttctttct tccagtatgc aagttgtcta aacagataac ttcgttgcct tctttcaaaa
    41341 gcctttcaca cagatgagaa ccgataaacc cagccccccc tgtgatcaat attctttgtt
    41401 ttttcatagt tcttcttttt ctaaaaactc cgctggtagc ggttttccgt ttagatccaa
    41461 ccctttactg aaaaaccatt ccataacttc gggagttact tctccaggaa atggagtttc
    41521 cttattttcg ttttcgaaag attggaaaaa atcgttttgt tggaattctt gttccggaac
    41581 tacgatttct tctgattgga aaactttttt aaccgatacg aatatgatgg ataagctaaa
    41641 aaaagaccaa aggagagcaa tcaaatatcc caaaacgatt accgattttg gaactacctg
    41701 agaagaattt gctcctgtta tccaggccgc cataatccct gcgtctgtgt atgctatgtt
    41761 tccggtaaaa tctaaaaggt catataaact ataaagggaa atacttgttc ctataaaaac
    41821 gaggacaaat cgattgattc taagattaaa aagcccaagc aatacaaatc ccaaacccca
    41881 aaaaattcca gtatattgtg cgaggtttcc aggtttggaa taagagattg tcatcagtaa
    41941 aagaatcgtt ccaaaagaaa tcaaagtggg gcgtatcatc tttccagaaa aacctcggtt
    42001 taataaaaaa ccccccatca aacaagatcc taaatatcca gcggatacta caaaaataaa
    42061 aaatccactt cctgaacttg caatggtttc tccggattcg tttccgtgaa gttcgatcgt
    42121 atgaacagaa ccaccggtta ataaagcagc gatcgcgtga ccgatttcat ggataaacac
    42181 gataaaatct tttagataac ctacaagatg atgatcccaa aaagaaaaaa gcgtgagagc
    42241 tatagatata aaaatcgtca gtctgagaaa tcgatttccc atcgatttag ttatcggcag
    42301 tttcttttat ttccaaaaga atttagagtt ttcccaaacc ttagaatcaa tcgtctttga
    42361 atttcaacaa tgtggtagtt cccacaaaaa ccgtcgtatt tgaatgactt atagtttttt
    42421 aacattcttt tgttaatgtg aatttggcgt aaagaactca cgattctgaa aaaagttaga
    42481 atctgaactt tacagatcaa ttcttttaat gtgggaacta ccactcattt ccatttagaa
    42541 tttatacaat tcccgcctgc ctgagtttga gaaatcatat ggattatcca aaacaacttt
    42601 aaaacgtaga aactaacaca aaacttaggt ttgtctgtaa aatgatgtag gaactcttac
    42661 aaatcacgat tttacgaaca aattctaaaa ttctaggaac tactcttaga aaattttttc
    42721 ttgcgccaaa tccacgttaa acattcattt tttatagtta aaattcgacg agagttccac
    42781 atttcaaagt tctaccgtaa attatagatt tgtggtagtt cccacattta ttgtgaaact
    42841 cagcaaacac cttctatggg taagtgttta aattttggga cggccttcaa gaagtcttaa
    42901 aatgttttaa gatttcgtac aacttagccg ctttacgaat ggattcgtcc acgagttgtt
    42961 tgatttctcc ggatgttctt gcgatcaatt ccgaactttc cgcgatgttt tgcatggata
    43021 aagaaatttc atcggaagcc gttttttgaa acccggaaga ttcgcttacg gtttcaccga
    43081 gttgattgac ttgatccgta ttctttctga tttctcccaa cttttccgcc tgagcaaata
    43141 aagatgctct cacaatcgta gcggaagaat ttacttcgcc tatataatcc gtaagttgtt
    43201 taacgatgga taaggattct tgaaatttct ccgcgcctaa attaaccgcc tttgtagtgt
    43261 tatctattag attgactatg tctttgatag attctctagt ctgagaagct aattttgaaa
    43321 tttcttcagc caccacacta aaacctttcc cagcttctcc cgctctcgca gactcgatgg
    43381 aagcgtttaa cgatagtaga tttgtttttt cggagatcga agtaataatt cctataatat
    43441 ttgaaattcc gttcgaatat tctttgattt cgttcattgc tagaattgct ttttcaaaag
    43501 ttttttcact ttgagaagcc ttttctttta cagaagaagt ttgagaagaa agattatcca
    43561 tagatttaga tacgttttga atcgactcgt ttacttttcc gattccgtcg ttaattgcgg
    43621 tcagacctgt agattgtaaa tgaattgatt ttacaatttc atctaacgtt gaagatagtt
    43681 cgtgagaagc agacgctgtt tgttccacgg aagcggcctg attttgtgtt ttagattgaa
    43741 attgttcact cgactgagaa agatattgat aaagttcctg attcttttca aagttttctt
    43801 taatttgaac caacaacccc caaatactga ttacaaaaac tctaagacta gaacgaattt
    43861 caaatatttc ggaattccct tttttttctg gaatttccat gaggaaatta ccagatacaa
    43921 tttctttttg aattgaaata atttctcgaa tctcttttcg ataatttaga attgtattga
    43981 tcaaaaaaag aattcctaca cttccgcaag aaactcctaa cataggtaat acgatcatac
    44041 catttcgaat ccattcgaaa tttgcgaaca ataagggaac gaaaacaagt aaggcatata
    44101 ctataatctt tccggaaagc cccagttttt tgaataatat ctgaatacct tctcttaatt
    44161 tccaaagaaa tgattttgta ttttttagtt gagagaataa aatttccgcc cttctgatct
    44221 gattttcagt cgctttttta cgaacggaca tataaccgga aatcacacct tcgttcatta
    44281 ccggagtaac cgtagcatct acccaataat aatcacctga cttagcacgg ttttttatga
    44341 ttccactcca aggatttcca tcttgtatcg tttcccacat ctctcgaaaa atttcggaag
    44401 gaacatccgg atgacgaatt agattatgag gctcgcctaa catttcctct tcggaaaacc
    44461 cgctgatatt agcaaaatcc tgacttacat acgatattct tcctttcata tccgtacgtg
    44521 agattagaac tgaattgata ggtattgtta tttcttgact tgtaatcggg aaattttttc
    44581 tcatgatccg ttacattaaa aatgaacctc gagtatttaa aacaagaaat tcaaataatg
    44641 tttcaaaaga aaaaaatata agatgaccgt ctcgtcaaat cgaaaatata tagaaaacga
    44701 tcaataaaaa ttgaatataa ttttattaga aatcacctca aaaatttatc gtttttattg
    44761 catttaagtt tttaagacaa atttttgtct ctggttaaat tttatctcaa aaattcattc
    44821 catcacttaa ggacatattc tataaaatct taatgtttta gtttatattt aaaatttgaa
    44881 ctttaaataa tattactaat ttctataaaa ttgagtaccg taaattttta ttgcgaacct
    44941 tattccaacg taaaacgcta ggtacgttat tagagttgtt aaaaaattaa ttctccatct
    45001 tgtttctatt tcatgaaatg gtcaattgaa gcagctttgt taaatgcagt tatggaattt
    45061 ttcaacaatt ctatcataca acttatagaa atctattttg agtttatccc aaaaaccgtc
    45121 caatgtggaa ctacttacta cgaaagttta atgagtttag atcgctcgaa agctcacaaa
    45181 tttctaaatg cgacttaatt tgtaggaact actatatttt attaaaaatt tctaaagaat
    45241 gattgcataa aattttttga ggttttggga caatctcttt atataatcat cataaaatta
    45301 gtagcacttt actttttcgt agattaaacg atcttttcaa aaacaaatag aatataagaa
    45361 tttttctact ttagagttat acataaatta ccacgatttt tattataaaa cttgtttgaa
    45421 cacaaaatat tggtactctg ttatataact ctctgtaacg attttagtcg ctttaaattt
    45481 tatgaaagaa ccgtttttaa aaatataaag ttttaaaaca aattccaact tttgtataaa
    45541 accacatgtt ttatattcat cacagtaaat ttattttata gagattccca gtcattctat
    45601 atgaaaatct aaataaaact tccctaggaa tcttgccgta ccaatcgaca gaaaaaggat
    45661 gggtttatga gcgttaaact ttcgtttttg atttcgggtt taattcacac tttattattt
    45721 cttttttatt ctataacttt tctaaaattt tcaaagatag aaaatttaaa aattcatctt
    45781 aaaaaaggaa ccactccaac agtaaccctc agctttttac aagatggttc aaataaaaat
    45841 tcaaagtctt ttatgtctga aaatttgagt aacgaaggaa ctttaagaaa ggaaattgaa
    45901 aaatttaaaa acgaaattca ctttccacaa ggcgctctgg atcaaagact ggaatcggat
    45961 tgttcttggg aagtaagaat aaagtctgac ggaaaagggg aaattttaag aaccctccaa
    46021 ccctgtaaat attcgatctt tgaagtcgaa tttaataggg ccttaagaac ttggaaattc
    46081 gatcttaaag agggaacaaa cctgatcatt ccggtttcct ttaaaatata tgatagagaa
    46141 ttctgacgtt aacgaatggt atgttcttta taccaatcct aggtccgaga aaaaattaaa
    46201 acgattattc caagaaagga agatcgaatg ttttcttcct ctcatttcta aaaagaaaaa
    46261 atggtccgat cgttggaagg ttatcgaaga accgatgtat ccttcttata tctttgtaaa
    46321 aatttcattc tttaaagatc gagttagaat tttacagtta cctggagcac atcattttgt
    46381 attttactta ggtaaaccat acatcatccc ggaagaagat cttggtttag tacgaacttt
    46441 tttagaaacg tatccagata aaatccaagt tgaaatccaa gaaaaacttt tgccgggtaa
    46501 aaaggttctc attcaagaag ggccattcgc cggatttaaa gccgaaatta tacaaagaaa
    46561 aaatgaagaa caaatcgtcg ttaaattccc cggaatgaat ttggtgacat cggtaactct
    46621 ggatataaaa acgttaaaac tggaggaaac tcttggatcc aatttttgaa aagatagaaa
    46681 aagcaatcga taccgaaata gaatccattc tttactttag aaaaaattta gatccatcta
    46741 ttaaacaagc aatcgaattg attttagaat gcaaaggaaa attaatcgtt actggcgtag
    46801 gcaaatcagg agacgtagga aaaaaaattt cttctacttt atcttccaca ggaacacctt
    46861 ctgttttttt acatcccgca gacgcagctc acggagacgc cggaatcatt tcgtgtgaag
    46921 acattatcat agccatcggc aaatcaggtg aaagtgagga attactaaat ctaattccaa
    46981 caattaaaaa tataggtgca aagttagttt cgatgacggc taacgtagat tctaaacttg
    47041 caaaagaatc agacgttgtt ttgatcacgc cagttttaaa agaagcctgt cctcttgagc
    47101 tagctcctac atctagtacc acgattgctt tgattttagg agacgccatt gctatgtgtt
    47161 tgatggaatt gaaaaatttt aaaagagaaa attttgcgct ttatcatcca gcgggcagac
    47221 ttggaaaacg tttgagtttg aaaatagatg atgtaatgag gaaagataaa gatttagcca
    47281 aggtattacc ggatacaaag ttagaaaata tactcacgga aattacagta aaaagacaag
    47341 gggccacggg agttatagat ttaaacggaa cacttttagg aatcattaca gactttgata
    47401 ttcgtaaaaa actaaaagaa ggaaaattgg attcctcgat ttcggcagaa caattgatga
    47461 acccaagtcc tactatgttc ctatctggat caaatgctta tgacgtttta aaacaaatgg
    47521 aatctaggcc taatccaatt tcagtcgctc cgattgtaga taattccaaa agactgattg
    47581 gaatcgtttc catccacgac cttttacaaa aaggtctttg atttatgaat cagcgagaat
    47641 ttaaaatcgt tcttacgatt aacgaagacg aattcttttc tcttaaaaaa catccctttt
    47701 gtgatcgaat tgaaattcgc ctcgacttat tttctcctaa aaatatcgga caaaacttag
    47761 tagataaaat cgaagaactg aacgcgaaat gtattttcac ttacagacaa ccggaagaca
    47821 ccgatcaagt agcatttgca aaaaaagaag aattagattt ttataaaata atttccaaaa
    47881 ttgatcctaa agttcattat ctggatttgg aattaaatcg ccctaacgat ctttttgaat
    47941 cgaacctaga taaaggtttt ggtctggttc gatctgttca taaattcgac ggaattttat
    48001 cggaacagga aattagagat tggattaata aagattttta tttaaaatca gaaaaatata
    48061 aatcaattct acctttagtt tataaatttg ctgtattccc aagctctatt cacgaattaa
    48121 ctaaatttct ttcctctttt agaattgtat caaatgaatt cagaaaattg aatatacttt
    48181 taacaggaat ttgtatgggg ccgttaggaa tagtttcacg agtatttccg gattcttttg
    48241 gttctatttt tacttattgt tgtttgaaca accccaaagc tcccggtcaa gtcgatttag
    48301 aatctttaat ccaattacga aatttataag tttatctcca aaatttttgt gtaaaattac
    48361 acgagttcaa cttaaggaaa ttcatttttc tgaaaaaagt tgaaatctga atttaaagac
    48421 gattcctaaa aattgttgaa gaattaattc tccatctgtt ttctttgaat tgaaatggaa
    48481 aattgaaaca attttgccaa ttccactatg aaagtttttc aacaactcta atataaaatc
    48541 taggtcttat ctaaagcttg attattattt tgatttgttt ctttatcaga gcctttagtt
    48601 tccaaaaaag acttaaaaga agatttttct ttaaaccgat caaactcttt ttcttctgct
    48661 gcagtggacc aaatcgctgg ttttatttct gctgctttac gtatgtattc catggttttt
    48721 tcaagattgt ctttattcgc ataacatttt gctaataaat agtaagcccc cgaagaatta
    48781 tttacttttt ccaaaagcaa aatcgattga tctatctttc cagtataata ataagctttt
    48841 cctagataaa aacgatattc cctttcctct tcctcagaag actgaacgga atgaaagtaa
    48901 cgaagagcct tttcatattc tccacgattt gtataataac gggctaattt taaaattcca
    48961 tcgttataaa catctggaag atttttaaat tccggatttt ccttttccaa cttagaagcg
    49021 atttccttta aaatcgtata accttccgtt tcttccttat tttgaatttt acaaagagct
    49081 aagtacatcc gaatttcatg agttctttca ccaaattcca gcgccttctc tgcggttttg
    49141 attgcgtttt cgcaatcctt aacttcgtat ttgagtttag ttaatccgat caaaggttga
    49201 accgtattat gagctgtata agattttcta taatatttag ccgcttcttc ataatgtttc
    49261 atcttatgat atgcaactgc ttgatttaaa tttgcataat ataacatttt tgcattatcg
    49321 tttccgattt tattttcgag tttatccaaa atacgaagag cttctgaata tttttccaat
    49381 cgaatcaaaa ttactccgta tttgtaaaga taatcatgtt tctcaggaaa gtcttttaca
    49441 agtccttcta gtaaagtttc tgcctgttga aattttttat gattcgcata aatgagagac
    49501 aaattccaac gagcagatgc gtcgttcggt tcctttttta gaattttaag atattcttct
    49561 tcgttacttg gtccagcggt ttccgtttct tctgaatgtt ttttagaatg gtgatgtact
    49621 acgtgatgac ctgaagaaag cctttcttcc gccgtagatc taattttttg aatatgcgat
    49681 agatcaggac taatttttaa aagtcgattg gaataagaaa ttacttcgtg ataatccctt
    49741 tgataattaa aatagagaat aattttttga taacaattga ttagatcttt tttaggtaaa
    49801 ctaagactca ccgccttttt aaaactttga atggattttg gataatctct tctatattcg
    49861 tagatataac ccatatacat ccaagcttcg ccagaagtgg gattagcatc gttaaacttc
    49921 tggaactcgt ccatggcctt ggaaaagtcc tttcttgcat aagccttttt accttctttc
    49981 aaatccgcat acaacgagac agagaaagaa tacaaaaaaa tcgaaaaaaa caaaattcga
    50041 aaagccatag agccaaatat tagaaaggaa atctttttta aaagtgaatt tgtgatctct
    50101 ttttgaatcg gtttataata aatttcctaa aatatatcct aaaaatcctt tcttcgtgtt
    50161 ttaacgagtt tcatacgtta ttgattactt tagaattgac tcaacttttc agattttttt
    50221 aaagcaagag tttgagaagc tctaagtacc aaactcattg tagtaatttg tggattgaca
    50281 gaaagacccg tcggatatac ggaagcgtcc atcacataaa tatttttatg accgtacaac
    50341 tccatattca aatctatggc tcctttttca ggagaattcg cggcttgaat cgatccatga
    50401 ggatgcgcag aacccaccac taaacttcca ggattgaact ttttttccaa aacccaatca
    50461 aatttagtat tacgatccac aagaacagga gtttccatat ctgtaaacgg gaagataagt
    50521 tctttggctc cagctgcagc ctgtacttcc gctaacattt tcaaaccgcg aagcatattt
    50581 ttaccgtctc cggaagtaag ctcaaaataa actttccttc ttcctaaaga ccattttaca
    50641 gaagcatttg cttctccatc agatccgtct cgaaccaata cgattccggc gctcatattg
    50701 gaatattttt cgatctgttc aaattgtttc gatccgtaaa aaggaatcaa agaagcgact
    50761 aatgtaggac ggaaaggtgc cacttccaac caaaaaccat aaccagtatt atcctggtta
    50821 tgcccatctt tgatgaccgc agattgtgga gggcctgaat acatattgat tttctcgttg
    50881 aaaacggcaa aaattgtact cgtaggatgt acttttagat ttcttcctac ccaatcatta
    50941 cctatacctg atctttgcaa aagtgctggt ccttcgattg cacccgcact aactactact
    51001 acccttgtag aaattttaag tttttgaatg actacatccg gtgttttttc ataaggatca
    51061 ggggtgaagt ccgcaattac cgtttttgta ggtccatcgt gaattacctg tgctttcata
    51121 tttgcgatta cgatcgcacc agattcgatt gcgtctggga tatacgtcaa gaacatggat
    51181 tgttttgcgt taatcggaca tcctaatcca catcttccta aaccaataca ccctctatta
    51241 ttgttattta aaacttcggg atcaagacct aaagattttc caccttttat tagaatatta
    51301 ttatttgcat tgataagatt ttgaggaacc ggatgaactc ccaatctttc gtgaacggaa
    51361 gaaatataaa aatccatatc ctttctagaa taacctttca atccgaacct tcgatcccat
    51421 tcttccgtaa cataatccgg aggataaaga gaagtctgcc agttgacggt agtggaaccg
    51481 cctattgttc taccttgaag aatactaaga gtctgttcct cagttactat aaaaccggca
    51541 tcacgatata atctagcaga agagataaat tcatttccat taaattgagc cggagtaaaa
    51601 taagaacctt cttcgattaa aatcacgttc caaccgttct ttgcaagcgt tgcagccgca
    51661 actgcaccac ctgcgcctga accaattacg actacgtctg aattcaattc ccagattccg
    51721 tttttaatac tttctttttt tataatttcc ttatgttttt ttggagtgat aatcttatca
    51781 ttcgccgctg gtatgccgcc catatattat ccctcgtatc ctgctaattt ttgaattctt
    51841 tgatctttag aaactaaaaa gaaggaagtc tgtcttaaaa tagaataaat tcctcgtttt
    51901 ataccaagtg aagaagtttt ccaagataat aaacgtttct ctctttcttc tatgtttaaa
    51961 gaactcatag actgtaaaga aaaatcgaaa ataaaagccg ctaacgtgga agaagggatt
    52021 cttccgagaa gtaaaagaac atcttcggta tcaattggag ttggatgtcc atatatataa
    52081 tcgtcagcta caataccaag atcaaaatct aaaattgggt ttccttttag aaaaacttca
    52141 cctatggatt taaaacctag atattgagtt tctttcaatc ctctcagttt gggaatggaa
    52201 ccgttagaac aagcacctaa cccaggaagc attaaaaagg ctgaaagttt tagaacaagt
    52261 tttaaaaaac gatttcgaga aattggttcc tgcaaaaacg attccaagtt tacctccaat
    52321 tacggatggt ctgagtaatt tcgattttta atataagtca ttataaactt tttaaatgct
    52381 ttcgaaatgt ttttgtatca acattcaaaa atacttcgca tgacttacga aactaagaaa
    52441 aaccgttccg cagaaatatt agaaaagaat ttatttgtct atactttctt ttggaatttt
    52501 ttcattttta caaagatttt aatttcttcg tagtcgattc gatccagttc tacttcaatt
    52561 ttatctccaa gagtataaat tttagaatac tttttagagt aaaatgaaaa gtccgtctct
    52621 aaacgaattt caccttcatc cgtaaactca gaagaaaata aacaagcatc tacagcagga
    52681 ttttccagat ctacaaaaat taaatgtggt ctacaaccag taatcgttgc tgaaaattct
    52741 ttaattccag ttttttccaa atagcgacat gccttaagtt tataataatc cctttctgca
    52801 tcacttgctt tgcgttcctg atgtgaacaa tgcaaaccga aagtcactat ttcttccgga
    52861 gtataaatag gctttttacc taaaagaata ttttgtaaaa ccctatggca aatcagatca
    52921 ggatatcttc gaatcggaga cgtaaaatga cagtagtctt caaatcccaa accccaatgt
    52981 cctaaatgtt ctccagaata ataagcctgc ataaatgttc tcaataaaaa catattaaac
    53041 aatctttctg caggttttgc ttctaattct tttagaaccg aacgaataga ttcgtaacta
    53101 gaatctttga gtaaaatttt agtggcattt aattgaagaa atgcgtttaa ggattctatt
    53161 ttttcttcat tcatggcttc atgaactcta tataaagtcg ggtgtttttt cttacgaata
    53221 tattcagcaa ctttaatatt tgcagaaagc ataaattctt ctatgagaat atgcgattgg
    53281 agcctatctt gaaccgctat ttcaatcaca ttgtgttcgg aatcagtgac cactttattt
    53341 tctttcaaat ttaaatccac tcttccatct tcgattcttt ttgttcgaag aattttggcg
    53401 aattcattca ttctaaagat ccaattatca gaatccccag ataatatttc ggactcggct
    53461 ttgttataag tatatctttc ttttacattt attatgcttt tataatattt tgcgtgagta
    53521 atttttcctt tccaatcagc ttccatttcc acggtaaaag ccaaacgatt ttttccggca
    53581 atcaaggaac aaagactttc ggataactcg ggaggtaaca taggaacaac ccgacttcct
    53641 aaatatacgg aagtagcacg attatatgct tcttcgtcta aatcgtttcc tggtcttaca
    53701 taataagaaa catccgcgat atgtacgtaa aatcgaattc gatttttttc ctctacaaaa
    53761 ctaatcgcgt cgtcaaaatc tttggaatac tctccgtcta ttgtaataca tttcagattt
    53821 ctaagatcta cacgttcatt ccaatcgtcc acagtgcctt cgtccacttc ttcaggaaga
    53881 tctaatatta tattttcagg ataaagaata ttataattgt atttcatcaa cattctcatc
    53941 agatctaaat cttctttggt atctgactca aaacgtaaaa actggacctc ataaagattc
    54001 ttttcgtgtt ccgtttcttc ttttaattta actatcaaaa cgtctccgga ttgaatttcc
    54061 tcttgaagat ccgtaagaat tgttttacga agaagataac cttccttttc ctctccgtct
    54121 atatccaaaa gttttccgaa aataaactta ggctcttttt cggtgacgat cattctataa
    54181 agatcgcgcc ctcttctgag aatctccgtg acttctcctt ctaaccttct ctttttacca
    54241 actccgtaag gacgaacttc tactaaatca ccttgaatgg cagattgtgt atattgattt
    54301 ggaacgaaaa tctcgactcc cgaagaaagt tttacaaaac cgtctccttt tttactaata
    54361 gaaattgttc cttgaagttt ctggtttgaa ttgataataa tattcttttt ttctaattcg
    54421 attaatcctt ctgtttcaag aatttttaat gtttccaata tctccctttc tttttcttga
    54481 aactcccatt tttctctttt tttaccgtaa gagttttgat tttcttctct taaaattttc
    54541 gcgttcaaat ctttaaattg aattacagaa cccgctctga attgaatata ctttaagatt
    54601 ttttttccta tttcattctc acgaaaaccg tcggttcttt cttttttagt tttatcaaac
    54661 gttttctttt ttctgttaga ttttacagat ttattttctg ttgtttgttt tttctttata
    54721 ttcataattt ctaaatcgtt gatctatcat caacataggt tccgcgcacg tagttaggta
    54781 caagtttcca ataaggaaat cgatccggaa aatccagagc ttcctgaatc aaatttatat
    54841 tttgattcaa taaagctgat gcggaaggta aattttctaa tatagaattt ccagaaaaaa
    54901 aatccgtatg atccgaatat ttttgagatg ttaaaaaagt ttgcaaacgg tcttctggaa
    54961 ttttattaat aatatcttcc ggtctaacat caatcgaacc aaaaaagcct ctgttatctt
    55021 ccattccaaa ataaattttt ttctgttttg cttctatccc tacaatcaca ggatccccaa
    55081 cttcttgata ataaaacgaa gtataaacgt tcaaactatc aaatccgatt gcgggaattt
    55141 tccaaagctg agacaaattt ctagcggttg caaccgcaat tctaagtccg gtaaaagaac
    55201 ctggacccaa agcacttatg attaaatctg gggttttcca attcgatttt tgaagaacac
    55261 tttttaattc ctgaatgaga agtttggaag attctctggg atgaattcca gaataggaag
    55321 caattgtttc taattcttta tccggattta aacaaaaaga ttccactaaa atccattgat
    55381 tagttgcgtc aaagaacaga atctttttca tatcgaatgt tcccacaaat ttttcaaaga
    55441 aacaaagttt tctatatcag tacttttgat tataatagtt ctttcatatt cagaaatagt
    55501 tttaaactcc acttcaattt ttaaaggcaa aagattcaaa tcttcttttg caatctgcca
    55561 ccattctatt atagaaaccc ccgtttttcc ccaaatttct tcgaaaccta aatcttccaa
    55621 ttcatccgga gattttaatc tgtgaagatc aaaatgataa atttgaaatt tttcctgacc
    55681 aaatttttct ttaggtataa aattttttgc taaaatattt tgaaagttca aacttaggtc
    55741 cgttttttta gagattgaat attcatttat taaagtataa gtgggggaat tgacgtttgt
    55801 attcggaaaa atttttttta caagtttaga agcaaacgta gttttaccgg ctcccataac
    55861 gcccgtaaat aaaaaaatag gatgaagtcc ttcctttaaa aaagaaagaa tcagtaaagc
    55921 aagaaattcg gcgggtttgt caagttcatc tagttttaga tttttaaatt cgagttccaa
    55981 ttcatcctca aaacaattcg cttacctttt ctctttcaaa acgataaaca gaagtacaga
    56041 attcgcaagt tacttcgatc attccgattt cgtccacgat ctgcattgct tctttcttcc
    56101 ctaatgtttg aattaattct ctgattttat tttcagaaca atcacaacga aactcaggtt
    56161 gaccttcttc taaaatttga accgcagaac gagttgattc accgatttta ttcagacagc
    56221 tataaacatc ctttcctaaa aaatcgttta tatttttatc tattttttct gaaagacttg
    56281 caactttttg aatgtgttct tccttcgctt caggtaatga ttgtaaaaga atccctctta
    56341 cgtcccagtg aaatccattt tttcgaatgt ataaagtcac aaaacagata atttgttctg
    56401 aactatttaa ataatttcta aaattctctt caaaactttg attaagatag ggaactacag
    56461 attgatagat acaagccccg tctttccaac gaaacacttt catcactccc gaataatctt
    56521 ccattgcctt ggctggttct acgtcttctt ccggtctttc tctgagaacc cctttcattc
    56581 ttccttgtct atcgctataa gcaagtacag aatgtatgga agaatcctcg ttaaattgaa
    56641 tttgcaaact tacttttgta tcttctttga tctggtcggc caaaaaaaaa gcgccgatca
    56701 tagttcttgc aagaagttcc gtatttgaat catctaagtt gtgtaagttg gaagccgctg
    56761 taacggaata agaaatttcg gcgactgaat atcggaagtg aacatcgggt aaaattccgt
    56821 atatcaatga atcctgattg tgcatggaat cctttttggc gagaaatgag aattgaggtt
    56881 atagacgtat tgtaattcgc gtcatttgta tcctctcaga cttttctaga aaagacagta
    56941 ttttttattt taaacaaccc agaagaacgg ttttctttgt tttcagattc gccctttaat
    57001 taaatttctt tcgaaagaaa ggagaacgaa atgatattcg gagccgatta ctatccggaa
    57061 caatggactc gaaaagattg ggaagaagac atctctatta tgaaagaaat gggtttgagt
    57121 tcggttcgtc ttgcggagtt tgcttgggcg atgatggaac ctaaagaagg gaaatacgat
    57181 ttttcttttt ttgatcatat tctaagttta atccaaaaaa acgaaatgac cgcgatttta
    57241 ggaaccccca cggcaacctt tcctccttgg cttgctaaaa aatttccaga cataatccag
    57301 gaaagagatg gaattcaaag gacaattggc accagaagac aggcttgttt ttcttcacct
    57361 aactatagaa aggcggtaat aaaaattgtg accgcaatgg ctaaacattt tggaaatcat
    57421 cctgtggtaa ttggttggca aatcgacaac gaaatcgggc atgaaggttc tgatatagat
    57481 cattctcaaa catctctaaa agcttttcga atttggttaa aaaataaata taaaacgatt
    57541 caaaacttaa atgaaacttg gggaaatgtt ttctggggaa tgatttttaa ttcttttgaa
    57601 gaaattccga ttcctggtcg acacgttgcg agcaattttc atccttcttt gattcaagac
    57661 ttttatcgat ttcattcaaa tacaatcatc gatttcgtaa aacttcaggc acaaattctt
    57721 agaaaatttt cagtcggaag acctctcact actaacctct atccttctcc atttttaccg
    57781 attattgaca tggcagagtt ggccacctat ttagattata tttcttggga caattatcct
    57841 acttggggag aacaagaagc tccgtttcct catccgttca tctctgcgat gcaacaatac
    57901 aaccgaggtt taaaaaatct tccgtttact gttatggaac aaatttctgg ttttcaagga
    57961 cacgacctac ttggttatct tccggctccc ggacaaacca aactttggat gaaacattct
    58021 attgcacacg gttcaaatgc gatttatttt ttcagatata gaaccgcgcg tttcggtcaa
    58081 gaacaacttt gttacgggat tttagatcac gataaaaaaa agacagaacg ttattacgaa
    58141 cttcaaaaag gaatccaaga aattgaaaaa tacacggagg attttacaga agaattattt
    58201 ccggctgagg ttgctctcgt acacgacata gaaaatgcta gaaattggaa acaccaacct
    58261 atttccaccg gattaaaatt ctcacctgtt ccttggtctc aagttggtta tgatattgaa
    58321 atggctactt ggttttctgg catgaacgtg ttaaacgtta acactcattt tcgtcccact
    58381 tctaaaatcg attttaaaga ttataaaatt ataatacttc caatgtatac aatggttaac
    58441 gaaacagttt ttaaacgttt ggaagaattt gtaagagaag gtggaacttt agttttaggt
    58501 tttagaactg gagctaaaga tttaaacgga tggatgtatg attctcaaat tccgggacca
    58561 tttgcagaaa tggctgggat taaaattcga aagtttgaat cggtaggcaa tcaaaaggtc
    58621 aagtttcgtt ttcgtttttt tccgggaact tgttctaaaa tttgtgaaat tttagaacct
    58681 accacagcgg aagtttgggc tcgttataca gatggaaaaa aattctacaa aggaagtccc
    58741 gtaatcactg caaataatta tcataaagga aaagtcattt acgtaggatc ttctttagaa
    58801 cccttaagtt ttgttcttct ttatagacgt attttaaaag aagcaaaaat tccattcatc
    58861 ttctacggac ccaatgttga gaaaattttt agatcgggaa gaaaacaaaa ttatgaaatc
    58921 tttattaatc attccggaaa gaaaagtctt gcaggtttaa aaattttaga tccttatgaa
    58981 gttagaattc tttctaaaaa gaaatgaaat ttaagcgaaa attgtaggaa ctccgcgtcc
    59041 atttatattc atataacttg aattaacgtg aaacagtcga tgcaggagaa ctcaacagag
    59101 cactttcaaa ctcagcgtct cgcttcctga atgcctatcc taagaaagac attcgctgag
    59161 ttttgtgggt cgctcaatac atcgcgttct atattagagt tattgaaaaa ttcatagtgg
    59221 aaattaacaa aactgcttta atgttcgttt caatgtaacg gaagtagatg gagaattaat
    59281 ttttcaacaa ctctaataaa ttgtaaccaa agacgatata ttgtatcatg tttttttcat
    59341 acaatttatt gaccagagtt gaggtctggt ccagattttc ttacacagaa cttacattac
    59401 aataggaaaa ttataaaatg aatttttaat ttttgcgaag atccctaaaa cagtaatttt
    59461 acgcaaaaac tgaattaaag gatgactctt ttttggattc tataaattta taatgtgttt
    59521 taacatacat tctattttat gataaaaatt tttttagatc aaaaaaactt atgagaattt
    59581 atcatgtcgt ttaacaaaat gaaacaggtg taaatccatt ggaactgatt caaattgaag
    59641 aattaaataa aattctctca tccatatctg gacaaaatcg tcctcatgaa atttttgtag
    59701 ataatttaca tactgcattt ttagaatttg aagaaaattt tattcttcca tctacttcgg
    59761 tttacgaaat cgacttttca gctgcaaaag aatttctttt acaagcagaa caactcattc
    59821 cagaattaat ccaaggatgt aatgtacttc caattcctaa gcctaaaaaa aactcgaacc
    59881 aacttttttt ggtaaaagag atccattttt ccgaagaaaa ccaaaataaa aaattcatct
    59941 ttgtagtaag ctttatactt acgtatttag gtggcgctcc aaattcgatg atcgtcaaac
    60001 agcctgtaca gggcaaaacg gcggcagtta gaactcggag aatttacttt ttggcaagaa
    60061 ttcttccttt agaatctctc gaatttcaga atgacgtctt ggtagatttt ttaaccagaa
    60121 gatataaaga gacagaattc atgatagatg ttgattccgt ttcttcttat aacaaatcac
    60181 aacatactta ttctgaactt ttcgacgacg tagattactc taaacaaatt tctatgattc
    60241 attcaatttt aaacatcaac aaagaaattt ggaaaccagg taaggttttt gaaccgatcg
    60301 atgtagaact tcatacgatc agttccagat ttttagaaag ttctcaagaa agaattttta
    60361 atcaatttga aaccttccgg catttgattg atcttttatt gtcgccggaa agcatgacca
    60421 taaatttgat gaaccaggaa cctttgcacg aatggcttca ttccttcgaa acggaaagag
    60481 gtataactcc ttccggaaat atgctttgga aaatcctaaa acgaaagtaa tctttttgaa
    60541 gagaaaccta tggaacatcc gcttgcccct cccattgatt ttccgttaga ggaagtcaaa
    60601 cgtaggatca aatccgttca atccgtatcc ggtattttta ttgaatcagc tctgaaactt
    60661 cagaaagatc taaaaacttt ctctttctca actgaaatcg aagaaagaga tcagattcat
    60721 aaagcggatg aaatgatggg aaagtttatc gtagaatatt taagacaaaa ttttccttcc
    60781 gattctattc tttccgaaga ccactacaaa cacgaaggaa ataattcctt tcgttgggtt
    60841 ttagacccga tcgatggatc aatgaatttt gtaagaggaa ttccacttta ttgtgtttcc
    60901 attggactcg aacacagaga atccccagtt gccggagttg tattcgctcc gggactcagt
    60961 acaaaatatt ccgcaatcct atctcaaggt gcatttaaaa acggacttag aatcgacgtc
    61021 tctaacaccg aatcccttgc tcgtgcaatg ttagttccaa gttttccaac aaatagaaaa
    61081 gaaatattaa acgaagtcat ttccgatata accgcattta tcagttgcgg cagatcgatg
    61141 agaagaaccg gttcttttgt tttagatact tgttgggtcg cagaagggct attagacggt
    61201 atctgggaaa aaggagtcaa actttgggac accgcagcca gctccgtcat tttgatggaa
    61261 gccggtggca aattaaccga ttttaatgga aaacattttc tttccggtaa ttccgaggta
    61321 gtcgtatcca acggaaaggt tcattctcag attgtagata ttatgagaaa tgttcgggac
    61381 tccataggga gaaattaagg cgtattcaaa aacgtttcta tactacgaat ctgttcatcg
    61441 tttagaggaa gtctattcat aactttgctc gtacgtttag gaatataacc gggaggatac
    61501 gttccttcta caatcctcgc ttttaataat tcaaaatttg atcctctaat cgccggccca
    61561 accgcaccat ctaaagcggg attttgattg tggcaagagg aacaatttgt aatgtataat
    61621 cctttccctt gagaaatcat tttttgttct ggagaaagat tttcgtcttc tttacaattt
    61681 gctaaaataa gaatcgaaaa aatacaaaca gtcaaaaggc gggaaaaccc gccccgattt
    61741 ttactgattt tcatgaatta aagaagagcc tcaagtaaaa cgtagataat taaacaaaga
    61801 ataaatccgg aagtaattac acccttaacg gttttgatcg gtttaaaact agcgctttcc
    61861 ggtgttgcgg ttaacgcgtt gatttctacg attgcaagaa ttcctaaaat cactcccaaa
    61921 aacgtatgag cttccgcgct agttacatca aaagaaatag aaagatttct tgcagctccc
    61981 atcaaaaata acatagggat agaaagtaaa gtatttgtcc tagaagctaa aagacctctt
    62041 gcagcacgag gagccggatt ttccgtagtt tctccctttg cagatgcaat cactactttt
    62101 tgcgcaggcc aaatcacaaa ccaaacgtta aaccacatca aagaaccgag caatcccccg
    62161 ccgagaatta tcgcaagcca ttggccactg gaaagagtag ctccgtttat aatttgatga
    62221 acgatcatac accagccgct aaggaaagtg aacatcgcac cccaacgaaa ccaccaaaga
    62281 actcttggaa ccaattgttg agtagctttt ttctttgtat ctgcgtcggt ttctgcaaag
    62341 aaagaacctt gtacaaagtt aatgtaccaa agtaacccga tccatgcaac acctgcaaga
    62401 aaatggatcc atttaaaaat aaaatacaag ccttgacttg taaaaagagc gattccgtcc
    62461 atagtacctc caattcatcg attgaattat gattttgtgt tctagaaaat aagagaacac
    62521 taaaataagt cccggaactt agactctcag tcaagcactt tagaaagatt ctacaatcta
    62581 tgatcaaaat cctcttcttg ttaaaaaaga aaaccgtaaa gcggaatcaa taatttctga
    62641 aatagatttt tttaagtaaa aacaaaacct acttctcaaa atggatttca atataaatct
    62701 tcaattaaag tttcctgtaa tatatcccaa aaagaaggtt gatcgtcttt ttcatcagaa
    62761 gaacgaaacg gcgaaaaacg atctctaaaa atttcagctt gtgatttcaa aattactttc
    62821 atattctttc catttcgaaa cgattcggat tcaaatttat tacctccttt accttcactt
    62881 cctttcacaa gaagagtaaa atattgatca aagtattctt ccatatttcc aggaataaac
    62941 caatctacca ttccgggtgg aaaaattttc aaaaaccgtc cgctaatttt cttttccggt
    63001 aatttagaaa attccccagt aactttttca taatttttag aggaataaaa acgaagagta
    63061 tatcctaaat ttctaatatc tattttgagt ccataaactt gaatgaataa tgaaatacga
    63121 atatgaagaa tttctggctt actccaataa ccagcaaaag tatctggaat ttttaaaaaa
    63181 gtttttgttc cttcgttata aagttctatt ccacttaaaa attctcctgt tttaaagatt
    63241 gtaattttat aagaaacttg attaagaagt ttatcaaacc gtttgtaaaa ctgaggataa
    63301 acagctttgg tagattcatc taactcataa agaagccaag aaaaattttc tcctcttccg
    63361 gaattacaat gagaaacaga acaaagataa cgatgtgtat ttgaaatcgt agtcagtttt
    63421 gaggaatgat caaaatcgga acgaagaaaa ttttgaaacc gatctatatg atggaaaaaa
    63481 tctaaataac tgtaaaaagg aagaatcgta accgttttac gtttcatttg aaacgtattt
    63541 tgatctcgga acgacgtcgg aaaatattcc acatgaattt gatacggaac attttccgga
    63601 attttttcag ttgtcagaac gtttttaaat ccttggctag ttttttgaag ataaaaatcg
    63661 attgaaagaa tattatcttt ttcttgtaga agaaattcat ccttggaagt caaatttcca
    63721 aataaggcat ttcgaattcc tctatttgga tattccttaa gaatactttt ctgatatgaa
    63781 agatattctc tccaataagc cgcttgttgc ggtttctttt ccacacaatt aaaaaaaaga
    63841 ataaaaacac agattccaat tttacttttt ttgtttacgt acaatttcat acaaaaagtc
    63901 cacggtttga tcatccactt ctttataata agattcgaat atttgttttt tacttcggga
    63961 aaaaattctc aaccaggaaa cgttaggccg aatcccagaa gacaaaactc cttttgtatc
    64021 caataaaatc gattcataat tcttcgattt attttcatcg atataaactt gaatcgcatt
    64081 tggagcgttt ctaagatcta caaacgcgat aaattccaca aagtcttcgg actcgtcgat
    64141 caggttctgc attctccaat aaatttttct tccgtgcttt ctacatagaa ctatatccat
    64201 gtaagaacat cctaaaagaa aaaccatttt tccttttaag ttttttgaat ttaaaacctt
    64261 gtttctttga tccttaagtt gaaaatcggg aagatctgag gaaaaaatcg aaaccgcaga
    64321 taaaagacaa attataaaaa ggactttctt aaacagtaaa acttgaaaac gaataaaaaa
    64381 attaaatcga agttttattt ttattataaa aaatctcatt attatgaata aaattgttga
    64441 aaaattaatt ctccatctgt ttctatttta tgtaaatcgg caattgaagc agttttgtta
    64501 atcgccacta tggaattttt caacaactct aatatacata aaaataatat tacagaattt
    64561 ttttcataaa agctataaac tctagaataa gttcactgtc tgtaagaagt tttataaaaa
    64621 ccctactttt attttttata cacctttata gcaatataaa aacttagagt atattctaaa
    64681 actattatgt tttttagtaa actgccaata ctaaattatt tataaaaact tctataaaat
    64741 ccaaaaaacg atcttgctca aaactataac gagtatttca tacttaaaca agactttact
    64801 ataaaattta cattagagtt attgaaaaac taattctcca tcttgtttct gttttatgga
    64861 atagtcgatt gaagcagttt gtgttaatca cctttattga attttataag atcaataatc
    64921 tcccttcata accattttaa aaacatttga gattgtttta aattatttgc tttttaaaat
    64981 tttatttcgt ttagaatctt ataagggttt taattcaaac tttttgtgtt attgaaaaga
    65041 tttttatgta tctctgataa tttctaataa aacaaacctt tcctactttg tctgaaacct
    65101 aaaaactcca tcccaattct catctggggg tttggaagaa tatagtttac aacgttttaa
    65161 ataaaccata gaaataaaat cttttggttc ttctcgatag agttgtctaa aaattttagc
    65221 ggcttcgtca aacctcttgg atttatattc taaaattcct tgagacaata actctaaagt
    65281 tttcagttta aattccttga ttgattcggg atcggattcg attacctcat aaatatccac
    65341 ggcttgatct ctttctttta gaataaccga atcgatcata cgtatcccta tttcactcat
    65401 tctatgaagt ctaagatacg tatgatggga aattaatatt ttacttttgt aaagtgccgt
    65461 aagagatcga agtccagatg aaagatcaac tgcatcccca attacagttg tatcgattct
    65521 tctttcactt cctacggttc ctaaaatcac agaaccggta ttgattccaa tgccgatctc
    65581 taaattccaa aaagatggta tcaaaaaatt ttttactaat tttccagatc ggatcgcatt
    65641 taccattttg attgctgatt ccaccgcgtt gtctgcagaa ttgaaatttt cttttgctgc
    65701 tctttcgtcg tagtctccaa aaagtgcaag tatctcattt cctatatatt tatctacaaa
    65761 accagtggtt ttataaacca attcttccat ttcgcttaaa taagaattta aaaacgtaat
    65821 tgtttgattt aatggaactg ttttagaaag acttgcaaaa tttcgaatac aagaagtcaa
    65881 aacagtcatt gatttttctt tactatcgcc gaccgaaatc gatatgggag attctctatc
    65941 tataattcta ataaaatcca caggaacaaa tcgataaaaa gcttctttct gatcgataag
    66001 atatttattt aaaagctgag cgtctttgta aagttgaacg tatcttagaa ctaatgtgct
    66061 ggcgattgat atgataaaaa ataaataaac aagcttaaaa aaagtagaat gatactttgc
    66121 attttcaaaa accgagccat ataattccca agtagaaaaa acaatacata cacaaatccc
    66181 caccaatatt ttacgtgcat cttgtttctt ttttcttacg gtttgaatcg aaaaaaataa
    66241 aatataaacc gaaaaacaaa tcgccaaaat ttgacaaatt ttaaaggcga tatgcaccca
    66301 agaaaatgga acagttaaaa acgcaaaaaa taacccgatc aaaaaaatta caaaaaaaga
    66361 agcaatcaca cttccttttt cttttggaga gaaataatcc tttaaaaaat aatagaaaga
    66421 aggaaaaatc aaagtcaaag aagaatactg catcctaaaa aaaagagagc tgtctagttc
    66481 cggatttgga tttacgaatt tttgaaagat caaattggaa gaagaaaaaa aataaaccga
    66541 agaaaaaaac gagaacaatc cgaaatagag ataatataaa tcctttcttc gaataaagta
    66601 aaaataaata tgataaattc cgaatatagt ataaattcca tataacaaca aatcccaata
    66661 ttcaaaggta gattcataaa tttgttctaa agataaaatt ttatatcctt ttgaacgata
    66721 aaatccgaaa tgttcatttg gaatataatg tgtaaaatcg gattctccga tcatatatat
    66781 taaaattgta tttttccctt cttttaaaac cccagatgga attggtaaaa ttacggattt
    66841 taaggatctt cgaaccgaag gaattaaatc tccggtatcg gtttgtttta gaaatttttc
    66901 ttttcgaatt ggtattccgt tgagataaag ttcccagttt tctcccagat ctgggaaata
    66961 aattgcagtc ggttgtttta aaaatgttag aaatattgaa tccgaatgaa tcgaaaattc
    67021 tacttttacg gttacatcgt gaaatccaga ttgtttcggt atggaaaaaa gaaaattgaa
    67081 gttaacggga aagcgtgtaa ttaatttcca atttttaaaa tcttttaatt ctttttccct
    67141 agaattcgtt tcaatattca gtttttcttt tttgtttttt agaaaagatt tctgaacatt
    67201 tgacttttct aatctatctt ttaaatgatt tcctaaacta gcagtccatt ccgcttgtgt
    67261 tattagatct aaattttgaa aacgatcgga atcagataca caagaacata aaatccaaaa
    67321 gactaatatg tatgcaaaag ttctaataag ccgaatcatt caatcgggtt ccattcaaaa
    67381 aatttgaagt gaaaaatggt ttttcaaaaa cgaatcgata aaatcacata acgagttcgt
    67441 cttcaccggc gcgagccacg acgatttcac ctgcatcttc gagtttacgt ataatattaa
    67501 caattttctg ctgagcgtct tccacgtctt taattcgaat cggacccata aaatccatgt
    67561 cttcacgaag taagttcgca gctcgtttag acatgttttt aaaaatcttc tcttgaactt
    67621 ctgtatcaac tgacttcaag gcttttgcaa gatccgaatt atccacttct cgcattacct
    67681 tttggatcgc tctgtcgtcc aaaagaacta tatcttcaaa tacgaacatt ctttttttga
    67741 tttcttccgc aagttcggga tcttcttctt ccagagcttc aataatagtc ttttccgttc
    67801 cccgatcgac taagtttaaa atctcaacta cagaatcaat accatccgca gaagtataat
    67861 cttcagaagc cagagtagaa agttttcttt ccaaaactct ttccacttcc cgaagtacgt
    67921 ccggactgac tcggtccatc gttgcaattc gttttgcaac ttccgcctga atcgtatgag
    67981 gtaagttaga aagaatattg gaagcctttt gaggatccaa ataagaaaga atcaacgcga
    68041 tcgtctgagg gtgctcattt tggataaagt ttaataaatg ttgcgggtca gttcttcgga
    68101 taaagtcaaa cggtctgact tgcaaagagg aagtaagtct attgataata tcaatcgcct
    68161 tttgatttcc gagcgctttt tccaaaaggc cgcgagcaaa atcaatccct ccgttagaga
    68221 tgaattcttg agccatcatt agctcattga attctactaa aactttttct ttgtcttcgg
    68281 gagtaatctt atcgagtcgt gcgatttcga acgtaatttg ttcgatctca tcctcacgta
    68341 ggtgtttgaa aatctcggaa gacacttcac ttccgaccgc aattagaaaa actgcggctt
    68401 tttgtcttcc ggttaggttt gttttcttat tcaacacgcc cgaagcttcc cgtaagaatc
    68461 ctatcggtta aaatcattca tttcaacgaa aagattttta ggcccgagaa agaaaattct
    68521 cttcttttaa gcgttccttt ctgaccggtt ttgccgagaa gttggaatcg attgaatctc
    68581 aaaattttct ttttcaatac ttgataagag taataacgtg tttataattt tatggcttct
    68641 atcgcttaat tcattcgaaa actgtctcaa agttttataa ttaattatct ttgagttccc
    68701 aacaaaaacc gtcaacattg tgtgacttac ggccctttaa cattgtagtt tttgtatgag
    68761 ttcccacatt ttaaccattt atctgtaaaa catagatccg aatagggaaa tcccacaaat
    68821 ttactgatgc ctgcacaata gattaacttg aatttataaa tgaattaccg tttagaagct
    68881 aaatttttga taatctatta cacaattctc aataggtctt taaacagatt ttctgttact
    68941 ataaatttct gatagtagtt cctacatttt caaaaaccaa ctgtaaaatc tgaatttgtg
    69001 gtagttccca catcttattt tttacggaaa agttaggttt tataatatga atttcttgta
    69061 tccaattcat attatttaag agatttttag attaattgtt ttcgaatttc tcttaattaa
    69121 attagtttag tataatatat tgttctaaag tataatttaa ctttttccat cttttattga
    69181 ataactagag ttattgaaaa attaattctc catctgtttc cattatattg aaatagacaa
    69241 ttgaagtagt cttgctaatc tccactatag aatttttcaa aaactctatt gtaaattacg
    69301 ccaataatca aaattgtctg tcttgaaaag tattttgcaa attaaaccag tctaaaaact
    69361 ctcaccaact tttgaaaaat agatatacaa caacgaaaat atttctgaat ataatttatt
    69421 atttaaaaaa gcataatcct aataaattta gtaaatttga atgaagagaa acttgaccca
    69481 aaataaaaac gaaaaaacta tcaaaattgg agaatgatct tgaaattgaa agtttacgaa
    69541 tataaaaatt gttctacttg cagaaacgca cttaaattcc tttccggaaa aaaagtgaaa
    69601 ttggaaattt taccaattcg cgaaactcct cctaaaaagt cagaactcaa aacaatgctt
    69661 caatatttag gtaatgaatc taaaaaatta ttcaacactt ctggtaatga ttataaagaa
    69721 ttaggtctta aggataaact aagttcctta tctctcgaag aacaattgga tctactatcc
    69781 aaaaacggaa acttagtcaa acggcctttt gttttaggag aaggtttcgg atttgtaggt
    69841 tttaaagaag aggaatggaa aaagtggatt tcatgagaat aatagtagta ccacccataa
    69901 tctaatttgc aattattcaa atcaaaagaa tcttatttat attacctatt agcattttgt
    69961 tattatcctg cgtttctaga ctcaggagac ctgaattatc cggaacaatc atggattatg
    70021 ataaaaatcc aattgaggga tgtgtggtag gaaaaacatc taccgataga aatggaaaat
    70081 ttagcttaag tgagttagaa tataaatttt tagagttaaa tagaaaataa tttataattt
    70141 ttcatctatt tactactaac tatttcatgg ctctatttta gaattttatg atataatgaa
    70201 cgtgagttcg tagagaaatc cgttttatct taggtcaatt ctttcctaaa aaacaaatgt
    70261 gggaactctt acaaattgtg gatttaccag ttaaacttta aaaattctgg gaactactat
    70321 gagatacaaa aagaatcatc atctaatcag atttttgaac aaaacctctg ttttgcggct
    70381 gtcatcaaaa tttaaatctc attttaacat gagttcggtt gagaaaaaat ttctaaaagt
    70441 atgagttcct acaattttaa aatttcttcg taaaatcgtg atttgtgaga gttcccacat
    70501 cattttaccg acaaacctaa gtttgtggta gtccccgcac ttaaatacga tagattcaat
    70561 tgtcataaac ttctatttta taaattgcag tagttcccac atttgaagaa tcgatctgta
    70621 gaattcggat tctaattttt tcagaatcat gaactcctta tgccgaactc atgtaattaa
    70681 ttctaaataa aacaagattc caatcataaa tccacggaag tcccaaacgt tccgtttaca
    70741 tctggttcga cgaaaatttg tggggccaaa gtatatccgt ccaatccgtt tgatatataa
    70801 aggtaaacgt ttccaacatt tgttccacct acggagctag gagctcccac aagaacgtca
    70861 cttaaaccgt caccgttaat atctaccgaa gcaattgaat ttcccatatc tcctaaattc
    70921 actggaaccg ttagaagatt caaagggttc acagttaaac ccattgtatc acccgtagtt
    70981 aaatgagtag tcgcataacc ttggtttgga aacgtagaag tgtaagaata acctccggtg
    71041 agaagatcta aaaatccatc accgtttacg tctccagttg ccacagaagt tccagtttgt
    71101 gacccagcca atcctgaaat tggaccgttg gtggtattca caagaattcc taaattagat
    71161 aaatataaat gtactcttcc aacaccgccc gattcttgat aagcccccac aaataagtcc
    71221 gcaaatccat cgcgatttat atcggtagca attgctgaat ttgcatacca ttcgtttgca
    71281 gccgatcccg taatcgtttg agaataagca gcaaaagccc ctgttgcttg cgcaagataa
    71341 acaaaagaag cgccaacctg tccagaacca accgctccta taatcgcatc cgatttacca
    71401 tctccattaa tatcacctaa cgtaatggcg tatccgtaaa atgtagtgct acctacattt
    71461 ccaggattgt tcaattgttg accaaacgta acaccttgcc ccataactcc atttgaaaaa
    71521 taagaataaa cgcgcccaat atttcctacg tcataaggtg caccaatcaa aacgtccgaa
    71581 aatccgtctc catttatatc tcctacatcc acattcaata aaccagcacc aatagggata
    71641 taattaatcg ccgttgtcga aagtccagcg attgatccta aataaatcgc gaatgtattt
    71701 gttgcacttc ctacaactgc atcagcgtat ccatctccat cgatgtcgcc taacttgacg
    71761 gaataaccaa atccacctgc cccatttagt aaagtgaccg gaatcaaatc taaacccttt
    71821 gctttcccaa gagaaagata agccctaact cggtttgcaa tttgagaacc aatcaacgca
    71881 tctggataac cgtcgccgtt aatatctttg tttgaacctt tttgaacagt gattgtaatt
    71941 ggaatagaat ttgattcctt agaagtggat cgaaccgaaa ttgtatgtaa actccagtct
    72001 ctccaaattc cacttgaaga aattgtagta gaaacacctg cggcaggaag ttgaaatttc
    72061 cactgattgc cagaagtttg agcgtccata aatggacccg aatctaaaga aatttgaact
    72121 ccggaaacgg actcatccat ctcaccaatt aaaaatcctg tattcaaagt actttttgat
    72181 tttatgttga gaatcgtagg gggaggcaac tgaaccgacg tgtgcatacc gcaaatactc
    72241 gttttgccgg aagttaaaat aaaatttaag aacaaagatt tataaaaaag agaagtactc
    72301 gtatcgcacg gattttccgt gggcttgaca gaacaatttt gaaagagtag aaatacacac
    72361 agtaaaaata aaaattgttt catgactctt ccggatactt tttcacatct aaaaacaaaa
    72421 gcctcagata gaagagacga agccgtattt cattttaatc agttttgaac aatgattttt
    72481 agaaatttat ttttttgcaa tgtgcttgat agaaattaat gatactttcg ttaaactcaa
    72541 caaacatttc tctaaatttc aatcatagaa atacatcgta gctttttatg attgtgtaaa
    72601 tgcaaggccc tattctctaa acagtattta gaaaatttat tagtgaggtc aaaatttaaa
    72661 aaaacatttt gcaaactcat tcagatgtgt taattcccac aaattgtgtt tcgttttcat
    72721 caaagttgtt caaaaattcc atagtgacga ttaacaaaac tgcttcaatt gccggtttcc
    72781 ataaaataga aacagatgga gaagtaattt ttcaacaatt ctattatata gttatcagta
    72841 aaacgattat aaaaatttta atccgacatc aattataaaa gttcaaatcc cttaccttct
    72901 cttataattg taatttcatc tccagttaga tctaagattg tagaaagttc cacttttaaa
    72961 attcctccgt ctacaatccc ttctacacga gatccgtata ttttttctaa agaatcgacc
    73021 tcgatgataa attcatcatt agcaaaaacg gaagtagaag tcaacggatt aggatgaatt
    73081 ttcattaact cttgtaaata aattgcatcc ggaattcgaa ttccgatttg tttttctttc
    73141 tgattggaaa aagaaaccct tggaagatgt ttattagcgc tcgtaataaa agtaaaagga
    73201 cccggtgtga tttttttcat caatcgaaat gcatcattcg aaagatgttc tatataattg
    73261 gaagcaatcg aaatacttgg acaaatcaaa gagagaggtt gatttttaga aatatttttc
    73321 agttcatata atttttcaac acccagttta gattgagaat ctgccaacaa agcataaacc
    73381 gtatccgtcg gaaatatata aattttacct tgagacaact gatccgaaat ctgttgtaac
    73441 tttctttttt caggattgat ggaatgaaga gaaagaatca ttaaaagtta gactgtttaa
    73501 agtcctgcgg tgattcctcc gtctactaca atcgtttgtc ctgttacata agaagatgcg
    73561 tcgctagcaa aaaaaatcgc tgctcctact aaatcttctg gttttccaag ccttcccatc
    73621 ggaatcgcat tagtcatttg ttctaaaaca tccggctttt ccttaatcat ctccgtcata
    73681 tccgtatcga taaagccagg acaaattgca ttcactctat aaccggaacc aatccattcg
    73741 actgcaagag cacgagtcat attgatcacg gcacctttgg tcccagaata aacggaagct
    73801 aattttgttc ctctcattcc taaaatagat gcaatattga taatattccc gcctttcttt
    73861 ttatgaatct tgtaataagt agtacaagct ctaaatactc ccgtaaaatt cgtttggatg
    73921 atagattcaa tctcatcttc ttttaaaaaa gccgcgggtt tattagaagc aattccggcg
    73981 ttatttacaa gcacgtctaa ccttccatgt tctttgacaa tagattcaat aattggagtc
    74041 attacatccg gttgacgaat atccgcagca aaacctttaa ttccggaacc gtcaaacttc
    74101 ttaattgatt cttgagaaga accggttcca taaacaatgg ctcctgcatt tttaaaacct
    74161 tctgcaaaat atcttccaat tcctcgagta gaaccggtta ctaaaaccgt tttattcttt
    74221 acgttaaata aatcgttcaa tggatcactc ccggttgtat tgttgtttta ctggataaca
    74281 aggacgaata tcttcgatag attccgatcc atttgcgata gagggttttt ttcctcgttc
    74341 cgtatcgaaa acacgaatta gtttacgtgg atcgattcga atattttttc cgaagtctgc
    74401 atttgtgtct tttgattttt cttttttgga ttttttttcg gaatacggat cgaaaacttc
    74461 cgtatctttt tcttcttttt caatcgttag atcatccgca agaacttccc gatcgatata
    74521 atgagttcca tccttttcat aagtattatg cagtggatca caatcaaaca tatcgatttt
    74581 agcaacaacg tattcacaaa aaagaagata ttctttacaa aaatattgaa aactagattc
    74641 tttaatacga tcaaaactac ctcttctaca agaaggaaaa accaataaaa ttaaaaaaca
    74701 aatccaaagt tttttgtaga atatcttaat attcaaaaaa tgattcatag aaatctaaac
    74761 cttttgtttt ttcttctttt aatatattag agttattgaa aaattaactt tcttttgttt
    74821 cttattcatt aaaagtgaac agataatacc gttttactaa tgttagatat gaaattttca
    74881 acaaccataa tattaaggtt ttatcttatt ttcactgcta ttattttgtg ttgaatcttg
    74941 atttttgatt tcatttttag attggttttt ttcagcagaa attcccaatc tccattcgta
    75001 agattttaaa gttttggttt tttctttttt tcgattcgtt tccgcttccg tatttaagcg
    75061 accttccgcg tcgtcccaat ataacaattc ttcaggtttt agataatccg aatccagaat
    75121 tttatttttg gaaactttat ccgaaagaga aagagcggaa tcctcatttt ttccgagtaa
    75181 aattttagtt tgataaagcg aaagaagcgc ctgtctttga taatataaag ccgaggtttt
    75241 atctcctttt tctaactctt gagcagaagc cttggacgtt tcaccgaaac gaatataata
    75301 tttttctaat acaggtaaaa tagaacgatt tttatttttt tcgtctaacc gaatggctac
    75361 gatcaaaggt gctaattcct gactcaattg attcgtttta ctttcgtagt cttttcgaat
    75421 tgattcttca aacaaaataa tagatttaaa aatattttca aacgcgattg tagcgtttcc
    75481 gtattctgct ttgatgtaca aggtttcagc ttgtccgtaa tcgtttgcaa gtttatctag
    75541 ttcttgtttt ttaccaaaat tgagaagaga aactcggatt ccttttaatc caagatacgc
    75601 tttttttcga accgattcta atttacctgt ttctatcaat tcccgatcgg attgtgtttt
    75661 ttgtttttct ttaggatctt tagattcatt tgaaacggct tgtgaaaaaa tagatacatt
    75721 ccaaatcagt accaaaacac aaaatatata tccgatttga tctcgctgag ttaatggatt
    75781 ctctttcatc tctatcaata tcggcaggaa aacgaatgca aggcaaggct tttcttagac
    75841 tatggattta tgattgtact tagatccaaa tctccacgta gaaagcaaat tttagaatcc
    75901 ttggatcttg attttagaat cgaatcagaa gatatagacg aaagttcttt gaaagacgag
    75961 catcctttgg aatatttaaa aaggatctcc ttatctaagt taggcacaag atccaaagat
    76021 gaacttttaa tatcttgtga tacgattgtg gttcaagaaa attcaatcct acaaaaacca
    76081 gagaattttt cgcaagcaat agaaatgctt gagagattat caggaaaaac tcacattgtt
    76141 tattctggat taggaattta ttataacaga ttggaacaat ttgcattcga ttcttctaaa
    76201 gttcatttcc atacttggaa caaggaacaa attaaaaaat acatcgaaag atattctccc
    76261 tttgataaag caggaagtta tggagttcaa gatatagaag gtccggttca atctttcgaa
    76321 ggatcttata caaatatatt aggttttccg attcgaatgt tttttcagta ccacgaactt
    76381 tggaaaaaat atttaaaagg aaatcaagcg tagaaatcga ttaggcttcc acgtgtagta
    76441 ggcaaagttt cttttgatgg agtagaaaaa tttgttccac gagtatttgt gtctgaatta
    76501 aaatcttcac gacgaatggg ttccacagca tacacttttc ctcccatacg agcaggactt
    76561 acatacgtca aagcttcgtt tggaaaagaa atcctctgga ctccggaact gatattcata
    76621 atctaatctt cggagacttt attttatatc ttaaggactt gttttaaaaa aagagcctat
    76681 gaattttatt taggcaaatt ttaagataac gcgagctcgg tataatgcga aagggatcga
    76741 tgcgaggtta ataaattgaa acttaaggcg aaatattgta ttacgttccc tgtatacaat
    76801 ttattgacta gagctgagag cccggtccgg ctgccaatgg caagccggat ttgcctaatt
    76861 ttcttatatc gaactcacgt taagatagga tttatatgag tttctatttt cgagaaaaat
    76921 ttagatccga taaagaattg ataaaattct aaaacagagt tgttaaaaaa tgaattctcc
    76981 atccgtttct attacattga aatggacaat tgaggtaatt ttgctaattt tctactacaa
    77041 aatttttcaa aactctaaag aacttataaa ttaaattttt aactaagcaa tgatcgcaaa
    77101 acaacggttt cctgtagaaa ttcaaaatta tttttttgaa tttaatagaa actttctaaa
    77161 acgatcttta tacttttaag aaaaaataga atggcaacta aaactaaaga atataaaaat
    77221 tccatagaat tcttaaatga ttggaatcaa aaattacctc aaattgtttt tgtagcagcc
    77281 aaagaatctt acgaattcga aattctagca gagaaataca aagactcaat ccgaaaaaca
    77341 ggggaatccc acgaaattgt aatctttgta tcagaaccag gagactttga aagatttcaa
    77401 tccgaagcct ttaacttgga tattttctct aatagaaaat tatttatcat caaatcggga
    77461 ctcgaatttt ttaaaccaat atccaccgga aaaggaaaga ataacgaatc cttacaaaaa
    77521 caattttcaa actttccgga ttcgatccaa cttttgattc attacaatca ctgggaagtt
    77581 ccaaataaag tacttcaaat ttttggtgga aaagcaaacc tcatcaaaac taaaaatttt
    77641 tatccaaacg aaacccgtgg cggactttta caagcttgca aagaaatcgg agttcaactc
    77701 gacgaagatg caatagatga attccttcac aaaattcctc cgtctatggg tgcatatctt
    77761 caatctcttt ctaaactgaa actttatctt tcaaaaaaaa tttttaccaa acaagatata
    77821 gaagatgttt tactgttcag tggagaattc aattcttccg gtttagtaga ttttttcatg
    77881 gaatcagatc ggattcgttt ttttaaggaa ttgaaaaaat ttcaaagtgg gaaagattct
    77941 ttgcttttgt ttttttcaat tttaaaagaa aaaatagatc aacttcgaaa atacaaaatt
    78001 atttccaaaa aatacgaaac ttctctttct gacgaagaac tctatgaatt tctgggaatt
    78061 caatcctata gtcctgcgag aaaaaatttt gttcgtaacc gtcttaaaaa agaagcgact
    78121 tttttttcgg ataaaacaat tggagaactt tatgattttc taatagatat gaatattcga
    78181 atcaaaacca attcggaaaa agaagaatct ctattttatt ttaaacgtcg gatggaagat
    78241 tttttccttc aacttcgtcg gaaagaccga attctataat ctttctataa atcgttcttt
    78301 ccgaaatccc gagtatttta gcggcttttt cccgatttcc gtttacaaga attaaattct
    78361 ttttgataat ctccctttca taatctctca aaggaattcc ggttttcact tcgataaatt
    78421 cagaatacac gtacgaagtt tcgaacatct gaggtgggag atgttttacg tccaaaatac
    78481 gaaccgcaaa caaggaaatc atactttcca acaaatttct cagttgtcta atgttcccag
    78541 gaaaatcata atttagtaaa atatgatata atttctcact cagccgaatt tcttttcgtt
    78601 tatatttatc cgaaagaatt tctaaaaaat gtttaatcag aagaggaata tcttcctttc
    78661 tttctctaag atccggaagg tctaatctaa aattagaaat ttcaaaatag agagattcta
    78721 aaatctgacc ggcttctaat ttttgtttcc actctttacc agaaataaaa acaaaacgag
    78781 aattgttttg attttcgcgg attcttttta atagataagc ttggttttct tttggaaaat
    78841 ttggaaagtc cttaaaaaga aaatatacat tatctttgac cgaaagtgcc gattctaaac
    78901 ttctctgatt ttcgtgatga tcagaatcta taataaatat ttgtggattt gtaccagaca
    78961 aacttgcaat taaattggaa acaaaagttt taccactacc tggacctcct gtaacaaata
    79021 acggcagatt actctgggac aaagatttca gtcgattgaa tatcttaatc gaattcgaag
    79081 cgttgccaat aaaaatatgt tcttcagaat tcaattgaag agtcctttgt aaagattata
    79141 atcctttgac ctgtaaaact ctacctcgga ttatacattc gaaggaactt ttatttgtat
    79201 tctgaaagta atttcttact tggataggag tacattctaa aatctgagat ggagaaattt
    79261 tatagctttc cgttagattt gcaacattca caacaccgtc cactgaattt gcagacggaa
    79321 cataccttgt ttgatactga acttgctcgt ccacttgtgg aattttcatt cctcgcggaa
    79381 gaaaaatcca ataagctttt tcacctgatt ttactaaaac ttccgtttca tttccttctt
    79441 taaactcatc ctttaataaa accccggaaa gtaaaaaggt aagatttgtt tgtaaagtgt
    79501 cggaagtaaa aattttatca cctgttaatt cagaatatat ctccataaaa ttcaagggat
    79561 tgattgattc cgattccata tacttacccg agtaggatac tttgttaagc gaggattcat
    79621 ctatagcttg attaggagat acgttggaat atgtaaaata aatttgtctt ccccgaaata
    79681 ttaaagtttt tgaatcttta gttgtactaa tttttctaaa atatgttata tcaaataaat
    79741 ttcctttggg aaaaattccc ttataatatc ttgtttgaga cgcagaaaag tacgacgctg
    79801 taaataataa aacccgataa ccggaagttt gcagattctg aatcgaagaa gctaaagcag
    79861 gattagggat ttttcctttt gcgtttgtaa gaataaccac ttcttgagac ttagaaacag
    79921 aaccaactaa cgatcgtttt atgttaagta acgcctctga taaatcgtcc agattagatt
    79981 taccgaacga ttttaaactt ccaatttgag ttctcaattc cgctaaagaa ctcgcttttg
    80041 gaaggataga aatttttcct tcggaaaaag ttacgattct aatcccagtt aaagaatccc
    80101 aagaagtatt tttaacaaat cgaacccatt cttctctttc tctttgaaaa gaaggagata
    80161 aatcgattac gaaaatcaat tctcttgaac tctgatttga tactgaagcg atagtttgtc
    80221 tttttttaaa aggaatccag gggaaagaac gttccgtcat agaacgcatt aaaatgaaaa
    80281 gatcagattt ttctgaaagg tgaaattctt ccaatcgtct ttgagaacaa tcgtataaag
    80341 ttcgatcaag ggtaatattg ttttgaaagc caagttcatc ccgaactaaa aagtctgttg
    80401 ataattcgga acaaattttg agaaaatctt cttttgcaaa gtgagagttt ttgaacttat
    80461 taaaaatttc tttatctcta actttttcag tggtatctac tctcgccctt agtaacaagt
    80521 ttgcataaaa agccccaaat ttagaaatct cttgggatct gtcgtcgatt ctttctaaag
    80581 ttacaggcaa ccttccatcc atttttccag gaagaaaagt tatactcgta gaaaatatcg
    80641 ggtgagtcac caaacagaag aaaaaaaata aatttctcag catgtagaac ttagtatgat
    80701 ccaaatgaat tcttagtttt aatatgggaa atcttggatt caaagcaact cattaaaaaa
    80761 tgtgttgcac aaactcggta aagtattagc ttttttcatt tagtagatca aggagaaaat
    80821 aatgatcaat agacttatag ctctatcttt agcaacaatg atttttgcag cttgttccag
    80881 tactgacaca ggacaaaaag acgcaactac tgtaggtgac ggtggatgga cttttgaagg
    80941 atggggtgga cctccagagc aaagaaacga cggaaaaaca ccaagagata caaatccaaa
    81001 agactggtac tatattaaat tttcttccag agcatctgga aaagcagttg ctaagaaaag
    81061 tcaagcgatg atgcaatcca catgtcgcga agcttccaga cttcaaggcg catctgatgt
    81121 agtgaaaaaa atggttgggg aaacagtaga atctgcatct ggagtttctg atggtgaagc
    81181 tactgcatct gtaatcgttt ctcaatctca aggtgttgta aaaggagttg gtgtttacga
    81241 atgtaaagca accggttccg gatccgatcc gaaagacgtt tctaaagaca actgggaaga
    81301 atgtcagtgt gtaatttacg caaaatttcc aggtggtaag gatgctctcg tagcaaaagc
    81361 tcaagaggtt tccaaacaat aattcgtttt attgaagagc tacgatatat ttacaaaccc
    81421 cgcgttttat gcggggtttt ttatttgaag tttgtggttt aaaatctatt ttaatatttt
    81481 ataaaaagta gtttatacgt tttttaaatc aaaaaaacat tctttgaatt aaagtaagtt
    81541 cagtataaca aatacgaaag tcattctatg ttgagtctgc atcgcaacca tagagacgtt
    81601 gagtttaaag agttgttgta ttgagttttt tcattcgcca aaattttctc tacgttaatt
    81661 atcaatctca caaaaatccg tttacataca aaattgaaac actataaaat tgatcagaat
    81721 cagtttctaa atttaaaaat tacgaagtaa aaattttgtc ttataatttt gataaaaata
    81781 tgactgtgtt taaattcgtt ttacttgttt tctcattttt tttgctgagt tctttatctc
    81841 agtgtacaac aatattgctt agagattatc aagaaagtgc caagatatac ggtttttatt
    81901 actactttta cgaaggattt aaagatacct caggcaaacc cggcgcaaca atcatagaaa
    81961 gtcctgatga ttggtttgat tcaaataaaa tctttcaata ctgtgcaaac aatccattgt
    82021 catctttgga agcgaatctt gataaagatt attcgtatga aatacaacgt cgtaaaaaag
    82081 acgaaatctg taaaaaactc ggcaattcta ccgaaagtaa cctaataatc gaagctaacg
    82141 gaaatttatt gctctttgat ttaggaacaa aaatagctgt tacctccgga catcatcaac
    82201 attctagtat atctccactt gaccttgtca tatacagagg tcctccactt cgaaaatcga
    82261 tccaaaacat aaaagccgca tggatttcca aagattcgat ttgtcttgaa gattcatcga
    82321 aaaaaattgt atcattagat tgttctcata cagaaggtaa cggagacttt gaacgcagag
    82381 tgtgttttca aacgtctgcg gattgttcca ataaaacact cgcaccactc catctatctt
    82441 cgattccccg ttctgctcct acttactttt taaaagaaag atgttacgga aaagtaaatg
    82501 aatgtaataa tgtctcgatt gctgtatggt ttccgggaca acacacttct aacaaatcgc
    82561 aaatcataga aattgaaata ggtaaatttt cggaacaaat gatcatgtcc aagacgatcc
    82621 catacgttat gagttacggt ttatacccag tcacaattgt ctgggacgta atcacttttc
    82681 cttttcaaat tgcggctttt attatttttt tcaatgattt cagtcttggg ggttatgttc
    82741 ctccgggaaa gaaataacgt gaattcggcg caagaaagaa ttttcaaaag tataagtttc
    82801 tacaatttca ggatttgttc gtaaaaccgc gatttgcaag taattcctac attttacaga
    82861 caaatctaaa ttttgtgtga gttcccacat ttgaatatta tagattcaat tattataaac
    82921 ttctatttta taaattgtgg tagcttccac atggaaagaa tcaatctgta aagttcagat
    82981 tccaactttt ttcagaagtc atgggttcat aacatcgaac tcgcgttaaa aaagaagatt
    83041 ttcaaaaacg tttcgaaaaa aggaaattaa gttttcgaaa cgttttttag aaattaaaat
    83101 ttagaatttt attgaagaat aattccgaat tttcccgcaa gtgtatttat atccgtattg
    83161 aattcatcct gtttagccgc cgcttttttc aaagattctg tcgcgacttg aaggatttta
    83221 tttttttcct cgtcggaaac ggagttatac ttcgcaagtt cttgacttga ttttttcaat
    83281 agttttacgg tttctccaag aagaggatcc ttgcttaaag aagtcgatat tgttttgatc
    83341 caaacgtcgt aataattgtt caacttgtct tccgtcaaaa ttgaatcata acaagtgact
    83401 ttagagaatt cttggatcac ttcctgttct aaacaataca ttcctctttt taacttacct
    83461 tttgtgttag cggtaatcgt cggttttaca aatgcatcat ccgcatcgtt taacacgaaa
    83521 tatacgtttt cagaaaaatt ctttgcaggt gcaaaacctt ctttgttttc aacagttttt
    83581 actttgatat aggttacagt ggaagttcct ttttttgtag ttacttccgc ttcaacgttt
    83641 tctaaacctg ttacttcttc cattccataa acaaggctga cttgatcttc ctttttatcg
    83701 gaaccaggaa ctttataaat ccattggtca aagttcgcat acctgtttcc taagatctgc
    83761 gcttcttgtt ttttttcttc ctttttacat ccgatcataa ccaacaaaag aaaagaaaga
    83821 attaagaata acttaatttg tttcatgcag tggcttctcc atttctcaaa gtttttaagc
    83881 ctgcagagaa tttagtcaag aattaatgaa gacagttaag aaaggtgcta acacgattcg
    83941 accgagactt ctcggtgttc gtggttctga ggtgcgcaaa acaaaatgat gtttataaaa
    84001 tgtcgtatga tgttttaaga taacagacat acccggaact gtttttagta tcgtttcctc
    84061 tgttaggtgc atttgtatta caagtcatta atggcccaat ctggagcgga gaacttcggc
    84121 cgcaattctt gcttccgatt caaagttaat ttccatttca cgaatctcct tatccttttg
    84181 gatcaaggct ttaggattcc aaaattgcgt tcatctccta tcggaagacg gtcgatttcg
    84241 gaatcgatac ctaagaaagc tcggaataaa ggatcgtcgt cgttcaactc attaccaagc
    84301 cgccatctga ggcgtgacgc ttcaatgatc gataaccttc ttcctagaaa attatccagg
    84361 caaataagca aacggtccct cacacgttgc aagtaatctt caagcgatag atcgtgatgg
    84421 tcgtttgtca tagatggtta tggaaaaaca aaacgtttag tagttccaaa agtgggtaca
    84481 gtgaattcga ttcttttttt atccgagagc aaaatatctt caaaacgatt ccactcttta
    84541 atttccaata attccgtttt ccaagcgaga tcaaattcaa gaccatttaa atattttacg
    84601 agatgttttc taaataaaac caaaccgaat tcttctccat aatcctcaat catccaacgt
    84661 aaatgttgta aaattacatc taaaacttca gaccaagaca attcttcttt tttaactccg
    84721 gaaaaaatcc aaggatttcc aatcgcgttt ctaccgatca aaactccgtc taacaaatat
    84781 ttatcgatct taaaattcgc ctcctgaaaa cttttaatat ctccgttgcc aaaaattgga
    84841 attttccgat ttacttttat ttctccgatt gcatcccaat ccgcaaatcc tgtataagcc
    84901 atttcttttg tacgaccgtg aaccgtaaga gcatctacac cggattcttc caagatttta
    84961 gaaacttcaa gatagtttcg agaagttgaa tcccatccaa tccgtatctt tgctgtaacg
    85021 ggaatgttca ctcgtttttt tatagcttct ataattttgc cagctaacaa aggtctacgc
    85081 aaaagtccag cgcccgctcc tcgtaaggaa accttacgag tggaacaacc catgtttaaa
    85141 tcgatgatgt cgggttttaa ttcctgaatg atctctgcag cttctgcgat aatttccaat
    85201 ctgtttccaa aaatttgaaa tgtgatcgga cgttcttcca atttgtagcg aaacattttc
    85261 agagccttag gcgctcgatg aacgagttcg tctgtattta caaactcggt ataagaaaaa
    85321 gcagctccaa attttctaca aattctacga gtaggtgaat ctgaaattcc cgccatcgga
    85381 gaaagagaaa ttttccccgg aatcgttacg tttccgatcc ggatcataaa atcaattttc
    85441 tcctagaact gtaaaatcct gaaccttatc gttgtctttt aaatccacaa tacgaacacc
    85501 tacagcagtt ctacctaatt tagaaatatc gaatgcatta attcggattg tcatcccttg
    85561 ttgagtgatt agaataattt cgtcttcgct tccaacagaa cctgttccca cggaaaatcc
    85621 gttcttttcg gttatcttta aataggccat tcctttgccg cctctacctt ttgcggcaaa
    85681 ttcttcaaag ccaagacgtt ttccataacc ttcttccgaa actacaaata tatcttcccc
    85741 ttctttatat ttgctaagtc ctacaatcgc atcgtcctct gcaagtctca tcccagtaac
    85801 accactagcg gttcttcctt gggctctaat gatgttacct tcaattcgaa gagctagccc
    85861 ctttttagaa aagatcataa cctcgtcttt atcggtcatc gattctactt tgattaactc
    85921 gtctccttct ctaagtccga ttgcaataat cccagacttt ttaacatttc cgaactcttt
    85981 taattgaatt cgcttaataa atcctttcct tgttaccaaa agaagatctt tatccatatc
    86041 ttctcctcta aacgtaaaaa cggaagagat atattcgtct tctctcaagt tgatgattgc
    86101 tttgagagat tttcctcttg cttctttaga agcaattggt aattcgtagg ctttcattac
    86161 ataaactttc cctatattag agaaaaacat aatattatca tgagtcattg cagctttcat
    86221 gatcttaatt acatcatctc gtttttgaga aagaccctga attcctttac cgcctcgttt
    86281 ttgtctttta aaagtatcta taggaagacg cttgataaat tgatcataag taatttgaat
    86341 tacaatttct tcatccgcga ttaaatcctc tgcgttaaat gaagaactct ctatagtttc
    86401 aatagaaatt tctgtttttc ttttattccc gtatttatct ccaacttctt gaagttctgt
    86461 acaaacaatt tcatttacac gagaaggttt tgcgagaatg tcctttagat ctatgataag
    86521 ctttctcact tcttccaatt catctatgat cttctgaacc tcaagagaag taagtctttg
    86581 taatctcatc tccagaatcg catccgattg aacttcagat aaactaaatc gaatcatcaa
    86641 ttgttgtttt gcttctggag gatttttaga agcacgaatc actttaatca catcttctat
    86701 attttctaaa gcgattttca aaccttctaa aatatgagct cttttttccg ccttatctaa
    86761 atcaaactgc gttctcctaa cgataacttc ccttctatgg gccgcgtaag cagttaatat
    86821 ttctttaata ttaaaaattt taggtttgtt atctaaaatc gcaagcattg tgattccgta
    86881 acttacctga agttgagtca tcttgtagag ttggtttaga atgacttgag catttgcatc
    86941 ttttttaata tgaatttcta cacgaattcc ttttcgatcg gaaagatcta gaatttctga
    87001 aattccttcg atttgttttt cgttaactag atctccaatt ttttccagaa ggactttttt
    87061 atttacttga tatggaattt ctgtgactac gattacttct cttccatttt tcttttcttc
    87121 tatttctact ttagaacgaa ttcgaattga accttttccg gtagaataag cagagatcag
    87181 cccctcccct ccgataataa ttccggaagt aggaaaatct ggaccaggta taatttttag
    87241 aatttctgga attgtaattt ccggatttcg aatgaccgcg attactgcat caatagtttc
    87301 cctaaggtta tgaggaggaa tgtttgtagc cattcctacc gcgatcccag aagaaccgtt
    87361 tacaagtaag tttggaaaat ttgcaggtaa aacatccggt tgttctttcg tatcatcata
    87421 gttaggtgaa aaactaacag tttctttttc gatgtcgcgt aataattctt cggcaacttt
    87481 ttcaagcctt gcttccgtat atcgataagc cgccgggtta tctccgtcga tagaaccgaa
    87541 atttccttgt ccatcaatca aaggaactct taaggaaaat tcctgaacca ttctcacaag
    87601 cgcttcgtaa acagatgcgt ctccgtgagg atgataatta ccgattactt ccccaacaat
    87661 tttagcgcat ttaacataag gacgatcact tctccatgca cgttcattca tagcatgaag
    87721 gattcttcta tgaaccggtt ttaatccgtc tcttacatct ggaagggcac gcccaacgat
    87781 cacagacata gcgtatccta aatacgcttc tttcatctga tcttcgattt ctacaggaat
    87841 aactcttacg ccgtttttaa gagcgtctgc aatatctggt tttccagcaa tattatagct
    87901 taggactttg gtttcatttt ccatttcttg actcatttca aaatcccctt tcgatcaaag
    87961 atctaagttt gctaccttag ccgcatttac ttctatgaat tgttttcgag gttgaacttc
    88021 gtcacccata agaacattaa atgtctcttc tgcttccacg aaatcgtcta acttaacttt
    88081 tagtacaact ctgttggaag gatccatcgt agtttcccaa agttgctccg gattcatttc
    88141 tcctaaacct ttgtatcttt gaattaccac tttttccgca cctatgtttt ttaataattc
    88201 ttccttttcc ttatccgaat aaacgtaagt agaatttttg ccgtgtttaa ttaaatacaa
    88261 aggaggttgt gcaacataaa gataacctct ttcaattacg ggacgcatat aacgaaaaaa
    88321 gaatgtaaga agcaaagtac gaatatgaga accgtcgata tccgcatcag tcataatcat
    88381 aattttatga tatcgaattt tatctatatt aaattcatct tctccgattc cggttcctaa
    88441 agctgaaact aaaactcgta tttcttcact ggaaaggatt ttatctagtc ttgctttttc
    88501 aacgtttaga attttacctt tcaaaggaag aatcgcctgc gtatttctat ctcttccttg
    88561 ttttgcggaa ccgcccgcag aatcgccctc gacaagataa agttcagaat gtgccggatc
    88621 tttttcggaa caatccgcaa gtttccctgg aagaccgcca ccttctaaaa ccgtttttct
    88681 tcgagtaaga tccctagctt tacgagcggc ttcccttgct ttagcggaaa gaatacattt
    88741 ttctaatatc ttttttgtaa tattcggatt ctcttcaaaa aataaagtca aaccttctga
    88801 acttaaggtt tgcataatcc ctttgatttc cgcgttcact aatttttctt ttgtctgaga
    88861 attgaattga ggttgaggaa ttttgatcga tataacagct gttaatcctt cttttacatc
    88921 ttctccggaa agacctgttg gatgtttttt agaaagggta gaatcctttt ttaaaaagtc
    88981 gtttaatgtt cttgtaagag ccgcacgaaa accttctaaa tgtgttccac ctaaattgtt
    89041 atttatattg tttgtaaaac agaatatgtt ttccgtatat gtttccgaat attggatcga
    89101 aatttcagcc aaaacgtcgt ctttatttcg ttcaaagtga atcactttgt gcatgggatg
    89161 tttgttttcg ttgatatgtt ccacgaaaga aacgattcca ccggaaaatt gaaattcgtt
    89221 tcgtaaaata ttttcctttc cgcgtctatg gtcttcgaca actaaaacca aacctttatt
    89281 caaaaaagct aattctctaa aacgtgcaga aagaacgtca aattgaaaat ctactgtggt
    89341 aaaaatggtg gcatccggtt taaaacgaac tatggttccc ctttccgaag aatctccttg
    89401 aatttgaacc gaagaaacag gaacgccttt ttcgtatttt tgagtgtaga ctttcccttt
    89461 ttgatgaact tcaacttcca gatattcgga aagtgcattc actaccgaaa ccccaacccc
    89521 atgtaaaccc ccagaaactt tgtaggcatc attttcaaat ttaccacctg cgtgaaggat
    89581 tgtcataaca acttcgattg tggaaatttt tttgtcgggg tgaatatcga ctggaattcc
    89641 tcgaccattg tctttcacct caacgatgtt atccggtaaa atactgattt taatttctgt
    89701 acaatgacca gccatggcct cgtcaaccga gttatccacg acctcgtaaa ccattttatg
    89761 aagcccggtt tcgtcctgag ttccgatata cattcccgga cgttttctaa cagcttctag
    89821 accttctaaa attttaatct gaccggcact gtagcttgtt tcttcttggc tcatattttt
    89881 cggacctcag gaatagtttt cctgaaaacc atagggaggc aaggaaattc atcgaatcct
    89941 taaagatatt gaagaatctc taggtaacgt tttttaattt cgggatcagt ttctttttcg
    90001 agaattgcaa ttaaatcgtc cttgccttct aaaccttttt tttctttggt ctcggtattc
    90061 gtaatagaat aagaagctgt taatttaccg atggaaatct caataaaacg aacgattcct
    90121 tttcctaaaa atcgagcgga ttctctgatg atacgatttt gtaaaaaaag taactcttgt
    90181 ttatacgcgt tatgggatac aagaattcta agtttaccga attgaatcga attgacttcg
    90241 gaattagaag cgaatactgg accaacaatt tctttccaac ggtttttaag agtatgaata
    90301 gaaatttttt cttggagatt ttcttccgta attcccattt gatttaaaat agaacgaaat
    90361 tcggaggttt cgatcttttt agatgaaatt aaatcgtctt tcattttata gactcgactt
    90421 ttccttgtcg aattaggaaa atttgctttt gatccttaag tttaccgaca taatcttgaa
    90481 ttccttctaa atccgtcgta gtaaaaaaag cctgccccgc agtaactaca agatctacaa
    90541 agtattctct tctttttacg tccagctctc gaatgacatc atcaattaat aaaacgggaa
    90601 tggtgttcaa aatatttttg taatagttaa aggttgccgc ctttaaagcg atcacggtgc
    90661 ttcttttttg accttgggaa ccaaattcgg taatatctct ttgatcggtt ccaataaaaa
    90721 gatcgtctct gtgaattcct actgaagtat aaccaagcct taaatctcta cttaaattac
    90781 ggttaagttt ttctaaaaat tcgtcttggt cttttacatt aggtttatag attaattcga
    90841 gtccgtcttt tcctccgctc agtttatcta aattaaccct ataaaaagaa tttaattcca
    90901 aaacaacttc tcttcttttg ttgagtataa agattccttt ttctacgatt tttttatccc
    90961 aaatagaaag atgagaaata tctggatttc cactttttaa aagcgcattt ctatgtttta
    91021 gaattttatt atattccaat aaagattcaa gataaaaagg atcaaaggaa gaaataaaag
    91081 cgtctataaa ctttcttctt tccgccggac caccttctat aatttttaaa tccatcggag
    91141 ttaataatac agtgataaac ttgccgatta gatctgttct tttttttact tcttcttgat
    91201 taaattttaa ttttctttta acagatggtt tagaagtaaa tccaatttct aaaacagatt
    91261 cttttaggtt atctttaatt tttcctctga gaaaataatt ttcagaaccc catcgaataa
    91321 ggtttgaatc ttcagattcg cgaaaacttt ttaaccaaga taatatacaa atcgcttcta
    91381 aaagattagt tttaccttct ccattatctc caacaaaaaa aataagcctg gaatcaaaat
    91441 ccagattcag ttcttcgtgg tttctaaagt tttgaatagt aagatgtttt aaaaacatta
    91501 taatatataa ccaaaagact atttgacgtt ttaaaagaaa tatttaaaaa tcttaatata
    91561 aaatgagttt agcacaataa aatcgggcaa atccgacttg tctataacaa accggactct
    91621 cagttctggt cgtaaaattg tatgcaaaaa atatgataca ataatcttct ttagttttaa
    91681 tatagaaagc gatctattga tcgcccatag aagcgggatg tcgagttcgc tcacatcgat
    91741 tactttcgca ttaatataat aaagtaactt ttgcaaaaca tgtctttttt agtttataaa
    91801 ctttttaata aacttcatta ctaaaacgat gtggatttct atttttctca atttcatttt
    91861 tttaaaatga tacgtcagct ttttctactc agaattatat aacagtgttt aatattctgt
    91921 atttaaacaa ttttttacaa taaaattcat gatacctaat tttatagaac tcagtaaaac
    91981 gaaaccttat aataaaccag taccaaaact agaaccgatt tttgtaggtt gatctttttg
    92041 ataaaataca attagatttt tggctgagct ttaaattaaa agatacaaac cttaaaatca
    92101 aacttagtta taaaaatttc atttttgcaa ttaatattat ataataagat tataatacta
    92161 ttacaatttc ataggcataa tcacagaaat aaattcagga tcagaaggat ctttaaaaat
    92221 aaccggagag tttgcatctg agaattctat tttaacttcg ttgtcgtcaa tcgatctaaa
    92281 aatatccatg agatattcac ctttaaatgc aattgtgact tcatccccag aatattcgat
    92341 tggtttgtta atacttgcct cagaagcacc aagagtttga gcgaataaat ttaaattatt
    92401 tttactgaat gtaagtctta cttgtctgga aggttcttct gcagcggtca aaacttgtcg
    92461 taaggaaact tgaaattctt ctttagaaat gctcgtagaa aatttagtat ttttaggaat
    92521 gacttgttcg taatttggaa aatttccttc aatcaattta cataatagtt caatgttgtt
    92581 tgcagaaaca taaatttggc cgtcaattaa acctatattt ccaacttcag aagttgcgat
    92641 cattttagaa atttcccgga tcgcttttgc aggaactata atagaatctt taaactgtaa
    92701 tggggaagga agggttcttt caattttgca aagtcttctt ccatccgttc caacaaaaat
    92761 cagtttatct ccgttaggaa tcatataaag accgttaaat ataaatctct gatcttcatg
    92821 tgcaattgca taagaagtct tacgaatcat gtcatttatc aaagtactag ggaaagaaga
    92881 tacttgcgaa gaatcaattt ttgaaattgt tttaatttca tcagcatcca ttccactgat
    92941 tttggattta taatcgtttt taccagaagc atcggtaatg taaacgatag aagaattact
    93001 atccgattct tctaaagaca aatttgtatc ttcaaaatgg attgttttaa aaaagctaga
    93061 aagttgtttt gcaggtagag aaacattccc ttcttgagtt acgtcagcag gtacagatgt
    93121 tttgattgaa atttcgagat cggtagcaga gagaaaggtt tcttttcctt cggcttctat
    93181 tttaagattt gataatatag atttaatctc tcttgtagta attacacctt ctacggcgtg
    93241 aattgctttt aagaattcag atgtattaac tttaattttc aatttttttc tcctagtttc
    93301 tttttaatta aataagttct tattattgta cagttgtagg agtagtacct gtaaatatgt
    93361 acataaaatt gtattcctaa agaatactga aatatgtctc attttttttg aaaagagaat
    93421 tttcttttcc gacataattc taagtcgatt tttcatttct aagtgacaat aatcttacat
    93481 tatgtcttat ttacagattt attttatttt ttaaacacta aatctatatg ttattaacag
    93541 gttatataca ttctttggga aaatttgtgt tactttcaaa ttctcagttt tgtataagtt
    93601 cccacatttt tagattttag aatcgatttt aaattctaaa aataattaaa acgataaaca
    93661 ttgagataaa ttttgcctaa accacgtaat agaatacgca aaatttataa tacttaatta
    93721 gaattgttca aaaattaatt cctcatttgt ttctatttca tggaaactat caattgaagc
    93781 aagttttgtt aatcatcgct atggaatttt tcaacaactc tattttataa aatcaacata
    93841 acaccgtagt aagtgttttg taagtactac atcaaattga tgaattatgg tgtttgataa
    93901 gtgaactcag gtttagaaat tctaagagct gataaaatta aatactgcta tataaaaggt
    93961 gatttattta aaagtacttc gagcttttag aattattgaa aatgattata aagtcaaatt
    94021 taagtttagg aattttattg atccttgtgt aatagagcat catgaatttt aaaacaaatc
    94081 ctaaattttg aaaattcggt tcgtaatttt taaataaaac aattcatcaa aaccttacaa
    94141 attgcaccta attcaaaatt gttggccttt gtaaaagaaa tgttatatta taagttttga
    94201 aacagacgta ttgatagtta cttcttttca ttctcacctt tatcttttac ctcaattttt
    94261 ggcgaaaaaa atgtccactt ttatgttacc aggtcaaacc catgattctg aaaaaaaatt
    94321 ggaatctaaa ctttacagat cgattcttta aatgtggaac tactgcaaaa atttaacgag
    94381 attagaactg ctcgaaaggt tcgtaaattg ttaaatgcga cctaatttgt agcataactt
    94441 tacccataaa taattggatc tcaagatcta tcgtcggaat tacgacaaaa tcttctgtaa
    94501 acttagttcc caccccacaa cgcgatccgt agagagccgt tgtgttgagt tttccctatt
    94561 tttgggtgga gatgaaaagg ttttctttat cagaaaaaca tactttttgc aagtaaaaag
    94621 actcattctt gtcggaacac ttgaaaaatg tgcctttttg agcccagaac ggcgatccat
    94681 agaaagcccg ttctgttgag ttcattctga ttctaaaatc ctattcaact tgtggggttg
    94741 gtgatggggt ccagcgtctc gcttcta
//
LOCUS       LFOIDMKA_3             32406 bp    DNA     linear       08-DEC-2021
DEFINITION  Genus species strain strain.
ACCESSION   
VERSION
KEYWORDS    .
SOURCE      Genus species
  ORGANISM  Genus species
            Unclassified.
COMMENT     Annotated using prokka 1.14.6 from
            https://github.com/tseemann/prokka.
FEATURES             Location/Qualifiers
     source          1..32406
                     /organism="Genus species"
                     /mol_type="genomic DNA"
                     /strain="strain"
     gene            1193..1705
                     /locus_tag="LFOIDMKA_00093"
     CDS             1193..1705
                     /locus_tag="LFOIDMKA_00093"
                     /inference="ab initio prediction:Prodigal:002006"
                     /codon_start=1
                     /transl_table=11
                     /product="hypothetical protein"
                     /protein_id="X:LFOIDMKA_00093"
                     /translation="MAQSKKKSSPRKQKTGGTKVKFVGAPSHSITPFLMFNANPEEAA
                     NFYVSIFKKSKILRANSMQADFILNGQKFFSYNGGPNFQFNWGVSFMISVETQKEVDY
                     YWNALLAGGGKESMCGWIQDKYGMWWQVTPKILLQLVSHKDRAKAERVTQAMLNMQKI
                     DIAALKAAAG"
     gene            2389..2982
                     /gene="yyaP_1"
                     /locus_tag="LFOIDMKA_00094"
     CDS             2389..2982
                     /gene="yyaP_1"
                     /locus_tag="LFOIDMKA_00094"
                     /inference="ab initio prediction:Prodigal:002006"
                     /inference="similar to AA sequence:UniProtKB:P37508"
                     /codon_start=1
                     /transl_table=11
                     /product="putative protein YyaP"
                     /protein_id="X:LFOIDMKA_00094"
                     /db_xref="COG:COG0262"
                     /translation="MRKITVLSFITLDGVMQAPGGPEEDTSGGFKYGGWTAPYEDEVS
                     GKIMEKQMKPADYLLGRKTFEIFASYWPEHADFWPGINDGTKYVMSKTVKKSDWKNSV
                     FLESLADIKKLKNSEGSDIQVWGSGELIQLLFKNDLVDELWLKIFPVTLNTGKRLFGD
                     GTIPAAFTLIESSVTPSGVIIANYKRAGEVKTGTVGA"
     gene            3053..3949
                     /locus_tag="LFOIDMKA_00095"
     CDS             3053..3949
                     /locus_tag="LFOIDMKA_00095"
                     /inference="ab initio prediction:Prodigal:002006"
                     /codon_start=1
                     /transl_table=11
                     /product="hypothetical protein"
                     /protein_id="X:LFOIDMKA_00095"
                     /translation="MNQEWTQDNEKIIEYFRGLLLDTSSSLDLFQKIFSKVKGIEYVD
                     ENIKVKLVNDVSIELTGPADKKEIEQWPESVKRIFSEHATMGIWKGENVFGGQIAFDN
                     RINVKNLEGTKWKDEDYDLNSIQSPISGGDESFVFHPAFKDMNGEVLCQVIDGKINGP
                     LALGPGSIFLWMIAGYMEIDRDISLPLISKDKLISIAPKSTKSGVIKLIMEKSGLSKE
                     RIDDLIKKLENLYDLQKSFKKANDKNQFIKLELKYLDDIEAYKNALPESLQFDFTMIH
                     GYNISCYKNELDELLKRYKQHT"
     gene            4058..4804
                     /locus_tag="LFOIDMKA_00096"
     CDS             4058..4804
                     /locus_tag="LFOIDMKA_00096"
                     /inference="ab initio prediction:Prodigal:002006"
                     /codon_start=1
                     /transl_table=11
                     /product="hypothetical protein"
                     /protein_id="X:LFOIDMKA_00096"
                     /translation="MIQYELNSNNQPIGIKIQNWSIPKFPAKSVMDGKFCKLEPLDSE
                     IHSKELYKANSLDKNGECWTYLTYGPFKTFIEYQNWIREMQNLVDPTFYAIIDKNTSK
                     PVGVVSYLRIDQEKGSIEVGHLNFSNLLKRTKVATEAMYLMMNYAFELGFRRYEWKCN
                     SLNIPSRKAAQRYGFSYEGTFRQYAINKGRNRDTAWYSIINSEWNLIQEAFEKWLDSK
                     NFDENGQQKISLSSLTEPLLVQKDDFILIR"
     gene            4974..5876
                     /locus_tag="LFOIDMKA_00097"
     CDS             4974..5876
                     /locus_tag="LFOIDMKA_00097"
                     /inference="ab initio prediction:Prodigal:002006"
                     /inference="similar to AA sequence:UniProtKB:Q7A6Q5"
                     /codon_start=1
                     /transl_table=11
                     /product="Epimerase family protein"
                     /protein_id="X:LFOIDMKA_00097"
                     /translation="MNKIVLAGGSGFLGKSAAFYFRNLGYQVVVLSRSESKIINEIEY
                     INWDAKSLGPWVSSLENSTAIINFTGKSVNCIYTETNKREIIDSRINSVKVIDQAVLN
                     LKSPPKVIIQAASLAIFGDTKSDSTEESPLGKGFSVDVCKIWEDEFFKISIPDSRKVI
                     LRIGFVLGKNGGAIEPLTKLAKWFLGGSIGDGTQFISWIHIEDMNRMFEFCINQDVTG
                     IFNATGPDPVENKFFMNALRKAVHRPWSPPAPKFIVKLGAFFIMKADSSLALTGRKCF
                     PKRFIDLGFQFKHTNLLKTLEDLV"
     gene            7115..7540
                     /locus_tag="LFOIDMKA_00098"
     CDS             7115..7540
                     /locus_tag="LFOIDMKA_00098"
                     /inference="ab initio prediction:Prodigal:002006"
                     /codon_start=1
                     /transl_table=11
                     /product="hypothetical protein"
                     /protein_id="X:LFOIDMKA_00098"
                     /translation="MEDPKDKAENSTSPIDTTPKVTGIGGIFFFSDNPQETKEWYAKN
                     LGLETNEWGSTFESRDVNKPDEINYLQWSLFKKGSEYFSPSKKDFMINYRVQNIEGLV
                     DKLKQNGVTIVDSITSYDYGKFVHIMDAEGNKIELWEPC"
     gene            complement(9365..10411)
                     /gene="wecA_1"
                     /locus_tag="LFOIDMKA_00099"
     CDS             complement(9365..10411)
                     /gene="wecA_1"
                     /locus_tag="LFOIDMKA_00099"
                     /EC_number="2.7.8.33"
                     /inference="ab initio prediction:Prodigal:002006"
                     /inference="protein motif:HAMAP:MF_02030"
                     /codon_start=1
                     /transl_table=11
                     /product="Undecaprenyl-phosphate
                     alpha-N-acetylglucosaminyl 1-phosphate transferase"
                     /protein_id="X:LFOIDMKA_00099"
                     /translation="MKQISFFWNPVFTCALIFFATSFFSWIYLHSKRFTISDVSNERS
                     MHVGTTKKSGGIWILLPIFCLAIVWFSVFEIPNRKIFLFFTGLFFFFLIGLADDLLSL
                     SAGIRLVLEIFFLIVFFYLEPVRFSFLSLSIENIPGLSTLILIVYVLFVVNVCNFMDG
                     LDAYLSSHFLLGILAFPFLFHSQLPLFYSWICAGVFGFLGFNLPKAKLFLGDSGSLPL
                     GYTISVLPLFFIDGKLWGSFEISSTFFLLPVFFVDGVVTIFLRLKDGENIFQAHRRHL
                     YQLIAVSSKNKGLVSFLFTIASLPSMILFAFHRSLEIPGSIIFWICLVFYVGVYFLLF
                     RKFKTPSPNPVERQ"
     gene            10506..11390
                     /gene="dapA"
                     /locus_tag="LFOIDMKA_00100"
     CDS             10506..11390
                     /gene="dapA"
                     /locus_tag="LFOIDMKA_00100"
                     /EC_number="4.3.3.7"
                     /inference="ab initio prediction:Prodigal:002006"
                     /inference="similar to AA sequence:UniProtKB:O67216"
                     /codon_start=1
                     /transl_table=11
                     /product="4-hydroxy-tetrahydrodipicolinate synthase"
                     /protein_id="X:LFOIDMKA_00100"
                     /db_xref="COG:COG0329"
                     /translation="MFQGVYTAIITPFKNDKIDYDSYFKLLEKQIKAGVSGVVPCGTT
                     GESPTLSHSEHAELIRETVKAVQGKIQVVAGTGSNSTKEAIELTEAACKDGVDGILSV
                     NPYYNKPTQEGLFQHFKSIAEHSTVPVMLYNIPGRTSVNLLPETVLRLSEVKQIRSMK
                     EATGDLGQMGKLISLVGNKMTVLSGDDNLTLPLLAIGGVGVVSVISNLFPKALVQLVE
                     SFQQGKISEAKKIHYDFIEVFALAFMETNPIPIKAAMCWFGHCGPEIRLPLTPLSQNE
                     TSSKFKKVLEGLKEKGYE"
     gene            11394..12206
                     /gene="dapB"
                     /locus_tag="LFOIDMKA_00101"
     CDS             11394..12206
                     /gene="dapB"
                     /locus_tag="LFOIDMKA_00101"
                     /EC_number="1.17.1.8"
                     /inference="ab initio prediction:Prodigal:002006"
                     /inference="similar to AA sequence:UniProtKB:Q2SZ94"
                     /codon_start=1
                     /transl_table=11
                     /product="4-hydroxy-tetrahydrodipicolinate reductase"
                     /protein_id="X:LFOIDMKA_00101"
                     /translation="MSQPSKTQIALIGASGRMGRAIVSVLSTSVKSTLSSSVVSQSSV
                     FLGMDSGLHSGIKQNGVNFSSDLEAAVRSADCVIDFSTHQNLDFTLKACIQYQKPVVI
                     GITGLTELQKDALQVASKEIGIVYSPNMSIGVNLLFKLTEIAAKVMGEISDIEIQDIH
                     HRHKKDAPSGTAEKLKSILLETLGRTSKNVVHGRHGILKERDSKEIGIHTFRAGEVIG
                     DHTVYFFTPEERIEITHKAQDRKTFAVGSVHAAEFLVGRKPGLYDMFAVLGL"
     gene            12219..13040
                     /gene="dacA"
                     /locus_tag="LFOIDMKA_00102"
     CDS             12219..13040
                     /gene="dacA"
                     /locus_tag="LFOIDMKA_00102"
                     /EC_number="2.7.7.85"
                     /inference="ab initio prediction:Prodigal:002006"
                     /inference="similar to AA sequence:UniProtKB:Q8Y5E4"
                     /codon_start=1
                     /transl_table=11
                     /product="Diadenylate cyclase"
                     /protein_id="X:LFOIDMKA_00102"
                     /db_xref="COG:COG1624"
                     /translation="MFFFKNISLFPLGKNPFIIIIDILIVSFFIYQFYSTIRRTRGIQ
                     LLLGVAVIWFLGIFASTFELELLDWIIESIRPALVFAIIVLLQPELRKITADLSKMKI
                     FQPFLLKQMTDLEEIIEAVKIMAKNKTGSLIAIVRENNLKEIIDQSVQLDAIISASLL
                     LTIFKKNSALHDGAVIIEQNRIACAGAFLPMTQNLDDSRMGARHRAALGISEESDSIV
                     IVTSEETGEISVCYDGEMTHPVKPIELKNLVNTILKKRDNVSEKYNPVVEEKTER"
     gene            13043..14098
                     /locus_tag="LFOIDMKA_00103"
     CDS             13043..14098
                     /locus_tag="LFOIDMKA_00103"
                     /inference="ab initio prediction:Prodigal:002006"
                     /codon_start=1
                     /transl_table=11
                     /product="hypothetical protein"
                     /protein_id="X:LFOIDMKA_00103"
                     /translation="MKLIFNNWQAKLGSLILAIVFYINLQNSKILVKEIQIPIEYPKL
                     GGSLIVSKTSDKTVPIKVEGVREYVNYYSQFLKAHINSSELKAGENLVSVYKISGAPA
                     GLRITRLRDKIKVNVESNSGKILPIEVKFTGDLPPNYVKTNHFVSPSVVHVSGPPGVL
                     ENLGKISIPPISLKDKTESFSYKHKLPDFPSAVKVRDNVKEVTVRVNIFASASNAGET
                     LLLGIPIKCQNLDKNLEAEFSEPEVSVKLQSKTPLKSIQVIKGLSASVVCSHKYDPKT
                     KKILPDNKPVFAKIKLNKSTSLKSVEVLGVFPDRVSILFKIKQDQNQSNGGKEPDGEG
                     EENTIEPDTNPELLEEE"
     gene            14095..14475
                     /gene="acpS"
                     /locus_tag="LFOIDMKA_00104"
     CDS             14095..14475
                     /gene="acpS"
                     /locus_tag="LFOIDMKA_00104"
                     /EC_number="2.7.8.7"
                     /inference="ab initio prediction:Prodigal:002006"
                     /inference="similar to AA sequence:UniProtKB:P24224"
                     /codon_start=1
                     /transl_table=11
                     /product="Holo-[acyl-carrier-protein] synthase"
                     /protein_id="X:LFOIDMKA_00104"
                     /db_xref="COG:COG0736"
                     /translation="MKISVGNDIVENSRIRDLLEKHGDRFLKRVFSESEREYCSNRKD
                     PIPHLSGRFCVKEAFIKAIEPGDHVILDMREIELFGKEFGKKELVLHGKSKELFLTKG
                     YSGCSVSISHAENYSTAVVVLYKE"
     gene            14479..14700
                     /locus_tag="LFOIDMKA_00105"
     CDS             14479..14700
                     /locus_tag="LFOIDMKA_00105"
                     /inference="ab initio prediction:Prodigal:002006"
                     /codon_start=1
                     /transl_table=11
                     /product="hypothetical protein"
                     /protein_id="X:LFOIDMKA_00105"
                     /translation="MISEAMKQTIQFYNEGLNLYKTRKFTEALEKFKKAIELTPDDGP
                     SKKYIGRCQAFITNPPPADWDGVFEMKTK"
     gene            14709..15086
                     /locus_tag="LFOIDMKA_00106"
     CDS             14709..15086
                     /locus_tag="LFOIDMKA_00106"
                     /inference="ab initio prediction:Prodigal:002006"
                     /codon_start=1
                     /transl_table=11
                     /product="hypothetical protein"
                     /protein_id="X:LFOIDMKA_00106"
                     /translation="MSKKTATRTSRPITEYGAISTVLGRETSFSGILNFQRPLEISGE
                     FQGEIESEGFLLISEGAKIRANIKAGTVIVGGEITGNVIATEKLEMLSTGKVNGNIKT
                     SKLQIADGVIFDGNCEMIQPNKD"
     gene            15373..16272
                     /locus_tag="LFOIDMKA_00107"
     CDS             15373..16272
                     /locus_tag="LFOIDMKA_00107"
                     /inference="ab initio prediction:Prodigal:002006"
                     /codon_start=1
                     /transl_table=11
                     /product="hypothetical protein"
                     /protein_id="X:LFOIDMKA_00107"
                     /translation="MSVISMKNLLETGVHFGHQTRKWNPKMAPYVFTARNGIHIIDLQ
                     KTVQKAKEAYDALKKLTSEGKKVLFVGTKKQARGAIEREAIRSNMFFINNRWPGGLLT
                     NWNTVKRSIARLKKLEGMEADNSFEKEVKTKKEVLTLRRELEKLRKTLGGIKDMATIP
                     EIMFVIDPKKEEIAVKEARKLGLKIFAVVDTNCDPELIDYPIPGNDDAIRAISLFLET
                     MSNAVIEGTGGVVEQPRFSEDLDSEALALEYQGEYDESGKFIMDEDPDSKKTKTAEEP
                     SATIEPSATIEPSTTTVEVDQKE"
     gene            16284..16883
                     /gene="tsf"
                     /locus_tag="LFOIDMKA_00108"
     CDS             16284..16883
                     /gene="tsf"
                     /locus_tag="LFOIDMKA_00108"
                     /inference="ab initio prediction:Prodigal:002006"
                     /inference="similar to AA sequence:UniProtKB:P43895"
                     /codon_start=1
                     /transl_table=11
                     /product="Elongation factor Ts"
                     /protein_id="X:LFOIDMKA_00108"
                     /db_xref="COG:COG0264"
                     /translation="MAAVTTDLIRELRERTSAGMMDCKKALEENNADIEKAITWLREK
                     GIAKAAKKAGRETKEGRVVSYIHGNGKIGVLVELNSETDFVSKNEDFEALGKEICMQI
                     AAMNPLYLNEESIPAADLEKEKTIMRSQLEAEGKKADQIEKILPGKIKKYISEVCLVN
                     QAFFKDDSKTIDDLVKEAIAKFGENITIARFIRFQVGGL"
     gene            16887..17633
                     /gene="pyrH"
                     /locus_tag="LFOIDMKA_00109"
     CDS             16887..17633
                     /gene="pyrH"
                     /locus_tag="LFOIDMKA_00109"
                     /EC_number="2.7.4.22"
                     /inference="ab initio prediction:Prodigal:002006"
                     /inference="similar to AA sequence:UniProtKB:Q831V1"
                     /codon_start=1
                     /transl_table=11
                     /product="Uridylate kinase"
                     /protein_id="X:LFOIDMKA_00109"
                     /db_xref="COG:COG0528"
                     /translation="MATEAKYNRILIKLSGEALAGEGEFGIDTNKAHSLAEEIKEVHD
                     LGVEIALVVGGGNIIRGTNLAKAGIDRATADYMGMLATIQNALALQDACEKKGLYTRV
                     QSAIEINSIAESYIRRRAVRHLEKRRIVIFAGGTGNPYFTTDTTASLRAVEVGCDVIL
                     KATKVDGVYTADPKKDNGAKRYSQISFMESINRRLKVMDSTALSLCMENNMSIIVFDI
                     FKRGNLKDLVTGKNIGTLISNSEDIQIDGK"
     gene            17623..18177
                     /gene="frr"
                     /locus_tag="LFOIDMKA_00110"
     CDS             17623..18177
                     /gene="frr"
                     /locus_tag="LFOIDMKA_00110"
                     /inference="ab initio prediction:Prodigal:002006"
                     /inference="similar to AA sequence:UniProtKB:P81101"
                     /codon_start=1
                     /transl_table=11
                     /product="Ribosome-recycling factor"
                     /protein_id="X:LFOIDMKA_00110"
                     /db_xref="COG:COG0233"
                     /translation="MASDAIISGMKTKMDKTIDLVKKDFGTIRTGRANPSLVEDIRVD
                     YYGNQTPINQLGNISVPEPRMLVISPYDKGIMKDIEKAIQTSGLGLQPTNDGVVIRIV
                     IPELTGERRKELAKVVKSKSEEKKVAIRNIRRDAMEDLKKHTEGMSQDEIKSVQDQIQ
                     KITDSYIDKISALTAEKEKEITTI"
     gene            18224..18904
                     /gene="uppS"
                     /locus_tag="LFOIDMKA_00111"
     CDS             18224..18904
                     /gene="uppS"
                     /locus_tag="LFOIDMKA_00111"
                     /EC_number="2.5.1.86"
                     /inference="ab initio prediction:Prodigal:002006"
                     /inference="similar to AA sequence:UniProtKB:A0R0S4"
                     /codon_start=1
                     /transl_table=11
                     /product="Decaprenyl diphosphate synthase"
                     /protein_id="X:LFOIDMKA_00111"
                     /db_xref="COG:COG0020"
                     /translation="MDGNGRWATSRGKSRSEGHREGAQAIDRLMDASLELGLKNISLY
                     AFSTENWKRPVTEIRSIFSLLIEFIETRLDTIHKRGIRILHSGSRKKLTRGVLDKIDF
                     AVDKTQKNKNLTVNFCLNYGSRDELLRAAQELFLERKRSKVALEKPLKEKEFEKFLYT
                     SILPPVDLLIRTAGEQRLSNFLLWQSAYAELYFTDTLWPEFDKNSLVDSLKWYETRTR
                     KFGGLTNG"
     gene            18897..19805
                     /locus_tag="LFOIDMKA_00112"
     CDS             18897..19805
                     /locus_tag="LFOIDMKA_00112"
                     /inference="ab initio prediction:Prodigal:002006"
                     /codon_start=1
                     /transl_table=11
                     /product="hypothetical protein"
                     /protein_id="X:LFOIDMKA_00112"
                     /translation="MGETSKRLASAAVLILFYLFMIFYPGFYYLQTYLILLLGGAIGI
                     KEFYNLSDRGEDGRPFRGTGVFFMLLVISFYYFRFLGSQNQFEAPLFFLQNIKYFIPP
                     FDPVPVAFLLLFIVTFTLQITKRPLDGAIFSVSSTFLGVFYVAVPLGHFLLLLGMAQG
                     IYYIVFVSVVTFLTDAGAYFGGRWFGRHPAGLAISPKKTWEGYVTGIFTAIGSVFIFN
                     IIWEYSTGTLAAVRGLEVFLISAILSFVSVIGDLLESAMKRDAKIKDSGSLIPGHGGI
                     LDLADALLITIPVLYYYLQIKGNLGV"
     gene            19812..20981
                     /gene="dxr"
                     /locus_tag="LFOIDMKA_00113"
     CDS             19812..20981
                     /gene="dxr"
                     /locus_tag="LFOIDMKA_00113"
                     /EC_number="1.1.1.267"
                     /inference="ab initio prediction:Prodigal:002006"
                     /inference="similar to AA sequence:UniProtKB:Q9RCT1"
                     /codon_start=1
                     /transl_table=11
                     /product="1-deoxy-D-xylulose 5-phosphate reductoisomerase"
                     /protein_id="X:LFOIDMKA_00113"
                     /db_xref="COG:COG0743"
                     /translation="MTTSVCLLGASGSVGESTLKVLRAYPEKFRLHSFSVHSNLEKAK
                     EIQKEFSPDFICVSSDFADVGVLGNKLGRTQILYGESSLCELVREPEVEIVITAIVGS
                     VGLRPTIAAITAGKRLGIANKETLVTSGPLIQSLIAKHNTKVVPVDSEHNALFQLLES
                     LNPNSVEKIILTASGGAFRDLPVEQLSSVTKEQALHHPTWNMGPKITIDSNGMINKGL
                     EVIEAHFLFNVPYDKIGVVIHPQSIAHGIVELKDGASFLYASYPDMIFPIAHSLFHPE
                     PVPKVLRSYPAKDWGKLEFREPDFKRYPGLGLAFEAGKVGGTAPCIFNAANEAAVELF
                     LKDEIRFIEIPDYIRETLDEIKIEFPLSLEEYEEADRIARETVRNLKARKVVSAC"
     gene            20975..22702
                     /locus_tag="LFOIDMKA_00114"
     CDS             20975..22702
                     /locus_tag="LFOIDMKA_00114"
                     /inference="ab initio prediction:Prodigal:002006"
                     /codon_start=1
                     /transl_table=11
                     /product="hypothetical protein"
                     /protein_id="X:LFOIDMKA_00114"
                     /translation="MLIMVLGAVFMLAISIFIHELGHLLCGMLVGVKARIFSIGYGRG
                     IWKKKVGETTYQITAIPVGGYVLFKGDDYGGDVKGEPGELLSTPPLKRMIPVLGGPLF
                     NLFLGFGILLILNFLGHNPPGNRVFIDPADQEFSAAYQSGLRTGDRILSIDGNKTEKF
                     EDIVTNVGLSSGNSLKILGEREGKPMEWNVTPRIIYNPKRSSGIPTIGVEPFGERRVV
                     ATFSYPEQFQHWLSSRLDKSHEAENYYQERLKKAVEGRDIPAEVLLEKEKEEKENLLR
                     SRALSYLNDGDVIQTVNGKTISTVGELQKILGEYQNRKVNIVVDRKSYPLVNPWSTEM
                     VSVEVPVLGANILEFKNIRDRKYPELNLESYQFASYDPELGQKLLNLAVDGQTFPSFE
                     ELLAYVKTKNGNIVTIDMGNLKLEAEPKVRPIGLLGFRPNMKFNPEPMQRDLGFLESF
                     AVAGKDVYENVETTLKGIGMLFSGILSVKDSLSGPVGIVSYAGISLEIGWETYLEFVA
                     RISIALMIMNLLPIPMADGGHIVLYAYEAITGRPLPGKVIESIFRIGFLFLLGLGLYV
                     TFNDVMRIF"
     gene            22708..24438
                     /gene="proS"
                     /locus_tag="LFOIDMKA_00115"
     CDS             22708..24438
                     /gene="proS"
                     /locus_tag="LFOIDMKA_00115"
                     /EC_number="6.1.1.15"
                     /inference="ab initio prediction:Prodigal:002006"
                     /inference="similar to AA sequence:UniProtKB:Q9I502"
                     /codon_start=1
                     /transl_table=11
                     /product="Proline--tRNA ligase"
                     /protein_id="X:LFOIDMKA_00115"
                     /db_xref="COG:COG0442"
                     /translation="MKASKYILPTEKENPTDAVVASHRLMIRAGLVRKSSAGLYFYLP
                     LGLKVLKKIEQIVREEMNSTGALEFDLPILTPSDFWEQSGRWSAMGKEMFRIQDRHDL
                     SYALGPTHEESFSFLLKPLLKSYKDLPVNVYQIQTKFRDEIRPRFGVIRSREFIMKDA
                     YSFHIDDSSLDDTYQAMRVAYRKIFDRCGLKTIPVQADSGSMGGSASEEFMVVSPIGE
                     ETLLLCNSCGYSSNSEKTPLILKKENSSAKFSEKKEISTPGKKTISEVSTLLGVSESE
                     TIKAVALKSEKKKILVFLRGDLELNLHKLHSLLKIADSEPMTDLEIRELGLIPGFIAP
                     IAPNDKIKVLYDRSLQKDFPYVVGSSKEDFHTQGFILEKEISGLPEFADVALAREGDL
                     CPNCSSPLKAEKGIEVGHIFKLGDKYTKAFGIQVLDQNGKSKTLTMGCYGIGVNRTMA
                     TVIEQCNDEKGIFWPISIAPFEVSLVSIVKGENQYSKIEEFYNVLMNEGIEVFWDDRD
                     LGPGFKLKDSELIGFPIRITIGKKFFESGEISIYNRKKDQEDSFVFSGFDDLVARVES
                     MRQELFTELR"
     gene            24441..25634
                     /gene="trpB"
                     /locus_tag="LFOIDMKA_00116"
     CDS             24441..25634
                     /gene="trpB"
                     /locus_tag="LFOIDMKA_00116"
                     /EC_number="4.2.1.20"
                     /inference="ab initio prediction:Prodigal:002006"
                     /inference="similar to AA sequence:UniProtKB:Q81TL8"
                     /codon_start=1
                     /transl_table=11
                     /product="Tryptophan synthase beta chain"
                     /protein_id="X:LFOIDMKA_00116"
                     /db_xref="COG:COG0133"
                     /translation="MGKENQQGYFGEFGGRYSPEILHDALVELETTYKKLKKNKHFKK
                     ELEYYRKNYIGRPSPLTYAERLSKVWGGAKIWLKREDLNHTGAHKINNTIGQVLIAKA
                     MGKTRIIAETGAGQHGVATATVGAMFQMETVVYMGEEDLRRQELNAIRMRMLGAKVVG
                     VSSGTATLKDATSEAMRDWALNVSNTHYIVGSSIGPHPFPTIVRDFQSVIGIESRKQF
                     KKINDKLPNAVIACVGGGSNAIGMFYGFIQDKKVKLFGVEAGGYSSDPGSHSATIQFG
                     RTGFLHGTKTLVIQDDFGQIVPAHSVSAGLDYPGVGPEHAYFHKSGRVSYVNVDDEGA
                     LDAFIEVCRIEGIIPALETAHAFRYAKDLARTMSKKENILICLSGRGDKDVAEVSRLR
                     KGEFI"
     gene            25631..26425
                     /gene="trpA"
                     /locus_tag="LFOIDMKA_00117"
     CDS             25631..26425
                     /gene="trpA"
                     /locus_tag="LFOIDMKA_00117"
                     /EC_number="4.2.1.20"
                     /inference="ab initio prediction:Prodigal:002006"
                     /inference="similar to AA sequence:UniProtKB:O67502"
                     /codon_start=1
                     /transl_table=11
                     /product="Tryptophan synthase alpha chain"
                     /protein_id="X:LFOIDMKA_00117"
                     /db_xref="COG:COG0159"
                     /translation="MNSISSVFSSDQSVFIPYISLGDPDYDSCVTWADALIRGGAGIL
                     ELGIPFTDPVADGPVIQKAFKRSLAHPFSMDKILEVTSEIHKLHPQIPLVYLTYFNPL
                     FSMGLESFTERAKNSGIQGLIIPDLPFDTPEAEEFFSQLERKRIDFIHLVTPATTEDR
                     IRSMKSLASGFIYYVTSYGVTGERGSIASGLEDRIRMVRKIVGLPVCAGFGISTSDQS
                     KVISTYADGVIIGSAVQRIIEENGSDRNNCADKLLAYASEIRASMR"
     gene            complement(26460..26936)
                     /locus_tag="LFOIDMKA_00118"
     CDS             complement(26460..26936)
                     /locus_tag="LFOIDMKA_00118"
                     /inference="ab initio prediction:Prodigal:002006"
                     /codon_start=1
                     /transl_table=11
                     /product="hypothetical protein"
                     /protein_id="X:LFOIDMKA_00118"
                     /translation="MKNSSLKSGFALCSIRKSGNLCSFLIPEDLVRTYSLHPKRLRKI
                     LHFLLSNWDETLIRKRFLGKRLVYARYQEKNLNLQKMNFRPFEEDWCKLGILAWGLGI
                     SRCLLFSFLLEWTEKEGISSKTKSNGVPTYLVITRKLLFPRKRLQSQIQLVRAHPS"
     gene            27090..29402
                     /locus_tag="LFOIDMKA_00119"
     CDS             27090..29402
                     /locus_tag="LFOIDMKA_00119"
                     /inference="ab initio prediction:Prodigal:002006"
                     /codon_start=1
                     /transl_table=11
                     /product="hypothetical protein"
                     /protein_id="X:LFOIDMKA_00119"
                     /translation="MSEKKIKITPLHILSLLLGITGILFISFTAFLPNFSLNTEFLLG
                     GFTLLLISSYPIYKFLEVNTSDKQKSGSIWLAVVVSLVMFFLYQVFTPLAELEESSVS
                     WRFTLLRAGVNKSEKESEEGTIEYTRYNPPPGARQDIQIIGITTTSLEKLQGKWPLPW
                     KYYANIIDIFKNTSNQLMFDIFFVDYKPGQTEEMAQALAKNPQVMFDYPMETSLESKS
                     SILNLEKRIEILRKFKLENVEDPGDAGRTWLKFPQPPIEPVAEKASGLGFANIKKDES
                     GLNRRMPLVAKLMNAGPLRETEYYPSIDLIIACNYLGVDVKRDVEVVMGKYVKIKNIP
                     QKTLTHFDRKTLKMETKDIMNRPNEKREVVIPIDADGQMQINFPGGLYSFRAHEIFEA
                     ATEWNEETASQFQNTIFLVAMYYATGAGAAKDTHLSPFGDMSGIEHHAAAINTILNQD
                     FLFELPLWGEFLIIIFVGMLAGVVQPRLKTWLAFLFFLAIAFIYSVGTLINFSEFNLV
                     HLYPTVILEQLFIFIGLIGFRILTEEENVKYIRSTFSKFVSKDVVDELLKNPDNLNLG
                     GSKRDITIFFSDIRGFTTMSEKMGPEELVQFLNQYLSEMTEIIIEFKGTIDKYMGDAI
                     MAFWGAPVPLEDHAYYGCAAGLAQMRRLATLKEEWKSLDLPQMDIGIGLNSGPAVVGN
                     MGSSHRMDYTCMGDTINLGSRLEGTNKEYGTHIIISEYTYEKVKDRVIARELDLIKVK
                     GKTQPVRIYELLDLVNEEDLKLLRKPLQAN"
     gene            29435..31339
                     /gene="dxs"
                     /locus_tag="LFOIDMKA_00120"
     CDS             29435..31339
                     /gene="dxs"
                     /locus_tag="LFOIDMKA_00120"
                     /EC_number="2.2.1.7"
                     /inference="ab initio prediction:Prodigal:002006"
                     /inference="similar to AA sequence:UniProtKB:P77488"
                     /codon_start=1
                     /transl_table=11
                     /product="1-deoxy-D-xylulose-5-phosphate synthase"
                     /protein_id="X:LFOIDMKA_00120"
                     /db_xref="COG:COG1154"
                     /translation="MQQELTLLDRINYPAELRNIPLEKLPQICKEVRNYIIDTLSGIG
                     GHFASNLGVVELTVALHYVFDTPKDRLVWDVGHQTYPHKILTGRKDKLNTVRKFNGLS
                     GFPKREESPYDLYNTGHAGTSISQALGEAAARDLVKENYNVVAIIGDASIATGMALEA
                     MNHAGHLKKDMIVILNDNYMSISKNVGSISNYLNNIITSHFYNHWKRVFYTFLKWLPI
                     IGPATERFFKKVEKGFKDVLTPGGLFEDLGFGYIGPEDGHDVIRLVKMLEKVKKMKGP
                     ILLHIITQKGKGYDPAERDPIKYHGVTPFRKEDGAMDSGDTSKIAYSKIVGKMLAILT
                     ETNPKIAAITPAMIEGSGLKEYAEKYPEHLFDVGIAEQHSVAFAGAMTNGNIIPYMCI
                     YSTFLTRAMDQLVQDVSLMNLPVRFVIDRAGCVGPDGETHQGLFDLGYLLGLPNMDVF
                     VPSNGQDLIDALRWMEKYDKSPVAIRFPKSSVDLKTLDFYKETELQPGTFRVFKRGTD
                     VALISIGSMIDEAKKASERLENEGLSVTLIDLVWLRPLGAEALNEELVNVRCFVILDE
                     SYIDSGVTGYLLNRMTRENLSKYIKTFGFPPEPIHHGERKEVFQKYRLDGESIAEQVA
                     AVLKKNLIKP"
     gene            31373..31849
                     /locus_tag="LFOIDMKA_00121"
     CDS             31373..31849
                     /locus_tag="LFOIDMKA_00121"
                     /inference="ab initio prediction:Prodigal:002006"
                     /codon_start=1
                     /transl_table=11
                     /product="hypothetical protein"
                     /protein_id="X:LFOIDMKA_00121"
                     /translation="MELDNYTSSDFLEAAKYFYKKGDSDRAEYLFKLSLENEESHEAY
                     FFLGLMENQKGNPEKGLMHFFRSVEVNPNYGNPCNEIGIILLRAGKEIEAVYWLKKSL
                     RCELNDAPHISLYNLATLYKIWNRPERSLQYLHRAISIKPDFEEAKKLKEELNSAI"
ORIGIN      
        1 tgccatattc cgttaggaac agttttaaat tggttgttac tcaaattcaa cgtttgcaag
       61 ttcttcaatt gccagatttc cttaggaaga gttgtgaatt ggttatcact caaattcaac
      121 gtttgcaagt tcttcaattg ctcgatttcc ttgggaagag ttgtaagttg gttattactc
      181 aaatacaacg tttgcaaatt ttgtagttct ccgatttcct taggaagagt tgtaagttgg
      241 ttattactca aatacaacgt ttgcaaattt tgtagttctc cgatttcctc aggaagagtt
      301 gtgagttggc tatcactcaa attcaattct ttcaaattct gtagttgccc aatttcctta
      361 ggaagagcct tgagttcttg acgactcaaa tccaaaactc gaacctccaa aggattttgg
      421 agcgcttttg ttaaatctct ataagttact ggttcttctt tttccgtttg aattttgcaa
      481 gaaagatgaa tgagaaacag aagaccaatt gttatttttt gtaagtaagt caaagttatg
      541 cgaaagctca taaagtttat ccggattggg attgaattaa atagaaagac aagtttctaa
      601 ataaaaatca aacgtcattc aatttaaacg ttcttttata aattactaaa tgtttttaaa
      661 agaagatccc agaaatcttt atctttggtt tcaaatctaa taatttttca ttttattcaa
      721 gttagcctaa ttacgatttt tcacttcatt caggattaat gcgaactcac tccgatacat
      781 ttgctttgtc atttactcag tttccgaggc cgctcgtgct aaggttctct caaaccttgc
      841 accaattcgt tcgcatagtt taagtttgct acaaaatagc gttagaagat tctttcgtta
      901 tctgctttga gttacgaatg aaacatttta agctttccgt ttgatagaag gaaagattga
      961 atacttttat taagtccatt caacaatact ggaaaatcat gtaaagtagc ctataaggtt
     1021 tattttctaa tgataaatca attcgtaaag tttatcaatg caactatctg aacaagtcta
     1081 aaccattaaa tgtttgtgca gtgagatact atctgacgaa atattcgaaa cggctatttt
     1141 cataaaattt gtaacacaag cgatcaaatc gctctaaaaa aaaggagaaa acatggccca
     1201 atcaaagaaa aaaagtagtc cacggaaaca gaaaactgga ggaacgaaag ttaaattcgt
     1261 aggtgcacct tcgcatagta taacaccttt tctcatgttc aatgcgaacc ctgaagaagc
     1321 ggcgaatttt tatgtatcga ttttcaaaaa atctaaaatt cttagagcca attcgatgca
     1381 ggccgatttc attctaaatg gtcaaaaatt tttttcctat aatggtggac ctaattttca
     1441 attcaattgg ggcgtctcat ttatgatcag cgtagaaaca caaaaagagg tcgattatta
     1501 ttggaatgca cttctcgcag gcggcggcaa agaaagtatg tgtggttgga ttcaggataa
     1561 atatggtatg tggtggcagg taacccctaa gattctctta caacttgtgt cgcataaaga
     1621 tcgtgcgaag gccgagcgtg taacacaagc gatgcttaac atgcagaaaa ttgacatcgc
     1681 cgcgcttaag gccgcagccg gttaaaacga cttttacttt ttgcttacaa gaaaaacggt
     1741 ccattcagaa ttgctaatgc gattctaatt ccgactccga atgttctctt tatcttggtt
     1801 tgcgagagtt caaagtcttg cgtcaattct ttcgtgtctg agtacgtttc agagccgttc
     1861 tttcgttata ggacatggaa acgtggggca aattcatgcc ggacgatact cagaactata
     1921 gaataaagtc cttaatattt tatgctgaaa cgaggttttg taatagaaat ttatggtact
     1981 caattttata gggatgctat tggtaagaga taatagagtg attaaaaaat tccataacag
     2041 agattcgcaa aattgttttg attttccatt tcaatacaac ggaaacagat ggagaattaa
     2101 tttttcaaca actctaatat tgtttgtttt aaataatgcc tgtattatct ttttcttttt
     2161 ataaattaac ctgaatctgg tataattaat gcgaaagcga ttattatgct gcgatccgta
     2221 gagaagcggt attgagtttg aaaaatttcg aaaagattaa gttaaaagaa ctcaatgaaa
     2281 tactttttac gaaagcgttt caggtgatga gtgcgttcgt tatgaaattt gcgagcgatt
     2341 tacttaaaca gtatttacat taacttatat tagaggagtt gaaatcatat gaggaaaata
     2401 actgttttat catttattac attagatgga gttatgcaag cacctggtgg acctgaggaa
     2461 gatacatcgg gcggttttaa atacggcggt tggactgcgc cgtatgagga cgaggtttct
     2521 ggtaagatca tggaaaaaca gatgaaacct gcagattatc ttttgggcag aaaaacattt
     2581 gagatcttcg cctcctattg gcctgaacat gcagactttt ggcctggtat caatgacggc
     2641 acaaaatacg taatgtccaa gaccgtgaag aaatcagatt ggaaaaactc agtattccta
     2701 gaaagtttgg cggatattaa aaaactcaaa aattcagaag gttctgacat tcaagtttgg
     2761 gggagtggtg aactcattca actgttattt aagaatgatt tagtagatga gttgtggctt
     2821 aaaatatttc ccgttacgct caacactggc aaacgtttgt ttggcgatgg gaccatccct
     2881 gcggcattta cattaataga gagttctgtt acaccaagtg gagtaattat tgctaattac
     2941 aaacgagcag gagaagtcaa gacaggtact gttggagctt aaaaagaaag aaatgagaaa
     3001 aaattgtgtt attaatttag atttatatta gaatattata aaaggaaata aaatgaatca
     3061 agaatggacc caggataatg aaaagattat tgaatatttt agagggcttt tattagatac
     3121 atcatctagt ttggatttat ttcagaaaat tttttctaaa gtcaaaggta tcgaatatgt
     3181 ggatgaaaac attaaagtaa agcttgttaa tgatgtttca attgaactta ctggaccggc
     3241 ggataaaaaa gaaatagaac aatggcctga atcagttaaa agaatattct ctgaacatgc
     3301 aactatgggt atctggaaag gagaaaatgt attcggcgga caaattgctt ttgataatag
     3361 aattaacgtc aaaaatcttg agggaaccaa atggaaggat gaagattatg atttaaatag
     3421 tatccagtca cctataagtg gcggtgatga aagttttgtg tttcatcctg cttttaaaga
     3481 tatgaatgga gaggttcttt gtcaggttat tgatggtaaa attaatgggc ctttagcgct
     3541 tgggccaggt tccatatttt tatggatgat cgcaggttat atggaaatag atcgagacat
     3601 atcattacca ttaatatcaa aggataaatt aatcagtatt gctccaaaat caacaaagtc
     3661 aggagtaata aaattaatta tggaaaaatc cggtttatca aaagaacgaa tagatgattt
     3721 aattaagaag ctcgaaaatc tttatgattt acagaagagt tttaaaaaag ctaatgataa
     3781 aaatcaattt ataaaattag aattaaagta tttggatgat atcgaagctt acaagaatgc
     3841 tttacccgaa agcctacaat tcgattttac tatgattcac ggatataaca taagttgtta
     3901 taaaaatgaa ttagatgaat tattaaaaag atataaacaa cacacataac ttcggtttcc
     3961 cactttgcga ttttgcaaaa ccgtggtcgt taagttaagc ggacgtttct gcaaacttaa
     4021 ggaagacatc aattttataa tcaaagaagc ttaaaaaatg atccaatatg aactaaattc
     4081 aaacaaccaa cctatcggaa taaaaattca aaattggagc atacctaagt tcccagcgaa
     4141 atcggtaatg gatggaaaat tttgtaaatt agagccttta gattctgaga tacattcaaa
     4201 agaattatac aaagctaatt ccttggataa aaatggagaa tgctggacct atctaaccta
     4261 tggacctttt aaaacattca tagaatacca aaattggatt agagaaatgc agaatttagt
     4321 tgatcctact ttttatgcta ttatagataa aaatacttca aaaccagttg gagtagtttc
     4381 ctatcttcga atcgatcaag aaaaagggtc tattgaagtc ggtcatttaa atttttcaaa
     4441 tctacttaaa agaacgaagg tcgcaacgga agcaatgtat ttaatgatga attacgcttt
     4501 tgaattagga tttagaagat acgaatggaa atgtaattct ttaaacattc cttcacgaaa
     4561 agcagcacag agatacggtt tttcatacga aggaacattt agacaatatg caattaacaa
     4621 aggtagaaat cgtgatactg catggtattc aataataaat tcagaatgga atttgattca
     4681 ggaagcattc gaaaaatggc ttgattctaa aaattttgat gaaaatggac agcaaaaaat
     4741 tagtttatct agtttaacag aaccactttt agttcaaaaa gacgatttta ttttaatcag
     4801 gtagaaacct tcgcctaaca agagataatt gctgtgtttg gctttgttac gtcactctta
     4861 caacattgaa agttgcaaaa taagtttgtc tttatcaagt gacgtaggct atctagtcta
     4921 gtatacgtta agtgcaattg agtagtctaa ccgtattata gtatgggacc aatatgaata
     4981 aaatagttct tgccgggggt tcaggttttt tagggaaatc tgctgcattt tactttagaa
     5041 atttaggtta tcaagttgtt gttttatctc gttcagaatc taagataatt aacgaaattg
     5101 aatacataaa ttgggatgct aaatccttag gaccttgggt tagttctctt gaaaactcaa
     5161 cagcgattat taattttacg ggaaaaagtg taaactgtat ctacaccgag acaaacaaac
     5221 gcgaaatcat agattcaaga attaactctg tcaaagtgat tgaccaagct gttttaaatc
     5281 ttaaatcacc tcctaaagtt attatacaag cagcttcttt agccattttt ggagatacta
     5341 aatcagattc aactgaggag tctcctctcg gaaaaggatt ctctgtcgat gtatgtaaaa
     5401 tatgggaaga tgaatttttc aaaatttcga ttcctgactc tcgcaaagtg atacttcgaa
     5461 taggttttgt tttaggtaaa aatggcgggg ctattgaacc acttactaaa ttagcaaaat
     5521 ggtttcttgg aggaagcatt ggagatggta ctcaatttat cagttggatt catatcgaag
     5581 acatgaatag aatgtttgag ttttgtatca atcaggatgt aactggtatt ttcaatgcga
     5641 ctgggccaga tcctgtagaa aataaattct ttatgaacgc acttagaaaa gcagttcaca
     5701 gaccctggtc tcctcctgca cctaaattta tagttaaact tggagcattt tttatcatga
     5761 aagctgattc tagccttgcg ttaacaggga gaaaatgttt tccaaagaga tttattgact
     5821 taggctttca atttaaacac acaaatcttc taaaaacttt agaagatttg gtttaaactc
     5881 aactgcgcct aacgttgtcg ttgcgtattg gcgttcatgg atgtaacctc gaggaggtat
     5941 ttacgttaga cgacatgaaa aaataaagga tgaaccgtta tggtgcaggc actttacggc
     6001 cttggttatc tataaacgtt atgctatatt gaatctaata atcttatgaa gaaaaagcta
     6061 tttcgcccaa ataaaaagtc gaaggatgca aaacggattc attagtttat gttaacatga
     6121 gttcgccata aggaactcat gattctgaaa aaagttggaa tttgaacttt acagatcgat
     6181 tctttaaatg tgggaactac agcaaactac gaatttacga acaaattcta aagttgtagg
     6241 aactcatact tttagaaaag tccttctcgt tttttacgcc aaacttacgt tatattgcta
     6301 aaaatttcat tattaaagaa acaataaaat tagggcttac ttttggcgtt agaatatgaa
     6361 cttcatttac ataattttaa tgttctaacg aggatttttg gggataattg cttttaatat
     6421 tttctctgtt tttatcaaag gggaaatata cgagtgtctc ttctgtaaaa ttatggattc
     6481 taaatttgaa gaattacaat agagttgttg aaaaattaat tctccatctt gtttctattt
     6541 tatgaaatag tcgattgaag cagttttgtt aaccatcgct atggaatttt tcaacaactc
     6601 taatataaaa tatttgattc agcacgaaga atgaaatgaa tgtattgtcc acgcaaaaac
     6661 ttcaataatc taagatctcc aggtaaattt attttaggtt tattttgtgt aagatgaatt
     6721 agaaattatc tcaatgatat tattgtatta aaatattttt acataataac gcttgtaaat
     6781 ttctaaataa aggtcgagta gagttttgtt taatgctgtg taattatttt aattagaatc
     6841 ttaaaaaaat attataaatc tatagaaata tataagaatt caattaaata gattttgaat
     6901 aagaatacaa tgatcagttt gataatgaag tagaattttt cggctctttg agcggatttg
     6961 agatcgcctg gcagttcgac attttttatc tctaggacag gatttgttac gctacgactc
     7021 acgtcatttg tgaaccaatt catgataatt gaaaataatt tcgcttgtaa taacttcttg
     7081 cagattgtta ttcgacaact aaaaggtagg caatatggaa gacccaaaag ataaagcaga
     7141 gaattcaact tcacctattg acacaacacc aaaggtgaca ggaattggcg gtattttctt
     7201 tttttctgac aatccgcaag aaacaaaaga atggtatgcc aaaaatttag gacttgaaac
     7261 caatgaatgg ggttcgactt tcgaatcgag agacgttaac aaaccagatg aaataaacta
     7321 tcttcaatgg agtcttttta aaaagggatc tgaatatttt tctccatcca aaaaagattt
     7381 tatgattaac taccgagtcc agaatattga agggcttgtg gacaaactca aacaaaacgg
     7441 agtaaccata gttgatagta ttacaagtta cgactatgga aaatttgtcc atattatgga
     7501 tgctgaaggc aacaagattg agctatggga accatgttga cagtgtttta actcaaatgg
     7561 acggcaggaa taatcaagta ataacttact cgcataactg tcggttctga cgtagagtct
     7621 ctaaattgtt tacgcaactt tcgttcgaag agaggtttct tttgttaaac gtaatagttt
     7681 aaaagatatt ttaattctaa aaacaaaatc gaggagaaag tattctgatt actatcgctt
     7741 atcttaccca gaattataaa agcaaagtgt aatagttaaa acttgatttt acaatccttg
     7801 aaaatttatt tgtaatagcc aaaatgagaa ccgatgttct ttaaaatttc attaagaaaa
     7861 ttgtaagttg tctggatact ttttctttgt taaatcttta tataattttt tattattgat
     7921 gttctctgtt gatcgtgggc agaactcaaa aagactaatg agatattcgt ctattctgat
     7981 agacaaatat atgatcaaaa agtatttctt ccgcttttta aaatttataa aagtaattat
     8041 attccatttt ccttttcaaa aaaccaaaga aggatttggt gattacattg tcctaataat
     8101 ttccttttct gctattactc ctttgaattt tgttgctgag caaatatttt cgagtttcat
     8161 tcgagcaata attgaacctt ctgtccaaat gaaaaacaaa cccttggaga atccctataa
     8221 tcaatcgatt tggaaagagc agttgcactg ttcatttaac gcgtgtttga cgtaatgaaa
     8281 ttggggcgaa tccagccttt gtttgcaaag gctggactgg gctctcagct ctggtcaagt
     8341 tattgtggaa ttttagaacc atattaaatt attataaaat accaataact tgacctcgca
     8401 tcgatccctt tcgcattggt tataccgaat tcacactaag agcttgtcca aaaaccgtcc
     8461 aatgtgggaa ctactacgaa aattagaact actcgaaagt tcacaaattg ccaaatgcga
     8521 cttgatttat aggaactact acattttatt aaaaatttct aaagaattat cgtgtaaaat
     8581 tttttgagct tttggggcaa gttctaactt agaatcatta gaatttgaaa ttaacccaac
     8641 ctacctcttt ccgagaataa aaatccagta ttacacaaaa taatccaacc aaagaaagat
     8701 cttaaaaacg tcagttcgat gtgaggaatt catgattctg aaaaaagttg aaatctgaac
     8761 tttacagatc gattctttaa atgtgggaac tctcacaatt taaagaatcg aagtttataa
     8821 agattgaatc tgtcgtattc aagtgtggga actattacaa aatcaaattc taaaaaaaat
     8881 aattacaaaa tgataaacgg tttccaaaca atggtttgta ggagctctca caaaatttag
     8941 gtttgtctgt aaaatgatgt aggaactacc gcaaatcaca attttacgaa aaaattctaa
     9001 atttgtagga actcatactt ttaaaaaatt tttactcacg ccaaacttac gttaaatgga
     9061 atttaaattt tgatgatggc cataaaacag cggttttgca cagaaatcag attaaacgat
     9121 gattcttttt atattttata gtagttccca caattttcaa agtttaactg taaatccacg
     9181 atttgtgaga gttcccacat ctattttttt acgaaaaaat tgacttagga taaaaacgaa
     9241 tttctccacg aactcgcttt aattctaaag aggataggat caacttctat atgagtttcc
     9301 acatttttgt gaaataaaag cgtctcgctt ctattgtcgc tcgaagaaac tcagcgtctc
     9361 gcttctattg tcgctcgacg ggatttgggc taggcgtttt aaatttacga aacaataaaa
     9421 aatacacgcc tacataaaat accaagcaga tccaaaaaat aatactgccg ggaatttcga
     9481 ggctacgatg aaatgcaaat aggatcatag atggaagact ggcgatcgta aaaagaaacg
     9541 aaactaaacc tttattttta gaactaacgg cgattagctg ataaagatgt ctacgatgag
     9601 cttggaaaat attttctccg tctttcagtc gcaaaaaaat cgtaaccaca ccgtccacaa
     9661 aaaacactgg caacaaaaag aatgtggaag aaatttcaaa tgaaccccaa agcttaccat
     9721 ctataaaaaa caaaggaaga acagaaattg tataaccgag aggaagcgag cccgaatcac
     9781 ctaaaaaaag ttttgcctta ggtaagttaa aacctaaaaa accgaaaaca cctgcgcaga
     9841 tccaagaata aaataaagga agttgagaat gaaataaaaa tggaaacgct aaaatgccaa
     9901 gaaggaaatg agaagaaaga tacgcgtcta gaccgtccat aaaattacaa acgttaacaa
     9961 caaacaaaac gtagacgatc aaaatcaaag tggaaaggcc tgggatgttt tctatactta
    10021 aacttagaaa tgaaaatcga accggttcca gataaaagaa aacgattagg aaaaaaattt
    10081 ccaaaacgag acgaattcca gcactcaatg aaagaagatc atctgcaaga ccgatcaaaa
    10141 aaaagaaaaa caaacccgta aaaaatagaa aaattttacg attgggaatt tcaaaaacac
    10201 tgaaccaaac gattgccaaa caaaaaatag gaagtaaaat ccaaattcct cctgattttt
    10261 tggtcgtacc tacgtgcata cttctttcgt ttgaaacgtc cgagattgtg aaccttttgg
    10321 aatgaagata aatccaagag aaaaatgacg tggcaaaaaa aatgagagca cacgtaaata
    10381 ctggattcca gaaaaaagaa atctgtttca ctagcaatcc agactagaag taagaagtct
    10441 cactgcaatc agaaatcgaa acgtttttga ttgccaaatc cggctcaaat caagaatcta
    10501 accctatgtt ccagggcgtt tatacggcga tcattacacc attcaaaaac gataaaatcg
    10561 attacgacag ttatttcaaa ctactggaaa aacaaatcaa agccggagtt agtggagttg
    10621 ttccttgtgg aacgactgga gaatctccga ctctttctca tagtgaacac gcggaactga
    10681 ttcgagaaac tgtcaaagca gtacaaggaa aaattcaagt agtggctgga actgggtcca
    10741 attctacaaa agaagcgatc gaattgacag aggcggcttg taaagatggg gtggatggaa
    10801 ttctttccgt aaatccttat tataataaac caacacaaga aggactcttt caacatttta
    10861 aatcaattgc agaacattcc accgtaccag tgatgctcta caatattcct ggaagaactt
    10921 ccgtaaattt attaccggaa accgtactca ggcttagtga ggtcaaacag attcgatcta
    10981 tgaaagaggc cacgggagat ctgggacaaa tggggaaatt aatttcctta gtgggaaata
    11041 aaatgactgt actttccggg gacgataact tgacccttcc cttacttgca atcggaggag
    11101 taggggttgt gtccgtgatt tccaatttat ttccaaaagc tttagtacaa cttgtagaat
    11161 cgtttcaaca gggaaaaatc tccgaggcca aaaaaataca ttatgatttt attgaagtct
    11221 ttgcacttgc ttttatggaa accaacccga taccaatcaa ggcggcgatg tgctggtttg
    11281 gtcattgtgg tccggaaata cgacttccgt tgactccact ttctcaaaac gagacaagtt
    11341 ctaaatttaa aaaggtgctc gaaggtctga aagaaaaagg atacgaatag agaatgagtc
    11401 aaccttcaaa aactcaaatc gctttgatcg gagcgtccgg aagaatgggg cgcgccattg
    11461 tctccgtact ttctacttct gttaaatcca cgttatcttc atcggtagtt agtcaaagtt
    11521 ctgtattttt aggaatggat tctggactac attctgggat caaacaaaac ggagtgaatt
    11581 tttcctccga tttagaagcc gcggtacgga gcgcggattg tgtaattgat ttcagcacac
    11641 atcaaaattt agattttaca cttaaggctt gtattcaata tcaaaaaccg gttgtaattg
    11701 gaattacagg actcacagag cttcaaaaag atgcgttgca agtggcttct aaagaaatcg
    11761 gaatcgtgta ttcaccaaat atgtctattg gagtaaactt attgttcaag ttaaccgaaa
    11821 ttgcggccaa ggtaatgggg gaaatttcgg acatagaaat ccaggacatt catcatcgtc
    11881 ataaaaagga tgcaccttcg ggaaccgctg aaaaattaaa gagcatactt ttagaaacgt
    11941 taggcagaac gtctaaaaac gtagtccacg gaagacacgg gattttaaaa gaaagagatt
    12001 ccaaagaaat aggaatccac acgtttcgag cgggagaagt gattggagat cataccgtat
    12061 atttttttac tcctgaagaa aggatagaaa taacacataa ggctcaggat cgaaaaacct
    12121 ttgcagtagg aagtgtacac gcagcagaat ttttagtagg ccgcaagccg ggactttacg
    12181 atatgtttgc ggttttagga ttatagagga agttaggatt gttttttttc aagaacatat
    12241 ccctgttccc actcggtaaa aatccgttca ttatcatcat tgatatactc atcgtaagtt
    12301 ttttcattta tcaattttat tctaccattc gaagaaccag aggaatccag ctattactcg
    12361 gagttgctgt catttggttc cttggaattt ttgcgagtac gtttgaacta gaactattag
    12421 attggattat agaaagtatt cgtcctgcac tcgtatttgc gattatcgtt ttacttcagc
    12481 cggaacttag aaagatcaca gcagatcttt ctaaaatgaa aatctttcaa ccgtttcttt
    12541 taaaacaaat gacagattta gaggagatca tagaggccgt aaagattatg gctaaaaata
    12601 aaacaggatc tctgattgcg attgtacgag agaataattt gaaggaaatt atagatcaat
    12661 ctgtgcagtt agacgcgatc atctctgcga gtttgcttct tactattttt aaaaaaaatt
    12721 cagcacttca cgacggggcc gtaattatag aacaaaatag aatcgcctgt gccggggctt
    12781 ttctcccaat gactcagaat ttagacgact caagaatggg agccagacac agagccgcac
    12841 ttggaatttc agaagaatcg gattctattg tgattgttac gtcggaagaa actggagaaa
    12901 tttctgtatg ttacgacgga gaaatgactc atcctgtcaa accgatcgaa cttaaaaatc
    12961 tagtaaatac gatcctgaaa aaaagggata atgtttctga aaaatacaat ccagttgtag
    13021 aagaaaagac ggagcgctga agttgaaatt gatcttcaat aactggcaag ccaaactagg
    13081 gtctttgatt ctggcgatcg tattctatat aaatttacaa aattctaaaa tactcgtaaa
    13141 agaaatccag attccgatcg aatatcctaa gttaggtggt tctttgattg tttctaaaac
    13201 ttctgataaa acggttccta taaaggtaga gggggttcgg gaatacgtaa attattattc
    13261 tcagttttta aaggctcata tcaattcttc tgaacttaag gccggagaaa atcttgtttc
    13321 cgtttataaa atttcgggag cacctgcggg tcttagaatt acaagactta gagataaaat
    13381 taaggtaaac gtggaatcta attcaggtaa aatacttcct atcgaagtga aatttactgg
    13441 agatcttccg cctaactatg taaagacgaa tcattttgtt tctccctcgg tggttcacgt
    13501 cagtggtcct ccgggagttt tggaaaattt gggaaaaatt tcgattcctc ctatatctct
    13561 caaggataaa acggaatctt tctcctacaa acataaactt cccgatttcc cctccgccgt
    13621 aaaggtaaga gataacgtaa aagaagttac ggttcgagtg aatatatttg caagtgcgtc
    13681 taacgcaggg gaaacacttt tactcgggat tccgattaaa tgtcaaaact tagataaaaa
    13741 tttggaagct gaattttcag aaccggaagt ttctgtaaaa cttcaatcta aaacacctct
    13801 caaaagtatc caggtaatca aaggactttc tgcgagtgtg gtatgttctc ataaatacga
    13861 tcctaagacc aaaaagattc ttccggataa taaaccagta tttgcaaaga ttaaactgaa
    13921 caaatctact tccttaaaat ccgtagaagt tttaggagta tttccggatc gagtatctat
    13981 tctttttaag atcaaacagg atcaaaatca aagtaatggc gggaaagaac cagacggaga
    14041 gggagaggaa aatacgatcg agccagatac taatccggaa cttttagaag aagaatgaaa
    14101 atttccgtcg gtaatgatat cgttgaaaat tctcggattc gtgatctttt agaaaaacac
    14161 ggagatcgtt ttttgaaacg ggtcttttcg gaatccgaaa gagaatattg ttccaatcgt
    14221 aaagatccga ttccacactt aagtggaagg ttctgcgtca aagaagcttt tatcaaagcg
    14281 attgagccag gagatcatgt gattttagat atgagggaaa tcgaactttt cggaaaggaa
    14341 tttggaaaaa aagaattggt actgcatgga aaatccaaag aattgtttct taccaaagga
    14401 tacagcggtt gttcggtttc gatcagtcac gctgaaaatt attccaccgc cgtcgtggtg
    14461 ctttacaagg agtgatctat gatttcggaa gcgatgaaac aaactattca gttctacaac
    14521 gaaggtctta acttgtataa aaccagaaag tttaccgaag cgcttgaaaa atttaaaaag
    14581 gcgatcgagt tgactccgga cgacggtcct tctaaaaaat acattggtcg ttgtcaagca
    14641 tttatcacaa atcctcctcc tgcagactgg gatggggttt ttgaaatgaa aacgaaataa
    14701 gagaatccat gtctaaaaaa accgcaacta gaacttctcg ccccattaca gaatacggcg
    14761 ccatctccac ggttctcgga agagaaactt ccttttccgg aattttaaac tttcaaagac
    14821 ctcttgaaat ttcaggtgag ttccaaggtg aaattgaatc cgaaggattt ttactcatca
    14881 gtgaaggcgc aaagatacgt gctaatatca aagcaggtac cgtaatcgta ggtggtgaaa
    14941 ttaccggaaa cgtaatcgct actgaaaaat tagaaatgct ttcgactggg aaagtaaatg
    15001 gaaatatcaa aacatccaaa ttacaaattg cagatggagt gatctttgat gggaactgtg
    15061 aaatgatcca gcccaataaa gattgacccg cgctttcacc cgtaaaaagt ggtacctgct
    15121 aacccgaaaa agcctaagga tagggctgag attggcaaga tagccctcat tcttctcctc
    15181 ggttttttcg ccggggccgt gacgggagtt attctcgatc gcctaacagg cgttcctttt
    15241 ttctcttcct acctgctccg agaagcaatc aaatttgaac tctacgtaat caaagtcgaa
    15301 atacaattta cccctgctag tctgatagga ctcgtagcga cgttgtattt tgtactaaaa
    15361 aaggggtaaa tcatgtcagt gatctcaatg aaaaatcttc tggaaaccgg agtacacttc
    15421 ggacaccaga ctcgtaaatg gaatcctaaa atggctccgt atgtttttac ggccagaaac
    15481 ggaatccata tcatagacct tcaaaagacc gttcaaaaag ccaaagaggc atacgacgct
    15541 cttaaaaaat taacttctga aggtaagaaa gttctttttg taggaactaa aaaacaagcg
    15601 agaggcgcga tcgaaagaga agcgatccgc tctaatatgt tttttatcaa taatcgctgg
    15661 ccgggcggtc ttttgaccaa ctggaatacg gtaaagagaa gtatcgcgcg tcttaaaaaa
    15721 ctcgaaggaa tggaagcgga taacagtttt gaaaaagaag ttaaaactaa aaaagaagtt
    15781 ctgactttaa gaagagagtt agaaaaactt cgcaagactc tcggcgggat caaggatatg
    15841 gctaccattc ccgaaatcat gtttgtaatc gatcctaaaa aagaagaaat tgccgttaaa
    15901 gaagccagaa aactgggtct taaaattttc gcggttgttg atacgaactg tgatcctgag
    15961 ttgattgact atccgattcc aggaaacgat gacgcgatcc gagccatttc tctttttctg
    16021 gaaactatgt ccaatgcggt gattgaagga accggtggtg ttgtggaaca acctagattt
    16081 agcgaagatt tggattccga agctttggct ctggaatatc aaggggaata tgatgaaagt
    16141 ggaaagttca tcatggacga agacccagat tctaaaaaaa ctaaaaccgc agaagagcct
    16201 tctgctacga tcgagccttc tgctacgatc gaaccttcta ctaccacggt cgaagtggat
    16261 caaaaagaat aaggatttta ttcatggcag cagtgactac ggacttaatc agagaactca
    16321 gagagagaac cagcgcaggt atgatggact gcaaaaaggc tcttgaagaa aataacgcgg
    16381 atattgaaaa agcgatcact tggcttcgtg aaaaagggat cgcaaaggcg gctaaaaaag
    16441 cgggaagaga aaccaaagaa ggtagagtgg tttcttatat ccacggcaac ggaaagatcg
    16501 gagttcttgt agaattgaat tccgaaacag atttcgtttc taaaaacgaa gactttgaag
    16561 ccctcggtaa agaaatctgt atgcagatcg cggcgatgaa tcctttgtat ctcaacgaag
    16621 aatccattcc tgctgcggat ctggaaaaag aaaaaacgat catgagatct caattggaag
    16681 cggaaggtaa aaaagccgat cagattgaaa agatccttcc tggaaaaatc aaaaaataca
    16741 tttcggaagt ttgtcttgta aaccaggcat tttttaaaga cgattctaaa actatagacg
    16801 acttagtaaa ggaagcgatc gcgaaatttg gcgagaacat tactatcgcc cgttttatcc
    16861 gctttcaggt gggtggactc taagttttgg ctacggaagc gaagtataat agaattctaa
    16921 ttaagctttc cggcgaggct ctcgccggag agggtgaatt tgggatcgat acaaataagg
    16981 cccactctct cgcggaagaa atcaaagaag ttcatgatct aggagtggaa attgctcttg
    17041 tggttggcgg tggtaacatc atccgaggta caaaccttgc caaagcgggg attgaccgcg
    17101 ccaccgcgga ttatatggga atgctcgcta cgattcaaaa cgctttggcc ctccaagacg
    17161 cttgcgaaaa aaaaggtctt tatacaagag ttcaatccgc aatcgaaatc aattcgattg
    17221 cagaaagtta tatccgtcgt cgtgccgtta gacatctcga aaaaagaaga atcgtgattt
    17281 ttgccggtgg gacgggtaat ccttatttta ccacggatac aactgcaagt ctcagagccg
    17341 tagaagtggg ttgtgacgta attctcaaag ctaccaaagt ggacggggtt tataccgcgg
    17401 atcctaaaaa agacaatggt gccaaacgtt attctcagat ttcttttatg gaatcgatca
    17461 atcgtagact taaggttatg gattctaccg ccctaagttt gtgtatggaa aataatatgt
    17521 cgatcatagt attcgacatc ttcaaacgtg gaaatctcaa agacctggtt accggtaaaa
    17581 acatcggcac attgatctct aattcggagg acattcaaat cgatggcaag tgatgcaatc
    17641 atttctggaa tgaaaactaa gatggataaa accatcgatc ttgtaaaaaa ggatttcgga
    17701 accattcgta ctggacgcgc taatccctct cttgtagaag atattcgagt ggattattac
    17761 gggaatcaaa ctccgatcaa tcagcttgga aatatttccg ttccggaacc tagaatgctg
    17821 gtcatttctc cttatgataa gggaattatg aaagacatcg aaaaggcgat ccaaacttcc
    17881 ggtttaggtc ttcaacctac caatgacggg gtagtgattc gaatcgtaat tccggaacta
    17941 acaggggaaa ggcgaaagga acttgcaaaa gttgtaaaat ctaaatccga ggaaaaaaag
    18001 gtcgccatcc gaaacatccg tagagacgcg atggaagatc ttaaaaaaca taccgaaggg
    18061 atgtctcaag acgagatcaa atcggttcaa gatcagattc aaaaaatcac agattcctat
    18121 atcgataaaa tttccgctct taccgcagag aaggaaaagg aaatcactac gatctaacgt
    18181 gggcttgttc gagtccaatc tcccgaaaca tattgccgtt attatggatg gtaacggtcg
    18241 ttgggcaaca tcccgaggta aatccagatc ggaaggccat agagaaggtg cccaggccat
    18301 agatagactt atggatgcga gtctggaact aggtttaaaa aatatttccc tttatgcttt
    18361 ttctaccgag aattggaaac gtcctgttac tgaaatccgt tctatcttta gccttttaat
    18421 tgaatttata gaaactcgat tagatacgat tcacaaaaga ggaattcgaa ttcttcattc
    18481 cggaagccga aaaaaactta cccgaggagt tttagacaag atagactttg cggtagataa
    18541 gactcaaaaa aacaaaaatc ttactgtaaa cttctgtttg aactacggtt ccagagatga
    18601 acttctcagg gcggcacaag agcttttttt agaaagaaaa cgttctaaag ttgctttaga
    18661 aaagcctttg aaagaaaaag agttcgaaaa atttttatat acgtccatcc ttcctcccgt
    18721 agatttactg atcagaaccg ccggggaaca aagactttcc aattttctac tttggcaatc
    18781 cgcgtatgcg gagttgtatt ttacggatac tctctggccc gagttcgata aaaattctct
    18841 ggtagattcc ctaaagtggt acgaaaccag aacccgaaaa ttcggaggac ttacgaatgg
    18901 gtgaaacttc taagagactc gcttccgcag ctgtgctcat actattttat ctttttatga
    18961 tattctatcc tggtttttat tatctgcaaa cctatttgat tcttctttta ggcggggcta
    19021 ttggtatcaa agaattttat aatctttctg atcgaggtga ggacggaaga ccgtttagag
    19081 gaaccggcgt tttctttatg ttgttggtca tttcgtttta ttactttcga tttttgggtt
    19141 ctcaaaacca atttgaagcg cctttgttct ttctgcaaaa tataaaatat tttattcctc
    19201 cttttgatcc ggttcccgtt gcgtttcttt tactgtttat cgttacgttt actttgcaaa
    19261 taaccaaacg cccgttagac ggtgctatct tttccgtttc atctactttt ttaggtgtgt
    19321 tctacgttgc ggttccgttg ggtcactttt tacttttgct cggaatggct cagggaatct
    19381 attatattgt ttttgtttcg gtggtcactt ttctgacgga cgccggcgct tattttggtg
    19441 ggagatggtt cggaaggcat ccggctggtc ttgccatttc tcctaaaaaa acctgggaag
    19501 gttacgtgac cggaattttc acggcgatcg gttccgtttt tatcttcaac ataatttggg
    19561 aatattctac tggaactctc gcagccgtca gaggattgga agtttttttg atctccgcga
    19621 ttttatcttt tgtcagtgtg attggagatc ttttagaatc cgcaatgaaa cgggatgcaa
    19681 agatcaaaga ctccggttct ttgattccgg gacacggtgg aattttagat cttgcggatg
    19741 ctcttttgat taccatcccc gtcttgtatt actatcttca gatcaagggg aatcttggag
    19801 tctaattgga tatgacaacc tccgtctgtc ttttaggcgc ttccggttcc gttggagaat
    19861 ctactctaaa ggtgcttcgc gcttatccgg aaaaatttag acttcattct ttcagcgttc
    19921 attctaatct tgaaaaagca aaggagatcc aaaaagaatt ttctcccgat tttatctgtg
    19981 tgagttccga ttttgcggat gttggagttc ttggaaataa attgggtaga acacaaattc
    20041 tctacggtga atcttcgctt tgcgaactag tacgcgaacc cgaggtggag atcgtaatca
    20101 ctgctattgt gggttctgtt ggtttacgtc ctacgattgc ggcgatcaca gcgggaaaaa
    20161 gattaggaat tgctaataaa gaaacattag tcacatcagg tcctctgatt caatctctga
    20221 tcgcaaaaca caatacaaaa gtagttccgg tggattccga acacaatgca ctctttcaac
    20281 ttttagaatc tttaaaccct aactctgtag aaaaaatcat tcttaccgcg tctggaggtg
    20341 cttttcggga tttacccgta gaacaactct cctccgttac aaaagaacaa gcattacatc
    20401 atcctacttg gaacatgggg cctaagatta cgatcgattc taatggtatg attaataaag
    20461 gacttgaagt gatcgaagct cattttttgt tcaatgttcc gtatgataaa attggggttg
    20521 tgattcatcc tcagagtatc gctcacggaa tcgtagaatt aaaggacggg gcttcttttt
    20581 tatatgcttc ttatccagat atgattttcc cgatcgcaca ttctctcttt catccggaac
    20641 cggttcctaa agttttacgg tcttatcctg ctaaggattg gggaaaatta gagttccgag
    20701 aacctgattt caaacgttat cctggtttag gtcttgcgtt tgaggcgggt aaggtaggag
    20761 gaacggcacc ttgtattttt aacgcggcta atgaagccgc tgtagaattg tttttaaaag
    20821 atgaaatccg ttttatagaa attcccgatt acatccggga aacgttagac gaaattaaaa
    20881 ttgagttccc gttgtctcta gaagaatacg aggaagcgga tcggattgcc cgcgaaaccg
    20941 tccgaaatct gaaagcaagg aaggtagtat ccgcatgttg atcatggtat taggcgctgt
    21001 ttttatgttg gcgatttcta tttttataca cgagttaggt catcttcttt gtggaatgct
    21061 cgtaggcgtt aaggctagaa ttttttcgat tggttacgga aggggaattt ggaaaaaaaa
    21121 agttggtgaa accacttacc agatcaccgc aattcctgtc ggaggatatg ttctatttaa
    21181 aggagatgat tacggcgggg acgtgaaagg ggaacccggc gaacttcttt ctacacctcc
    21241 tctcaaaaga atgatccccg ttttgggcgg tcctcttttt aatctatttc ttggttttgg
    21301 aatattattg attttgaatt ttctaggtca caatcctccc ggaaacagag tttttatcga
    21361 tccagccgat caggaatttt cagcggcgta tcaatctgga cttcgaacgg gggatagaat
    21421 cctttctata gacggaaaca aaaccgaaaa gttcgaggac atagtgacta acgttggttt
    21481 gtcttccggt aattctctta aaattttagg agaaagagaa ggaaaaccga tggaatggaa
    21541 cgtaactcct agaattatct ataacccgaa acgttcttct ggaattccta ccataggagt
    21601 ggaacctttt ggagaaagaa gagtggtcgc cacctttagt tatccagaac agtttcaaca
    21661 ctggctgtct tctcgtttag ataaatctca cgaagccgaa aactattacc aagaacgtct
    21721 gaaaaaagcg gtggaaggta gggatattcc cgctgaggtt cttttggaaa aagagaaaga
    21781 agaaaaagaa aatcttctgc gttcccgagc tctgagttat ttgaacgacg gagacgtgat
    21841 ccaaactgtg aacgggaaaa caatttctac cgttggagaa cttcaaaaaa ttttgggaga
    21901 atatcaaaat cgaaaggtaa acatagtagt cgatcgtaag tcttatccgt tggtcaatcc
    21961 ttggtctacg gaaatggtct ctgtggaagt tcctgtttta ggcgccaata tattagaatt
    22021 taagaatatt cgagatcgta aatatcctga gttaaatttg gaatcctatc agtttgcgag
    22081 ttatgatccg gagcttggtc aaaaactttt gaaccttgcc gtggacgggc agacctttcc
    22141 gagtttcgag gaacttctcg cgtatgttaa aacaaagaac ggaaatatcg ttacgatcga
    22201 tatgggaaat cttaagttag aagccgaacc taaggttcgt ccgatcggac ttcttgggtt
    22261 taggccgaat atgaagttca atccggaacc tatgcagaga gatctgggtt ttttagagtc
    22321 ctttgcggtt gctggtaagg atgtttatga aaacgttgag accactctta aaggaattgg
    22381 aatgttgttc tctggaattc tttccgttaa agatagcttg tccggtccgg tgggaatcgt
    22441 ttcgtatgct ggaatcagtt tagaaattgg ttgggaaacg tatttagagt ttgtcgcaag
    22501 gatttcaatc gctttgatga ttatgaattt acttcccatt ccgatggcgg acggtggaca
    22561 tatcgtattg tatgcgtatg aagcgattac aggaagacct cttcctggaa aagtgatcga
    22621 gtctattttt agaatcggat ttttattctt actcggactt gggctctacg tcaccttcaa
    22681 cgatgtaatg cgaattttct aaaacgcatg aaagcatcga aatatattct tcctacagaa
    22741 aaagaaaatc ctacggacgc ggttgtcgcg tcccatcgtt tgatgatccg cgccggtttg
    22801 gttcgtaagt cttccgccgg tctttatttt tatcttcctt taggtcttaa agttctgaaa
    22861 aaaatagaac agatcgttcg tgaagaaatg aattctactg gggctttgga atttgatctt
    22921 ccgattttaa ctccttctga tttttgggaa caaagtggaa gatggtctgc gatgggaaaa
    22981 gagatgtttc gtatccaaga tcgacacgat ctttcttatg cacttggccc cacacacgaa
    23041 gaatcgttta gttttttatt aaagcctctt ttgaaatctt ataaggatct tccggtgaac
    23101 gtatatcaga tccaaactaa atttagagac gagatccgtc ctcgttttgg agtgattcgt
    23161 tctagagagt ttattatgaa agatgcatat tcttttcata tcgatgactc ttctttagat
    23221 gatacgtatc aagcgatgag agtcgcttac agaaaaattt tcgatcgttg tgggctgaaa
    23281 accattccgg ttcaagcaga ttccggtagt atgggaggtt ctgcgtcgga agagtttatg
    23341 gtagtttctc caattggaga agaaacatta cttttatgta attcttgcgg ttatagttcc
    23401 aacagcgaaa aaacccctct tatattaaaa aaagaaaata gttccgcgaa attttccgaa
    23461 aagaaagaaa tttccactcc tggtaagaaa acgatttcgg aagttagtac tctgttaggc
    23521 gtttccgagt cagagacgat caaggcggtt gctctcaaat cggagaaaaa aaagattctt
    23581 gtttttcttc gaggagattt ggaactcaat cttcataaac ttcattctct cttaaaaatt
    23641 gcggattcgg aaccgatgac agacttggaa attcgtgagc tcggtttgat tcctgggttt
    23701 attgctccaa ttgcgcctaa cgataaaatt aaggtgttat acgatcgttc cttacaaaaa
    23761 gattttcctt atgtggtagg ttcgtccaaa gaagattttc acactcaggg ttttatttta
    23821 gaaaaggaaa tttctggtct tcccgaattt gcggatgtcg cattagcaag agaaggagat
    23881 ctttgtccca attgtagttc ccctttaaaa gcggaaaaag ggatcgaggt aggacatatt
    23941 ttcaaacttg gagataaata tacaaaagct tttggtatcc aggttttgga tcaaaatggt
    24001 aaatctaaaa ctcttacgat gggttgttac ggtatcggag tcaatcgtac gatggctacc
    24061 gtcattgaac agtgtaacga cgaaaaaggt attttttggc caatcagcat cgctccgttt
    24121 gaagtctccc tggtgagtat tgtcaaagga gaaaaccagt attctaaaat agaagaattt
    24181 tataatgttc taatgaatga aggaatagaa gttttttggg acgatcgaga tcttggtcct
    24241 ggttttaaac ttaaggattc tgaattgatt ggttttccga ttcgaattac catcggtaaa
    24301 aaattcttcg aaagtggtga gatttcgatc tacaatcgta agaaggatca agaagattcc
    24361 tttgtttttt ccggttttga tgatttggtc gcaagagtag aatctatgcg ccaagaactc
    24421 tttacggaat tgaggtagtt atgggaaagg aaaatcaaca aggctacttt ggagaatttg
    24481 gcggtcgtta ttctcctgaa attcttcacg atgctctcgt agaacttgaa acgacttata
    24541 aaaagctcaa gaagaacaaa cactttaaaa aagaactaga atactatcgt aaaaattata
    24601 tcggtcgtcc ttctcctctt acttatgcgg aacgtctttc taaggtttgg ggcggcgcta
    24661 aaatctggct caaacgcgaa gatttaaatc atactggagc gcataagatc aataatacga
    24721 tcggtcaggt cttgattgct aaggctatgg gtaaaactag aatcattgcg gaaaccggcg
    24781 ccggtcaaca cggcgttgca actgcaaccg taggcgctat gttccagatg gaaaccgtag
    24841 tttatatggg tgaagaagac ttaagacgtc aggaactcaa tgcgatccgg atgagaatgt
    24901 tgggcgctaa agtcgtaggt gtttccagtg gtaccgctac tctcaaagac gcgactagcg
    24961 aagcgatgag agactgggca ttaaatgttt ctaatactca ttatattgtg ggttcttcta
    25021 tcggtccaca tccgtttcct acgattgtca gagacttcca atctgtgatc ggtattgaat
    25081 ctagaaaaca atttaaaaaa ataaacgata aacttccaaa cgccgtgatt gcttgtgtcg
    25141 gcggcggctc gaacgcgatc ggtatgtttt acggttttat tcaggataaa aaagttaaac
    25201 tctttggtgt agaagccggt ggttattctt ccgatcctgg ttctcattct gctaccattc
    25261 aatttggtag aaccggtttt ttacacggta ctaaaacttt agtgattcaa gatgattttg
    25321 gacagattgt tcccgctcat tccgtttctg ctggattgga ttatcctggt gttggcccgg
    25381 aacacgctta ctttcacaaa agtggtagag tgtcatacgt taacgtagac gacgaaggtg
    25441 cgttagacgc gtttattgaa gtttgtagaa ttgaaggtat tattcccgct ttggaaactg
    25501 cgcatgcgtt ccgttatgct aaagatctgg caagaactat gagcaaaaaa gagaatattc
    25561 tgatttgtct ttccggtaga ggtgacaagg acgtggcaga ggtttctaga cttagaaaag
    25621 gagaatttat ttgaactcca tttcttccgt tttttcttcg gatcaaagtg tttttattcc
    25681 ttacatttct ttgggtgatc cggactatga ttcctgcgtt acttgggcgg atgctttgat
    25741 tcgaggtggt gccggcattt tagaattggg aattcctttt actgatccgg ttgccgatgg
    25801 tccagtgatt caaaaagctt ttaaacgttc tttggctcat cctttttcta tggataaaat
    25861 tttagaagtt acttcggaaa ttcataaact tcatcctcag attcctctcg tatatcttac
    25921 ttattttaat cctttgttct ctatgggttt ggaatctttt acggaaagag ctaaaaattc
    25981 tggtatccag ggtctgatta ttccggacct tccgtttgat accccggagg cggaagaatt
    26041 tttttctcaa ctcgaaagaa agagaatcga ttttatccat cttgtgaccc ctgctactac
    26101 ggaagacaga attcgttcga tgaaatctct tgcgtccggt tttatctact atgtgacttc
    26161 ctacggcgtt accggggaaa gaggttcgat tgcgtctggt ttggaagata gaattcgaat
    26221 ggtgcgtaag attgtcggtc ttccagtttg tgctggtttt gggatttcca cttcggatca
    26281 atctaaggtt atttcgactt atgcagatgg agtgatcatc ggttctgccg tgcaaagaat
    26341 cattgaagaa aacggatctg atcgtaataa ctgtgcggat aaacttctgg cctacgcttc
    26401 tgagattcgt gcttcgatga gatagatgac ttttggctgt gtcgttagtt gaggtggatt
    26461 tagcttggat gtgcccttac gagttgaatt tggctttgta gacgcttccg tggaaacagt
    26521 aattttcttg taatcactaa ataagttgga actccattcg attttgtttt actggagatt
    26581 ccctcctttt cagtccattc tagaagaaaa gaaaataaaa gacaacggga tattcctaat
    26641 ccccaggcaa ggattcctaa tttacaccaa tcttcttcaa aaggacgaaa attcattttt
    26701 tgtagattaa gatttttctc ttgataccta gcatagacca gcctctttcc caaaaagcgt
    26761 tttcgaatta aagtttcatc ccagttggat aaaagaaaat ggagaatttt tctgagtctt
    26821 ttaggatgga gactataagt ccgaaccaaa tcttccggaa tcaaaaacga gcaaaggtta
    26881 ccagatttac ggatagaaca gagagcaaaa ccggatttta aagaagaatt cttcataacc
    26941 gaaacggttc ttgcaagaat caaatcggaa ccgaaaaagg gacaaaaaaa aacaaacaga
    27001 acgcgaactg gaagtcagca aaatctggaa aatattgacg aaacactgac aaataggata
    27061 ctgatctccg gtccagatag gaggaacgta tgagcgaaaa aaaaattaaa atcactccac
    27121 tccacatact gtcattgttg ttgggaataa cggggattct atttatatca tttaccgcat
    27181 ttttacctaa cttttcgctc aacaccgaat tcttgctagg tggatttacc ctcttattga
    27241 tcagttcgta tccaatttat aaatttttag aagtaaatac atcggataaa caaaagtcgg
    27301 gcagtatttg gttagccgta gtagtatcgc ttgtgatgtt ttttctttat caagtgttta
    27361 cgccgcttgc agaattggaa gaatcttccg tgtcctggag atttacattg ctcagagcgg
    27421 gggtgaataa gagcgaaaaa gaatccgaag aaggaacgat cgaatacaca cgatataatc
    27481 ctccgccagg agcgagacag gacatacaaa taataggaat tacaacaacg tccttggaga
    27541 agttacaagg gaaatggccg ttaccttgga aatattatgc aaatataata gatatattta
    27601 agaatacatc taaccagttg atgttcgata tttttttcgt agattataag ccggggcaaa
    27661 ccgaggaaat ggcgcaagcc ttggcaaaaa atccacaggt aatgttcgat tatccgatgg
    27721 aaacgagttt agaatccaag agttccatat taaatttaga aaaacggatt gaaatactaa
    27781 gaaaatttaa actggaaaac gtagaagatc cgggggacgc aggacgaact tggttgaaat
    27841 tcccgcaacc accgatcgaa ccagtggcag aaaaagcttc aggattagga tttgcgaata
    27901 ttaaaaaaga tgaaagtggg ctcaaccgaa gaatgccgct ggttgcaaag ttaatgaatg
    27961 cagggccgtt aagagaaacg gaatattatc catccattga tttgatcatc gcgtgtaatt
    28021 atctaggagt cgatgtaaaa agagatgtgg aagtggtaat gggaaaatat gtcaaaatca
    28081 aaaatatacc acaaaaaaca ctgactcatt tcgatcgaaa aaccttgaag atggaaacca
    28141 aggatattat gaatcgaccg aatgaaaaga gggaggtagt gataccgatc gacgcagacg
    28201 gacagatgca gatcaatttt cctggagggc tttattcatt tagggcgcat gagatatttg
    28261 aagcggcgac agaatggaat gaggaaacgg catctcagtt tcaaaacaca atttttttag
    28321 tggctatgta ttatgcgact ggagcgggag cagcaaaaga tacacacttg tcaccatttg
    28381 gagatatgtc tgggatagaa caccacgccg cggcgatcaa taccatactc aatcaggatt
    28441 ttctatttga gttaccgtta tggggagaat ttttaatcat aatctttgta ggaatgttgg
    28501 cgggggttgt acaacctagg ctaaagacat ggttagcgtt tttatttttc ttggcgattg
    28561 cgtttatata ttcggttgga acattgatta atttttccga atttaattta gtgcatttat
    28621 atccgactgt gatattagag cagttattta tattcattgg tttaatagga tttaggatat
    28681 taacggaaga agaaaacgta aagtatatac gaagtacatt ttctaagttc gtatccaaag
    28741 acgtagtaga tgaattactg aaaaatccgg ataacttgaa tttaggagga tctaaacgag
    28801 acatcaccat attcttttct gatatacgag gatttactac catgtcggaa aaaatggggc
    28861 cggaagagtt ggttcaattt ttgaatcaat acttatccga gatgactgag atcattattg
    28921 agtttaaggg aacgattgat aaatacatgg gtgatgcgat catggcattc tggggagctc
    28981 cagtgccgtt agaagatcac gcttattatg gatgtgcagc tgggttggcg cagatgagaa
    29041 ggctcgcgac attaaaagaa gagtggaaga gtttagatct tccacaaatg gatataggaa
    29101 tcggattaaa ttcagggcct gcggtagtag gaaatatggg aagttctcat agaatggatt
    29161 atacatgtat gggagatact atcaatcttg gctccaggct agaaggaacc aataaagaat
    29221 acggaactca tataatcatc tcagaataca cctatgaaaa ggtaaaggac agggttatcg
    29281 caagagaact ggacttgatt aaagtgaaag gaaaaactca acccgttcga atctatgagt
    29341 tattggattt agtgaacgaa gaagacctaa aactattgag aaaacctttg caggcgaact
    29401 gagggatgga ataaaattat attagaaagt tttcatgcaa caggaactaa ctctgctcga
    29461 tagaatcaac tatccagctg aactaagaaa tataccactg gaaaagctgc ctcaaatttg
    29521 taaggaggtt agaaattaca tcatcgatac actttcgggg attggtggac attttgcaag
    29581 taatctggga gtcgtagaac tcacggtcgc cttacactat gtattcgata ctccaaaaga
    29641 tcgattggtt tgggacgtag ggcatcagac ttacccgcat aagatactta cgggaagaaa
    29701 ggacaaactc aatactgtgc gaaagttcaa tggactttcc gggtttccta aaagagaaga
    29761 atctccatac gatttatata ataccggaca cgcgggaact tcaatatccc aggcattggg
    29821 ggaagccgcg gctcgggatc tagtaaaaga aaattataat gtagtcgcta tcataggaga
    29881 cgcgtcgatt gctacgggaa tggctcttga agcgatgaat cacgcggggc atttgaaaaa
    29941 ggacatgatc gtaatcttga atgataatta catgtctata tccaaaaatg taggatctat
    30001 atctaattat cttaacaaca tcattacatc tcatttttac aatcattgga agagagtatt
    30061 ttatactttc ttaaagtggt taccgatcat tggacctgca accgaaagat tttttaaaaa
    30121 agtagaaaaa ggatttaagg acgtattaac tccgggtggg ttatttgagg atttggggtt
    30181 tgggtatata gggcctgaag acgggcatga cgtgatacgg ctcgtaaaga tgcttgaaaa
    30241 agtcaaaaag atgaagggtc caatcttatt gcatattatt acacaaaaag gaaaaggtta
    30301 cgatccggcg gagagggatc caattaagta tcacggagta acaccgtttc gaaaagaaga
    30361 cggagcgatg gatagtgggg atacatctaa aattgcatat agtaaaattg taggaaagat
    30421 gttggccatt ttaacggaaa caaatcctaa aattgcggca attactcctg cgatgataga
    30481 aggaagcggg cttaaagaat acgcagaaaa atatccggaa catttatttg atgtgggaat
    30541 tgcggaacaa cattcggtag catttgcagg agcaatgacg aatggaaaca tcataccata
    30601 tatgtgtatc tattctactt ttttgacaag ggcgatggat caacttgtac aagacgtatc
    30661 tctcatgaat ctaccggtgc ggtttgtgat agatcgagct ggatgtgtgg ggccggatgg
    30721 agaaactcac caaggacttt tcgatttagg atatttatta ggacttccta atatggacgt
    30781 atttgtaccg tctaatggac aggatttgat agatgcgtta cgatggatgg aaaaatacga
    30841 taagtcgccg gttgcaattc gatttccaaa atcgagtgtg gatttaaaga ctttagattt
    30901 ttataaagag acggagttac aacctggaac gtttagagta tttaaaagag gaacggatgt
    30961 agcactcata tcgatcggtt ccatgattga cgaagctaaa aaagcttctg aaagattaga
    31021 gaacgaaggg ttgagtgtaa ctctaattga tttggtatgg ctgcgaccac ttggtgcaga
    31081 agcgcttaac gaagaattgg tgaacgttag gtgttttgtg atattagacg aaagttatat
    31141 agactcagga gtaactggat atttactcaa tcgaatgaca cgggagaatt tatcaaaata
    31201 tataaaaaca tttggatttc caccggagcc aatccatcac ggagaaagga aggaagtttt
    31261 ccaaaagtat agattagacg gtgaatcgat tgcggaacaa gtcgccgcgg tattgaaaaa
    31321 aaacttaatc aagccttaac caatccaaac cgaaaataaa ataaaacggg taatggaatt
    31381 ggacaactat acttcttcgg attttttaga agcggcaaaa tacttttaca aaaaaggtga
    31441 ttcggataga gcggagtatt tgtttaaact ctcattagaa aacgaagaaa gtcacgaagc
    31501 ctatttcttt ttgggactaa tggaaaatca aaaaggaaat ccagaaaagg ggttaatgca
    31561 tttttttaga tctgtggagg taaatccaaa ttatggaaat ccgtgtaacg aaatcggaat
    31621 tatactttta agagccggta aggaaataga agcagtctat tggttgaaaa aatctttacg
    31681 atgtgagtta aacgatgcac ctcatatctc attatataac ctagctacac tttataaaat
    31741 ttggaatcgc ccggaaagat ctttgcagta tttacataga gcgatttcga tcaaacctga
    31801 ttttgaggaa gccaaaaaac tcaaagaaga attaaattcg gcaatttaac ttattaaaac
    31861 gaaacgttcg tgtataagat taactaatcg taaacattct agtaaccagt ggttaggagc
    31921 taaaacaatg aggagagatt attttatcat aatatacttt cagatttgaa aaaacgatat
    31981 gcacctgacc aattgccaaa tctatctggc aaactcgttc ctcctcgctt ggtcatcaca
    32041 cttactattt tctttagtcg tttatctaat cttttacctc ttaagttcag tgacacatgt
    32101 tcttctattt ggtttttatg aatgttaaag aatctcttcg taagataacg tgacggtatg
    32161 cgaaagcgat tattatgctg cgatccatag attagtatgt ttcttgaacg taagacagtt
    32221 ccgaatgtga tattcttgaa tcgacggagt caagaaggcc ggtggcagat tgatcgctct
    32281 cgtaactcaa taacgctact tcctatgggt cgtagcgtta gggcttagac cccgtttcat
    32341 agatgaatcc aaatcggcca ccgcaaacca aagtgtggcg actcaacaaa gttgaccgcg
    32401 taggaa
//
LOCUS       LFOIDMKA_4              3291 bp    DNA     linear       08-DEC-2021
DEFINITION  Genus species strain strain.
ACCESSION   
VERSION
KEYWORDS    .
SOURCE      Genus species
  ORGANISM  Genus species
            Unclassified.
COMMENT     Annotated using prokka 1.14.6 from
            https://github.com/tseemann/prokka.
FEATURES             Location/Qualifiers
     source          1..3291
                     /organism="Genus species"
                     /mol_type="genomic DNA"
                     /strain="strain"
     gene            complement(57..389)
                     /gene="rsbV_1"
                     /locus_tag="LFOIDMKA_00122"
     CDS             complement(57..389)
                     /gene="rsbV_1"
                     /locus_tag="LFOIDMKA_00122"
                     /inference="ab initio prediction:Prodigal:002006"
                     /inference="similar to AA sequence:UniProtKB:Q9WVX8"
                     /codon_start=1
                     /transl_table=11
                     /product="Anti-sigma-B factor antagonist"
                     /protein_id="X:LFOIDMKA_00122"
                     /db_xref="COG:COG1366"
                     /translation="MEISHRKSGETNIVSLSGSLDIYTSIDLKTFFENSIHKDNKNVV
                     VNLEKLNYIDSSGIGMLIKQLNYVQDLNGSFFIANMKPAIEKVFKVAGLTSYFKTISP
                     SEFSSNYP"
     gene            512..1210
                     /locus_tag="LFOIDMKA_00123"
     CDS             512..1210
                     /locus_tag="LFOIDMKA_00123"
                     /inference="ab initio prediction:Prodigal:002006"
                     /codon_start=1
                     /transl_table=11
                     /product="hypothetical protein"
                     /protein_id="X:LFOIDMKA_00123"
                     /translation="MKEKLFYFLILISTFAGISSQEFEPDGKVKILPYEQGQIKDLEV
                     LGKDIVEFHKRIESRLGFLNQRKQIQDNLYSQFIPAYEDQIPQSRNRYMLDLRFVLKV
                     SGAGATNSPLKLESVVFWSRKSLISKMRPQYEEISILKNDKITNEGPNSIELVVRKKT
                     DSGTKETVYNVATIREPAQRVKLVRIYRTNLLEIIRRIDKYVEGSIKNAAEDVETTLR
                     EVENGGPYQENPKE"
     gene            1220..1894
                     /gene="dnaJ_1"
                     /locus_tag="LFOIDMKA_00124"
     CDS             1220..1894
                     /gene="dnaJ_1"
                     /locus_tag="LFOIDMKA_00124"
                     /inference="ab initio prediction:Prodigal:002006"
                     /inference="protein motif:HAMAP:MF_01152"
                     /codon_start=1
                     /transl_table=11
                     /product="Chaperone protein DnaJ"
                     /protein_id="X:LFOIDMKA_00124"
                     /translation="MNDPGSTTDFPDHYKNLGLSPLASVEKVKSRYRELAKIFHPDNR
                     ETGSSDLFQKFAHSYQILTHPTRRKEYDLQYLSRHPEILLKFKSSLEEKTEQFSSAKI
                     KQIPNSRILYAGQAVDLARRGLLRAGMRNRERKKYSGIYYDIRILLIPEELNFPLSAK
                     IPLVVRVLCPDCKGSNLFCDSCGGKGTYKSFRNLNLEMGAGKLLPGKIYELDLSGLKX
                     RRICPF"
     gene            1952..2944
                     /locus_tag="LFOIDMKA_00125"
     CDS             1952..2944
                     /locus_tag="LFOIDMKA_00125"
                     /inference="ab initio prediction:Prodigal:002006"
                     /codon_start=1
                     /transl_table=11
                     /product="hypothetical protein"
                     /protein_id="X:LFOIDMKA_00125"
                     /translation="MQKVIRFHPIYKERIWGGRKLGDFPGRKIPEGNIGESWEISDYG
                     NDISIIRNGSLAGKSFRAAYLENSDTILGRPFRGKSFPLLIKIIDAKEKLSVQVHPDD
                     VYAETYDPESSGKKEAWIVLQAEPGSKLICGFLKTTNREEFKTLVEQNRAEEILREIP
                     VKEGDSFILKPGRIHAIGAGILLMEIQQSSDSTYRVYDYGRPRELHLQKALDVLDYGG
                     PFEEDVMKPVPKPWDFGNRFRLTANDKFLMETLEISGNGKTFQIPNVYKEPVFQILTV
                     LQGKIEIEGELLFQGDTLFLTAAGLEEGIFAVNRNDLAKLSVSGPGSDWIIYKD"
     gene            2954..3241
                     /locus_tag="LFOIDMKA_00126"
     CDS             2954..3241
                     /locus_tag="LFOIDMKA_00126"
                     /inference="ab initio prediction:Prodigal:002006"
                     /codon_start=1
                     /transl_table=11
                     /product="hypothetical protein"
                     /protein_id="X:LFOIDMKA_00126"
                     /translation="MEPEDSIVWISEEELAKQRRIAKDLRKTSWWKKKKSSGLCHYCG
                     KKFLPEELTMDHLIPIAKGGKSIKANLVPACKECNSAKKNKLPFEFDSETK"
ORIGIN      
        1 aaaatgtggg aactcccacg cgaaatataa ctacctgaaa gattaaaatt caatcattaa
       61 gggtaattgg agctgaattc tgagggacta attgttttaa agtaggaagt caaaccggcg
      121 actttgaaga ctttctcgat tgcaggtttc atattggcga tgaaaaaaga tccgttgaga
      181 tcttgaacgt aatttaactg tttaattaac attccgattc cagaggaatc tatgtagttt
      241 agcttttcaa gatttacaac aacgtttttg ttatctttgt ggatactgtt ttcgaaaaat
      301 gttttgagat cgattgaagt gtagatgtcg agactgcccg aaagacttac aatattagtt
      361 tctcctgact ttctgtgact aatttccata ccgacctttc cttccctttt cccagaattt
      421 gacgataagt tcaatctatt tttgataaaa ttatggggaa aatacaagaa gctccgaaac
      481 taataaaaga ccgcgtttgg aaaaatcgac aatgaaagaa aaattatttt atttcctgat
      541 tttaatttcc acgtttgccg gtatttcgag ccaagagttt gaaccggacg gtaaagtgaa
      601 aattctacct tatgaacaag gacagataaa agacctagaa gtattgggta aggatattgt
      661 agagtttcat aaaagaatcg aaagtcgtct tggattttta aatcaaagaa aacaaataca
      721 agataatctt tatagtcaat ttattccggc ttacgaggat caaattcctc aaagtagaaa
      781 tcgatatatg ctcgatctta gatttgtatt gaaagtatcg ggagcagggg ccacaaattc
      841 acctttaaag ttggaatctg tcgtattttg gagtaggaaa tcattgattt ctaaaatgcg
      901 tcctcaatat gaagaaatta gtattcttaa aaatgataaa atcaccaatg aaggacccaa
      961 ttccattgaa ttagttgtga gaaagaaaac ggactcgggc acaaaagaaa cggtttataa
     1021 tgtagccaca atccgggagc cggcgcaaag agtaaagctg gttcgaattt acaggaccaa
     1081 cctcttggaa atcattcgtc gaattgataa gtatgtggaa ggaagtatta aaaacgcagc
     1141 ggaagacgtg gaaaccacac ttagagaagt ggaaaatgga ggaccttatc aggagaatcc
     1201 aaaggaataa gatttttttg tgaatgatcc gggatctaca accgattttc cggatcatta
     1261 taaaaatctg ggtctttctc cacttgcttc tgtagaaaaa gtaaagtccc gttatcggga
     1321 attagctaaa atttttcatc ctgataatcg agaaaccgga tcttcagatc tatttcaaaa
     1381 atttgcacat tcttatcaaa tactgactca tcctactcga aggaaagaat acgatcttca
     1441 atatctttcc agacatcctg aaattctttt aaaatttaag tcttcattgg aagaaaaaac
     1501 agaacaattt tcttcggcaa aaatcaaaca aattccaaat tccagaatct tatatgcggg
     1561 gcaggcggtg gatttggcta gaagagggtt acttcgagct ggaatgagaa atcgtgagag
     1621 aaaaaagtat tctgggatat attacgatat tagaattctc ttaattccag aagaattaaa
     1681 tttcccactt tccgcaaaaa ttccattggt agttcgtgtt ttatgtcctg attgtaaagg
     1741 ttccaatcta ttttgtgatt cttgtggcgg aaaaggaacc tacaaaagct ttcgaaatct
     1801 caatttagaa atgggagctg gtaaattatt acctgggaaa atttatgagt tggatctttc
     1861 cggattaaaa nntagaagga tttgtccatt ttaaaaaaaa tcgtctcaaa gtaaaaattg
     1921 aactcctgga aggagggaaa aaataggtct tatgcagaaa gtgatccgct ttcatccgat
     1981 ctataaggaa agaatttggg gcggtagaaa attaggagat tttccgggaa gaaaaattcc
     2041 ggaaggaaac ataggagaat cttgggaaat ctctgattat ggaaatgata tttccataat
     2101 caggaacgga tctttggcgg gtaaaagttt tcgagccgcg tacctggaaa actcagatac
     2161 aattttggga cgaccctttc gaggaaaatc ttttcctctt ctaattaaga ttatagatgc
     2221 aaaagaaaaa ctttccgtac aagtacatcc cgatgacgtt tatgcggaaa catacgatcc
     2281 ggagagttct ggaaaaaaag aggcctggat tgttttacaa gcagaaccag gatctaaact
     2341 aatatgcggt tttttgaaaa ctacaaacag agaagaattt aaaaccctag tagaacaaaa
     2401 tagggctgaa gaaattttaa gagagattcc agtaaaagaa ggtgactctt ttattttgaa
     2461 acccggaaga attcatgcaa ttggcgctgg aattcttttg atggaaatac aacaatcttc
     2521 ggattctact tatagagttt acgattatgg aagaccgaga gaacttcatc ttcaaaaggc
     2581 tctagacgtt ttggattatg gcggaccttt cgaagaagat gtaatgaaac cagttccaaa
     2641 accctgggat tttggaaata gatttcgtct aacggcaaat gataaatttt tgatggaaac
     2701 tttggaaatt tctggaaacg gaaaaacatt ccaaattccg aatgtttata aagaaccagt
     2761 ctttcagatt ttaaccgttc ttcagggtaa aattgaaatc gagggagaat tactttttca
     2821 aggtgatact ttatttttaa ccgctgccgg tctggaagaa ggtatttttg cggttaatcg
     2881 aaatgatctg gcaaagttat ccgtgtccgg acctggttcc gattggatta tttataaaga
     2941 ttagaatttt taaatggaac cagaagattc tatagtttgg atcagcgaag aagaactcgc
     3001 aaaacaaaga agaattgcaa aagatcttcg caagacttct tggtggaaaa agaaaaaaag
     3061 ttctggtctt tgccattact gcggtaaaaa atttctcccg gaagagttga cgatggatca
     3121 tctcattcct attgcaaaag gaggaaagtc tatcaaagca aatctagttc ctgcatgcaa
     3181 agaatgtaat tcagcaaaaa agaataaact tccgtttgaa ttcgattcag agactaaata
     3241 aagtgagtta gttgataaga gcttgttcca aaatttgtcg gaattacgac a
//
LOCUS       LFOIDMKA_5             62130 bp    DNA     linear       08-DEC-2021
DEFINITION  Genus species strain strain.
ACCESSION   
VERSION
KEYWORDS    .
SOURCE      Genus species
  ORGANISM  Genus species
            Unclassified.
COMMENT     Annotated using prokka 1.14.6 from
            https://github.com/tseemann/prokka.
FEATURES             Location/Qualifiers
     source          1..62130
                     /organism="Genus species"
                     /mol_type="genomic DNA"
                     /strain="strain"
     gene            772..1467
                     /gene="yknY"
                     /locus_tag="LFOIDMKA_00127"
     CDS             772..1467
                     /gene="yknY"
                     /locus_tag="LFOIDMKA_00127"
                     /EC_number="3.6.3.-"
                     /inference="ab initio prediction:Prodigal:002006"
                     /inference="similar to AA sequence:UniProtKB:O31711"
                     /codon_start=1
                     /transl_table=11
                     /product="putative ABC transporter ATP-binding protein
                     YknY"
                     /protein_id="X:LFOIDMKA_00127"
                     /db_xref="COG:COG1136"
                     /translation="MTNQNKIDLKRIQVSKLYKSYQIGKIKTEVLKGLELDIPSSSIV
                     TLMGPSGSGKSTFLNILSGIDTPDSGEISVNGNMLHSMSEKELTKYRREKTGIIFQFF
                     HLLPYLNALENVAVPLYISGIGKTKAHIMAEEALENVGLSNRKIHKPDELSGGEQQRV
                     AIARAICKRPSLILADEPTGNLDTKNAENVIQLLVNLQKQNGFTLFIVTHDQKLGSLG
                     EFRLKMEDGTLTN"
     gene            1473..3947
                     /locus_tag="LFOIDMKA_00128"
     CDS             1473..3947
                     /locus_tag="LFOIDMKA_00128"
                     /inference="ab initio prediction:Prodigal:002006"
                     /codon_start=1
                     /transl_table=11
                     /product="hypothetical protein"
                     /protein_id="X:LFOIDMKA_00128"
                     /translation="MSFRIYILFLFEYFRSHKLGTFFALSGISLGVGLFISTTANGIK
                     AEKSLTDFAMGYFQGEYKIKISSSLGDQNLPVSLIRELSEDTNLTWIKKIVPRFQKEI
                     IVNDSVRAVYIGLDFLKESGNLRYKPDAEHVESLIFISNSLSKKIDISKINIRADSRK
                     FTLAKPVVLETEGGSILMEDIESAMERFDLKEHVSFLLIQPNEFRSEQKKILEQKLGP
                     DYRVETVEDIQEKSSNALRSFQLNLLVISFISLVIALFMVSNTMSGLYFSREKELGIL
                     KTMGLNAKQTFSLFISQALLLGSVGSLLGLGLGLLFSRLEFFSPETTSADLSYLNTYQ
                     SLPFSAWFLGLGIGIIGSFLSAALPSFRAGKISPVSILKEATSQTSPVNEFRLLSIGI
                     FSIFIFVIVAFLPLRWKFPVTGLIGIGGIVIGFTLCFPWIFKILIFFLFKLEDLSDRS
                     LVFIKVGLEEIKNQSLRNTLTSATLMLATSLVVCLSILTDSYRRSLNDWVETEFPAEF
                     TIINTANLVAGIQGGVPQNLLNELSQIQEIRSLDGFFINTRAETNRGNFTIHAYTFAT
                     YDRENSPERIIKMENEILISSNMAYLQNFNIDDSILIETKYGKKEFKIRGIKEHFFSE
                     RGTIMMDIKSYKRFFDLSAYNSIKIFLKKDSNSKDVEKSISQILEKNPNLKLFNTKEL
                     KELYTEGVNKVFGVLETLKMTALIIAMLSLISSLFHNLISKKNTLGILKYLGADHRQL
                     GKILLTESIFITIVSVCFGILLAFFLSPIVLYVVNKNAFGWTLKFTVSPEIPIFFLVL
                     SPILGVFSCLVPLYTLQKLSFRISQE"
     gene            4008..4919
                     /locus_tag="LFOIDMKA_00129"
     CDS             4008..4919
                     /locus_tag="LFOIDMKA_00129"
                     /inference="ab initio prediction:Prodigal:002006"
                     /codon_start=1
                     /transl_table=11
                     /product="hypothetical protein"
                     /protein_id="X:LFOIDMKA_00129"
                     /translation="MSALSEVALQIASEIRKVNLREDQRIPTSDTFIKELMSLFSREP
                     DELRNILETLRTAKIIFIIKIVLPDDKTSRMNDPGVDAYAYADLKILNDLKYYSEKKL
                     ERLYEATYYKKKSPSTITRELFPKIRELNNTPMGRMVNIAVMLEEYIRMMNNNPNEFQ
                     EEFRTQAIEDLLLSTGDTSKTPDRQTPLSNSFGPNLSQRATDRMEIPTNINPNSPWGR
                     MVSKFSIDFLLRVHLRKCEFETIRKLITSGKVTSEENLRLIRDSLLKMEKNVNVDKVL
                     ASYLDEMTELRRLTQRKLNSIAKPKTL"
     gene            5753..6445
                     /locus_tag="LFOIDMKA_00130"
     CDS             5753..6445
                     /locus_tag="LFOIDMKA_00130"
                     /inference="ab initio prediction:Prodigal:002006"
                     /codon_start=1
                     /transl_table=11
                     /product="hypothetical protein"
                     /protein_id="X:LFOIDMKA_00130"
                     /translation="MGVPTFKESIRRVQTPIFKIVSSLRGTHVNLDFIKIFLRFFLKI
                     DSTEFLSRTVKGMEILLFNSNYEVRSSFETNHSETVTLLIPQDTWFRFFGNDRKILSK
                     KIPEFLKTYGKYLSSQKHISKKAEKTLYQPSQKNQKMKRVNVRVKSKNWILFGILAQA
                     HGVSRCYLFNYLLWLETLGVGNSIVNTVNAGAPTFHRSYRYILDVDLLSHQVTRKLRF
                     KPKNHFHILKKE"
     gene            complement(6493..7200)
                     /locus_tag="LFOIDMKA_00131"
     CDS             complement(6493..7200)
                     /locus_tag="LFOIDMKA_00131"
                     /inference="ab initio prediction:Prodigal:002006"
                     /codon_start=1
                     /transl_table=11
                     /product="hypothetical protein"
                     /protein_id="X:LFOIDMKA_00131"
                     /translation="MSEFQYDSAKFTRNLIFRSTAIILLYCAFIVWNFFKVPDENRFD
                     FVKIFGLLSVLLGFLLYRNFSRQLKVLKGAKVELTSNSLKLFNSKGQFLETKLKSVVS
                     IERDVFRSYVRFLIITREDQIPVLNLLEPDRFQAELEKNFGKKVIVQEQSPGFLHPKT
                     LLYFIPSFAAFGALFYKPFHFRMESFYLIANINALLVAIYFPEDKVKLVYSAKRRWIF
                     LLGALLIAQCVIYLKLL"
     gene            complement(7193..7777)
                     /gene="pyrE"
                     /locus_tag="LFOIDMKA_00132"
     CDS             complement(7193..7777)
                     /gene="pyrE"
                     /locus_tag="LFOIDMKA_00132"
                     /EC_number="2.4.2.10"
                     /inference="ab initio prediction:Prodigal:002006"
                     /inference="similar to AA sequence:UniProtKB:Q8NM11"
                     /codon_start=1
                     /transl_table=11
                     /product="Orotate phosphoribosyltransferase"
                     /protein_id="X:LFOIDMKA_00132"
                     /db_xref="COG:COG0461"
                     /translation="MLKKELSMKQELLELIRTHVYRYSEQPFTLASGRKSRHYFNCKE
                     ITLVPDRLELLCKFIVEQHLGESGILLPHAFGGLTMGADPICYGISLEFRKQNKNVYP
                     LIVRKLSKDHGTKKLVEGSAHLVKQCVVIDDVITTGGSTIQAIRSLRDCGIEVVQGIC
                     ILDRQEGGKDAILAEGVEMFPIFKKSDFGNLEHE"
     gene            7873..9801
                     /gene="nadE_1"
                     /locus_tag="LFOIDMKA_00133"
     CDS             7873..9801
                     /gene="nadE_1"
                     /locus_tag="LFOIDMKA_00133"
                     /EC_number="6.3.5.1"
                     /inference="ab initio prediction:Prodigal:002006"
                     /inference="similar to AA sequence:UniProtKB:P9WJJ3"
                     /codon_start=1
                     /transl_table=11
                     /product="Glutamine-dependent NAD(+) synthetase"
                     /protein_id="X:LFOIDMKA_00133"
                     /db_xref="COG:COG0171"
                     /translation="MQSVRLTSVSLKTKVFDFQGNLEKIKRVLELEKKSDLILFPELC
                     ISGYGCEDAFYFPRIWKKSWNSLIQLLPHTENKIIVVGLPIFQNPYLFNCAAVLCNGV
                     VAGIVPKSNLASTGVHYENRWFTRGEESQENFIAPDGSTIPFGSLIFETDHFSFGVEI
                     CEDSWVLQKPSIPLAEAGTDLILSPGASHFAFGKQRIRRQIFQESSRRESNVYLFSNL
                     CGNESGRLIFEGGSMIVQNGKLLSESERLFFGDFSLCSNEIDFEASQADRAKNFRPSG
                     NRFSKTKSTEENKIYLGIEFPKRVPKVNKSLLEISISKEEESYLDFTKAVALGLFDYL
                     MYSNTKGYTLSLSGGADSSACALLVTAMKKIAKLELGENFFKSKGIPEESILCTLYQS
                     TSNNSDRTKFLAKSLAEEIQSIHGDLTIDSEIQSISEKISKLTGISLRWYEHNLTLQN
                     IQARVRSPIIWMLANLNGHLLLSTGNRSEASVGYTTMDGDSSGSIAPLTGVSKEFILK
                     WLRFVSEGKDPILPAYPSIKEIVNSPPSAELKPPEDKQEDEKDLMPYPLLQKIEELFI
                     VRGAGYSEIIQLLSEDSEIQNLPPRFLEESVKKYISLFHKNQWKRERLPPSFHLDDYG
                     LDPKSSFRFPILSEDIEL"
     gene            complement(10716..11414)
                     /locus_tag="LFOIDMKA_00134"
     CDS             complement(10716..11414)
                     /locus_tag="LFOIDMKA_00134"
                     /inference="ab initio prediction:Prodigal:002006"
                     /codon_start=1
                     /transl_table=11
                     /product="hypothetical protein"
                     /protein_id="X:LFOIDMKA_00134"
                     /translation="MISIRKLVIYSGISISLIVLVWILFSSEDSSEKERKSKEADSVA
                     LLLGGGSPSSGSGSSGGKTNESIFDSSFYKSGKGEYIESDKGEPKEADPNAADADNPV
                     NPQTNKPYTNEEMERFSQLRERFPDNSLIPKKLSPAEKEAKRQEDSRIAEAARNVFAR
                     TATHDQIRSYYQNMEKQTQDRMDIINYLVDLQKGSGEEETEKKLNNIQESIKNQLQQV
                     QKEKENAFKQAGIL"
     gene            11529..12269
                     /locus_tag="LFOIDMKA_00135"
     CDS             11529..12269
                     /locus_tag="LFOIDMKA_00135"
                     /inference="ab initio prediction:Prodigal:002006"
                     /codon_start=1
                     /transl_table=11
                     /product="hypothetical protein"
                     /protein_id="X:LFOIDMKA_00135"
                     /translation="MYFQIFRSTSLPILTFIWILFGCGMNTDVAQSPFIFISPVGVPQ
                     FLSILAVNEGITDTATKDTDFQSEPNSYKPEFLVRYYVTNAEPQFVGYNLYITTAAPS
                     VAETLTSGNVYLENGVQPSFPHLASEASTSSSKLQTHRVLNQIPPPGVFPFIKCEIYT
                     FTMRALLNSGIFSNPSTPVKMCSSSRPFLCPVGSSCNPAECNNSSCTTAVKQNCPVGT
                     LCNPCTISGSEETGCICPTGVSPPGCNL"
     gene            12266..13018
                     /gene="rsmI_1"
                     /locus_tag="LFOIDMKA_00136"
     CDS             12266..13018
                     /gene="rsmI_1"
                     /locus_tag="LFOIDMKA_00136"
                     /EC_number="2.1.1.198"
                     /inference="ab initio prediction:Prodigal:002006"
                     /inference="similar to AA sequence:UniProtKB:P67087"
                     /codon_start=1
                     /transl_table=11
                     /product="Ribosomal RNA small subunit methyltransferase I"
                     /protein_id="X:LFOIDMKA_00136"
                     /db_xref="COG:COG0313"
                     /translation="MNSEEESSEIPLEPGTLYVVSTPIGNLEDLTFRALRILKNTDRI
                     LCENSGHSKKLFRSYSIHTQCSTLYKDQSENPYLSILEELKEGKTFALVSDAGTPGIS
                     DPGSHLIRVVREKGFKISPIPGPSALTALLGISGWQANPFLFLGFLSEKKGKKRNQLY
                     EWKEFEGLIMIFESVHRIEDTLNSIQEVFSDCEFLIGREMTKIHEEILHFSPFATEKS
                     KEFASKGEFVVLINTNRKKMLKGSIGSADRIQ"
     gene            13031..13354
                     /locus_tag="LFOIDMKA_00137"
     CDS             13031..13354
                     /locus_tag="LFOIDMKA_00137"
                     /inference="ab initio prediction:Prodigal:002006"
                     /codon_start=1
                     /transl_table=11
                     /product="hypothetical protein"
                     /protein_id="X:LFOIDMKA_00137"
                     /translation="MTIDKIGGIGGSGYEPKRTAPVKKTESKETFDNVSISDTAKQKA
                     SEAKLQAEIQTITRKILSTPDDQDRSVKLKEIKEKLKNGDYDNLSPEVLNTIADRISE
                     TMLGQ"
     gene            13431..14597
                     /gene="dhaT"
                     /locus_tag="LFOIDMKA_00138"
     CDS             13431..14597
                     /gene="dhaT"
                     /locus_tag="LFOIDMKA_00138"
                     /EC_number="1.1.1.202"
                     /inference="ab initio prediction:Prodigal:002006"
                     /inference="similar to AA sequence:UniProtKB:Q59477"
                     /codon_start=1
                     /transl_table=11
                     /product="1,3-propanediol dehydrogenase"
                     /protein_id="X:LFOIDMKA_00138"
                     /db_xref="COG:COG1454"
                     /translation="MPILPDWVHYTFPPKIHFEADCGYKVGNFVKNIGSRTVIFSTQQ
                     ELENMDELSVIKTSLEKHIDGVILYDDIAKEPSPEELDTAAYFAKIANADCIIGYGSY
                     ESISMAKLIALLITNDIFAEDMINDRKLKLKKPIPLILIPTHPVFGLECSPISTILLG
                     DEKITRYFSHELLFPELIIADPKISSFMSSMDISKVGVGILAAAVDTILSKFSTELTI
                     SSALRAIELLQKNLIPSIRDPKNVNYKNGLYAASLLTGIAQSSSSLGLCFALSLASSN
                     ITNLDIFQSMSILLPHVMEYNLTSSAGKYVMIARALDEDITNISVIEAAIKAVEGIRK
                     IFIELKIPQRLSEYEVRKMDLPSIANLAASFPFLDSLPRELPKNEIETILIAAF"
     gene            complement(14594..15013)
                     /locus_tag="LFOIDMKA_00139"
     CDS             complement(14594..15013)
                     /locus_tag="LFOIDMKA_00139"
                     /inference="ab initio prediction:Prodigal:002006"
                     /codon_start=1
                     /transl_table=11
                     /product="hypothetical protein"
                     /protein_id="X:LFOIDMKA_00139"
                     /translation="MIRHYAFLFLWLFGVSLILISGKQPNPYLVHVRKIPLPHAYPWE
                     EVLTYCLLITVEILVLYWILRPKTYNLSWLRSLSGSLFFFILGGAHLFTLMHAPSYML
                     FHCMYLFCIGIMIFVFSMWALVNKNRFGSNSKESINP"
     gene            15611..16330
                     /gene="acm"
                     /locus_tag="LFOIDMKA_00140"
     CDS             15611..16330
                     /gene="acm"
                     /locus_tag="LFOIDMKA_00140"
                     /EC_number="3.2.1.17"
                     /inference="ab initio prediction:Prodigal:002006"
                     /inference="similar to AA sequence:UniProtKB:P25310"
                     /codon_start=1
                     /transl_table=11
                     /product="Lysozyme M1"
                     /protein_id="X:LFOIDMKA_00140"
                     /translation="MKRKFLFLLVIISFFLLGIGLYNALNSGKIWFVYPSTSQYPIRG
                     IDVSNHQGKIDWSLVPKSEISFVYIKATEGRDFKDKSFHLNWKKAKANGFFVGAYHFF
                     TLCKSGKEQAENFISTVPKEIDSLPPVVDLEFLGNCKERSSMKDISNEIQEFLNRVDS
                     HYGKKTILYLTYEFIDRYIGPNFQDHPIWIRDLFKHPNTFSNQRWILWQYKSRGSLPG
                     ISGPVDMNVLNGELKILTLTK"
     gene            17051..17371
                     /locus_tag="LFOIDMKA_00141"
     CDS             17051..17371
                     /locus_tag="LFOIDMKA_00141"
                     /inference="ab initio prediction:Prodigal:002006"
                     /codon_start=1
                     /transl_table=11
                     /product="hypothetical protein"
                     /protein_id="X:LFOIDMKA_00141"
                     /translation="MSDEQIDTVIGDDIHFRGKLKFNNSLKIKGNFKGTIETTGKLVV
                     GDTGEVEADIQTGTLEVEGNLKGNVSANQKVAIRKTGKVIGDIRTPDLEIESGAKFSG
                     NSAM"
     gene            17374..19305
                     /gene="recJ"
                     /locus_tag="LFOIDMKA_00142"
     CDS             17374..19305
                     /gene="recJ"
                     /locus_tag="LFOIDMKA_00142"
                     /EC_number="3.1.-.-"
                     /inference="ab initio prediction:Prodigal:002006"
                     /inference="similar to AA sequence:UniProtKB:P21893"
                     /codon_start=1
                     /transl_table=11
                     /product="Single-stranded-DNA-specific exonuclease RecJ"
                     /protein_id="X:LFOIDMKA_00142"
                     /db_xref="COG:COG0608"
                     /translation="MIQPSPFSHGPGLKELHPAGLRPHFSPLQHRFYETHLREKSHPE
                     HLLYHGLRELPSPFLLPDLEPALDLLKEFIQKEKKILLFGDRDCDGVSSTSLLGSFLK
                     KIHRGELILKTSNEEDYGLCPAALDFVKRIKPDLLITLDFGTTNHIQIDELASIGIKV
                     IVLDHHEIPERIPDCYLISPKRSDSIYPNEKICTSVLALKFIQAYLYSSLEEYNRATW
                     IGDGNSLFSGFLIYRGKLLFQGDRQEAESKFSLTIQDESYSFQSSYPEREWFYQEFLK
                     YPAILEQYLQNFDLASIGTVSDMMPLYGENRIIVREGCKILFKLHKKETSHREGLFQL
                     LQLMEFADNRVTSKDLGWGLGPMINSAGRMNRTDVALNLLLEENPELAKSGAKELQKL
                     NEERKERTKRNIFKVDSFLKRKKERTERSVLFCYEPDFEPGVSGIVATRLVEEYKRPV
                     LFITPDHGHAKGSIRAYGKENVLNLLKKAESVFLQFGGHKEAGGFSLEIDKIPELAKL
                     IFDNADNWLAEEQMTSTSEQTESLISLKPEELNPKIFQELSIFEPFGHENPIPLYSIK
                     NAKIYHTKPMTDGKHVRFRILGAPESIQCLIWNRGKDFLELISKSVSLDLWGSLEEST
                     FRSKTSLQFIVNYFQESEN"
     gene            complement(20164..21627)
                     /gene="pcnB"
                     /locus_tag="LFOIDMKA_00143"
     CDS             complement(20164..21627)
                     /gene="pcnB"
                     /locus_tag="LFOIDMKA_00143"
                     /EC_number="2.7.7.19"
                     /inference="ab initio prediction:Prodigal:002006"
                     /inference="protein motif:HAMAP:MF_00957"
                     /codon_start=1
                     /transl_table=11
                     /product="Poly(A) polymerase I"
                     /protein_id="X:LFOIDMKA_00143"
                     /translation="MKFLSNLFKKKIGSVEDILSHPDGKRYYRDAHLIRKNMIDEDAV
                     KIIHRLNKFGFKAYIVGGGVRDLLLGRKPKDFDVVTNATPNQIKKIFNNCRIIGRRFK
                     IVHILFRGKVIEVSTFRSLPDYRLGKAVEDQDYLIKRDNKFGTPQEDAARRDFTINSL
                     YYDVRNDSIIDYVGGFEDIRNKVLRVIGDPDISFREDPVRMLRAVKFAEILGLNIEKT
                     TAKAIRKHKTELEKASSSRMLEEYNKIFRTWKTSLIFQGMAEHGILEVLFKEAFDKER
                     KKNSNFGEKFLETNIGKRLAIADKLLTEREEMTPHIFYSLIFSDLASEALQKENMHLV
                     PAIKNSLELIFRRLETPKKDKDRLIKIFASQQRFLSTEDEKSSQNNFFRMKDYFYDAF
                     MVFKIGAIAENDEKAIQSAFFWEISVRKRPTPVKKFNGARPNKSRNRNFQKNREEDRS
                     NRREETQSSSESEKQNRKNQKENSQEDFSSEDSGNEF"
     gene            21681..22697
                     /locus_tag="LFOIDMKA_00144"
     CDS             21681..22697
                     /locus_tag="LFOIDMKA_00144"
                     /inference="ab initio prediction:Prodigal:002006"
                     /codon_start=1
                     /transl_table=11
                     /product="hypothetical protein"
                     /protein_id="X:LFOIDMKA_00144"
                     /translation="MISPAKYDLKLTHSERLQVKILKFKNRFRKFKESGSKKISFLLV
                     PHSHENVITIELNVFMAWFLGILSGLILILAFLFLSYLNFFYRPDQDLFQKSDENVSQ
                     YLYYDMLLQDAKKEIRGLERKTEQLNLVAWDEVPWKRILTYEVIPEFHLKKEIPDSET
                     NLELYKNTVEGFAVQNIELFRIRQAFENAFDYLEERESILYALPRGRPLKPGVGFVSS
                     TFGGRVDPFGLVILGEHHSGVDFASAEGTPIYATAPGVVVESGQSSGGLGRNIKINHL
                     NGIFTVYGHCSQILVEKNQIVKRGDLIGLVGSTGKATGPHVHYEVHIGQDPPLDPAEF
                     INIE"
     gene            23012..23968
                     /gene="lgt"
                     /locus_tag="LFOIDMKA_00145"
     CDS             23012..23968
                     /gene="lgt"
                     /locus_tag="LFOIDMKA_00145"
                     /EC_number="2.5.1.145"
                     /inference="ab initio prediction:Prodigal:002006"
                     /inference="protein motif:HAMAP:MF_01147"
                     /codon_start=1
                     /transl_table=11
                     /product="Phosphatidylglycerol--prolipoprotein
                     diacylglyceryl transferase"
                     /protein_id="X:LFOIDMKA_00145"
                     /translation="MIDRIPVPFLNPLFKFLFNREWDGPSTFSILMMIGFLTASYLLP
                     KELKRRKLEPEHSDWLLLLGILGTLVGAKIFFVFEIWDQIFVETPGFDGKYIYPLTHW
                     YGFPGRMSLWDNLFSGSGLVFYGGFLFGILFITLYMKYFQLDIASYLDAAVPSMAIGY
                     AIGRLGCWVSGDGCYGFATNVEIPLLVFNYHGAHPSGVPVWNTPLIESIISFLFFFYF
                     QFWARNQNFKKFSIGAQYLVLHGFARLLVEFLRVNKAVFPLMDPPAFVNIPNAEQNPE
                     FLTQYYWHGFSQSQLVSIIIILVGAFFILKWKLWKKESISNV"
     gene            complement(24736..25359)
                     /locus_tag="LFOIDMKA_00146"
     CDS             complement(24736..25359)
                     /locus_tag="LFOIDMKA_00146"
                     /inference="ab initio prediction:Prodigal:002006"
                     /codon_start=1
                     /transl_table=11
                     /product="hypothetical protein"
                     /protein_id="X:LFOIDMKA_00146"
                     /translation="MSDPWTDRWNERYNKEEFAFGEQPNEYLKEQLEKLKIGTILFPA
                     EGEGRNAVFAAKLGWNVSAFDISIEGKKKAFRLAEANQVKIDYQVGELQTLDYHSEQF
                     DAIALIYAHFPAEIKSYYHKTLSQYLRKDGLVILEAFSKKHIHYVLKNEKVGGPRELE
                     MLFSIDEIKTDFENYEIIELEEKEIELKEGLFHNGNGSVIRFVGRKR"
     gene            complement(26819..29665)
                     /locus_tag="LFOIDMKA_00147"
     CDS             complement(26819..29665)
                     /locus_tag="LFOIDMKA_00147"
                     /inference="ab initio prediction:Prodigal:002006"
                     /codon_start=1
                     /transl_table=11
                     /product="hypothetical protein"
                     /protein_id="X:LFOIDMKA_00147"
                     /translation="MESKPKEFKPTWNLQNGKMILPYVLLFTGIILTLSLGSFDAGER
                     GVEYNFFGRLGYYISYGMFFMFGAASFLPGLFTIGLGSLRLVKEEFELTNRLFSIPVF
                     LLCYTVTLQVTGHVSTIPFASQGGFVGQLLSSGLEFVFGSTGKILIHLVFYFYGLILL
                     LNESPLHFIGRILGTAGAKYKEGFKSGFGKRGESLGSLFQSAVEKFQKKESVPPWIST
                     NTNEKNSLNQSYSLSNPHTHSYERNLGNKQPSELQNTLHSTFGKEGKLSDFLSKVDTG
                     PTVTSKNSRIRFQNHGAFSGNFEEQGKVFRFESVSSSLSEKIREEKNFQKTPSRWEIL
                     DFRTSSFSNIISEKEPSVTLVVPSESEIKKEWNQTNPILQSEEIPDKFLFEEKEKVEQ
                     TDSGLENECYEEESVDSEENLSEEETLSSETSTEKDISENFKTSTISNSKEVSPNHIS
                     NSSIHSLEKSEEKLELGLPFPPTTLVPEVKSKRSIYHVPLKSLKTTTTKIQDPLFKIE
                     ADKVARKIEEIIRQYGYESQVVSMERGPIITRYELTPPLGVKLGRITSLSDELRLYLA
                     VKNIRIVAPIPGKSTIGIEVPNSIREDVFLGDILHQNLSLRPKKDLSILIGKDISGKL
                     VGIDLNKLPHLLVAGTTGSGKSVCLNSMISSLVVHLSPEEVRFIMIDPKMVELTLYED
                     IPHLLMPVITDPKKATRALAWAIQEMEARYHSVSKLKCRDFKTYNEKVEQGAHRDGYK
                     KMPYIVIFIDELADLMMVSGKDLEDAITRITQKSRAVGIHLIMATQRPSVDVITGLIK
                     ANCPARMAFHVAQKTDSKIILDQNGAESLLGKGDFLYKSPTAADLIRIQSPYVSEEEI
                     EKIVEEARKFGKPSYVDFNLDEETESSVVDEGDEELFEQAWEIVRTDRKASASYLQRR
                     MRIGYNKAARLMELMEERGYVSPQIGSKGREILK"
     gene            29901..31271
                     /locus_tag="LFOIDMKA_00148"
     CDS             29901..31271
                     /locus_tag="LFOIDMKA_00148"
                     /inference="ab initio prediction:Prodigal:002006"
                     /codon_start=1
                     /transl_table=11
                     /product="hypothetical protein"
                     /protein_id="X:LFOIDMKA_00148"
                     /translation="MQKKSSHNPEPNFWDLLAPLFEFINPLLHIRNDTDETGTIESIK
                     RGVNFSGSALWTLIFAIFIASIGLNINSTAVIIGAMLISPLMGPIMGAGLALGIYDFE
                     LLKKSLRNLAVMTFLSLFTSALYFLISPLSDAQSELLARTSPTIYDVLIAFIGGATGI
                     VAGSRKDKISNAIPGVAIATALMPPLCTAGYGLANWNFKFFLGAFYLYLINSVFIGIS
                     TLIFVRYLKFQRTVYTDPAVDKKIYRYVYLLSACLILPSIYFAYDIVVDSAFKRNAKS
                     YLENQFTFEKSKILSANIVRKGGEKKIEVTMIGETLSEDILSQLKTILPKYGLEDTEL
                     KVIQSYRDSSQLNQQSGFSFQNEAGSKIQEEKIHLLENELRILKDKDHLAQSVAKEIN
                     VLFPSVDSFSLGDFLVQNVQDFSSSKEVTVLVKWKHQVGSVERKRLELFLKLRLGLEN
                     LQVLDL"
     gene            31553..31690
                     /locus_tag="LFOIDMKA_00149"
     CDS             31553..31690
                     /locus_tag="LFOIDMKA_00149"
                     /inference="ab initio prediction:Prodigal:002006"
                     /codon_start=1
                     /transl_table=11
                     /product="hypothetical protein"
                     /protein_id="X:LFOIDMKA_00149"
                     /translation="MQTITTEWMNERIEILAEILADQLIEEIRKRALGKEKLPNQTEA
                     A"
     gene            31714..31986
                     /locus_tag="LFOIDMKA_00150"
     CDS             31714..31986
                     /locus_tag="LFOIDMKA_00150"
                     /inference="ab initio prediction:Prodigal:002006"
                     /codon_start=1
                     /transl_table=11
                     /product="hypothetical protein"
                     /protein_id="X:LFOIDMKA_00150"
                     /translation="MAEYTLKEKKGSLFSNAAKEKETQPDYTGKVLLEGKTYRLAGWI
                     RKSATGKNYLSLSLSEPNLEKKSAGSSVITVTDGNDFTDIEEDFPF"
     gene            32052..32648
                     /gene="lemA"
                     /locus_tag="LFOIDMKA_00151"
     CDS             32052..32648
                     /gene="lemA"
                     /locus_tag="LFOIDMKA_00151"
                     /inference="ab initio prediction:Prodigal:002006"
                     /inference="similar to AA sequence:UniProtKB:A8AVK0"
                     /codon_start=1
                     /transl_table=11
                     /product="Protein LemA"
                     /protein_id="X:LFOIDMKA_00151"
                     /db_xref="COG:COG1704"
                     /translation="MKTKIDFKLFLITTLTLLVFSNCGYNTIQEEDEVINASWAEILN
                     QYQRRSDLIPNLVNTVKGYATQEEKVLIAVTKARAGVGSIQADEKTLNNPELFKKYSQ
                     AQAQMTSALSKLLVIAENYPELKSNENFRDLQAQLEGTENRITVARNRYIQAVQKYNV
                     TIRKFPNNITAKFFGFETKPSFSVENEKEISKPPEVKF"
     gene            32811..33290
                     /locus_tag="LFOIDMKA_00152"
     CDS             32811..33290
                     /locus_tag="LFOIDMKA_00152"
                     /inference="ab initio prediction:Prodigal:002006"
                     /codon_start=1
                     /transl_table=11
                     /product="hypothetical protein"
                     /protein_id="X:LFOIDMKA_00152"
                     /translation="MNLLKARMIQSVTIKILFSVCLLVCTPGIHLKIGNSHSTFIIEE
                     WKAEDQIIPLLHSPVTDATFTLTKEQKVQLTNRLISFETKKGSQIAVLIVGSTGEWSI
                     EEYALKVFEKTKLGRKGIDDGILIVVAIQDHKTKIEVGYVLEGTIPDAIAKRIIEDL"
     gene            33287..34174
                     /locus_tag="LFOIDMKA_00153"
     CDS             33287..34174
                     /locus_tag="LFOIDMKA_00153"
                     /inference="ab initio prediction:Prodigal:002006"
                     /codon_start=1
                     /transl_table=11
                     /product="hypothetical protein"
                     /protein_id="X:LFOIDMKA_00153"
                     /translation="MIPHFKNGDYFQGVSDGIDTLILKIDGEELPETNKIPKFFEVIN
                     KYSMYIFPSLILIILIITILITSGIFGTIVLIGGGFFLILMLESIILLVIIFFPLIFF
                     FLMASHLRKKIRIRRKSFITHTNWDYIIIAVFIILGIVSTIGLIGFGIFRGLISESTI
                     LGISILILLIFFFLMTEYLRKKIQRKSFWDYIIIAVFIILGIVSTIGLVGFGIFRGLI
                     SESMILGIPLILFFLIMGYLRDKIRRKSFWDYILFGTGTSSSGSSSRSSWGSSSSSGG
                     SSWSGGGGSSGGGGASGSW"
     gene            34190..34753
                     /locus_tag="LFOIDMKA_00154"
     CDS             34190..34753
                     /locus_tag="LFOIDMKA_00154"
                     /inference="ab initio prediction:Prodigal:002006"
                     /codon_start=1
                     /transl_table=11
                     /product="hypothetical protein"
                     /protein_id="X:LFOIDMKA_00154"
                     /translation="MINQYINKKATILRIWNHTLESVLSFFYFSQSKPKSYRFKKYFS
                     TEDLEKIESAVSKSEILHKGEIKVILESGLSVFRIIEGLTTKQRAEELFSQKRIWDTE
                     ENTGILIYIQLIDRKIELLADRGIYKKIGQGKLDEICQRMEAGFRSGHYLESILFAIE
                     EFTLLLQKYFPSVEQNPNELSDKPEVI"
     gene            34757..35122
                     /locus_tag="LFOIDMKA_00155"
     CDS             34757..35122
                     /locus_tag="LFOIDMKA_00155"
                     /inference="ab initio prediction:Prodigal:002006"
                     /codon_start=1
                     /transl_table=11
                     /product="hypothetical protein"
                     /protein_id="X:LFOIDMKA_00155"
                     /translation="MIQIHTNNPLFEPVRQFCLSLPFVTEDIKWEKDLVFSVHNKMFY
                     VTMTEEPFTLSFKCSPQDAELLVQKKGIIPAPYLARYDWVQCENLKTLSFKELQKRIQ
                     NSYQLVWDKLPAKLKKVNQ"
     gene            complement(35849..36247)
                     /gene="sufE"
                     /locus_tag="LFOIDMKA_00156"
     CDS             complement(35849..36247)
                     /gene="sufE"
                     /locus_tag="LFOIDMKA_00156"
                     /inference="ab initio prediction:Prodigal:002006"
                     /inference="similar to AA sequence:UniProtKB:Q9EXP1"
                     /codon_start=1
                     /transl_table=11
                     /product="Cysteine desulfuration protein SufE"
                     /protein_id="X:LFOIDMKA_00156"
                     /db_xref="COG:COG2166"
                     /translation="MNSIAEVQKEIISEFSECTDWQERYQLLIEMGDQLGSISDSEKT
                     IERLVPGCQSRVWIVSEEKDGKINFQADSDSAITRGMIALLIRVFSGRTRDEIKNASL
                     EFLKEIGLDKHLSMSRRNGLYSMVNILRNS"
     gene            37309..37632
                     /locus_tag="LFOIDMKA_00157"
     CDS             37309..37632
                     /locus_tag="LFOIDMKA_00157"
                     /inference="ab initio prediction:Prodigal:002006"
                     /codon_start=1
                     /transl_table=11
                     /product="hypothetical protein"
                     /protein_id="X:LFOIDMKA_00157"
                     /translation="MYSEKLYRFTEPFNNLYAKASRINYEYPEPQDSKRIKPLAFIWE
                     PGSNLIGDFTWPGFDDNIIITERVCDFFYSEKILGFERAFVEILENNLKRKRIKYVYM
                     PLPRT"
     gene            complement(38003..39100)
                     /locus_tag="LFOIDMKA_00158"
     CDS             complement(38003..39100)
                     /locus_tag="LFOIDMKA_00158"
                     /inference="ab initio prediction:Prodigal:002006"
                     /codon_start=1
                     /transl_table=11
                     /product="hypothetical protein"
                     /protein_id="X:LFOIDMKA_00158"
                     /translation="MKEFLQKTKRGASVLLIMYVIWNCGGEKQNDSSSLLMLLGPEQS
                     LQTETYSMTSGQNIGVNQNQPELNPGSEEVVGYSNSSEPDLMVYVYFPGSRQMKPGED
                     ISRKLSLQVANFGGSLVAGNRPDQEGYMVDLILSKDKEVPEGYASYSSDFQEDVLLGG
                     GRISNTPDLVSGALKYVSEGSNILPKNIPTGDYYLCARVDMGSKIAESDESNNTNCFP
                     ISIQMEEALPDLIIPRASVYPSGMKCRAHKPMMFITAEIKNIGQGPSPVMSNVGIINA
                     LEPDGIRGNGIGYESVIQPGETVTVTFPIYFPINESLEVDTSLVEKKHTFDLRLNRGN
                     WLSESNVQNNAYTRKPLELTIPEGYCKSHSD"
     gene            40219..42276
                     /locus_tag="LFOIDMKA_00159"
     CDS             40219..42276
                     /locus_tag="LFOIDMKA_00159"
                     /inference="ab initio prediction:Prodigal:002006"
                     /codon_start=1
                     /transl_table=11
                     /product="hypothetical protein"
                     /protein_id="X:LFOIDMKA_00159"
                     /translation="MKHYLTFQDDKSDKFWQIEVSENSFTVTYGKTGTSGQTQIKTFD
                     DKEICLKEAKKLISEKLKKGYVETDPPISSTSSDSSKKKNSTSTETSVSQTKSKIDKP
                     ASLTSETFHQFLKVRIQDISSSKYSKILKNTDWENLAGDIFDSVYKYWEELNQKEKSP
                     IGIFDIRWDDASTDYCIEFDYDLESNDPKNSMEEGAIRNVPIVDFSNFIKNQLKQKPE
                     KIREVLEDEDFSLIKDILCKLTQEVIIQTLKAEVFKQIPKQQPYFLMFSYYHDEDASV
                     FFDSNAKEQKNLYSILKISKSPLFKYFLGGEQSLIISNVSEIDLTDINLFENLKNFNI
                     SNCENIISLQSLSELKNIQSISIKGAKLSEFPDFLLNLPSLKSLYLTNSSLSIENKIS
                     IFNSSQLELLCLNANSLTTIPEFVFRLPQLKKLLLMDNQLTELPDRLADLKFLRNLNL
                     SGNKITQISNLNREFSEIIELGLFDNRLTSLDGICRFPKLNELLIWGNELETISPEIF
                     NLKNLTRIDMTKNKISIFPNIGITLESVTNLSLSNNQLTQIPEGLTQFPNLKSLGLDD
                     NLLEELPDDLFKNFQKLETLALSNNRLSNLPKSISQLESLKNIYLKNNQFIQIPDILK
                     ELKKLKDVSLSGNQISELPEFLSEMTALRELKIGNNPIAQNPESVETKMKEINSKVAL
                     YLS"
     gene            complement(42449..42718)
                     /locus_tag="LFOIDMKA_00160"
     CDS             complement(42449..42718)
                     /locus_tag="LFOIDMKA_00160"
                     /inference="ab initio prediction:Prodigal:002006"
                     /codon_start=1
                     /transl_table=11
                     /product="hypothetical protein"
                     /protein_id="X:LFOIDMKA_00160"
                     /translation="MSHILIANEKEGDTIYVHEELEAGGYAMQALVSTGEVEYLELLK
                     KYILSIDIDHTVHLHELMDVARSQYSQEQLAPIENTLDELGLARF"
     gene            complement(42693..43016)
                     /locus_tag="LFOIDMKA_00161"
     CDS             complement(42693..43016)
                     /locus_tag="LFOIDMKA_00161"
                     /inference="ab initio prediction:Prodigal:002006"
                     /codon_start=1
                     /transl_table=11
                     /product="hypothetical protein"
                     /protein_id="X:LFOIDMKA_00161"
                     /translation="MDTAALFEAIREENLTVMKKLLDEGCDPSCYEEDGYNNALSLAA
                     YMRQPKMIEYLIQKGASINDRIKGGRIALHNAVSQYDKRFKMYKQTGITPTCCALCVT
                     YTDRE"
     gene            43962..44819
                     /locus_tag="LFOIDMKA_00162"
     CDS             43962..44819
                     /locus_tag="LFOIDMKA_00162"
                     /inference="ab initio prediction:Prodigal:002006"
                     /codon_start=1
                     /transl_table=11
                     /product="hypothetical protein"
                     /protein_id="X:LFOIDMKA_00162"
                     /translation="MKKRITFVAVILLLNYCVSIPNYQLSSNVPQIEKNREARLISAF
                     FGLDNSLPWRSFLLWRSAPGKDGMPLVFSHEIDPTTVDLSDFQITTKKGEIFYPLFAT
                     FVPSLEQFELRTILLIGQFGDHPDNEPNEVVIVGELKSRDGQNLIGQKIQVTPLTAGP
                     FISYAEYFRFEDSYPYNTSVHGADCPLLETTVVVRTVWAGGVRAIDGQELGDRELKKF
                     KIEMISGSETFTVSPFKIADIDDNDNNIDLCIAEQGIPKSVEVDADTVIDPRGDQNPI
                     TKMEILSRW"
     gene            45028..45858
                     /locus_tag="LFOIDMKA_00163"
     CDS             45028..45858
                     /locus_tag="LFOIDMKA_00163"
                     /inference="ab initio prediction:Prodigal:002006"
                     /codon_start=1
                     /transl_table=11
                     /product="hypothetical protein"
                     /protein_id="X:LFOIDMKA_00163"
                     /translation="MKHYLTFQDDKSDKFWQIEVSEDSFTVTYGKTGSSGQVQTKTFD
                     DEETCLKEAKKLLSEKLKKGYIEAGAPAPPKGRAREEIEETVEELKTAISQLPELAPF
                     LEKLSVLPWDEYEKQLFHNVVEAFESAKEEMEDEEERLIGFVAECNNQNFREYGIGCS
                     EFYFGIGDDDEYFEEGPTLGEFCLHEPGKIMADAYDSLGYQDKGYKLLKNYIWNLVAR
                     TMGRAVSLAVKDKSFKKLKTVKNFRVYVCEHDGWACSMDPEGLVFGKLEEENDEEDED
                     "
     assembly_gap    46015..46151
                     /estimated_length=137
                     /gap_type="within scaffold"
                     /linkage_evidence="paired-ends"
     gene            complement(46380..46949)
                     /locus_tag="LFOIDMKA_00164"
     CDS             complement(46380..46949)
                     /locus_tag="LFOIDMKA_00164"
                     /inference="ab initio prediction:Prodigal:002006"
                     /codon_start=1
                     /transl_table=11
                     /product="hypothetical protein"
                     /protein_id="X:LFOIDMKA_00164"
                     /translation="MVTVNVPLDTGAEYEVIKPFDTFQQHRRYTYVGFISFYDDRTIA
                     GYELFFYHAENDKLHACRISINQIQKEPITFFKRVGGWERPAPNSIPPIDLSQLDLSQ
                     GKKLFQLYIPYFKSLIEGEKWIRNWYEWWAENEKLFETVLTRSEYLRWKHFPIQEIEK
                     FLKESSVLFRRSYQYVWLDGNCIEYYLNM"
     gene            complement(47159..48340)
                     /locus_tag="LFOIDMKA_00165"
     CDS             complement(47159..48340)
                     /locus_tag="LFOIDMKA_00165"
                     /inference="ab initio prediction:Prodigal:002006"
                     /codon_start=1
                     /transl_table=11
                     /product="hypothetical protein"
                     /protein_id="X:LFOIDMKA_00165"
                     /translation="MDKVKVYMDLTVKTIVNIRNGSKMNTSRYKINRIILGNYKVIIL
                     VLFFFIFFSPGIAEEKQIKKYVLISEGKLNVREKPKDGKVLFQLEKGESVFVKENSSS
                     DGWVEILTKSGTKGFVSTEFLSKKSPEELENAKLFGSIHTETQGSKFRSLAIRTNDGW
                     VPAGSGEYGVETLFLEKKILKTKEKGIVYEQINIAGEFVPEKNDKAGCEEYDVLKGNL
                     NSYKKINTLKYSIFGMFGSKISDQVHSEKFIPSEKISKVLESTENSFFKKQHPKSEEL
                     KSLKQGNLYKVVSPKKEYVVVRYFIQIKAEEKSYHTSIYELENESLGKMIFEKFEVLS
                     KEQTVYGGKYHFIDAFDLDEDGAPILIWHHNGYDGFVNEFSKVKNDKVEPMFLTGGDA
                     C"
     gene            49121..50377
                     /locus_tag="LFOIDMKA_00166"
     CDS             49121..50377
                     /locus_tag="LFOIDMKA_00166"
                     /inference="ab initio prediction:Prodigal:002006"
                     /codon_start=1
                     /transl_table=11
                     /product="hypothetical protein"
                     /protein_id="X:LFOIDMKA_00166"
                     /translation="METLRNLISYELARYFYHHLMEELSKPEPLQIQIGYDGKTSREA
                     NRDILSRLSTEFPKIEQTEGPPFNLIREWAKRNRFFFHYDEYNFDRYNRLYIERLLAL
                     RNNTLETNSRFKEATLNNFRQFDYNRTGFSISFLIRVENNMRELMREIIFTIPNIDYN
                     EAWQIIFEQSKDYQENVNEIFEKRLQDARDESDRLLHNILPISIAAELKKNNRVSPVY
                     INSATVLFTDFKGFTQISESMSPEELISNLDECFSLFDQICADHGLEKIKTIGDSFMC
                     VGGVPEVNRTHVFDVALAALKMCDAIQKLKEEKNKNGISYWDVRIGFHTGPVAAGVIG
                     KNKFSYDIWGDTVNIASRMESSGEPGKINVSEESYKLLSPFFTFTSRGKIAAKNKGEI
                     SMYFLEGLKPEFGTAQSHNIDFVLLN"
     gene            50593..51108
                     /locus_tag="LFOIDMKA_00167"
     CDS             50593..51108
                     /locus_tag="LFOIDMKA_00167"
                     /inference="ab initio prediction:Prodigal:002006"
                     /codon_start=1
                     /transl_table=11
                     /product="hypothetical protein"
                     /protein_id="X:LFOIDMKA_00167"
                     /translation="MSFFRCITGIIIMNIEKFKSDNLSKYLIGKLSEEKPDWLSEINF
                     KKNEGEDSYFIDIDLKFLSKGFQTFLLTTERDELSVFMDFFHTHFYGDYDEMYQEAIR
                     FIQDITEEKLITVSASVNDEKWFYSTCIKPIEIEKEINDILLKKSHSKIIIQSCLNTF
                     NRTIHEISEKS"
     gene            51730..52128
                     /locus_tag="LFOIDMKA_00168"
     CDS             51730..52128
                     /locus_tag="LFOIDMKA_00168"
                     /inference="ab initio prediction:Prodigal:002006"
                     /codon_start=1
                     /transl_table=11
                     /product="hypothetical protein"
                     /protein_id="X:LFOIDMKA_00168"
                     /translation="MSFLKDYNCINSNIFFQKARYYGASDHKEEMLNSIRDCLIMGLS
                     KNRFLQDENFQPFIQTLEKYHTINNEVQKAIETIDIQTFGNILSSIPSFLSMQILTPK
                     GFGAFVPQAAAWYLCQKSDRYDAKNYPKNT"
     gene            52097..52636
                     /locus_tag="LFOIDMKA_00169"
     CDS             52097..52636
                     /locus_tag="LFOIDMKA_00169"
                     /inference="ab initio prediction:Prodigal:002006"
                     /codon_start=1
                     /transl_table=11
                     /product="hypothetical protein"
                     /protein_id="X:LFOIDMKA_00169"
                     /translation="MMQKIIQRTPNVIIGECLVNLASENEYLEPLSFILECGVNPNTQ
                     DKEGYTALGRAKGNGCGQIIAYLTKSDKKLSPKLVKAIEEGIQKFSIEHGNKPVAVFA
                     IEDGILSFGLEGEDPNNSGSWKYQGFYELPEEAFVYEAGEINPDSFNQILDNLNQKDI
                     FNKLNKTENFKYLFLRHIH"
     gene            53305..53652
                     /locus_tag="LFOIDMKA_00170"
     CDS             53305..53652
                     /locus_tag="LFOIDMKA_00170"
                     /inference="ab initio prediction:Prodigal:002006"
                     /codon_start=1
                     /transl_table=11
                     /product="hypothetical protein"
                     /protein_id="X:LFOIDMKA_00170"
                     /translation="MNQLPFPGNEVNSEHILYKKIDFIIENIKKNTYRTEINRELAIQ
                     FLEKPRYYLLSVHPILTFKNKIFDVHQKEIQSFIMENYNTDQMEGKDIIILDKKLIPV
                     LAGNHDGQIFLIN"
     gene            54187..54609
                     /locus_tag="LFOIDMKA_00171"
     CDS             54187..54609
                     /locus_tag="LFOIDMKA_00171"
                     /inference="ab initio prediction:Prodigal:002006"
                     /codon_start=1
                     /transl_table=11
                     /product="hypothetical protein"
                     /protein_id="X:LFOIDMKA_00171"
                     /translation="MLKFHAEKSLPLLFTMGFTLHLINLAHYLRDGKADPGQVMTPIV
                     DIGLSVVMLYSAFALIWEHKIFFKVYGFTNKLGHKIGYWFITTYVTASIPGHVYYIIT
                     ADGSYFESFGWWFSPIIMTVYVSMIGFLYSLKPVDSKN"
     gene            complement(54794..55270)
                     /locus_tag="LFOIDMKA_00172"
     CDS             complement(54794..55270)
                     /locus_tag="LFOIDMKA_00172"
                     /inference="ab initio prediction:Prodigal:002006"
                     /codon_start=1
                     /transl_table=11
                     /product="hypothetical protein"
                     /protein_id="X:LFOIDMKA_00172"
                     /translation="MLSLPKDQGIILRNDKSIAKSKTTRKYGWVTFTSQVTGKKIQAD
                     PERSDGWLRVNASSNTDFTTFTLYQDGKDPDCIKGGPIRVEPTAYRNYYWNWWLGGGA
                     GNYAYYPKYKDGSNKLQIYVLKVSGCLESVDRVLFSDYDTITQDDYFVIDWDGQLE"
     gene            complement(55773..56543)
                     /gene="yrpC"
                     /locus_tag="LFOIDMKA_00173"
     CDS             complement(55773..56543)
                     /gene="yrpC"
                     /locus_tag="LFOIDMKA_00173"
                     /EC_number="5.1.1.3"
                     /inference="ab initio prediction:Prodigal:002006"
                     /inference="similar to AA sequence:UniProtKB:O05412"
                     /codon_start=1
                     /transl_table=11
                     /product="Glutamate racemase 2"
                     /protein_id="X:LFOIDMKA_00173"
                     /db_xref="COG:COG0796"
                     /translation="MKGKFKIGLMDSGMGGLSVLKELLKQNAGLEIVYYGDLKNSPYG
                     EKNASEVLELVRSVCNFLQKENVNAILLACNTATSAAAQTLRKEFSIPIFGMEPAIKP
                     AILQNPGKKVALLATPVTQREEKLQRLKSELKAEELVLSISCPGLAGLVDQGDFDKAE
                     KYLRPILTNLQEQDVENLVLGCTHYVFLKQIILKNFPNVKIYDGNSGTIKHLLNSLQV
                     PRVILNGSQNNRSIYKLILNSEKEFHFRLASELLSLKE"
     gene            complement(56634..57938)
                     /gene="dapL_1"
                     /locus_tag="LFOIDMKA_00174"
     CDS             complement(56634..57938)
                     /gene="dapL_1"
                     /locus_tag="LFOIDMKA_00174"
                     /EC_number="2.6.1.83"
                     /inference="ab initio prediction:Prodigal:002006"
                     /inference="protein motif:HAMAP:MF_01642"
                     /codon_start=1
                     /transl_table=11
                     /product="LL-diaminopimelate aminotransferase"
                     /protein_id="X:LFOIDMKA_00174"
                     /translation="MRRNIVHSGADALIYEIRQIVAVAKKLEALGLQITYENIGDPIL
                     KGESIPDWMKEIVSNLILKDKSWAYTATQGYEPTRKFLAEKVNERRGAQITADDLLFF
                     NGLGDAVAKIFGFMRREARVLGPSPAYSTISSAEAAHSGYEHLTYNLLPEHNWMPDLE
                     DMENKVKYNDSIAGILLINPDNPTGAVYDKSLMKKIVAICEKYDLMLICDETYAHVNY
                     SDHGPLHLSEVIGDKVPGMALRSISKEFPWPGGRCGWLEIFNREKDPVFSRYVKSLLD
                     AKMLEVCSTTLPQMAIPEVYSHPDFIPHLKRRNEKFKKRAHVATEYFAELKGVKVVEP
                     KGAFYLTVAFDDDVLNSSMKLEIENKKADEFIQPLLASAANDRRFVYYLLASTGICVV
                     PLSAFCTLKDGFRVTLLEEDEEKFNWIYKTLRDKIGEYIASV"
     gene            complement(57979..58989)
                     /gene="degP"
                     /locus_tag="LFOIDMKA_00175"
     CDS             complement(57979..58989)
                     /gene="degP"
                     /locus_tag="LFOIDMKA_00175"
                     /EC_number="3.4.21.107"
                     /inference="ab initio prediction:Prodigal:002006"
                     /inference="similar to AA sequence:UniProtKB:P0C0V0"
                     /codon_start=1
                     /transl_table=11
                     /product="Periplasmic serine endoprotease DegP"
                     /protein_id="X:LFOIDMKA_00175"
                     /db_xref="COG:COG0265"
                     /translation="MSSIFYGKKPISPREQKNAIEIQNSFRNVYRLAKDSVVSIRTKK
                     SESITSPYHYFDFRNERLASFGSGFFVHEKGYIVTNYHVIEDAESIEVITSNGSIHPA
                     KYIGSHERADIALLKIREGSGLRAVVFGDSDRIEVGDWAIAIGSPFGLERSFSVGVVS
                     AKYREDLDETGQAHIQTDSMINPGSSGGPLLNIYGEVIGINRLIRSETGRNSGIGFAI
                     PSNYALKIIRMIESNQGRHIRSAILGVMATVPLPDHRIALGIPESWNGVLVYDMDPQS
                     SAELGGIRRYDFILEANGTPIKNINDLREQVGIVGLGGKIRLRIYREKSMQELSIKLI
                     QK"
     gene            59075..60181
                     /locus_tag="LFOIDMKA_00176"
     CDS             59075..60181
                     /locus_tag="LFOIDMKA_00176"
                     /inference="ab initio prediction:Prodigal:002006"
                     /codon_start=1
                     /transl_table=11
                     /product="hypothetical protein"
                     /protein_id="X:LFOIDMKA_00176"
                     /translation="MLEPKFNFFTSINKRKSKTAIRFYNILLLTLLCFTFENCVSYLW
                     HLGTGQLDILLKRKSIQSVLQDPNTKEELKIKLQEVETFREYGIRELALNPSAGFKSF
                     VPLDRKEIGWHVTACYPLKLESYTWWFPIAGTVPYKGYFDLDKAKEEEKKLKEKGLDT
                     RIRITAGYSTLGWFEDPIFSSQIEDTKPYEVASLVFHEMAHATVYFPGDSIFNESYAS
                     FVEEEGTFHFLESIEGKDSPIKKEILLKKEESQKLKKLLVFTAGKLRALYDSDLNDER
                     KLEDKKRILEEFKNSLLVSKKEFKTIRMEKLASKNWNNEDFVGYLRYHSGSSFFYKEF
                     DKADRNFSKFQERMKSLIDLSNEERKKLLLSNHE"
     gene            60208..60585
                     /locus_tag="LFOIDMKA_00177"
     CDS             60208..60585
                     /locus_tag="LFOIDMKA_00177"
                     /inference="ab initio prediction:Prodigal:002006"
                     /codon_start=1
                     /transl_table=11
                     /product="hypothetical protein"
                     /protein_id="X:LFOIDMKA_00177"
                     /translation="MLNKFLILFISIFISPLFSKQDSLETRCGWFHNPSPANITLYDR
                     DGEWILGVQGGYQLKDDWEWPKFKPSEWVSTNIHYGYGCICMDAVVNHKDHKVITIQT
                     LKTKPLKSCKKDPALKKWKSVLQ"
     gene            60614..61576
                     /locus_tag="LFOIDMKA_00178"
     CDS             60614..61576
                     /locus_tag="LFOIDMKA_00178"
                     /inference="ab initio prediction:Prodigal:002006"
                     /codon_start=1
                     /transl_table=11
                     /product="hypothetical protein"
                     /protein_id="X:LFOIDMKA_00178"
                     /translation="MKISDFKKIKWKLYPQNPILKSPCFTPLIADPSLILNTESPDGK
                     FHLFCHTLFGIHRYESNNGFKWNSGKLLFRHGMRPFVYKENNIFYLLYERYTPFQIVF
                     SWFSSWKWNSHIEIRTSKDLKTWSFPKKILEPSLNWHVHTSYGKSIGNPCLVKIENNK
                     YRLYYSASLSLIPDCGFCEPTYISAAESDEIFGPYTYLKNPLIFPDNPNRNLAAGSIK
                     VLKTENGFVGFENCIYQNSDGRSGSSIYLLNSTDGIKWDFLSKEPILSPSTGWMKSHI
                     YAMDVKFHPIEKKWFLYFNARNDWHWTKGKEKIGLLIGELESNI"
ORIGIN      
        1 aaagaatact tttatgaagt ttcaatatat ataagaatgt aagtaacact aaataaaaaa
       61 tgctgaacct atttactcaa cattgcatct taaatagcta agaaaaaata gactccataa
      121 ataatcatat ttttacactt aataaaatta taaatttata tacttttgat tactcataac
      181 tatataataa ggtgcctgat attttacata gaatcagcgt tttgcgataa aattaacggt
      241 actcaatttt ctagagatca gtaataattt atttaaaatt aaataatact attaaatatt
      301 aacactttcg aaaaaacaca actaaacgcc agacacgtcc gtcgtaaata aaatttaatt
      361 tttttatatc aaaagaattg atttcaaaaa ccaaatttat tattagaaaa aattttttac
      421 gttcaatcca aaattcatcc gttataaagt gcaacagact ttttaatttt atttatacac
      481 ataataaaaa cagaatgaat tttgagacaa acccacgttc agaagtgaaa ttttaaacat
      541 tcgattatag aaatttatat aaaatgtttt actggaaaat ccgccaaaca aatattttac
      601 gcacaattta attgtacaat cattcatttt agattttata taatttcttt tatataaaat
      661 tcaataaaag tgtaaacttc aatgccactt ataaatttta tcaaaactag aattatccag
      721 tttttcactt ttcataaact tgaattctaa atctactgtt cttttaaaga aatgacgaac
      781 cagaacaaaa tcgatcttaa aagaattcaa gtttccaaat tatataaatc gtatcagatc
      841 ggaaaaatta aaacggaagt tctcaaagga ttggaattag atatcccaag ttcttccatc
      901 gtcacactta tgggaccttc cggttctggt aaatcaactt ttttgaatat actttcaggt
      961 atagatactc cagactcagg agaaatctct gtaaatggaa atatgttaca ttctatgagt
     1021 gaaaaagaat taacaaaata tagaagagaa aaaaccggaa tcatattcca attctttcat
     1081 ctacttcctt atttaaacgc tttagaaaac gtggcagtgc cactttatat ttctggaatt
     1141 ggaaaaacga aagcacatat tatggcggaa gaagcactcg aaaacgtagg actttccaat
     1201 agaaaaattc ataaaccgga cgaactttca ggaggagaac aacaaagagt cgcaatcgca
     1261 agagcaatct gtaaacgacc ttctttaatt ttagcggacg agcccaccgg aaatttagac
     1321 accaagaatg cagaaaacgt aatacaactt cttgtaaatc tccaaaaaca aaatggattt
     1381 acacttttta tcgtaaccca cgatcaaaaa ttaggttccc tgggagaatt tcgtctcaaa
     1441 atggaagacg gaactttaac aaactaaacg taatgtcttt tcgaatttat attctttttt
     1501 tatttgaata tttccgaagt cataagttag gaacattttt cgcgttatcc ggaatatcgt
     1561 tgggagtggg acttttcatt tctactaccg caaacgggat caaggcagaa aaaagcctga
     1621 ccgattttgc aatgggatac tttcaaggag aatacaagat taaaatatct tcttctctcg
     1681 gggatcaaaa tcttcctgtt tctcttattc gagaattatc cgaagacact aacctaactt
     1741 ggattaaaaa aattgttcct cgatttcaaa aggaaatcat cgtaaatgat tctgtccgag
     1801 ccgtttacat tggtttagat tttttaaaag aatcgggtaa tttacgatat aaacccgatg
     1861 cagaacatgt agaatcttta atattcataa gcaattcact ttctaaaaaa atagacattt
     1921 ctaagataaa catacgtgca gattccagaa aattcaccct cgccaaacct gtagttttag
     1981 aaacagaagg cggtagcatt cttatggaag acattgaatc cgcaatggaa agattcgatt
     2041 taaaagaaca cgttagtttt cttttgatac agccaaacga gttcagatcg gagcaaaaaa
     2101 aaatcttaga acaaaaatta ggtcccgatt acagagtaga aacagtagaa gatattcaag
     2161 aaaaatcttc gaacgcatta cgctcctttc aactcaatct attagtaatt tcttttattt
     2221 cccttgttat agctcttttt atggtttcaa acactatgtc cggtttatac tttagccgcg
     2281 aaaaagaact aggcatttta aaaaccatgg gacttaacgc gaaacaaacc ttttcgctct
     2341 ttatatctca ggcactactt ttaggaagtg tgggaagttt gttaggatta ggattgggtt
     2401 tacttttttc aagacttgaa ttttttagtc cggaaacaac ttctgcagat ctttcgtatc
     2461 taaatactta tcaatctcta cccttctccg cttggttttt aggtttgggg atcggaatca
     2521 tcggttcttt tttatccgca gcacttcctt cttttagagc tggaaaaatt tctcccgttt
     2581 ctatattgaa agaagccact tcgcaaactt cccccgtaaa cgaatttcgt ttattatcaa
     2641 taggaatttt ttctattttc atctttgtaa tcgtagcctt tcttccttta cgttggaaat
     2701 ttccagttac aggtttaata ggaatcggtg gaatagtgat cggtttcacg ttatgttttc
     2761 cttggatttt taaaattcta atattctttc tttttaaatt agaggattta tctgatcgtt
     2821 ccctcgtttt tataaaagtc ggtttagaag aaataaaaaa tcaatctctt agaaacactc
     2881 ttacttccgc cactttaatg cttgctactt ctcttgtagt ttgcctatcg atcttaacag
     2941 atagttatag aagatcttta aatgactggg tagaaaccga atttccggcg gaatttacaa
     3001 tcatcaacac tgcaaacctt gtcgcgggaa ttcaaggagg agttccacaa aatctattaa
     3061 acgaactctc tcaaattcag gaaatacgat ctttagacgg cttttttatc aatacaagag
     3121 cagaaacaaa tcgaggaaac tttacaattc atgcatatac ttttgcaacc tatgatcggg
     3181 agaattctcc agaacgtatc ataaaaatgg aaaacgaaat tttaatttct tccaatatgg
     3241 cttatctaca aaactttaat atagatgatt caattttaat cgagacaaaa tacggaaaaa
     3301 aagaatttaa aatccgggga attaaagagc attttttttc agaacgagga actatcatga
     3361 tggatattaa aagttataaa aggtttttcg accttagtgc atataactca attaaaatat
     3421 ttttaaaaaa agattcaaat tcaaaagatg tggaaaaatc aatttcccaa attttagaaa
     3481 aaaatcccaa cttaaaattg tttaacacaa aagagcttaa ggaactttat acggaaggag
     3541 tgaacaaagt atttggagtt ttagaaactc ttaaaatgac cgccttaatc atagcaatgt
     3601 tatctttgat ttcttcccta tttcataatc tcatttctaa gaaaaacact ttaggaattc
     3661 tcaaatatct aggagccgat catagacaac ttggaaaaat tttattgacc gaaagtatat
     3721 ttatcacgat tgtttctgtt tgttttggta ttcttttggc attttttctt tccccgatcg
     3781 ttttatatgt ggtcaacaag aacgcatttg gatggacttt aaaattcaca gtttctccgg
     3841 aaataccgat cttttttctg gtattatctc ccatccttgg tgtattttcc tgtttagttc
     3901 cgttatacac tttacaaaaa ttgagttttc ggattagcca agaataacag caaaaccaaa
     3961 actaacttga ttcgaaacct tattcgcaat aggatgctct cattcttatg agtgcattaa
     4021 gcgaagtagc attacaaatt gcttccgaaa ttcggaaagt gaatcttcgt gaagatcaaa
     4081 gaattccgac ctcggatacc ttcatcaaag aattgatgag tcttttttcc agagagccgg
     4141 atgaactgag aaatatactc gaaactcttc gcactgctaa gatcatattc atcattaaaa
     4201 ttgtacttcc agatgacaaa acgagtagaa tgaacgatcc cggcgtagac gcttatgcat
     4261 acgcggatct caaaattctt aacgatttaa aatattattc ggaaaaaaaa ttagaacgtc
     4321 tttacgaagc gacctattat aaaaagaaat ctccttccac gattaccaga gaattattcc
     4381 ctaaaatcag agaattaaac aacacaccga tgggacggat ggtaaatata gccgttatgc
     4441 tcgaagagta tatacggatg atgaacaata atccgaacga atttcaggaa gaatttcgta
     4501 cccaggcaat agaggactta ctcctttcta caggagacac ttcaaaaacg cctgataggc
     4561 aaaccccatt gtcaaattct ttcggaccga acctttctca aagggccacg gatcgtatgg
     4621 aaattccaac taacatcaat ccaaatagtc cttggggaag aatggtttcc aaattttcga
     4681 tcgatttttt acttagagta catctaagaa aatgcgagtt tgaaacaatc cgcaaattga
     4741 tcacttctgg aaaagtaacc agtgaggaaa atctccgcct aatcagagat agtttattga
     4801 aaatggaaaa aaacgtcaat gtggataagg ttcttgcttc ttatctagat gaaatgaccg
     4861 agctgagaag acttacccaa agaaaactaa attcaattgc caaacctaaa acactttagt
     4921 tttttttaaa agaccgtccc aagactcaat cctttaaaat tttgattttt tttaccgatc
     4981 cttataaaat tgaatactgt aaatttttat tatataacac tatttgaact caaaatatta
     5041 taattttatt atatactttt aagtaaaaac agatttttta ttactagaaa ttttcgtggg
     5101 ggttcccaca ttttattttt acggaaaaat cagattctat aaaacgaatc ttttacataa
     5161 aatctgcgtc aaataactgt ttagaccgta tagaaataac aaaatcaatg atcgattctg
     5221 caaagatata gaagttctca aaaattgtgt ctaatccaga tgattggttt tttgaagaag
     5281 attctatatt ctaacttttg aaataagttc gctgcctgta ttattcatcg tcccaagtaa
     5341 aaccaatcta aaaactagaa tttcatttag aaatttgatt taagattaga gttattgaaa
     5401 aatcaattct ccagcttgtt tctgttttac gaaatgatcg attgaagcag ttctgctaat
     5461 cgccgctatg gaatttttca acaactctaa ttgttacttt aatgtaaatt cggtgtaaga
     5521 aaaattttct aaaagtatga gtccctacaa ttttagaatt tgttcgtaaa atcgtagttt
     5581 gtgggagttc ccacatcatt ttacagataa atctaagaac ttgtcctaaa acctcaaaaa
     5641 atttttacac gataatcttt agaaattttt aataaaatgc agtagttcct acaaattagt
     5701 cgcatttggc aatttgtgaa ccttcgagta gttctaatac cgttaaattt tcgtgggagt
     5761 tcccacattt aaagaatcga tccgtagagt tcagactcca attttcaaaa ttgtaagttc
     5821 cttacgtgga actcacgtta atttagattt tataaaaatt ttcttacgtt tttttctaaa
     5881 aatcgattcc actgaattct tatcaagaac cgtaaaaggt atggaaatat tattattcaa
     5941 ctctaactat gaagttcgtt ctagttttga aacaaatcat tctgaaacag tcactctatt
     6001 gattcctcaa gatacttggt ttcgtttttt cggaaatgat agaaagattc tttccaaaaa
     6061 aattcccgaa tttttaaaaa cctacggcaa atatctatct tcccaaaaac acattagtaa
     6121 aaaagcagag aaaaccttat atcaacccag ccaaaaaaat caaaaaatga aacgggttaa
     6181 tgttcgggtt aagtccaaaa attggattct tttcggaatc cttgcacaag cacatggagt
     6241 atcccgttgt tatcttttta attatcttct ttggttagaa actttaggtg tcgggaattc
     6301 tatcgtcaat acggtaaatg cgggagctcc cacgtttcac agatcttaca gatatatcct
     6361 tgacgtagat ctgctaagtc accaagtaac ccgaaaatta cggtttaaac ctaagaatca
     6421 ttttcatata ctaaaaaaag aataaaaaat tcattttaaa tatacatagt aaaaatttag
     6481 aatattaagg cattataata attttaaata tattacacac tgcgcaatca aaagtgcacc
     6541 caaaagaaaa atccatctac gttttgcaga atagacaagt tttactttat cttctggaaa
     6601 ataaatcgca acgagaagcg catttatatt tgcaatcaaa taaaaagatt ccatcctaaa
     6661 atggaaaggt ttgtaaaaca aagcaccaaa agccgcaaaa gaaggaataa aatacaaaag
     6721 agttttagga tgaagaaaac cggggctttg ttcttgaacg atcacctttt taccgaaatt
     6781 tttctctaac tcggcttgaa atcgatctgg ctccaaaaga ttcaaaaccg gaatctgatc
     6841 ttcccgagtg ataatcaaaa aacgaacata cgaacgaaac acatctcttt caatcgaaac
     6901 aacagatttc aatttcgttt ccaaaaactg acctttagaa ttgaaaagtt tcaaagaatt
     6961 agaagtcagt tctactttag caccttttaa aactttcaat tgtctggaaa aatttctata
     7021 aagtaaaaaa cctaaaagta cagaaagaag accaaaaatt ttaacgaaat cgaacctatt
     7081 ttcatctgga actttaaaaa aattccagac aataaaagca caataaagaa gaataatcgc
     7141 cgttgaacga aaaatcagat ttcttgtaaa cttggctgaa tcgtactgga actcactcat
     7201 gttccaaatt accaaaatca ctttttttga atataggaaa catttccaca ccttccgcaa
     7261 gaatcgcgtc tttcccacct tcttgacgat ctaagataca aataccttgg acgacttcga
     7321 ttccacaatc tcttaaacta cgaattgctt gaatcgtaga accacccgtg gtaatcacgt
     7381 cgtctatcac gacacattgt ttcactaaat gagccgaacc ttccaccaat tttttcgtcc
     7441 catgatcctt ggaaagtttg cgtacaatca agggatatac gtttttattt tgttttctaa
     7501 attccaaact gattccataa caaatcggat cggcccccat cgtaagacca ccaaaagcat
     7561 gaggtagtaa aattccggat tcgcctaaat gctgttctac gataaactta catagaagtt
     7621 ccaaacgatc cggaacaaga gtaatttcct tacagttaaa ataatgtctg gattttcttc
     7681 cggaagccaa agtaaaaggc tgctccgaat aacgatacac atgagttcga atgagttcta
     7741 gaagttcttg tttcatagaa agttctttct taagcatttt ttaaccagtg aatttccagg
     7801 aaagaatccg gaaacccgtt ttcaaaataa aaaaaacttt caaaacggat tccgacatga
     7861 atcctgtaat tcatgcagtc cgtaagactt acgtccgttt ctcttaaaac gaaagtattc
     7921 gattttcaag gaaacttaga aaaaatcaaa agagttttgg aattagaaaa aaaatcggat
     7981 ctgattttat tcccagaact ttgtatatcc ggctacggat gtgaagacgc attttacttt
     8041 ccaagaattt ggaaaaaatc ctggaattct ttaatacaac tacttcctca tacggaaaat
     8101 aaaatcatag tagttggctt acctatattc caaaatcctt atttatttaa ctgtgctgcg
     8161 gtactttgta acggcgtcgt agcgggaatt gtacctaaat ccaatttagc ttccacagga
     8221 gttcattatg aaaacagatg gttcactaga ggcgaagaat ctcaagaaaa ctttatagca
     8281 cccgacggat caacgattcc tttcggttct ctcatttttg aaacagatca tttttctttc
     8341 ggcgtagaaa tctgcgaaga ctcgtgggta ttacaaaaac cttctatacc acttgcagaa
     8401 gcaggaacag atctaatcct ttctccggga gcgtctcatt ttgcatttgg aaaacaaaga
     8461 attcgtagac aaatcttcca agaaagttct agaagagaat ctaacgtata tctattttct
     8521 aatttatgcg gaaacgaatc cggaaggctg atttttgaag gtggttccat gatcgttcaa
     8581 aatgggaaat tactttcaga atcggaaaga ctctttttcg gagattttag tctttgctcc
     8641 aacgagatcg acttcgaagc gtcccaagca gatagagcaa aaaatttccg tccttccgga
     8701 aatcgtttta gtaaaacaaa atcaaccgaa gaaaataaaa tctatttggg tatagaattt
     8761 cccaaaagag tcccaaaggt aaacaaatcc ttactggaaa tttcaatttc caaagaagag
     8821 gaatcatatc tggattttac gaaagcagtg gcattaggac tttttgatta tctaatgtac
     8881 tctaatacaa aaggttatac actttctctt tccggggggg ccgacagttc cgcgtgcgcc
     8941 ttacttgtaa ccgcaatgaa aaaaatcgca aaattagaat taggtgagaa cttttttaaa
     9001 tccaaaggaa ttccagaaga gagtatactt tgtacacttt atcagtctac ttcaaacaac
     9061 tcggatcgga ctaaattttt agccaaatca ttagcagaag aaattcaatc aattcacggg
     9121 gatttaacaa tcgattcgga aatacaaagt atctccgaaa aaatctccaa acttaccgga
     9181 atttccttgc gttggtatga acataactta actctacaaa acattcaagc gagagttcgt
     9241 tctcccatta tatggatgct cgccaattta aacggacatc ttcttctttc caccggaaat
     9301 agaagcgaag caagcgtagg ttatacgacg atggatggag attcttccgg atcaatcgca
     9361 ccgttaacag gagtcagcaa agaatttatt ttgaaatggt tacgttttgt ttcagaagga
     9421 aaagacccaa ttcttccggc atatccttcc atcaaagaaa ttgtaaattc tccacccagc
     9481 gccgaattaa aaccaccaga agataaacaa gaagatgaaa aagatctgat gccctatcca
     9541 ctcttgcaaa aaatagaaga actatttata gtaagaggag ctggttattc cgaaattata
     9601 caacttcttt ccgaagattc tgaaatacaa aacctacctc ccagattttt agaagaatcg
     9661 gtaaagaaat acatttcact gtttcataaa aatcagtgga aacgagaaag gcttccacct
     9721 tcatttcatt tagacgatta tgggctggac ccaaaatcta gctttcgatt cccaattctt
     9781 tccgaggata tcgaattata aatttaaaat atttttaatc tataatattt aacaaaaaca
     9841 cattaagaag ttattataaa tccttaaaac aatgtgtttt attataaaac gtcataaatt
     9901 ctgagacaat ccctagaaca aaactttgaa cactctattt agataaattt gaatcaaatc
     9961 agatttttac gtaaaatcgc tgttttgtgg ttatcatttc attcttttta acaataaatt
    10021 tattagaatt gttgaaaaat taattctcta tcggttttcg ttgtatggaa acggtcgatt
    10081 gaagcgtttt gttaattgtt gctatgggat ttttcaacaa ctctatttta taaaagttct
    10141 tctttagaaa ttcaaagagt taatctctta aattcttcaa gactatttag tttttttgta
    10201 acttttgaat aggaacgtga gtttagcgta atccaatgcg acacagaaac tcagtagaac
    10261 gctctttcaa actaaagcgt cttacttctt gaactcaata aaacacttcc tgaatgccga
    10321 tccttaaaaa ggcattcgtt gagttttccg ggtcgcgaga taggttacgt tttaggcact
    10381 cgatgaaatc gtgttctata ataaattgaa ttcaggaaaa aattttgttt tcaaacgaac
    10441 actcaattta ttgatcgaaa ctaaaagtag tcgggtcggc aacgccagat tcgtccaatc
    10501 gttcttacgt aaaattcaca ttcgtttaac gtgagttgga tgaattttta caaatccgaa
    10561 tttttccgga aaagaatgtg ggaactacca caaaaccatg attttacagt taaatcctaa
    10621 aatgtgggaa ctaccacgtt ttaggaaaat cacattttta aaatggaaac gaaatcaatt
    10681 ttagatggat ttcaaataac ttttggatcc aattcttaca aaatcccagc ttgtttgaac
    10741 gcgttttcct tttctttttg aacctgttgt aattgatttt tgatggattc ttgaatatta
    10801 ttcagtttct tttcggtctc ttcttctccc gaaccttttt gaagatccac gagataattg
    10861 ataatatcca ttcgatcctg agtttgtttt tccatgtttt gataataaga acgaatctga
    10921 tcgtgagtag ccgtccttgc aaaaacgtta cgcgccgctt ctgcgattcg actatcttcc
    10981 tgtctcttcg cttctttttc ggcaggactt aattttttag gaatgagaga attatccgga
    11041 aaacgttccc gtaactgact aaaacgttcc atctcttcgt tggtataagg tttatttgtc
    11101 tgaggattta caggattatc tgcatccgca gcgttaggat ctgcttcttt tggttcacct
    11161 ttatcggact caatgtattc tccctttcca gacttataaa aggaagaatc aaaaatagac
    11221 tcgttcgttt tacctccaga agatccggat ccggaagaag gggaaccccc acccaaaaga
    11281 agtgcaacac tatccgcttc cttacttttt ctttcttttt cactggaatc ttccgaagaa
    11341 aaaagaatcc aaacaagcac aatcaatgag attgaaattc cagaataaat gactaattta
    11401 cgaatgctta tcacgagaaa cgctccgaga aattcgggaa attttgattg taagaccgtc
    11461 gatccaggaa attctatcct ggattcgtct ctaatttttt gagaaatcga atcctacgca
    11521 agataaaaat gtattttcag atctttcgtt ccacgtccct tccaatactt acctttattt
    11581 ggattctatt cggttgtggt atgaatacag acgtagcaca atcacctttc atattcattt
    11641 ctccggtagg agttccccag ttcttaagta tccttgccgt aaacgaagga attacagata
    11701 cagctacaaa agatacggac tttcaatccg agccaaatag ttataagcct gaatttctag
    11761 ttcgttatta cgtaaccaat gcagaacctc agttcgtagg ttataatcta tacattacta
    11821 cggcagcccc ttcagtcgcg gaaactctta cttcaggaaa cgtgtattta gaaaatggag
    11881 tacaaccttc ctttcctcat cttgcctccg aagcttctac gagctcttct aaactacaaa
    11941 ctcatagggt tcttaatcaa attcctcctc cgggagtatt tccattcatc aagtgtgaga
    12001 tttatacgtt cacaatgaga gcacttttaa acagtgggat tttttcaaat ccatctactc
    12061 ccgtaaagat gtgttcttct tctcgtcctt ttctttgtcc tgtaggttcc agctgtaacc
    12121 cagcagaatg taacaactcc tcttgtacta cagcagtaaa acaaaactgt cccgttggaa
    12181 ctctttgtaa tccttgtaca atttcgggat cagaagaaac cggttgcatt tgtcctactg
    12241 gagtttctcc tccaggttgt aatttatgaa ttcagaggaa gaatcttcgg aaattcccct
    12301 cgaacccgga actttatacg ttgtttccac accgatcgga aatttagaag atctcacttt
    12361 ccgagcactt agaattctaa aaaatacgga tcgaatcctt tgtgaaaatt cagggcattc
    12421 taaaaaattg tttcgatctt attcgatcca cactcagtgt tctacacttt acaaagatca
    12481 atctgaaaac ccttacctta gtatattaga agaattgaaa gaaggaaaaa cgtttgcact
    12541 cgtttcagac gcgggaactc ccggaatttc tgatccaggt tctcatttga ttcgtgtagt
    12601 tcgagaaaag ggatttaaaa tttcccccat tccgggtcca agcgcactga ccgcactact
    12661 tgggatttca ggctggcaag ccaatccgtt tttgtttcta ggatttttat ccgaaaaaaa
    12721 aggaaaaaaa agaaatcaac tctacgaatg gaaagaattc gaaggtctga ttatgatttt
    12781 tgaatccgtt cacagaatcg aagatacttt aaactccatc caagaagtat tttcggactg
    12841 tgaatttctg ataggcaggg aaatgactaa aattcacgaa gaaatccttc atttttctcc
    12901 ttttgcaacc gaaaaatcga aggaatttgc ttctaaaggt gaatttgtgg ttttaatcaa
    12961 tacgaatcgt aaaaaaatgc ttaaaggctc tataggatcg gccgatagaa ttcagtagag
    13021 gtaacaaatc atgactatcg ataaaatcgg tgggatcggt ggaagcggat acgaaccgaa
    13081 aagaaccgcc ccggttaaaa aaacggaatc aaaagaaact tttgacaacg tttctatttc
    13141 cgataccgca aaacaaaaag cttccgaagc aaaactacaa gcggaaattc aaactataac
    13201 tcgcaaaatt ctttctactc cagacgatca agatcgttcc gttaaactga aagaaatcaa
    13261 agaaaagtta aaaaacggag attatgataa tttgagtcca gaggttctga atacaatcgc
    13321 tgatcgaatt tcagagacca tgttgggaca ataaaaactg taccacgaat aactgatttt
    13381 tacctctatc taaattagaa aatcgctatg gtctccggga gacgacaacg atgccgatac
    13441 tccccgattg ggttcactat acatttcctc caaaaatcca ctttgaagca gattgtggct
    13501 acaaagtggg taacttcgtt aaaaacatag gttctagaac cgtcatcttt tccacacaac
    13561 aagaactaga aaacatggac gaactttccg tcatcaaaac tagtttagaa aaacatatcg
    13621 atggggtcat cttatatgac gacatcgcca aagaaccctc ccccgaagaa ttagataccg
    13681 ccgcttactt tgcaaaaatc gcaaatgcag attgtattat cggctacggt tcttatgaat
    13741 ctatcagtat ggccaagtta atcgctctac tgatcacaaa cgatattttt gcagaagaca
    13801 tgattaacga cagaaagtta aaactaaaaa agccaattcc cttaattttg attcctactc
    13861 atcctgtttt cggtttagaa tgttctccta tttctacaat tctattaggg gacgaaaaga
    13921 ttaccagata cttctctcat gaacttcttt ttcctgaact gatcatagca gatcctaaaa
    13981 tttcttcgtt tatgagttct atggacattt ccaaagtagg agtgggaatt ttggccgccg
    14041 ccgtagatac aattctttct aaattttcca cggaacttac aatttcttcg gcgctccgtg
    14101 caattgaact tttacaaaag aacctaattc catccattcg agatcctaaa aacgtaaact
    14161 ataaaaacgg tttatacgca gctagtcttt tgacaggaat tgcacagtct tccagttcgc
    14221 tcgggctttg ttttgctctt tcattagcga gttcgaatat tacaaattta gatatttttc
    14281 aatctatgtc cattcttctt cctcacgtga tggagtataa tttaacttcc tccgcaggta
    14341 aatacgtaat gatcgctaga gccttagacg aggacatcac caatatttcg gtgatcgaag
    14401 ccgcaattaa agctgttgaa ggtattcgta aaatttttat cgagctaaaa attcctcaaa
    14461 gactttcgga atacgaagta agaaagatgg acctcccttc gatcgcaaat cttgcggctt
    14521 catttccttt tttagactct ctcccgagag aacttcctaa aaacgaaatc gaaacaattt
    14581 taatcgctgc gttctaaggg tttatacttt cttttgaatt acttccaaac cgatttttgt
    14641 tcactaaggc ccacatagaa aaaacaaata tcatgatccc gatacagaat aaatacatac
    14701 aatgaaaaag catataggac ggtgcatgca tcaacgtaaa taaatgggcc ccacctaaaa
    14761 tgaaaaaaaa caaagagccg cttaaacttc gtagccaaga tagattgtaa gtttttggcc
    14821 taagaatcca atacaaaaca agtatctcta cggttatcaa taggcaataa gttagaactt
    14881 cttcccaggg ataagcatga ggcaacggaa tttttcgaac gtgaactaaa tatggattcg
    14941 gttgtttacc cgatattaaa atgagcgata caccaaacag ccaaagaaat agaaaagcat
    15001 aatgtcggat cataatccta tgaaaattta attcttactc gtgcacaagt tttttacgta
    15061 tcttaaaatg actaactaca tcagtatttt ttttaaatgt agtatttcta atcactaaaa
    15121 atgaatcttt aaaaattcat aacgtgactt aatttgtagg aaatcatacg ttcgactttt
    15181 ataggaaaat cctgtaaaac agttttcgtt tttctgtggg atctattaca aatgtattcg
    15241 ataactaaaa ggcgacgatt ctgcacaaat cgattattca gacaaaggat tgattctaca
    15301 ataaaaacga gaaagttata cggagatttt ctattttctc acttgcagaa tacaaactaa
    15361 gtcttaactt gtacaaaaag ttttctttgg atgaattttt atttcttctt tgttcttaaa
    15421 gcttgtccca aaagccaaaa aattttacgc aatgattctt tagaaatttt taataaatgc
    15481 agtagtttta gattacattt ggcaatttgc aaactttcga gcagttttaa tttcgttaaa
    15541 ttttcgtagt agtttcacat tggacggttt gaggtcagct cttagttaaa aagttacagt
    15601 gtatatctat atgaaacgga aatttctttt cctactcgta atcatttcat tctttttatt
    15661 aggaatcgga ttgtataacg ccttgaactc aggaaaaatt tggttcgttt atccttctac
    15721 ctctcaatat ccaattcgag gaatcgacgt ctctaatcat cagggaaaaa tcgattggag
    15781 cttagttccg aaatcggaaa tttcttttgt ttatatcaaa gctacagaag gaagagattt
    15841 caaagataaa tcctttcact taaattggaa aaaagccaag gccaacggat tttttgttgg
    15901 tgcttatcat ttctttacct tatgtaaatc tggaaaagaa caagcggaaa attttatttc
    15961 cacggttccg aaagaaatag attcacttcc tccagtagtc gatttggaat ttttagggaa
    16021 ttgtaaagaa agatcttcga tgaaagatat ttccaacgaa attcaagaat ttttaaacag
    16081 agtagattct cattacggta aaaaaacgat cctttacctg acttatgaat tcattgatcg
    16141 atatataggt cccaactttc aggatcatcc aatttggatt cgggatcttt tcaaacatcc
    16201 gaatacattt tcgaaccaaa gatggattct ttggcaatat aaaagtcgtg gaagtttacc
    16261 tggtatttcc ggtcctgtag acatgaacgt tctgaacgga gaacttaaaa ttcttacttt
    16321 aactaaataa cgcgagtttg acgtaagtaa gacgaagaga atttttctaa aaataaaagt
    16381 tcctacaatt ttagaatttg ttcgtaaaat cgtgatttgc agtaattccc actcatcatt
    16441 ttacagacaa aactaagttt tgtggtagtt cccacatttc aaagttttac cgtaaaatat
    16501 agttttgtga gagttcccac acttgaatac gacagattca agtgttataa atttctattt
    16561 ttttaaacag tgtagttccc acacattaag tcggataata aatttttaaa cattcatttt
    16621 ttatgattca agttgggaag ttcccacatt cattttttat ggaaaaatca ggtttttata
    16681 aaaaatactt acgccaaact cacgttcaat aaaactataa attttatttg aattagcttt
    16741 tccgcatcaa actaactttg aaactgtggg aactcacaca aatcggagtt taacagacta
    16801 actttgaaat tgtgggaact accataaaat tttagagaat ccaaaaaaga ttagatcgag
    16861 aacaattttt taacctgaat ttactataaa aaaattagaa aaaatttctt aaacgtagtc
    16921 attcccacat tgaatttttt acgaaaaaat tgacctgtaa aacgaaccta ttacgacgaa
    16981 cttaaagcta ttttaaaaat cgtaaaaaat atttgaaact acctatccaa cccgaaaact
    17041 tggagccagt atgagcgacg aacaaataga tacagttatc ggagacgata ttcattttag
    17101 aggaaaattg aaattcaata attccctgaa aatcaaaggt aattttaaag gtaccatcga
    17161 aactaccgga aaacttgtag taggagatac aggagaagtg gaagctgata tccagacagg
    17221 aactttggaa gtagaaggaa atctaaaagg aaacgtttcc gcaaatcaaa aagtagccat
    17281 tcgaaaaaca ggaaaagtaa tcggtgatat ccgcacaccc gatttagaaa tcgaatccgg
    17341 agcgaaattt agcggaaaca gcgctatgta gtaatgattc aaccctcccc tttttcacac
    17401 ggcccaggct taaaggagtt acatcctgcg ggcttgcgtc cacattttag tccgcttcaa
    17461 catagattct acgaaacaca tctgcgggaa aaatctcatc cagaacatct tctctatcac
    17521 ggtcttagag aacttccctc tcctttttta ctcccggatt tagaacccgc tttagatctt
    17581 ttaaaagaat tcattcaaaa agaaaaaaag atccttctat tcggagacag agattgtgat
    17641 ggtgtatctt ccacaagttt actcggaagt tttttaaaaa agattcatcg aggggaactg
    17701 atccttaaaa cctcaaacga agaagactat ggtctttgtc ccgcggcact tgactttgtt
    17761 aaaagaatca aaccggatct tttaatcact cttgattttg gtactacaaa tcacatccag
    17821 attgatgaac ttgcatccat aggaatcaag gttatagttt tagatcatca tgaaatcccc
    17881 gaaagaattc cggactgtta tcttatttct ccaaaacgtt cagattctat ctaccccaat
    17941 gaaaaaatct gcacttccgt tttggcttta aagtttattc aggcctatct ttattcttct
    18001 ttagaagaat acaaccgcgc gacctggatc ggagatggta attctttatt ttcaggtttt
    18061 cttatatacc gtggtaaact tctttttcaa ggtgatcgac aagaagcgga atctaaattt
    18121 tctcttacta tccaagatga aagttattct ttccaatctt cttatccaga aagagaatgg
    18181 ttttatcagg aatttctaaa ataccctgca atcttagaac aataccttca aaatttcgac
    18241 ttggcttcca ttggaaccgt ttccgatatg atgcctttat acggtgaaaa tagaatcatc
    18301 gttagagaag gttgtaaaat tcttttcaaa cttcataaaa aggaaacttc acacagagaa
    18361 ggtcttttcc aacttttaca actcatggaa tttgcagata atcgtgttac ttcaaaagat
    18421 ttaggttggg gactaggtcc catgatcaat tccgccggaa gaatgaatcg tacagacgta
    18481 gcactgaatc ttttgttaga agaaaatcca gaacttgcaa agtcgggcgc caaagaactt
    18541 caaaaactga acgaagaaag aaaagaaaga acgaaaagaa atatcttcaa agtggatagt
    18601 tttttaaaaa gaaaaaaaga gagaaccgaa agatcagttc ttttctgtta tgagccggac
    18661 tttgaaccgg gagtttctgg tatcgtcgcc acaaggcttg tagaagaata caaaaggccg
    18721 gttttattta tcacccccga tcacggtcac gctaagggaa gtattcgtgc ctatggcaaa
    18781 gaaaacgtat taaaccttct taaaaaagct gaatctgttt ttttgcaatt tggaggacac
    18841 aaagaagcag gtggtttttc attagaaata gataaaatac cagaacttgc caagttgatc
    18901 tttgataacg cggacaactg gctggcagaa gaacaaatga cttctacttc ggaacaaact
    18961 gaaagtctga tttccttaaa gccagaagaa ttgaacccta aaatttttca ggaactttct
    19021 atctttgaac cattcggcca tgaaaaccca attccattat actcaatcaa aaatgctaag
    19081 atctatcata caaaaccgat gacggatgga aaacacgttc gttttagaat cttaggtgcg
    19141 ccagaatcga tccaatgttt gatttggaat cgcggaaaag attttttaga actgattagt
    19201 aagtcggtaa gtctggatct atggggttct ttggaagaat ctacctttcg ctccaaaact
    19261 tctcttcaat tcatagtaaa ctactttcaa gaatcggaaa attaattcca aatttgtgtg
    19321 agttcccaca atttcaaagt tagtttgtta attccaaatt tgtgtgagtt cccacaattt
    19381 caaagttagt ttgttaaact ccgatttgtg gaagttccca cagtttcaaa gttagtctgt
    19441 taaactccga tttgcgggag ttcccacagt ttcaaagtta gtctgttaaa ctccgatttg
    19501 tgtgagttcc cacagtttca aagttagtct gttaattcca aatttgtgtg agttcccaca
    19561 atttaggaat cgagatcaca acctttttag aaaaatgagc catgaattcg ttacgccaaa
    19621 ctcgcgctaa ctaacgaaaa gaatttctat aaaatcccca aaacgccatc caatcaaatc
    19681 ttgtataaac tgccgtttta cgaccattgc aaaaatgaaa aaactatttg atttgaatct
    19741 ataccaaaaa cttaaaatga atcatttttg aatcttcaat caaatgtggt agttcccaca
    19801 agaaccattg tattgcatga tctatagttt tctaagattc ttttgttatt ataatttcta
    19861 ttagagttcc cacagtttgg ggaaacaaaa catcctgctt tttaaactca ataaaacgat
    19921 tcctgaatgc ggattcttag agaggtattc gttgagtttt ccggattgcg ttttagatcg
    19981 ctcgaaaaaa ctcaacgtct cgcttcactt gtatggtgaa acgtctcact cctaaactca
    20041 atgcatcact tttagagtcg ctctgtggtc gttcgggaaa ctcagcgtct cacttctaaa
    20101 ctcaatgcat cgcttctatg gtcgctctgc aggatttggg tggactgatt ttatagaagt
    20161 taactaaaat tcatttcctg aatcttcaga agaaaaatct tcttgagaat tttccttctg
    20221 atttttgcga ttctgttttt ccgattcaga cgaactttga gtttcttccc ttcgattgga
    20281 acgatcttct tcccgatttt tctgaaaatt tcgatttcta cttttattag ggcgagcccc
    20341 gttgaatttt tttacgggag ttggtctttt tctcacagaa atttcccaga aaaacgcgct
    20401 ctgaatcgcc ttttcatcgt tttccgcgat cgctccaatt ttaaatacca taaaggcatc
    20461 gtaaaaataa tccttcatcc gaaagaaatt attttgagaa gacttttcgt cttctgtact
    20521 taaaaatctc tgttgacttg caaaaatctt aattaaacga tctttatctt ttttaggagt
    20581 ttccagtcgt ctaaaaatca gttccaaact atttttgatc gctggaacca aatgcatatt
    20641 ctctttttgt aatgcttccg aagcgagatc tgaaaaaatt aaagaataaa atatatgagg
    20701 agtcatctcc tccctttcag tcagtaactt atccgcaatc gcgagtcgtt ttccgatatt
    20761 ggtttctaaa aatttctcac caaaattgga attctttttt ctttccttat caaaggcttc
    20821 tttaaaaaga acttctaaaa ttccgtgttc cgccattcct tgaaaaatca aggaagtttt
    20881 ccaagtgcga aagatcttat tgtattcttc taacattctg gaactagaag ctttttctaa
    20941 ttctgtctta tgtttacgaa tcgccttggc ggttgtcttt tcaatattga gtcctaaaat
    21001 ttctgcaaac tttacagccc gtaacatcct cacaggatct tctcgaaaag aaatatccgg
    21061 atctccgatc actcttaata ctttatttcg aatatcctca aagccgccta catagtctat
    21121 tatggagtcg tttcttacgt cataatataa agaattgatt gtaaagtctc tgcgagccgc
    21181 gtcttcctga ggtgtgccaa atttattatc tctcttgatt aaataatctt gatcctctac
    21241 agcttttccc aatctataat caggcaagga acgaaaggta ctgacttcga ttactttccc
    21301 acggaaaagt atatgcacaa ttttgaatct tcttccgatg attctacaat tattgaagat
    21361 ctttttgatc tgattcgggg tcgcgttagt gacaacatcg aaatccttcg gttttcttcc
    21421 gagaagaaga tctcgaaccc ccccccctac gatataagcc ttaaaaccaa atttattcag
    21481 cctatggatg attttgaccg cgtcctcatc tatcatgttt ttacggatca gatgagcatc
    21541 ccgataataa cgtttaccgt ccgggtgcga gagaatatcc tcaactgatc ctattttttt
    21601 cttgaacaga ttggacagga atttcatata aagaatgggt ctataatccc ttcgatcccc
    21661 ctatctgcaa gtaaaaatct atgataagtc cggcaaagta tgatctcaaa ttgacccatt
    21721 ccgaacgtct gcaagtcaaa attctcaaat tcaaaaacag atttcggaaa ttcaaagagt
    21781 ctggttctaa gaagatctct tttttactcg ttcctcacag tcatgaaaac gtgatcacca
    21841 tcgaacttaa cgtttttatg gcttggtttc tcggaattct ttcgggactg attctgatct
    21901 tagcgttcct ctttctctct tatttgaatt ttttctaccg tcccgatcaa gacttgtttc
    21961 aaaaaagcga cgagaacgtc agtcaatatc tttactacga tatgctcctt caagacgcta
    22021 aaaaggaaat tcgtggttta gaaagaaaaa ccgaacagct caatctagtc gcttgggacg
    22081 aggttccttg gaaacggatt ctgacatatg aagttattcc agaatttcat ctcaaaaagg
    22141 aaattccgga ttctgaaacc aatctagaac tttataaaaa tacggtagaa ggttttgcgg
    22201 ttcagaacat tgaactattt cggattcgcc aagcgtttga aaacgcattc gattatctcg
    22261 aagaaagaga atctatttta tacgctcttc ctagaggtcg tccactcaaa ccgggagtag
    22321 gtttcgtatc ttctacgttt ggcggtagag tggatccttt tggtttagtc atattaggag
    22381 aacatcactc cggagttgat tttgcttctg cagaaggaac tcctatttat gcgaccgccc
    22441 ccggagtggt tgtagagtct ggtcaatctt caggcggttt aggtaggaat attaagatca
    22501 atcacttaaa tggtattttt acggtttacg gacactgttc tcagattcta gtagaaaaaa
    22561 atcagatcgt caaacgtgga gatctgatcg gtctagttgg ctcgacaggc aaagccacag
    22621 gtccacacgt tcattacgag gttcatatcg gtcaagatcc tcctttagat ccggccgaat
    22681 ttatcaatat agaatagagt ctagcaacaa tcttttcaaa gaactaggtc gtgagctccc
    22741 acaatttcaa agttagtctg caaaatctca attcgtaaga gttcctacag ttacagaatt
    22801 acagaaagat tagaataaat tttatctgaa acttgattct accagtaaaa cgaatctggg
    22861 ttcttttcgt tccgtaaaag taaaatctgg gaactcatac cttgaaacca aacgaaccac
    22921 ttaaattttc tgatttgaat ttatcatcta tggtattcaa aaaaggatta tggattgatc
    22981 cattccagca atcgagagta ttggttacac tatgattgac agaatcccag taccgtttct
    23041 caacccttta ttcaaattct tattcaatag ggaatgggac ggaccgtcca catttagcat
    23101 cctaatgatg atcggttttt taaccgcatc ttatcttctt cctaaagagt taaaacgtag
    23161 gaagttagaa ccagaacatt ctgattggtt acttctttta ggaatcttag gcaccttagt
    23221 aggagctaaa atctttttcg tctttgaaat ttgggatcag atctttgtag agacacccgg
    23281 ctttgatggg aagtatattt atccactcac tcattggtat ggttttcctg gaagaatgtc
    23341 tctttgggac aatttgtttt caggaagcgg actcgtattt tacggaggat tcttatttgg
    23401 aattctcttt atcactcttt atatgaaata ctttcaacta gacattgcat cctacttaga
    23461 cgctgcggtt ccaagtatgg cgatcggtta cgcaattgga agattgggtt gttgggtttc
    23521 tggtgacgga tgttacggtt ttgcaaccaa tgttgaaatt ccacttttag tttttaatta
    23581 tcatggagct catccctccg gtgtacccgt ttggaatact ccattgatcg aatcgatcat
    23641 ttcgtttttg ttcttttttt attttcagtt ttgggcgaga aaccaaaact ttaaaaagtt
    23701 ttccattgga gcccaatatt tggtcttaca cggttttgca agattacttg tggaattttt
    23761 aagagttaat aaagcagtat ttcctttgat ggatccacct gcattcgtaa acattccgaa
    23821 cgcagaacaa aatcctgagt ttttaactca gtattattgg catggttttt cccaatccca
    23881 attagtttct attataatca ttttagtagg tgcgtttttt atactaaaat ggaaactctg
    23941 gaaaaaagaa agcatatcta acgtttaaat tttttatttt aaatattata aatttttaat
    24001 gttttaaata aaaactaccg gatttgagat tattttttaa tattagagtt gttgaaattc
    24061 cataatgaaa attaataaga tcacttcaat tccccatttc agcgaaacaa aaaacaaatg
    24121 gagaatttat ttttcaacaa ctctattcta aaatttgtct caaaacccga agatgtagga
    24181 attcatacga aaatttgata acggagaact actgggaaat ttacaaacta aaccgccagt
    24241 tggaaaccta atctgcagaa ttcctaggtt tattttatta gaaattttta aaggagtata
    24301 atttaagtcg agttcgactt aaaaggaatc agaatttttt ttaagtaaga gttcctacat
    24361 tcatttataa aaataattga tcctaatttt ttagtttcta aatactaaaa acattgtagt
    24421 tcccacactt taaagtttta acgtaaaata tagatttgtg agaattccca caaatcaagt
    24481 tccattataa atttttaaac attcattttt gtgattagag ttcagggaat tccaacattt
    24541 atttttacga aaaaatcagg tttttataaa actaatctct tacatcaagt tttcgttcat
    24601 ttacgtctta aaaattttaa gacaagttct aaatttaaaa tgaatttcta ttttgaatcg
    24661 gactagtgtg tttaaatttt aaagacgtat ttttgaaata taatcccaag ttgaactcgc
    24721 gtcaaaaatt agattttatc tctttcgtcc tacaaatctg attacagaac catttccgtt
    24781 atgaaacaaa ccttccttca attctatttc cttttcctct aactctataa tttcataatt
    24841 ctcaaagtcg gtttttattt catctattga aaataacatt tctaactctc tcggtccgcc
    24901 cactttctcg ttcttcaaaa cgtaatggat gtgtttttta ctaaaggctt ccaagatcac
    24961 caatccgtcc tttcgtaaat attggctcaa agtcttatga tagtatgact taatttctgc
    25021 cgggaaatga gcataaatca atgcgattgc gtcaaattgt tcagaatgat aatccaatgt
    25081 ttgtaactca ccaacttgat aatctatttt cacttgatta gcttctgcaa gtcgaaatgc
    25141 tttctttttt ccttctatac tgatgtcaaa cgcagaaacg ttccaaccaa gtttagccgc
    25201 aaaaactgcg ttacgccctt ctccctctgc tggaaaaagt attgttccta tttttagttt
    25261 ttctaattgt tcttttaaat attcatttgg ctgttcgcca aaagcaaact cttctttatt
    25321 atatctttca ttccatctgt ctgtccaagg atcgctcata gtcttgttct acttataata
    25381 taaattgaat ttttaattag acaatctttt ccaaacaaca atttagattg gacaattttt
    25441 tttagacttt ataaaatttt actgagccta ttttaacgta ggtttgatat aactactcat
    25501 ctttatcaaa ttgagtacct aaatgtttat ccaaagtgcc atttcacgta aatttgatag
    25561 aatccaatgc aaaagcgatt gaagcgcagg ggaactcagc aaaacgcttt ctcaaactca
    25621 gtgtctcgtt tctattggtc gctcaaaaaa ctcagcgtct cactctctaa atgatcctta
    25681 aaagagacat tctctgagtt ttctaggtcg ttcgacaaat cgcgttctaa attgaaacta
    25741 aagatattat attatattaa gtttctttca tacaattcat tgactatacg cggcccggca
    25801 acgttagatt cgctcagatt ttcttactct gaatattcga gttattgaaa aattgaatag
    25861 tcgatctgaa cgaatctgct tcaattgctc acttcaatga aactgaaata aatgaaaata
    25921 gagttgttga aaaattttat agtggatttt aacaaaacta cttcaatcta cagtttccat
    25981 acaacagaaa ccgatggtga attaattttt caacaactct atcggattaa agtgtaaact
    26041 attgaattga gtgctttatt atatagttcc gagtaatata ataaaaacaa tgattatgtt
    26101 aacgtgagtg cggcgtaaga aatccgtttt atcctaggtc gattttttcg taaaaaaaat
    26161 agtgcgggaa ctctcacaaa tcgtgaattt acagttaaac tttgaaaatt gtgggaacta
    26221 ctaggaaata taaaaaaaat catcatccaa tcaaattttt gccgttttgc gaccatcatc
    26281 aaaattgaaa tcctatttta acgtgaattc ggcttaaaaa aaatttttct aaaagtagta
    26341 gttcctacaa ttttagaatt tgtttgtaaa atcgtgattt gtatgagttc ccacacttga
    26401 atactacaga ttcaattgtt ataaacttct cttttataaa ttgtgggagt tcctacaaat
    26461 tacgtcgcct agaaaccgtt tatctttttt agaatttgat ttttgtaata gttcccacgt
    26521 tctaagattg ttttggataa tctatgtgat ttctcaaact caggactgcg agaatcacct
    26581 aaattctaaa tggaaagagt gggagttccc acatttaaag aattaatctg taaaattcag
    26641 attccaactt ttttcagaat cgtgagttct tcttatgctg aactcacatt atgtatcatc
    26701 catagtgtat gtttgccaag cccagaaaac aacactgaat ttgaacacgg ttaaaaccat
    26761 tttagtaatg aaattcgtgt acgatttgat tgatccatag attctttaga atatcaagtt
    26821 attttaatat ttctcttcct ttagatccaa tctgaggact gacgtaacct ctttcttcca
    26881 tcaactccat caaacgagcc gctttattat aaccaattcg cattcttctt tgtaaataac
    26941 tcgcagaagc ctttcgatcg gttctaacga tttcccaagc ctgctcaaaa agttcctcgt
    27001 ctccttcgtc tactacagaa ctttcggttt cttcatctaa attgaaatct acgtaagaag
    27061 gtttgccaaa tttacgcgct tcttctacaa ttttttcgat ctcttcttct gatacataag
    27121 gagattgaat tcgaattaga tccgctgcag tcggagactt ataaagaaaa tcaccttttc
    27181 ctaatagaga ttccgccccg ttttgatcta atataatttt agaatccgtt ttctgagcta
    27241 cgtgaaacgc catacgagca ggacaattcg ctttgatcaa acctgtaatc acatccacag
    27301 aaggacgttg tgttgccata attagatgaa ttccaaccgc tcttgacttt tgagtaatcc
    27361 gagtgatcgc gtcctctaaa tccttaccag aaaccatcat cagatctgca agctcgtcta
    27421 taaaaatgac tatataaggc atctttttat atccgtctct gtgagcaccc tgctccacct
    27481 tttcgttata cgttttaaaa tctctacact tgagtttgga aacagaatga taccttgctt
    27541 ccatttcttg aatggcccaa gccaatgcgc gagtcgcctt tttaggatcg gtgatcacgg
    27601 gcattaacaa atgaggaatg tcttcgtata acgtgagttc caccatttta ggatcgatca
    27661 tgataaaacg aacttcttcg ggagaaagat gtaccaccaa agaagaaatc atagaattta
    27721 aacaaaccga tttacctgaa ccagtagttc ccgcgacaag caaatgaggg agtttattca
    27781 aatcgattcc gactaactta ccggatatat cttttccgat taaaatggat aaatcttttt
    27841 taggacgaag acttaggttt tgatgaagaa tatctcctaa gaatacgtct tctctgatac
[truncated: 9,177,482 more chars]
