# Supplementary material for: Horizontal transfer of the rfb cluster in Leptospira is a genetic determinant of serovar identity
Source: Life Sci Alliance. 2022 Dec 9;6(2):e202201480. doi: 10.26508/lsa.202201480 (PMC9736851; doi:10.26508/lsa.202201480)
Supplement: Supplementary file 9 [file LSA-2022-01480_Supplemental_Data_3.zip › Supp_Data_2-rfb_sequences/sequences_used_Fig_5C/Canicola_2118804.gbk]

LOCUS       JKLPFLJI_1            124756 bp    DNA     linear       08-DEC-2021
DEFINITION  Genus species strain strain.
ACCESSION   
VERSION
KEYWORDS    .
SOURCE      Genus species
  ORGANISM  Genus species
            Unclassified.
COMMENT     Annotated using prokka 1.14.6 from
            https://github.com/tseemann/prokka.
FEATURES             Location/Qualifiers
     source          1..124756
                     /organism="Genus species"
                     /mol_type="genomic DNA"
                     /strain="strain"
     gene            19..441
                     /locus_tag="JKLPFLJI_00001"
     CDS             19..441
                     /locus_tag="JKLPFLJI_00001"
                     /inference="ab initio prediction:Prodigal:002006"
                     /codon_start=1
                     /transl_table=11
                     /product="hypothetical protein"
                     /protein_id="X:JKLPFLJI_00001"
                     /translation="MIAYYKSRWGIEVFFKVLKSGCNIESTQFKFGDRFKACIAVSAI
                     VAWRVMMLTFLGRNIPGLKASILFESFEWKGIYCRIFETPKPPKEEPDLDTVLSWIAK
                     LGGHLDRKSDAPPGPLTIFKGLMRAVEIGFMFKLLTKP"
     gene            complement(2612..4189)
                     /locus_tag="JKLPFLJI_00002"
     CDS             complement(2612..4189)
                     /locus_tag="JKLPFLJI_00002"
                     /inference="ab initio prediction:Prodigal:002006"
                     /codon_start=1
                     /transl_table=11
                     /product="hypothetical protein"
                     /protein_id="X:JKLPFLJI_00002"
                     /translation="MKSKFLDRLLSIGKFKNFSKNIRNIAYKIFGAKLRTNLQRVQKL
                     LERFIKNETFKFIFTFSKRLSRIIQSFTSIGAFKAQSLVVQRVLSRFLLKNLNLKKSF
                     LICFLIIFILVENLSSSSDLQISPDIQNITDFRTDRLAFHFIQLVDKEGKTLSETNPN
                     RDSSEATLLIIYKGQLTLLKDGYDDPNQIREKEREYLVKISNYVRLRELESEYYKLPE
                     SERTVHSNRSQDVGSTSVNKTSDATPGSSSSTNTGEMVQVSSEPLKKTKELDLLLKYD
                     EELLKNYASERAVSGELERSERFYGKDSPKTTTIRFRAEELRKKVNERRNILINFLKN
                     PGASTNPYPGDRKDQAFYTNTVNGIPDFYLHSTTPRELDGQMKGEEEVGKKYGELYKL
                     VRDKLIDSQIRKLYYYLWNREMTNTRVKVDKWKKGKKIVVVAGDSTIFTMIDKEGDGV
                     TESFFVDSPGVRFSWGRNLPNVISISNCTDETILSKIKNLTEDVSSGRVPEKVDKIDL
                     TVPEEQLVIELGPKIPQ"
     gene            complement(4233..5018)
                     /locus_tag="JKLPFLJI_00003"
     CDS             complement(4233..5018)
                     /locus_tag="JKLPFLJI_00003"
                     /inference="ab initio prediction:Prodigal:002006"
                     /codon_start=1
                     /transl_table=11
                     /product="hypothetical protein"
                     /protein_id="X:JKLPFLJI_00003"
                     /translation="MNWQNIKESANTIKDTIWEAALIAVEKINQGYLWLFRTASEDGV
                     SRKTLFLTYSWIGVVLFFTSFILSGNSPFITLVPFSLYELGNRDHRTEITIYVSDGER
                     QVFPVRRKVLLEDEEFRHKTMILIGEISESSYFDKTLEGGKGEHYKNLKRLPEIQYAV
                     KAIWKNGGTLILDFRKSTLQEILSGMKFRIDYTYARRMNDEEKQKEIARKKMALLDST
                     FLALEKTVFENFQDIQSVEYRLDGLSENISGMEYSLDLSHKRN"
     gene            complement(4999..6090)
                     /locus_tag="JKLPFLJI_00004"
     CDS             complement(4999..6090)
                     /locus_tag="JKLPFLJI_00004"
                     /inference="ab initio prediction:Prodigal:002006"
                     /codon_start=1
                     /transl_table=11
                     /product="hypothetical protein"
                     /protein_id="X:JKLPFLJI_00004"
                     /translation="MAKNQIYLWGLILFLLSLWNLEAKVSISTQSSKRYVRFEDVQRE
                     FPSLKSTFNPATFVGSIQHPSGEVRFRVGSSFYTFNQTIEKISVPILYKEKDFLIPPE
                     IVEALFVQLMPEDVRYEYKENVLELEVLPSAEKLEVKTILIDAGHGGKDPGTLSNDGT
                     NEKSVALQVAKILQKFFEKVYPTINIVLTRADDTFIELERRSEIANRELKKNGSTLFI
                     SLHCNSSINEEVNGFEIYYLSQTPSTESARETALLENKILKAKGSPVVKKIQAGMMSS
                     LIQRRSRILARSLESEMKKKLQPQILSRGVKKADFSVLRGSLMPAVLVEMGYLSHEKE
                     SKLLQSKSLQVKIAKSIVEGIRGYELAKH"
     gene            complement(6057..7679)
                     /gene="rhlB"
                     /locus_tag="JKLPFLJI_00005"
     CDS             complement(6057..7679)
                     /gene="rhlB"
                     /locus_tag="JKLPFLJI_00005"
                     /EC_number="3.6.4.13"
                     /inference="ab initio prediction:Prodigal:002006"
                     /inference="protein motif:HAMAP:MF_00661"
                     /codon_start=1
                     /transl_table=11
                     /product="ATP-dependent RNA helicase RhlB"
                     /protein_id="X:JKLPFLJI_00005"
                     /translation="MKFEELSIHPKLLSAIQEIGYTELTPIQEKSIPHGLEGKDITGL
                     AQTGTGKTVAFLIPVIHNILTKGIQGIAALVLAPTRELTMQIAEEAKKLLKHSEGIRS
                     VPIIGGTDYKSQNKDLEGLNGIIVATPGRLIDMIKSGSIDISNVEFFVLDEADRMLDM
                     GFIQDIRWLLHKCKNRKQTLLYSATLSVEVMRLAYRFLNEPVEIQINPEKIITERIDQ
                     KIVHLGREEKIPYMTNLIINSKEEGQGIIFTNYKANIPKIVYTLRKYGVPVTGISSEL
                     DQKKRLRLLRDFKSGKYRYMVATDVASRGIDVENIDIVYNYDLPQDTENYVHRIGRTA
                     RAGRKGKAIGFCSESDYVELEKIEKYLKQKIEILEVNEEYIQFPAGDFQSFIGGDSYD
                     REKETHFKQNGKRPHDNDRAPHKHDRNRKRDKRHTSHTHSTAKDSHKKKPAAAIQEAE
                     LFLQKADSVLSSEPKGKKSAKDQHRFQNKDKQSRTGRGAQNSRNQNKNQQFGKQYDKN
                     KRNLFDINDTVKEDTKKKKVSIWQKIKSIFGG"
     gene            complement(7676..8479)
                     /locus_tag="JKLPFLJI_00006"
     CDS             complement(7676..8479)
                     /locus_tag="JKLPFLJI_00006"
                     /inference="ab initio prediction:Prodigal:002006"
                     /codon_start=1
                     /transl_table=11
                     /product="hypothetical protein"
                     /protein_id="X:JKLPFLJI_00006"
                     /translation="MYPKLELVPHPQYPEQYQICKRTGVCYYKLAKSREYKDSYFLEE
                     YKNQYQKTYYEDETSLRILAQRRLKIIRKFQDPMRATLFELGSAAGFFLDEARKEGYQ
                     VTGLEISPAEAQYSQKTLGLEVFCASFLEENVLQGRIFDVVSAFFVIEHFPDADFVFE
                     KLTNLVKPGGFLFLGLPSLYGPTFQTNPEEWFRTHPSDHFWDYSPGSLKKMLKGYGFK
                     TEYRKPMSYHPSRDRGWRGKTLNHRLFTYLSDLACYGDTFHLIAQKQHT"
     gene            8598..9065
                     /locus_tag="JKLPFLJI_00007"
     CDS             8598..9065
                     /locus_tag="JKLPFLJI_00007"
                     /inference="ab initio prediction:Prodigal:002006"
                     /codon_start=1
                     /transl_table=11
                     /product="hypothetical protein"
                     /protein_id="X:JKLPFLJI_00007"
                     /translation="MNILNKIESLGYKLPPPPQAIAAYIPANRSGNLVFTSGQLPLKE
                     GQLILSGKLGEDLSIEDVKEATIQASLNAIAAASTVCGDPDKIIKVIKVGVFVASSPN
                     FWEHHLVANHSSNFFLSVFGETGRHARFAVGVSSLPLNAPVEVEVTFQVEDVS"
     gene            9055..9561
                     /locus_tag="JKLPFLJI_00008"
     CDS             9055..9561
                     /locus_tag="JKLPFLJI_00008"
                     /inference="ab initio prediction:Prodigal:002006"
                     /codon_start=1
                     /transl_table=11
                     /product="hypothetical protein"
                     /protein_id="X:JKLPFLJI_00008"
                     /translation="MFRNLWKDIQWSFRSVPLVLKEWLTFYLSFSGRFQEFWKEKSMS
                     EKGLFITLTLQLLFSLSTWIEYTINLGGEETEGLRVSSNFYFIFLSAGVFFFGSFWRS
                     HWLDIFLLSVQFLLGLGALVGIFFPESFFVNFLNTTDYVFSWKFYAFLFAWGFTTLFS
                     LRLLFEKD"
     gene            complement(10287..11081)
                     /locus_tag="JKLPFLJI_00009"
     CDS             complement(10287..11081)
                     /locus_tag="JKLPFLJI_00009"
                     /inference="ab initio prediction:Prodigal:002006"
                     /codon_start=1
                     /transl_table=11
                     /product="hypothetical protein"
                     /protein_id="X:JKLPFLJI_00009"
                     /translation="MKLILTFANKFRKRILTLIQSLRFFLKLALIVFGVSSCVYADTT
                     PSKVNEIALPSESTRVRFKKNSFSDFVQNLPLKSDRTLWTYKKENIIRRYDTIAILDV
                     PLLFQSDLEQCADYTMRIWAEYHKQNNHLNRLYLFDYNGNQKFFSKSGLSYFSFLRKA
                     FASSNSYSIKKGGKIISETDLKPGDLFVQNETGGIGHVSMILDLAENRKGEKFFLIGF
                     SFMPAQEMHIERAPKEFGSRGWFTYSGFISHLKESYPYGHSVLRRF"
     gene            complement(12232..13719)
                     /gene="pepA"
                     /locus_tag="JKLPFLJI_00010"
     CDS             complement(12232..13719)
                     /gene="pepA"
                     /locus_tag="JKLPFLJI_00010"
                     /EC_number="3.4.11.1"
                     /inference="ab initio prediction:Prodigal:002006"
                     /inference="similar to AA sequence:UniProtKB:O86436"
                     /codon_start=1
                     /transl_table=11
                     /product="Cytosol aminopeptidase"
                     /protein_id="X:JKLPFLJI_00010"
                     /db_xref="COG:COG0260"
                     /translation="MKLDKNKIQISIGKNPSKTFYKLQLLLKDYFPENLKTKFSFQTA
                     SGIFTGENGQIFTDEVEKIIYLGLGETSKIKTRGVAQHFFQFGEKLKKWEGVGLEIHL
                     PKVLTNSLSADLVVYQIVNSLEQGAYAINVLAKEYKENSKKIGNVSFILQDAAKLKEA
                     EKGLKRGKIVSRYINGVRHIAHLPANHFTPEEFVSRSKEIAKDNGLKITVFDEPQLKK
                     EKMGGILSVCEGSDKKAKMILLEYTPVKPITKKKLAIIGKGLTFDSGGISIKLAQDMH
                     EMKYDMCGAATAIHAIGAIAELGLGVPVIAAIGVAENMPDAAAIKPGDVYTAYNGITV
                     EVQNTDAEGRLVLGDVLSYVGKKFKPDYMLDLATLTGAIIISLGHEAAGVMSNSDVLT
                     NLLKEASISSDERIWEMPLWEEYSEDLKSDIADIRNVAGRAGGSLSAAKFLERFVEPG
                     IAWAHIDIAGTAWRKKISGTQIGNGPTGYGVRLLVDLVEKIGKKK"
     gene            complement(13716..14195)
                     /gene="bcp_1"
                     /locus_tag="JKLPFLJI_00011"
     CDS             complement(13716..14195)
                     /gene="bcp_1"
                     /locus_tag="JKLPFLJI_00011"
                     /EC_number="1.11.1.15"
                     /inference="ab initio prediction:Prodigal:002006"
                     /inference="similar to AA sequence:UniProtKB:Q83CY8"
                     /codon_start=1
                     /transl_table=11
                     /product="Putative peroxiredoxin bcp"
                     /protein_id="X:JKLPFLJI_00011"
                     /db_xref="COG:COG1225"
                     /translation="MSELKTGAKAPGFSALNEKGEKVKLSDLSGPKGTVLYFYPKDQT
                     PGCTTEACDFRDNFSRIKKTGFNVVGVSKDSVKSHQKFIEKQELNFTLISDEDGKICE
                     DYGVWQMKKFMGREFMGIVRTTFLIGADGKILKVYPKVSVKGHVDEILSDIKTLEKK"
     gene            complement(16147..17358)
                     /locus_tag="JKLPFLJI_00012"
     CDS             complement(16147..17358)
                     /locus_tag="JKLPFLJI_00012"
                     /inference="ab initio prediction:Prodigal:002006"
                     /codon_start=1
                     /transl_table=11
                     /product="hypothetical protein"
                     /protein_id="X:JKLPFLJI_00012"
                     /translation="MRILFFLIWVVWFLSCTSAGRDGEVALKTVSRSFAPKQLNRTPF
                     EGFSVVLPEDADLDSAPLVRLSKSIREEGLEVRSLLILKDGKLVMERYAGGVTRNHNH
                     SVYSVTKTVTSTLLGILNFEGVLKNVDEPVMDSLRSLGNLPFPLLEGKESLRLRDVLH
                     MASGMRWSEFPEREDIRTAEDPLVIALLPEVKDKPGTKFDYSNGDSQLAAAVLENKSG
                     STLLQFAEKTLFSWLDFKDYEWYTSPSGRQTAGFGLRLRPVDMLKLGILYLNNGNYKG
                     KKILKPDWIRQAIKPGASQNYGYQLWTHQFEGKKTFMANGKGSQFVYVIPHRRMVIVV
                     TSAIWDKPINFLLDKILENVKEALDSKDKKKIPEKETRFLEEIHEASLTIGNSALWKD
                     LDEPHLVHQKK"
     gene            17544..18023
                     /locus_tag="JKLPFLJI_00013"
     CDS             17544..18023
                     /locus_tag="JKLPFLJI_00013"
                     /inference="ab initio prediction:Prodigal:002006"
                     /codon_start=1
                     /transl_table=11
                     /product="hypothetical protein"
                     /protein_id="X:JKLPFLJI_00013"
                     /translation="MDSKFVVRFFLICFFCASIITTNCFVRVDWDSPNPKKGKNAPSP
                     DAFPTAEDANLTQVERAKLIQEKKRIGLSPEGFTLIGQESKFSYENACTQLLSKCQAN
                     CMEEWYPFTSIFLPIIGYRSAKQRQCMDRCNQFCKLPSRILSGETSTTPSTPVSFPQ"
     gene            complement(18783..19385)
                     /locus_tag="JKLPFLJI_00014"
     CDS             complement(18783..19385)
                     /locus_tag="JKLPFLJI_00014"
                     /inference="ab initio prediction:Prodigal:002006"
                     /codon_start=1
                     /transl_table=11
                     /product="hypothetical protein"
                     /protein_id="X:JKLPFLJI_00014"
                     /translation="MVWHRLILVLFCFTFTNTWFLQSKENPKFKKFINFDHQGEDGEP
                     LRTEDFRTYVELSTWAIHNGMQLERDRPDVAPGAGTGILQDGLCRMIPEEGLRFYLTA
                     DPFGNDPIYVQMDLTQFTYTERPKGVKPRELKVYMNGILKTTIRFPGNDMYSSQFPVR
                     FRVDPGELIQGRMDFKLVPNAGEIGRFWGIWDVLYTSRAP"
     gene            19417..20373
                     /gene="ribF"
                     /locus_tag="JKLPFLJI_00015"
     CDS             19417..20373
                     /gene="ribF"
                     /locus_tag="JKLPFLJI_00015"
                     /inference="ab initio prediction:Prodigal:002006"
                     /inference="similar to AA sequence:UniProtKB:P0AG40"
                     /codon_start=1
                     /transl_table=11
                     /product="Bifunctional riboflavin kinase/FMN
                     adenylyltransferase"
                     /protein_id="X:JKLPFLJI_00015"
                     /db_xref="COG:COG0196"
                     /translation="MITFHTIEQAGKTIHSPCVVTLGNFDGIHLGHQALLDQVLKVSQ
                     TTGLSSCVVTYDPNPAIVLGKKAGMKILMSLEDKEEWIRQKGIDFLVVLPFNTELAEM
                     NAELFLEEILLKQLKAKNIIIGFNHCFGKQRRGNYELLKEYSEKLKYSVKKVDPVYLN
                     DTKLSSSYVRRLITEGNVKEAFHCLNRNYSISGIVVGGHKRGRDIGFPTANVKPNTDI
                     LLPGIGVYAGLTQVEGIEYPSMINIGRNPTFGINSLTLESHIFDFQKDIYDQTVRIYF
                     KEKIRDEIKFSSVETLISQLKQDEILTRNILKSTIGKNSAHF"
     gene            20470..22266
                     /locus_tag="JKLPFLJI_00016"
     CDS             20470..22266
                     /locus_tag="JKLPFLJI_00016"
                     /inference="ab initio prediction:Prodigal:002006"
                     /codon_start=1
                     /transl_table=11
                     /product="hypothetical protein"
                     /protein_id="X:JKLPFLJI_00016"
                     /translation="MNYYLFLPMIAFVANTMFIAFVYARRTKNPVIRSYLLYTIILET
                     WLFTHIFYWASPFETWTTWAFRILSITWLPVGLFYLEFVYIFSQNLNPRTQTTKSRSL
                     LGSKTFFLEVFLWFFRIGIPILYLITLFTNWIIHGTAHYYWGNENEPSPLYYFVILIF
                     VIFPSFIGLGILTKSLLTSEGEQKKQISLVLFGSTFLILASFYYEVIQIDDQGRLLSP
                     PLTSIGILVQSFLIFIAITRYGFLKINVEGLATELFRDIHDGMILIEQDRSLFFINES
                     AIKILGISNFLPSHFFPSDFLKDYQENLDHFSKEYKPVFNADCRGIELTRSNIQLTGK
                     GNGHLFILRDISEKIESREKIESIYSAFNKDLEIAKIAQTSAISTKFPESPKFKFYSH
                     FQPFELVGGDFLKALQRSDGKLDVFFADVSGHGISSAMVTGMLSISFQLAVETNPTPK
                     EALEKIQSLLLNAVLNHHVSAVYFSFDPNTKILEYSYAGHHPILVFREGKVIPLEGEG
                     RILLITSETELNNYTFQFKKGDIVFLYSDCLFEVRNASGEIFGYENFIQKMSEIPIYS
                     PSKILKTAIDLALNFNNGKLTDDLTILILEIL"
     gene            22270..24048
                     /locus_tag="JKLPFLJI_00017"
     CDS             22270..24048
                     /locus_tag="JKLPFLJI_00017"
                     /inference="ab initio prediction:Prodigal:002006"
                     /codon_start=1
                     /transl_table=11
                     /product="hypothetical protein"
                     /protein_id="X:JKLPFLJI_00017"
                     /translation="MNPYILIPFSALIINGSLFAYVSALKGKSETVTLYQRFSFILFI
                     WHISLILYWSFLPNDWPIIIFKVSSFSWIFIGCLFFEFTVRFSNSSFRFLIYLFRGLC
                     LVSFLITISTDLVVQGIIRAYWGDMIQAGPLYLPISILVTGIPTLTGSLILIFNGLRS
                     HNALLNKQFRLVAYGTIFSYLISFITTLLPRYWNTSLTFPPLSGSSALIQSICIFIAI
                     RKYGFMDLKLEHIALQLYAEIREGVILLSSKGNLIFSNLSAKKMLGISDNVSTGSNFN
                     LSDYLEGFPSDSFFERKEFINLTVKIENHPSEIIENKYLEVSSSPISLSGKNDGKVYI
                     LRDITEKKDSLDKIRKLLYRLELDLDLARDIQQMITSRNFPESSDYKLYSYFQPYVKV
                     GGDILNVIKEEDESLHILFGDVSGHGISAAMVAAMTSIAFGATTKRSDSTDKNLLFIH
                     ELLKDTITLHSFSSVYMRYIPYERKLEYTYGGHHCALLIRNKICIPVEGSGEILFTTP
                     VPYLRKYELHLTKGDRILLYSDGLFQVKNREGNPLLSQNQFLEAIRSLVVEDTNSMIR
                     SILSYSSSYGDGEILDDVTIFCLEVF"
     gene            complement(24569..25525)
                     /locus_tag="JKLPFLJI_00018"
     CDS             complement(24569..25525)
                     /locus_tag="JKLPFLJI_00018"
                     /inference="ab initio prediction:Prodigal:002006"
                     /codon_start=1
                     /transl_table=11
                     /product="hypothetical protein"
                     /protein_id="X:JKLPFLJI_00018"
                     /translation="MEIYINEHLIDSSLENEKKLGEVFGEVNKWVESKGKYLLSCTVD
                     GVEFQTSIMNDQEIESVAKMEFFVGEEMDFLVSTLTELDLYVDKVGSTLFGRDSLTEK
                     ESRELSDGIKWIGSVLDSASNLLHLKLDQIKPMGTGNTVSQILAEISSNCGSLDNTET
                     IENFLEHLRDLKLFIMDLIARTQVLDLDLPTLKEILNTFIENIGGLKEAFVKVNESYQ
                     SGKDEVAIELLTQSISQINVLLTSFITLKLKKPDLDFSEIEINGIGFEEKTGELNEIL
                     ASIAVALEEKDIIRAGDSIEYELPGTLDEILPFLKLIREKIS"
     gene            complement(25543..27462)
                     /locus_tag="JKLPFLJI_00019"
     CDS             complement(25543..27462)
                     /locus_tag="JKLPFLJI_00019"
                     /inference="ab initio prediction:Prodigal:002006"
                     /codon_start=1
                     /transl_table=11
                     /product="hypothetical protein"
                     /protein_id="X:JKLPFLJI_00019"
                     /translation="MPAFTIPGLSSGQDTNLIVKKLVELEAKPIRRLEQQNSFNKAQS
                     KAWNDLKTVTTDLQEKTRALISFTAPFAMKSIVSEPEGIISGDASRSASSGKRRIEIK
                     ELATSHQISGEKTDVNKQIPAGKFKIFSGDSEKEIEFSGGTIRDLASSIKVSAAGLVN
                     TGLVKVDGDNYVLTLTATFSGKDRKLKFEDSNGVLQAANLVGATEPADPPKELNFLPE
                     KDQIQIFQPEKYGISSDSKPVFKEESGKKWMEIASVASFQFGIPTTEFKKNTKIELAT
                     STEFAPEEKIELGILYKENDKEKMIFETASKENGKVVLNLKNFPSGQKVHKILLANSS
                     GKTIILDSFHIIIPGEFKGAKPSKEIAEAKDAVFLVDGIEVNRPKNEGLTDVLDGVSL
                     NLHKKTEGPVNIDIKTDSDKGIEMIKEFVAAYNTVLKFSKESTAVDKNSTVRDGKEEG
                     GEIGQSFWEGKTKTGLLSGEHTVIRLIAGMKTVASSSYPVSGENSVRMLSDIGINTGK
                     VGSKWADIQDGFLILDEDKLRSKLAENPDSVRNLFAIDTNSDARMDTGVGVDLLEHIK
                     PYTQYAGGLVSGKVKMLEEQVADNNKKIKEFENHLVSYEKKLKSKFLYMEQGVGKNKA
                     VGAYLNNNLKGARNE"
     gene            28044..28760
                     /gene="glpF"
                     /locus_tag="JKLPFLJI_00020"
     CDS             28044..28760
                     /gene="glpF"
                     /locus_tag="JKLPFLJI_00020"
                     /inference="ab initio prediction:Prodigal:002006"
                     /inference="similar to AA sequence:UniProtKB:P18156"
                     /codon_start=1
                     /transl_table=11
                     /product="Glycerol uptake facilitator protein"
                     /protein_id="X:JKLPFLJI_00020"
                     /db_xref="COG:COG0580"
                     /translation="MGSPILGEFLGTFVLILLGNGVVAGVLLEKSKSKDGGWIVITAG
                     WAFAVMIGVFVSNAFGSLDAHLNPAVTLAFAIQSGDYTKLIFYIPAQIAGAFLGAVFN
                     YLHYLPHWKETKDPGKILAVFSTEPAISHNVYNFFSEFLGTFLLILGIVSIFSPKLQG
                     LSVHFGTFLVGILVWSIGLSMGGTTGYAINPARDLGPRLAHFILPIAGKGTSNWKYAW
                     LPVFAPLSGAACAGILIRFL"
     gene            29886..31079
                     /locus_tag="JKLPFLJI_00021"
     CDS             29886..31079
                     /locus_tag="JKLPFLJI_00021"
                     /inference="ab initio prediction:Prodigal:002006"
                     /codon_start=1
                     /transl_table=11
                     /product="hypothetical protein"
                     /protein_id="X:JKLPFLJI_00021"
                     /translation="MRNIIFIFISFTSYNLSADIPDLKGECKPKEWICILTRNENNKI
                     EFYVQNRTPSGEYPFSVNFYFTSLENFESDVTLPYRFISRGSSEPKKILTISPIDIYK
                     SSSYSSQIYVRAGDNNAPKENMIPYRLPFESTSRVGQGYKGKFTHAGTIPYALDFVLP
                     EGSSVLAAKGGLVIAKEDKYQSGGIHPSFKDKANFIQILHKDGSIAEYAHLKYKSVFV
                     QIGQIIQTGDKIALSGNTGFSSAPHLHFHVLRPSIDFQTLESFPTSFETDEGVLDELK
                     TGTAYWNPSKVLPAGKIFFEEDLKICSDLVQKKLLDCEEKLNPQKRAILALEVKKPGK
                     YDLKVEVCNPNFVCKRIDWILQPEWKSSIFYLDWNLFPEQMTGNYRIQVINDIEIIKT
                     WVVER"
     gene            32429..34567
                     /gene="ppk"
                     /locus_tag="JKLPFLJI_00022"
     CDS             32429..34567
                     /gene="ppk"
                     /locus_tag="JKLPFLJI_00022"
                     /EC_number="2.7.4.1"
                     /inference="ab initio prediction:Prodigal:002006"
                     /inference="similar to AA sequence:UniProtKB:P0DP45"
                     /codon_start=1
                     /transl_table=11
                     /product="Polyphosphate kinase"
                     /protein_id="X:JKLPFLJI_00022"
                     /translation="MSKSKVQGQTPAITNQNESSNGSQPEIHLNNPNIFFDRELSWID
                     FNRRVLEEANDPENPLLERLKFLSITETNLDEFYMVRVAGLRNLVKEGNDERSLNGDS
                     ASEILSDLSDKVRVFVREEYETFARTLEELKVAGIHLILNPEELTIEEIKQIQNYYQE
                     DVSPILTPLAIDTAHPFPHILNKSLNLAMVLSTDDEKTGGKKDLFAVVQVPSVLPRFL
                     QLKGKGEERRFFPLEEIIKLHVDDLFYGMTVREIYPFRIIRDADISIDEEKSVKDLLI
                     TMKDELRNRIWGDAVRMDIHQGTSPFIKNTLRELLELQDNEVFDVASILNINDAMFFY
                     GLDHTSKLKYPFFQQKTTLKFETPEKIFEAIKKKDRLLHHPYQSFSAIEDLLRISSED
                     PKVLGIKMTLYRTSGDSPIIQYLGEAAENGKQVTVLVELKARFDEERNIKWAQKLEAR
                     GVHVVYGVVGLKIHCKMLMIVRKEDDHLVRYVHLGTGNYNSTTSKYYTDLSFFTVNKQ
                     ITEDVATIFNTITSYAKMPTLNLLSASPHNLKSTFISLIDKEKENALSGKPARIIFKM
                     NSLVDPHIILSLYKASQAGVKVDLIIRGICCLKPGLKGISENITVLSIVGRFLEHTRI
                     YYFHSGGFESVFLASADCMPRNFERRIEVLFPIIESKNKERIKKILDVQLRDNVKARF
                     LRPDGHYVKKILEKDEKPVDSQIERMTFAE"
     gene            34578..36002
                     /locus_tag="JKLPFLJI_00023"
     CDS             34578..36002
                     /locus_tag="JKLPFLJI_00023"
                     /EC_number="1.-.-.-"
                     /inference="ab initio prediction:Prodigal:002006"
                     /inference="similar to AA sequence:UniProtKB:P9WIT1"
                     /codon_start=1
                     /transl_table=11
                     /product="putative FAD-linked oxidoreductase"
                     /protein_id="X:JKLPFLJI_00023"
                     /db_xref="COG:COG0277"
                     /translation="MSMTTNFTINKSELKSLIGPGKIFFRDDPEFDETTFLSFGTDRT
                     KVYQPDFDILAFPTTTEEVAKIIKYAYEKEISIVPSGGRTGYAGGAIAKNKELVLSLS
                     KMDKVLDFDPFFGSIKVQAGMITKNLHKEAEEKNFYFPVDFASTGSSQIGGNIATNAG
                     GVRVVHYGLIRQWVLGLTVVTGTGEILEFNGEVLKNNTGYDLKQLFIGSEGTLGVITE
                     ATLKLTTKPLDSRVLLVAVSDFASILSLFQETHLVKVPLLAFEFFTEYCLGKVKSHLG
                     IPDPFQSPSPYYVLMEFEIADESDDEKLFGFLETITEKGLIVDGSLAQNSRQSETFWK
                     YREGISESISIEYTVHKNDISLPLRNMEPFLVDMKSLLNGKYPGFEIALFGHVGDGNL
                     HLNIVKPKDLSNEDFFKKCKEVDPDMFRLLQKYHGSISAEHGIGLLKKDFLHFSRTQA
                     EIILMKEIKKSMDPKNIMNPGKVF"
     gene            36002..37585
                     /locus_tag="JKLPFLJI_00024"
     CDS             36002..37585
                     /locus_tag="JKLPFLJI_00024"
                     /inference="ab initio prediction:Prodigal:002006"
                     /codon_start=1
                     /transl_table=11
                     /product="hypothetical protein"
                     /protein_id="X:JKLPFLJI_00024"
                     /translation="MISTNGSSGKKPSKRKKKIQSEHRIVMRSLTLDDYADVKEIMDI
                     VFPEFDGAWKKNQFVSQITKFPEGQICIEDNGKVVGAAISQIVKWSDYGDNHTYEEIV
                     GKGDLKNHNENGDSLYGVDIFVHPEYRGLRLGRRLYDARKELCEKLNLERIVVGAWMP
                     GYENYEDSMTPAQYIEKVRDKEIYDPVLSFQLANGFHVRKLKRGYFGNTKGYSSYAVL
                     LEWLNIYYEKEEITLIGGHKTVVRVGVVQMQMRPVAGIEELMHQVEFFVDTVAGYNVD
                     FVLFPEFFNASLLARYNDRSPSDAMRALSSHTENIIEKMVELAVSYNVNIISGSMPEY
                     RDNTLHNVSYLCRRDGTYEEQYKLHITPDEDFYWGVKGGYNLSVFNTDACKIGILICF
                     DVEFPELPRFLADQGMDILFVPFYTDTKNGYNRVRHCAMARAIENECYVVISGSVGAL
                     PHVENMDIQYAQSAVFTPSDFAFPHDCVAAESVPNTEMTLIADLDLDLLKELRKKGSV
                     RNLSNRRKDLYELKWVYES"
     gene            37567..37914
                     /locus_tag="JKLPFLJI_00025"
     CDS             37567..37914
                     /locus_tag="JKLPFLJI_00025"
                     /inference="ab initio prediction:Prodigal:002006"
                     /codon_start=1
                     /transl_table=11
                     /product="hypothetical protein"
                     /protein_id="X:JKLPFLJI_00025"
                     /translation="MGLRIMKFFSILTILIWLVFAGLQWNDPDPWLWISIYMSVVVLY
                     AGFIIYPTKMKIWFHVSWILSVLFLAGTIFAATLIQNFSFDDEVTRETGGLILSTIWS
                     GILGYWIYKKNPN"
     gene            38890..41355
                     /gene="fecA"
                     /locus_tag="JKLPFLJI_00026"
     CDS             38890..41355
                     /gene="fecA"
                     /locus_tag="JKLPFLJI_00026"
                     /inference="ab initio prediction:Prodigal:002006"
                     /inference="similar to AA sequence:UniProtKB:P13036"
                     /codon_start=1
                     /transl_table=11
                     /product="Fe(3+) dicitrate transport protein FecA"
                     /protein_id="X:JKLPFLJI_00026"
                     /db_xref="COG:COG4772"
                     /translation="MKHRSALPLCIFLFLLFSWEVPAESEETNKPILSETSSNGEETE
                     KEKWNQGTISVIGKRKTDLKRIPGSATVIEKEFLEQTKPVDSMEVLRRIPGASIRYQD
                     TGLILNLGFRGVNNDLGRKVLILEDGVFTSLNPYSAPEQYYTPNIDRMERIEVVKGSG
                     AILFGPSTIGGVVNFITKRPPKDPVLSVSVQGGSYGFFSSQVSYGGTFGNTGIDISIL
                     RKQGDGFREHQSFRIHEFSFKSVTNLNEKHTLTSKFLATAQDANMTYLGLTTAQFWNH
                     SSSNFAEQDNRKLERYSGDIGHEWKLTDHSKLVTKVYSAYTERNWARQNYLRNTGSNF
                     NTIPSNVIKSYDTEPFVNRPGDTVYMLDSVGHRNRSYRFVGAESRYQQDYQFLGIKNQ
                     LDAGLRYHYETADIKYLDGPPTPDYAIFGNGFNNPPTGVASSEYSLAKSGNVRDHEVN
                     NTKSLAGFAQNSFQFQNRFSVIPGIRYEMFTQNRTILRQQTIDPVTNQPDPNSPSQEV
                     DKGSKHTYHVVIPGLGLTYDIRKNANWFKDLTWFAGAHKGFSPPRYQDALNNSGIVNR
                     IDPEYSYNYETGFRGDITKYLNAQITYFNLNYINQIIITSSTSGNDSASSAKNGGRTY
                     SRGVETNVTFDPAQLFDSSFKLPIDLIYTRADARMNQYSIDTSKITADQSLLDFVVTQ
                     KDKNGNYVPYVSKDTATLAIGFIHPKGFYARVEYQYFSSQYHDDSNTRTVYWADSITD
                     PLGKKVLQYLNITSNSSGETGVIPAYELINCSLGYKDPIKRWSLFITGKNLADVRYIS
                     GRLPEGIQVGPFRQINVGATFEL"
     gene            41795..43114
                     /locus_tag="JKLPFLJI_00027"
     CDS             41795..43114
                     /locus_tag="JKLPFLJI_00027"
                     /inference="ab initio prediction:Prodigal:002006"
                     /codon_start=1
                     /transl_table=11
                     /product="hypothetical protein"
                     /protein_id="X:JKLPFLJI_00027"
                     /translation="MNLKKITHYLLLWIVVSFLFSNCKSEANNDSERLALLMTLFQPT
                     ATRAQVVDRYLQLGYESYDQSYKDAVAFQTAVTAFAANNNPTAADHINLKNLYVVARA
                     SYLTTEAFRFSSGPIDNVDILGCGSNADGSGDEECEGLINGWPLDESAIDNYINNNAG
                     QPTYAAILATNGDANANHADDGDDETALTVGWHAIEYILWGQDLFNGGVNQISGQRTV
                     AELTGASPATVEGRRRTYMKAVTDGLVLQLKLIRDQFEDGARYSDGLKSNPDAAVTYI
                     FQGLGKFIAGEWGGERLTGTFGGQQEEEHSCFSDTTKADFYYNAQSVLNIWNGSYELK
                     KGTVTSTGPGLKNLFGTFNVPGIGFQATAARDTFCINLSEQTADPNYTTSCKPGSLTG
                     RYDQIIRNTDNEYQILFDVQKFIGDKMKKTITDAAKTIGISITDFSI"
     gene            43146..44657
                     /locus_tag="JKLPFLJI_00028"
     CDS             43146..44657
                     /locus_tag="JKLPFLJI_00028"
                     /inference="ab initio prediction:Prodigal:002006"
                     /codon_start=1
                     /transl_table=11
                     /product="hypothetical protein"
                     /protein_id="X:JKLPFLJI_00028"
                     /translation="MKIKRSSTRGILIPRKISVYSKIQIGFLIGILFCLLTQCNLKIF
                     DHKKNNDQELAIMLLLLAYMDPGEQYSGGYTTTFDTTVNAFDLAASNLREGGNIEFQG
                     GNSFFNRTWVQGGNSASDGLGPVFNSTACNGCHVKDGRGTPPPDGSNVFSTMLIRVSK
                     DGKDPTTGGPVGLDNYGLQINNRGIPGVQAEATTTVNFAEEPGSFPDGETYSLRRPTF
                     TISNWNFGAPALVHQSPRTSPMIPGLGLLEAIPESTILSFADENDSDGDGISGKPNLV
                     WDAKLQKKVLGRFGWKANEPTLFQQNQGAFLGDIGITSPLFPNQNCVGAQAACFAAPA
                     GNNGNPEGTEISNRTAELVTFYTKLLGVPGRRNWTQPDVVRGKEIFSQIGCNACHKPH
                     IFTGYSEGFPEISFQHIKPYTDLLLHDMGPDLADNREDFEASGTEWRTPPLWGTGLIQ
                     KVNGHNHLLHDGRARGHKEAILWHGGEALTSRNKFVNLPKDDRDKLILFLESL"
     gene            44654..45868
                     /locus_tag="JKLPFLJI_00029"
     CDS             44654..45868
                     /locus_tag="JKLPFLJI_00029"
                     /inference="ab initio prediction:Prodigal:002006"
                     /codon_start=1
                     /transl_table=11
                     /product="hypothetical protein"
                     /protein_id="X:JKLPFLJI_00029"
                     /translation="MRILEFTNMSFRKAWFLKRITVFFLSLAVLLPGIRCQDLGKITG
                     TEILLVALFANASTGEFLNYTANQVAIPQFKRLLSATDELKTSASAYQANQNDNTLSD
                     LQSKWLVARKLFKQSEIFYINRSYFPSNYFHRLDGYILNENSRPTPNDLTVAAATNPS
                     ISTVDSYPLTRKGFAALEYFIFDDGNGVHTLAAINVANGNAGRRAYIVSLANVIQLDA
                     QRLLNSWSPSSGNFAEELASGQGSFGGIKDAIDSFINGLVQLEYTNQDVRVGVPAGLT
                     VSGTTQYPTKLESVYSDTAYQDLLSSLEGLELVYFGNPGDREAKSLSYLVQFQNSALD
                     ARVKTKISTLKSLIQGRIDASATLKSDLVTNLSFVNTEIYSRFRELRIIFATEIIGIL
                     GANALPSNSDGD"
     gene            complement(46516..46878)
                     /locus_tag="JKLPFLJI_00030"
     CDS             complement(46516..46878)
                     /locus_tag="JKLPFLJI_00030"
                     /inference="ab initio prediction:Prodigal:002006"
                     /codon_start=1
                     /transl_table=11
                     /product="hypothetical protein"
                     /protein_id="X:JKLPFLJI_00030"
                     /translation="MSESILEILKGKKCDSCGFQTVETIIACTHCGNSKISEIQFSGK
                     GKIYTYTVVYVGFGHLSKRVPYVLAVVELEEGIKTIGILEGEVSGIPVTESVKIDLPV
                     RFQRDEPGSGFIFNVSLV"
     gene            complement(48015..48647)
                     /locus_tag="JKLPFLJI_00031"
     CDS             complement(48015..48647)
                     /locus_tag="JKLPFLJI_00031"
                     /inference="ab initio prediction:Prodigal:002006"
                     /codon_start=1
                     /transl_table=11
                     /product="hypothetical protein"
                     /protein_id="X:JKLPFLJI_00031"
                     /translation="MYSKNIILCLFIFCLLYCFGDKLEEPSEDFYIRYLFLTTASFPC
                     SSQNYTSPWSFADPPGDLKAGFLNKPGEGLDYLDLISGNIQDNATNVTFNLTLGSIPN
                     KITLSEDVEIIEPEYEWSYLFKGENLLKIGIVSIGGATREIPFQNLDVLVWRNLNFIG
                     GCGNLNVRDSSVTWSCEKNTIPQLIEIAESKFISVEVNARNNGIRYFDCL"
     gene            complement(48647..49372)
                     /locus_tag="JKLPFLJI_00032"
     CDS             complement(48647..49372)
                     /locus_tag="JKLPFLJI_00032"
                     /inference="ab initio prediction:Prodigal:002006"
                     /codon_start=1
                     /transl_table=11
                     /product="hypothetical protein"
                     /protein_id="X:JKLPFLJI_00032"
                     /translation="MLVIPKQIRPLYLFIFSILFIFCIQENESNPSLQLVLVQSQLQV
                     LAKYEIPEIRACLVNTLVFGKMVTTCYEIEKEFCNLDFFNNIKTPVVLQNRRDDLTFI
                     SINFPNCASGTAPLFLKYSNLQTPASMIWKDSFGFDGANVESQFQFTNQSSCKDLKLE
                     TAPFITGGFSRLLNSMELSQLDGVEAELALIPATSAACMNDLNLNTGLISLTQGIKSG
                     ALLKGISCAYQSGSGFSICPWSL"
     gene            complement(49363..50787)
                     /locus_tag="JKLPFLJI_00033"
     CDS             complement(49363..50787)
                     /locus_tag="JKLPFLJI_00033"
                     /inference="ab initio prediction:Prodigal:002006"
                     /codon_start=1
                     /transl_table=11
                     /product="hypothetical protein"
                     /protein_id="X:JKLPFLJI_00033"
                     /translation="MKIFNKKQTFIIGLLLSLSYPIFADKNSFKFWFPDTNHTYDHLV
                     KDTNCNTQFNNNDPESFEPNKTFLTMYGDSLGDFIDEPAYGYFGWDQYLTLMNFSVEW
                     NVQNLAIGGYTTKSIYDFITACTDRYERRINFKTAPNVAFEIGGNDFWRNALLLTAMP
                     WKFSSVVGRVAFNTKSILYQLRNPRRNKDILVMGNFPNLSYSPTLGNMNQYFSPMATQ
                     PDSGFSYNMSQLQSEQKNAMREEEEAAVLALLPPTGWITLLYMPIDLDRLHTEFVESI
                     LYIKETYNRVIVNLEIQTGIEELDRLRTQIKNAGTSPTMQDDWYSLWLHRVKNNVSMV
                     TSLGMYFSQGAIEQAVQEVNGRYGKVHFLPLYHLFIRKRDCFEFGQCWVANPWLYQDQ
                     IGHLNYIGYTVWAGALSSKVIELDWHNSLRNGPPHYNGAVSIPGDDTVVVALPEEQPP
                     QNVEVEEWPIDFWILVCIFTGKCW"
     gene            complement(50805..51341)
                     /locus_tag="JKLPFLJI_00034"
     CDS             complement(50805..51341)
                     /locus_tag="JKLPFLJI_00034"
                     /inference="ab initio prediction:Prodigal:002006"
                     /codon_start=1
                     /transl_table=11
                     /product="hypothetical protein"
                     /protein_id="X:JKLPFLJI_00034"
                     /translation="MLKKILYLILISYLNLYCDYLQGTSTSDYHNEFMLEYSIFFILP
                     NLDLNQYCPPTEEIPILEPGTYTRYMSEGDTYIFDNRARFQQSAPSGERRYFTFTIQE
                     NPGQEMKLTTPECGNSSDEFKADDDSGLPGQFETLSIALLTPPLPVKRFRFFTKLKAV
                     TGSGIITFTTPSAPDPPQ"
     gene            complement(51375..51917)
                     /locus_tag="JKLPFLJI_00035"
     CDS             complement(51375..51917)
                     /locus_tag="JKLPFLJI_00035"
                     /inference="ab initio prediction:Prodigal:002006"
                     /codon_start=1
                     /transl_table=11
                     /product="hypothetical protein"
                     /protein_id="X:JKLPFLJI_00035"
                     /translation="MLKKILYLILISYLNLYCDYSQGTSTSDYYNEFMLEYSIFFILP
                     NLDLNQYCPPTEEIPILEPGTYTRYMSEGDTYIFDNRARFQQSAPAGEERIFTFIIQE
                     NPGQEVRLTTPKCGTSSIEFKADNDSGLPGQLENVFISLQTPPLPPQRSDFFIKLTTI
                     FGQGNVTFTTPASPDFKDAH"
     gene            complement(51972..52640)
                     /locus_tag="JKLPFLJI_00036"
     CDS             complement(51972..52640)
                     /locus_tag="JKLPFLJI_00036"
                     /inference="ab initio prediction:Prodigal:002006"
                     /codon_start=1
                     /transl_table=11
                     /product="hypothetical protein"
                     /protein_id="X:JKLPFLJI_00036"
                     /translation="MNQIRSTYFKILEYSIIVFIGVLGCIKPSSGKFPPLFLSSVTPY
                     TPADLGIETPVADSPLATLPAISDKERESIEEAFRLMNENGQLDQKFVKESSIASRDL
                     LFNRPLSDAELEAKVEAELKGQSYPTPTYGTEQQILLQESQAADVFYDRVETDLPNMT
                     VPQLIKVRENFTLSLVMIRFMIDYGNTPNGIPASFLIMAREKAVAIRQKVNLELIKRG
                     VKSL"
     gene            complement(52652..53377)
                     /locus_tag="JKLPFLJI_00037"
     CDS             complement(52652..53377)
                     /locus_tag="JKLPFLJI_00037"
                     /inference="ab initio prediction:Prodigal:002006"
                     /codon_start=1
                     /transl_table=11
                     /product="hypothetical protein"
                     /protein_id="X:JKLPFLJI_00037"
                     /translation="MVLKKLVRILFVFLVGSTTTSLFSENQASGEIQYRKGILLLNNG
                     PALFGEVGEFQGFYFIRNSKIGKKVPKDQVIDFVSEEYYNKIKYSSALKSAFRSLVFF
                     NASADKQWRGFPQDNSPTDGRLEDFFTLWIKIGLLLLTAAAYADADERNHSLKNAYSG
                     FNGREKHAFQNSYARYQILGGITIGFFTFTTIKAYVRFGKNDHYKDLQIQGRELRPFG
                     ETLDPRTSVWGTSNIQFAFTLYF"
     gene            complement(53368..53694)
                     /locus_tag="JKLPFLJI_00038"
     CDS             complement(53368..53694)
                     /locus_tag="JKLPFLJI_00038"
                     /inference="ab initio prediction:Prodigal:002006"
                     /codon_start=1
                     /transl_table=11
                     /product="hypothetical protein"
                     /protein_id="X:JKLPFLJI_00038"
                     /translation="MKKRIILILFGISVFCNLLFVYQVFKKFSKPEAIATKPDCRKEV
                     EDKREFYSVVRILPHPPDFLEGRSLRFLSYTTRKENGRKWILFKEKISNGQKETKVDA
                     EAVRWF"
     gene            complement(55004..55771)
                     /gene="fabG_1"
                     /locus_tag="JKLPFLJI_00039"
     CDS             complement(55004..55771)
                     /gene="fabG_1"
                     /locus_tag="JKLPFLJI_00039"
                     /EC_number="1.1.1.100"
                     /inference="ab initio prediction:Prodigal:002006"
                     /inference="similar to AA sequence:UniProtKB:O67610"
                     /codon_start=1
                     /transl_table=11
                     /product="3-oxoacyl-[acyl-carrier-protein] reductase FabG"
                     /protein_id="X:JKLPFLJI_00039"
                     /translation="MSKQFEGKVALVTGAASPRGLGRAIANTIAKEGGDIVLVDLNKE
                     QIEQAAADVAKEFGVKTLGLSCNVTKPEDCDSVIAGVKEKFGKLDFLVNNAGVLKDNL
                     FIRMSEQEFDFVLDVNLKGVFLMTKYASKLLLKAESGRIVNISSVSGLTGQPGQANYS
                     SSKAGVIALTKVAAREFAGRNVLVNAVCPGYVQTDMTASLPEEVQKKLTDPAFIPLRR
                     PGTQQEIANAVKFFLSDQSNYITGTYLRVDGGAAIGM"
     gene            55934..56641
                     /locus_tag="JKLPFLJI_00040"
     CDS             55934..56641
                     /locus_tag="JKLPFLJI_00040"
                     /inference="ab initio prediction:Prodigal:002006"
                     /codon_start=1
                     /transl_table=11
                     /product="hypothetical protein"
                     /protein_id="X:JKLPFLJI_00040"
                     /translation="MQSSYNRPLEMIGPIEAVYIPGNPETYTVILFHGYGANAYDLSP
                     LSAYLDLPDGTNWLFPNGILEIPVMPGYNGRAWFPIDMEALQRAMTTGGYRDFSDRYP
                     AGLESAREKAMEMIRILGVPMNKIILGGFSQGAMLATDITLHSEIAPAGLMILSGTLI
                     SETDWKRLAEKKKDYRFFQSHGRMDPVLGYPASKKLEQLLIGAGWKGEMIAFQGGHEI
                     PDVVLKGMNLYLRNITG"
     gene            56638..57312
                     /locus_tag="JKLPFLJI_00041"
     CDS             56638..57312
                     /locus_tag="JKLPFLJI_00041"
                     /inference="ab initio prediction:Prodigal:002006"
                     /codon_start=1
                     /transl_table=11
                     /product="hypothetical protein"
                     /protein_id="X:JKLPFLJI_00041"
                     /translation="MTKLIEKYIALKNKYRNYDTKEALKRMQAFRIVLKELGEKGFHT
                     GVEILGSINFGIVETASDIDCILLHYCDLHKDVECPEYCPNFLFETEEIKTSLRKRLN
                     DENLQVEFLDCINLRMVEKAMEQKENLKDSDLLKRLMFYRTIGRPVNRPLFIPYCEKL
                     EENEEFIQEILDWGSEALEDYLKTSRHRFSFSKYNERIESSGLQLPPGLKEELKSYLD
                     EVPENN"
     gene            57683..57808
                     /locus_tag="JKLPFLJI_00042"
     CDS             57683..57808
                     /locus_tag="JKLPFLJI_00042"
                     /inference="ab initio prediction:Prodigal:002006"
                     /codon_start=1
                     /transl_table=11
                     /product="hypothetical protein"
                     /protein_id="X:JKLPFLJI_00042"
                     /translation="MIQLHLSTNTGNRLCNSYTNHNTLKRAEEWENFYKNLDSPS"
     gene            57857..57982
                     /locus_tag="JKLPFLJI_00043"
     CDS             57857..57982
                     /locus_tag="JKLPFLJI_00043"
                     /inference="ab initio prediction:Prodigal:002006"
                     /codon_start=1
                     /transl_table=11
                     /product="hypothetical protein"
                     /protein_id="X:JKLPFLJI_00043"
                     /translation="MKSQTYAKIGSRIVTKNAFLFWENGYFSDTYQKGTDTIQIL"
     gene            complement(58661..59332)
                     /locus_tag="JKLPFLJI_00044"
     CDS             complement(58661..59332)
                     /locus_tag="JKLPFLJI_00044"
                     /EC_number="3.4.11.18"
                     /inference="ab initio prediction:Prodigal:002006"
                     /inference="protein motif:HAMAP:MF_01974"
                     /codon_start=1
                     /transl_table=11
                     /product="Methionine aminopeptidase 1, mitochondrial"
                     /protein_id="X:JKLPFLJI_00044"
                     /translation="MNDKIKYLKEAQEKAEVLFSLIDEKQLIKANKTEKQLSEEIYQL
                     AKESIGISKFWHKKIVRAGINSVLPYDFNPKNSFIQEDDIVWVDFGPIFNSYEADLGR
                     TYVLGNDPEKVKIKEATEITWHETRDYYISKEKISGKELFEFVTEKALENGFLFGNDI
                     AGHLIDQFSHNKLHKKTPLNYICSDNYTDLKNQYEGKDRFWVLEIHFINKEKTYGSFF
                     EQLLI"
     gene            complement(59625..63002)
                     /gene="icmF_1"
                     /locus_tag="JKLPFLJI_00045"
     CDS             complement(59625..63002)
                     /gene="icmF_1"
                     /locus_tag="JKLPFLJI_00045"
                     /inference="ab initio prediction:Prodigal:002006"
                     /inference="similar to AA sequence:UniProtKB:Q5KUG0"
                     /codon_start=1
                     /transl_table=11
                     /product="Fused isobutyryl-CoA mutase"
                     /protein_id="X:JKLPFLJI_00045"
                     /db_xref="COG:COG1703"
                     /translation="METQIYTPKHKVRFITAASLFDGHDASINIMRRILQSSGVEVIH
                     LGHNRSVREIVECAIQEDAQGIAITSYQGGHVEYFKYMIDLLKEKGAGHIKVFGGGGG
                     TILPSEIKELESYGVTRIYSPDDGRELGLQGMINDLIRRSDFIPPITFNGALHSSLKD
                     KNPLAIAQMITLVENTFEREDLEKSTLNEKLNFPPGTKSVPVLGITGTGGAGKSSLTD
                     ELVRRFLIDFPNKTIAILSVDPSKRKTGGALLGDRIRMNSISHDRVYMRSFATREANI
                     ALNKNVKRSIEVLKSAGFDLIIVETAGIGQSDSEITEVSDIALYVMTPEYGAATQLEK
                     IDMIDYADLIAINKFDKRGALDALRDVKKQFQRSRQLFDQNIDLMPVFGTIASQFNDP
                     GTNLLYGNAIRFLSNKLNLDWSSSYEKEEGASEKIFIIPPDRVRYLAEIREECGRYDQ
                     FTKNESDKARKLFQLSGAIEVLKSSGQDISILKLEYSKIENSLSLETKKILSSWEEKL
                     KNYQGENFTYKVRDKEIKVSNTTVSLSNLKIPKVAVPKFKDWGEIVRWSFQENFPGEF
                     PFTSGVFPFKRTGEDPTRMFAGEGGPERTNARFHYVSLGMPAQRLSTAFDSVTLYGED
                     PGERPDIYGKIGNSGVSIATLDDAKKLYSGFDLCNPTTSVSMTINGPAPMVLAFFMNT
                     AIDQACEKHILASGIEKSVRQKVESIYKEKKFPIPKYNTQIPEGNDGLGLMLLGVTGD
                     EVLEKEVYEKIKQETLKLVRGTVQADILKEDQAQNTCIFSTEFALKMMGDIQEFFIKN
                     QVRNFYSVSISGYHIAEAGANPITQVAFTLANGLTYVEYFLSRGMKIDDFAPNLSFFF
                     SNGIDPEYAVIGRVARRIWAKAMKYKYGANDRSAMLKYHIQTSGRSLHAQEIAFNDIR
                     TTLQALYAIYDNCNSLHTNAYDEAITTPTEESVRRAMAIQLIINRELGLSKNENPSQG
                     SFIIEELTDLVEQAILEEFHRISERGGVLGAMEMMYQRNKIQEESLYYESLKHNGEFP
                     VIGVNTFLSKEGSPTIVPQEVIRSTDEEKQAQISALREFHKRNEKDIENRLRKLKSVS
                     LSNGNIFQELMETSKKVSLGQMTHALYEVGGQYRRSM"
     gene            complement(63039..63836)
                     /locus_tag="JKLPFLJI_00046"
     CDS             complement(63039..63836)
                     /locus_tag="JKLPFLJI_00046"
                     /inference="ab initio prediction:Prodigal:002006"
                     /codon_start=1
                     /transl_table=11
                     /product="hypothetical protein"
                     /protein_id="X:JKLPFLJI_00046"
                     /translation="MENQSDPLDSLFLIPREPVKQFLKTLLHLVYSVEVSGIENIPET
                     GGAVLISNHTDNLDVIIQGTSVLRKVIYLGKYELFHPQETVLEILNNPSSPLNSFPLS
                     LIRQSLVSALNTLGDLQGKQLMHWGGHPILRAHNVKDAKSAAAYYEDLENYMVELIQK
                     GELISVYPQGTRTETVLPGSFKALSAKLAIRAGVPIIPSGIKGAWRMLKPEAFISGKA
                     FGAKITYNIGKPIYPHEFPKEPLKKAAKIVTEELENRVKKLIEAPEN"
     gene            64072..65037
                     /locus_tag="JKLPFLJI_00047"
     CDS             64072..65037
                     /locus_tag="JKLPFLJI_00047"
                     /inference="ab initio prediction:Prodigal:002006"
                     /codon_start=1
                     /transl_table=11
                     /product="hypothetical protein"
                     /protein_id="X:JKLPFLJI_00047"
                     /translation="MSKDINWFQDSFWFGETFLRSLRGSVFDPIWSVFALVFHYLGET
                     FFFMALLSIVYVYVDRKLGIRLGIGLLTTAILNAFLKIVFESPRPTFPWNGPGKLVEF
                     SYGFPSGHVQTTVVIWGLLLLHLKSKTVRFISVLVIVFMPFARMYAGVHFAGDVLGGF
                     IFGLLGLVLIEIIFRIFPELESTTSLEGQTFSKTKTMALMIVVMTLPSVLLHTNIDSY
                     EKIKSYENIISASGALGGFLIGILFSKMNSLEWGKADSIQEGIQRAVILILGVLLLYV
                     LPGIWIQKYLPENPVARYLRYGIVSSYIAFFSVNIMVKRKGRFKK"
     gene            65039..66325
                     /locus_tag="JKLPFLJI_00048"
     CDS             65039..66325
                     /locus_tag="JKLPFLJI_00048"
                     /inference="ab initio prediction:Prodigal:002006"
                     /codon_start=1
                     /transl_table=11
                     /product="hypothetical protein"
                     /protein_id="X:JKLPFLJI_00048"
                     /translation="MYNLSGKIQKVSDLWLQFRQSGMFKSSLFVSISKAVSSLLNLVF
                     MVYSVNILTKSENGLFQYYAGFIPVLLAIAEFGLPTALVKFLAPVTTDKQKIGDLLSS
                     SLLIKLGALVALTLISLTASILLKESTLVVSLLVLGSFILSFNSFFESIFICFGNYIS
                     LSFWNPLPNLIRFVVLYSADRFTERALGHLDILAIFTISPIFVLILFFFVFPRKQLNW
                     SGEKNGIREMTYTLTSFNGYAFLASIFAMISDRMEIFFLKWYYSQESAAVYGTALQLF
                     SGFVILFSVINSLIYPKLSRLVDSDEFPKFLWKSVMLSVGMAVLLSPGFFLAEWILNL
                     LFRGKYADSIGVFQILYPNYMLQLVFSPLGIALFALGQPRMLAFLALLRLICGVVLAN
                     LLIPEYGPTGAASSYFLGQIVSWLILTGYFLAFFRR"
     gene            66322..68034
                     /locus_tag="JKLPFLJI_00049"
     CDS             66322..68034
                     /locus_tag="JKLPFLJI_00049"
                     /inference="ab initio prediction:Prodigal:002006"
                     /codon_start=1
                     /transl_table=11
                     /product="hypothetical protein"
                     /protein_id="X:JKLPFLJI_00049"
                     /translation="MKLSLNTQKKCAEDFVTRTRLLVLIGKFLIDLRIKKNHLKNSSI
                     FLSARKNRSKEFKLRESKKLNPYVFSIICIFLISKAVASESYSGYRLDDLLLLKDGKR
                     DLTGKGRYDEIEPDKDENLTKTREEINTNEAGKNEFKEKESVGYKKQTTGFYGNGALI
                     YRGLRQKGGVWGEKSDRSFSRGIFSPEVGWKYKGEQIYNKILISPYLQYEENVSGNKT
                     ITKGADGELLWIAGMESPNLRIGTEMGRGYQRLDRNGFMFVGFLNYGEFQIHLKKYGV
                     SASMMGAQMQNTALYTERDRSESPQRISGGSIQILEKPWIQNFRIFYYLYKESRQDAV
                     RGDLYRKEEPYRPYGAYQYYGFELSSSKFWGFRIDLDAIKVIGSREYGLDPFQSNDTT
                     QTTKGSFIGSKIVWERPEAEYFLGGFYTSKDEELKIDRKSNGYSGIRTDPRGYGGKTS
                     FLLMESLLIQEGNIFQEDGVVTRPNFENKGIKLLELGIKKNWDHKWTAQGMIVTTSSA
                     IGRGWEGVLTGGYQSEHSYILMSLSYAYVDPQKEKKLFFEEWKVDEPKREYSRIYLSA
                     GVHF"
     gene            complement(68014..68919)
                     /gene="rssB_1"
                     /locus_tag="JKLPFLJI_00050"
     CDS             complement(68014..68919)
                     /gene="rssB_1"
                     /locus_tag="JKLPFLJI_00050"
                     /inference="ab initio prediction:Prodigal:002006"
                     /inference="protein motif:HAMAP:MF_00958"
                     /codon_start=1
                     /transl_table=11
                     /product="Regulator of RpoS"
                     /protein_id="X:JKLPFLJI_00050"
                     /translation="MRILFLDDEEMIRDLFREIFGTIHDLTLIGSAEEALEVCKDKSF
                     DLIITDVRLPKMSGIDFISRLRDKEINTPFIVITGNQDIEISIRALRLGAVDFFIKPF
                     RMDAIRHSLQKFESLFISSQELISKNHFQLTHSKQNFAIKPSLKNLNQYVNLVMRSIS
                     LTPGIHTDDILSIKLALYELLGNAIEHGFAGISYEHKASLLSSDVDYVDHVDKICADI
                     NECVLLEIGFEDQKVYVSLKDRGAGFDPSKVPDPVTDPNASYLSGRGIFLARMNVDEL
                     VYNDIGNEVSFSKTLKRANSKVNAS"
     gene            complement(68965..70302)
                     /locus_tag="JKLPFLJI_00051"
     CDS             complement(68965..70302)
                     /locus_tag="JKLPFLJI_00051"
                     /inference="ab initio prediction:Prodigal:002006"
                     /codon_start=1
                     /transl_table=11
                     /product="hypothetical protein"
                     /protein_id="X:JKLPFLJI_00051"
                     /translation="MKFYFFKIFVLVLCGLTISVPLKAETILVHFRKFSHQNPWQKGS
                     HYERKVPAIVADQDFLLALLLPGEFPLFSETNPETKPGTRLYLFKHDPQTGLALFSHK
                     GKFSTKRKSHFGDSNHSICSKFFPKQEWGSPDLSNSILRMSKRPGPEGNTRNFLYSKN
                     IICGYTDGRWNIPAEYLYLFLRSSSNNPIVHPGFSFDDSLTIPEKKFYFPDSSYGVVV
                     SEVFPGVGPAHNLFPGDAIYAINGEIFTHPPNRQEVFSKILMNHHRLALPGTNVTLSV
                     FRTGKRKEITYSLKSYTEDSFFIPSDSGALPPPYLISGGLFFTELTGAYLKESGDRYR
                     ENSDKKLLYLYESFNKKVHPEKNRLVFISRVFPDSANKGFHDFQDQILESVNDQTVRS
                     LSDLKEILNGNQKESIVFRFSGNRIAVFSKEQLQSLNQKILVNYNLDKLDNLH"
     gene            complement(70299..71753)
                     /locus_tag="JKLPFLJI_00052"
     CDS             complement(70299..71753)
                     /locus_tag="JKLPFLJI_00052"
                     /inference="ab initio prediction:Prodigal:002006"
                     /codon_start=1
                     /transl_table=11
                     /product="hypothetical protein"
                     /protein_id="X:JKLPFLJI_00052"
                     /translation="MSKKVFLNILILLSIFQLSAQNGNTADLKVLLDGVVIIRSDTFS
                     EKEDQDNYSEKSILRDAGTGMIISGNRILTNAHVVSNSSYLKVKHFNSSKFYKAEVQY
                     LGFDCDLAILKVEEDEFFSGVEPLEISEVSPALGSNLLILGYPGGDENITLENGNVSR
                     VERVRYSFSGLDYRKAIRVNANIIPGYSGGPAIQNGRVVGITFQVSQSQGNVAYLIPP
                     EIINHFLKDVEDGTYHGFPFPGFSFQNGHSSSLKSYLKIPEGLNGILINTIYPDSSFS
                     DLLQPEDFVYKIDNSYLDGDGGIMDEIGGFIGDLIEEKFIGDHIKLFFYRNGKNYKVE
                     GTLKRVPTLDIYRQQNKSSSFLSGGFLFQPVNRALAGGDSKRLESSLRYHYSYYIQDE
                     LYRFTDRDILLSGIYPDPLNSKYASYRYKILESINDRTPSDLEDFKSLWKKFYGGTIS
                     LKFRGVNLPIILDQDTIDKINIRIKKRFDVEADE"
     gene            complement(71746..72609)
                     /locus_tag="JKLPFLJI_00053"
     CDS             complement(71746..72609)
                     /locus_tag="JKLPFLJI_00053"
                     /inference="ab initio prediction:Prodigal:002006"
                     /codon_start=1
                     /transl_table=11
                     /product="hypothetical protein"
                     /protein_id="X:JKLPFLJI_00053"
                     /translation="MIREFRRNHFFPRIFPKEYSRKIRAWGFFLLFLISGNTQPEEAN
                     QFPEILRSFVQEFQKHPSESTVQFFRTKYPSFKTGNCNFEESERFEKVVYLSYKCKEK
                     QWPGFIYLGGGSEFWKDPAAEISFGEILKIGKKVFLEVKPFHEDGFEKKSFGRNRISS
                     KTHSYPKEYKDNHGLQYFLSIAKHPAKRNLSSGKEIFFDSTCPLIFLKKDSDFYWEKV
                     IYYSFQASCIPSSPYSYIRIRSDFLGKIRLDDKDTDQIQEGAKYLGKLKIQSIEADKI
                     LWHQEAEIYNE"
     gene            72832..73680
                     /gene="rhdA"
                     /locus_tag="JKLPFLJI_00054"
     CDS             72832..73680
                     /gene="rhdA"
                     /locus_tag="JKLPFLJI_00054"
                     /EC_number="2.8.1.1"
                     /inference="ab initio prediction:Prodigal:002006"
                     /inference="similar to AA sequence:UniProtKB:P52197"
                     /codon_start=1
                     /transl_table=11
                     /product="Thiosulfate sulfurtransferase"
                     /protein_id="X:JKLPFLJI_00054"
                     /db_xref="COG:COG2897"
                     /translation="MSSWNFIKTELNDKDFLIDCRSASGYQEATLKGAYSFPFIKKAF
                     ASDPESQKKMTGPLEEILKLIEKEGATRVIAFDEGMGMFASRMVYLLRAAGFQNAFLY
                     GNRWPVSGVAQEKGSREMELGPGDKPRKLEGIVDKAFLEKNLTRLQIFDTRTQEEYEG
                     KLPRLTAPEPGSLCGRLPGAFLWDWRILYDGQGNLIEKTQFNKKLRSFPFMPERTTII
                     YDYNGARSSLLALMLREVGYLDVHTYQGSWFEWRKSSLPKQAVSVYGQTGAGGAAPRV
                     GGADRK"
     gene            73879..74373
                     /locus_tag="JKLPFLJI_00055"
     CDS             73879..74373
                     /locus_tag="JKLPFLJI_00055"
                     /inference="ab initio prediction:Prodigal:002006"
                     /codon_start=1
                     /transl_table=11
                     /product="hypothetical protein"
                     /protein_id="X:JKLPFLJI_00055"
                     /translation="MFFFKKNYIWLLILNVIQAILLCFIYLNWPENPYQGKTKIGELE
                     TGITYCKVAIYVDDFWEHGLPAYYEIVIDQRYVIALTYFTNVDPEKLFADEFEIIKHP
                     KKNLIGLVRKAEPKILLMMHNFDTNENWPRANFTETYVSVRKRGNSMRNLLNSSLLLS
                     TESI"
     gene            74470..76629
                     /gene="yihQ"
                     /locus_tag="JKLPFLJI_00056"
     CDS             74470..76629
                     /gene="yihQ"
                     /locus_tag="JKLPFLJI_00056"
                     /EC_number="3.2.1.199"
                     /inference="ab initio prediction:Prodigal:002006"
                     /inference="similar to AA sequence:UniProtKB:P32138"
                     /codon_start=1
                     /transl_table=11
                     /product="Sulfoquinovosidase"
                     /protein_id="X:JKLPFLJI_00056"
                     /db_xref="COG:COG1501"
                     /translation="MFLQRVILAFIFSSFLSCSGPFADYTKIDLPSKKQFSFGKNFQA
                     IQKENVLEIRSVAGTFLELSMVKPFLSAAKGEQEVKYKFASFHIKDKIIFRCDFQSIE
                     TMISSLNDFKISGILEGKGCKSKYEIVFIPLDETSIRFKIKIEDVSLNRSYFRMVSDE
                     TENIFGLGEQFSHFNLKGKTPFLFTEEQGVGRGDQPITTGANLLADAGGNEYTTYAPI
                     PFFLTSKNRSVYFENSSYSKFDFSNSEEILVEFRENGLQGIIWKDSSPIKLVQKFTEK
                     TGRAPELPDWAYGTWLGIQGGKEKVLKQIEAARKEGNPITALWIQDWVGRRKTSFGSQ
                     LWWRWIADEKFYPEFKNFCSDLNKQGIHVLGYLNPFLATEGPLYEEAVQKGYLIKDKN
                     GNNYVIETVGFPAVLLDLTHPEAVKWIQKIIQKNLIGVGLSGWMADFGEWLPLDASLY
                     SGISADVYHNVYPVEWARINREAIRNVGKEGKIVFFTRSGYSGSMKHSTLFWEGDQMV
                     SWGEHDGIVSAVTALLSGGLSGISINHSDIGGYTTINNPIRNYHRSQELFLRWAELNV
                     FSSVFRTHEGNRPEKNHQSYSDEETIQEFARYGKMHFALKEYLKFLIKEAFKTGLPVV
                     RPLYLHYSMDRKTHDLKREFLLGEDLLVFPVLEEGEIFVSGYLPEGEWEHVWTEKIFT
                     GKNEVKVEAPLGAPAIFLKKNGIWYSKLKNALYKFKK"
     gene            76694..77110
                     /locus_tag="JKLPFLJI_00057"
     CDS             76694..77110
                     /locus_tag="JKLPFLJI_00057"
                     /inference="ab initio prediction:Prodigal:002006"
                     /codon_start=1
                     /transl_table=11
                     /product="hypothetical protein"
                     /protein_id="X:JKLPFLJI_00057"
                     /translation="MQSEVFKDPIVFFDGICNLCNSVVLFFLDRNRKGNLKFASLQSM
                     AAERILGKKVGLNDSPSSVLFLEDGILYQKSNAILKISAHLCFPWNIFPLFKWVPGCI
                     RDYIYDWIARNRYRWFGRLEICRIPDPSLKHRFLDD"
     gene            complement(77423..78625)
                     /locus_tag="JKLPFLJI_00058"
     CDS             complement(77423..78625)
                     /locus_tag="JKLPFLJI_00058"
                     /inference="ab initio prediction:Prodigal:002006"
                     /codon_start=1
                     /transl_table=11
                     /product="hypothetical protein"
                     /protein_id="X:JKLPFLJI_00058"
                     /translation="MSYKARNQWLYFGILDFILFLFISGCLLHHTDDKISKAPLGLLA
                     ILFSNSNPYLNSAELYDPATQSFSFVKNSLNFPRYHHTSSILQDGRVVITGGYYPYFE
                     SYLLDQIEIYDPNLDTFQNSTQNLLMPRNLHTATLLQDGTILITGGRCLSDSPATNKT
                     EIFDPQTQTSTWAGNLNIARCRHQSVLLSDGKVLVVGGVDPISGNGILPVEVYDPVSK
                     TFSLKGNLLQPRYNFSVLAPNIGNPILIGGVNYSSATNSYSTLSETERFNEVTGLLSV
                     GPSLRKPLRSFTANLLQDGKILITGGSNEDGTSDSIQILDTTFTEISPKMSVSRQFHT
                     GTVLNNGNVLIAGGRTSNVVHLEAEVFDPNSNSLSSTGSLLQQRYDATSHPLQNGKVL
                     ILGGRSSY"
     gene            79146..79448
                     /locus_tag="JKLPFLJI_00059"
     CDS             79146..79448
                     /locus_tag="JKLPFLJI_00059"
                     /inference="ab initio prediction:Prodigal:002006"
                     /codon_start=1
                     /transl_table=11
                     /product="hypothetical protein"
                     /protein_id="X:JKLPFLJI_00059"
                     /translation="MKLTSLILFFAIFISTGCQTEKFYWKQEVEKPGRVPTYSVYRHF
                     FIWGLAQSEDLNLKDACKGKEVSYVETKYTPLSLLVIVLTYTLYSPKLTNVYCELE"
     gene            79445..80485
                     /locus_tag="JKLPFLJI_00060"
     CDS             79445..80485
                     /locus_tag="JKLPFLJI_00060"
                     /inference="ab initio prediction:Prodigal:002006"
                     /codon_start=1
                     /transl_table=11
                     /product="hypothetical protein"
                     /protein_id="X:JKLPFLJI_00060"
                     /translation="MRIFFKFLLLLFFPISVLFASDSGWIIAPNVQYNQGRFIFETGG
                     GNLIPSSNDRSYGSGSRLTYAREYPLLGISAIYIKKNWEFQLQGNSTFGYRNSGNFRD
                     EDFYMFTPSFYSNRFAHYGPIYGYDPIWGKNQLTRFSGASNWSDFDSSLKANDSIAGF
                     DVRYFPSGGSPNPNVKGFGLFVIGGYSYEYLKFIVNGSSGSQLNSGKIYLGYLNGESI
                     SYSNSINEIKYGIGTQTNFQRWGLEVSFSFVSSEIKSRDFHRYRALTFLESAYGKGWT
                     HTIKFNYKLSENLILNLNWTESFREFEGKSHVKAGFGPESWYADLISFNQQYWLYSVQ
                     NQVSLGVSVLLF"
     gene            81918..82514
                     /locus_tag="JKLPFLJI_00061"
     CDS             81918..82514
                     /locus_tag="JKLPFLJI_00061"
                     /inference="ab initio prediction:Prodigal:002006"
                     /codon_start=1
                     /transl_table=11
                     /product="hypothetical protein"
                     /protein_id="X:JKLPFLJI_00061"
                     /translation="MIRLLIVFLVLVFFNVCKPKTAESSDAVVTFLRGKASVIETGKE
                     LSTYTNVTEKQSVKTESEAVLDLTSKLGSFRLLGGSTATIAALNSESASFQVSEGNVL
                     IKAGNLAKGQSLIVHTPTVVAAVRGTQFWGRVNGKDETGTFAVREGAVEITRKSDNAK
                     VLIETGQALDLKPGDKDLKVRVAAKEELAAMEQIDQMK"
     gene            82560..83672
                     /gene="purM"
                     /locus_tag="JKLPFLJI_00062"
     CDS             82560..83672
                     /gene="purM"
                     /locus_tag="JKLPFLJI_00062"
                     /EC_number="6.3.3.1"
                     /inference="ab initio prediction:Prodigal:002006"
                     /inference="similar to AA sequence:UniProtKB:Q5F973"
                     /codon_start=1
                     /transl_table=11
                     /product="Phosphoribosylformylglycinamidine cyclo-ligase"
                     /protein_id="X:JKLPFLJI_00062"
                     /translation="MSPVFFCVQGISIFSIYSKKESGLIGMEEKITYKNAGVDTEKGR
                     EFIQKIKRNVESTHGPRVIGGLGGFAGAYDVSVLKKYKHPILLSGTDGVGTKIELARL
                     LKIYNTIGIDLVAMCVNDILVCGGEPLFFLDYIACGKLDPEKMDQIVSGIVQGCKMSN
                     ASLLGGETAEHPGTMKEDEFDLAGFVVGAVEKDSMIDGSTIRSGDKILGLESSGPHSN
                     GFSLIRKLLLKEGKYLPTDPQQVKFLKDYALKPTRIYVSSILKLLQQVSVKGMVHITG
                     GGYQENVPRILPQGTQSKFFKEKIPSGYFFEKIKKDHKIEELELFATFNMGIGYMVIV
                     SEENAELAKKIMESSGEVVHEIGEIVSGNKEEVQFV"
     gene            83683..84933
                     /gene="eriC"
                     /locus_tag="JKLPFLJI_00063"
     CDS             83683..84933
                     /gene="eriC"
                     /locus_tag="JKLPFLJI_00063"
                     /inference="ab initio prediction:Prodigal:002006"
                     /inference="similar to AA sequence:UniProtKB:Q87WD2"
                     /codon_start=1
                     /transl_table=11
                     /product="Chloride/fluoride channel protein"
                     /protein_id="X:JKLPFLJI_00063"
                     /db_xref="COG:COG0038"
                     /translation="MNRISELLRSPVLILSKKNPFMLSRLTFFYVILGIVGGLFSAVF
                     WMFLEYLIHLSSTIPEILTVPYMAVAGLFIGLVIHFLGEPGEISLVIDNIRFRGGKLE
                     TNQNPSMALSSILSISAGGSAGPEAPLVQITGSFGNWFAEKLGLTGEEYRSMTIAGMA
                     AGFTSLFGSPLGGALFALEVLQHRHVVEYYKALLPAFLSSTSAFFVFLWMTHAGLQPT
                     WQFPQYVPGDIQDFLYAILLGGVGAGLGWMFHGLFLVNRWFYSKIPGQIYWKTLLGGL
                     VLGLIAWQLPLTRFFGHDQLNRIVEGRFTPTFLVVLIFWKTFAISTTVASGWRGGVII
                     PLFFLGACVGKLLFGFFPSENESFLMICLMAAVNSSVTKTPISTTILLSELTGLYRFT
                     PVLIASLSGYFLSPKEPFISTQGK"
     gene            complement(85014..85976)
                     /locus_tag="JKLPFLJI_00064"
     CDS             complement(85014..85976)
                     /locus_tag="JKLPFLJI_00064"
                     /inference="ab initio prediction:Prodigal:002006"
                     /codon_start=1
                     /transl_table=11
                     /product="hypothetical protein"
                     /protein_id="X:JKLPFLJI_00064"
                     /translation="MDLENEYNHEKFFNYSLDLHAIQKMDGIILQINQSFQRIMGWTN
                     EDLKGRTHFHLLHPEDVESSLKEFEQLNEGVSHLSIQNRCRCADGTYKYFSWTAFPDL
                     ESDRIYVTGRDITDIIESNQKISKLASDLEEANNKLLEQASTDPLTKLKNRRSFNEEI
                     NHLIRLGQHQEKSISLMMIDVDHFKDYNDKFGHPAGDRILIRLAEVFTETLRSCDLVA
                     RFGGEEFVVALSDTNEEKAVEVAERLMANVKKKSWENSPITISVGITTLNFNGPVPIY
                     HTDLSTGIIEDADRALYRSKANGRNQATHSSQLKTENQTSVRKN"
     gene            complement(86083..87003)
                     /gene="dgcE_1"
                     /locus_tag="JKLPFLJI_00065"
     CDS             complement(86083..87003)
                     /gene="dgcE_1"
                     /locus_tag="JKLPFLJI_00065"
                     /EC_number="2.7.7.65"
                     /inference="ab initio prediction:Prodigal:002006"
                     /inference="similar to AA sequence:UniProtKB:P38097"
                     /codon_start=1
                     /transl_table=11
                     /product="putative diguanylate cyclase DgcE"
                     /protein_id="X:JKLPFLJI_00065"
                     /db_xref="COG:COG2202"
                     /translation="MSYQNEYNLEKFYNYSLDLFSIQRLDGTVISVNPSFERILGWKE
                     EELLGRDPFHLLHPEDLGSAKEFEELDGGVPRSSIQNRIRCADGTYKHFAWTGYPDLE
                     AGLVYVTGRDITETIEANRQISQLATELKEANDLLFEQATTDPLTKLKNRRAFTNDLH
                     SLLRFMQQEKSFLSLLMIDVDHFKTYNDQFGHLAGDRVLVCLAKVLENTLRSNDLLGR
                     FGGEEFVAALPNTCEKKSIEIGERLVNAVREFNWEYRSITISVGISTSDFEKKQLDVD
                     STNLIEKADKALYQSKVNGRNKATHSSQIY"
     gene            complement(87091..88032)
                     /gene="pleD"
                     /locus_tag="JKLPFLJI_00066"
     CDS             complement(87091..88032)
                     /gene="pleD"
                     /locus_tag="JKLPFLJI_00066"
                     /inference="ab initio prediction:Prodigal:002006"
                     /inference="similar to AA sequence:UniProtKB:B8GZM2"
                     /codon_start=1
                     /transl_table=11
                     /product="Response regulator PleD"
                     /protein_id="X:JKLPFLJI_00066"
                     /translation="MQYDYEKFFHNSLDILVIARMDNGHVIHVNPSFERIFGWSEKRL
                     LGLGSYEFLHPEDLPSTQEIAAKLATGSPVVSFENRYRSIDGNYRTLSWTAVPEYKSG
                     MVYAIARDITEVIESNRKISELATELKEANNMLLEQASTDPLTKLKNRRAFNAELNRL
                     LQIAQKHSNPISLLMIDADHFKDYNDKFGHPAGDQVLIDLAFLLTHTLRQHDVIARYG
                     GEEFIVAMPDTSEVASLQIAERLIHVVGEFNWEKRPVTISIGAATLPGEKQKTSLEEN
                     RHFINLIESADKALYHSKINGRNQVNHSSRILPCKEA"
     gene            complement(88119..89045)
                     /locus_tag="JKLPFLJI_00067"
     CDS             complement(88119..89045)
                     /locus_tag="JKLPFLJI_00067"
                     /inference="ab initio prediction:Prodigal:002006"
                     /codon_start=1
                     /transl_table=11
                     /product="hypothetical protein"
                     /protein_id="X:JKLPFLJI_00067"
                     /translation="MTNFEKEYDLEKLVNNSLDLLSIQRLDGTVLQVNPAFERLLGWR
                     EEELIGRNPFHLLHPEDRESTFQEFKKLNQGLPVFAFQNRFLCSDGTYKYFSWTASPD
                     LSAGLIYVTGRDISDLIESNRKISLLAAELKDANDKLFEQACTDPLTKLKNRRAFNEE
                     LNSLIQLSQKQLSPLSLLMIDVDFFKDYNDKFGHPAGDKVLAILASLLAKTLRKDDVT
                     ARYGGEEFIVALPNTSEKEAIEIAERLVKVIEESKWEKRSVTISVGVTTSQINPSNNA
                     DHSIDIIEEADRALYYSKVNGRNRVTHSSQIS"
     gene            89312..90700
                     /locus_tag="JKLPFLJI_00068"
     CDS             89312..90700
                     /locus_tag="JKLPFLJI_00068"
                     /inference="ab initio prediction:Prodigal:002006"
                     /inference="similar to AA sequence:ISfinder:ISWosp2"
                     /codon_start=1
                     /transl_table=11
                     /product="IS4 family transposase ISWosp2"
                     /protein_id="X:JKLPFLJI_00068"
                     /db_xref="COG:COG3385"
                     /translation="MNAKHWSSTLGTELDWVEEEYVSLNLGDKRLDKRLKKIVSMMTK
                     RGGMSLPDIFGNWSETKGAYRFFSNPKVCYDKIISPHSQATKNRTQKQERVLVLSDTT
                     EIYYRKRDLTPGLGPMNSEYNQGLLLHPSIAFTTDGIPLGILDLKMWSRTVLGGNRSQ
                     DGRKMSIEDKESVKWIQGYRALCEFAKESDSKYVYICDREADIYELFQEYVVAGENAP
                     DMLIRANHERKIEGGGCSWSYLETLEPVDTYTITVPRKKGKEAREATIQLRFEKLTIK
                     SPQYKKLENIDMYALTATEIGGAKEESIDWKFLTTIPIHNSEDAKRMIAYYKSRWGIE
                     VFFKVLKSGCNIESTQFKFGDRFKACIAVSAIVAWRVMMLTFLGRNIPGLKASILFES
                     FEWKGIYCRIFETPKPPKEEPDLDTVLSWIAKLGGHLDRKSDAPPGPLTIFKGLMRAV
                     EIGFMFKLLTKP"
     gene            complement(91243..91617)
                     /locus_tag="JKLPFLJI_00069"
     CDS             complement(91243..91617)
                     /locus_tag="JKLPFLJI_00069"
                     /inference="ab initio prediction:Prodigal:002006"
                     /codon_start=1
                     /transl_table=11
                     /product="hypothetical protein"
                     /protein_id="X:JKLPFLJI_00069"
                     /translation="MARVEFDSLYIETSRMSLPDKEVQLVVFNGKVTNSNSFEISRKI
                     HFIFEEEIYNIILDLSNLEYINSVGVATILTLIKTVDQHSGKIVIGGLNHFLENVIRL
                     MELPKKVQIYHSIEEAQKAFSS"
     gene            complement(91712..93001)
                     /gene="hom"
                     /locus_tag="JKLPFLJI_00070"
     CDS             complement(91712..93001)
                     /gene="hom"
                     /locus_tag="JKLPFLJI_00070"
                     /EC_number="1.1.1.3"
                     /inference="ab initio prediction:Prodigal:002006"
                     /inference="similar to AA sequence:UniProtKB:P19582"
                     /codon_start=1
                     /transl_table=11
                     /product="Homoserine dehydrogenase"
                     /protein_id="X:JKLPFLJI_00070"
                     /db_xref="COG:COG0460"
                     /translation="MERIRIGLIGAGTVGSGVIEILKKESNKYLEKFGIELILSSVCT
                     RTPEKIKKELQSFPNCKLESDYQKLVTDPEIDMILELVGGTDIAYSIVKDALKFGKTV
                     ITANKALLSQKGDELFSFAQEKGLEIGIEASVAGAIPVIRSIKSSLGSDSFLSLYGIL
                     NGTTNFILSKMELENLDYSEALRIAQDLGFAEKDPTFDVEGIDTAHKISILGSLAFSE
                     KIPLQSVQIEGITKISGLDIRFASELGYRIKLLGLVRKLSHKIEARVQPVMIPIKHPF
                     ANIMNEMNAVYYQTAYAGTGMFVGKGAGSLPTASSVVSDILYYGARRNKSIFQEKNTF
                     PQAMISEANVSLVRYYLRFTTVDLPGVLSEISKVLGDHGVSISSVRQNETEKEPVEVV
                     VITHPATEESIKNSLKIIDGLSLIRHTSVAIRLEDKL"
     gene            93143..93754
                     /locus_tag="JKLPFLJI_00071"
     CDS             93143..93754
                     /locus_tag="JKLPFLJI_00071"
                     /inference="ab initio prediction:Prodigal:002006"
                     /codon_start=1
                     /transl_table=11
                     /product="hypothetical protein"
                     /protein_id="X:JKLPFLJI_00071"
                     /translation="MANKRRPPRKKHHSNHKGSGGNRENADSNRGGNEQRVRSHQQRQ
                     QQQGKNFQRNQEFPRKSKELALEKNSSPKVRASQENGKLITRAIFIFSILLLGIFSYF
                     ICENYHTKTPVYGKRGWDDTFHRSVTWVQAKEICEEKSKRLPGKDQLKTFSKRADQKL
                     RNAGTFWSSSQDGEAGYYFSVNFKDGSETSSPGTIKYNVICVK"
     gene            95326..96600
                     /gene="pyrC"
                     /locus_tag="JKLPFLJI_00072"
     CDS             95326..96600
                     /gene="pyrC"
                     /locus_tag="JKLPFLJI_00072"
                     /EC_number="3.5.2.3"
                     /inference="ab initio prediction:Prodigal:002006"
                     /inference="similar to AA sequence:UniProtKB:Q81WF0"
                     /codon_start=1
                     /transl_table=11
                     /product="Dihydroorotase"
                     /protein_id="X:JKLPFLJI_00072"
                     /db_xref="COG:COG0044"
                     /translation="MIKKISGRIVTHEKDFLGTVEWDSKTGLILTVLEQKESIPILNS
                     QHQENEIQFNSLETVIFPGFGDIHIHAREDESGKHTYKEDFVSASAAAVNGGVIHVAD
                     MPNNPIPPIDENSYSKKRKLADRSNIHITLYAGIGPDTKPLKKSVPYKVFMGPSIGEL
                     FFHNNQTLEDTISSYVGENVSFHCEDPEILEKHQNETFHEDRRPTEAETTATDFALYL
                     IEKYNLRGKLCHYSTGEGLNKIKFAKQKGVKVTCEVTPTHLFFDRSMLTPENRHWFQM
                     NPPLRSKEDRERMLEGVKQGWIDYLATDHAPHSIEEKRKGTSGISQLDTYSLFVTWLV
                     LKAGVELKTVARICAKNPGDFVNEYLPEKFGKGFGRIEPGYSANFTVLNLKKPKKFLK
                     EEIKSKSGWSPFENFEFPGSIEAVFFLGKQMK"
     gene            96786..96965
                     /locus_tag="JKLPFLJI_00073"
     CDS             96786..96965
                     /locus_tag="JKLPFLJI_00073"
                     /inference="ab initio prediction:Prodigal:002006"
                     /codon_start=1
                     /transl_table=11
                     /product="hypothetical protein"
                     /protein_id="X:JKLPFLJI_00073"
                     /translation="MLFPTQRFTSMEVRRIAFYNKLKSGKDFVFERILNLLIGKGAVS
                     ARGVAHIFLRKISYY"
     gene            complement(97229..98785)
                     /gene="hflX"
                     /locus_tag="JKLPFLJI_00074"
     CDS             complement(97229..98785)
                     /gene="hflX"
                     /locus_tag="JKLPFLJI_00074"
                     /inference="ab initio prediction:Prodigal:002006"
                     /inference="protein motif:HAMAP:MF_00900"
                     /codon_start=1
                     /transl_table=11
                     /product="GTPase HflX"
                     /protein_id="X:JKLPFLJI_00074"
                     /translation="MLVGSDNSIEIPFLDRLRISEARLRGLRLVHTHLKGEPLNQEDL
                     TDLALLRLDYFTAIVMDHFGNPNGYYSAHLNPESEDELWTVLPKQYPGQLTEGILEEI
                     LEIESRLSRSKKNLKDAQKENRAFLVGVYPERNVGRHPSLSMEELKELCKTAEVHVVD
                     TFIQRKNRLDPSTVLGKGKLEEIILKAIQKHVELLVFDLELTPSQAKKISDIADIKVI
                     DRTQLILDIFARNAKSRDGKLQVELAQLKYLKGRLTELDDNMSRLTGGIGGRGPGETK
                     LEIGKRRVEERITRLEVELKSLKKRREINRRQRKKNELPAVGIVGYTNAGKSTFLNAL
                     TNSEVLSENKLFATLDPTTRRIRFPEEREIIISDTVGFIHDLPPELSNAFKATLEELG
                     DSDLLVHVVDVSNPDYKLQMEAVEKILEELELSHIPMIQVFNKIDRLEKFKIWVIENG
                     YKKSSSVDHGPGLEAITDLKEELGIDTFSDSILVSAFQGWGLKTFLDLLEDRIYNLSR
                     SNYSNTSSVY"
     gene            99146..100606
                     /locus_tag="JKLPFLJI_00075"
     CDS             99146..100606
                     /locus_tag="JKLPFLJI_00075"
                     /inference="ab initio prediction:Prodigal:002006"
                     /codon_start=1
                     /transl_table=11
                     /product="hypothetical protein"
                     /protein_id="X:JKLPFLJI_00075"
                     /translation="MLSFSKLQNLFLYVILISLLNVFSSLKAESFNKPFPNQNSFQKT
                     DATEDDAENSDPKETPPKEKETDPTGSLNIDDPRTLTEEWDGVSSYERRKRKDLTLKE
                     RQEIDYDLSVKKGILTVFRAETEKRYKTLDRIALTHPIPRVRAAAVLAIGRMGKGGIK
                     TLHQVIEKDGEAVRQAAYRALADLGSPSSLNYFFSGIKSSDPDIQFSSWRGMGKTQDP
                     SARDALLRQGIRSSRKEIVKASILGLAAFQINEDLKLFKTYLNSDDIELQKIAIEALG
                     IHKTRASLRILEQTLETKPQYVKNIIEAIGQNTSLYGTYSFIRILENSISEDLTQRVM
                     QQLYLRKAFYQFGTVNVEGAYSQESPYPASRKLHPLSPGEVGKILKKSDRRFIQKVGN
                     KFAEDHYYLLLLESKNPESYYETIQSWVFGSYLKIRTITALPTMLKEKKVKKFLKKRP
                     PSYKFTPASEMEETDPASPTNQNEEPTTEEGPPLEN"
     gene            complement(100595..101008)
                     /locus_tag="JKLPFLJI_00076"
     CDS             complement(100595..101008)
                     /locus_tag="JKLPFLJI_00076"
                     /inference="ab initio prediction:Prodigal:002006"
                     /codon_start=1
                     /transl_table=11
                     /product="hypothetical protein"
                     /protein_id="X:JKLPFLJI_00076"
                     /translation="MKKSVLIVDDNDRYANNLKIWFEQKGFETVRAVNAAQGWEIYSK
                     DKNRFHTIVTDITMETQTSGLWMIRRIHKDGYVGNKIIATTGFDFPGVMFFSASILPW
                     FAGIGWMVPKVPLKEGKVVFLSTSLKSRITFESVL"
     gene            complement(101005..102900)
                     /gene="msbA"
                     /locus_tag="JKLPFLJI_00077"
     CDS             complement(101005..102900)
                     /gene="msbA"
                     /locus_tag="JKLPFLJI_00077"
                     /EC_number="7.5.2.6"
                     /inference="ab initio prediction:Prodigal:002006"
                     /inference="similar to AA sequence:UniProtKB:P60752"
                     /codon_start=1
                     /transl_table=11
                     /product="Lipid A export ATP-binding/permease protein
                     MsbA"
                     /protein_id="X:JKLPFLJI_00077"
                     /db_xref="COG:COG1132"
                     /translation="MKFFFRLLSYSVHYKYRFTLGIVFALLTAILNAVSLTALIPLFD
                     SLGNDKQTRFQLQMTLPEQRIILKQKVFGKDSLDGLEKTKLLLIEVKEWVNGRTKGLE
                     PKEVVWSICIIVMPLYLLKLITYLLSVFCIATAGYKAVRDIRQELFEKNQLLPLTYFF
                     KEKTGLMMSRIINDVEVIAAVISSNFRDATINFFYVITHLMVLLYLNTELLLIACLTV
                     PVIILPVTLFTRKITKSTARSQEKMADLNANIQEMISGIKVIRVFNSEKYEQEKFGKI
                     NQNVYRRNFKGQFYLQIAPSLVELTSSVVVLGFFAAGASLIYNGRFTQGEFMAFLLTL
                     LFLLRPLTQLSQMVGKVTQSIASGKRIFEIIDLETEDHSEESKITASPLSQNIEFKNL
                     FFSYPGTGSAVLKDINLKVKKGETIALIGASGCGKSTLMDLIPRFFDPTSGSIEFDGI
                     DIRDLSLGDLRKKIGIVTQDIFLFHGSVADNIAYGKPGATRKDVIRAARLAHAHDFIK
                     KMDNGYDSILGVRGLNLSGGQRQRLVIARALLRDPEIMILDEATSALDVESERLVSDA
                     LRRLYANRTTFVIAHRLSTIKDIPRIIVMDNGKIVEEGDHNSLYDKNGIYRKLSDNQF
                     ANNGVLP"
     gene            complement(102897..103475)
                     /gene="pabA"
                     /locus_tag="JKLPFLJI_00078"
     CDS             complement(102897..103475)
                     /gene="pabA"
                     /locus_tag="JKLPFLJI_00078"
                     /EC_number="2.6.1.85"
                     /inference="ab initio prediction:Prodigal:002006"
                     /inference="similar to AA sequence:UniProtKB:P28819"
                     /codon_start=1
                     /transl_table=11
                     /product="Aminodeoxychorismate/anthranilate synthase
                     component 2"
                     /protein_id="X:JKLPFLJI_00078"
                     /db_xref="COG:COG0512"
                     /translation="MFLLIDNYDSFTYNLYQYFSQIGNEIEVYRNDKITLDEIKHLSP
                     KAIILSPGPGRPEDSKVCLDVIRELGGKLPILGVCLGHQAIGLVHGGKIVSAPSIMHG
                     KISLVEHDGKDIYKGISSPFVATRYHSLVIQPESLPKELEIASKTPDGVIMGVRHKTK
                     KHLYGVQFHPESIMTGAGLDLIRNFSSIVQEL"
     gene            complement(103475..104896)
                     /gene="trpE"
                     /locus_tag="JKLPFLJI_00079"
     CDS             complement(103475..104896)
                     /gene="trpE"
                     /locus_tag="JKLPFLJI_00079"
                     /EC_number="4.1.3.27"
                     /inference="ab initio prediction:Prodigal:002006"
                     /inference="similar to AA sequence:UniProtKB:P20580"
                     /codon_start=1
                     /transl_table=11
                     /product="Anthranilate synthase component 1"
                     /protein_id="X:JKLPFLJI_00079"
                     /db_xref="COG:COG0147"
                     /translation="METPVSLFAKWGCESSQNSFLLESVEGGEKLGRNSFLGKTPSRL
                     LQGKDGLFYITVANEPPTEVITYDPLVLLENLLGDDVYVQDYRLPPFAGGAVGFLSFA
                     AVRYYENIPDTKPEDENAPDCYFGIYDELLIVDHIDHVLRIVVNARVGEHSSLRECYD
                     FVIDKINSIENEIRNGSIPEEIKNPKIATGSLELNPNIPDEEYKKNVEKAKEYIQAGD
                     IFQVVPSRKLKFKPDVPPFQVYRGLRTVNPSPYMYYLKLGEITIVGSSPEIMVKYAGN
                     QTYLRPIAGTRPRGKNPNEDKFLEENLLSDPKEISEHIMLVDLGRNDLGRVCKPGSVH
                     VNDFKVIEKYSHVMHIVSQCSGELDDEKTVYDLIRAALPAGTVSGAPKIRAMEIIDEL
                     ETTRRAIYSGALGYISFSGETDLAIIIRTIVFYKDTAFLQAGGGVVYDSVPELELEET
                     KNKMAALLKAVEFARNGLKGEWK"
     gene            complement(104983..106146)
                     /gene="acdA_1"
                     /locus_tag="JKLPFLJI_00080"
     CDS             complement(104983..106146)
                     /gene="acdA_1"
                     /locus_tag="JKLPFLJI_00080"
                     /EC_number="1.3.99.-"
                     /inference="ab initio prediction:Prodigal:002006"
                     /inference="similar to AA sequence:UniProtKB:P45867"
                     /codon_start=1
                     /transl_table=11
                     /product="Acyl-CoA dehydrogenase"
                     /protein_id="X:JKLPFLJI_00080"
                     /db_xref="COG:COG1960"
                     /translation="MEFALSSEQKELRDLARKFAKEEIRPKAEHHDHTGEYPLAVLKK
                     AWEIGLMNIHIEPRFNGAGMQELDDVIIGEELFWGCSAMATAILANNLALAPVLLGAN
                     DRIKKEFVQPMTEEFKLAAYAVTEPGAGSDVAAIRTSAKKVGDEYILNGSKMWITNAG
                     YADWFFVLTKTDPSAGHKGITGFIVDSKTPGIIMGKKEINMGQKCSDTRGITFEDVKV
                     PAWQMIGREGEGFKIAMGAFDHTRPGVAIGAVGVARAAMEHSIQYANTRNTFGRPIME
                     NQGISFMIAEMARDIEAGRLLCYQAAWMIDNGFRNTYQASIAKMFCADMCMRVCTDAV
                     QVLGGYGFNTEYPVEKLMRDAKIFQIYEGTSQIQRMIVSRFLADGKGIEGPNF"
     gene            complement(107341..110094)
                     /gene="polA"
                     /locus_tag="JKLPFLJI_00081"
     CDS             complement(107341..110094)
                     /gene="polA"
                     /locus_tag="JKLPFLJI_00081"
                     /EC_number="2.7.7.7"
                     /inference="ab initio prediction:Prodigal:002006"
                     /inference="similar to AA sequence:UniProtKB:P00582"
                     /codon_start=1
                     /transl_table=11
                     /product="DNA polymerase I"
                     /protein_id="X:JKLPFLJI_00081"
                     /db_xref="COG:COG0258"
                     /translation="MKRLLIIDGHAFVFRAYYAFGASNLTNSKTGKPSGATFGFFKML
                     FKLIQDYTPSHIAMTFDPGGPLERGKIFQDYKANRKPMPEDLRPQIQEVMDTLEKIGF
                     KILKVEGQEADDVIGTLCETYRSTAKEILIFSGDKDLYQLLEKKNIKMLRGKKGVTEF
                     VEIDSAWVKEELGVDVKQIPDYMGIVGDTSDNIPGVKGIGDKGASKLLQEYKSLDGVY
                     KNLDKIKNPGLKTKLSEQKENAYLSKQLATIRRDLQLGITEKDIEIPDYKSDAAILYF
                     KSQGYNVLSKDLAKSAGKEVPKDPEPAADSSENVTIPTAEKGSYKLISSIDELSKICR
                     GLLKSRVLSVDTETTSPNPAMAELVGISFSNQEKTGFYVSVKNNASLFQDKSLNLDEV
                     REHLGPVLSSQVPKVGQNIKYDLIVLENHGFVLNNIQFDTMLASYVLRPEGRRHNMDD
                     LAKEFLNYNTITYEDLVGTGKKKKELTDIDPEQVAEYAAEDADVTFRLYQIFRKSIKD
                     SGVEPILREMEMPLISVLAKMEKTGIALDVPYFEELARDFDREIRHLESEIHRQAGGP
                     FNIASTKELQKILFDDLKLRIVKKTQTGFSTDHEVLEELAGEHPIIEKLLDYRKYTKL
                     KSTYVDALPKMVNPKTGRIHTSYNQTIAATGRLSSTDPNLQNIPIRDREGRLLRKGFT
                     VDSNDYEILSLDYSQIELRIMAHISKDPAMLEAYNHGLDIHKRTAAALYGVPEIDVTH
                     EMRDKAKVVNFSVIYGVTPYGLSRNLRIPRDEAKSFIERYMTQYPGVKSYMDSMVEFA
                     EKNGYVQTLTGRRRPVTDINSTHKSAKEAAKRIAINSPIQGTSADMIKIAMIKIHEDI
                     EKKHYKSRMLLQVHDELVFEVHKKEKDDFKASMKKHMETAMSLDLPIVVEGKFGVNWD
                     EAH"
     gene            complement(110091..111197)
                     /gene="bshA"
                     /locus_tag="JKLPFLJI_00082"
     CDS             complement(110091..111197)
                     /gene="bshA"
                     /locus_tag="JKLPFLJI_00082"
                     /EC_number="2.4.1.-"
                     /inference="ab initio prediction:Prodigal:002006"
                     /inference="similar to AA sequence:UniProtKB:Q81ST7"
                     /codon_start=1
                     /transl_table=11
                     /product="N-acetyl-alpha-D-glucosaminyl L-malate synthase"
                     /protein_id="X:JKLPFLJI_00082"
                     /db_xref="COG:COG0438"
                     /translation="MILHIDTETGWRGGERQLLLLAEGLKKRKIPQLILGRPGSALES
                     RCSDQGLPFQAVDMRGEWDLTSIQTIRAIVLEKKIKLIHTHTAKAHTLALLAKSKLPN
                     TKLIVSRRVDFSIRKNLFSIWKYKSKRNDLFLTVSDKIREILLRDGVDPAKTVTVHSG
                     IDFAFAKKLPNSTLYKKEFSLKKDTIVIGNVAALVDHKDQKTLLKAVSKIDPSKNFKV
                     FIVGEGELRKELEDFANTLEISDKLIFTGYRTDVPDILSLFDIFTLTSKEEGLGTSIL
                     DAMAVGLPIVATKGGGIGEMLTHEKGAFLAEVGDSESLAKYYEILIDDLKLRRTFGNF
                     NKESVKRFSIKNTIRKTELAYYSFLGEDLFGEKV"
     gene            112101..112877
                     /gene="yafJ"
                     /locus_tag="JKLPFLJI_00083"
     CDS             112101..112877
                     /gene="yafJ"
                     /locus_tag="JKLPFLJI_00083"
                     /EC_number="2.4.2.-"
                     /inference="ab initio prediction:Prodigal:002006"
                     /inference="similar to AA sequence:UniProtKB:Q47147"
                     /codon_start=1
                     /transl_table=11
                     /product="Putative glutamine amidotransferase YafJ"
                     /protein_id="X:JKLPFLJI_00083"
                     /db_xref="COG:COG0121"
                     /translation="MCELLGMSANVPTDICFSLTGLVQRGGKTGPHRDGWGIAFYEGK
                     GLRVFHDPEPGVESKIAAFVQKLPIKSETVISHIRKANHGKVELKNTHPFIREFWGSY
                     WTFAHNGQFKKIKQEPLGDFHPVGSTDSEHAFCWLLGKLKRKFKTYPKKETELFKTIE
                     SLLWELHQKGVSNILLSDSKNLYAFCSTKLSWITRKSPFGKARLVDADLSVDFRKVTT
                     PGDRVTVIATCPLTSNEEWTICKPGDFSVWRKGKIVFSNQ"
     gene            113339..115684
                     /locus_tag="JKLPFLJI_00084"
     CDS             113339..115684
                     /locus_tag="JKLPFLJI_00084"
                     /inference="ab initio prediction:Prodigal:002006"
                     /codon_start=1
                     /transl_table=11
                     /product="hypothetical protein"
                     /protein_id="X:JKLPFLJI_00084"
                     /translation="MKNRVANRIVLILFLGINLPLFSESPALELSKTVDPIWLILCAA
                     LVFFMQAGFLMLETGLSRLKNTINVAVKNLMDYIVGTIAFFSVGFALMFGLSYEGWIG
                     TNHFFLTGLKTGKDFSFFLFQVAFMGTAATIVSGAVAERIKFSAYLIVSVVVSLFIYP
                     VFGHWTWGGGWIAKIGFVDFAGSTVVHSLGGWIALAGVIVLGPRKDKFKEDGTPRKIH
                     GHNLTFSVLGVFILWFGWFGFNGGSALSFTDQVPLIILNTSLAGSVGGIFAITFSWIF
                     YRVASVEDCMNGVLGGLVAITAGCHAFQPYASLIVGALAGISVVITSWVLEKILKLDD
                     VVGAFPVHGVCGIIGTLLLPILSENQDIRIYPQFIGVLTCSFWAFGLGMILFLLLKIS
                     IGIRVNEEFEEKGLNVTEHGAGSSWIDLIHSLKDLAKGGGDLTRKIHVDSGTEAGAIA
                     FLMNRYLANLGQMIYTIKEKSIELEYSSSEISVAWGKMSQGIQQQAANLGEVTSIFDS
                     FRESFQTISSSAAQQKEMETSASELLNELVFGFQKFDSDLKNSSEKSEESVKAIDLSR
                     KELNQLETDINDIGSSAKKVEGLVKLLNDISTKLGMLSINASIEAARSGAAGKGFGVV
                     AEEISKLASSTQESTKKASEILGEIQSTVSRGKTTVQTSVEFFKNLTEEFRFLAETYI
                     TIRKSSLHYSNLIGNLNRLNTSITNQSEIIMTDIDKRFSEIGNLYESVDLINGAFHEI
                     SAQSEELNATGEFLKQLAEILNSLVRNFRVEQNSSQELIPG"
     gene            complement(117122..117955)
                     /locus_tag="JKLPFLJI_00085"
     CDS             complement(117122..117955)
                     /locus_tag="JKLPFLJI_00085"
                     /inference="ab initio prediction:Prodigal:002006"
                     /codon_start=1
                     /transl_table=11
                     /product="hypothetical protein"
                     /protein_id="X:JKLPFLJI_00085"
                     /translation="MQFHVKQKFTALTFNSAFFGFYAHAGFAKGLSEIGFRPSKITGC
                     SSGALIGSLVAAGIPIDTMTDLILNLKKKDFWEGNLITNFVKPIRKGLKNYSGILSGK
                     NIKELLKPHLGHKKIEELSIPMGISVSNITKQIRELKTKGDLIDQILASMTFPFLFEI
                     QKLGEEEFIDGGVADQEPIKELILDKSIHKIVIHSIRTKKGHSEKAMIRAFHSSVQII
                     ENETRELKELLAKHYKKRILRIETLTPYIDANQLRHGKEAMEEGRKSAHHWKKKILSK
                     I"
     gene            complement(117980..118300)
                     /gene="cutA"
                     /locus_tag="JKLPFLJI_00086"
     CDS             complement(117980..118300)
                     /gene="cutA"
                     /locus_tag="JKLPFLJI_00086"
                     /inference="ab initio prediction:Prodigal:002006"
                     /inference="similar to AA sequence:UniProtKB:Q7SIA8"
                     /codon_start=1
                     /transl_table=11
                     /product="Divalent-cation tolerance protein CutA"
                     /protein_id="X:JKLPFLJI_00086"
                     /db_xref="COG:COG1324"
                     /translation="MEARLVYVTTSNEKEALKIGKTLVEERLAACANIIPKMKSIYHW
                     EDKLIEENEAILILKSKSELMTEVILRVKSLHSYSVPCIVSLPLLEGNKDYFSWIYSE
                     VLAD"
     gene            118367..119794
                     /gene="pal_1"
                     /locus_tag="JKLPFLJI_00087"
     CDS             118367..119794
                     /gene="pal_1"
                     /locus_tag="JKLPFLJI_00087"
                     /inference="ab initio prediction:Prodigal:002006"
                     /inference="protein motif:HAMAP:MF_02204"
                     /codon_start=1
                     /transl_table=11
                     /product="Peptidoglycan-associated lipoprotein"
                     /protein_id="X:JKLPFLJI_00087"
                     /translation="MESFLHFPYVLKESYETKTMGKFSNQPSKSKTINRRLRRIVSYV
                     FIISTLIGFTSTFPEESDKVLFRWKLKPGENVELNEYHRVQLVSMGKKIRREDKNRIL
                     LQTLSCENKECTLEGFFDTYTRFPEVDPAFRKDKTFKSRFQITDLGQYKVPQEYSMPN
                     LRSLPSFSEKPISIGEEWTQPATESFQFPGGRVMITVFAKYKYHGVDEWEYQKLSGKG
                     DRIEYNYNLYYDSQMNRTEVPFKIYGFARGMVFFDRELGIPQYKRVQLSYTFVYENGM
                     AQEMSFDIHGVYNKNVKLTDQDKDKFAEEIRKILGGELPTGIEPNSDSKKNLKKPKKE
                     TISWPEEEDNQAAPEGSPVEIRRTEEGIAISLNSVLFDHNSSELKQEAKLELKRIASV
                     LKKYADREIRISGHTDNSGGEEYNRKLSRERALSVLKELRDEQGLEEKRMSYEGYGKS
                     KPIADNSTIQGRQKNRRVDITIVME"
     gene            120011..122608
                     /locus_tag="JKLPFLJI_00088"
     CDS             120011..122608
                     /locus_tag="JKLPFLJI_00088"
                     /inference="ab initio prediction:Prodigal:002006"
                     /codon_start=1
                     /transl_table=11
                     /product="hypothetical protein"
                     /protein_id="X:JKLPFLJI_00088"
                     /translation="MINDIIKFDPKIFYDKLIWVFIFFVSTPVFAFPIDLTKDWKLIS
                     GKNLNASIKDASWKELKSLPIPEDSISFSEGIYTLTLLKTFEVSANDFQKLALDGLSI
                     HFPLLTNVYEVYFNGEKIGSGGIVLNGKIIKNGFKRHVILPIPENKVQIGKNEIRLIL
                     SSNAGEELNVYASFDSAPLVIDLQSKNVLILSERSRWMLAFLYLFVGFYHFLLYFKRP
                     QEKYNLFFGLFSTFFSVYIYLRSNAVYELNLDPLFQMKLEYMVIFNITSLFLLFLNTF
                     FQYKISFVSKLYQIFTLTLTLLIPFSNRSVCLFLLKLWQFSIFTFIVYSFFIMYKSLV
                     RKNPDAIRMIFGFLVLMIAGVMDLIGSMGLIDNLENYGILKYGFFVFEVGMVFILANR
                     FLRVHKEAEELNLDLDQKVKERTRQLENTLEQVRELKIQQDGDYFLTSLILDPLNRNQ
                     VENDFIVLEGFSKQKKRFQFKQWKKEIGGDIIIADEICLKNRKCLVFVNGDAMGKSIQ
                     GASGALVLGVVFRSFISRTKTVSSYHSKPPELWLKECFLELQNIFESFDGSMLVSVVL
                     GLVDLESGVLFFLNAEHPPTVLYRNGVATFIENKLELRKIGITGLESKMKVKTFFLEK
                     GDTIIVSSDGRDDILLGMDQDGIPLINEDECQFLRRVEESGGDLDLLVQGLENYGELT
                     DDLSIVKLTYLKEPVRLESFANLLSFQFPDETYLKCLQDEDWEHTIYHLENLKSKISE
                     EFLPPVFKKELAKVYYKIEKYEEALSLFEELISEFPEDVEIIFNASLIYKKLKRYHES
                     IELGERVLLREPDFLNNIVNLAESYILIYEREMALGLLEKIECLDTDHLYTQKIKAQL
                     EQPELYKNP"
     gene            122713..123759
                     /locus_tag="JKLPFLJI_00089"
     CDS             122713..123759
                     /locus_tag="JKLPFLJI_00089"
                     /inference="ab initio prediction:Prodigal:002006"
                     /codon_start=1
                     /transl_table=11
                     /product="hypothetical protein"
                     /protein_id="X:JKLPFLJI_00089"
                     /translation="MKLSIAILGSGSIGTYIGCKLLAAGNPVTFYGRARIQNELKTFG
                     AKITDYTNQEILLPPNTISFTTSFSDISNADVFLVTVKSKDTKDLAKELNGILEKRQN
                     RSQTIPIVVSFQNGVRNAEILKEELRDLPVEVFAGMVPFNVVSKGNGHFHRGTSGNLV
                     IEDSKSSQTLVKVFKRAGLSINTHKNILGILWGKLIFNLNNSLNALSGLTLKAEISKR
                     GYRKILSKLMKESLEILRFAEIRPIRSGKMIPSLAPIILNLPDFLFFRIASGMVKIDP
                     QARSSMWEDLVKKRPTEIDSLNGEIVKLADVMGHPAPFNREIVRLIKEAESNPQILNL
                     SPEELAKKLKIKLT"
     gene            124054..124221
                     /locus_tag="JKLPFLJI_00090"
     CDS             124054..124221
                     /locus_tag="JKLPFLJI_00090"
                     /inference="ab initio prediction:Prodigal:002006"
                     /codon_start=1
                     /transl_table=11
                     /product="hypothetical protein"
                     /protein_id="X:JKLPFLJI_00090"
                     /translation="MALYESRWKTQHNALYESRWKTQHNALYESRWKTQHNALYESRC
                     GVGLSFTEDLS"
ORIGIN      
        1 tcggaagacg ccaaaagaat gatcgcatat tacaaaagcc gttggggtat tgaagtattc
       61 ttcaaggttt taaagtcggg atgtaatatt gaatccactc aatttaaatt tggcgatcga
      121 ttcaaagcnt gtattgcagt ctccgctatc gttgcttgga gagttatgat gttaacattc
      181 ttaggtagaa atattccagg cttaaaagcg tccatcctat tcgagtcttt tgaatggaag
      241 ggcatttatt gtcgaatttt tgaaactcca aaaccaccaa aggaagaacc agatttggat
      301 acggttttaa gctggatcgc taaattaggt ggacacttgg atcgtaaatc cgacgctcca
      361 cctggaccac ttaccatttt taaaggcctt atgagagctg ttgaaatcgg atttatgttc
      421 aaattactta caaaacctta acttgtgggt aaggttatgg ctttcctatg ggtcgcgttg
      481 gaaaactcag cacaacgctt tcctatgggt cgcgttggaa aactcagcac aacgctttcc
      541 tatgggtcgc gttggaaaac tcagcacaac gctttcctat gggtcgcgtt gtggggtggg
      601 aactaagttt tatagaggat ttgtcgtaat tccgacagat ttatattgag atccaaatac
      661 ttgtgggtaa ggttatggta atcattgagt ttagcaagcc aagcacttta gtttcacaaa
      721 aatgtgggaa ctattacaga aacttcatca gtaaaatgta aaagttccta catcttactg
      781 ataacgattt agaaaggttc acttttaaac tgtgcgtaaa ttccaggact tgaaaaacca
      841 aacaaagtga tttaaattct gaaaatgaat ttatcttatt aatgaaaaat cgaaaaccta
      901 caaaaatcac tccaatcaca cacaaataag catctaatct ttgtaatact attaatctct
      961 ataaaataga atactttaat tttttatcac aagccttagc cttatttcaa agcaaaacat
     1021 tagaattctt ttatatttat aaataagaaa aagaacgtat tgattttaaa tatattataa
     1081 tatttaaaat ctaacttata aaagtagatc tgcaagaaag cacttataaa attaataaac
     1141 tattaatttt atattataat tgttaaaaaa ttcaatagtc gacgtataaa caaaaccgct
     1201 tcaatcctcc aattcagtgt agcagaaaca aatgagaatt aatttttaaa aactctatta
     1261 taaaaattag aatgttagcg aattacttag aaatatataa gcttgctcta aaacttcaaa
     1321 agtgggaact actatgaaaa tttaacgata ttagaacttc tcgaaagttt gcaaattgcc
     1381 aaatacaacc taatttgtag gaactactgc atttcattaa aaatttctaa agaattatcc
     1441 cgtaaaattt tttgaggttt tggggcaaga tcataatatt ttgcactcaa taggcttttt
     1501 atcccgaaaa ttttcagcat tcaaccttat agagatcagc aatattttaa attagagtat
     1561 aaaatagtta acgaatatca caaatacaca actcttttaa aaactttcaa aagtaaaggc
     1621 agtaaaaaca agaaattatt tcagagaaac cgccataaaa ctcaaaaatg atttcaaatc
     1681 aaacttttat ctacaacatt ttcacgatta tgattcatta aaaatttatt ttataaagac
     1741 tttataaact ataaaatttt ccaaaacaaa aaagtataac ggataatatt ttatgaattc
     1801 ctaatagccc ttacaaaatt gagtgcctat aaatattgcg acaaaacgta gattaacgca
     1861 agttcggtgt aagaaaaaat tttctaaaag taagagtccc tacaatgtta gaatttgttt
     1921 gcaaaatcgt gatttgcagt agttcccata cttgaatacg acagattcaa ttcttataaa
     1981 cttctatttt ataaattgtg gtagttccca tatttaaaga atcaatctgc aaaattactc
     2041 ttaactatat aataaggtat ctaatatttt acatagaatc agcgttttgt gataaaatta
     2101 acggtactca attttctaga gatcagtaga attccagctt ttctcagcgt catgggctct
     2161 cttacaccaa acccacgtta ggtcaacgtg ttttcggtat agtccaatga gaaaacgatc
     2221 gtagcgcaag ggacctagca aaacgccttt caaacccagt gtctcacttc ttgaactcaa
     2281 taaaacgctt ccaatgagcg cccgacagat cacattttat aataaattgt aatttaagac
     2341 aaaatattac attatgtttc tttgatgcaa tttattgact atagctaaaa gtgaggtccg
     2401 gcaactccag gttcgtccca attacatttc tctgaattca tgggtgatgt gcaatccatt
     2461 tgattgggtt ctttattacg tagttttaaa tataataatt ttataaacta ctaaaaacta
     2521 aatcttaccc ttacatttgc gaacttccta gcaattcttc caccataaaa ccttcgtaat
     2581 gtttaggttt tgtttgaaca agctttcagt attactgtgg aattttaggt ccgagttcga
     2641 tcaccaattg ttcttctgga accgtaagat cgattttatc tactttttcc ggaactctac
     2701 cggatgaaac atcctcggtc aaatttttaa ttttagaaag tatggtttcg tctgtacaat
     2761 tagaaatgga aattacgttc ggaagatttc ttccccaaga aaaacgaacc cccggactat
     2821 ctacaaaaaa ggattccgta actccgtctc cttccttatc gatcatcgta aaaatcgtgg
     2881 aatccccagc aactaccact attttttttc cttttttcca cttatccact ttgacccgag
     2941 tgtttgtcat ttcccgattc caaagataat agtataattt tctaatttga gaatcgatta
     3001 acttatccct tacgagttta tataactctc catatttttt gccgacttct tcttctcctt
     3061 tcatctgacc gtcaagttcc ctaggagtag tagagtgtag ataaaaatcg ggaataccat
     3121 tcacggtatt tgtataaaaa gcctgatctt ttctatcacc cggatatgga ttggtggaag
     3181 ctcccggatt tttcaggaaa ttgattagta tgtttcttct ttcgtttact ttttttctga
     3241 gttcttccgc cctaaaacga atcgtagtcg tttttggaga atcttttcca taaaaacgtt
     3301 ctgatctttc aagttcccca cttacggctc tttcagaagc ataatttttc aataactctt
     3361 catcatattt taaaagaaga tccaactctt tcgttttttt caaaggttcg ctggaaactt
     3421 gaaccatctc acctgtgtta gttgatgaac ttgaacccgg cgtagcatcg gaagttttat
     3481 ttacagaagt ggaacctacg tcttgagatc gatttgaatg tacagtcctc tccgattcgg
     3541 gaagtttata atattccgat tctagctctc tcagtcttac gtaattggaa attttgacca
     3601 ggtattccct ttccttttct cgaatttgat ttggatcgtc gtagccgtcc ttaagtaacg
     3661 ttagttgtcc tttataaata attaaaagag ttgcttcgga agaatcccga tttggattgg
     3721 tttcggacaa ggttttacct tccttatcca caagttgaat gaaatgaaat gctaaacgat
     3781 ctgtcctaaa atcggtgata ttttgtatat ccggtgatat ttgcagatcg gaagatgatg
     3841 atagattttc cactaaaatg aatataataa gaaaacaaat taaaaacgat ttttttagat
     3901 tcaaattttt taataagaat cgagacagaa cccgttgaac gacgaggctt tgagctttga
     3961 aagcgccaat agaagtgaaa gattgaatta tccgacttaa tctttttgag aaagtaaaaa
     4021 taaacttaaa cgtctcgttt tttatgaatc gctctagaag tttttgaaca cgctgtaagt
     4081 tagttcgtaa tttggcgccg aatatcttat atgcgatatt tcttatattt ttggaaaaat
     4141 tcttaaattt accgatcgat aacaaacgat ccagaaattt ggatttcatc ttgtttttag
     4201 tatcggccaa aaaaacaaac gagaaaagtg aatcaattcc ttttatgtga taaatcgaga
     4261 gaatattcca ttccggagat gttttcggat aacccgtcta acctatattc cacgctctga
     4321 atgtcttgaa aattctcgaa aacggttttt tccaaagcta gaaaggtaga atccaaaagt
     4381 gccatttttt ttcgagcgat ttccttttgt ttttcttcgt cgttcatcct tcgagcataa
     4441 gtataatcga ttctaaattt cattccagaa agaatttcct gaagagtgga ttttctaaaa
     4501 tctaaaatca atgttcctcc gtttttccaa atcgctttta ccgcgtattg gatttcggga
     4561 agacgcttta gatttttata atgttctcct tttcctccct ctaaggtctt atcaaaataa
     4621 gaagattcgc tgatttctcc gatgagtatc atcgttttat gacgaaactc ttcatcctcc
     4681 aaaagaactt ttctacgaac cggaaagacc tggcgttctc catcagaaac gtaaattgtt
     4741 atttcggtcc tatgatcccg gttacctaac tcataaagtg aaaatgggac taaagtgata
     4801 aaaggactgt tacccgaaag tataaacgaa gtaaaaaata aaacgacccc gatccacgaa
     4861 taagtgagaa atagggtttt acgagaaact ccgtcctcgc tcgcagtacg aaaaagccaa
     4921 aggtatcctt gattgatttt ttctaccgct attagggccg cttcccaaat tgtatcttta
     4981 atcgtatttg cagattcttt aatgttttgc caattcatat ccacggattc cttctacaat
     5041 gcttttcgct atctttactt gtaaactctt gctctgcaaa agtttggatt ctttttcatg
     5101 agaaagatac cccatctcta cgagaactgc gggcataaga cttcctctca ggactgaaaa
     5161 atccgccttt ttcactcccc tggacaggat ttgaggttgg agcttttttt tcatctccga
     5221 ttccaaagat ctcgccaaga ttctactcct tctctgaatc aaagaagaca tcattccggc
     5281 ctgaattttt ttgacgactg gacttccctt cgctttgaga attttatttt ctaaaagtgc
     5341 ggtttctctt gccgattctg tagaaggggt ttgtgaaaga taatagatct cgaatccgtt
     5401 cacttcttcg ttgatggacg aattacaatg aagactgata aacaaagtgc ttccgttttt
     5461 tttgagttcc cgatttgcaa tctcggatct acgttccaat tctataaaag tgtcgtcagc
     5521 cctcgttaat actatgttga tcgtaggata tactttttca aaaaattttt gtagaatctt
     5581 tgccacttgt aaagcaactg acttttcgtt ggttccatca ttcgacaagg ttcctgggtc
     5641 ctttcctcca tgtccagcgt ctataagaat tgtcttaact tccaattttt cggcactagg
     5701 caatacttcc aactccaaca cgttttcctt atattcgtaa cgaacatcct ctggcataag
     5761 ttgtacaaaa agagcctcta caatttcagg aggaatcaga aaatcttttt ctttataaag
     5821 aatcggaacg gaaatttttt ctatagtttg attgaacgta taaaaagaag aacctactct
     5881 aaaacgaact tctccggaag gatgttgaat cgatccaaca aaagtcgcgg gattaaacgt
     5941 agatttgaga gaaggaaatt ctctttgaac atcttcaaag cgcacataac gtttagaaga
     6001 ctgtgtagaa atggaaactt tggcttccaa attccacaaa cttagtaaaa ataaaatcag
     6061 cccccaaaga tagatttgat tttttgccaa atcgaaacct ttttcttttt agtatcttct
     6121 tttaccgtat cgtttatatc gaatagattc cgtttgtttt tatcgtattg tttaccgaac
     6181 tgttgatttt tattctgatt tcgactattc tgtgcaccac gccccgttcg gctctgtttg
     6241 tctttgttct gaaatctatg ttggtctttt gcagattttt ttcctttcgg ttctgaggat
     6301 aaaacggaat ccgccttttg caaaaataac tctgcttctt gaattgcagc agccggtttt
     6361 ttcttgtgag aatctttcgc ggtagaatgt gtatgacttg tatgtcgttt atcccttttg
     6421 cgatttcgat cgtgtttatg tggggcgcga tcgttgtcgt gaggacgttt cccattttgt
     6481 ttaaaatgag tttctttttc tcgatcgtaa gaatctcccc cgataaaaga ttgaaaatca
     6541 cctgcaggaa actgaatata ttcttcgttt acttctaaaa tttcgatctt ttgttttaga
     6601 tatttttcta tcttttctag ttccacgtaa tctgattcgg aacaaaaacc aatcgctttt
     6661 ccttttcttc ccgcccgtgc agttctaccg attctgtgta cgtaattttc ggtatcctga
     6721 ggaagatcgt aattatagac gatatctata ttttctacgt caattcctct ggaagcgacg
     6781 tcggttgcga ccatgtatct gtattttccg gatttaaaat ctcggagaag tctaagtctt
     6841 tttttctgat ccaattcgga agatattccg gttactggaa ccccatattt acggagagta
     6901 tatacaattt ttggaatatt cgctttataa tttgtgaata tgatcccttg accttcttct
     6961 tttgagttta tgattagatt ggtcatataa ggaatttttt cttctcttcc caaatgaaca
     7021 attttctggt caattctttc ggtgataatc ttttcaggat tgatttgaat ttctactggt
     7081 tcgtttaaga aacgataggc gagcctcatc acttccacag acaaagtagc ggaatacaac
     7141 aaggtctgtt tccgattctt acacttatgt aaaagccaac ggatgtcttg aataaatccc
     7201 atatccaaca ttcgatccgc ttcatcgagt acaaaaaatt ctacgttcga tatatcaata
     7261 gaaccagact taatcatatc gatcaatctt ccgggagtag cgacgataat tccgtttaat
     7321 ccttctaaat ccttattttg ggacttgtaa tcggttcctc ctataatcgg gactgatcgg
     7381 attccttcgg aatgtttgag taattttttt gcctcttccg cgatctgcat cgtaagttct
     7441 cttgtgggag ctaatacgag cgctgcaatt ccttgtattc ctttggttag aatgttatga
     7501 atgacaggaa ttaaaaacgc gacggttttt ccggttccgg tttgtgcaag tccggtaata
     7561 tcctttcctt ccaatccatg tggaatcgat ttctcttgga tcggagttag ttccgtatat
     7621 ccgatttctt gaatggcaga aagtaatttt ggatggatgg atagttcttc aaatttcatg
     7681 tgtgctgctt ctgagcgatt aagtggaatg tatcaccata acaggcgagg tctgaaagat
     7741 atgtaaaaag acgatgattc agtgtttttc ctctccaacc ccgatctcgg gacgggtggt
     7801 aggacatcgg tttcctatac tcagtcttaa aaccgtatcc tttcaacatt tttttcagag
     7861 accctgggct gtaatcccaa aaatggtctg atggatgtgt gcgaaaccat tcttccggat
     7921 tcgtttgaaa cgttgggcca taaagagaag gcaaacctaa gaataaaaat cctcctggtt
     7981 tgactagatt cgttaacttt tcaaatacaa aatccgcatc tggaaagtgt tctattacaa
     8041 agaaggcaga tactacgtca aagatacgac cttgtaatac attctcctct aaaaaagaag
     8101 cacagaaaac ttccagtccc aaagtctttt gagaatactg agcttcggca ggtgaaattt
     8161 caaggccagt tacttgataa ccctcttttc gagcctcgtc taaaaaaaat cctgcggccg
     8221 atccaagttc gaacaaagtc gctctcattg gatcttgaaa ctttcgtata attttaagcc
     8281 gtctttgtgc caatatacga agagaagttt cgtcctcgta ataggttttt tggtattggt
     8341 ttttatattc ttctaaaaaa taagagtcct tgtattccct agatttagca agtttatagt
     8401 aacaaacccc ggttcttttg cagatttgat attgttcggg atattgagga tggggaacaa
     8461 gttcaagttt cggatacatt ctctggatct agtgaaacca aaagggaaaa gaaagaaaat
     8521 tccttttttc gaaactgctt gaaaaatcga gggatactat ctttctggaa ggatcttcta
     8581 tgattcttta gaaagtaatg aacattttaa ataaaatcga atcccttggt tataaacttc
     8641 ccccccctcc tcaagcaatc gcagcgtata ttccagcaaa ccgatccgga aatttagttt
     8701 ttacttccgg tcaactccct cttaaggaag gacagttgat tctttccggt aaattgggcg
     8761 aagacctttc cattgaagac gtaaaagaag ccaccattca agccagcttg aacgcaattg
     8821 cggccgcttc gacagtttgt ggtgatccgg ataaaatcat taaggtgata aaagtcggag
     8881 tttttgtagc ttctagtccg aacttttggg aacaccattt agtagccaat catagcagta
     8941 atttttttct ttccgtgttt ggagaaacgg gacgtcatgc acgttttgca gtgggcgttt
     9001 cttctcttcc tttgaatgct cctgtggaag tggaagtgac ctttcaggtt gaagatgttt
     9061 cgtaatcttt ggaaagatat tcagtggagc tttcgttcgg ttcctctggt tttgaaagaa
     9121 tggcttacgt tttatctttc tttctctgga aggtttcaag aattctggaa agaaaaatcc
     9181 atgtctgaaa aaggtctttt tattacactt actcttcaac ttttatttag tctttcaact
     9241 tggatcgaat atacgatcaa tttaggcggc gaagaaaccg aggggcttag agtttcgtct
     9301 aacttttatt ttatttttct ttctgcgggt gtttttttct tcggttcgtt ttggcgctct
     9361 cattggttag atatttttct tttgagtgtt caatttcttc tcggcttagg tgcgttagtc
     9421 ggtattttct ttccagaatc tttttttgtg aactttctta atactacaga ctacgtcttc
     9481 agttggaaat tttatgcctt tttgttcgct tggggtttta ctactttatt ttctttaaga
     9541 cttctttttg aaaaagacta aatttgtaac tttagaagtt tattacgttt tttgaaagtt
     9601 catcagcatt catgaaaact tttagaaatt taaaataacg tgagttctac gtaaaaaact
     9661 cataattttg aaagttggaa tctgaactct acaaattgat tttttaaatg tgggaactac
     9721 cacaaaactt agatttatct gtaaaatgat gtgggaactc ttacaaatta cgattttagg
     9781 aataaattct aaaattgtag agactcatac ttttagaaaa tttccttatg ccaaactcac
     9841 gttaaaatag ggataaaccg cacacatttt actaaaagct tgtcccaaaa acataaacca
     9901 taatctttta gaagtttcta ataaaatgct ggagttccta catttcaaaa cttcaacgta
     9961 aaattctaaa ttcgcagtag ttcccacaga tttagtctca ttgcgctttt tcaaaaactt
    10021 tctgtatttc aatcgtggtg gtagttccca cacttttact gatttaaata gcgtgaattc
    10081 gatgtaagaa aatctgaacg aatccaggtg ccctcggcag ccagaacgag ctaaactctg
    10141 gtcaataaat tatatacaga aaacattata caataatcgt ctttagttta aaacggcgtc
    10201 atacatccaa aaaaccgact cacacaaata cattaaaaat ttataatatt aaaaataaaa
    10261 gttcgataag tttacaaatt acaattctaa aatcttctca aaacagaatg tccatatgga
    10321 tacgattctt tcaaatgaga aataaaacca gaataggtaa accaaccccg agaaccaaat
    10381 tctttaggtg ctctttcaat atgcatttcc tgagctggca taaaactgaa tccaatcaaa
    10441 aagaattttt ctccttttcg attttctgct aaatctaaaa tcatagagac gtgtccaatt
    10501 cctccagttt cattctggac aaacaaatct cctggtttta aatccgtttc cgaaataatt
    10561 tttccacctt ttttaataga atatgagttg gaagacgcga acgcttttct caagaaggaa
    10621 aagtaagaaa gtccgctttt ggaaaaaaac ttttgatttc cattataatc aaaaagatac
    10681 agccgattta aatggttgtt ttgtttatga tattctgccc atatacgcat cgtataatcc
    10741 gcgcattgct ctaaatcact ctgaaacaaa agtggaacgt ctaaaattgc aattgtatca
    10801 taacgtcgaa tgatattctc ttttttatat gtccaaagag ttcgatccga ttttaacgga
    10861 agattttgta caaaatccga aaaagaattt tttttaaacc gaacccgtgt actttccgac
    10921 ggaagtgcaa tttcattcac cttagaaggt gtagtatctg catatacaca actggaaaca
    10981 ccaaatacga tcaaagctaa ttttaaaaaa aatcttaagg attggattaa tgttaaaatt
    11041 cgttttcgaa atttattagc aaaagttaaa ataagtttca ttataattct tttttaagaa
    11101 ggacaaaaac gatccgttaa atctattttt ttctaaataa ctatcgttct tacaatctta
    11161 tagaataatg caacattaat tttgaaacaa acccagccgt ttcttataga attttagata
    11221 ctctatttta tagaagttgg caaaccccat tctattactg atccctagaa aattgagtcc
    11281 ccgtaaatgt tgcgacaaag tgtcggttaa tgcgtattcg gtatcataca atgcgagaac
    11341 gattgaggct cagcgtttca cttcttaaac tcaataaaac gctgccgatc tttagagagg
    11401 catttgctga gttttgcggg tcgcgtttta ggtcgtagct taagacgaaa tatcatatta
    11461 catttctttc atacaattta ttgactggag ttaaaaacac gattctgcaa cgccggattt
    11521 cgtcccaatt ttttttacac cgaaattata tccagcttga aatcattggc ttttttgtgt
    11581 gagatcccac attttgaaac agtctcaaaa tcgtattatt ttcatgcgtt cgagtaataa
    11641 ttaacgtgaa taggaacgta agaaaaaatt ttataaaagt atgaattctt acaattttaa
    11701 gaattgcttg taaaatcatg gtttgtggga gatcccacat tttaagtttt aaaacaattt
    11761 cagaattgta ttatttttat acatccgagt aataatcatg agcttgtccc aaaaccttag
    11821 aatcaatcgt ctttaaactc acaataaaat gtagtagttc ccacagaaat cgcagtatcg
    11881 aatgatttat agttttttaa catttttctg ttactataat ttctatatga gttacagcat
    11941 tttgtgaaac tcaatctcac ttcctaagga tcgttagata ggttttgaga tagatcttat
    12001 ataactctga gtaatacatg aaagatttat aatgttgtgt aaacttccga ggccaacgat
    12061 caaaacaaag aatggtcaaa gttttgtatc ctatgatttg gcccgatcca aatctttaaa
    12121 ttttacaaac aaaaattatc aatttgtaaa ctaaaacttt atagtctcat gtaaaaagtg
    12181 cagaatcgtt ttacaaaaga aacatataaa tctaatatac gactgtatct tctatttctt
    12241 tttgccaatc ttttcaacca aatctactaa aagtcgaacc ccgtatccgg ttggcccgtt
    12301 accaatttga gttccagaaa ttttttttct ccaagcagtt cctgcaatat caatatgcgc
    12361 ccaagcgatc ccgggttcca caaatctttc caaaaacttc gccgctgaca aagaaccccc
    12421 ggcccttcca gccacgtttc gaatgtctgc aatgtcactt tttaagtctt ctgaatattc
    12481 ctcccaaaga ggcatttccc aaattctttc atccgaagaa atagacgctt cttttaatag
    12541 atttgtaaga acatcggagt tactcatcac accggcagct tcgtgtccta aagaaatgat
    12601 aatcgctcca gttaaagttg caagatccaa catgtaatcc ggtttaaatt tttttcctac
    12661 ataagagagt acatctccca aaaccaaacg accttccgcg tccgtatttt gaacttccac
    12721 agtaattccg ttatatgcag tatatacgtc tcccggtttg atagctgcgg cgtcaggcat
    12781 attttccgca actccaatcg ctgcaattac aggaacacct aatcctagtt cggcgatcgc
    12841 cccgatcgca tggattgccg tagccgctcc acacatatcg tatttcattt cgtgcatatc
    12901 ctgagccagt ttaatgctga tcccacccga atcaaaagtg agtcccttgc cgatgatcgc
    12961 aagttttttc ttcgtaattg gttttactgg agtatattcc aaaagaatca ttttcgcttt
    13021 tttatcagaa ccttcgcaaa cggaaaggat tccccccatt ttttcttttt ttaattgagg
    13081 ttcgtcaaaa actgtaattt taagcccgtt gtcttttgcg atttctttag atctagagac
    13141 aaattcttcc ggagtaaaat ggtttgcagg aagatgagcg atatgacgaa ctccgttgat
    13201 ataacggcta acgatctttc ctcgtttgag tcctttttct gcttctttca attttgctgc
    13261 gtcttgaagt ataaaagata cgttccctat ttttttggaa ttttctttgt attcttttgc
    13321 caaaacgtta atcgcataag ctccttgttc taaagagttt acaatttgat aaactactaa
    13381 gtccgctgaa agcgagttgg tcaaaacctt tggaagatga atttctaaac ccacaccttc
    13441 ccacttttta agtttctctc caaattgaaa aaaatgttgt gcaactcccc tggtttttat
    13501 tttggaagtt tcgcctaacc ctaaataaat gattttttcg acttcatctg taaaaatctg
    13561 tccgttttct cccgtaaaaa ttccagaagc agtttgaaaa gagaatttcg tctttaaatt
    13621 ctcaggaaaa taatctttta aaagaagttg taatttataa aacgtcttag aaggattttt
    13681 cccgatcgag atttggattt tatttttatc cagtttcatt ttttctccaa tgttttaatg
    13741 tcggaaagga tttcatctac atgtcctttc acgctgactt tgggatacac cttgagaatt
    13801 tttccgtccg ctccgatcaa gaatgtagtt cttacaattc ccataaattc tcttcccatg
    13861 aattttttca tttgccaaac tccatagtcc tcgcaaattt ttccgtcctc gtccgagatg
    13921 agtgtgaagt ttagttcctg cttttcaata aatttctgat gcgatttcac actgtctttt
    13981 gataccccaa ccacattaaa tccagttttt ttaatccttg aaaaattatc cctaaaatcg
    14041 caggcttcgg tcgtacagcc tggagtttga tcttttggat aaaaataaag tacagttcct
    14101 tttggcccag acaaatcgga aagtttaacc ttttcacctt tttcgttaag cgcagaaaaa
    14161 ccaggtgctt tagctcccgt tttgagttca ctcatagaaa tacctcttta aattatctta
    14221 gaattctttt tttagcgtct agtcttgcaa gatagttcta aaaaaattct catttttcaa
    14281 agcggtcgta actctaacct tacaggtaaa aatcctttct taagaacaag aagttgtcct
    14341 aaatctaaaa aaatcacgat tagaattagc gtaagttcga catgagaaat ccataattta
    14401 tttttctgaa aaagttggaa tctaaacgtt ttagatcgac tctttaaatg tgggaactac
    14461 cacaaatcac gattttactc agaactataa aataagtgtc cgtattttac gctgaaatag
    14521 ggctttgtaa taaaaattta cggttctcaa ttggataaag atcggtaaga ataaattcta
    14581 aaattgtggg aactcatact tttaaaaaat tctctctcag ccaaactcat attcattacg
    14641 aagttgttac tactattcta atgattagaa gttttaacga tcattaacat tttaaatata
    14701 aagtaaggac actcttgtta catgatcgtc cctgaaaaag gcttcaaatg tcgtataaca
    14761 taaataaaac gccatccaag aacaaatagt aaaaaacaaa atcattggaa agaatcaaaa
    14821 aattatagaa aacgcgatga aaattaaact gaaaaaaaag ctcaaatttt ttgaaatcct
    14881 ttcgatcctc ttcttttagt ctcaaaattt gaatctttca ttttttcagg aacgattact
    14941 atagtaattc agtaacaaaa tgtagtagtt cccacaaatt attactcgga cacgtgaaaa
    15001 ttatataata gaattgttga aaaattaatt ctccatcttg tttctatttt atggaaatgg
    15061 gcaattgaaa cagttttgtt aatcggaact agggaatttt tcaacaactc taataagctt
    15121 tttctaaaag ttagaatgta agatctccct caaaaaaacc taaatttcca gaatagactc
    15181 aaagacccta cttttgcaaa aatccaccgg ctactttcat atatttttgt aatataagtt
    15241 tctactgatt tgtattagat tgagtactta aatttctatc tcaaaataca ttctaaaaca
    15301 aatattgtat attttatcgc tctgaagtaa ttacataaaa gtggacagcc atttaagcaa
    15361 tatttctctc aaattcttca ggactgatac atctgctcca aatcgtaaat taataaaaca
    15421 attgtgggaa ctccaacttt ggaatttttt actcccgatc ccaatcagta tttacaatac
    15481 agaaatcaaa aatcatcgca gtagttccca cattttttag ttttactgta aaatatagat
    15541 ttgtgagagt tcccacagat taagtcgcat tacaaatttt taaacattca ttttttgtga
    15601 ttcgagtcgg tgaattccca tatttatttt ttattttaaa atcagattct tataaaataa
    15661 attttttacg cagaattcaa actaaataat caagtaccac aaatctttat caccaaagcc
    15721 cacttgaaca caaaatgtta gacaccttgt taagttaata gaatttttga aaaattaatt
    15781 ctccatcttg tttctgtttt attgaaacgg gcaattgaag cagttttgtt aatcggaact
    15841 agggaatttt tcaacaactc tatttttgaa cttgtcccaa aacctcaaga tgtgggaact
    15901 cacacaaaaa tttaacaata ttagaattgc ttgaaagttc gcaaattacc aaatgtgacg
    15961 gtttttgtag gaaccattgt gttttattaa aaatttctaa agaactatca tgtaaattct
    16021 ttaaggtttt gggacaagtt ctttatacct ttcaaaatat ttggacagat tctttataga
    16081 agttgctctt aaatttttac caaacgatat acaagataat aaaataaatt caatatatta
    16141 taatatttat tttttttgat gaactaaatg aggttcatct aaatccttcc aaagagccga
    16201 attcccgatt gtgagagacg cttcgtgtat ttcttctaaa aaccgagttt ctttttccgg
    16261 aatttttttc ttatcttttg aatccaaagc ttcctttaca ttttcgagaa ttttatccaa
    16321 aagaaaattg ataggtttat cccaaatcgc agaagtgact acaattacca ttcttctatg
    16381 aggaatcaca tacacgaact gacttccttt tccattggcc ataaaagtct ttttaccttc
    16441 aaactgatgc gtccaaagtt gataaccata attttgggaa gctcccggtt tgatcgcctg
    16501 tctgatccaa tccggtttaa gaattttttt gcctttataa tttccgttat tcaaatataa
    16561 aatccctagc ttcaacatat ccacaggcct taatctcaaa ccaaaaccag cggtctgtct
    16621 tcccgaagga gaggtgtacc attcataatc tttaaaatcc aaccaagaga ataaagtttt
    16681 ttcagcaaac tgaagcagtg tagatccaga cttattttcc aaaaccgcag ctgcaagttg
    16741 tgagtcccca ttgctgtaat caaacttcgt tcctggttta tctttcactt cgggcaatag
    16801 agcaattaca agcggatctt ccgccgttct tatatcttct cgttccggaa attcggacca
    16861 acgcattccg gaagccatat gtagaacatc tctcaatctt aaagattctt ttccttctag
    16921 caaaggaaaa ggtaaatttc ccagggaacg aagtgaatcc atcaccggtt cgtctacgtt
    16981 ttttaaaact ccttcaaaat tcaaaatccc gagtaatgta gaagtaaccg tttttgtgac
    17041 cgaataaacg ctatggttat gatttctagt gacacctccc gcataacgtt ccatgaccaa
    17101 cttcccatct tttaaaatca aaagagaacg aacctctaat ccttcttctc gaatggattt
    17161 tgataagcga actaaaggag cagaatctaa atcggcatct tctggtaaaa cgaccgaaaa
    17221 accttcaaat ggagttctgt tgagttgttt tggagcaaaa gaacgagaaa ctgttttaag
    17281 cgccacttct ccatctcgcc cagcactggt gcaagaaaga aaccatacta cccagataag
    17341 aaaaaacaaa attctcatat taacgctcac actttttata aaagattgaa atcgattctt
    17401 tttcatctgt attctgattt ttgaaattta tttcctatcg tttttttaaa ccgacggacc
    17461 tttaaacaac tttcaaacca ggatttgagt agattttttt taatcttttg taagaattta
    17521 ttcattgaga ctgtagtttt acgatggatt caaaatttgt tgttcgtttt tttctgatct
    17581 gctttttttg cgcttccatt ataaccacga attgttttgt ccgagtcgac tgggattctc
    17641 ccaatcctaa aaaaggaaaa aatgctccgt caccagacgc ttttcctacc gcagaagacg
    17701 ccaatcttac gcaagtggaa cgcgccaaac tgatccaaga aaaaaaacga atcggacttt
    17761 ctccggaagg gtttacactg atcggtcaag aatctaaatt ctcttacgaa aacgcctgca
    17821 ctcagttact ctctaaatgt caggcaaact gtatggaaga atggtatcct tttacttcta
    17881 ttttcttacc aattataggt tatagaagcg caaaacaaag acaatgtatg gatcgatgta
    17941 atcaattttg caaactacct agtagaattc tatctggaga gacaagtaca actccttcga
    18001 ccccggtttc atttcctcaa taaaattctt tcaataaaca ctgattagtc ggttatttgc
    18061 ttcgcaatac ttcgactgaa ctcaatttta ctctataaaa cgaaatccat gaggagtgtt
    18121 tgttgagtta aacaaacgtg agtttgacat agaacttgtc ttaaaacctc aaagaatttt
    18181 acgtaatcat tctttagaaa tttttaataa aatagagttg ttgaaaaatt ctatagtgga
    18241 gtttaacaaa actacttcaa tcgacagttt ccatacaacg gaaatcgatg gcgaattaat
    18301 ttttcaacag ctctaatgta gtagttccta caaaaaccgt caaatttggc agtttgcgaa
    18361 ctttcaagta gttctaatgt cgttaaattt tcgtagtagt tcccacattg gacggcttta
    18421 ggacaagctc acaagaattc gtttgataaa aacctgattt ttccataaaa aataaatgta
    18481 ggaactcccc aacttgaatc acaaaaaatg aatgtttaaa aatttatcat gggacttaat
    18541 ctgtgggaac tctcacaaat ctatatttta cggtaaaact ctaaaatgtg ggaactccac
    18601 tgtttttacc tttaaaaatt aggatcaacc atttccataa acgaatgtag gaactactac
    18661 tttatagaaa aattttctta gtttttctta caccgaactc acgttaaaca aaaccttgcg
    18721 ggtccactgc ggtcattgct gggcaatgag cctacgatta cgctccgcta tctccgcgct
    18781 tgctatggcg cgcgagatgt atataaaaca tcccagatcc cccagaaacg accgatttct
    18841 cctgcatttg gaaccagttt aaaatccatt cttccttgaa tcaactctcc cggatccaca
    18901 cgaaatctca caggaaattg agaagaatac atatcattcc ccggaaatcg aatcgtcgtc
    18961 tttaaaattc cgttcatata tactttcaat tctcttggtt taaccccttt tggtctttca
    19021 gtatatgtaa actgcgttag atccatttga acataaatcg gatcgttacc gaacgggtct
    19081 gcggtcaaat aaaaacgaag tccttcttcc ggaatcattc tacaaaggcc atcttgaagt
    19141 atacctgttc cagcaccggg agcaacgtcg ggacgatccc tctccaattg cattccatta
    19201 tgaatcgccc aggtagaaag ttcgacataa gttctaaaat cttccgttcg aagaggttcc
    19261 ccatcttctc cttgatgatc aaagttgatg aattttttaa atttcggatt ttctttcgat
    19321 tgtaaaaacc acgtattggt aaaagtaaaa cagaataaaa cgagtattaa ccggtgccaa
    19381 accatctact ctagtatcga caggattggg aaaaatttga tcacattcca tacaattgaa
    19441 caggccggaa aaacaattca ttccccctgc gtagtgacct taggaaattt tgatggaatc
    19501 catctgggac atcaagcgct tttggatcag gttttaaaag tttcccaaac aaccggactc
    19561 tcttcctgtg tagtcaccta tgatccaaat ccagcgatcg tactcggaaa aaaagctgga
    19621 atgaaaattt tgatgtccct tgaagacaaa gaagaatgga ttcgtcaaaa aggaattgat
    19681 tttttagtcg ttcttccatt taacaccgaa ttagcggaaa tgaatgcgga attgttttta
    19741 gaggaaattt tacttaaaca attaaaagct aaaaatatta tcatcggctt caaccattgt
    19801 tttggcaaac agaggagagg taattacgaa cttttaaaag aatattcaga aaaactaaag
    19861 tattcagtaa aaaaagtaga tccggtatac ttaaatgata ctaaactttc tagttcgtat
    19921 gtaagaagat tgataacgga aggtaacgta aaagaagcct ttcattgttt gaatcgtaat
    19981 tactctatat ccggaattgt agtgggaggg cacaaacgag gaagggacat cgggtttcca
    20041 actgcaaacg ttaaaccgaa tacggatatt ttacttccag gcatcggtgt ttacgctggt
    20101 cttactcagg tagaaggaat tgaatatcct tctatgatca atataggtcg taatcctaca
    20161 ttcggtataa attcgttgac cttagaatct catatattcg actttcaaaa agatatatac
    20221 gaccaaactg tgagaatcta ttttaaggaa aaaatcagag atgaaattaa attttcaagc
    20281 gttgaaacat tgatttccca actcaaacaa gatgaaatcc tcacaagaaa cattctaaaa
    20341 tccacaattg gaaaaaactc ggcccatttt taagtgtagt ttaaataaac tagtaaatat
    20401 tatagtttta aatttatcat cgcagcttac attgaggcgg gtaaaatttt caaattcatt
    20461 tttttttgca tgaactatta tctttttctt ccgatgattg cttttgttgc gaacactatg
    20521 tttatagctt tcgtatatgc aagacgtacc aaaaatcctg ttattcgttc ttacttactc
    20581 tatacgatta ttttagaaac ctggcttttt actcatatat tctattgggc ctctcctttc
    20641 gaaacttgga cgacttgggc ttttagaatt ctttctatca cttggcttcc agtcggtttg
    20701 ttttatttag aatttgttta tatcttttct caaaatttaa atccaagaac tcaaactaca
    20761 aaaagtcgtt ctttattagg atctaaaact tttttcttag aagtttttct ttggttcttc
    20821 agaatcggaa ttccaatcct atacttgata acacttttta caaactggat cattcatgga
    20881 actgcacact attattgggg aaatgaaaat gagcccagtc ctttgtatta ctttgtaatt
    20941 ctcatttttg taatatttcc ctcctttata ggtttgggaa ttttaactaa atctcttctg
    21001 acttcggaag gtgaacagaa aaaacaaatt agtctagtac tattcggttc tacattttta
    21061 atcttagcaa gtttttacta cgaagtcatt caaatagacg atcaaggaag attgttatct
    21121 ccacctctaa cttcgatcgg tattttagtt caatcctttc tgatttttat cgcgattaca
    21181 agatacggct ttttaaaaat caacgtggaa ggattggcga cagaattgtt tcgagacatt
    21241 catgacggaa tgattttgat agagcaagat agatctcttt tttttataaa cgaatctgca
    21301 ataaaaatat taggaatttc taattttctt ccctctcatt tttttccttc cgatttttta
    21361 aaggattatc aggaaaacct ggatcatttt tctaaagaat acaaaccggt ttttaacgcc
    21421 gattgtagag ggattgaact tactcgatca aacatacagc tgaccggaaa aggaaacggt
    21481 catcttttta ttttaagaga catcagcgaa aaaatagaat ctagagagaa aatagaaagt
    21541 atctattctg catttaataa agatttagaa attgcgaaaa tagctcaaac ctcagcgatt
    21601 tctactaagt ttccagaaag ccccaaattt aagttttact ctcactttca acctttcgaa
    21661 cttgtaggtg gagatttttt gaaagcccta caacgttctg acggtaaatt agacgtcttt
    21721 tttgcggacg tttccggtca cggaatatct tcggctatgg ttaccggaat gctctctatt
    21781 tcttttcagt tagcagtgga aacaaatcca accccaaagg aagctttgga aaaaatacaa
    21841 tctttacttt taaacgccgt attaaatcac cacgtttccg cggtatattt ttctttcgat
    21901 ccaaacacaa agatattaga atattcttat gcaggacatc atccgatttt agttttcaga
    21961 gaaggcaaag tgattccctt agaaggtgag ggaagaattc ttttgattac atcagaaact
    22021 gaattaaaca attatacctt ccagtttaaa aaaggagata ttgtatttct ctattcggat
    22081 tgtcttttcg aagtaagaaa cgcatcgggg gaaatatttg ggtacgaaaa cttcatacaa
    22141 aagatgagcg aaataccgat ttatagtcca tccaaaattc tcaaaaccgc aatcgatcta
    22201 gccctcaact ttaataacgg aaaacttaca gacgacttga caattttgat tttggagatt
    22261 ctttaaaaga tgaatccata tattctgatt cctttttcag cattaatcat caatgggtca
    22321 ttgtttgcct atgtaagcgc actcaaagga aaatctgaaa cggttactct ctaccaaaga
    22381 ttttctttta tactttttat ctggcacatt tctctcattc tttattggtc tttcttacca
    22441 aacgattggc ctataatcat tttcaaagtg tcttcttttt cttggatttt tataggttgt
    22501 ctattctttg aatttacggt tcgattctca aactcttcat ttcgatttct aatataccta
    22561 tttagaggtt tgtgtttagt ttcatttctc ataacgatca gcaccgattt agtagttcaa
    22621 ggtattattc gcgcctactg gggagacatg attcaagccg gccccttata tcttcccatt
    22681 agtattttag taactggaat tcctacgtta accggttctt tgattttaat ttttaacgga
    22741 ctacgctccc acaatgcact tttaaataaa caatttagac tagtcgccta cggaacgata
    22801 ttttcgtatc taattagttt tattactaca ctccttccta gatattggaa cacttcgctt
    22861 acttttcctc cgttaagcgg cagttcggct ctcattcaat cgatctgtat ttttatagca
    22921 atccgtaaat acggttttat ggatctcaaa ttggaacata ttgcattaca actttatgca
    22981 gaaatcaggg aaggagtgat ccttctttct tctaaaggaa atcttatctt tagtaattta
    23041 tccgcaaaaa aaatgttagg aatttcggat aatgtatcta caggatcaaa tttcaatcta
    23101 agcgattatc tggaaggatt cccttccgac tccttttttg aaagaaaaga atttatcaat
    23161 cttaccgtaa aaatcgaaaa ccatccgtcc gagattatag aaaataaata ccttgaagtt
    23221 tcctcttctc caatttctct ttctggaaaa aacgacggaa aggtatatat actcagagac
    23281 attaccgaaa aaaaagactc tctcgataaa attagaaagt tattatatag gctagaacta
    23341 gatctagatc ttgcaagaga tatccaacag atgattacct ctcgaaactt tccggagtct
    23401 tcggattata aactctattc ctactttcaa ccttacgtaa aagtgggtgg agatatttta
    23461 aatgtaatca aagaagaaga cgaaagtctt cacatacttt ttggagacgt ttccgggcat
    23521 ggaatctctg cggccatggt agccgccatg acctcgattg ctttcggtgc tacaaccaaa
    23581 agaagcgatt ccaccgataa aaaccttctt tttatacacg aacttttaaa agatacgatc
    23641 acacttcatt ccttttcttc tgtgtatatg agatatattc catatgaaag aaaattagaa
    23701 tatacttatg gaggacatca ttgtgcttta ttgatccgaa acaaaatttg tattccagta
    23761 gaaggttctg gagaaattct atttacaaca cctgttccct acctccgaaa atatgagctc
    23821 catctaacaa aaggagacag aattctttta tattcagacg gtttgtttca ggtaaaaaac
    23881 agagaaggga atcctctact aagccaaaac caattcctcg aagcaatcag atctttggtc
    23941 gtagaagaca caaattctat gatccgttcg attctttcgt attccagttc ttacggggat
    24001 ggagaaattt tagatgacgt tacgattttt tgtttagaag tattttagcg taaattcgtt
    24061 ataatcgata tgaagggaat tgcagcagaa ctaatcaatt gcgatctcaa aagtttattt
    24121 tcttttaatg ttccgtcaag ggtttgatta gagcaaaacc aaggacgaac tcacctaaac
    24181 tttcctgagt ttaaaacaga atataaatga atcttaatat tttaattttt ttaaatttta
    24241 tacaaaacaa actatgcttt atggtgtatc gcaatagtaa tcatccattg ttggcctttt
    24301 tctttccggt ttgatcgcta aatcccccgg cagtaaaatc gtatccacga taaacgacaa
    24361 gggcacattg agaatgacaa aaggcacagg aatgtaaaaa aaatagagga aagttccaca
    24421 agacacggaa aacttgttat agaaatttgt gtacctatat atggatgccc ccaattattt
    24481 gtttctacac catgctcctg aatcgaagaa cgacggagta gagttacgag taacatcgca
    24541 atagataaac tacatgtcat ttgttatttt aagaaatttt ttcccgaatt aattttagaa
    24601 atggaagtat ttcgtctaac gttccaggga gttcatactc aatcgaatct cctgcacgga
    24661 taatatcctt ctcttctaat gcgaccgcaa tcgaagccaa aatttcgttt aattctccgg
    24721 ttttttcttc gaaaccaatt ccattaattt caatctctga aaaatctaaa tccggttttt
    24781 tcaacttcaa agtgataaac gaagtcaaca acacgttgat ttgtgaaatg gattgagtca
    24841 gtagctcgat tgctacttcg tcctttccag attgatacga ttcatttact tttacaaaag
    24901 cttctttaag tccacctatg ttctctataa acgtattcaa aatttctttt agagttggca
    24961 gatctaaatc caaaacttga gtccgagcaa tcaaatccat gataaaaagt ttcagatctc
    25021 ttagatgttc taaaaagttt tctatggttt cagtgttatc caagctacca cagttagacg
    25081 aaatctcagc cagaatttgt gatacagtat ttccggttcc catcggcttg atctgatcta
    25141 gtttgaggtg taataagtta gaagcggaat ctaaaacgct accgatccat ttaattccgt
    25201 ctgatagttc tcgggattct ttttcggtca aagaatctct tccaaataaa gtagaaccaa
    25261 ccttatccac atataaatcc aactcggtta gtgtggaaac gagaaagtcc atctcttctc
    25321 ccacaaaaaa ttccatcttg gcaactgatt ctatttcttg atcattcata atagaagttt
    25381 gaaattctac cccgtctacg gtgcaactta gaagatattt accttttgat tcgacccatt
    25441 tgttgacttc tccgaaaact tcgcctaact ttttttcgtt ttcaagagaa ctatctatga
    25501 gatgttcgtt gatataaatt tccatttcat tctcctactc tatcactcgt ttctagcgcc
    25561 ttttagattg ttgttcaaat aagcgcctac ggctttgttc ttaccgactc cttgttccat
    25621 atagagaaac ttggatttca attttttctc gtaacttaca agatgatttt caaattcttt
    25681 aatcttcttg ttattatcag caacctgttc ctcgagcatt ttcacttttc cagaaacaag
    25741 ccctcccgca tactgagtgt aaggtttaat atgttctaat aaatctaccc caactccagt
    25801 atccatcctt gcatccgaat ttgtatcgat cgcaaaaaga tttctgacag aatccggatt
    25861 ttcggcaagt ttagaacgta acttatcttc atccaagatc aaaaaaccgt cttgtatatc
    25921 ggcccattta cttcccacct taccggtatt aataccgatg tcgcttaaca ttctgacaga
    25981 attttctccg cttaccggat aggatgagct cgcaactgtt ttcattccag cgatcaatcg
    26041 aatcactgtg tgttctccgg ataaaagtcc cgttttagtt tttccttccc aaaaactttg
    26101 cccaatttct ccaccttctt cctttccatc ccgaacggta gaattcttgt ccacggcggt
    26161 ggattcttta gaaaatttta atacagtgtt ataagcagcc acgaactcct tgatcatctc
    26221 gataccttta tcggaatccg tttttatatc tatgtttacg ggcccttctg tttttttatg
    26281 aagattgaga gaaaccccat ctaaaacgtc tgtaagccct tcgtttttag gacgattaac
    26341 ttcgatccca tctactaaaa aaaccgcgtc cttggcctcg gcaatttctt tggaaggttt
    26401 agctccttta aattctcctg gaattattat atgaaaagaa tctaatataa tggttttacc
    26461 actcgaattc gctaaaagta ttttatgaac cttttgacca gagggaaaat tttttaaatt
    26521 gagaaccact tttccattct ctttggaagc ggtttcaaag atcatttttt ccttatcatt
    26581 ttctttataa agaattccta attctatttt ttcttccggt gcaaattcgg tagaagtggc
    26641 aagttcaatt tttgtgtttt ttttaaactc ggtagtagga attccaaatt gaaacgaagc
    26701 aacgctcgca atttccatcc acttcttacc actttcttct ttaaaaacgg gtttagaatc
    26761 ggaagagatt ccgtattttt caggttgaaa aatttggatc tgatcttttt cgggaagaaa
    26821 attcaactcc ttaggaggat ctgcgggttc agttgcacct acgagattgg ctgcttgtaa
    26881 aactccgttt gaatcttcga actttagttt acgatctttt ccggaaaaag tcgccgttaa
    26941 agtaagaacg taattatctc cgtccacttt gacaagtccg gtgtttacaa gtcctgctgc
    27001 ggaaactttt atcgaagaag caagatcccg aatcgttcct cctgaaaatt ctatttcttt
    27061 ttcggaatct ccggaaaaaa ttttaaattt tccagcggga atctgtttgt ttacgtctgt
    27121 cttttctcct gagatttggt gagaagttgc aagttcttta atttcgattc tacgtttacc
    27181 ggagcttgcg gaacgagaag cgtctccact aataatccct tctggttcgg aaacgatact
    27241 tttcatcgca aatggagccg taaaagaaat aagtgctctt gttttttctt gtagatcggt
    27301 tgttaccgtt ttgaggtcat tccacgcttt cgactgagct ttgttaaacg aattctgttg
    27361 ttcaagtcta cggattggtt ttgcttccaa ttccactaat ttttttacga tcaaatttgt
    27421 atcttgtccg gaactaagtc ctggaatcgt aaacgcgggc atcttgtcct cctacattct
    27481 taatcggtcg attcagaaaa aagataaggg aaattgaaaa aattcaatgt agaaaccagt
    27541 aggaatactc aaatattccg agtcgtttta tcagagtttg ccccaatact aaaaggctat
    27601 tcctttagaa gtttctaata aaattccgga gttgcgacat ttttaaatct caacgtaaaa
    27661 tttcaaattt gcagtagttc ccacagattt agtctcattt caattttact gggctttttg
    27721 aaaaactttc tgtctttcaa tcgtagtgag agttcccaca aaaatcatta cattctataa
    27781 tttaccctct ttgaaccgtt ttttcattgg taaattttcg tatgagttcc tacaaattat
    27841 gtctcttttt agagcaattt tggttttaga aaaactttca atgtatcagt tcctacattg
    27901 aaagttttga ggtaaagttc tcgctccttc acaatcttat aaaatctttt aagcagccat
    27961 ttttaggtat ttttgttgag taaaaataga atttcagaac cttgtctggg ttttagtttc
    28021 gatcattaga gttaggggga aggatgggat cgcctatttt aggagaattt ttaggaactt
    28081 ttgtattgat tcttttggga aacggagttg tagccggggt tttgcttgaa aaaagtaaat
    28141 ccaaagatgg aggctggatc gtaattacgg caggctgggc ctttgcggtg atgatcggag
    28201 tttttgtttc caacgcattt ggaagtttag acgcacatct caatcccgcc gtgacgcttg
    28261 cgtttgcaat ccaatccgga gattacacta aattgatatt ttatattccc gcacaaattg
    28321 caggagcgtt tttaggagcc gttttcaatt acctgcacta tctaccacat tggaaagaaa
    28381 ccaaagatcc gggaaaaatt ctagccgtgt tctccaccga accagcaatt tcgcataacg
    28441 tttataattt tttcagcgag tttttaggaa cctttttact catcttggga atcgtttcta
    28501 ttttctcacc caaactacaa ggtttaagcg ttcattttgg gactttttta gtaggaattc
    28561 ttgtttggag tatcggtctt tccatgggag gaacgaccgg ttatgcaatc aatccggcca
    28621 gagatttagg accaagactt gcccatttta ttttacccat agcaggaaaa ggaacctcca
    28681 attggaaata cgcttggttg cctgtgttcg ctcctttaag cggggctgcc tgcgcgggaa
    28741 tattaattcg atttttataa tatattaaag aataatattt taatgttaca tagagtcctc
    28801 caaacaattt tttgaaaaag aatataactt tttcagaatc attggagttt tttaaaatta
    28861 gatttattga aaaatagaat tgttgaaaaa ttaattctct atgggttttc gttgtatgga
    28921 aacagccgat tgaagcgttt tgttaattgt tgttatggaa tttttcaaca actctaatga
    28981 atttaccatt ggtttccgtt gtatgaaaac gattgattga agcagttttg tcaatctcca
    29041 ctatggaatt ttttaacaac tctaattaac gtgagttcgg cgtaaggttg tttataaaaa
    29101 cctgattttt ccataaaaaa tgaatgttta aaatttatta tgtgacttaa tctgtgggaa
    29161 ctatcacaaa tctatatttt acagtaaaac tttgagatgt gggaactacc acaaaactta
    29221 ggtttatctg taaaatgatg taggaactac tgcaaatcac gattttacga acaaattcta
    29281 aaattgtagg aactattact tttagaaaaa ttttcttaca ccgaactcaa tgttaatgaa
    29341 tacctttccg tttccttttt attaataatt cctaataagt gcccgcaaat ttttatcata
    29401 aaaccctgtt caaacctaaa tattgggcac ttattatata attctgagta atagaaaatt
    29461 atggaatttt tcaacaactc taatgaaaaa taaaatctta caaatataaa ggtacactac
    29521 tcagacacat aaaaatggta ttcaaaatga accatcgatt ttacaaaaat acggaagttc
    29581 tcaaaaatta cgtctaatct ggaattgttg gccgttttta aagtaggttt gtgcctattc
    29641 taacttttga aacaaactaa tagtagtatt attttcatac gttcgaatag taaaaatcaa
    29701 atgaactatg gatactagta aaaaacttat tttctaattt acagcacatc cgaaaatcta
    29761 attcttcttt atcagaaaga tcaagctgca aggttctgtc cctggcgctg cgatccatag
    29821 tgagcagtgc cattgagtta cttttgagac aggttcttat atcttttaga aaaagatgaa
    29881 acgagatgcg aaatatcatt ttcattttta tttcattcac ttcttataat ctatctgcgg
    29941 atattccaga tttaaaagga gaatgcaaac ccaaagaatg gatctgtatt ctcacacgaa
    30001 atgaaaataa taaaatagaa ttctacgttc aaaaccgaac tccttccgga gaatatccat
    30061 tctcagtgaa cttctacttt acgagtttag aaaattttga atccgacgtt actcttcctt
    30121 atcgttttat ttccagaggt agttcagaac cgaaaaagat tcttacaatc agtccgatcg
    30181 acatttataa atcaagttct tacagttctc aaatttatgt aagagcagga gacaacaacg
    30241 cccccaaaga aaatatgatt ccttatcgtt tacctttcga atccacttcc agagttggac
    30301 aaggttacaa aggaaagttc acccatgcag gaacgattcc ctacgcactc gatttcgttc
    30361 ttccggaagg aagttctgtt ttagcggcaa agggtggtct tgtaatcgcc aaagaagaca
    30421 aatatcaatc cggcggaatc catccatcct tcaaagataa agcaaacttc atccagattc
    30481 ttcataaaga cggaagtata gcagaatacg ctcatttaaa atacaaaagt gtatttgttc
    30541 agataggaca aatcattcag actggggaca aaattgctct ttccggaaac acaggtttta
    30601 gcagcgcccc tcacttacac tttcacgttt taagaccatc gattgacttt caaaccttag
    30661 aatcttttcc cacttctttc gagaccgacg aaggagtgtt agacgaactc aaaaccggaa
    30721 ccgcctattg gaatccttct aaagttctac ccgcaggaaa aattttcttt gaagaagatc
    30781 taaagatttg ttctgatcta gttcaaaaaa aactcttgga ctgcgaagaa aaattgaatc
    30841 ctcaaaaacg agcgattctc gcgctcgaag taaaaaaacc tggaaaatat gatttaaagg
    30901 tggaagtatg taatccaaat tttgtttgta aaagaattga ttggattctt caacccgaat
    30961 ggaagtcttc gatattttac ctcgactgga atttatttcc agaacagatg accggcaatt
    31021 atagaattca agtgatcaac gatattgaaa tcatcaagac ctgggttgtt gaaagataac
    31081 aaatgaatat aattttacta ttactgatct ctataaagag tttgccttca attcttagaa
    31141 tgaatcattt ttgaattttc aataaaatgt ggtagttccc acaataatcg ctatacccta
    31201 taatttataa gctttttaaa atccttttgt tattatagtt tttgaaaaat taattcgcca
    31261 tcaatttccg ttgtatggaa actgtcgatt gaagtagttt tgttaaactc cactatagaa
    31321 tttttcaaca actctattat agtttttgta tgagttccca catttttgta aaactaaaac
    31381 gtaccgcgtc gtgaattcag taaaatgctc tctatcatca ccaaccccac aagttgaata
    31441 ggattttaga atcaaaatga actcaacaga acgggctttc tatggatcgc cgttctgggc
    31501 tcaaaagggc acatttttca agtgttccga caagaatgag tctttttact tgcaaaaagt
    31561 atgtttttct gataaagaaa acctttccac ctcctccccc acccaaaaat aagggcggga
    31621 actaagtttt acagaagatt ttgtcgtaat tccgacagat ttatattgag atccaattat
    31681 ttgtgggtaa ggttatggtt ctctatgaat cgcgttggaa aactcaacac aacgctcttt
    31741 atgaatcgcg ttgtggggtg ggctaagttt tacagaggat ttgtcgtaat tccgacagat
    31801 ttatattgag atccaaatac ttgtaggtaa ggtgatgggt cgttatttct ttactttgca
    31861 aagaaccttc acttctttgt ggctcactcc tcatgagtca caaatcaaat cgtcgtgatc
    31921 atacttcaat ttttacgaaa cttctataaa gaagtcatac attttgtttt gaagatcact
    31981 atcttttaca aactcgtgct tttccaaaaa actaaaaaat gtgggaacta ctgcgattac
    32041 tttcgatttc tgtattgcaa atactgattg gaatcggaag taaaaaattc caaaattgga
    32101 gttcccacac tcgatcctat tttcacggaa aaatgaacct tcataaataa ttcccaaaat
    32161 agaattcaag ttcatgaaat aagaaacaat tcctagtttt caaacgacca atcttttcaa
    32221 aaagtcggaa ctaagcaatt ttatgcagaa ctaccacaaa gctaggattc tatgtctctt
    32281 tccgtccaat aagaaaagga agatgaatca gttcatcaaa atatccatag aatcatttga
    32341 ctcccgataa agcaggttta aacaggaata gaaatccccc gacaaaactt gaaacacttc
    32401 ggggctttta aaaattttca ggtatcgaat gtcaaaatcc aaagtacaag gccaaactcc
    32461 ggcaataaca aatcaaaacg aatcttccaa cggaagccaa ccggaaattc atttaaacaa
    32521 tccaaatata ttttttgacc gggaactttc ttggatcgat ttcaatcggc gagtattgga
    32581 agaagccaat gatcccgaaa atccactttt ggaaagactg aaattcttaa gtataaccga
    32641 aaccaattta gacgaatttt atatggttcg agtcgccgga cttcgtaacc tagtaaaaga
    32701 aggaaacgac gaaagaagtt taaacggaga cagcgcatcc gaaattttat ccgacttatc
    32761 agataaagtc agagtttttg taagggaaga atatgaaacc tttgccagaa cattagaaga
    32821 attgaaagta gccggaattc atctgatact caatccagaa gaactaacga tagaagaaat
    32881 taaacagatt caaaactatt atcaggaaga cgtatctcca attcttactc ctcttgcaat
    32941 cgacacggct catcctttcc cacatatact taacaaatcc ttaaaccttg cgatggtatt
    33001 aagtacagac gatgaaaaaa ccggaggaaa aaaagatttg ttcgctgtcg tacaagtgcc
    33061 ttctgtactt ccaagatttt tgcaactcaa aggaaaagga gaagaaagaa gattttttcc
    33121 attggaagaa atcatcaaac tgcacgtaga cgatcttttt tacggaatga ccgtaagaga
    33181 aatttatccg tttagaatca taagagacgc agacatatcc atcgacgaag aaaaatccgt
    33241 caaagaccta ctcattacga tgaaagacga acttagaaac cgaatctggg gagatgcggt
    33301 tcggatggat atacaccaag gcacatcacc ttttattaaa aacaccttga gagaactttt
    33361 agaattacaa gataacgaag tattcgacgt tgcctctatt ttgaatataa acgacgcaat
    33421 gtttttttac ggattggatc acacttctaa actcaaatat ccttttttcc aacaaaagac
    33481 cactcttaag ttcgaaactc cagagaaaat tttcgaggca atcaaaaaga aagacagact
    33541 acttcatcat ccatatcaat ctttttctgc cattgaagat ctgttacgaa tttcttccga
    33601 agatcctaaa gttttaggaa tcaagatgac actttatcgt acaagcggag attctcctat
    33661 catacaatat ttaggagaag cggcggagaa cggaaaacaa gtaaccgttc ttgtagaact
    33721 caaagctcgt tttgacgaag aaagaaatat caagtgggct caaaaacttg aagcgagagg
    33781 agttcacgta gtttacggag tagtcggatt aaaaattcat tgtaaaatgc ttatgatcgt
    33841 tagaaaggaa gatgatcatc tagtgcgtta tgtgcatctt ggaaccggta attataattc
    33901 caccacttcc aaatactata ccgatctcag tttttttacg gtaaataaac agatcacgga
    33961 agacgtagct acaatcttta acacgatcac tagttacgct aagatgccaa ctttaaacct
    34021 tttatccgct tctccgcata atctaaaatc caccttcatt tctttgatcg ataaagaaaa
    34081 agaaaacgca ctttcgggaa aaccggcaag gatcattttt aaaatgaatt cccttgtgga
    34141 cccacatatt atactttcct tatacaaggc aagccaagcc ggagtaaaag tagacctgat
    34201 catccgggga atctgttgtc tcaaaccggg actaaaaggg atttctgaaa acattaccgt
    34261 gttatcaatc gtcggaagat ttttggaaca tactagaatc tattactttc attcgggagg
    34321 tttcgaatct gtttttcttg cgtctgcgga ttgtatgcct agaaattttg aaagaagaat
    34381 agaagttctt tttccaatta tagaaagtaa aaataaagaa cgaatcaaaa agatcttaga
    34441 cgtacaatta cgagacaacg taaaagctcg gtttttgcgc ccagacggac attacgtaaa
    34501 gaaaatatta gaaaaagatg aaaaacccgt agattctcaa atcgaaagaa tgacatttgc
    34561 ggaataaaac tttaaaaatg agtatgacta caaattttac aatcaacaaa tccgaactta
    34621 aatcccttat tggacccgga aaaatatttt tcagagacga tccagagttt gacgaaacta
    34681 cctttctttc tttcggaaca gatagaacca aggtctacca accagacttc gatattctcg
    34741 cctttcctac aacaacggag gaagttgcaa aaattataaa gtacgcatac gaaaaagaaa
    34801 tttcaatcgt tccttctgga ggaagaaccg gatacgcagg cggagcaatc gccaaaaaca
    34861 aggaattagt gctttctctt tccaaaatgg acaaggtttt agactttgat cctttttttg
    34921 gaagtatcaa agtacaggcg ggaatgatca ctaaaaatct tcacaaagaa gcggaagaaa
    34981 aaaatttcta ttttccggta gactttgcgt ctacaggctc ttctcaaatc ggaggaaaca
    35041 tagcgactaa cgcaggtggt gttagggtcg ttcattacgg attgattcgc caatgggttt
    35101 taggacttac ggtagttacc ggaactggag aaattttaga gtttaacgga gaagttctca
    35161 aaaacaatac tggatacgat cttaaacaac tatttatcgg ctcagaggga acgttaggcg
    35221 tcattacgga agcaactctt aaattgacca caaaacctct ggatagtcgg gttttactcg
    35281 tcgcggtttc tgatttcgca tctattcttt ccttatttca agaaactcat cttgtcaaag
    35341 ttccactact cgcgtttgaa ttttttacgg aatactgtct cggaaaagtt aaatctcacc
    35401 ttggaattcc agatccgttt caatctccaa gtccatatta cgttttaatg gaatttgaaa
    35461 ttgcagacga atccgacgac gaaaaactat tcggtttttt ggaaacgatt acggaaaagg
    35521 gtctgatcgt agacggaagc ctagcacaga attcaagaca atccgaaact ttttggaaat
    35581 atagagaagg gatcagcgaa agtatttcta tagaatatac ggttcataaa aatgatatct
    35641 ctcttccttt gagaaacatg gaaccgtttc ttgtagacat gaaatcgctg ttaaacggaa
    35701 aatatccagg attcgaaatt gctctttttg gtcatgtagg agacggaaat cttcatttaa
    35761 acatagtaaa accgaaagat ctttctaatg aagatttttt taaaaaatgt aaggaagtgg
    35821 acccggatat gtttcgttta ttacaaaaat atcatggatc gatcagcgcc gaacacggaa
    35881 tcggtctttt aaaaaaagac tttctccatt tttccagaac acaagctgaa atcattttga
    35941 tgaaagaaat caaaaaatca atggatccta aaaacatcat gaatccgggc aaagtattct
    36001 aatgatttcc acgaacggct ccagcggcaa aaaaccaagt aaaagaaaaa agaaaataca
    36061 atccgagcat agaattgtta tgcgaagtct cactctagac gactacgcag acgtaaaaga
    36121 gattatggac atcgtcttcc cggagtttga cggtgcttgg aaaaagaatc aattcgtttc
    36181 tcagatcaca aagtttcccg aaggacaaat ttgtatcgaa gacaacggca aagtagtagg
    36241 cgccgcaatc agtcaaatcg tcaagtggtc tgattacgga gacaatcaca cttacgaaga
    36301 aattgtagga aagggagatc ttaaaaacca caacgaaaac ggagattctc tttacggagt
    36361 agatatattc gttcatccgg aatacagagg tttgcgtctc ggtagaagat tatacgacgc
    36421 aagaaaagaa ctctgtgaaa aattaaattt agaaagaatc gttgtcggag cctggatgcc
    36481 cggatacgaa aactacgaag attccatgac tccagcccaa tatatcgaaa aggtaagaga
    36541 caaggaaatt tacgatccgg ttctttcttt tcaattagca aacggatttc acgttcgcaa
    36601 actgaaacgt ggatatttcg gaaatacgaa aggttatagt tcttatgcgg ttctattaga
    36661 atggttgaat atatattatg aaaaagaaga aatcactttg atcggaggac ataaaaccgt
    36721 cgttcgagta ggagtggttc agatgcagat gcgtccagtt gcgggaatcg aagaattgat
    36781 gcatcaggtg gaatttttcg tagatacagt cgcaggttac aacgtagact tcgtattatt
    36841 tcctgaattt tttaatgcgt ctttgcttgc aagatacaac gacagaagtc cttcggatgc
    36901 aatgcgagca ctttctagcc ataccgaaaa catcatcgaa aaaatggtag aacttgcagt
    36961 ttcatacaac gtgaatatca tttctggtag tatgcctgaa tacagagaca atacacttca
    37021 taacgtttcc tatctatgta gaagagacgg cacctatgaa gaacaatata aacttcatat
    37081 tacgccagac gaagattttt attggggtgt taaaggcgga tacaaccttt ccgtatttaa
    37141 tacggacgcc tgtaaaatag gaattctcat ctgctttgac gtagaattcc cagaacttcc
    37201 cagatttttg gcggatcaag gaatggatat tcttttcgtt ccgttttata cggatactaa
    37261 aaacggttat aatcgagtca gacattgtgc aatggcaaga gccatcgaaa acgaatgtta
    37321 tgtggttatt tctggttccg ttggtgctct tcctcacgtg gaaaatatgg acattcaata
    37381 tgctcagtct gcagttttca ctccttccga ttttgctttt cctcacgact gtgttgccgc
    37441 cgaatccgtt cccaataccg aaatgacttt gattgctgat ttagatctgg accttttaaa
    37501 agaacttcgt aaaaaaggtt ctgttcgcaa tctttccaat cgaagaaagg atctttacga
    37561 actaaaatgg gtttacgaat catgaaattt ttttcaatcc taacaatttt aatctggctt
    37621 gtgtttgcgg gacttcaatg gaacgatccc gatccttggc tttggatttc aatttacatg
    37681 agtgttgttg tactatatgc aggtttcata atatatccaa caaaaatgaa aatttggttt
    37741 cacgtctctt ggattctttc cgttcttttt cttgccggaa caatattcgc cgcaacgctg
    37801 atccaaaact tttcttttga cgacgaagta acaagagaaa ctggaggcct gattttatct
    37861 acgatttggt ccggaatttt aggttattgg atttataaaa aaaatccaaa ttaagccgag
    37921 cgtgattttt gggaactctc catctttata agattgatct ttaatttggg gaactatttc
    37981 catacgtccg aatagtaaaa ttgcagtatt tattatatta gaatttttag tttaaagctt
    38041 gtccaaaaac ctacccttag agaagtgttt gctgagttac ttcgagcacc catagaagtg
    38101 agacactgaa tttccaccaa ccctgtttgt ctagtttttc gaacgaccgt gaaattgagt
    38161 ttcacaaaaa tatgggagcc aatacaaaaa ctaaacgata ttagaactaa tcgaaagtta
    38221 gcaaattacc aaatgcgacc taagttgtag gaactactgc attctattaa aaatttctaa
    38281 agaattaaat tatagcgtaa aattctttga ggttttggga caaacttagt aatttaacgt
    38341 gagtttgatg taagagattt atttcacaac aacttgatct ttctgtaaaa aataaatgtg
    38401 ggaactctca caaaccatat tttaccataa aactttgtaa tgtgggaact accaccaaca
    38461 gttataatga taaattagct atttaacgta agcaaggcgt aagaagacga gaaaaaattt
    38521 tctaaagata agagttccta caattttaga atttgttcgt aaaatcttga tttgctgtag
    38581 ttcccacatc attttataga caaacctaag tttgcgtgag ttcccgcaat tgaatacgac
    38641 agtttcaatt gttatagatt tttattttat aaatcgtggt agttcccaca tctaatttta
    38701 ctttggagaa aaacgaactt tcacaaacca atcttattcg gtctatataa cagaaaaact
    38761 ttcctttcat tctctaaatc tgatttttta gaatttttct ctcaaaaaga aacaatttca
    38821 aatcattctc ccttgactct aaagaccacc aacaaatatt gagaatcatt ttcaaaattg
    38881 aaactcaaaa tgaaacatag atccgctttg cctctttgta tttttctatt tcttcttttt
    38941 tcttgggaag ttccagcaga atcagaagaa acaaacaaac caatcctttc tgaaacttct
    39001 tccaacggag aagaaaccga aaaagaaaaa tggaatcaag gaaccatttc agtaatagga
    39061 aaacgaaaaa cagaccttaa aagaattcct gggtctgcca cagtcattga aaaggaattt
    39121 ttggaacaga ccaaacctgt agactcaatg gaggttttaa gaagaattcc aggcgcctca
    39181 atccgttacc aagatactgg tttaatttta aaccttggat ttagaggagt aaataacgac
    39241 ctcggaagaa aagtactcat tttagaagat ggagttttca cttctctgaa cccctactcc
    39301 gcaccagaac aatactacac acctaacata gatcgtatgg agagaataga agtagtcaaa
    39361 ggctcaggag caattctttt tgggccttct acaatcggag gagtagtaaa cttcatcaca
    39421 aaacgtccac ctaaagatcc tgtgctttcc gtttccgttc aaggaggatc ttacggtttt
    39481 ttttcttctc aagtttctta cggcggaact ttcggaaata caggaatcga catttcaatt
    39541 cttagaaaac aaggagatgg atttagagaa catcaaagtt ttcgaattca cgaattttca
    39601 tttaagtccg tcaccaattt aaacgaaaaa catactctta cttctaaatt tcttgcaacc
    39661 gcacaagacg caaatatgac ttatttaggt cttaccacag ctcaattttg gaaccattct
    39721 tcttctaatt ttgcggaaca ggataaccga aaattagaaa gatactcggg tgatataggt
    39781 cacgaatgga aacttacaga tcattctaaa ctcgtaacca aagtttactc cgcttataca
    39841 gaaagaaatt gggcaagaca aaattacctt agaaacacag gttccaactt taatacaatt
    39901 ccgtctaacg taattaaatc gtacgataca gaaccttttg taaatcgtcc aggtgatacg
    39961 gtttatatgt tagatagtgt aggtcataga aatcgttctt atcgttttgt aggagcggaa
    40021 tctcgctatc aacaagacta tcaattttta ggaattaaaa accaactaga tgctggactt
    40081 cgttatcact acgaaaccgc agacatcaaa tatctggacg ggccacctac tcccgattat
    40141 gcgatctttg gtaatggttt taacaatcca cctaccggag ttgcttcctc tgaatattct
    40201 cttgcaaaat cgggaaacgt aagagatcac gaagtcaata ataccaagtc acttgcaggt
    40261 tttgctcaga acagttttca attccagaat aggttttccg taattccagg aattcgttac
    40321 gaaatgttca cacaaaatag aacgatcctc cgtcaacaaa ccattgaccc agtgaccaat
    40381 caaccagatc caaactctcc ctctcaagaa gtggacaaag gaagtaaaca tacctatcac
    40441 gtagtaattc caggacttgg tcttacatac gatattcgta aaaacgcaaa ctggttcaaa
    40501 gatttgactt ggtttgcagg agctcacaaa ggtttttctc cacctagata ccaagacgca
    40561 ttgaataatt caggaatcgt aaatcgaatc gacccggaat attcctataa ttacgaaacc
    40621 ggttttagag gagatattac aaaatactta aatgctcaga ttacttactt taacctaaac
    40681 tatatcaatc aaatcatcat cacttcttct acttccggta acgattccgc ttcttcagct
    40741 aaaaacggtg gcagaactta cagtagaggt gtggagacta acgttacttt cgatccggcc
    40801 caattgttcg actcttcttt taaacttcca atcgatctga tttacacaag agcagacgcg
    40861 agaatgaatc agtattccat agacacttct aaaattacag cggatcaatc tcttctcgat
    40921 tttgtagtta cccaaaaaga taaaaacgga aattacgttc cgtatgtctc taaagacact
    40981 gcaactttag cgattggttt tattcatcca aaaggttttt atgcaagagt agaatatcaa
    41041 tatttttcct cccagtatca tgacgactca aataccagaa ccgtttattg ggcagattct
    41101 atcaccgatc ctcttggtaa aaaagtatta caatatttga atattacttc taatagttcc
    41161 ggcgaaaccg gcgtaatccc cgcatacgaa ctgatcaatt gttccttagg atacaaggat
    41221 cctatcaaac gttggagcct ttttataaca ggtaaaaact tggcggacgt tcgttacatt
    41281 tcaggtcgtc ttccggaagg aattcaagtc ggtccattcc gccaaatcaa cgtaggtgcc
    41341 acgtttgaac tttaatcttt gttttaatag attccgtctt ttaaaattta gaaaatcaaa
    41401 cgttcagttt tgtcaattct tttattgttt taggtacacg ttatgcgcat ttttgatgat
    41461 ttaaaacgta atttcattgt aaacgttttt gagaagagtt ttttactttt gttccagaga
    41521 acctctacaa aaatgaattt taaatttgag gataaccgca aaacaacgat ttggtgcaga
    41581 aatttttttg tgacatttgt aagaactcac tttgattgga aaaatttttg tatgaattcc
    41641 cacaaatcca ccctggtgaa ttattttgag ttgacaggaa acctgatatt gagaattagt
    41701 atcaatatca taacaaccag ttcatcgaaa attacccggt tgcgggcaac ggccctcttc
    41761 cgggatcttt tttgaaaact ttcaggaaat ttgaatgaat ctaaaaaaaa tcacacacta
    41821 tcttctactt tggatcgttg tatcgtttct tttctcaaat tgtaaatcag aagcaaacaa
    41881 cgactcagaa cgtttagcct tattgatgac tttattccaa cccactgcga caagagctca
    41941 agtcgtagat cgttatcttc aactcggcta cgaatcctac gatcagagct ataaagacgc
    42001 agtcgctttt cagaccgcag tcacagcctt tgccgccaat aacaacccga ccgcagcgga
    42061 tcatatcaat cttaaaaatt tatacgtagt agcaagagct tcttatttaa ctacggaagc
    42121 atttcgtttt tcatctggac cgatagacaa cgtagacatt ttaggttgtg gaagtaatgc
    42181 ggatggttcc ggagacgaag aatgcgaagg actgattaac ggatggccgt tagacgaaag
    42241 cgcgattgat aattatatta ataacaatgc cgggcaacct acctacgcag ccatcttagc
    42301 tacaaacgga gatgcaaacg caaatcatgc agatgatgga gacgatgaga cagcgcttac
    42361 agtcggttgg cacgccatcg aatatatact ctggggacaa gatctattta acggaggagt
    42421 caatcaaatt tcaggacaac gcactgtggc cgaacttaca ggagcttctc cagcaacagt
    42481 cgaaggcaga agaagaactt atatgaaagc agttacggac ggactggttc ttcagctaaa
    42541 attgattcga gatcaatttg aagacggtgc cagatattcg gatggactta aatccaatcc
    42601 tgacgcagca gtcacttata tctttcaagg acttggtaaa ttcatcgctg gagaatgggg
    42661 aggagaaaga cttaccggaa cttttggtgg acaacaagaa gaagaacatt cttgttttag
    42721 cgatactaca aaagctgact tctattacaa cgcacaaagt gtgttgaaca tttggaacgg
    42781 atcttacgaa ttgaaaaaag gaaccgtaac ttccacgggt ccgggtttaa aaaatctttt
    42841 tggtactttt aacgttcctg gaatcggttt ccaagcgact gcggccagag acacattctg
    42901 tatcaatctt tcggaacaaa ccgcagatcc aaattatact acctcttgta aaccaggttc
    42961 tttgaccgga agatacgatc aaattatcag aaacacggat aacgaatatc aaatcctttt
    43021 tgacgtgcaa aaatttattg gagacaagat gaaaaagacg atcacggacg ccgcaaaaac
    43081 tataggaatt tctatcacgg acttttcaat ttaaattaaa aaataaaata tgaatatgag
    43141 aaaaaatgaa aattaaaaga tcttcaacgc ggggaatatt gattccccgc aaaatttcag
    43201 tatattctaa aattcaaata ggatttctaa tcggaatcct attctgttta ttgactcagt
    43261 gtaacctcaa aatttttgac cataaaaaaa acaacgacca agaactggcg atcatgttgt
    43321 tactactcgc ctatatggat ccgggagaac aatactccgg aggttacact actacctttg
    43381 ataccacggt aaatgctttc gacctcgccg cctcaaattt gagagaaggt ggaaacatag
    43441 aatttcaagg cggaaattca tttttcaatc gtacctgggt tcaaggaggt aattccgctt
    43501 ccgacggact ggggccggtt tttaacagta ccgcctgtaa cggttgtcac gtaaaagacg
    43561 ggagaggaac tcccccaccg gatggaagta acgttttttc taccatgttg attcgagtca
    43621 gcaaagatgg aaaagacccg actacgggtg gtccggttgg actcgacaat tacggacttc
    43681 agatcaataa ccgaggaatt ccgggagttc aagctgaggc gactactacc gtaaactttg
    43741 cggaagaacc tggaagtttt ccagatggag aaacctattc tctgagaaga cctacattca
    43801 caatttcaaa ttggaatttc ggagcgcccg cgcttgtaca tcaatctcct cgaacgtctc
    43861 ccatgattcc gggactcgga cttttagaag cgattccgga atctacgatc ctttcttttg
    43921 ctgatgaaaa cgattcagac ggagatggaa tatcaggaaa accgaatcta gtttgggatg
    43981 caaaattaca aaagaaagtt ttaggtagat ttggttggaa ggcaaacgaa cccactttat
    44041 tccaacaaaa ccaaggtgca tttttaggag atataggaat tacaagtcct ctgtttccta
    44101 atcaaaactg tgtcggtgca caagccgcct gttttgccgc tcccgccggt aataatggaa
    44161 atccagaagg aactgaaatt tccaatagaa ccgcagagtt agtaaccttt tacaccaaac
    44221 tcttaggagt tccaggtaga agaaactgga ctcaaccaga cgtagttaga gggaaagaaa
    44281 ttttttccca aatcggttgt aacgcttgtc acaaacctca tatctttacc ggatattcgg
    44341 aagggtttcc tgaaatttcg tttcaacata tcaaaccata tacggatctt ttattacacg
    44401 acatgggacc cgatcttgca gacaatagag aagattttga agcttcggga acagaatgga
    44461 gaactcctcc tctctgggga acgggcctta tacaaaaggt caacgggcac aatcatcttc
    44521 ttcacgacgg acgcgcgaga ggccataaag aagcgattct ttggcacgga ggtgaggctt
    44581 tgacgtccag aaataagttc gtaaaccttc caaaagacga tagagataag ttgattttat
    44641 ttctggaatc tttatgagaa ttttagaatt tacgaatatg tcttttagaa aggcctggtt
    44701 tctcaaaagg attacagttt tttttctgag tcttgccgtc ttattaccgg gcatacgatg
    44761 tcaagacttg gggaaaatta caggaaccga aattttacta gtcgcattat ttgcaaatgc
    44821 aagtacagga gaatttttga attataccgc caatcaagtc gcgattcctc aattcaaacg
    44881 tcttctatct gcaacggacg aattaaaaac gagcgcctct gcctatcaag ccaatcaaaa
    44941 cgataacact ctctcagatc ttcaatccaa atggctggtc gcgagaaaac tttttaaaca
    45001 atcggaaatt ttctatatca accggtctta ttttccttct aattattttc atagattgga
    45061 tggttatatt ttaaatgaga atagtcgtcc cacaccaaac gatttaaccg tagccgcggc
    45121 caccaatccg agcataagta ctgtagattc ttaccctctg acaaggaaag gttttgccgc
    45181 tttagaatat ttcattttcg acgatgggaa tggagtgcat acgttagccg caatcaacgt
    45241 tgcaaatgga aacgctggaa gaagggctta tatagtttca cttgcaaacg taattcaact
    45301 ggacgcacaa agacttttaa attcctggag tccttcttct ggaaattttg cggaagaatt
    45361 agcatccggt caaggttctt tcggtggtat caaggatgcg atcgattcgt ttattaacgg
    45421 tttggtccaa ttagaatata caaatcaaga cgtacgagta ggagttccag caggactcac
    45481 ggtttcagga acaactcaat atcctacgaa actggaatcc gtctacagtg atacagcgta
    45541 tcaagatttg ttatcttctt tagaaggttt ggaactagtt tattttggta atccaggaga
    45601 tcgcgaagca aaatctctca gttatttagt tcagtttcaa aatagtgcgt tagacgctcg
    45661 tgtaaaaact aaaatttcca ctttaaaatc actcattcaa ggaagaatcg acgcatcagc
    45721 aactctaaaa tccgatctcg ttacaaatct tagctttgtc aatacagaaa tttattcaag
    45781 gtttagagaa cttagaatca tctttgctac cgaaatcatc ggcatcttag gcgcgaatgc
    45841 tcttccttct aattcggatg gtgactaaaa aaatcatatt ttaaaatcgt ccgaacttct
    45901 atcgttaggt tataatttct ttttatactc ggaaatagat tagtttaaaa actttagaat
    45961 gtaaaagctt ttgtttttaa aggtaagagt tcctacattt tattttttat gaaaaactcg
    46021 atttcttata tcaaacttat aactgcaaga aacctctata aatgaatttt aaatttacta
    46081 ctcggacgca tgaaaatagt accaagttat taacagccga atttgcaaaa aaaatagcga
    46141 tacttaaaaa tgatgcaaat tcgggattta cgacatttta gagcagaacc taaacattca
    46201 aatttctgaa acaatctaac caagtattct atttatggtc cgagtaataa gaatacgtga
    46261 gttcgttata aacaatatga aaggaatcga ttctaggaaa ctcaagccat tgctctctca
    46321 actaaagcgt ctcatttctt gaactcaata catcgcttcc tgaatgctga cctttagaga
    46381 agtattcgct aagttttacg ggttgcgttt agaacttaag acgaaatagt acattatgtt
    46441 tctttcatgc aatttattga ccgagcggag atcccggctg tttgtggtgt gacagccgga
    46501 tacacccaga ttttcttaca ccaaactcac gttaaatata aacccgctcc ctggttcatc
    46561 tctttgaaat cgaactggaa gatcaatttt gacggattcg gtcaccggaa tcccagaaac
    46621 ttctccttct aaaattccaa tcgttttgat tccctcttcc aactctacaa ctgctaaaac
    46681 atagggaact cttttagata aatgtccgaa acctacgtaa acgactgtgt aagtgtaaat
    46741 ttttcccttt cccgaaaatt ggatttcaga tattttagaa tttccgcaat gtgtgcaagc
    46801 aatgatagtt tctacagttt ggaatccaca ggaatcgcat ttttttcctt tcaaaatttc
    46861 taatatactt tccgacatgt tgaatccctt atcgagtgtt ttataagaag gttattacta
    46921 atctctataa aattgagtac cgttgatttt atcacaaaac actgattcca tgcaaatatt
    46981 aggtacttta ttatatagtt atgagtagtc acaagaatgt cagactactc tatcgttttc
    47041 ctaaaaacat tgatctttta tattgctatt tttcgcaatc gcaaaacgat catcaccttt
    47101 tttaaacttg gatttttaaa ttttaaaacc aatataaata aagccaaaag gacatttaat
    47161 tttaaagtcc gatttaaatt aaataagaat attttaaact tctaattcat aaaatttttc
    47221 actttacact aaacctatgt caaaagctta gagttcatca tttctaaatc ttcaataaaa
    47281 tatgaaattc ccaccaaaat cgccatatgt atgattatag ttttttagca ttttttgtta
    47341 ttttaaagtg aattcgatgt aaggcatccg ttttatctga ggtcaatttt ttcgtaaaaa
    47401 ataaatgtgg gaactctcac aaatcctgaa tttaccagtt aaactttaaa aactgtggga
    47461 actactataa aatacaaaaa aaatcattgt acaatcagat gtttacacaa aaccgccgct
    47521 gttttgcagc catcatcaaa atttaaatcc tattcttatg caagttcgat gttagaaaat
    47581 aagaaagaat tttctaaaaa tatgagttcc tacaatttta ggatttgttc gtaaaatcgt
    47641 aatttgttat actccctaca ttttatagac aaacctaaat tttgtaagag ttcccacatt
    47701 taaatcaatc tgtaaagctc agatttcaat tttttcagaa tcatggactc cttacgtcga
    47761 actcacgtta ttttagtttc tgtataagtt tccacacttt ttagatttta ctttgaaacg
    47821 cataaaaatg gtattaaaca tgaatggcgt ttttatgaag atgtaaaaat tttcgcagat
    47881 atgtttggtt taaaaattta tgagcttttt tatgggagat cccacattcc aactttttga
    47941 agaaaccaat agtagttccc acaaacccca agatctcaca gtaaaaactc taaaatgtgg
    48001 gaactactgc aacatcaaag acaatcgaaa taacgaatac cattatttct agcgttcact
    48061 tctacggaga taaacttgga ttctgcaatt tcgatcaatt ggggaattgt atttttttca
    48121 caactccaag tcacagagct atctcgtaca ttaagatttc cgcaacctcc aataaaattc
    48181 aaattacgcc atacaagaac gtctaaattt tgaaacggaa tttcccgcgt agccccgcca
    48241 atggaaacaa ttccaatctt caataaattc tctcctttaa aaagataaga ccattcatat
    48301 tctggttcta taatttccac atcttcacta agtgtaattt tatttggaat acttcccaaa
    48361 gttaaattga atgtaacatt agtcgcgttg tcttgtatgt ttccggaaat caaatctaga
    48421 taatctaatc cctctcctgg tttatttaaa aaaccggctt tgagatctcc tgggggatcc
    48481 gcaaaactcc aaggacttgt ataattttga gaagaacatg gaaaactcgc cgtcgttaaa
    48541 aataaatatc gaatataaaa atcttcactg ggttcttcta acttatctcc gaaacaatac
    48601 aacaaacaaa aaataaataa acatagaatt atatttttcg aatacactaa agactccaag
    48661 ggcaaatcga aaaaccggaa ccactctgat acgcacagga aattcctttt agtaaagctc
    48721 cgcttttgat accctgcgtt aaagaaatta aaccggtgtt tagatttaaa tcattcatac
    48781 aagcagcact agttgcagga atcaaggcca actctgcctc aacgccgtcc aattgagata
    48841 actccataga atttagtaaa cgggaaaatc ctcccgttat aaacggggcc gtttccaatt
    48901 ttaaatcctt acagctactc tgattggtaa actgaaactg cgattctaca ttagctccat
    48961 cgaacccgaa agaatctttc catatcatag aagctggggt ttgtaagttc gaatatttta
    49021 gaaacaatgg cgcggttccg gacgcacaat tcggaaagtt aatactaata aatgttaaat
    49081 catccctcct attttgcaaa actacaggtg ttttaatatt attaaaaaag tctaaattac
    49141 aaaattcttt ttcgatttcg tagcaagtag taaccatttt cccaaaaact agagtattga
    49201 caagacaagc tctgatttct ggaatttcat attttgccaa gacctgcaac tgagattgaa
    49261 caagcaccaa ttgcaggcta ggattagatt cattttcttg aatacaaaaa ataaataata
    49321 tactaaaaat aaataaatac aaaggccgta tttgtttggg aatcaccaac attttccggt
    49381 aaaaatacaa accaatatcc aaaaatcaat cggccattcc tccacttcta cgttttgtgg
    49441 tggctgttct tccggtagag caacaaccac agtatcgtcc ccaggaatag aaaccgctcc
    49501 gttgtaatgt ggcggaccgt ttcttaaaga attatgccaa tctagttcaa tcacctttga
    49561 ggacaaagcc cccgcccaca cggtatatcc aatataattt aaatgtccta tctgatcctg
    49621 atacaaccaa ggatttgcta cccaacattg accaaactca aaacaatctc ttttgcgtat
    49681 aaaaagatga tacaaaggta aaaaatgtac tttcccgtat ctaccattta cttcttgtac
    49741 cgcttgttca atagcccctt gagaaaaata cattcctaaa ctagtcacca tactgacatt
    49801 gtttttcact ctgtgtaacc agagagagta ccaatcgtct tgcatggtgg gcgacgtacc
    49861 cgcgtttttg atctgtgtac gaagtctatc caattcttca attccggttt gaatttctag
    49921 gtttactata actcgattgt aagtctcctt aatataaagg attgattcta caaattcagt
    49981 atgcaaacga tctaaatcaa tcggcatata aagtaaggtg atccatcctg ttggaggcaa
    50041 tagagctaaa acagcagctt cttcttcctc acgcattgca tttttttgtt cagactgtag
    50101 ctgactcata ttataactaa agccactatc cggttgagtg gccatcggag aaaaatattg
    50161 attcatattt cctaatgtag gactataaga tagatttgga aaatttccca tgaccaaaat
    50221 gtctttattc cgtcttggat ttctcaattg atacagaatc gatttagtat taaaagctac
    50281 acgaccgact acggaactaa acttccaagg catggcagtt aaaagaagtg cattgcgcca
    50341 aaagtcgttt cctccgattt caaatgctac attaggtgcc gttttaaaat tgatacgcct
    50401 ctcgtatcta tctgtgcatg ctgtaataaa atcatatata ctttttgttg tatatcctcc
    50461 tatggctagg ttctgcacat tccattctac actaaagttc atcaaagtta gatattgatc
    50521 ccaaccgaaa tatccgtaag caggttcatc tataaaatct cccagactat ctccatacat
    50581 tgtaagaaac gttttattag gttcaaaaga ttctggatca ttgttattga attgtgtatt
    50641 acaatttgta tctttaacta gatgatcgta tgtatggttt gtatccggaa accaaaactt
    50701 aaaactattt ttgtctgcaa aaatcggata acttaagctc aaaagtaatc cgataatgaa
    50761 agtttgtttt ttattaaata ttttcataat ttcattcctt atattcattg tggaggatct
    50821 ggcgcacttg gagttgtaaa agtaataatt cctgagccag ttacggcttt tagttttgta
    50881 aaaaatcgaa atctctttac aggcagaggt ggtgttaata aagcaatact tagtgtttca
    50941 aattgtcctg gtaatccaga atcatcatcc gctttaaatt catcagaact atttccacat
    51001 tcgggagttg tgagtttcat ttcttgtcct ggattttctt gaattgtaaa tgtaaaatat
    51061 cttctctcac ctgacggagc tgattgttga aacctagctc tattatcaaa aatatacgta
    51121 tccccttccg acatatatct tgtataagtt ccgggttcta agattggaat ttcctccgtg
    51181 ggtgggcaat attgattgag atcaagattg gggagtataa agaaaatcga atattctaac
    51241 ataaactcgt tatgataatc actggttgaa gtcccctgta aataatcaca gtaaagattt
    51301 aagtaagaga taagaattaa atataagatt ttttttaaca taaaaaccta taagtatttt
    51361 attatttcat aatatcaatg tgcatcttta aagtctgggg atgctggtgt cgtaaaagtg
    51421 acattccctt gtccgaaaat tgtagttagt tttataaaaa aatctgatct ttgcggcggg
    51481 agcggaggag tttgtaaact tataaataca ttttcaagtt gccctggcaa tccagagtca
    51541 ttatctgctt taaattctat agaactcgtc ccacacttag gagtcgtaag tctaacttct
    51601 tgtcctggat tctcctgaat tataaaggta aatatccttt cctctcccgc tggagctgat
    51661 tgttgaaacc tagccctatt atcaaaaata tacgtatccc cttccgacat atatcttgta
    51721 taagttccgg gttctaagat tggaatttcc tccgtgggtg ggcaatattg attgagatca
    51781 aggttgggaa gaataaagaa aatcgaatat tctaacataa attcattgta ataatcactg
    51841 gttgaagttc cctgcgaata atcgcagtaa agatttaagt aagagataag aattaaatat
    51901 aagatttttt ttagcatagg actccctctg gaatattcat ttttttaaat atgtctgaac
    51961 aaagcggtca atcataagga tttaacacca cgttttatga gttctaagtt tactttttgg
    52021 cggatcgcca ccgccttctc gcgggccata attaaaaaag aagcaggaat tccgttagga
    52081 gtatttccat aatcgatcat aaaccgaatc ataaccaagc ttaaggtaaa gttttctcgg
    52141 actttgatca gctgagggac cgtcatatta ggaagatcag tttccaccct atcgtaaaaa
    52201 acgtctgcag cctgactttc ttgaagaaga atttgttgtt cagtaccata tgtaggagtc
    52261 ggataagatt gacctttcaa ttccgcttct acctttgctt ctaattcggc atcggataac
    52321 gggcgattaa aaagtaagtc tctggaagct atagaagatt cctttacaaa tttctgatct
    52381 agttgaccat tttcgttcat taaacgaaac gcttcttcaa tagattctcg ttccttgtct
    52441 gaaatagcgg gtaacgttgc taaaggagaa tccgccaccg gggtttcgat acccaaatcg
    52501 gcaggagtat atggagtcac ggaagataag aataatggcg gaaatttacc ggaactaggc
    52561 ttaatacaac ccaggactcc tataaaaaca ataatcgaat attctaaaat tttaaaatat
    52621 gtagaacgaa tctgattcat aatttgtttc ctcaaaagta taatgtaaat gcaaattgaa
    52681 tatttgaagt accccaaaca gaagttctcg gatccaaggt ttcgccaaat ggtcttaatt
    52741 ctctcccttg aatttgcagg tctttgtagt gatcattttt accaaaacga acgtaggcct
    52801 taatggtggt aaaagtgaaa aaaccaatcg taattccacc taagatttgg tatcttgcat
    52861 aagaattttg gaatgcgtgt ttttccctac cgttaaaacc ggaataagcg ttttttagag
    52921 agtgatttcg ttcatccgca tctgcatagg ctgctgcggt caatagaagt agaccgattt
    52981 taatccagag agtaaaaaag tcttctaacc ttccgtcagt aggagaattg tcttgaggga
    53041 atcctctcca ttgtttgtct gcggaggcgt taaaaaaaac aagagatcta aatgcacttt
    53101 ttaacgccga agagtatttt attttattat aatattcttc tgaaacaaaa tcaataactt
    53161 gatctttcgg aactttttta ccaattttag aattacgaat gaaataaaaa ccttggaatt
    53221 cgcctacttc tccgaataaa gcagggccgt tatttaaaag taaaatacct ttgcgatact
    53281 gaatctcgcc agaagcttga ttttctgaaa acaaactcgt agtcgtagaa cctacgagaa
    53341 atacgaaaag gattcggacg agttttttca aaaccatcga accgcttccg cgtcaacttt
    53401 ggtttctttt tgaccgttac tgatcttctc tttaaaaaga atccattttc tgccgttttc
    53461 ttttcgagta gtataggaaa gaaaacggag acttctacct tctaaaaagt caggaggatg
    53521 aggaagaatg cgaacgactg agtagaattc ccttttatct tccacttcct tacggcagtc
    53581 gggctttgtc gcaatcgctt ctggttttga aaattttttg aaaacctgat aaacaaatag
    53641 taaattacag aaaacggaaa ttccaaataa aatcaaaatg attcgctttt tcataattag
    53701 tcataaaata caaaatttta acacatttta ttttttatgg ccttaaatca acaaattaag
    53761 agtaaaaata tattaataat ttaattattg ttttttaaat gtaaaatacg tcaaaatata
    53821 gaattatggc atttttttaa ttgaagaagg tgagcgaaaa tacttataaa gcgtagtatt
    53881 atttgagttg gtataaagag gctcattctt ttcaaaaaat tgaaatctga gcctacaggt
    53941 cgattcctag aatgtgggaa ctactgcgaa ttacaatttt actactcgga cgtataaata
    54001 ggaatacttg ggttagattg tttcaaaaat ttaaatgttt tggtcttact ctaaaaatgc
    54061 cgtaaatcct gaatttgcgg tattttttaa atatctctat ttttttcaca aattcgcccg
    54121 ttaataactt ggtattattt tcaggcgtcc gagtagtaag aacaaattct aaaattgtag
    54181 gaattcttat ttttagaagt tttttcttac accgaattca cgttatttta tagagattcc
    54241 taagaaaatt ttaaaactta tccaataatt taaaatgtag gaactatgtg ggttataact
    54301 tattcctata agaatctgtc ccagaattta aaaactacaa agatttgata attaaaaact
    54361 acctagaaag ttctcaaatt ccagatatga ctatttctgc gggaactctt acaaattgaa
    54421 acatctagga aaaccactgc ataagtcaat tgctaccaat tagacatact ctgtggaagt
    54481 tcccacactt taaaacaaat tcatttttat atgtttctgc aatcataaag agataaatta
    54541 cttaaaacga atttctatca gagcctatcc caaaacctca aagaattgta cgcgatcatt
    54601 ctttagaaat ttttaataaa atgcaatagt tcctacaaat taggttcatt gacaatttac
    54661 aaactttcga gcagttctaa tctgttaaat tttcgtagta gttccacatt ggacggcttt
    54721 gggacaagct caaaatcaaa aaacaaaagt tttgttaatt actactataa tacagtcgtg
    54781 taaattttat aactgaaagg ccgaatctcg ttaaaattaa aaacactcta agctgggtac
    54841 gataaaaaat aatctatata caaaccacca cccaacggcc caaatacata caaaatttaa
    54901 tatataataa ttttttaaaa tactaaaatc agataaaata acaatccgaa cgattgagga
    54961 gatttgaatt atttttctat tatctccaca atcgctttct aaattacata ccgattgctg
    55021 caccaccatc aactcttaaa taagttccgg taatgtaatt ggattgatcg cttaagaaaa
    55081 acttcacggc atttgcaatc tcttgttgtg tccccggtct tctaagagga ataaaagcag
    55141 gatcggtcag tttcttttga acttcttctg gcaaagatgc agtcatatcg gtttgaacgt
    55201 aaccgggaca aactgcattg actagaacat ttcttcctgc aaattctctc gccgcaactt
    55261 ttgtcaatgc aatcactccc gcttttgagg aagaatagtt tgcttgtccc ggttgtccag
    55321 taagaccgga aacggaagag atgtttacaa tccttccaga ctctgcttta agaagaagtt
    55381 tagaagcata cttagtcatc aaaaaaacgc ctttcaagtt tacgtctaaa acaaaatcaa
    55441 attcttgttc ggacatacgt ataaaaagat tatccttgag aactccggca ttgttaacga
    55501 ggaagtctag ttttccaaat ttttctttta ctccggcaat gacagaatcg cagtcttccg
    55561 gtttagtgac gttacaagaa agtcctaaag tttttactcc aaattctttg gctacatcag
    55621 ccgccgcttg ttctatctgt tctttgttga ggtcgactag tactatgtcg cctccttctt
    55681 tagcgattgt atttgcgatc gctcttccga gaccgcgagg agacgctgct ccggtaacga
    55741 gtgctacttt tccttcgaac tgtttagaca tgatttccct caaatcgaga ttctaattgg
    55801 ctttccattt ccgtaagaga aatagaattg ccaagttaaa aactttcttt cgaatttcct
    55861 ttaccttttg aaattgaaaa tatagattcg tttctatgaa tattcattca ttttgttttt
    55921 ggagaattaa aacatgcagt cttcttacaa tcgacctttg gaaatgatag gaccgatcga
    55981 agcggtttat atccctggaa atccagaaac atacactgta attttatttc acggttacgg
    56041 agcaaacgca tacgatcttt ctcctctcag tgcatattta gatcttccag atggaactaa
    56101 ttggctattt ccaaatggaa ttttggaaat tcctgtaatg cccggttata atggaagagc
    56161 ttggtttcca atcgacatgg aagctttaca aagagcgatg acaaccggag gctatcggga
    56221 tttttcggat cgttatcccg ctggcttgga aagcgctaga gagaaggcaa tggagatgat
    56281 tcgtatttta ggagttccta tgaataagat tatcttggga ggtttcagtc aaggcgcgat
    56341 gcttgcgact gatattactc ttcattccga aatagctcca gcaggtctga tgattttatc
    56401 cgggactctc atcagcgaaa ctgactggaa aagactcgct gaaaaaaaga aggattatcg
    56461 tttttttcaa agccacggta gaatggatcc ggtgttaggt tatcccgctt ctaaaaagtt
    56521 agaacaactt ttaatcggag ccggatggaa aggagaaatg atcgcttttc agggtgggca
    56581 tgaaattccg gatgtagtac ttaaggggat gaacctgtat ctcaggaaca ttacaggatg
    56641 acaaaactca tagagaaata catcgcttta aaaaataaat atcggaacta cgataccaag
    56701 gaagctctga aaagaatgca ggcctttcga atcgtcttaa aggagttagg tgagaaagga
    56761 tttcatacag gagtagaaat cttaggttca attaattttg gaattgtgga aaccgcttcc
    56821 gacatagatt gtattttact tcattattgt gatcttcata aagatgtgga atgtccagaa
    56881 tactgcccca attttctttt tgaaaccgaa gaaattaaaa cctctcttcg taaacgtcta
    56941 aacgacgaaa atttacaagt ggagtttttg gattgtatca atctaagaat ggtggaaaag
    57001 gccatggaac aaaaggagaa tttgaaagac agcgatcttc tcaaacgact tatgttttat
    57061 agaaccatcg gaaggccggt aaatagacct ttgtttattc cttactgtga aaaattagaa
    57121 gagaacgagg aattcatcca agaaatttta gattggggct cagaagcttt agaagattat
    57181 ttaaaaactt ccagacatag attttcattt agtaagtaca atgaaagaat tgaaagttct
    57241 ggacttcaac ttccacccgg acttaaagaa gaattaaaaa gttatctgga cgaggttccg
    57301 gaaaacaact gattgattcg caaaattgcg ttaggcgaaa ttactaaaga tcgttcgaat
    57361 agaaatattc agtaaaaaga taaaaaacat gtctagttat agttagtata aaccttagaa
    57421 gatcacatcg aaattctaaa ctacttgttt caaaaaaaga attgttctat ctatgaatta
    57481 tattcagatt ttgaaaaacc tattcgaata ttttcgaatg tggaggaaat cattcaagag
    57541 tttcaaataa gcaagaatta aacacggttt atttgaatat ttatgttcaa ggtagcggac
    57601 ttaaatttaa agcacggaaa atttcactcg atccaaaaaa atgtaagggg ctaaatatcg
    57661 atttaattcg gacggttggg gaatgattca attgcatttg agtacaaata ctggaaatcg
    57721 tttatgtaac tcttatacca atcataatac tctcaaaaga gctgaagagt gggaaaactt
    57781 ttataaaaat ttagatagtc cttcttaatg gaattttgat tcagtcagtc aattttccaa
    57841 tcaattcatt agaaaaatga aatcccaaac ctatgcaaaa atcggatctc gtatagttac
    57901 taaaaacgcg tttttatttt gggaaaacgg atatttttca gatacctatc aaaaaggaac
    57961 agatacgatt caaattttgt aaacctagaa aatcaaattg aaatcgctta ggatatttta
    58021 gaatcaaaaa aaatcaaaac taaaaaatag aatacggtga gtttatttaa ttgttccatc
    58081 ttatcttaac gtgagttcga tggttgaaaa tctggtgcct atagcagtcg gaccaaactc
    58141 tcagctccgg tcaatagatt gtatacaaaa aacataatac aacaattgtc tttagtttca
    58201 atttattata gaacgtgatt tgtcaagcgt catcgcgacc cgttttgttg agttaacaca
    58261 accagcaaat acctctagaa tcggcattca ggaagcaatg tattgagttc aagaagcgag
    58321 actctgagtt tttcgaacga tccgtgaaat tgagtttcac aaaaacctgg gacctattac
    58381 aaaaatttaa taacattaga actgctcgaa agttcacaaa ttgcctactc ataactatat
    58441 aataaagtac ctaatatttt gcatngaatc agngttttgt gataaaatta acggtactca
    58501 attttataga aacgagtaat ttgatctaaa atatattcga aacagatact taaagaaatt
    58561 acccatttct tttgagttgc atttgttatg ctacgttctg acttaacgta actagtgaga
    58621 gtagatttca aagtaatata atagtattat gcgagattgc ttatatcaat aattgttcaa
    58681 aaaaacttcc atacgtcttt tctttattga taaaatgaat ttcaagaacc caaaaacgat
    58741 ccttaccttc atattggttt ttcaaatcgg tataattatc ggaacatata taattcaatg
    58801 gagttttctt atgaagctta ttatgagaaa actgatcgat taaatgacca gctatatcat
    58861 ttccaaaaag aaatccattt tctaaagctt tttctgttac aaattcaaat aattcttttc
    58921 ctgaaatttt ttctttggaa atataataat ctctagtctc gtgccaagta atttcagtcg
    58981 cttctttaat ttttactttt tctggatcgt ttcctaaaac ataagttctt cctaagtcag
    59041 cttcatagga gttaaatatc ggcccaaaat ctacccagac gatgtcatct tcttggatga
    59101 atgaattttt aggattaaaa tcatagggaa gtacagaatt tataccggct ctaacaattt
    59161 ttttgtgcca gaatttagaa attccaatgg attcctttgc aagttgataa atttcctcac
    59221 ttaattgttt ctcggtttta tttgctttga ttaattgttt ttcatcgatc aaagagaata
    59281 aaacttcagc tttttcttgt gcttctttta aatatttaat tttatcattc atatttttat
    59341 catatttata tcttttgtta atcgaaaagt aggtaaacta tctttatata ttagagtttt
    59401 tgaaaagttt catagcgacg attaacatgg tgaccatttc atgaaacaga aacaagatga
    59461 agaatttatt tttcaacaac tctatttata acgtctgaga aatcagaact agaggaggat
    59521 ttcgaataga aataattatt tgtattactt atctttccaa ccaggattta aataactatg
    59581 gagttctata aagaatcatc gatcagtaaa aacaaaagtt tttcttacat acttctgcgg
    59641 tattgtccac ctacctcata aagtgcatga gtcatttgac ctaaagaaac ttttttagaa
    59701 gtttccatca gttcttgaaa tatatttccg ttggaaaggc taacagattt tagttttctc
    59761 aaacgatttt ctatatcctt ttcattccgt ttgtgaaatt ctctcagggc gctgatttgt
    59821 gcctgttttt cctcgtccgt agaacggatt acttcttgtg gaacgatggt aggagaacct
    59881 tctttgctca ggaaagtatt tactcctatc actggaaatt ctccattgtg ttttagagat
    59941 tcgtaatata aagattcttc ttgtatttta tttctctgat acatcatctc catggcgcct
    60001 aaaactccac ccctttctga aattctatgg aattcttcta aaatcgcctg ttccacaaga
    60061 tcggtcagtt cttctatgat aaaagaacct tgactaggat tttcgttttt agaaagacct
    60121 aattctcggt tgatgatgag ctggatcgcc atagcacgac gaaccgattc ttccgtagga
    60181 gtagtgatcg cttcgtcgta tgcgtttgta tgcaaagaat tgcaattatc gtagatagca
    60241 taaagagcct gaagagtggt tctaatatca ttaaaagcga tttcttgagc gtgtaaggat
    60301 ctacccgaag tttgtatatg atatttgagc attgccgaac ggtcgttagc tccatattta
    60361 tacttcatcg cctttgccca gatccttctc gcgactctac cgatgacggc gtattcagga
    60421 tcgattccgt tcgaaaagaa gaaagaaaga ttgggagcga agtcgtctat cttcattcct
    60481 ctacttaaaa aatattctac gtaagtcaaa ccgttcgcca aagtgaaagc cacttgagtg
    60541 atcggattag ctcccgcttc tgcaatatga taacccgaaa tagaaacgga ataaaagtta
    60601 cgaacctggt tcttgataaa aaattcctga atgtctccca tcattttgag tgcaaattca
    60661 gtagaaaaga tacaagtgtt ttgagcttgg tcttctttga gaatatccgc ttgaacggtt
    60721 cctcgaacca actttagagt ttcctgtttt attttttcat aaacttcttt ttctaaaacc
    60781 tcgtctcctg taactcctaa aagcataagt ccgaggccgt cgtttccttc tggaatttgt
    60841 gtattgtatt taggaatcgg aaattttttt tctttgtaga tagattctac tttttgacga
    60901 actgactttt caataccaga agctaaaata tgtttttcgc aggcttgatc aattgcagta
    60961 ttcataaaaa acgcaagcac cattggagca gggccgttga tcgtcataga aacggaagtt
    61021 gtaggattgc ataaatcaaa accagaataa agctttttgg cgtcgtctaa tgtggcgata
    61081 ctgaccccag aatttcctat tttaccgtat atgtccggtc tttctcctgg atcttctccg
    61141 tataacgtga ctgagtcgaa tgcagtagat aaacgttgtg cgggcattcc taaacttacg
    61201 tagtgaaaac gtgcgttggt tctttcggga ccaccttctc ccgcgaacat acgagttgga
    61261 tcttctccgg ttcttttaaa aggaaaaact ccggatgtaa acgggaattc tcctggaaaa
    61321 ttttcctgaa aagaccaacg aacgatttct ccccagtctt tgaatttagg aaccgcgact
    61381 ttcggaattt ttagattact aagtgaaact gtggtattgg agactttgat ttctttgtcg
    61441 cggaccttat aagtaaaatt ttctccttgg tagtttttca gtttttcttc ccagctggaa
    61501 agtatctttt tggtttcgag agaaagtgag ttttcaattt tagaatattc taattttaaa
    61561 atacttatgt cttgtccaga agattttaat acttcgattg ctccagaaag ttgaaatagt
    61621 tttctggctt tgtcagactc gttttttgta aactggtcgt atcgaccaca ttcttctcga
    61681 atttccgcaa gataacgaac tcgatccggt ggaataataa atattttttc acttgctcct
    61741 tcttcttttt cataagaaga actccaatca agattcagtt tattggagag aaatcgtatt
    61801 gcatttccat aaagaaggtt ggtacctgga tcattaaact gggatgctat ggttccgaac
    61861 actggcatta aatctatgtt ttgatcaaat agttgtctgg atctttggaa ttgtttttta
    61921 acgtccctaa gtgcgtctaa ggcgccccgt ttgtcgaatt tattgatcgc gattagatcg
    61981 gcgtagtcta tcatatcaat tttttctaat tgagtcgccg cgccgtattc tggagtcatc
    62041 acatataagg ctatgtctga tacctctgtg atttctgaat cgctctggcc gattccagca
    62101 gtttctacga tgatcagatc aaaacccgca ctttttaaaa cttcaatact tcgtttaaca
    62161 tttttgttaa gcgcaatatt cgcttctctg gttgcaaaag aacgcatata aaccctgtcg
    62221 tgtgagatag aattcattct aattctatct cctaaaagag cacctcccgt ttttctttta
    62281 gaaggatcta ctgaaaggat tgcgatcgtt ttgtttggaa aatcgattaa aaatctacgt
    62341 actaattcat cagtcagaga ggatttaccc gcaccaccgg ttccagtaat tcctaaaact
    62401 ggaactgatt ttgttccggg aggaaaattt aatttttcgt ttaacgttga tttttcgaga
    62461 tcttctcttt cgaaagtatt ttctacgagg gtgatcattt gagcgattgc taaagggttt
    62521 ttatctttta aagaagaatg taaggcgcca ttaaacgtaa tcggtggaat aaaatccgat
    62581 ctacgtatga ggtcgttgat cattccttga agtcctaact ctctgccgtc atcaggggaa
    62641 taaattcttg taactccata cgattccagt tctttgattt cagaaggtag aatggttcca
    62701 ccaccacctc caaatacttt gatatgaccc gcaccttttt ctttgagtaa gtctatcata
    62761 tatttgaaat attctacgtg accgccttgg taactagtga tagcaattcc ttgtgcatct
    62821 tcttgaattg cacattctac aatttccctg accgaacggt tatgacctaa gtgaattact
    62881 tctaccccag aagactgtaa aattcttctc atgatgttga tggaagcgtc atgaccgtca
    62941 aaaagagagg ccgccgtaat aaaacgaacc ttgtgtttag gagtgtaaat ttgagtttcc
    63001 atataaattc tactattcta atattcaaaa aaacaatttt aattttccgg ggcttctatc
    63061 agtttcttaa ctcgattttc taattcttcc gtaacaattt ttgcagcttt tttaagaggt
    63121 tctttgggaa actcgtgtgg atagatcggc ttaccaatgt tatacgtaat tttggctcca
    63181 aatgctttcc cagaaataaa tgcttctggt tttaacattc tccaggcccc tttaattccg
    63241 cttggaatga ttggaactcc agctctgatt gctagtttag cagaaagcgc tttgaaagaa
    63301 ccgggaagaa cggtttcggt tcgtgttcct tggggataca ccgaaatgag ttctcctttt
    63361 tggatcagtt ccaccatata attttcaagg tcttcataat aggctgcagc tgacttcgca
    63421 tctttaacgt tatgcgctct taaaatggga tggcctcccc agtgcatgag ttgtttgcct
    63481 tggagatctc ctaaagtgtt tagagcggac actagggatt gtctgatcaa actcagaggg
    63541 aaagaattca aaggagagga tgggttattt aagatttcta aaacggtttc ttgaggatga
    63601 aacaattcgt attttcctag ataaatcact tttcttaaaa cggaggttcc ttgtatgatc
    63661 acatctagat tgtccgtgtg attagaaatc aaaacagctc cgccggtttc gggaatgttt
    63721 tcgattccgg aaacttccac cgaatatact aggtgaagaa gtgttttaag aaattgtttt
    63781 accggttctc tgggaattag gaataggctg tcaagagggt cagattggtt ttccatgcga
    63841 ggtctgcttt tcgaacgtgt gttcaatcaa tataggattt agaaatcatt ctacggaaag
    63901 gaatcgaatt catcaagttg gatttttaga atgttataaa actaatacac accaaagact
    63961 gtacgtgtag aaagatcgga gtaaattgta tatcttacat tttacaaaaa aataaaggtt
    64021 ttaactgttt gtttatctct ctatccattt aaaaattagg agaaagtaaa aatgagtaaa
    64081 gatataaatt ggtttcaaga ttctttttgg tttggagaaa cctttttgcg atctctgcga
    64141 ggtagtgtat tcgatccgat ctggagtgta tttgcgttgg tatttcatta tctaggagag
    64201 acgttttttt ttatggctct tctttccatc gtttatgttt atgtggatcg taaacttgga
    64261 atccgacttg ggataggttt actcactacg gcgatcctaa acgctttctt gaagatcgtg
    64321 tttgaaagtc cgagacctac tttcccttgg aatggtcctg gaaaactcgt ggaattttcc
    64381 tacggatttc catctggcca tgtacaaact acagtagtga tctggggatt acttttactt
    64441 cacttaaaga gtaaaacggt tcgttttatt tccgttttag tcatagtatt tatgcctttt
    64501 gcgagaatgt atgcaggagt acattttgcg ggagacgttt tagggggatt tattttcgga
    64561 cttttgggac tcgttttgat agaaattatt tttcgaattt ttccagagtt ggaatctact
    64621 acatctttag aaggacaaac tttttctaaa acaaaaacga tggctttaat gattgtggtg
    64681 atgactttac cttctgtgtt acttcatacg aacatagact cgtatgaaaa aataaaatcg
    64741 tatgaaaaca taatatctgc aagtggagca ttaggaggat ttttgattgg gatacttttt
    64801 tctaaaatga attctttgga atggggaaag gcagactcaa tccaggaagg gattcaaaga
    64861 gcggttatat tgattttagg agtacttttg ttatatgtac tgccaggaat atggatccaa
    64921 aaatacttac cggaaaatcc ggttgcaaga tacctcaggt acgggatcgt tagtagttat
    64981 atcgcttttt tctctgtaaa tattatggtg aagaggaaag gcagattcaa aaaataaaat
    65041 gtacaatctt tctgggaaga tacaaaaagt ttcggatcta tggcttcaat tccgtcagtc
    65101 cggaatgttt aaatcttccc tatttgtaag catatccaaa gccgtctctt cattgctcaa
    65161 tttagtgttt atggtatatt ccgtaaatat actcacaaaa agtgagaacg gactttttca
    65221 atactacgct ggatttatac cagtattact tgcaattgca gagttcggac ttccgaccgc
    65281 gctcgtaaaa tttctagcgc cagtaacaac agacaaacaa aagataggcg acttattgtc
    65341 ctcttcttta ctgatcaagt tgggtgcgtt agtcgcatta actttaatca gtttgaccgc
    65401 ctccatactg ttaaaggaaa gtacacttgt agtatcgctt cttgtgttag gaagttttat
    65461 actttccttt aattcttttt ttgaaagtat ctttatctgt tttggaaatt atatatcttt
    65521 atctttttgg aaccctctac ctaatttaat ccgatttgtg gtattgtata gcgccgatcg
    65581 ttttacggaa cgggctttag gacatttaga tatactagct atttttacta tttcacccat
    65641 attcgtattg atactgttct tttttgtatt tccaagaaaa caactcaatt ggagcggaga
    65701 aaaaaacgga attagagaga tgacttatac tctgacttcg tttaacggat acgcgttttt
    65761 ggcgtccatc tttgcgatga tttcggatag gatggaaata ttttttttga aatggtatta
    65821 ttctcaggaa tccgccgccg tatacggaac cgccttacaa ctgttcagcg gatttgtgat
    65881 cttattctct gtgatcaatt cactcatata tccaaaacta tctaggttag tggattcgga
    65941 tgagtttcca aagtttttat ggaagtctgt aatgttgtcc gttgggatgg ctgtattatt
    66001 gtcgcccgga ttttttttgg cggaatggat attaaattta ttattccgag gaaaatacgc
    66061 ggattcgatt ggagtgtttc agatcttata tccaaattat atgctgcagt tggtattttc
    66121 tccattagga atcgccttat ttgcgttagg tcaaccgagg atgctcgcgt ttttggcgtt
    66181 attaagactt atatgcgggg tagtattagc aaatttacta ataccagaat atggtccaac
    66241 cggagcggct tcttcctatt tcttgggaca gattgtctct tggttgatat taaccgggta
    66301 ttttcttgca ttttttagaa gatgaaactg agtttaaata cgcaaaaaaa atgtgcggaa
    66361 gattttgtta cgcggactag acttttggtt ttgatcggta agtttttaat cgatctgaga
    66421 ataaaaaaaa atcatctaaa aaattcatca attttccttt cagctcgcaa aaacagatcc
    66481 aaagaattta agttacgaga atcaaaaaaa ttaaaccctt atgtattttc tataatttgt
    66541 atattcctaa tttctaaagc agttgcgtct gaatcctatt ctggatatag attggatgat
    66601 ctattattgc taaaggacgg aaaaagagat ctaacaggaa aaggaagata tgacgaaatc
    66661 gaaccggata aagatgaaaa tttaacaaaa actcgtgaag aaataaatac aaacgaagcc
    66721 ggtaaaaacg aattcaaaga aaaagaaagt gtaggctata aaaaacaaac tactggattt
    66781 tatggaaatg gagctttgat ttatagaggt ttaagacaaa aaggaggggt ttggggagaa
    66841 aaatctgacc gaagtttttc cagaggaatc tttagccccg aagtaggatg gaaatacaaa
    66901 ggtgagcaaa tatataataa aattctaata tctccttatt tacaatatga agaaaacgta
    66961 agcggaaaca aaactataac caaaggcgcg gacggagagc ttttatggat agcagggatg
    67021 gaatcaccga atttacgaat tggaaccgaa atgggaagag ggtatcaaag attagataga
    67081 aatggattta tgttcgtagg gtttttaaat tacggagaat ttcaaattca tttgaaaaaa
    67141 tacggcgtaa gcgcttctat gatgggggca caaatgcaga atactgcctt atatacagaa
    67201 cgagatagaa gcgaatcacc tcaaaggatt tctggcggaa gtattcaaat actggaaaaa
    67261 ccttggattc agaattttag aatattctac tatttgtata aagaatctag acaggatgcg
    67321 gtcaggggag atctatacag aaaagaagaa ccatatagac cctatggagc ttatcaatat
    67381 tatggatttg aattgtcttc ctctaaattt tggggtttta gaatagattt ggatgcgatc
    67441 aaagtgattg ggtcgaggga atatgggctc gatccgtttc aaagtaacga taccactcag
    67501 accacaaaag gaagttttat cggatctaaa atagtatggg aaagaccgga agcggagtat
    67561 tttttgggag gattttatac ttccaaagac gaggagctga agatcgatcg aaagtcaaac
    67621 ggttattccg ggataagaac tgatccaaga ggatatggag gaaaaacatc ttttttattg
    67681 atggaaagtc tgttgataca agaaggaaat atatttcaag aagatggggt tgtaacaaga
    67741 ccaaattttg aaaacaaagg aatcaaacta ctagaattag gaataaaaaa aaactgggat
    67801 cataagtgga ctgctcaagg aatgatcgta actacttctt ctgcaattgg acgaggatgg
    67861 gaaggagttt tgactggcgg atatcaatca gaacattctt atattctaat gagcttatcc
    67921 tatgcttatg tagatccaca gaaagagaaa aagctatttt tcgaagaatg gaaagtagac
    67981 gaaccaaaac gggaatattc caggatttat ctttcagctg gcgttcactt ttgaattagc
    68041 cctttttaag gttttactaa agcttacctc gttgccaata tcgttgtaaa cgagttcgtc
    68101 tacgttcatt cttgctaaaa aaattcctct acccgaaaga taactcgcgt taggatctgt
    68161 gaccgggtcc ggaaccttag aaggatcaaa accagctcct cggtctttaa gagagacgta
    68221 aactttttgg tcttcaaaac caatttcgag tagaacacat tcgtttatat cagcgcagat
    68281 tttatccacg tgatcaacgt agtccacatc ggaggaaaga agacttgcct tgtgttcgta
    68341 actgattccg gcaaaaccgt gttcgatcgc gtttccgagt aactcgtata aggcgagttt
    68401 aatggaaagt atatcgtccg tatgaatccc aggagttaaa gaaatagaac gcatgaccag
    68461 attcacgtat tgattcaggt ttttgagact gggtttgatc gcaaaatttt gtttggaatg
    68521 agtcaattga aagtgatttt tactgatgag ttcttgactg gaaatgaata ggctttcgaa
    68581 tttctgaaga gaatgacgga ttgcgtccat tctaaatggt ttgataaaaa aatccactgc
    68641 acctaaccga agcgcccgga tggaaatttc tatatcctga tttccggtaa ttacgataaa
    68701 tggagtgttg atttctttat ctcttagtct ggaaataaaa tcgattccac tcattttagg
    68761 aagacgtaca tcggttataa ttaggtcgaa acttttgtct ttacagactt ctaaagcttc
    68821 ttcggcactt ccgattaaag tgagatcgtg tatggttcca aaaatttctc ggaacaaatc
    68881 tcggatcatt tcttcatcgt ctaaaaaaag aattcgcata ggagtcaaac attacatttc
    68941 cggaatagat ccgtcaagat attatcaatg taaattgtct aatttatcca agttataatt
    69001 tacgagaatt ttctggttca gactttgaag ttgttctttg gaaaacacag cgatacgatt
    69061 tccagaaaat cgaaatacaa tcgattcttt ttggtttcca tttagaattt ctttgagatc
    69121 ggaaagagat cgaaccgttt gatcatttac agattctaaa atttgatctt ggaaatcgtg
    69181 aaatcctttg tttgctgaat ctggaaacac tctactgata aatacgaggc gatttttttc
    69241 aggatgaact tttttgttaa aggactcata aagataaaga agttttttat ctgaattttc
    69301 cctatatcga tctccggatt cttttaaata agcgcctgtt aattccgtaa aaaaaagtcc
    69361 accactgatt aaatacggag gaggtaaggc tcccgaatca gaaggaataa aaaaagaatc
    69421 ctctgtgtaa ctttttaaag aatacgtaat ttcttttctt ttacccgttc tgaagacgga
    69481 gagggttaca ttggttcccg gaagcgccag acgatgatgg ttcatgagga ttttagaaaa
    69541 tacttcctgt ctgtttggag gatgagtgaa aatttcgccg ttgatggcat agatcgcatc
    69601 acctggaaat agattgtgtg ctggtccaac tcccggaaaa acttcagaaa ccactacacc
    69661 ataagaagaa tctggaaagt agaatttctt ttccggaatt gtaagagagt catcaaaaga
    69721 aaatcctgga tggacgatgg gattattgga agaagaacga agaaataaat aaagatattc
    69781 tgcgggaatg ttccaacgtc cgtcggtata gccgcaaatt atattttttg aatatagaaa
    69841 atttctagtg tttccttccg gtccgggtct tttactcatt cttaaaattg aattggaaag
    69901 atccggactt ccccattcct gttttggaaa aaacttggag caaatggaat gattagagtc
    69961 tccaaaatgg gattttcttt tagtggaaaa tttaccttta tgagaaaaaa gagccagccc
    70021 cgtttgtgga tcgtgtttga acaaatacag gcgggttccc ggttttgttt ctggattagt
    70081 ttctgaaaaa agaggaaatt ctccgggaag aagtagtgcg agtaaaaaat cctgatcggc
    70141 tacaattgcc ggaacttttc tttcatagtg tgaacctttt tgccaaggat tttgatgaga
    70201 gaattttcta aagtgaacca gaatcgtttc tgcttttaaa ggaaccgaaa ttgtcaaacc
    70261 acataggact aaaacgaaga ttttgaaaaa ataaaatttc attcgtccgc ctccacgtcg
    70321 aagcgttttt taatacgaat attgatttta tcgatcgtat cttgatctaa aataatagga
    70381 aggtttacac ctctgaattt taaactgatc gtaccgccgt aaaatttttt ccataaggat
    70441 ttaaaatctt ccaaatcaga aggagtacga tcgttgatag attctaaaat tttataacga
    70501 taactcgcat atttagagtt aagcggatct ggataaatac ccgaaagtaa aatgtctctg
    70561 tccgtaaaac gatataactc atcttgaata taataactgt aatgatatct aagagaactt
    70621 tccaaacgtt tagaatctcc tccagcgagt gctcgattga ccggctgaaa caaaaaacca
    70681 cccgataaaa aactggaact tttattttgt tgtctataaa tatccaacgt aggaacgcgt
    70741 ttgagagttc cttctacttt gtagtttttt ccatttctat aaaagaaaag tttaatatgg
    70801 tcaccgataa atttttcttc gatcagatct cctataaaac ctcctatttc atccataatt
    70861 ccgccgtctc cgtctaaata agaattatca attttataaa cgaaatcttc cggttgtaaa
    70921 agatctgaaa aagaagaatc aggatagatc gtattgatca aaataccgtt tagaccttct
    70981 ggaattttaa gataggattt taaagaagaa gaatgaccgt tttgaaaact aaaaccggga
    71041 aacggaaaac cgtgataggt tccgtcttca acatctttta agaagtgatt gataatttct
    71101 ggaggaatca agtaggctac gtttccttga gactgactga cttgaaatgt aattcccacc
    71161 actctaccgt tttgaatggc cggtccgccg gaataacccg gaatgatgtt tgcattgaca
    71221 cggatcgctt ttctataatc taaaccgcta aaggaataac gaactctttc cactctagaa
    71281 acattcccat tttctaatgt aatgttctcg tctcctccgg gataacctaa aatcaaaaga
    71341 ttacttccaa gggcggggga aacttccgaa atttccagag gttctacacc gctaaaaaac
    71401 tcatcttctt ccactttgag aattgcaaga tcacagtcaa accctaggta ttgaacttcc
    71461 gccttataaa atttactaga attgaaatgt tttactttga gataactgga attggaaaca
    71521 acgtgtgcgt ttgtaagaat cctatttccg gaaatgatca taccggtacc agcgtcccgt
    71581 aaaattgatt tttcggaata gttatcttga tcttcttttt ctgaaaaagt atcgcttcga
    71641 atgatgacca caccgtccag tagaactttt agatccgcag tattgccgtt ttgtgcggag
    71701 agttgaaaga tagataataa aattagaata tttaaaaata cttttttact cattgtagat
    71761 ttccgcttcc tgatgccaga ggattttatc cgcttctatg gattgaattt ttaatttgcc
    71821 tagatattta gcgccttctt gaatctgatc cgtgtcttta tcatccagtc taattttccc
    71881 taaaaagtca gaacggattc ggatataaga ataaggggaa gaagggatac aacttgcttg
    71941 aaaagaataa tagatcactt tctcccaata aaaatcagaa tcctttttta agaaaatcaa
    72001 aggacaagta gaatcgaaaa agatttcttt tccgctactt agatttctct ttgcaggatg
    72061 ttttgcaata cttaggaaat actgaagtcc gtgattgtcc ttatattctt ttggatagga
    72121 atgagttttt gacgaaatgc gatttcttcc gaatgatttt ttttcaaatc cgtcttcatg
    72181 gaaaggtttc acttctagaa aaaccttctt accaattttt aaaatttctc cgaaggaaat
    72241 ttctgcggca ggatctttcc aaaattcaga acctccacct aaatagataa aaccaggcca
    72301 ttgtttttcc ttacatttgt aggaaagata gactactttt tcaaaacgtt ccgattcttc
    72361 aaaattacag tttccagttt taaaagaagg gtatttggtt cgaaaaaatt gaaccgtgga
    72421 ttcggaggga tgtttttgaa attcttgaac aaaagatcta agaatttctg gaaattggtt
    72481 tgcttcctct ggttgtgtgt taccggaaat caaaaataaa agaaaaaaac cccaagctcg
    72541 tatcttccgg gaatattcct tcggaaaaat tcgagggaaa aaatggtttc tcctgaattc
    72601 tcttatcatt gtttagaata tcggatttct tccccctgga tgttgaatcc tattgaacaa
    72661 agaaaatgga ttccgaatta cttctttggt agaattgggt ctttcatttt tataaaaact
    72721 tatgtcccaa atttaagatg ttttttaaaa aaaagtacat cggaattttc gggctgaaaa
    72781 taatggttaa attcaaatag agaatcgtct cgaagcgata gggtggtttg tttgtccagc
    72841 tggaacttta taaaaactga attaaacgat aaggattttt tgatcgattg ccgctcggct
    72901 tctgggtatc aggaagccac tttgaaagga gcttacagtt ttccttttat taaaaaggct
    72961 ttcgcttcgg atcctgaatc tcagaaaaag atgaccgggc ctttagaaga aattctaaaa
    73021 ctcatagaga aagaaggagc gactagagtc atcgcttttg atgaaggaat gggaatgttt
    73081 gcttctagaa tggtttatct gttgagagcg gccggttttc aaaacgcatt tttatatgga
    73141 aatcgttggc cggtttctgg agtcgctcag gaaaaaggtt ccagagaaat ggaactaggt
    73201 ccgggggata aacctagaaa gctagaagga atcgtagaca aagcattttt agaaaaaaat
    73261 ttaacacgac ttcagatttt tgatacaaga actcaagaag aatacgaagg aaaacttcct
    73321 agacttacgg ctcccgaacc aggttcatta tgcggtcgtt taccgggagc gtttctttgg
    73381 gattggagaa ttttatacga cggtcaaggg aatctaatcg aaaaaactca gtttaataaa
    73441 aaactcagat cctttccgtt tatgcccgaa agaaccacta tcatttacga ttataacgga
    73501 gcaaggtctt ctcttttggc tttgatgtta cgtgaagtag gttatctgga cgttcataca
    73561 taccagggtt cttggttcga atggagaaaa tccagtcttc ctaaacaggc ggtttcggtt
    73621 tacggacaaa ccggggccgg cggcgcggcg cctagagtag gcggagctga tcgtaaataa
    73681 attctaattc aaaattttga atatactata aacgtaaagt ttgtttttaa gagaccgttt
    73741 acggcgaaaa ttgtacggaa gtaaaaacaa actccggtta tgtcggcgga tttaaaaagt
    73801 ctgtttgcga attttcgacg ttaaaaaacg aacgaattcc tacattttaa gttttctgaa
    73861 tcttttgagg atctaaaaat gttctttttc aagaaaaatt atatatggtt actcatattg
    73921 aatgtgatac aggcgatttt actttgtttc atttatctga attggcctga aaatccttat
    73981 caaggaaaaa ctaaaatagg ggaattagaa accggaatta cgtattgtaa agttgcgatc
    74041 tatgtggacg atttttggga acatggacta ccagcatatt atgaaatagt tatagatcaa
    74101 agatatgtaa ttgcgttgac gtattttaca aatgtggatc cggaaaaact ttttgctgac
    74161 gaatttgaaa ttataaaaca tcctaaaaaa aatctaatag gattggtcag aaaagcagaa
    74221 ccgaagatac ttctgatgat gcataatttc gacaccaatg agaactggcc gagagcgaat
    74281 tttacggaaa catatgtgag cgttcgaaaa agaggaaatt cgatgcgaaa tttgttaaat
    74341 tcatccttac ttttatctac cgaatcgatt tgaactggga tttttctgat cgttttagaa
    74401 ttttagtttg aacaaactaa aaaacggaat tcatttaaaa atatcttatc ggtttataag
    74461 gaaaattgaa tgtttttgca acgtgtgatt ttggcgttta ttttttcgag ttttttatct
    74521 tgttccggac cttttgcaga ttacacaaaa atagatcttc cttctaaaaa acaattttca
    74581 ttcggtaaaa actttcaagc aatccaaaaa gaaaacgttt tagaaatacg ttccgttgcg
    74641 ggaacttttt tagaactttc tatggtgaaa ccttttttat ctgcagcaaa gggagaacag
    74701 gaagtgaaat ataaattcgc ttcttttcat attaaagata aaattatatt tcgatgtgat
    74761 tttcagagta ttgaaactat gatttcttct ttgaacgatt ttaaaatttc aggaatttta
    74821 gaaggaaaag gttgtaaaag caagtatgaa atcgttttta taccgttaga cgaaacatca
    74881 attcgattta agataaagat tgaagacgtt tctttaaatc gttcttactt tagaatggtt
    74941 tcggatgaaa ccgaaaatat ttttgggctt ggggaacagt tcagtcattt taatctaaaa
    75001 ggtaaaacac cttttttatt tacggaagaa caaggagttg gaagggggga tcaaccgatc
    75061 actacagggg ctaaccttct tgcggatgcg ggtggaaacg aatatactac ttacgctccg
    75121 attccatttt ttctgacttc caaaaacaga tccgtttatt ttgaaaattc atcttattca
    75181 aaatttgatt tttctaattc ggaggaaatt ttagtagagt ttagagaaaa tggtcttcaa
    75241 ggaatcattt ggaaagattc ttctccaatc aaacttgtgc aaaagtttac tgaaaaaact
    75301 ggaagggcac cggaacttcc ggactgggcc tatggaactt ggttgggaat acaaggtgga
    75361 aaagaaaaag ttctaaaaca aatcgaggcc gccagaaaag aaggaaaccc gattacggcg
    75421 ctttggattc aagattgggt tggaagaaga aaaactagtt tcgggtctca gttgtggtgg
    75481 agatggatcg cggacgaaaa gttttatccg gaatttaaaa atttttgttc cgatttaaac
    75541 aaacaaggaa ttcatgtatt aggatatttg aatccttttt tagcaacaga aggaccgctc
    75601 tacgaagaag ctgtacaaaa aggatattta ataaaagata aaaacggaaa taattacgta
    75661 attgaaaccg taggttttcc tgcggttctt ttagatttga ctcacccgga agcggtgaaa
    75721 tggattcaaa aaatcattca aaaaaatcta atcggagtcg ggctttccgg atggatggct
    75781 gattttggag aatggcttcc tttagacgca agtttgtatt ccggaatttc tgcagatgtt
    75841 tatcataacg tgtatccggt cgaatgggct cggatcaata gagaagcgat tcgaaatgtt
    75901 ggaaaagaag gtaagatcgt attctttacg agatctgggt atagtggttc gatgaaacat
    75961 tccacccttt tttgggaagg ggatcagatg gtcagttggg gagaacacga cggaattgta
    76021 tccgctgtga ccgcacttct ttctggggga ttgagtggaa tttcaatcaa tcatagtgat
    76081 ataggtggat atactacgat caataatccg atccgaaatt atcataggtc ccaagaacta
    76141 tttttacgtt gggcggaatt gaatgtattt agttcagtgt ttcgaactca cgaaggaaac
    76201 cgtcccgaaa aaaatcatca atcttattcg gatgaagaaa cgatccaaga atttgccaga
    76261 tatggaaaga tgcacttcgc attaaaagaa tatctcaaat ttcttataaa ggaagctttt
    76321 aagacaggac ttcccgttgt aagaccactt tacttacatt attcgatgga tcgaaaaact
    76381 cacgatctca aaagagaatt tcttttaggt gaagaccttt tagtttttcc agttttggag
    76441 gaaggggaaa ttttcgtgtc tggttatcta ccagaaggag aatgggaaca cgtttggacc
    76501 gagaaaattt ttactggaaa aaacgaagta aaagtggaag ctccgttagg tgctcctgca
    76561 atttttttga aaaaaaacgg aatctggtat tctaaattaa aaaatgccct ttataaattt
    76621 aaaaaataaa tcttataatt tttcttattt atttttgaat ggttaggcgc actgaggtgg
    76681 tctataaaat agaatgcaat ctgaagtttt taaagatcca atcgtatttt ttgatggaat
    76741 atgcaatctt tgtaattctg ttgttttgtt ttttctggat cgaaatcgaa aagggaattt
    76801 aaaatttgcg agtctacagt ctatggctgc ggaaagaatt cttggaaaaa aagtaggttt
    76861 gaacgattct ccttcttcgg ttttatttct agaagatgga atcctttatc aaaagtcgaa
    76921 tgcgatttta aagatcagcg ctcatctttg ttttccttgg aatatttttc ctttatttaa
    76981 atgggtgccg ggttgtattc gtgattatat ttatgattgg attgcaagaa atcgttatcg
    77041 ttggtttgga agattagaaa tatgtaggat accggatcca agtttaaaac atagattttt
    77101 agatgactga aagaattacc ccgaaattca ttttgatttg taaaatcgtt ttggcagttt
    77161 tgctaattct tagttaacgt gaatttgatt tagagatttg ttttcttaaa tctgatttta
    77221 cagttagact ttgaaattgt gggaactccc acggatttgg gattttacag ttagactttg
    77281 aaattgtggg aactcccacg gatttgggat tttacagtta gactttgaaa ttgtgggaac
    77341 tcccacggat ttgggatttt acggtaaaac tttgaaaagc cctacacgga attttttaga
    77401 atgaattcat aaaaataaaa aattagtaag aggatcgccc tcctaaaata agaactttac
    77461 cgttttgtaa tggatgagat gtggcatcgt atcgttgctg aagcaaactt ccagtagaag
    77521 acaacgaatt tgaatttgga tcaaaaacct ctgcttctaa atgaacaacg ttggaagttc
    77581 taccacctgc aatcaaaacg tttccattat ttaaaactgt gccagtatga aattgtctgc
    77641 ttactgacat tttaggacta atctccgtaa acgtagtatc taaaatctga atagaatcag
    77701 aagttccgtc ttcgttggaa cctccagtaa ttagaatctt tccatcttgt aataaattag
    77761 ccgtaaaaga tcgaagcggt tttcttaaag aggggcccac agataaaaga cctgtaacct
    77821 cgttgaatct ttcggtttcg gaaagagtag aataagaatt tgtagctgaa gaataattta
    77881 ctcctccgat caaaatagga tttcctatat tgggagcaag gactgaaaaa ttatatctag
    77941 gttgaagtag atttcctttt aaagaaaaag ttttactaac aggatcgtaa acttctacgg
    78001 gaagaattcc gtttccggaa attgggtcga ctcctccaac gaccaatact tttccgtcag
    78061 ataataaaac ggattgatgt ctacatcttg cgatatttaa atttcctgcc caagtcgaag
    78121 tctgggtttg tggatcaaaa atttccgttt tgtttgtagc cggagaatct gaaagacatc
    78181 ggcctcctgt aattaaaatc gttccgtctt gtaatagagt agcggtgtgt aaatttctag
    78241 gcatcagtaa gttttgggtt gagttctgaa acgtatccaa attcggatcg tagatttcga
    78301 tctgatccag taaatacgat tcaaaataag ggtagtaacc acctgtgatt accactcgtc
    78361 cgtcttgtaa aatagaagaa gtgtgatgat accttggaaa atttagagaa ttcttaacga
    78421 atgaaaagct ttgagtggcc ggatcatata actctgctga atttaaatac ggattcgagt
    78481 tactgaaaag aattgcaagt aaacctaaag gggctttaga gattttgtcg tctgtatgat
    78541 gcaataaaca gccagaaata aaaagaaata aaataaaatc taggattcca aagtaaagcc
    78601 attgatttct tgctttgtaa gacatagaaa caaggtttgt cttataaaaa aacaacacaa
    78661 tcagaattta caaacaaagg gagtcgaatt tttatacggc tttatcattg ttcggaatta
    78721 aataataaaa tattcaatcg tttacatttc aatagtgaga aattcagagt aaaaaaatct
    78781 gggcgaatcc ggcgttgtcg gaccacactt tcagctccag tcaataaatt gtatgaaaga
    78841 aacataagac ggtatttcgt cttaagttac aatttagaac gcgatctgtc gagcgctcat
    78901 agaagcgaga cggttttagt ttgagagagc gttctgctga gtttctctac gcctaaatcg
    78961 ctttcgcata gaaattctat cgaatttacg ttaattgaca ctttataaag aagtctaaaa
    79021 agattctttt gaggttttaa ataaattcta aaggatcaat aacgttaccg aactcggtac
    79081 tatcttgacc tgtggaaatg gaaaaataat ctagaaggaa tcttctcctt atttaggaaa
    79141 aaagaatgaa actaacctca ctcatattat tttttgcgat ttttatttcc acaggttgtc
    79201 aaacggaaaa gttttactgg aagcaggaag tggaaaaacc tgggagagtt cctacttata
    79261 gcgtttacag acattttttt atttggggtt tggcacaatc cgaagaccta aatctcaagg
    79321 atgcttgtaa gggaaaagaa gtttcctatg tagaaactaa atataccccc ctttcattgt
    79381 tggtaattgt acttacttat acattgtatt ctcctaaact cacgaacgtt tattgtgagt
    79441 tggaatgaga atattcttca aatttttact cttacttttt tttcccatct cagtactgtt
    79501 tgcgagtgat tctggatgga taatcgcgcc taacgttcaa tataatcaag gtaggtttat
    79561 ttttgaaact ggtggaggta atctgattcc ttcttccaat gatcgtagtt atggcagtgg
    79621 ttcaagactg acttatgcga gggaatatcc actcttaggt atttctgcga tttatatcaa
    79681 aaagaattgg gaatttcaac tccaaggaaa ttctaccttt ggttatcgaa actcaggaaa
    79741 ttttagagac gaagattttt atatgttcac gccttcgttt tattcgaatc gatttgcaca
    79801 ctacggtcca atttacggtt acgatccgat ttgggggaag aatcaactta ctcggttttc
    79861 tggggctagt aattggtccg attttgattc ttctttaaaa gcaaatgatt cgattgctgg
    79921 gtttgacgta agatattttc ccagtggagg ttctcccaat ccgaacgtca aaggttttgg
    79981 tctttttgta atcggaggct attcttacga atatttaaaa tttattgtga acggatcttc
    80041 cggttcacaa ttgaattctg gaaagattta tttgggttat ctaaacggag aaagtatttc
    80101 ttattcgaat tctataaacg aaatcaaata cggtataggt actcaaacta attttcaaag
    80161 atggggttta gaagtttcat tcagttttgt ttcctcggag atcaaatcca gggactttca
    80221 tcggtatcga gctcttactt ttttagaatc tgcttacggg aaaggatgga ctcatacgat
    80281 caaatttaac tataaacttt cagaaaattt aattttaaat ttgaattgga cggaatcttt
    80341 tagagaattt gaaggtaaat cgcatgttaa agcgggattt ggacctgaat cttggtatgc
    80401 tgaccttata tcttttaatc aacagtattg gctttattcc gttcaaaacc aagtatcgct
    80461 tggagtttct gttcttcttt tttaaattct actttaaaat taaaaaggtt ttttaaatct
    80521 aaaagtaatt ttatgttttt agaatgtagt aactactact tcgaaaaacc ttttgaaatt
    80581 caataaacta attactcata actatataat aaaataccta atattttgca tggaatcagt
    80641 gttttgtgat aaaattaacg gtactcaatt ttatagagat caataagagc ttcctaaaac
    80701 ctcaaagaat tttactcgat cattctttaa aaatttttaa taaaatgcag tagttcctac
    80761 agattaggtc gcatttggca acttgtgaac tttccagcag ttctaaatgc cattaaatct
    80821 tctgtagtag ttcccacatt tttgtgaaac tcaatttcac ttcctgaact atcgctctgt
    80881 aagtcggtgg aaactcagca aacactttcc taaactcaat gcatcgcttc tatggtcgct
    80941 ttgcaggatt aggacaaatt ctaaagagac ttactactcg gacgcatgaa tgttagattg
    81001 tttcaaaaat ttgaatattt tggtcttgct ttaaaatgcc gtaaatcccg aatttgcgtt
    81061 attttttaaa taccactagt ttttcgtaaa ttaggccgtt aataacttgg tactattttc
    81121 atgcgtccga gtagtaattt tgtgggaact accacaaaac actattttac aggtggatct
    81181 tgaaaattgt gggagctact acaagtttta gttttacaat gaaactttca aaggtttaga
    81241 tattttttgt attagatccc acattatagc atttaaaaca agttctgaag tagtgttgtt
    81301 tttatacgtc tgagtagtaa ttgatgttca gtgtaaggaa gccatttctt aaaagctttt
    81361 gatatatagc aaaaaaatag aaatgaatgt gggaactcct atattttagt ctttagaaac
    81421 ttaaaatgag gcataattgt ctttatacat ctacttttag aaaaaactta ccagttttct
    81481 tgcgccgaac tcacgttaaa ttaatttctg agtagcttgc tatttaaaaa ttataatttt
    81541 ataatataat catatagaaa attaattttt attataaaag ttttgtgtct gaattatgac
    81601 tctttgcgat tttctaaacc atatagaata gagtattatg atcttacatc tgaaacagag
    81661 atttgtttcc aagtttatga tgatgattgt gtataaattg agtattatat attctatttt
    81721 tatagaaata tggctctttc attttggaaa tttttttcct aattttaaaa gcgcttattc
    81781 ttggaaataa atttccaaag tgaaaagaaa atttttggaa ataaatttct gaagattatc
    81841 ataaaaatat agaccgtttt tttcaaatta gagtataata cgaaaactta tccatagaat
    81901 atccaatggg agttactatg attcgattat taattgtgtt tttggtttta gtctttttca
    81961 acgtttgtaa acctaagact gccgaaagtt cagatgcagt agtcactttt ctcagaggaa
    82021 aagcttccgt catagaaacg ggtaaagaac tttctactta tacaaacgta actgaaaaac
    82081 aatctgtaaa aaccgagtcg gaggctgtac tagatctcac ttctaaatta ggaagttttc
    82141 gtctattagg aggaagtact gcaaccatag cagctcttaa ttctgagagt gcttcgttcc
    82201 aagtttccga aggaaacgta ttgatcaagg cgggtaatct tgcaaaagga caaagcctta
    82261 ttgtgcatac tcctaccgta gttgcagctg ttcgaggaac ccagttttgg ggaagagtga
    82321 acggtaaaga cgagacagga acttttgcgg ttcgagaagg agccgttgaa attactcgca
    82381 aatctgacaa tgcaaaagtt ttaattgaaa caggtcaggc cttggatctc aaaccgggtg
    82441 ataaggactt aaaagtaaga gtcgcagcca aagaagaatt agcagcgatg gagcagatcg
    82501 accaaatgaa atgatttcct gaattcccga atcttcgtcc ttaagtgccg gatttccaag
    82561 tgagtccggt ttttttttgt gtgcagggaa tatcgatttt ttcaatctat tctaaaaaag
    82621 aatcgggact tataggaatg gaagaaaaga ttacatataa aaacgccgga gtggataccg
    82681 aaaaaggaag agagttcata caaaaaatca aacgtaacgt agaatctact cacgggccga
    82741 gggtaatcgg tggtctgggc ggttttgcag gagcttatga tgtaagcgtt cttaaaaaat
    82801 acaaacaccc gattttattg tccggaacgg atggggtagg aacaaaaata gaactcgctc
    82861 gacttctaaa aatttacaac acaataggaa ttgatctagt ggcgatgtgt gtgaacgata
    82921 tactcgtctg cggaggagaa ccacttttct ttttagatta tatcgcctgt ggaaaattag
    82981 atcctgaaaa gatggatcag atcgtatccg gaattgtaca aggatgcaaa atgtctaatg
    83041 cgtctttatt aggaggagaa accgccgaac atccaggaac gatgaaagag gatgaatttg
    83101 atctcgccgg ttttgtagtc ggggcggttg aaaaagattc aatgatagac ggttctacaa
    83161 ttcgatctgg agataaaatt ttaggactcg aatccagtgg accgcatagc aacggttttt
    83221 ctctcattcg taaactactt ttaaaagaag gaaaatatct gcctaccgat ccccagcagg
    83281 tgaaattttt aaaagattat gcgctcaaac ctacacgaat ttatgtatct agtatattaa
    83341 aacttttgca acaggtttcc gttaaaggga tggttcatat tacaggggga gggtatcagg
    83401 agaatgtacc tagaattctt ccacaaggaa ctcagtcgaa attttttaaa gaaaagattc
    83461 cttccggata ttttttcgaa aaaattaaaa aagatcataa aatagaagag ttagaattat
    83521 ttgctacttt taatatggga atcggatata tggtgatcgt ttccgaagag aacgcagaac
    83581 ttgcaaaaaa aatcatggaa agttctggcg aagtcgttca cgaaatagga gagatcgtat
    83641 ccggaaataa ggaagaagtc cagttcgtct aacgttactt ttatgaatag gatttccgaa
    83701 ttgcttcgat cccctgtact tatactttcc aaaaagaacc cttttatgct ttctagactt
    83761 acgttttttt acgtaatctt aggaattgtc ggaggacttt tctcggcggt gttttggatg
    83821 tttttggaat atctaataca tttaagttca acaattccgg aaattttaac cgttccatac
    83881 atggcagtag ctgggttgtt tataggattg gtcatccatt ttttaggtga accgggagag
    83941 atttcattag taattgataa tatacgattt cgaggtggaa aattagaaac gaatcaaaat
    84001 ccttctatgg ctctttcttc tattttgagt atttccgcag gaggaagtgc agggcccgag
    84061 gcgccgttgg tacagataac cggttccttt ggaaattggt ttgcagagaa attagggctt
    84121 acgggagaag aatacagatc tatgacgatc gcgggaatgg ccgctggttt tacatcctta
    84181 tttggatctc cattgggagg agcgttattt gcacttgagg tattacagca tagacacgtc
    84241 gtggaatatt ataaggctct acttccagca ttcttatcca gtacttctgc attttttgtt
    84301 tttctttgga tgactcacgc aggtttacag cctacttggc agtttcctca gtatgttcca
    84361 ggagacattc aagatttctt atatgcaata ttgttgggag gagttggagc aggactaggc
    84421 tggatgtttc atggattatt cttagtcaat cgttggtttt attcaaaaat tccgggacaa
    84481 atttattgga aaactttgtt aggtggactt gtgttaggac tgatcgcatg gcaacttccg
    84541 cttactcgtt tttttgggca tgatcaattg aatcgaattg tagagggaag atttactcca
    84601 acctttttgg ttgttttgat tttctggaaa acctttgcaa ttagcaccac tgtggcgagc
    84661 ggttggagag gaggagtgat tatacctctg ttttttttag gggcctgtgt aggaaaactt
    84721 ttgttcggct tttttccgag tgagaatgaa tcttttttga tgatctgttt aatggcggct
    84781 gtaaattctt ccgtgaccaa aacaccaatc tctactacaa ttttattatc tgaactgact
    84841 gggctttatc gttttactcc cgtgttgatt gcaagtttga gtggatattt cttatctcct
    84901 aaagaaccat ttatttccac tcaaggaaaa taaaactaga accctttaaa aattcaatag
    84961 tttctgtaaa cgttgttttg taagaaaaaa agagttgttg taagaactga aattcaattt
    85021 ttgcgaacgg acgtttgatt ttctgtctta agttgtgaac tgtgtgtcgc ttgatttctg
    85081 ccgtttgctt tagaacgata gagtgcgcga tctgcgtctt ctatgattcc tgtagaaaga
    85141 tcggtatgat atattggaac gggaccgttg aaatttaggg ttgttatgcc aacgctgatc
    85201 gtaatcggag aattttccca agatttcttt ttaacattgg ccatcaaacg ttccgcgact
    85261 tcgaccgctt tttcttcatt cgtgtcggat aacgcaacta cgaattcttc tcctccgaaa
    85321 cgcgccacaa ggtcgcatga ccgaagcgtt tctgtaaaaa cttcggccaa tcgaattaaa
    85381 atacgatctc ctgctggatg accgaatttg tcgttgtagt ctttaaaatg atccacatcg
    85441 atcatcataa gcgagatcga tttctcctgg tgttgtccta aacgaatgag atgatttatt
    85501 tcttcgttga aggatcttct gtttttgagt tttgtaagag gatccgtaga tgcttgttct
    85561 aataatttat tatttgcttc ttccaaatcg gaagcaagtt tactgatttt ttgattcgac
    85621 tcgatgatgt cagtaatatc tcttccggtc acgtagatcc gatctgattc gagatccgga
    85681 aaggcggtcc atgaaaaata tttataagtt ccatcagcac atcgacatcg attttgaatc
    85741 gatagatgtg atactccttc atttaattgt tcaaattctt ttaagctgga ttctacatct
    85801 tctgggtgta ataaatggaa atgagtgcgt ccttttagat cttcgttggt ccagcccatg
    85861 atacgctgaa aagattgatt aatttgtaaa atgatgccgt ccattttttg aatggcatgt
    85921 aaatctaagg agtagttgaa aaatttttca tgattatatt cgttttcgag atccattctt
    85981 aattttccta gaattgaatt aacgtaaaaa gaattgttct ttttggaatc ctacgttcac
    86041 tggtgtttaa aaaaacggaa aataatatcg tattcaaata aattaatata tttgagaact
    86101 atgagtagcc ttatttcttc cgttaacttt agattgataa agtgctttat ccgccttttc
    86161 gatcaaatta gtagaatcaa cgtctaactg ttttttttca aagtctgaag tggagattcc
    86221 tacgctgatc gtaatggaac gatattccca attgaattct cggactgcgt taaccaatct
    86281 ttccccaatt tctatcgatt ttttttcgca agtatttggt aaggcggcta caaattcttc
    86341 tcctccgaaa cgtcccaata agtcgtttga tcgcaaggta ttctcaagaa ctttagcaag
    86401 acagaccaat actctatctc cggcgagatg accaaattga tcgttgtaag tcttaaaatg
    86461 atccacgtct atcataagaa gtgaaaggaa acttttctct tgttgcataa atctgagaag
    86521 actatgaagg tcattcgtaa atgctctgcg atttttcaac ttggtcaaag gatcggttgt
    86581 tgcttgttcg aacaataagt cgttagcttc cttcaattca gttgcaagct gactgatttg
    86641 ccgattcgct tcgatggttt ctgtaatgtc tcgtccggtt acgtagacta ggcccgcttc
    86701 aagatctgga tatccggtcc aagcgaaatg tttatacgtt ccatctgcac atcggattcg
    86761 gttttgaatt gaggatctcg gaactcctcc gtctagttct tcaaattctt tggcgcttcc
    86821 taaatcctcc ggatgtaaca agtgaaatgg atcgcgtcct aaaagttctt cttctttcca
    86881 tcctagaatt ctttcaaatg agggattgac ggagatcaca gtgccatcca gccgttggat
    86941 cgaaaacaaa tccaaagaat agttgtagaa tttttcgagg ttgtattcgt tttgataact
    87001 catgtgacgt ttttccaaaa aagatttata agtaaagtcg ttctattata ggttcgccga
    87061 ttaacagacg cgtaggtttt ttctatagga ttacgcttct ttacaaggaa ggatcctgga
    87121 actatggttt acttgatttc ttccgtttat cttagaatga tacaaggctt tgtctgcgga
    87181 ttcgatgaga tttataaaat gacggttttc ttcaagagaa gttttttgtt tttcgccggg
    87241 gagggtcgct gcacctatgc tgatcgtcac tggacgtttt tcccagttga attctcctac
    87301 gacgtgaatc aatctttccg cgatttgcaa ggaagctact tccgaagtat cgggcatggc
    87361 gactatgaat tcttctcctc catatcttgc gatcacatcg tgttggcgta gggtatgagt
    87421 taagagaaaa gctaggtcaa tcaaaacctg atctcccgcc ggatgtccga atttatcatt
    87481 gtaatctttg aaatggtccg cgtctatcat caataaagag ataggatttg aatgtttttg
    87541 agcaatttga agtaaacgat tgagttctgc gttgaatgct cttctatttt ttaatttagt
    87601 caaagggtct gtgctcgctt gttctagtaa catattattt gcttctttga gttccgtagc
    87661 gagttcgctg attttacggt tggattcgat cacttccgta atgtctcttg caattgcgta
    87721 aaccatacca cttttatatt ccggtactgc agtccaagat aaggttctgt aatttccgtc
    87781 aatcgaacga taacgatttt caaaagatac gaccggagag ccagtagcaa gtttggcggc
    87841 tatttcttgc gtagaaggaa gatcttccgg atgaagaaac tcgtaagaac ctaaccctaa
    87901 cagacgtttt tccgaccaac caaaaatcct ttcaaaggaa ggatttacgt ggattacgtg
    87961 accattgtcc attctggcaa taacaagtat gtccaaagag ttgtgaaaaa atttttcata
    88021 atcgtactgc atttgttagc caattcattt aaaaaaaata gaaagataaa aatactttgg
    88081 aaatattgaa ttacattcaa aagtgctcat aaaccgtttc aagatatttg ggaactatga
    88141 gtaactctgt ttcttccatt aacctttgag tagtataacg cgcgatccgc ttcttctata
    88201 atgtctatcg aatggtcagc attatttgat ggatttattt gagaagtggt gactcctacg
    88261 ctgatcgtaa cggatctttt ttcccatttc gattcttcaa ttactttaac caatctttct
    88321 gcgatttcga tcgcttcttt ttcggatgtg tttggtaatg ctacgataaa ttcttctccg
    88381 ccgtagcgtg cggtcacgtc gtcttttcta agagtttttg ctaaaagaga cgccaatata
    88441 gccagaactt tatctccggc cggatgtcca aatttgtcgt tatagtcttt gaaaaaatcc
    88501 acatcgatca tcaacaagga aagagggcta agttgttttt gagacagttg gattagagaa
    88561 tttagttctt cgttaaaggc tcttctattt ttcaattttg tcaatggatc ggtacaagcc
    88621 tgttcaaata acttatcgtt tgcgtcttta agttccgccg ctaacaggct gattttacga
    88681 ttggattcga ttagatcgct gatgtccctt ccggttacat aaatcaagcc tgctgataga
    88741 tctggagagg cggtccaaga aaaatattta taagttccgt cggaacaaag aaaacgattt
    88801 tgaaaggcaa aaacaggtaa accttggttt aattttttaa actcttgaaa ggtgctttct
    88861 ctatcttcgg ggtggagtaa atgaaatgga tttctaccaa tcagttcttc ctctctccaa
    88921 cccagaagac gttcaaaggc ggggtttact tgtaatacag tcccgtccaa tctctgaatc
    88981 gatagtaaat ccaaagagtt gtttacaagt ttttcaagat cgtattcttt ttcaaaattc
    89041 gtcattttac aattccataa tattgatttt agatagatcc gctcttttta ttttggaccc
    89101 atgaaaaatg tgtgattcta tccctaccgc ttactttgga acaataaaga gccttgtctg
    89161 cttgttcaat tagatttaga aggtattctg aatttatact ttttgaagtc ggattaaagt
    89221 tatatgtagt aatccataac cttacccaca aatatcggaa agaattagat ttttaaatga
    89281 aacttctcca aaatagtaaa ggagacgtat aatgaatgct aaacattgga gtagtacact
    89341 cggaacggaa ttagattggg tggaagaaga atatgtgtcg ttgaacttag gagataaaag
    89401 attagataaa cgactcaaga aaatagtcag catgatgacc aagcgaggtg ggatgagttt
    89461 gccagatata tttggcaatt ggtcagagac gaagggtgca tatcgttttt tttcaaatcc
    89521 gaaagtatgt tatgataaga taatatctcc tcatagccaa gcaacaaaga accgaactca
    89581 aaaacaagaa agagtattgg tattaagtga cacaaccgaa atctattata gaaaaaggga
    89641 tctcactcca gggttgggac cgatgaattc ggaatacaat cagggtctac tattgcatcc
    89701 atcgatagcg tttacgacag atggaattcc tttagggata ctggatttaa aaatgtggtc
    89761 acggacggta ttaggtggaa atcgaagtca agacggaaga aagatgtcca tcgaagataa
    89821 ggaaagtgta aagtggattc aaggatacag agccctctgt gaatttgcaa aagaatcgga
    89881 ttctaaatac gtatatatct gcgatagaga agcggatata tacgaactat tccaggaata
    89941 cgtagttgct ggcgaaaacg cccctgatat gcttatacgt gcaaatcacg aaaggaagat
    90001 agaaggtggc ggttgttctt ggtcctatct tgaaactttg gaacctgtgg atacatatac
    90061 gattactgta ccaagaaaaa aaggaaaaga agcaagggaa gcaacaatcc aacttcgatt
    90121 tgaaaagcta acgataaaat cccctcaata caagaaatta gaaaatattg atatgtatgc
    90181 gttaaccgca accgaaatag gcggcgccaa ggaagaatct atcgattgga aatttttaac
    90241 cacaatccct attcacaatt cggaagacgc caaaagaatg atcgcatatt acaaaagccg
    90301 ttggggtatt gaagtattct tcaaggtttt aaagtcggga tgtaatattg aatccactca
    90361 atttaaattt ggcgatcgat tcaaagcttg tattgcagtc tccgctatcg ttgcttggag
    90421 agttatgatg ttaacattct taggtagaaa tattccaggc ttaaaagcgt ccatcctatt
    90481 cgagtctttt gaatggaagg gcatttattg tcgaattttt gaaactccaa aaccaccaaa
    90541 ggaagaacca gatttggata cggttttaag ctggatcgct aaattaggtg gacacttgga
    90601 tcgtaaatcc gacgctccac ctggaccact taccattttt aaaggcctta tgagagctgt
    90661 tgaaatcgga tttatgttca aattacttac aaaaccttaa cttgtgggta aggttatgca
    90721 tagaagtggg acgctgagtt taaaagagtg ttttgcgtat caattgcttt cgcattggat
    90781 tcgccgaatt tacgttttat tatatagtct tgagtagatt ggtattcaac gtttactttg
    90841 aattcatagt taatttgact ttatacgtgg tagttcccac aacctaattg tttagagaca
    90901 aattttaata gataaacgac tatttgttgt taattgagga ttcataaatt tttttcttta
    90961 actttaaatc gtattaaaaa gttacctgag tatttgaaaa tattactgta aaattgtgat
    91021 ttgtgtgagt tcccacattt tgttttatag taaagaaata aaaatgaata tgggaactca
    91081 cacagactta aaaacccaat ataaatgtgg gaactactgc ataacatttt acagaaaaat
    91141 tcttgccaga catttgattt gaatatcgag aaaacgaatc attggctcgc tgaactttag
    91201 agagtttgat aagattctat tcaattgagc aacggatatt ttttaagaag aaaatgcttt
    91261 ttgagcttcc tcgattgaat gataaatttg aacttttttt ggaagttcca ttaaacgaat
    91321 tacattttct aaaaaatgat tgagacctcc aatgacaatt ttaccggaat gttgatcaac
    91381 tgttttgatt aaggtaagaa ttgtagcgac tcctacgctg ttgatatatt ctaaattgga
    91441 aagatctaaa atgatattat aaatttcctc ttcaaagata aaatgaattt tccgagaaat
    91501 ttcaaaagaa ttggaattag tcaccttccc gttgaagaca acgagttgga cttccttatc
    91561 gggaagactc attcttgaag tctcgatgta taatgagtca aattctactc tcgccatgaa
    91621 aattccttaa ctatgtttat aagaacattt ttttttaaat tctattactg acacttcgaa
    91681 gaatctttca gattcacatt cggggagatt ttcagagttt atcctctaaa cgaattgcaa
    91741 ccgaagtatg tcggattaga gacaacccat ctatgatctt caatgaattt ttaatacttt
    91801 cttccgttgc tggatgtgta attactacaa cttcaaccgg ctctttttct gtctcatttt
    91861 gccttaccga agagatcgaa actccgtggt cccctagtac tttagaaatt tcagaaagaa
    91921 ctccaggtaa atccacggta gtaaatctga ggtagtagcg taccaaagaa acattggctt
    91981 ccgaaatcat agcttgcgga aaagtatttt tttcctgaaa aatacttttg tttcttctcg
    92041 ctccataata aagaatatcg gagacaactg aagaagccgt tggtaaagat ccggctccct
    92101 tacctacaaa catacccgtt cccgcataag cggtttgata atagacagca ttcatctcgt
    92161 tcataatatt tgcgaacgga tgtttaatgg gaatcatcac gggttgaact cgggcctcga
    92221 ttttatgaga taacttccgt accaaaccaa gaagtttaat tctataacca agttcgctcg
    92281 caaatcgaat atccaatccg ctaatctttg ttataccttc gatttgtaca ctctgtaaag
    92341 gaattttttc ggagaaagct aaacttccta atatgctgat tttgtgagcc gtatcaatac
    92401 cttccacgtc gaaggtagga tctttttccg caaaacccaa atcttgagcg atacgaagag
    92461 cctctgaata atccagattt tccaattcca ttttggaaag aataaaattt gtagttccat
    92521 tgagaatacc gtataaagaa agaaaagaat cggaacccaa actggacttg atggaacgaa
    92581 ttactggaat ggcacctgca actgaagctt ctattccgat ttccaaaccc ttttcttgag
    92641 caaaagaaaa caactcgtct cctttttgtg aaagtaaggc tttgtttgca gtaattacag
    92701 ttttaccgaa ctttaacgca tcttttacga ttgaataagc tatatccgtt ccacctacga
    92761 gttctaagat catgtcaatt tcgggatctg tgactaattt ttgataatcg gattctaatt
    92821 tgcagttagg gaaactttga agttcttttt tgattttttc tggagttcga gtacaaacgg
    92881 aggaaaggat cagctctatt ccgaattttt caagatactt gttactttct ttttttaaaa
    92941 tttcgatgac tcctgagccg acagttccgg caccgatcaa tccaatacga atgcgttcca
    93001 tggtttacca ttttcataac ttgcgagtaa gattcaaatg caaaagtgat gttcttagaa
    93061 ggattgaaat tttaatttac aacgattcat ttttctggta ccaatcaagt aaaagttctt
    93121 aaatttaaag acacaggtcc aaatggcaaa taaaagaagg cctcctagaa agaaacatca
    93181 ttccaatcac aaaggttcgg gaggaaatcg agaaaatgcg gattccaacc gaggcggaaa
    93241 cgaacagaga gtaagatctc atcaacagcg tcagcaacaa caagggaaaa attttcaaag
    93301 aaatcaagag tttccgcgta aaagtaaaga actcgcttta gagaaaaatt cttctcctaa
    93361 agtaagagcg tcccaagaaa acgggaaact tataacgaga gcgatcttta tctttagcat
    93421 cctgctttta ggaattttta gttatttcat ttgcgaaaac tatcatacaa aaacccccgt
    93481 ttatggtaaa cgcggttggg atgatacctt tcatagatct gtaacttggg ttcaggcaaa
    93541 ggagatctgc gaagaaaaat ccaaacgttt acctggaaag gatcagctta aaactttcag
    93601 taaaagagcg gatcagaaat tacgaaatgc gggaaccttt tggtcttcca gtcaggacgg
    93661 agaagcaggt tattactttt cagtaaattt caaggatggt tctgaaacga gcagtcctgg
    93721 aacaataaaa tataacgtga tctgcgttaa gtgagtttgt tgcgttttat gaattttcca
    93781 attaagtgaa taagttagcg aaagggaatt tttatgaaat aagttcttaa tttgatgatg
    93841 tccgccaaac gacgatttta tgaagacaaa catcgataaa ataaatttct aatttggtaa
    93901 gagacattta agattactat tttttattga gattagaccg ttaccgttac ttttgctttt
    93961 atagatgttc tttgaagttt ttctctaacg tatttaattg ttgatgagtt tatgcgtaaa
    94021 aatatttaca gcgtatctct aaatctaatt gtattttatc agaaaaatca aattggtaat
    94081 ttaatgtatc acttctattg gtgctctacg agttgcatga ctccagtagt agtagttttc
    94141 ctgtgacaat caaaacgcga tttataagag ggttttgcta gatcaaagag agtcgttgta
    94201 ttggtttttt gggattatcc tgcggggata tgtgccatat cagactgttt aaaaatttga
    94261 aaaatcatta cctagactgt taatcgtttg gtctgtggtc aatttttctg taaaagttgg
    94321 atgtgggaac tcacacgata tagataaact tcgaaaaatg caatagtttc acattacgtc
    94381 actttaagaa gctgatatgt ccgttgttaa tatggattat tttgcctcat aaataaatct
    94441 aaattcgtgt gaagtaatct tctatagaaa atgagttatt ttgcatgggt tttgaaggaa
    94501 ccatttctta aaagtttgtt ttatagtaaa aaataaaaat gaatgtggga actccacttt
    94561 tagtgtttac atagaattat gagtttgttc caaagcttca aagaatttta tgttataatt
    94621 ctttagaaat ttttaataaa gtatagtagt tcctacaaat taggtcatat ttggcaattt
    94681 gcgagctttt gagcagttct aacctcgtta agttttcata gtagttccca cgtttttgtg
    94741 aaactcaatc tcatgagtcg tttgaaaaat tcagcgcctc gcgtcttgaa ctcaataaaa
    94801 tgcttcctga atgtgattct tagagaggta tttgctgagt taccggatcg cgttttagat
    94861 actcgaagaa ctcaacaaac agtggtggcg tttaggattt tggacaaagc tctatataac
    94921 aaaatatcca atatttttct ttggaatagg tttttgtgag aaaatttaag ttactcaatt
    94981 ttataggaat tcgtaaaaat tagcaaatta aatataaatt atctctatta agacaaaatg
    95041 gtgcccttcg gacttgaaaa ccgtgggtta gatgcgaagc atttaccaca agacaagaaa
    95101 accaacagaa ggaacgtaat gaaaagaaag gtatgtagga aatgggtgtt cacaaagaaa
    95161 catcagtatt gcatatttac cgagcaatag taaggaaatg gtgaaagaac aagttataaa
    95221 acataatgag gttcagatca aaaaattcat caataaacta aaaacagaat ggaacgaaat
    95281 tcattgttgt tacgatcttc caagtttatt caaaaaggag tttagatgat taaaaaaata
    95341 tccggtagga ttgttactca tgagaaagat tttttaggaa ctgtggaatg ggattctaaa
    95401 acaggattga ttttaaccgt tttagaacaa aaagaatcta ttcctatttt gaattcacaa
    95461 caccaggaaa atgaaattca attcaattct ttagagactg taatttttcc ggggttcgga
    95521 gacattcata ttcatgcgag agaagacgaa agtggtaaac atacttacaa ggaagatttt
    95581 gtttctgcaa gtgccgccgc cgtgaatggt ggagtaattc atgtggcaga catgccaaat
    95641 aatccgattc ctccgatcga tgaaaattca tattcaaaaa aacgcaagtt agctgatcga
    95701 tcaaatatac acataacgtt atatgcagga attggaccgg atacgaagcc attgaaaaaa
    95761 tcagtgcctt ataaagtttt tatgggaccg agtattggag aacttttttt tcataataat
    95821 caaaccttgg aagatacgat ttccagttat gtgggcgaaa atgtaagttt tcactgcgaa
    95881 gatccggaaa ttttagaaaa acatcagaat gaaacgtttc atgaagatag aaggccaact
    95941 gaagcggaaa cgacggcgac tgattttgca ttatatctga ttgaaaaata caatctcaga
    96001 ggtaaacttt gccattattc taccggagaa ggtctgaaca agatcaaatt tgcaaaacaa
    96061 aaaggagtaa aagtaacgtg tgaagttacc cctactcatt tgttttttga taggtctatg
    96121 ttgactccgg aaaatcgtca ttggttccaa atgaatcctc ctctgaggag taaggaagat
    96181 cgtgaaagaa tgttggaagg agtcaaacaa ggttggatcg attatcttgc tacggatcac
    96241 gctcctcata gtatcgaaga aaaacgtaaa ggtacgagcg gtatttctca attagataca
    96301 tattcacttt ttgtaacgtg gttggttttg aaagcgggtg tagaattaaa aacggtcgca
    96361 agaatctgcg caaaaaatcc aggtgatttt gtgaacgaat atcttcctga aaaattcgga
    96421 aagggttttg gaaggatcga accgggttac tctgccaatt ttactgtgtt aaatctaaaa
    96481 aaaccaaaga agtttttaaa agaagaaatt aaaagtaaat ctggttggtc tccttttgaa
    96541 aatttcgaat ttccaggttc gatcgaagct gtgttttttc ttgggaaaca gatgaagtga
    96601 atcgatgttg tttgtgggaa ctaccacgta tagaatcaaa ttaacgatga attcaaagta
    96661 aagtttgaag actaatctac tcaagactat ataataaaac gtttcttcat gttttcctcc
    96721 aaaattttca ttcttttcga ggacttcaaa cattctaagt ggttctaaat tcgggagcat
    96781 gtcaaatgct ctttccaact cagcgtttca cctctatgga agttcgacgg atcgcgttct
    96841 ataacaaatt gaaatcagga aaagattttg tttttgagcg aattctcaat ttgttgattg
    96901 gtaaaggcgc agtttcggcg cgcggggtcg cccatatttt cttacgtaaa atttcatatt
    96961 attgaagtgt aaactattgg attaggtact ctgttctata gttttgagta aaatgtggga
    97021 actactgcat tttatcaaaa gactttcttg taaaacaatt gtgggagcta tcacaaatca
    97081 caattttacg aacaaattct aaaattgtag gaactcatat ttttaagaaa ttctttctca
    97141 tacttaactc aagttaaaaa agtattcgat attttatgtt aaaacaggat tttacagtaa
    97201 aaatttatga cactcaactt tatagagatc agtaaaccga actggtgtta gaataattag
    97261 aacgagacaa attgtagatt ctatcttcca aaagatccag aaaagttttt aaaccccaac
    97321 cttgaaatgc agaaactaaa atcgaatcgg aaaaagtatc aattcctaat tcctctttta
    97381 aatctgtaat tgcttccaaa cccggaccgt gatctaccga agaagatttt ttataaccgt
    97441 tttcaattac ccagatttta aatttttcaa gacgatcaat tttattgaac acttggatca
    97501 taggtatatg agaaagttct aattcttcta aaattttttc aaccgcctcc atttgaagtt
    97561 tgtaatccgg attggaaacg tctacaacat gaactaaaag gtctgaatct cccagttctt
    97621 ctaaggttgc cttaaatgcg ttagaaagtt cgggaggaag gtcgtgtata aacccgaccg
    97681 tatctgaaat gataatttcc ctttcctctg gaaaacgaat ccttcttgta gtaggatcca
    97741 gagttgcgaa caacttattt tccgaaagta cttcgctgtt tgtcagagca tttaggaaag
    97801 tggattttcc tgcgtttgta taaccaacga ttccgacggc aggtaattcg tttttctttc
    97861 tctgtctacg attaatttct ctacgctttt ttaaagactt aagttccact tctagtctag
    97921 taattctctc ctcaactctt cgtttaccaa tttctaattt tgtttctccg ggacctcttc
    97981 ctccaattcc accagtcaat ctggacatgt tatcgtccaa ctccgttaga cgccctttga
    98041 gatattttaa ttgtgcaagc tcaacctgaa gtttaccgtc tctacttttt gcatttcttg
    98101 caaaaatatc taagatgagt tgtgttctat cgattacctt gatgtctgca atatccgaaa
    98161 tcttttttgc ttgagaagga gtcagttcaa gatcgaatac tagaagttcc acgtgttttt
    98221 gaatcgcctt caaaatgatt tcttctagtt ttccttttcc taaaaccgta gaaggatcaa
    98281 gacggttttt cctttgtata aacgtatcta caacgtggac ttccgcggtt ttacaaagtt
    98341 cttttaattc ctccatagac aaagaaggat gcctacccac gtttctttcc ggataaacac
    98401 cgactaaaaa agcacggttt tccttttgag cgtctttgag attctttttg gaacgagaaa
    98461 gtctagattc tatctctaag atttcttcta gaattccttc cgtaagttgt ccgggatatt
    98521 gtttaggaag aacggtccaa agttcgtctt cggattccgg attgagatga gcggaataat
    98581 atccgtttgg atttccgaaa tgatccataa cgatagcggt aaaataatcc agacgcaaca
    98641 aggctaagtc ggttaaatcc tcttgattta agggttcacc ctttaaatga gtatgaacta
    98701 atctgagacc tcttaatctt gcctcggaaa tacgaagtct atctaaaaat ggaatttcga
    98761 tcgaattatc agaacccacc aacacatggg tgacgtaacc agaccgatcg attagaattc
    98821 cgatttgttt gccaatttct aaggataatt cgcagatatt gcgtgccagt tcttgattga
    98881 tgattacgtc ttcccgaatt cttttttcgg aaattttttt cagtctttgg atttgattgg
    98941 atttgaggcc gttgagattc ccgctgagct tactaataaa atattctccc ttttactaaa
    99001 acttaacagc tttcagcata tacgtcaagc attccgattt ttggaaatca tgcttgtcac
    99061 ggaaaaaaat aggaaaaatc tgaaaaatca gtcgaattta tgaatagaat tcctgcgaaa
    99121 aaattttaat tgtcaaaggc acaccatgtt atcattttcc aaattacaaa atttatttct
    99181 ttatgttatt cttatttctc tcttaaatgt tttctcaagt ttaaaagcag aatcattcaa
    99241 taaacctttt ccaaatcaaa actctttcca aaaaacggat gctacggaag acgacgccga
    99301 aaattctgat ccaaaagaaa ctcccccaaa agaaaaagaa actgatccaa caggaagttt
    99361 gaatatagac gatccaagaa ctttaacgga agagtgggac ggagtttctt cttatgaaag
    99421 aagaaaaaga aaagacctta ctcttaaaga aagacaagaa attgactacg atctttctgt
    99481 taaaaaagga attcttacag tctttagggc agaaactgaa aaacgttata aaactctgga
    99541 ccggattgct cttactcatc cgattccaag agttagagcc gccgccgttt tagcaattgg
    99601 tagaatgggg aaaggtggaa tcaaaactct ccatcaggtc attgaaaaag acggagaggc
    99661 tgttagacaa gccgcctata gggcgttagc tgatctaggt tctccttctt ctttgaatta
    99721 tttttttagt ggaattaaat ctagcgatcc agatattcaa ttttcctcat ggaggggaat
    99781 gggaaaaacc caagaccctt ctgcaagaga tgcattactt cggcaaggaa ttcgttcttc
    99841 caggaaagaa atcgtaaaag cttctatttt agggcttgcg gcgtttcaaa taaacgaaga
    99901 cctcaaactg ttcaaaacgt atttgaattc ggatgatatt gaacttcaaa aaattgcgat
    99961 cgaagccctg ggaattcata aaacacgtgc atccttaaga attttggaac aaactttaga
   100021 aacaaaacct caatacgtta aaaatatcat agaggctata ggccaaaata ccagtcttta
   100081 tggaacatat tcttttatta gaatattgga aaattctatt tccgaagatc ttacacaaag
   100141 ggtcatgcag caattatatc ttagaaaggc cttttatcag ttcggaaccg taaacgtaga
   100201 aggagcatat tctcaggaaa gcccttatcc agcatctcgt aaattacatc cgctttctcc
   100261 gggtgaggta ggaaaaattc ttaaaaaaag tgatcgtaga ttcatccaaa aagtgggaaa
   100321 taaatttgcg gaagatcatt attatcttct tctattagaa tctaaaaatc cggaaagtta
   100381 ttatgaaacg attcagtctt gggtttttgg atcgtatcta aaaatcagaa cgattactgc
   100441 tctgcctaca atgttaaaag aaaaaaaggt aaagaaattt ctgaaaaaaa gaccacctag
   100501 ttataaattc actcctgctt ctgaaatgga agaaaccgat ccggcttctc ctactaatca
   100561 aaacgaagaa cctacaacgg aagaaggtcc tcctttagag aactgattcg aacgttattc
   100621 ttgattttag agaggtggaa aggaatacca cctttccttc ctttaatgga actttgggaa
   100681 ccatccaacc gattcctgca aaccaaggta atatagaagc agaaaaaaac attacccctg
   100741 gaaagtcaaa accggtggtt gcgatgattt tatttccaac gtagccgtct ttatgaattc
   100801 ttcgaatcat ccaaagtccc gaggtctggg tttccatggt gatgtcggtt acgatcgtat
   100861 gaaaacgatt tttatctttt gaataaattt cccagccttg ggctgcgttt accgctctta
   100921 cggtttcaaa acctttttgt tcaaaccaaa tttttaagtt gtttgcataa cggtcgttgt
   100981 cgtccacgat taaaacgctt tttttcatgg tagtactccg ttgttggcaa attgattatc
   101041 tgataatttt ctatatattc catttttatc atatagtgaa ttatgatctc cttcttccac
   101101 gatctttccg ttatccatta ctataattct aggaatatcc ttgatcgtag aaagtctatg
   101161 agcaattacg aatgtagttc tatttgcata taatcttcgg agtgcgtcac tgactaatct
   101221 ttccgattct acgtcgaggg cggaagtggc ctcgtccaaa atcataattt ctggatctct
   101281 taaaagggct cttgcaatta caagtctttg cctttgtcca cctgaaagat ttaaacctct
   101341 aactcctaaa atactatcgt atccattatc catctttttg ataaagtcgt gggcgtgtgc
   101401 aagtcttgct gctcgaatta cgtctttgcg agttgctccc ggttttccat aagcaatatt
   101461 atctgcaacg gagccatgaa ataaaaatat gtcctgggtc acgataccga tttttttacg
   101521 aagatctccc aggcttaaat ctcgaatgtc gattccgtca aactctatcg acccggaagt
   101581 tggatcaaaa aatcttggaa tcaagtccat caaagtggat tttccgcaac cactcgcgcc
   101641 tataagtgca atcgtttctc cctttttgac tttgagatta atatccttta aaactgcgga
   101701 gccagttcct ggataagaga agaataaatt tttaaattct atattttgag atagaggaga
   101761 agcggttatc ttactttctt cgctatggtc ctccgtttct aaatcgatga tttcaaaaat
   101821 tctttttcca gaagcgatag actgggtcac ctttcctacc atttgagaca gttgagttaa
   101881 gggtctaagt agaaataaaa gagtcaaaag gaaagccata aactcgcctt gtgtgaatct
   101941 tccgttgtaa attaaacttg cacccgcagc aaaaaaacca aggaccacga cagaagaagt
   102001 taattctaca agagaaggtg cgatctggag ataaaactga cctttaaaat ttctacgata
   102061 aacattttga ttgatcttgc cgaatttttc ctgttcgtat ttttccgaat taaaaactcg
   102121 aattacctta attccggaaa tcatttcctg aatgttcgcg tttagatctg ccattttctc
   102181 ttgagatctt gcggtagatt tagtaatttt tctagtaaac aaagtgaccg gaaggatgat
   102241 tacagggacc gtaagacaag caattaataa caattcagta ttcaaatata ataataccat
   102301 taagtgtgtg atcacataaa aaaaattgat tgtagcatct ctgaaattac tagaaatcac
   102361 agctgcgatt acttctacgt cgttgatgat tctactcatc atcaaaccgg ttttttcctt
   102421 aaaaaagtaa gttaaaggga gaagttggtt tttttcgaaa agttcctgtc gaatatcacg
   102481 caccgcctta taacctgcag tggcgataca aaacaccgat aatagatacg taatcaattt
   102541 taaaagatat aatggcatta caatgataca gatggaccaa actacttctt tgggttctaa
   102601 tccttttgtt cttccgttga cccattcttt tacttcgatt aacagaagtt tggttttttc
   102661 tagtccatct aaggaatctt ttccgaacac tttttgttta agaataattc tctgttctgg
   102721 cagtgtcatc tgtaattgaa accgagtttg tttatcgttt cctaaagaat cgaataacgg
   102781 aatgagcgcc gtcagagaaa ccgcgtttaa aattgcggtt aacaacgcga atacgattcc
   102841 taacgtaaat cgatatttat aatgtacaga gtaagataag agcctaaaaa aaaacttcat
   102901 agctcctgaa cgatggatga aaagtttcta attaaatcca aaccggcacc ggtcatgatg
   102961 gactctggat gaaattgaac tccataaaga tgttttttag ttttatgacg aactcccata
   103021 attactccat cgggagtttt agaagcaatt tcgagttcct taggtagact ttctggttgt
   103081 attacaagag aatgataacg agtcgccaca aaaggagagg agattccttt ataaatgtct
   103141 tttccgtcgt gttctacaag agaaattttt ccgtgcatga tagaaggagc agatacaatt
   103201 ttacctccgt gaacaagacc gattgcttga tgtccgaggc aaactcctaa gataggaagt
   103261 ttacctccta attcacgaat tacatccaaa caaactttag aatcttccgg gcggcctgga
   103321 ccaggagata aaatgattgc ttttggcgag agatgtttaa tttcgtctaa cgtaatttta
   103381 tcgttacgat aaacttcgat ttcatttcct atctgagaaa aatattgata aagattgtat
   103441 gtgaaagaat cgtaattatc gatcaggaga aacattattt ccattctcct ttgagtccat
   103501 ttcttgcgaa ctctaccgct tttaaaagcg ctgccatttt atttttcgtt tcttctaatt
   103561 ccaactctgg aaccgaatcg tatacaactc ctccgcctgc ctgtaagaac gccgtgtctt
   103621 tgtaaaacac gatcgtacga atgatgattg caagatcagt ttctcccgaa aaagaaatat
   103681 agcccaaagc accagaataa atcgctcttc gagttgtttc taattcgtct ataatctcca
   103741 tcgcgcggat tttaggcgca cccgacacgg tccctgcggg aagagcggcg cgaatcaaat
   103801 cgtaaacagt tttttcatcg tccagttcgc cggaacactg acttacaatg tgcataacgt
   103861 gggaatattt ttcaataact ttgaaatcat tcacgtgaac gcttccaggt ttacaaactc
   103921 ttcctagatc gttacgtcct aagtcgacta acataatatg ttcggaaatt tctttaggat
   103981 cagaaagaag attctcttct agaaacttat cttcatttgg atttttgcct cgtggacggg
   104041 ttccggcgat cggacgaaga taggtctgat ttccagcgta ttttaccata atttcgggag
   104101 aacttccgac gatggtaatt tcgcctaact taagataata catgtaggga ctgggattta
   104161 cggttcttaa gccacgatag acttgaaacg gaggaacatc cggcttaaat ttcaacttac
   104221 gggaaggaac tacctgaaaa atatctcctg cttgaatata ttctttggct ttttctacat
   104281 ttttcttata ttcttcatct ggaatattcg gatttaactc tagacttccg gttgctattt
   104341 taggattttt gatctcttcc gggatacttc cgtttcgaat ttcgttttcg atagagttga
   104401 ttttatcaat tacaaaatcg taacattctc tcagggagga gtgttctccg actcttgcat
   104461 tgacaacaat tcttaacaca tgatcaatat gatcgactat tagaagttca tcataaattc
   104521 caaaatagca gtcgggggca ttttcatctt ctggttttgt atctggaata ttttcgtaat
   104581 aacgaactgc ggcaaaggat aaaaaaccga ccgctccacc tgcaaaagga ggaagacgat
   104641 aatcttgaac atatacgtca tctcccaaaa gattttctaa aagaaccaaa ggatcataag
   104701 tgattacttc tgtaggaggt tcatttgcaa ctgtgatata aaaaagaccg tccttacctt
   104761 gaaggagacg agaaggagtt ttacctaaaa aagaatttct tcccagtttt tctccgcctt
   104821 ctacagattc gagtaggaag gaattttgag aagattcaca tccccatttt gcaaacagag
   104881 aaactggagt ttccatatct aaaaagatct gtttgaagat aggaattaaa tttccacgtt
   104941 ctgcttgaac ggaaaattct tcgaatgtga gtgagaattc tttcagaagt tcggcccctc
   105001 gattcccttt ccgtctgcga ggaaacgaga aacgatcatt ctttggattt gagaagtacc
   105061 ttcgtaaatt tggaaaattt tcgcgtctct cattaatttt tcaaccggat attcggtgtt
   105121 aaacccatat cctcctaaaa cttgaactgc atctgtacaa actctcatac acatatccgc
   105181 acaaaacatt ttggcgatcg aggcttggta tgtatttcta aatccattat caatcatcca
   105241 agcagcttga taacagagaa gtcttcctgc ttctatatct ctagccattt cagcgatcat
   105301 aaaggagatt ccctgatttt ccataatcgg gcgaccgaaa gtattacgag tatttgcgta
   105361 ttggatagaa tgttccatcg cggcgcgtgc tactcctact gctccaattg caactcctgg
   105421 gcgtgtatga tcgaaggcac ccatggcgat tttaaaacct tctccttctc gtccgatcat
   105481 ttgccaagca ggaactttca cgtcttcaaa tgtgattcca cgcgtgtcgg aacatttctg
   105541 tcccatattg atttctttct ttcccatgat aattccggga gtttttgaat ctacgataaa
   105601 tccggtgatt cctttatgac ctgctgatgg atctgtttta gtaagtacga aaaaccaatc
   105661 cgcataaccg gcgttagtaa tccacatttt agatccattg aggatatatt cgtctccaac
   105721 tttttttgcg gaagtgcgaa tggcggccac gtctgatcca gcgcctggtt cggtcactgc
   105781 atatgccgcg agcttaaatt cttcggtcat aggttgaacg aattcttttt tgattcgatc
   105841 gtttgctcct aaaagaaccg gtgctaatgc taagttattt gcaagaatgg cggttgccat
   105901 agcggaacat ccccagaaaa gttcttctcc gatgattaca tcgtctaatt cttgcatccc
   105961 cgcaccgtta aatctgggtt cgatatgaat attcatcaat ccgatttccc aggctttttt
   106021 taagactgca agtgggtatt cccccgtatg atcgtgatgc tctgcttttg ggcgaatttc
   106081 ctctttggca aattttctgg cgagatcacg taattctttt tgttcactgg aaagagcgaa
   106141 ttccattttt atagtacacc ttggtcgaaa ttgaacggtc ccagacatcc cgcctggatt
   106201 gccgatggac tggatttggt tttccggttc ggcctcgaaa tcggttttgg gacaaagctc
   106261 tgtatgcagg attcgaagag aatcttctac cgtcaagaag gtacgaaagt gaaatgcaag
   106321 tgctctttaa agaagtaatt ttttccgtct gttgctcaat cgatcctgat tccaactgga
   106381 actttttttg ctttttcgat ccagcttttg aagttatctc gttttataga aaaatccaat
   106441 cgttttcgtt taaaatagat tctgattatt tttttcgtgt gggaactacc actttgtatt
   106501 tttgtgatct ttctgaaaaa tgtgggagct actgcaagtt tactttttca gtggattcat
   106561 aattctcttt taaaaacatg tgggaactac tattctatct atttctcgta agatttccgt
   106621 tttgagtttg ttattcggac gtttatgaaa atgcggacgg tttgttttaa ttctgaggat
   106681 ttaggatctt gtctaaaacc tgaacaaaaa accgttctta atttctttgt aaaacgtggt
   106741 agttcccaca aaaaccgtct tttttgattg gcagttggat attgactttt ttgcaattta
   106801 gttttctcgt gtgagttccc acatcttaaa attttcatac ttgttaacgg ttctaaaatc
   106861 gaggtgcgtc agtataagtt tccgatcgtt tttctataat ttataaaata aacgttctta
   106921 ttttatcata aattcgtata agaaaatgag aaagaatttt ctaaaagtat gagttcctac
   106981 aatttaagaa tttatttgta aaattgtgat ttgcggtagt tcccacagat taagtcgcat
   107041 tacagttttt taaacattca ttttttgtga ctcgagtcgg atagttcctc attttgtttt
   107101 ttatggaaaa atcagttttt ataaaacgaa tctcttcggt cgaactcacg ttattttaac
   107161 gcgaaaggga tcgatgcgag gtcaagttat tggtatttta taaaaaccga atctggttct
   107221 ggaatttcac aataacttga ccagagcgga gagcccggtc cggcttgcca taggtaagcc
   107281 ggattcgccc cggtttttta cgtcgaattc aagttaatta aaaacgtggg aactgccact
   107341 ttagtgagct tcgtcccaat tgactccgaa ctttccttcc acaacgattg gaagatccaa
   107401 ggacattgca gtttccatat gttttttcat ggaggctttg aaatcatctt tttccttttt
   107461 gtgaacttca aagaccagct catcatgaac ttgtaaaagc attctggatt tataatgttt
   107521 tttttctata tcttcgtgaa tcttaatcat tgcgattttg atcatgtctg cgctggttcc
   107581 ttggatcgga ctgttgatag caattctttt tgcagcttct tttgccgact tatgagtact
   107641 attaatatct gtcacaggac gacgacgacc tgtcaaagtc tgaacgtaac cgtttttttc
   107701 tgcaaattcc accattgaat ccatataact ttttacacct ggatactgtg tcatataacg
   107761 ttctataaac gattttgctt cgtctcttgg gattctaaga ttacgactaa gtccgtacgg
   107821 ggtcactccg tagatcactg aaaagttaac cactttggcc ttgtctctca tctcgtgagt
   107881 aacgtctatt tcaggaactc cgtacaaagc ggcggctgtt cttttatgaa tgtccaagcc
   107941 gtgattgtat gcttccagca tcgcagggtc cttggagata tgagccatga ttctaagttc
   108001 tatctgagaa taatctaaac ttaagatttc atagtcgttt gaatctacgg taaaaccttt
   108061 tcgaagaagc ctaccttccc ggtccctaat tggaatattt tgtaagtttg gatctgtaga
   108121 agacaatctt ccggttgccg cgatcgtttg attataactc gtatgaattc tcccagtttt
   108181 aggatttacc atttttggaa gagcgtctac ataagtggat ttgagtttgg tatattttct
   108241 ataatccaga agtttttcta tgataggatg ttctcctgct aattcctcta aaacttcgtg
   108301 atcggtagaa aaaccggttt gggttttctt aacgattcgt aatttaagat catcgaatag
   108361 aattttttga agctctttcg tagaagcgat gttaaacggt ccgcctgctt gtctgtggat
   108421 ttctgattcc aaatgacgaa tttcacgatc aaagtctcga gctagttctt caaaataagg
   108481 cacgtcaagt gcgatcccag ttttttccat ttttgcgaga acagaaatta aaggcatttc
   108541 catttcgcgt agaattggtt ctacaccgga atctttaata gactttctaa aaatttgata
   108601 aagcctgaaa gtgacgtccg cgtcttcggc cgcgtactct gctacttgtt ccggatctat
   108661 gtcggtcagt tctttctttt tctttccggt gcccacaagg tcttcgtaag tgatcgtatt
   108721 atagtttaaa aattccttgg caagatcatc catattatga cgtcttcctt ccggtctaag
   108781 aacgtaagaa gcgagcattg tgtcgaattg aatattattt aacacaaaac catgattttc
   108841 taatacaatt agatcatact ttatgttttg tcctactttt ggaacctgac tagataacac
   108901 cggtcccaga tgttcccgaa cctcgtctaa atttaaagat ttgtcctgaa atagagaagc
   108961 gttgtttttt acagaaacat aaaagcctgt tttttcctga ttagaaaatg aaattcctac
   109021 aagttccgcc atagcggggt taggtgaagt ggtttccgta tccacagaaa ggaccctaga
   109081 tttcaaaaga cctctgcaaa ttttagaaag ttcatctatt gaagagatta acttgtaaga
   109141 acctttttct gcagtaggaa ttgttacgtt ttcagaagaa tctgcggccg gttccggatc
   109201 tttaggaact tcttttccgg ccgattttgc aagatctttg gaaagaacgt tataaccttg
   109261 agatttaaaa taaagaattg ctgcatccga tttgtaatcc ggaatttcta tatctttttc
   109321 ggtgattcct aattgaagat ctcttcgaat agtagcgagt tgtttagaaa gatatgcgtt
   109381 ttctttttgt tcggaaagtt tggtttttaa tccggggttt ttaatcttat ccagattttt
   109441 ataaaccccg tctaaggatt tatattcttg aagaagtttt gaagctcctt tatcaccgat
   109501 cccttttaca cctggaatgt tgtcagaagt atcacctacg atccccatgt agtctgggat
   109561 ctgtttaaca tctacgccta actcttcttt gacccaagcg gaatcgattt ctacaaactc
   109621 cgtaacacct tttttaccac ggagcatttt tatattcttt ttttctaata attgatatag
   109681 gtctttgtct cccgaaaaaa taagaatttc ttttgcggta gatcgatatg tttcacagag
   109741 ggttccgatt acgtcatccg cttcttggcc ttctactttt agtattttga aaccgatttt
   109801 ttccagtgtg tccattactt cttgaatttg aggacgaaga tcctctggca ttggctttcg
   109861 gttggccttg tagtcttgaa atatttttcc tctttccaga ggaccacccg gatcgaaggt
   109921 cattgcaatg tgagaaggag tataatcctg aatcagttta aaaagcattt taaaaaaacc
   109981 gaatgtagct ccgctcggtt ttccagtttt ggaattggtt agattggaag cgccaaaggc
   110041 gtagtaggcg cggaatacaa atgcgtgtcc gtctatgata aggaggcgtt tcatactttt
   110101 tctccaaaaa gatcttctcc taaaaaggag taataagcaa gttccgtttt gcggattgtg
   110161 ttttttatgg agaatctttt gacggattct ttgttaaaat ttccaaacgt tctgcggagt
   110221 tttaaatcat caataagaat ttcataatat tttgctagag attcagaatc tcctacttcc
   110281 gcaaggaatg cccctttttc gtgggtgagc atttctccga ttccgccacc tttggtcgct
   110341 acgattggaa gtcccaccgc catcgcatct aaaatggagg ttcctagtcc ttcttctttg
   110401 gaagtgagtg taaaaatgtc aaataaagaa agaatatctg gaacgtcagt tctatagccg
   110461 gtaaaaatta atttatcaga aatttctaat gtatttgcga agtcttccag ttcttttctg
   110521 agttctcctt cgcctacaat aaaaacttta aagtttttag acggatcaat tttagaaact
   110581 gcttttaaaa gagttttttg atctttgtgg tctactaggg ctgcaacgtt tccgattacg
   110641 atcgtatctt tttttaggga aaattctttt ttatagagag tggagttcgg aagttttttg
   110701 gcgaaggcga aatcgattcc actatgaacg gttacggttt ttgcaggatc aactccatct
   110761 ctgagtagaa tttctcggat cttatcggat acggttagaa aaagatcgtt ccgtttggat
   110821 ttatatttcc aaatcgaaaa taagtttttt ctaatactaa aatccactcg tctggagact
   110881 atgagttttg tatttggaag ttttgatttt gcgagcaagg caagtgtatg tgcctttgcc
   110941 gtatgagtat gtataagttt aatttttttt tctagaacga tggcacggat tgtttggatg
   111001 gatgtaagat cccattctcc tctcatgtcc acggcttgaa agggaagtcc ttggtcggaa
   111061 catctacttt ctagagcgga gccgggtcgg cctaaaatga gttgtggaat ttttcttttt
   111121 ttgagacctt ctgctaagag taagagttgt ctttctccgc ctctccaacc agtttccgta
   111181 tctatatgta aaatcaccgg ttcagtttcc agttagctgt catttctgca aggaatcctt
   111241 gaaaaatcac tggacagaat cttctgtttt tgtgaatatt attctaatat attaaacgat
   111301 aatttgagtt tgtaagattt tttcgtaaaa tctttagcat gtgggaactc atacggatat
   111361 tgtctggtag aaagaaaaag ttcgttaaag aacgatcaat tgcagaatga gacaaaattt
   111421 gtgggaacta ctgcaaatcc gagattctac agtaaaaatt ctgaattgtg ggaactacca
   111481 cgttttttat tagcatagaa caaccaaatt cgaaagcgat tttgtgctga agttctactc
   111541 ggacgatcta aaacgcgatc tatactgagt taaaatgata ttggagagat gtactgaatt
   111601 tagttagaat aagaaacact cgagttaaat ttcgaaagaa ttgaggcact atgttaacgt
   111661 gaattaacgg gaaagggatc gaccgagtaa ctgcgaacgc tctctcaaac taaagccgtc
   111721 tcgcgcttct atgggtgctc gaagtaacta aagcgtttta ctctttatgg atcgttcgac
   111781 ggattgcgtt caaaattgaa gctaaagata attgttatat aatgttttct atatgcaatt
   111841 gattgaccag agctaagagc ctggttcagc ttctcatagg caatccggat tcaccccggt
   111901 tttttacgtc gaatacactt tatttgaatg ttgcgattta tctaaaacag cgacattgag
   111961 tttgatgcag tttacaaact atttaaccgt aaaatttgcg aatgattctc tcaaattttt
   112021 ttatactgaa cttaaggttg tattaagaat ttaaaattta atgaatcgag atttggaaca
   112081 aactcttaag gaaaaacaaa atgtgtgaac ttctgggaat gagtgcaaat gtcccgacag
   112141 atatttgttt cagtctgacc ggacttgtac aaaggggtgg aaaaacagga cctcatagag
   112201 atggttgggg aattgcattt tatgaaggga aaggtctgag agtatttcac gatcccgaac
   112261 caggagtaga atctaaaatt gcagcctttg ttcagaagct tcctattaaa agcgaaacgg
   112321 tgatcagtca tattcgcaaa gcaaatcatg gaaaagtgga attgaaaaat actcatcctt
   112381 ttattcgaga attttggggt tcttattgga ccttcgccca taacggacaa tttaaaaaga
   112441 ttaaacaaga acctttaggt gattttcatc cggtcggaag tacggattca gaacatgctt
   112501 tttgttggtt gttgggaaag ttaaaacgaa aattcaaaac ttaccctaaa aaggaaacag
   112561 aactattcaa aaccattgaa tctttattgt gggaactcca tcaaaaagga gtttctaata
   112621 ttctattaag cgattctaaa aatttatacg cgttttgttc cacaaaactt tcctggatca
   112681 caagaaaatc cccatttgga aaagccagac ttgtagacgc agacttaagc gtggattttc
   112741 gaaaagtaac tacaccggga gatcgagtca cggtaattgc aacgtgccca cttacatcca
   112801 atgaagaatg gactatctgc aaaccgggtg atttttctgt ttggagaaaa ggtaaaatcg
   112861 tattttccaa tcaataaaat tgggatctaa tcgtaagtta acgtgaattc gaggtaggaa
   112921 ttcgttttat aaaaacctga tttttccata aaaaataaat gtgggaacta cccgacctcg
   112981 aatcataaaa aatgaatgtt taaaaattta ttatgcgact taatctgtgg gaactaccgc
   113041 aagtcgagat tttacagata aattctaaaa tgtgggaact cttacaaatc tattagtaaa
   113101 aaaattctat acaaagaata aatcgttgat ttcaagaacg atctgaattc tctccatgga
   113161 aaggtcttcg aaaaatagaa ttattcgatc taaatctgta aaataaaaat cttttacttt
   113221 ttcgtagttg gaaagaattt attttggaat ttaccctaca accaggaact cgaagaaacg
   113281 aagccctagg aaaacttcac ctataaaact tcgaaagaat gaatcatttg gaaactttat
   113341 gaaaaaccgc gttgcaaaca gaatcgtttt aatacttttt ttaggaatta accttccgtt
   113401 attttctgaa tctccagcct tggaattatc taagaccgtg gatccgattt ggctcatcct
   113461 atgcgcagct ttggtgtttt ttatgcaggc tggatttttg atgttggaaa ccggactttc
   113521 tagactaaaa aatacaatca acgtagctgt aaaaaatctt atggattata tcgtaggaac
   113581 gatcgcgttt ttctccgtag gttttgcatt gatgttcgga ctttcctatg aaggttggat
   113641 aggaactaat catttctttt taaccggttt aaaaaccggt aaagattttt cctttttttt
   113701 attccaagtc gcgtttatgg gaacggcggc gacaattgtt tctggagcgg ttgctgaacg
   113761 tattaaattt tctgcatatt taatcgtatc ggttgtggtt tcattattta tctatccggt
   113821 ttttgggcat tggacttggg gaggaggttg gatcgcaaag atcggttttg tggactttgc
   113881 tggttctacc gttgtgcact cgttaggtgg ttggattgct ttggctggag tgatcgtttt
   113941 aggacctaga aaggacaaat ttaaagaaga cggtactcct agaaaaattc atgggcataa
   114001 tctaaccttt tcggtgttag gcgtttttat actttggttt ggatggttcg gatttaacgg
   114061 aggaagtgca ctttctttta cggatcaagt tcctttgatc attttgaata caagtcttgc
   114121 cggaagtgtc ggaggaattt ttgcaatcac tttttcttgg attttttata gagttgcatc
   114181 ggtagaagac tgcatgaatg gagtgttagg tggtctggtc gcaataactg ccggttgtca
   114241 cgcttttcag ccctacgcat ctttgatagt aggtgctctc gctggaattt ctgttgtgat
   114301 tacttcttgg gtattagaaa aaattctaaa gttagacgat gtggtagggg cgtttccggt
   114361 tcacggagtc tgtggaatta tagggacact tttattacca attctatcag aaaatcaaga
   114421 tattcgaata tatcctcaat tcattggagt tttaacctgt tctttctggg ctttcggttt
   114481 ggggatgata ttgtttttgc tattgaagat ttcaatcgga atcagagtga acgaagaatt
   114541 tgaagaaaaa ggactgaatg ttacggagca cggagcaggt tccagttgga ttgatcttat
   114601 acattctctt aaggatctcg ccaaaggagg aggcgatttg acccggaaga ttcacgtaga
   114661 ttcaggaaca gaagcgggag cgattgcgtt tttgatgaat cgttatctcg caaatttagg
   114721 gcagatgatt tatacgatca aagaaaagtc tatcgaattg gaatattctt cttccgagat
   114781 ctcggttgct tggggaaaaa tgagtcaagg aattcagcaa caagccgcaa atttagggga
   114841 agttacttct atattcgatt cttttagaga atcttttcaa acaatttctt cttcagcggc
   114901 tcaacaaaag gaaatggaaa caagcgcgag tgaattgtta aacgaactcg tatttggatt
   114961 tcaaaagttc gattccgatt taaaaaatag ttccgaaaaa tcggaagaat ctgtcaaagc
   115021 aatcgacctg agcaggaaag aactcaatca attagaaacc gatattaacg atataggatc
   115081 ttccgctaaa aaagtagaag gcctagtaaa attactcaac gatatatcta ccaaattggg
   115141 aatgttatct attaacgctt ctatcgaagc tgcgcgttcc ggagcggcgg gaaaaggttt
   115201 cggagtggtt gcagaagaaa tcagcaaact cgcttcgagc acacaagaaa gcacaaaaaa
   115261 ggcttcggaa attttaggtg aaattcaatc cacggtttcg cgcggaaaaa ctacggttca
   115321 aacttctgta gaatttttta aaaacttaac ggaagaattt agatttttag ctgagacata
   115381 cataacaata cgaaaaagta gtttacatta ttctaattta attgggaact taaatcgttt
   115441 aaatacttcc attacaaacc agagtgaaat catcatgacg gacatagata aacgattttc
   115501 tgaaatcggt aatctttacg aatctgtgga tcttatcaac ggcgcttttc atgaaatttc
   115561 tgcacaatcg gaagagttga atgcaactgg tgaattttta aaacaactcg ctgaaattct
   115621 aaattcactc gtccgaaatt ttagagtgga acaaaactct tctcaagaat tgattcctgg
   115681 ataaagtgat ttcgaaaatt tttttgattt taataattag aattattgaa aacttctata
   115741 gtgggattgg caaaactgct tcaattgtct atttcaatac aacggaaata agatggagaa
   115801 ttaatttttc aacagttcta ttataaaaag gtgataattc cggaattaaa aaatgtaatt
   115861 tgtggaattt tctcggttgt tttacaagaa aactttttaa tgaaacgtgt tagttcccac
   115921 acacagaaac tgtcgtttta ttattttaac gtgagtttgg tgtaagagat tctttttata
   115981 aaaacctgac ttttccataa aaaataagat gtttaaaaat ttacaatgcg acttaatctg
   116041 tgggaactct cacagatcgt ggatttacca gttgaaattt aaaaattgtg ggaactacta
   116101 taaataccag aagaatcatc gttcatccga ttttgtacaa agtcactgtt ttacggccat
   116161 catcaaaatt taaactcatt ttaacgtaag ttaggtggga ataaaatttt ctaaaagtat
   116221 gagttcccac atttaagtta atctgtaaag ttcagattcc aacttttttc agaatcatgg
   116281 gtttcttact ttgaacttat attattgtat ggtttgagta gtagttttct tattacttta
   116341 acttgaataa cgcgaaagga atcgatgcga ggaacttaga gccttcactt ttatgggcgc
   116401 tcgacagatt gccttttaaa ttgaaactaa agatgatatg ttgtataatg tttcctgcat
   116461 gcaattgatt gaccagagca gagagcccgt cgactagccg gattcgccta gattttctta
   116521 cgtcaaattc acattgttta agttctcaca tcatgttaca gacaaaccta agttttgtgg
   116581 tagttcccac attttaagac aggcttttag tttttcacat tatttagatt ctttttctaa
   116641 tcacaaaaat ctttcttaaa aactaggata gtaattccta tattctaaaa agtttaattc
   116701 agaactacat aaaagaatat ccaatatttt attacagaat caagttttca gctcgacgta
   116761 tgaaaagaat attatgataa gcttgtttca aaaattaaga acttgtccca aaacctcaag
   116821 atgtgggaac tcacacaaaa atttaacaat attagaattg cttgaaagtt cgcaaattac
   116881 caaatgtaac ggtttttgta ggaaccattg tgttttatta aaaatttcta aagaactatc
   116941 atgtaaattc tttaaggttt tgggacaagt tctaaaatgt gggaccctct ttcaaaaaaa
   117001 ctaagttaga cgtagtttgt atcattgcaa aatagaccat tcatttttaa aattgttttc
   117061 aagcgttcgg ataataagat acaagtaaaa tactcaattt tatagagatc gttaggacaa
   117121 atcaaatttt agataaaatt tttttcttcc agtgatgagc actttttcta ccttcttcca
   117181 tcgcctcttt accatgtctg agttggtttg cgtctatata aggagtcaaa gtttctattc
   117241 tcaatattct ctttttgtaa tgtttggcga gaagttcttt taattctctc gtttcatttt
   117301 ctataatctg gaccgaagaa tgaaaggcgc ggatcatagc cttttcagaa tgaccttttt
   117361 tagtgcgaat actatgaatc actattttat gaatagattt atctagaatt aattctttga
   117421 tcggttcttg atcggcaact cccccgtcga taaattcttc ttcccctaac ttttgaattt
   117481 cgaaaagaaa aggaaacgtc atagaagcga gaatctgatc gattaaatct ccttttgttt
   117541 tgagttctcg aatttgtttt gtgatgtttg aaacagagat tcccatcgga atggaaagtt
   117601 cttcgatctt tttatgacct aaatgaggtt tgagtaattc tttaatattt ttaccggaaa
   117661 gaattcctga ataattttta agtccttttc gaatgggttt tacaaagttc gtaattagat
   117721 ttccttccca aaaatctttc tttttcaaat tcaaaattaa atcagtcatg gtatcaatag
   117781 gaattcccgc agcaacgaga gaacctatta atgccccgga actacaaccg gtgattttag
   117841 aaggacgaaa accgatttcg gaaagtcctt tggcaaaacc tgcatgtgcg taaaagccaa
   117901 aaaatgccga gttaaatgta agagccgtaa atttttgttt aacgtgaaat tgcaaaatat
   117961 aacctttttt gaatgtattt taatctgcga gcacttcgct gtagatccat gaaaaataat
   118021 ccttatttcc ttctaataaa ggtaggctta ctatacaagg aacggaataa ctatgtaagg
   118081 atttgaccct taaaattact tccgtcatca attcgctttt cgatttcaga attaaaatgg
   118141 cttcattttc ttctattaat ttatcctccc aatgataaat tgatttcatt ttagggataa
   118201 tatttgcaca ggcggccagt ctttcttcca cgagagtctt gccgatttta agtgcttcct
   118261 tttcgttgct cgtcgtaacg taaacaagtc tcgcttccat tgggattctc cttaacgtaa
   118321 ataaatcgga aattcagttt taaatttcgt cctaaattcg tattttttgg aaagtttttt
   118381 acactttcct tatgttttaa aggaatctta cgaaactaaa actatgggga aattttccaa
   118441 tcaaccttca aaatccaaaa ccataaacag acgtttacga agaattgtat catacgtttt
   118501 tattatttct acattgatcg gttttacttc tacttttcca gaagaatcgg acaaagttct
   118561 ctttcgttgg aaactaaaac caggagagaa tgtagaatta aacgaatatc atcgagtaca
   118621 attagtaagt atggggaaga aaattagaag agaagataaa aatcgaatcc tattacaaac
   118681 cctttcctgt gaaaataaag aatgtacgtt agaaggattt tttgatactt acactcgttt
   118741 tcccgaagtt gatcctgcgt ttcgtaaaga taaaacgttt aagagcagat ttcaaataac
   118801 agatttaggt caatataaag tgccacagga atacagtatg cctaatctcc gctctcttcc
   118861 tagtttttcc gaaaaaccaa tttccattgg agaagaatgg acacaacccg ctacggaaag
   118921 ttttcaattt ccaggaggaa gggttatgat cacggttttt gcgaaatata agtatcacgg
   118981 tgtagacgaa tgggaatatc aaaagttgtc cggtaaagga gatcgtatcg aatacaatta
   119041 taatttatat tatgattctc aaatgaacag aaccgaggtt ccatttaaga tctacggatt
   119101 tgcgcgagga atggtatttt ttgatcgcga acttggaatt ccacaatata aaagggttca
   119161 gttgtcgtac acttttgtct atgaaaatgg aatggcgcaa gagatgtcgt tcgacattca
   119221 cggagtatat aataaaaacg taaaacttac ggatcaagac aaggacaagt ttgcggaaga
   119281 aatccgtaaa attttagggg gagaacttcc aactggaatt gaaccaaatt ccgattcaaa
   119341 aaagaattta aaaaaaccga aaaaagaaac catttcatgg ccggaagaag aggataatca
   119401 agccgcacca gaaggttcgc cggtagaaat tagaagaaca gaagaaggaa tcgcgatttc
   119461 tttaaattca gtgttgtttg atcacaacag ctcagaactt aaacaagaag caaaattaga
   119521 attaaaaaga atcgcatccg tattgaaaaa atatgcagat agagaaatca gaattagcgg
   119581 gcatactgac aattcaggcg gggaagaata taatcgaaaa ctttctagag aaagagcact
   119641 ttccgttttg aaggaactca gagatgaaca aggtttggaa gaaaaaagaa tgtcttacga
   119701 aggatatggg aaatcaaaac caattgcaga taactctacg attcaaggta ggcaaaaaaa
   119761 tcgtagggta gacattacta ttgtaatgga ataagttaaa aaaataaaat attattagaa
   119821 aaaagttatt tcataaaata tattatcatt gttgcattaa aagaatcgac taacgttaag
   119881 taatacgttt ttctaaaact gatttctaaa ctgaaaatgt agattttcag tttagttatg
   119941 atagtcgttt attaattctt gcaaaatcaa aattttctgt tactttgttt agggtttttt
   120001 gacagccaga atgataaatg acattataaa attcgatccg aagatatttt acgataaatt
   120061 gatttgggtt tttatatttt tcgtatctac tccggttttt gcatttccga ttgatctcac
   120121 aaaagattgg aaactcattt ccggaaaaaa tctaaacgct tctatcaaag acgcttcctg
   120181 gaaagaatta aaatctcttc cgattccaga ggattccatt tctttttctg aaggtatata
   120241 tactttaacg ttattgaaaa cttttgaagt ttcggcaaat gactttcaaa aacttgcctt
   120301 agatggactt tcaattcact ttcctttatt gacaaacgtt tatgaagttt attttaacgg
   120361 agaaaaaatc ggaagcggag gaatcgtttt aaacggaaaa atcataaaga acggatttaa
   120421 aagacacgtg attcttccga ttccggagaa taaggttcaa ataggaaaaa atgaaatcag
   120481 attgatttta tcatctaacg caggagaaga attgaatgta tatgccagtt ttgattctgc
   120541 acctctcgta atagatctac aatccaaaaa cgttttgata ttatcggagc gatctagatg
   120601 gatgcttgcg tttttatatt tatttgtcgg attttatcat ttcttattat atttcaaacg
   120661 tcctcaagaa aagtacaatc tgttctttgg acttttttcc acgttttttt ccgtttatat
   120721 ctatcttaga agtaacgcgg tctatgaact caatttagat ccacttttcc aaatgaaatt
   120781 ggaatacatg gtaatcttta atataacctc actttttctt ttgtttttaa atacgttttt
   120841 ccagtataaa ataagttttg tttctaaatt atatcaaatt tttacactta cgcttacttt
   120901 gttgattcct ttttcgaaca gatccgtttg tctatttctg ttaaaactat ggcagttttc
   120961 aatttttacg tttatagtat attctttttt tataatgtat aaatctctag ttcggaaaaa
   121021 tccggatgca attcgtatga tcttcggttt tttggtctta atgattgcgg gagttatgga
   121081 cctgattggc tctatggggc tgattgataa tttagaaaat tatggaattt taaagtatgg
   121141 tttttttgtt tttgaagttg gaatggtctt tatattagca aatcggtttt tgagagtaca
   121201 caaagaggcg gaagaattaa atttagactt ggatcaaaaa gtaaaagaaa gaacgagaca
   121261 attggaaaat acattagagc aagtccgaga acttaagatt caacaagacg gggattactt
   121321 tttaacctct ttaattttgg accccttaaa tcgaaatcag gtagaaaatg attttatagt
   121381 tttggaaggg tttagtaaac agaagaaaag atttcagttc aaacaatgga aaaaagaaat
   121441 cggtggagac atcattatcg cagatgagat ttgtttaaag aataggaaat gtcttgtttt
   121501 tgtaaacggg gatgcgatgg gaaaatctat tcaaggagcg agtggggctt tagttttagg
   121561 ggttgtattt cgttctttta tatctagaac aaaaacggtt tcttcttatc attccaaacc
   121621 gcctgagtta tggctcaaag aatgtttttt agaacttcaa aatatttttg aatcttttga
   121681 cggttctatg ttggtatctg tcgttttggg tttagtggat ttggaatccg gagttttatt
   121741 ctttttgaat gcggaacatc ctcctactgt actttacaga aatggagttg caacttttat
   121801 agaaaataaa ttagaacttc gtaaaatagg aattacaggt ttggaaagta agatgaaagt
   121861 aaagactttt tttctagaaa aaggagatac tatcattgta agttctgatg gaagagacga
   121921 cattttgcta ggaatggatc aggacggaat accgttgatc aacgaagacg aatgtcaatt
   121981 tttaagaagg gtggaggaat cgggaggaga tctggattta ttagttcaag gtcttgaaaa
   122041 ctacggagaa ttaacagacg atttaagcat agttaagctg acttatctta aagagccagt
   122101 tcgtttagag tcttttgcaa atttgctatc ctttcaattt ccggatgaaa cgtatttaaa
   122161 atgtctacag gacgaagatt gggaacatac aatttatcat ctagaaaatc tcaaaagcaa
   122221 gatatccgag gagtttctac caccggtttt taaaaaagaa ttagcaaaag tatattataa
   122281 aattgaaaag tatgaagaag cgctttcttt atttgaagag ttgatttcgg aatttccgga
   122341 ggacgttgaa attattttta acgcttcttt gatttacaaa aaactaaaac ggtatcacga
   122401 gtcgatcgaa ttaggagaaa gagttttatt aagggaaccc gattttctaa acaacattgt
   122461 aaatcttgcg gaatcttata ttttaattta tgaaagggaa atggctcttg gtttgttgga
   122521 aaaaattgaa tgtttagata ctgatcattt gtacactcaa aagattaaag cacaattaga
   122581 acagccagaa ctctataaga atccttaaaa aaaattggaa tctatcttaa atgtagagtt
   122641 tttttgtttt tttcccaact aacaaacaat agttgtagat taaatcttaa attctaatta
   122701 gatgcgtaac aaatgaagct ttcaatagca attttaggtt ctggaagtat cggaacatac
   122761 atcggttgta aacttttggc ggctggaaat ccggtcacgt tctatggcag agcaaggatt
   122821 cagaatgagt tgaaaacttt cggtgcaaaa atcaccgatt atacaaatca agaaattctt
   122881 cttcctccta acacgatttc ttttactact tctttttctg atatttcgaa cgcggatgtt
   122941 tttttagtta cggtaaaatc caaggacaca aaagatcttg ctaaagaact taacggaatt
   123001 cttgaaaaaa gacaaaacag atctcaaacc attccgatcg tagtcagttt tcaaaacgga
   123061 gttcgaaacg cggaaatttt aaaagaagaa ttgagagatc ttcccgttga agtgtttgcc
   123121 ggaatggttc cttttaacgt agtatctaaa ggtaacggtc attttcatag aggtacaagt
   123181 gggaatttag tgatcgaaga ttctaaatct tctcagacgt tagttaaggt ttttaaacgg
   123241 gctgggcttt ctatcaacac acataaaaac atccttggaa ttctttgggg aaaattgatt
   123301 tttaatttga acaattcttt aaacgctctt tctggactta ctttaaaagc ggaaatatca
   123361 aaacgaggtt atcgaaaaat tctttctaaa cttatgaaag aatcacttga aatcttaaga
   123421 tttgcagaaa tcagaccgat tcgttcggga aagatgattc ctagtttagc tcctattatt
   123481 ttgaatcttc cggatttttt atttttcaga attgcgtctg gaatggttaa gattgatcct
   123541 caagccagat cttcaatgtg ggaggatttg gtcaaaaaaa gaccgactga aattgattct
   123601 ctcaatggag aaattgtcaa actagcggac gtaatgggtc atccagctcc ttttaacaga
   123661 gaaattgtac gattgattaa agaagctgag tcaaatcctc aaattttaaa tctaagtccg
   123721 gaagaacttg ccaaaaaatt aaaaatcaaa ttaacgtgag tttgacgtaa ggaaccatca
   123781 ccaaccccac aagttgaata ggattttaga atcaaaatga actcaacaga acgggctttc
   123841 tatggatcgc cgttctgggc tcaaaaaggc acatttttca agtgttccga caagaatgag
   123901 tctttttact tgcaaaaagt atgtttttct gataaagaaa acctttccac ctcctccccc
   123961 acccaaaaat aagggcggga actaagtttt acagaagatt ttgtcgtaat tccgacgata
   124021 gatcttgaga tccaattatt tgtgggtaag gttatggctc tttatgaatc gcgttggaaa
   124081 actcagcaca acgctcttta tgaatcgcgt tggaaaactc aacacaacgc tctttatgaa
   124141 tcgcgttgga aaactcaaca caacgctctt tatgaatcgc gttgtggggt gggactaagt
   124201 tttacagagg atttgtcgta actccgacag atttatattg agatcaaata cttgtggggt
   124261 tggttatggt aaggaatcca tggctctgaa aaaggttgga atctaaactt tatagattga
   124321 tttcaatgtg ggaactacca ccaaagtatg attttaccga taagtctaga aatgtaggaa
   124381 ctcatacttt tagaagattt ttactcacac cggattcaca ttaaaatagg atttaaattt
   124441 tgatgatgac tacaaaacag cggttttgta caaaaatctg attctttttg tatttcttaa
   124501 tagttcctac aaattttcaa agtttaacta gtaaatccac gatttatatg agttcccaca
   124561 tctatttttt tacgaaaaaa ttgatttctt ataccgagaa tatttgttat ctactatgtt
   124621 ttttttgtaa tgagaacacg actacagaaa tctacacttg ctcactcttc ttcagcgtca
   124681 tatatgtata agagtcaggt tcccaaatct atttttttac taaaacattg atttcttata
   124741 ccgagaatat ttgtta
//
LOCUS       JKLPFLJI_2             84709 bp    DNA     linear       08-DEC-2021
DEFINITION  Genus species strain strain.
ACCESSION   
VERSION
KEYWORDS    .
SOURCE      Genus species
  ORGANISM  Genus species
            Unclassified.
COMMENT     Annotated using prokka 1.14.6 from
            https://github.com/tseemann/prokka.
FEATURES             Location/Qualifiers
     source          1..84709
                     /organism="Genus species"
                     /mol_type="genomic DNA"
                     /strain="strain"
     gene            complement(1119..2192)
                     /locus_tag="JKLPFLJI_00091"
     CDS             complement(1119..2192)
                     /locus_tag="JKLPFLJI_00091"
                     /inference="ab initio prediction:Prodigal:002006"
                     /codon_start=1
                     /transl_table=11
                     /product="hypothetical protein"
                     /protein_id="X:JKLPFLJI_00091"
                     /translation="MEPSNQVNKLQEQANLMNLALESVLTEEQAVELIQGKIRDAYLL
                     KIRIDIENRSGAVVALVTKYKNEVIEIFSLFSNSSLIRKIRSFQDSAAFALDMVEAAK
                     SEPYDPGLSDSIGRIVYSKLTKAVLESSYANWDKNDASSLVNILENQIKTSLKVNIVR
                     IQADVEFISSLKFRAKNVFTGIIPTVNRPVEEPSIGQVPESQEKTPVQRQIDQFRKPF
                     GRVILSKTVLAPVGGVDFDELTEGDRLYFQLPTGSMDEKAMAKTLGGIDEDGNVRNVV
                     GEFIGIAAGKGEYHIFAKGPSGVLLQAFEERPVRLAKVKTKTSSSASTTKTETSSGGG
                     SLGIIIVAGVVLVVGLLVFLIMK"
     gene            complement(2204..2929)
                     /locus_tag="JKLPFLJI_00092"
     CDS             complement(2204..2929)
                     /locus_tag="JKLPFLJI_00092"
                     /inference="ab initio prediction:Prodigal:002006"
                     /codon_start=1
                     /transl_table=11
                     /product="hypothetical protein"
                     /protein_id="X:JKLPFLJI_00092"
                     /translation="MEDFDDLPAHFQIEVDSAILKEIPISLITYVLTPKGEKKLRYII
                     HGILARYGRLDLSELLFTSAKELIVNATKASIKRILFKESKLNIESPEDYARGMETFH
                     SSLSNKKFPFYREKMKEHDLLVKVTFCFNQDRIVLKILNNFQLTEQEEKRVREKFRIS
                     RGFDNLFEFYMKFGDSTEGAGLGITMVEILVAQSGFDRHLFTIYSKKGVSQTVARVEI
                     PLKEDYIPKRLKFAKEQNLTSEM"
     gene            complement(3438..4787)
                     /locus_tag="JKLPFLJI_00093"
     CDS             complement(3438..4787)
                     /locus_tag="JKLPFLJI_00093"
                     /inference="ab initio prediction:Prodigal:002006"
                     /codon_start=1
                     /transl_table=11
                     /product="hypothetical protein"
                     /protein_id="X:JKLPFLJI_00093"
                     /translation="MISTFTRYKAEFECINDSCKTRYDLNEIIYECKKCGSLLQVSHD
                     LDALKSVSGQEWKDLFDSRFRSVKFPNSSGIWNKREWVLPHIEDKNIVTSGEGLTHLF
                     TSDRLTESLGLGSFYVKQCGISHTGSFKDLGMTVLLSQVKQMISSGVPIRAVACASSG
                     DTSAALASYAAKAGIPAIIFLPAGKVSQAQLIQPVSNGAKVIALDTDFDGCMKIVKEV
                     TREAGIYLANSMNSLRIEGQKTISVEITQQLGWKVPDWIVIPGGNLGNVSALGAGFEM
                     MFSLGLIDKLPRIVLAQAEHANPLYLSYLKNFESFEPVSAKTTLASAIQIGNPVSIQK
                     AIKTLKKFNGVVEQASESELADAASKADLFGLYNDPHTGVALAALEKLIQKGTISKGE
                     SVVVISTAHGLKFTEFKLKFHGGEIPGTDFKIVNSIHKVEPKADKVVGLIRDLLVSK"
     gene            complement(4791..5783)
                     /locus_tag="JKLPFLJI_00094"
     CDS             complement(4791..5783)
                     /locus_tag="JKLPFLJI_00094"
                     /inference="ab initio prediction:Prodigal:002006"
                     /codon_start=1
                     /transl_table=11
                     /product="hypothetical protein"
                     /protein_id="X:JKLPFLJI_00094"
                     /translation="MALIDVIKYEGQPGEIVWKFPRNDISYFGQLVVNESQEAVFFKE
                     GKALDVFGPGTHTLKTGNIPVLEKLVNLPFGGQTPFTAEVVYVNKSVINMTWGTPAPI
                     QIEDPKYHITLGVRAFGNYNIKVIDSKSFVNTVVGTQHKFDHDGVDKLLKPMVVTRLS
                     DFISEVVLKNGVPITQISQHLEEASSAGKTKTQPDFQKYGLEVVDFFIQSINFDQNDP
                     NFQKIQKVLTDKFEIETMGNMYQQKRMLDIGEAAANNPGGSAGEGMSAGMGLGMGMNM
                     AGMMANMMGQNQGGAKPAGEDATARLAKLKSLLDGGLITQEEFDTKKKDILNSI"
     gene            complement(5874..6455)
                     /locus_tag="JKLPFLJI_00095"
     CDS             complement(5874..6455)
                     /locus_tag="JKLPFLJI_00095"
                     /inference="ab initio prediction:Prodigal:002006"
                     /codon_start=1
                     /transl_table=11
                     /product="hypothetical protein"
                     /protein_id="X:JKLPFLJI_00095"
                     /translation="MQQETSTGQNAVGQFLAQSPVQNLISRYRSERGKIRSFMEKLPL
                     YSNALKDHEFQNADSMFRKELASRISYLKESIRRLEETFVLERRMELIGSGEIAVVLI
                     DKLIHTIQSAGYGLNGLGTGLKATREELEKLAEFDFSLFQEVEGVESKIQILGINSNS
                     SIQEVRDKIGEIRSSLDELENAFRSRKELFLKL"
     gene            6707..8308
                     /locus_tag="JKLPFLJI_00096"
     CDS             6707..8308
                     /locus_tag="JKLPFLJI_00096"
                     /inference="ab initio prediction:Prodigal:002006"
                     /codon_start=1
                     /transl_table=11
                     /product="hypothetical protein"
                     /protein_id="X:JKLPFLJI_00096"
                     /translation="MILKLKALLIQIPKSKIFTISASFIFPYFLYLTIPPKYLLSADH
                     YEKFILGKSIYLNAFQSLDVFYPGFGFDPELKFSLLKMSIVNGHKIIAFPVSLGILYA
                     FAYPFGGVYGIYFLSALLIGAALYGIGKEFKIPAWQIFLFSILSPIVMNGYLFMDVGV
                     GLFLFVFGILFYQRSKEKRSTQLTVIGGFLLSLSYWFRLEYLIFIGLYWFCEGIIHLS
                     FSEKPKDKKKFFLASIVLILLFLVYCGFNQWFFNSPLGPRYNANYGSVGSPNLFKNFI
                     NLLFYGNLKLGLFGYSPFLFLGVLFFIFIFIFIKNWENVSEKEKPLLVSSIVGIFVAA
                     IVAPNDGGAESGSRYLAPGLLGLFVLISKFFSFIKIQKKIWRISFYLLLFISILPTWI
                     YYKTTKGFAKNTKVVQEFILKEPKENLLIFQNGLIGGMAGEDLYFQGRVYQTVGVKEL
                     LEFLKKFSASKNQKSVSFQYFAYSQEYTEGMKDLKYDSHTKEGMIGHLKQFHFKEISN
                     ITSIQIVNKKNIGNIEVFYGIFQEK"
     gene            8630..10165
                     /locus_tag="JKLPFLJI_00097"
     CDS             8630..10165
                     /locus_tag="JKLPFLJI_00097"
                     /inference="ab initio prediction:Prodigal:002006"
                     /codon_start=1
                     /transl_table=11
                     /product="hypothetical protein"
                     /protein_id="X:JKLPFLJI_00097"
                     /translation="MIQKIKEQWAVFILIVAVPILHIGIGTENTYIADSALKAMQTDS
                     LIQNNFQSEEIRYPAEKLDPLHEAFFLPGTGFAKEIQGKFIGQYPIAFTFLSSFLRLI
                     GITWKWVPMLLSFFMIVSLYLLSKRKLIGQKTVLLGYFATILFALCLDFSEYSIYFLF
                     NSIGFSFWLRYRDLKKSRDLYLAFFICSLPIWFRLETLLFLGSLVLSEIIMYRKNIKN
                     LIKGINPLGILLGILPIILFFLWNLWDYGHILGVRFIFNYGIEHASILDRIHRFFSII
                     FVNYVNGAPKFGLFFCSSFLLLPVLYYVFFKNEKDEKINFLLLVIVINTVLVGILAPN
                     DGITITGRYLILTIIPLLILWETWNSQISKRWKTISVVLIIFSFFVSGLILAIMQHAI
                     KQEKIYRNFYAQNQSSVWIFTDPLLCGQAGSDHLSKNILCINPKTNLDRIVNNLITES
                     SISSLTLFEMSEKEFKKFEYKMPMILPSQSKTLLIKKLDLNFRKEKRLEYKGIISTRY
                     YKP"
     gene            11281..12879
                     /locus_tag="JKLPFLJI_00098"
     CDS             11281..12879
                     /locus_tag="JKLPFLJI_00098"
                     /inference="ab initio prediction:Prodigal:002006"
                     /codon_start=1
                     /transl_table=11
                     /product="hypothetical protein"
                     /protein_id="X:JKLPFLJI_00098"
                     /translation="MKLKNLFLKYSIRFLLLIFLMGFIFYATYYTIPKFSFASDSLVK
                     VLQTKGWIESNFQSQEIYYLGKKLDPNFNFLLVQTIISTKGEKIGPFPFANTLITTPF
                     VWIGHPEWILYLSAFFFGSYLIILYAISKKWIIPIIAMISTPLFHHFISFSDVSIAAT
                     LVLLGILILQNEKLLFSKNHSVQTFFSGVLLSIACWYRQEVFVLTSCLIVSTLTIKVF
                     SEKEELIKESKQILMFLSGFLLIFSIFIFYNFINYGFLLGPRIILNKTITNFDLTNKV
                     SDIQSLLFAGKGRLGFLGYSPWYLFIFLLFIWKWKKTSQYVKIWILTFVLNLILVSIF
                     TPNNSNIDWGSRYLTCSVFIPLLLLSEIKISMNTFWSFRKNSKFKKTYENKVELPKIE
                     NIEIKENYKKIILFVLLILILYSISVNFKMIQLMRKISIQLSEIXSEIPWDNSKIFIT
                     SKSNIANTFGLNYFSQTILLIKKPKDLIQILQLHPNERFILIEDKLDKPWSESIRNQF
                     VNKLKITIIKNPKVHLRFTEIQSR"
     gene            12938..13519
                     /gene="sipU"
                     /locus_tag="JKLPFLJI_00099"
     CDS             12938..13519
                     /gene="sipU"
                     /locus_tag="JKLPFLJI_00099"
                     /EC_number="3.4.21.89"
                     /inference="ab initio prediction:Prodigal:002006"
                     /inference="similar to AA sequence:UniProtKB:P42959"
                     /codon_start=1
                     /transl_table=11
                     /product="Signal peptidase I U"
                     /protein_id="X:JKLPFLJI_00099"
                     /db_xref="COG:COG0681"
                     /translation="MKSIVMQKSTRKYLRVILPIFLSLFTILLIRIFLFQIYFISGYS
                     MAPSYKEGDLILVTKFGFPTRIGKWEISFVESKVDRFDVLVLDGFEEELSLKRVVGLP
                     GDYFRFENDRILINDSPLQETFLKPGFKTIAPSLSMIPMTAAKGNVPIGDTGRIPPGY
                     FLMLGDNRENSTDSRNYGLVPFQKLRGRVWIFL"
     gene            complement(14104..14670)
                     /locus_tag="JKLPFLJI_00100"
     CDS             complement(14104..14670)
                     /locus_tag="JKLPFLJI_00100"
                     /EC_number="2.3.1.-"
                     /inference="ab initio prediction:Prodigal:002006"
                     /inference="similar to AA sequence:UniProtKB:Q9HX72"
                     /codon_start=1
                     /transl_table=11
                     /product="Acetyltransferase"
                     /protein_id="X:JKLPFLJI_00100"
                     /db_xref="COG:COG1670"
                     /translation="MVLETERLILREWKNKDLEPFYQMSSDLVVMEHYPALLTKEDSE
                     RFVAKMKIHFEEFGYGLWILEIKNTKEWVGYTGFLNVSFTAPFTPAVEIGWRLNSSFW
                     NRGYATEAAFVCLNYGFERFGFSKIVSFTSVLNTRSESVMKKIGLKKIGSFYHPNLPI
                     KHRLSEHVLYQITSSEWNEQNVFLTDIF"
     gene            15030..15290
                     /locus_tag="JKLPFLJI_00101"
     CDS             15030..15290
                     /locus_tag="JKLPFLJI_00101"
                     /inference="ab initio prediction:Prodigal:002006"
                     /codon_start=1
                     /transl_table=11
                     /product="hypothetical protein"
                     /protein_id="X:JKLPFLJI_00101"
                     /translation="MSVNIYVGNLSYDLNEGTLGDLFRAHGTVNSVKIIMDQYSGKSK
                     GFGFVEMPNKEEADKAIKDLDGKNVLTRNLKVNVAKPKNERF"
     gene            16352..16780
                     /locus_tag="JKLPFLJI_00102"
     CDS             16352..16780
                     /locus_tag="JKLPFLJI_00102"
                     /inference="ab initio prediction:Prodigal:002006"
                     /codon_start=1
                     /transl_table=11
                     /product="hypothetical protein"
                     /protein_id="X:JKLPFLJI_00102"
                     /translation="MVSGITLIVLSILAVPSLLLAKKPDAKELLAKISPYQGWIGLVF
                     CFWGIYGIVFQGLLGLGWLSTWPIYWVTALLGNIVQAVLGFILGFGTISTYVLSKNEE
                     AKKKGAELLAKLAPIQGKLGIFGIAVGIWTIVASFLFYGV"
     gene            16959..19607
                     /gene="valS"
                     /locus_tag="JKLPFLJI_00103"
     CDS             16959..19607
                     /gene="valS"
                     /locus_tag="JKLPFLJI_00103"
                     /EC_number="6.1.1.9"
                     /inference="ab initio prediction:Prodigal:002006"
                     /inference="similar to AA sequence:UniProtKB:Q05873"
                     /codon_start=1
                     /transl_table=11
                     /product="Valine--tRNA ligase"
                     /protein_id="X:JKLPFLJI_00103"
                     /db_xref="COG:COG0525"
                     /translation="MKKQIGDRYEPKDVENKWISLWEKKKSFAPNSNARESFSIVIPP
                     PNVTGSLHIGHALNHTIQDILVRIERKKGKSTLWLPGMDHAGIATQMVVERELAKESK
                     KRTDFTREEFIHKVWEWKNHSGGMITKQQKLLGESVDWSRERFTLDEGLSKAVFKVFK
                     SLYDEGLIYRGERIINWCPASQTAISDLEVEFRETKGKLYHIKYPVHGKKNQFLVVAT
                     TRPETMLGDVAVCANPEDERYTSLKDVVLDLPLTNRQIPLLFDSFVDKEFGSGLVKIT
                     PAHDANDFEAGQRLGLKPLLVMNPNGTMNENAGIYQGLDRFEARKKVLADLEAKGLIE
                     KIEDHIHAVGHNSRGGAVIEPYLSTQWFVKIKPLADLAVQAVQSGQVEFIPKMWEKTF
                     FEWMNNIRDWCISRQLWWGHRIPAYHCKKCKHFEVSETAVTVCTFCGSQEVEPDPDVL
                     DTWFSSQLWPFSTLGWPDQTEDLKRYYPTSVLVTGFDIIFFWVSRMIMMGMKFMQAPP
                     FHKVLIHGLVRDKDGKKFSKSVGNVIDPLVMMDKYGTDSFRFFLAATLPEGKDILFDE
                     SRLDGYRSFCNKIWNSSRFILMNLEESFVPIGITPDIEKDLEPMDQWILSRFNHCLEE
                     YNKAHSKFHFYEMAAAIYEFIWGDFCDWYIELVKPRAYGKVSPRSAEVAKQVLSDVLI
                     RALGLLHPFMPFLTEEVHSVFSDQYIVTTPFPESYPVASDSLGVQKLNLLQEIVTKIR
                     VMRSENGVAPDKKCKAIVKSSDNLSSSTILENEVSLLQLARLESIRIDTLYEIQKTDS
                     VSHFTKGEIVLPLEGLIDVAKEKARLEKELQKSELEKEKLEIKLSNPGFLSKAAPEVV
                     EKERDKLKTLIDKVEVLKKGIQNLAG"
     gene            19597..20877
                     /gene="purD"
                     /locus_tag="JKLPFLJI_00104"
     CDS             19597..20877
                     /gene="purD"
                     /locus_tag="JKLPFLJI_00104"
                     /EC_number="6.3.4.13"
                     /inference="ab initio prediction:Prodigal:002006"
                     /inference="similar to AA sequence:UniProtKB:Q8ZAR2"
                     /codon_start=1
                     /transl_table=11
                     /product="Phosphoribosylamine--glycine ligase"
                     /protein_id="X:JKLPFLJI_00104"
                     /db_xref="COG:COG0151"
                     /translation="MQVKLKVLLIGSGGRESAIAFYLRKSVLLSELKVFPGNGGFPDQ
                     ELLPPDSFQVLDKNSVQSFLKQNPFDLIVVGPEDPLVAGFADWAAELNIPVFGPDSFC
                     AQVEGSKDFAKSLMTEAKIPTAEYKTFSEYSDSLKYLGSKSIPIVIKADGLAAGKGVT
                     VATSKEMAQTALKEIFKDKKFGSSGNQVVIEEFMEGQEASIFAISDGDSYFLLPAAQD
                     HKRAFDGDQGPNTGGMGAYCPAPVISESILQKVKEQIFDPMFDLFRKKGHPYRGLLYA
                     GLMISPNGEPKVVEFNCRFGDPETQCVLAMLDGDLLELLYRASTGKIKGVQAAVKKGA
                     AVVVVLAAQGYPDFYEKNIPLNLPETSGQNVHLFHAGTLKKDGKVFSSGGRILGIVAQ
                     GADLKSSVDQAYSFLEKIQAPKTFYRKDIGYRAL"
     gene            20879..21724
                     /locus_tag="JKLPFLJI_00105"
     CDS             20879..21724
                     /locus_tag="JKLPFLJI_00105"
                     /inference="ab initio prediction:Prodigal:002006"
                     /codon_start=1
                     /transl_table=11
                     /product="hypothetical protein"
                     /protein_id="X:JKLPFLJI_00105"
                     /translation="MPFLISGNLDLVERHSLKKMEKFLGIILSPVQFPVEQYNLLRHA
                     LHRNLDPDALIRKMNRQELLSFIYILTQFGDVVRAETPAEYLNVEKIPLVLEWQKGQY
                     MIPYEVLDHLSTSRIFKNQNYLFALIPSLPIKEKKAWIEWIGSGYGKTFPREINHELY
                     FQCRHLQKPFQGKSLLREESIQLSQLWPFGKSEIVDWFHKGITPFYSAMKELSRTEKD
                     PFLLHVLDLIRSGKLILKKNPEEFRKKEEFILVATVEGNTPQLRDTIFSWEQERDNKE
                     DFLFQ"
     gene            22594..23697
                     /gene="prfB_1"
                     /locus_tag="JKLPFLJI_00106"
     CDS             22594..23697
                     /gene="prfB_1"
                     /locus_tag="JKLPFLJI_00106"
                     /inference="ab initio prediction:Prodigal:002006"
                     /inference="similar to AA sequence:UniProtKB:Q7A6R4"
                     /codon_start=1
                     /transl_table=11
                     /product="Peptide chain release factor 2"
                     /protein_id="X:JKLPFLJI_00106"
                     /translation="MEVKSAKELKRVSKELQENFLNRWQLLNLEQDKDRLKSLTEKAE
                     DPNLWNNPEEARLVSQKKNELEKKLNPWFTIQQDILDFPDLVDLTLDEKGENGVGELS
                     SEYNRLQEKFEELELLGALKNPEDLKPAFLNIHPGAGGTESQDWAEMLLRMYTRYFEK
                     KGYQYSLIDVQAGDGAGIKNATLHVIGDFAFGFLKGENGVHRLVRISPFDANKRRHTS
                     FVSVHVSPEIDDDIDIKIEEKDIRVDVYRSSGAGGQHVNTTDSAVRITHMPSGIVVAC
                     QNERSQIKNRDTAFKMLKARLYELEQEKAKEELEKKSGEKKDIAWGSQIRSYVFHPYN
                     LVKDHRTDHETGNVAAVMDGDIEPFILAYLKTL"
     gene            23896..24549
                     /locus_tag="JKLPFLJI_00107"
     CDS             23896..24549
                     /locus_tag="JKLPFLJI_00107"
                     /inference="ab initio prediction:Prodigal:002006"
                     /codon_start=1
                     /transl_table=11
                     /product="hypothetical protein"
                     /protein_id="X:JKLPFLJI_00107"
                     /translation="MKVDPAKFIKREEALKVWLRKNNQSLFLDNMEKILNNLPKEEIT
                     EKFKFGLKSALIYCCHDQKIRELNFIWHNVSDHVSPAYAVGKDLVVDHQIHTENHFDS
                     LKEIPKIETISNHGVTIELDFSLPTDVAINSYIKNLLPEILDMAMRLDDHRIRWNIVE
                     SFTDIVHIWNYKIGFEVCEELNHKNTRLNELKLQSPFWITLNEFDRWPVPIFVFSDF"
     gene            24772..25392
                     /locus_tag="JKLPFLJI_00108"
     CDS             24772..25392
                     /locus_tag="JKLPFLJI_00108"
                     /inference="ab initio prediction:Prodigal:002006"
                     /inference="similar to AA sequence:UniProtKB:P9WLC7"
                     /codon_start=1
                     /transl_table=11
                     /product="hypothetical protein"
                     /protein_id="X:JKLPFLJI_00108"
                     /db_xref="COG:COG1073"
                     /translation="MLILPETAPSSRLAVVFHGQHGTLQSMSYLGAKLSQMGFSVLLV
                     EYPGYGKAKRYSSSESNIYSDADAAINFVQKNFSFSKQNTIAIGYSLGTGVTVEMARK
                     NLVSKMILFAPYTSIPDVASYRYVPILPQILIWDRFNSISKSKDLILPVLIIHGKKDV
                     AVPYYMGEALSKSFSNAKLITLSNANHSLFGSITETHWKLIRDFIQ"
     gene            25744..25926
                     /locus_tag="JKLPFLJI_00109"
     CDS             25744..25926
                     /locus_tag="JKLPFLJI_00109"
                     /inference="ab initio prediction:Prodigal:002006"
                     /codon_start=1
                     /transl_table=11
                     /product="hypothetical protein"
                     /protein_id="X:JKLPFLJI_00109"
                     /translation="MNIFPGKIKYGCLWGMLIPFFASVDVTVLLLKDDYGKTHTIADW
                     LVLAGKHILFFGGILV"
     gene            27553..27936
                     /gene="crcB"
                     /locus_tag="JKLPFLJI_00110"
     CDS             27553..27936
                     /gene="crcB"
                     /locus_tag="JKLPFLJI_00110"
                     /inference="ab initio prediction:Prodigal:002006"
                     /inference="protein motif:HAMAP:MF_00454"
                     /codon_start=1
                     /transl_table=11
                     /product="Putative fluoride ion transporter CrcB"
                     /protein_id="X:JKLPFLJI_00110"
                     /translation="MNFSKNLLLIAFGGAIGSIFRYLLQYWFGNVLGYSLPWGTLTAN
                     LLGSFLIGVVYAISDRFPLFDPQWKFLLASGFCGGFTTFSTFSYETFQMLKSGHYILF
                     LGYICLSVVGGIGFAFAGVWMIKNF"
     gene            28450..32124
                     /locus_tag="JKLPFLJI_00111"
     CDS             28450..32124
                     /locus_tag="JKLPFLJI_00111"
                     /inference="ab initio prediction:Prodigal:002006"
                     /codon_start=1
                     /transl_table=11
                     /product="hypothetical protein"
                     /protein_id="X:JKLPFLJI_00111"
                     /translation="MKKIFCISIFLSMFFQSCMSWPLLTSLAGLAAGKRGGDSSFFHL
                     LLGNSDPTITRIELSYQDSSIANGTSTTLEVTAIFDNGTNQNITDSTSIVPDSQSVVT
                     IQGNRVRGIASGSSIIKAEYNGLYSEQKITVTPATLNSIQVTSLESGILPKGTNRQFS
                     AIGIFSDGSHQDISNDPLIVWSSSNPDLVQVDDSGLASGINLGTAHIRASFQSKQGAE
                     EMTVGDAVLSQIQVTSNNPNIPLGKKQKLIATGIYSDNSNRDISSSVIWNSSNSTIAN
                     IQNNGILETADTGIVTISASSENIIGSVKLIVTPAALVSISVSPTNSTVAKGLQENFK
                     ATGIFTDNSNSDITDQVTWDSSNTDILSISNASDSHGLASTLNQGNVKVTASIGGIQG
                     STDFTVTQAALTSIEVSPVLPSIAKGLTQKFTAIGIFTDNSKKDITDQVTWNSSSAIV
                     SVSNLDDNKGLGKAHAVGDTTITATLGKVSGKTWLTVVPAVLTSIQINPVNPSLAKGL
                     TQKFTATGIYSDNSNKDITSAVTWFSSDSSIATISNAQKNQGNAYGAATGATDIKATF
                     GKVSSPVSTLSVTAAKLVEIQITPAAASKAKGLTERFKATGIFTDNSNSDITNQVTWN
                     SSNTDILTVSNTNAKRGLGSTLKQGTVKVTASMGGIEDSVDFTVTQATLTSIEVSPTR
                     ASIAKGMTQKFTATGIFTDHSKKNITEQVTWKSSSKALSMLNAPGEEGTGKAIAVGNI
                     SITATLEKLSGKTDITVTPAVLTSIQISPVKHCLVKGLTEKFSATGIYSDNSSKDITS
                     AVTWHSSNNSVATISNTKGYQGQAHGTGTGTVDIKATLGNVSSQVSKLSVTAAELIEI
                     VLNPTSSHKAKGLTENFKATGVFTDNSTKDITDQVTWKSSNTAYAKISNATGSKGVVN
                     ALSKGTSHISATLGSISSANATFQVTPAKVVSIEVIPNNISFAKGNSYQFKATGIYTD
                     HSEADITEQVTWSSSNPKIASVENTFGSAGLVNTTNIGSTNITAKLSDTVSGSSVLNV
                     TPALLRYIMITPSYAGIEKGYTKQFSAIGTYSDQSTKDLTEDVTWFSSNPSSVVIENT
                     PGKKGLAFASELGEPDITVFYDHHTQSSYTPVTVTESGIVNITISLSSISKTKGSTHQ
                     FKATGKFENGAEIDLTELVTWSSSNPTVVSISNVDDERGLATALSVGSSKISVDYNSI
                     SSSIDFEVTPEILASIKTEP"
     gene            33488..39157
                     /locus_tag="JKLPFLJI_00112"
     CDS             33488..39157
                     /locus_tag="JKLPFLJI_00112"
                     /inference="ab initio prediction:Prodigal:002006"
                     /codon_start=1
                     /transl_table=11
                     /product="hypothetical protein"
                     /protein_id="X:JKLPFLJI_00112"
                     /translation="MKKIFCISIFLSMFFQGCMSWPLLTGLVGLTAGKKSNGLSFFHL
                     LLGNSNPTITRIELSYQDSSIANGTSTTLEVTAIFDNGTNQNITDSTSIVPDSQSVVT
                     IQGNRVRGIASGSSIIKAEYNGLYSEQKITVTPATLNSIQVTSLESGILPKGTNRQFS
                     AIGIFSDGSHQDISNDPLIVWSSSNPDLVQVDDSGLASGINLGTAHIRASFQSKQGAE
                     EMTVGDAVLSQIQVTSNNPNIPLGKKQKLIATGIYSDNSNRDISSSVIWNSSNSTIAN
                     IQNNGILETADTGIVTISASSENIIGSVKLIVTPAALVSISVSPTNSTVAKGLQENFK
                     ATGIFTDNSNSDITDQVTWDSSNTDILSISNASDSHGLASTLNQGNVKVTASIGGIQG
                     STDFTVTQAALTSIEVSPVLPSIAKGLTQKFTAIGIFTDNSKKDITDQVTWNSSSAIV
                     SVSNLDDNKGLGKAHAVGDTTITATLGXIIGSVKLIVTPAALVSISVSPTNSTVAKGL
                     XXXFTATGIYSDNSNKDITSAVTWFSSDSSIATISNAQKNQGNAYGAATGATDIKATF
                     GKVSSPVSTLSVTAAKLVEIQITPAAASKAKGLTERFKATGIFTDNSNSDITNQVTWN
                     SSNTDIAEITNTSGSKGITNTLTPGSSEISAALGSIKSSKVILKVTPAQLISIAVTPI
                     NPSVAKGLIRQFKATGTYTDHSVQDVTALATWSSSNPRKAMVNNVTGSVTTVATGNTN
                     IKATIDSISGSSVLNVTPALLTSIEITPTINSITHGLTKQFKATGIFSDKSTQNLTQL
                     VTWISSDPSKIEIENTSGKKGIATASKLGSSNIKAVYKFIQSSPIPITVTDLKLKSIT
                     ISPSSSSIAKGLTQQFKAIGTFIDGSEQEITNLVTWYSSKSDVAPINNAANEKGLATA
                     LSIGSSDIYAIYNSISSNKINFNVSAATLDSIKINPVNNNIAKGLTQQYTALGVYSDS
                     TIQDISDSVTWSSSNSSSISISNSTETKGKATALQIGNSKITATYNSISENIDITVSA
                     ATLSSISISPINTNINTTVSKQFFAVGTYSDGTKADLTSSVTWSSSNQSQAKVSNASE
                     TKGLVTGIASGNPTIIATYGSVSGNTILTVNKTDTIAPTVQSVVSLSPTTIQVVYSES
                     INNKEALDLSNYKIINSSNFIGHCSDNTDFNSNSQTADFSLSSIKGSKNTFTITLSHS
                     QILNKSYTLVVNKQGIHDLSSIPNSLSCPNNSDFMGKEQLKLTSAVCNSLNQVIVSFS
                     KPLYSGKEVTKSVECSNPSQCESRYKFAGVSSLGSITSVRILDGKVCGGAPADSSKIC
                     LTHSLLQSGGQYTIIAANDLNGDGFDNKSWGAIRDSLDQENLQPSPKDRINFIGCGNS
                     PLNFMDGPIVSDPFGDGSDFGSLVDYNNQIYLGPNVKGNQATRFHYDGTFPESIFFSF
                     TKDINATNRASSRDGGIPVPNYVTIGHTGCTLNTADITTGCGPDNENGRGVFATGSLN
                     KKSHIFIAGSKPKRFNYLYYSSDTDTNLDFKYIDMGEITGLATAGTSSIAVLDDRIHV
                     GFAKRNQNLNAPDFGKITFNTSEQNRCAAGNNCEASDGYRGNRFRIDRMPYFGGGSVD
                     AVNYRTYKSDNSSINWGYYVGIDSLFVFKEKLYAANGGFPNSLHNGSIIHSTSANPSP
                     CEEINRCSNWKDTAPRSNPKWHNSPHNNWFSLELTKYRNLIPADKAFSQFAEFNGRLY
                     VTRTICVTKEDHSGLRQSLQTVEGCTDGSYTNRRPQLWKCDPTLTGDTTTCEAEDWSL
                     VGDDGTGFTNFGDHSNHSMTMMVASGSYLYIGFDNENGIQIWRTNLENPGSSSHDWEP
                     IGIGGLRDVTNRQIYSAISGMNFGVNFVYISVGNKNKPVKIYRQQNQ"
     gene            39159..39638
                     /locus_tag="JKLPFLJI_00113"
     CDS             39159..39638
                     /locus_tag="JKLPFLJI_00113"
                     /inference="ab initio prediction:Prodigal:002006"
                     /codon_start=1
                     /transl_table=11
                     /product="hypothetical protein"
                     /protein_id="X:JKLPFLJI_00113"
                     /translation="MQNSLRIIVTIMACMFTGLISCKINENSERLIFDQSEQNGTVRL
                     QTFVHGKISPEKNIQNYEFTINQSENVRGNIQVDSTDPDLKVELIKKGFLFDSKKECT
                     NTNLGNTYSCKIENQLLEKGRYTAAVYKNTNTKKSDFNLFIGIFGKGYINVKATSNY"
     gene            39613..39993
                     /locus_tag="JKLPFLJI_00114"
     CDS             39613..39993
                     /locus_tag="JKLPFLJI_00114"
                     /inference="ab initio prediction:Prodigal:002006"
                     /codon_start=1
                     /transl_table=11
                     /product="hypothetical protein"
                     /protein_id="X:JKLPFLJI_00114"
                     /translation="MSKQHPIIRIFITFLILSLLTACQNVQVSFAQKPPKSCMPPILR
                     RQCKNDLEERARLNAQPPKVHVVSQSFYFWGMIPKKHHVNVSDYCTNEIKEIRQYSTF
                     LDSLYEQLTLGIYTPRTLNLTCYN"
     gene            40003..40341
                     /locus_tag="JKLPFLJI_00115"
     CDS             40003..40341
                     /locus_tag="JKLPFLJI_00115"
                     /inference="ab initio prediction:Prodigal:002006"
                     /codon_start=1
                     /transl_table=11
                     /product="hypothetical protein"
                     /protein_id="X:JKLPFLJI_00115"
                     /translation="MRLFKILFFALITLTMINCYNTTLQIHDKKYSIAAESEPEQTYK
                     QGGLLLGLINTFDTPEVQCPEGKPEILISRNFWDNLIHWIIGGIYTQRTVQIFCKKET
                     TNQVNQEGPG"
     gene            complement(40323..40727)
                     /locus_tag="JKLPFLJI_00116"
     CDS             complement(40323..40727)
                     /locus_tag="JKLPFLJI_00116"
                     /inference="ab initio prediction:Prodigal:002006"
                     /codon_start=1
                     /transl_table=11
                     /product="hypothetical protein"
                     /protein_id="X:JKLPFLJI_00116"
                     /translation="MQPRMNLITLGVRDLKKAVHFYEQGLGFPKMKFEGNVAFFTLNG
                     TWLALYPWEELAADAGVSAEGNGFRGFTIAYNGQSKEEVDQVIAKAEKVGAKIVKRPQ
                     EVFWGGYSGYFQDPEGFYWEVAWNPGFYPGPS"
     gene            40810..40998
                     /locus_tag="JKLPFLJI_00117"
     CDS             40810..40998
                     /locus_tag="JKLPFLJI_00117"
                     /inference="ab initio prediction:Prodigal:002006"
                     /codon_start=1
                     /transl_table=11
                     /product="hypothetical protein"
                     /protein_id="X:JKLPFLJI_00117"
                     /translation="MVSLMTNKGISTDLYQIEDCKFLLQNPIGTNPGMFYFEFVPKPQ
                     KILHDNFLEIFNKMQSFL"
     gene            complement(41496..42824)
                     /gene="add_1"
                     /locus_tag="JKLPFLJI_00118"
     CDS             complement(41496..42824)
                     /gene="add_1"
                     /locus_tag="JKLPFLJI_00118"
                     /EC_number="3.5.4.46"
                     /inference="ab initio prediction:Prodigal:002006"
                     /inference="similar to AA sequence:UniProtKB:Q72V44"
                     /codon_start=1
                     /transl_table=11
                     /product="Cyclic adenylate deaminase"
                     /protein_id="X:JKLPFLJI_00118"
                     /db_xref="COG:COG1816"
                     /translation="MALTFQEILDRIRIIDRDVTELNRLKSRLPADRPYSSSLQISFD
                     KQINELLNERVGLMELEVLDPPSWILGVPTTGISQETPVPLKGLFPSGDLSKEKPDDQ
                     DVINFLRELPKTEIHLHLEACVNKDTMKRLMAKNGINVTDEEFEAKFNFKDLNSFIQV
                     FFFIQSLVKEPSDFSFFIESLAEYMRANNILYTEVFFAPSKFIQNGLDFEEMIDFLVN
                     RIREEKENDGIVIRLLVDVSRSFGPENAMKNLDRVLKLRHPEVIGIGLGGAELMGPAR
                     DYQGVFQKAREAGLRVVAHSGEDDGPWAIWEAVELLKAERIGHGTSAIQDPELVKYLR
                     ENHIPIEICVTSNVFTGKYVRKEQNHPVRYYYDQGLPLSINTDDPEIFNVNLTYEYYK
                     LWRFLDFSLDEIVDLIRQGVFASFHPNKESLWAEMEKNIHLVKARYGLKR"
     gene            44234..45085
                     /gene="oleB"
                     /locus_tag="JKLPFLJI_00119"
     CDS             44234..45085
                     /gene="oleB"
                     /locus_tag="JKLPFLJI_00119"
                     /EC_number="4.1.1.114"
                     /inference="ab initio prediction:Prodigal:002006"
                     /inference="similar to AA sequence:UniProtKB:Q8EG65"
                     /codon_start=1
                     /transl_table=11
                     /product="Cis-3-alkyl-4-alkyloxetan-2-one decarboxylase"
                     /protein_id="X:JKLPFLJI_00119"
                     /db_xref="COG:COG0596"
                     /translation="MNLEKWKQSGEYFSYQNWKIFLKEEGKGENILLIHGFPTASFDW
                     EKIWRPLSKNRRVIALDMLGFGFSSKPKIDYSIFLQADIIEKLLSDKGILETKILAHD
                     LGDTVTQELLARFIDRKNSGKKGLNIQAITLLNGGIFPESHRPKFIQKLLHSPLGWIL
                     SEFMNRKSFQKSFSSVFGVNTKPSLEELDQFWELVSFDGGEKIAYKLIRYIQERKINR
                     SRWVNVLLNSPIPIRMINGIEDPISGTNIVKRYKELVPSADIVELSRIGHYPQVEAPD
                     QVLKSIL"
     gene            45445..46239
                     /locus_tag="JKLPFLJI_00120"
     CDS             45445..46239
                     /locus_tag="JKLPFLJI_00120"
                     /inference="ab initio prediction:Prodigal:002006"
                     /codon_start=1
                     /transl_table=11
                     /product="hypothetical protein"
                     /protein_id="X:JKLPFLJI_00120"
                     /translation="MTKSSYGNPRFFDFVYDEFLTGADGSIFPYQEGDLFNSLTRENI
                     LELLEITGILPEIRKKGYTKVQLEISGMGEDFQRLVLISDKEILLHLRLSIQEYRLEI
                     NDYFFKEKYLIINWLQTRHPKSQTMDKSRLYPGQDVPGLGIFHQISDFIGFLILSLRL
                     NGSVIRPEYFHDAVLFSKKFRFLTPESQALFIALRRDFKNQSIRGISTDLHSGKIQNH
                     KDILKWKAVEMILFLEKTLNSFVFNKKFDKKVAKILDTIKLNIIEP"
     gene            46320..46682
                     /locus_tag="JKLPFLJI_00121"
     CDS             46320..46682
                     /locus_tag="JKLPFLJI_00121"
                     /inference="ab initio prediction:Prodigal:002006"
                     /codon_start=1
                     /transl_table=11
                     /product="hypothetical protein"
                     /protein_id="X:JKLPFLJI_00121"
                     /translation="MLSQLGFTILHRKGFTSSSSYTTERSSLDFLINKKSLLNKLDKE
                     GDFMGCFVKEFDNLDIYKELLLLQLPKTDSGRSLIYICPECGDISCGAYACKITFDSS
                     KYIWSDFAYENGYEEPYL"
     gene            46943..47218
                     /locus_tag="JKLPFLJI_00122"
     CDS             46943..47218
                     /locus_tag="JKLPFLJI_00122"
                     /inference="ab initio prediction:Prodigal:002006"
                     /codon_start=1
                     /transl_table=11
                     /product="hypothetical protein"
                     /protein_id="X:JKLPFLJI_00122"
                     /translation="MTELALFITLVILVKVSCLLSDNKKSRIRLLNGLKTEQLLSSIK
                     PINTFINLSVYGKILRLSVNVSLVIFLYNKIPFKHRFSSATPKVMPS"
     gene            47448..48227
                     /locus_tag="JKLPFLJI_00123"
     CDS             47448..48227
                     /locus_tag="JKLPFLJI_00123"
                     /inference="ab initio prediction:Prodigal:002006"
                     /codon_start=1
                     /transl_table=11
                     /product="hypothetical protein"
                     /protein_id="X:JKLPFLJI_00123"
                     /translation="MGTGFVNNKIKTERKLEVRIAENQLEIERTLALRYEVFNLELGE
                     GLPQSAATRKDRDEYDLFCDHLIVIDKNQENKIVGTYRILRRSVAKQNLGFYSDNEFD
                     ITKIYELDAETAEIGRSCVHPEYRDGSVISMLWAGLGAYMQKYNVRYLFGCGSIHQTD
                     VQSANEIYAYLKDKNALVGKEFDITPLPNFEISGFDPNYQPDDMKAVHKRVPALIKGY
                     LRAGAQICGTPALDKVFKTIDFFILFDIRDIESKYGKRFLD"
     gene            48310..49401
                     /locus_tag="JKLPFLJI_00124"
     CDS             48310..49401
                     /locus_tag="JKLPFLJI_00124"
                     /inference="ab initio prediction:Prodigal:002006"
                     /codon_start=1
                     /transl_table=11
                     /product="hypothetical protein"
                     /protein_id="X:JKLPFLJI_00124"
                     /translation="MKQNEIDFQHPSIRDQIRFYSLVTISGILMIVSYQFGLSSYYLG
                     WFAFFISAFSVAGNDAVQTVGTFIESKKNVHWISKLVVLGGTVIVIFLVAWIWNDAQI
                     HFGRLENFPEVRRFNLIQLLAPLILVVITRLKSPISTTFLILGLFGGSNIEKMLTKSF
                     FGYGIAFGIAILVWGILVKVDPKEYKEDHVPDLKSEKRWALFQWLSTIYLWVAWLRQD
                     AANIVVYLPRQLSILEFILAMVMLVAALGIILYTNGGTIQELVTEKSDIQWSKAATIV
                     DLVYGTILIVFYEWSKMPMSTTWVFLGMLAGREIILNFMTFRDLPYLETFRKVGKDVL
                     FASMGIAVSVFIFILASQIYPDTTSDFLK"
     gene            complement(50380..51075)
                     /locus_tag="JKLPFLJI_00125"
     CDS             complement(50380..51075)
                     /locus_tag="JKLPFLJI_00125"
                     /EC_number="2.4.1.54"
                     /inference="ab initio prediction:Prodigal:002006"
                     /inference="similar to AA sequence:UniProtKB:C5CBV8"
                     /codon_start=1
                     /transl_table=11
                     /product="Undecaprenyl-phosphate mannosyltransferase"
                     /protein_id="X:JKLPFLJI_00125"
                     /translation="MKVSIVIPCYNEKNTIRNILETVKKVPIKNKEIILVDDCSKDGT
                     RDLLQTPAFKKLANQIIFHEINQGKGAALRTGFKAATGDIVIVQDADLEYDPFEIPEV
                     IDPIYKGKADVVFGSRFLGGRPHRVVYYWHRLGNMVLTTLSNMFTNINLTDMETCYKA
                     FRREIIQSIDIKENRFGFEPEITAKVAKIPDVRIFEVGISYYGRTYAEGKKIGWKDGF
                     RAIYCILRYNLLD"
     gene            complement(51078..51869)
                     /locus_tag="JKLPFLJI_00126"
     CDS             complement(51078..51869)
                     /locus_tag="JKLPFLJI_00126"
                     /inference="ab initio prediction:Prodigal:002006"
                     /codon_start=1
                     /transl_table=11
                     /product="hypothetical protein"
                     /protein_id="X:JKLPFLJI_00126"
                     /translation="MEPLQSSEIKAVLDKLRTEYSENSKKNPKAFDLKAFESRLTMIL
                     QQKGNLSLFLKDEIQFLETLKAKQKEIEDKKQAAKGDTINKILEEQEAKLKKYQKIDF
                     HPLAKPEIRYFYGAILSFTETELPALTYIFKGTPEFSIFKDMIAIVERMGISRRGLPS
                     IRIGEHVKALLDANGNQSAMEKDGQNLLKEVCIALKGIITSARECIDKKRISQTLSVK
                     IDEKEFPKAAESYQNLVFGIALEKIIARADAIIRDFRMAEITGLG"
     gene            complement(51882..52952)
                     /locus_tag="JKLPFLJI_00127"
     CDS             complement(51882..52952)
                     /locus_tag="JKLPFLJI_00127"
                     /inference="ab initio prediction:Prodigal:002006"
                     /codon_start=1
                     /transl_table=11
                     /product="hypothetical protein"
                     /protein_id="X:JKLPFLJI_00127"
                     /translation="MLNKFEYIVVDSISSVDPNTLSLGQLNQKFIDKQGNRFALRFNR
                     DTRRLEFVRIALESPNEAQKHKQVSRAPVRQVLPSLDPSTAKKISSLQEIMSKTQEQS
                     SAKIPKPSSSQTTNEGAIPKPIFQRDHRKARGVSNADLDLSQMDLNIMDGPALSTKHD
                     SGDSLLKMEYGSSASLGDGNVIEKKISELTKLKERIHSVLNNLQNSKIFEITGDPSEN
                     KNIIGNLNREFDIEFFQKLDRLVNYHKELTTYPRSVNYYTAKFESSKKQILQSKNTDA
                     EKLKLVTLWEMQELMLGLVQKLKKMVLSALNVLNTKNDNHIKQLPYNQQQMFRDSRTA
                     LLYCSEDISSLLISLESWVDTE"
     gene            complement(52952..53362)
                     /locus_tag="JKLPFLJI_00128"
     CDS             complement(52952..53362)
                     /locus_tag="JKLPFLJI_00128"
                     /inference="ab initio prediction:Prodigal:002006"
                     /codon_start=1
                     /transl_table=11
                     /product="hypothetical protein"
                     /protein_id="X:JKLPFLJI_00128"
                     /translation="MMQDYSRNIFLTVSLDRNFFSRLQEEEVNLSELAELGILLLHDF
                     EKSGRCFLSIEREKVSTSFVIQKSSYLQIFNYCFHSFRSFDLLMEDILHNVYLDFYLG
                     IGLKSFPILFDKHDVFGSENFFQLNNGTVFEEDC"
     gene            54112..54378
                     /locus_tag="JKLPFLJI_00129"
     CDS             54112..54378
                     /locus_tag="JKLPFLJI_00129"
                     /inference="ab initio prediction:Prodigal:002006"
                     /codon_start=1
                     /transl_table=11
                     /product="hypothetical protein"
                     /protein_id="X:JKLPFLJI_00129"
                     /translation="MANIKSSEKDIRRTKRRNAANSQNRSRLRTQAKKVLKAIKEKDQ
                     KAAMTLFIEYTSLLDKAAKTNLIHSKNADRKKSRMAKRLNSSAA"
     gene            54395..54467
                     /locus_tag="JKLPFLJI_00130"
     tRNA            54395..54467
                     /locus_tag="JKLPFLJI_00130"
                     /product="tRNA-Val"
                     /inference="COORDINATES:profile:Aragorn:001002"
                     /note="tRNA-Val(tac)"
     gene            54498..55880
                     /gene="glmM"
                     /locus_tag="JKLPFLJI_00131"
     CDS             54498..55880
                     /gene="glmM"
                     /locus_tag="JKLPFLJI_00131"
                     /EC_number="5.4.2.10"
                     /inference="ab initio prediction:Prodigal:002006"
                     /inference="similar to AA sequence:UniProtKB:Q81VN7"
                     /codon_start=1
                     /transl_table=11
                     /product="Phosphoglucosamine mutase"
                     /protein_id="X:JKLPFLJI_00131"
                     /db_xref="COG:COG1109"
                     /translation="MNTKIPVFNHPDLMVSVSGIRGIIPTGLSPEVIFNSLRAFGTWI
                     KGSKIVIGRDSRPSGSYLENIALGLMQAMGKEVLQLGIVPTPTVKAVVNLSKAGGGIM
                     ISASHNPIIWNAFKFIGPGGFFTNASDLEQILETVQNQSYKPIQYKPSSKIVFGTEWS
                     EKHIESVLKRVDVNSIRKKKYKVLIDSVNGAGSYLVPELLKKLGCKPILLHCVPDGTF
                     PRPPEPTPEALKQTSRKMKSSGADIGFALDPDADRLVVLTPKKGAISEEYTLPLSFLS
                     LTLEKIPKKANITVNLSTSFINEFVAGQNGVPIFRSKVGEANVVSEMLRQKSIFGGEG
                     NGGVIDPTIASFGRDSLSGIAHILNVMAATGKKIDSIVEELPAIYMQKTSFKIAGKNL
                     QDIYSKFRGEFSTFSEETIDGLRLTSEDSWIHIRPSNTEPIIRIIGEARTKKDLNSLL
                     DRAGRLMENA"
     gene            55883..57715
                     /gene="glmS"
                     /locus_tag="JKLPFLJI_00132"
     CDS             55883..57715
                     /gene="glmS"
                     /locus_tag="JKLPFLJI_00132"
                     /EC_number="2.6.1.16"
                     /inference="ab initio prediction:Prodigal:002006"
                     /inference="similar to AA sequence:UniProtKB:P17169"
                     /codon_start=1
                     /transl_table=11
                     /product="Glutamine--fructose-6-phosphate aminotransferase
                     [isomerizing]"
                     /protein_id="X:JKLPFLJI_00132"
                     /db_xref="COG:COG0449"
                     /translation="MCGIVGYAGKKNAESVLVVGLICLEYRGYDSAGIAVLDQGDILV
                     RKSKGKIKDLEAYLREFPAPGNVGIGHTRWATHGEPNQINAHPHTDTNSTVAVVHNGI
                     IENYLELKSQLKKKGHVFQSLTDTEVLPHLLEESKKNGKSNKDSFLELFGKIHGKWAI
                     SSVFETEPDRVYFAQDGAPLLIGKGKGEYFLASDISPLTRNCEEVYYVNSGEWGYFSQ
                     NEFKLFDFSGKELNPTFKKQELRWEDLDKGGYPHYMIKEIHEQAGIFRKIIQERILEN
                     SEIVFPEIKLSKDVLSRVNRIIIQAAGTSYYAGMIGKHYLENFAKIQTDTEASSEFRY
                     RNPVVEGDTLIMGISQSGETADTLASIHEAKAKFIKVVSLVNNVNSTIARESDSYIRT
                     DAGPEIGVASTKAFTAQVLNLLLFSIYMANLKWLISDEEQKILIEEIKLLPAKIDRIL
                     AQASKIEEMSSHFTTAKDFIFLGRTYNHPVAMEGALKLKEISYIHASGYAGGEFKHGP
                     IALITNEVPVVCIAPKSEIYTKMVSNIQEIKARKGIIISIVTEGDQEAKSLSDYCFEI
                     PECSEILSPILNVIPLQLLAYYSAIARGCPPDQPRNLAKSVTVE"
     gene            57721..58767
                     /locus_tag="JKLPFLJI_00133"
     CDS             57721..58767
                     /locus_tag="JKLPFLJI_00133"
                     /inference="ab initio prediction:Prodigal:002006"
                     /codon_start=1
                     /transl_table=11
                     /product="hypothetical protein"
                     /protein_id="X:JKLPFLJI_00133"
                     /translation="MPKVQRILIDEREVPAGLRSLTRIRSFSEIRNGILNTIQRTKEI
                     YQDAKIFYAHSNSSFQQAFLERNPKLLPYDEKDVDLILSSESCLPWNSIDGIAKNIEV
                     DLELSKDVRKWIRKLKVKSNHFHVVGKSKHLHVHPSATVYPGVVFDTTSGPVIVDKDV
                     KITSFSFIEGPVYIGPNSHIDNAKITGATSIGTTCRIGGEVGTCLIGDFTNKHHEGFL
                     GHSVLGNWVNIGALATTSDLKNNYGVVKIREEQDECITGSIKFGSVIGDYCKIAIGVM
                     LNTGTVIDFGSNVVSSRIGGYISPFTWAESGQPYILDLFLRDARKIMARRNRELTLSE
                     TELIRILYESKVKK"
     gene            58784..60394
                     /locus_tag="JKLPFLJI_00134"
     CDS             58784..60394
                     /locus_tag="JKLPFLJI_00134"
                     /EC_number="2.1.3.1"
                     /inference="ab initio prediction:Prodigal:002006"
                     /inference="similar to AA sequence:UniProtKB:Q8GBW6"
                     /codon_start=1
                     /transl_table=11
                     /product="Methylmalonyl-CoA carboxyltransferase 12S
                     subunit"
                     /protein_id="X:JKLPFLJI_00134"
                     /db_xref="COG:COG4799"
                     /translation="MEIIESKIRTSSSEYKENFEDLKQKVESLRNLIRKIELGGGEKA
                     IERHKGRGKLTARERVSSLVDPGTSFLEFSPLAAEGVYSDSVPSAGILTGIGRICGVD
                     CVIVANDATVKGGTYYPLTVKKHIRAQEIALQNFLPCIYLVDSGGAFLPMQDEVFPDK
                     DHFGKIFYNQANLSALKIPQISVVMGSCTAGGAYIPAMSDESVIVKGNGTIFLGGPPL
                     VKAATGEIVTPEELGGALVHSTISGVTDHYAEDDSHALEITRNIVSTFHHAGNVTQRG
                     SINWEEPLYPAEEIYGIIQKDIRKSYDVREIIARIVDGSRFQEFKKYYGTTLVTGFAK
                     IYGKMVGIIANNGVLFSESALKASHFIELCNQREIPLVFLQNITGFMVGKKYENSGIA
                     KDGAKMVNAVSTSIVPKYSIVIGGSYGAGNYGMCGRAFNPRFLWMWPNSRISVMGGEQ
                     AANVLLTVKMEQLEKEGKKLSEAEQFAFRKPILDDYESKSSCIYSSARLWDDGVIDPV
                     RTRDILGITVYANHSQKLEYPRYGIFRM"
     gene            61456..61662
                     /locus_tag="JKLPFLJI_00135"
     CDS             61456..61662
                     /locus_tag="JKLPFLJI_00135"
                     /inference="ab initio prediction:Prodigal:002006"
                     /codon_start=1
                     /transl_table=11
                     /product="hypothetical protein"
                     /protein_id="X:JKLPFLJI_00135"
                     /translation="MLHIKNPFFEPVYFSVKIEMWELPQIRILQIGSENIGTTILENS
                     FFGFALNDVGAHHFKDYFWFSENF"
     gene            61730..63004
                     /gene="nrgA"
                     /locus_tag="JKLPFLJI_00136"
     CDS             61730..63004
                     /gene="nrgA"
                     /locus_tag="JKLPFLJI_00136"
                     /inference="ab initio prediction:Prodigal:002006"
                     /inference="similar to AA sequence:UniProtKB:Q07429"
                     /codon_start=1
                     /transl_table=11
                     /product="Ammonium transporter"
                     /protein_id="X:JKLPFLJI_00136"
                     /translation="MKWTKRLLLLLTLLLPFVLFGQEASTPVADKGDTVWMIVASALV
                     FFMIPGLALFYGGLVRSKNVLSTMMHSFVAILVLTLQWTIFGYSFAFSGTNPYFGNFD
                     LAFLNGIDENTLELTIPKYIHFLFQGMFALITPALISGAIAERVKFGGYIIFILLWST
                     LVYDPVAHWVWAADGWLFKMSALDFAGGTVVHLISGIAGLAAAIVLGKRKGEGPALIA
                     PNNLTYTLIGAGLLWFGWFGFNAGSGLAVNGITARAFLVTLIAPAAAGVAWLVIEYFH
                     TKKATALGAASGIVAGLVVITPASGFVGVQGAIIMGLLVSPVCYAAILLKGKLGYDDS
                     LDAFGIHGVGGALGAVLTGVFTLTLGAGVASKGDQILVQLISVAATGAYSFIVSMILV
                     FLIDKTIGFRISEEKEITGLDSEIHGEKGYIL"
     gene            63043..63387
                     /gene="glnB"
                     /locus_tag="JKLPFLJI_00137"
     CDS             63043..63387
                     /gene="glnB"
                     /locus_tag="JKLPFLJI_00137"
                     /inference="ab initio prediction:Prodigal:002006"
                     /inference="similar to AA sequence:UniProtKB:P9WN31"
                     /codon_start=1
                     /transl_table=11
                     /product="Nitrogen regulatory protein P-II"
                     /protein_id="X:JKLPFLJI_00137"
                     /db_xref="COG:COG0347"
                     /translation="MKLIVAIIQPHKLEEVKSELTKNEIYRLTVSDVQGYGQQKGKTE
                     VFRGHEYQVNLLRKVRLEIAVNDEFVKPTVDAILKAAKTGDGKIGDGKIFITPLEDVI
                     RIRTGERGSSAI"
     gene            63920..65953
                     /locus_tag="JKLPFLJI_00138"
     CDS             63920..65953
                     /locus_tag="JKLPFLJI_00138"
                     /inference="ab initio prediction:Prodigal:002006"
                     /codon_start=1
                     /transl_table=11
                     /product="hypothetical protein"
                     /protein_id="X:JKLPFLJI_00138"
                     /translation="MLELSCPNCGAPVPFQSKVSIYGVCPSCKTLTLQKNQSLENLGK
                     AGELVPDLSPIQIGTSAKTKDGISFRVVGRIQQKYNLGIWNEWHALTSEGNSIWLAEA
                     QGQYMITQLRPTSQKESFPEHDPIQNLDSPPDVYFISSKTAKQLVTAGDTLRIEDEPW
                     MVKEIGLATCISGEGELPIGFETGSTSVLIDLATDEGWFATLDYSHAPPLYFKGMLYS
                     FDQIQFTNLRDPKTFTGFQKLQEAKAIQCMGCGASLNQRNPDFSKSIACEYCGTVMDT
                     SREELKVLSKFQEVIKDRVFLPPGTKLQLKGKECEVLGVVKKSVHADGQIFPWTEYLL
                     HFTGGYYWLNETNGHWTAFEPVSSIPKTVEGSYPPKKKFQKEEYKLFNSSTAGIDFAF
                     GEFYYKIYAGDKAELADFIAPPKMLSSERTQNELFWSIGEYISAEELKKSIPVDLELP
                     VPEGIGTAQPNPFTLIRKRNVKIAAWLSTIMLIIQIGFCWNSQDKEVFKKDLVYVRNP
                     APGGTTDVSFVTENFRLEGNDRKNVQIQMTSPDLSNHYIYYSLALINTQTDIAYDTGL
                     EMSYYEGYEDGESWSEGSKSADVIIGEVPAGEYYLRLESESDYPQGSGANVSLSIKRD
                     VDRSVYYFLFLLALWLPVPYSLFRSFSFEASRNENSDFAPSNFEDDDSDYNDD"
     gene            66139..66333
                     /locus_tag="JKLPFLJI_00139"
     CDS             66139..66333
                     /locus_tag="JKLPFLJI_00139"
                     /inference="ab initio prediction:Prodigal:002006"
                     /codon_start=1
                     /transl_table=11
                     /product="hypothetical protein"
                     /protein_id="X:JKLPFLJI_00139"
                     /translation="MNLVKRLLYPAYVLWISGYLTYNNFYGGGSNEVDEIENVPKTVR
                     ENPGVYRSHYTNFMRYSGGK"
     gene            66341..67837
                     /gene="speE_1"
                     /locus_tag="JKLPFLJI_00140"
     CDS             66341..67837
                     /gene="speE_1"
                     /locus_tag="JKLPFLJI_00140"
                     /EC_number="2.5.1.16"
                     /inference="ab initio prediction:Prodigal:002006"
                     /inference="protein motif:HAMAP:MF_00198"
                     /codon_start=1
                     /transl_table=11
                     /product="Polyamine aminopropyltransferase"
                     /protein_id="X:JKLPFLJI_00140"
                     /translation="MQTALYISVLIISSCGLVYELLAGTIASYLLGETVTQFSLIIGT
                     YLFSMGVGSWLSKYLEKDLIPKFLEIELAIGLVGGFSSAILYLSFGQIRYFQIPLFLL
                     VILIGILVGLEIPVLLRILKKELQFKELVSRVLSLDYVGALLASILFPIFFAPKLGLM
                     RTGFIFGILNVGVALWGTWVLPLRQSKIIILRAQSVVVLTLLILGFSYSDLITYYSEE
                     SLYTDEIILSKQTQYQRIIVTRWKNEIRLFLNGHLQFSSRDEYRYHETLVHPALLAHP
                     APKKVLVLGGGDGLAVREILKHKNVESVTLVDLDSAITNLFSEHGILKELNEKSLKNS
                     KVTVINTDAFLWLEESDQTFDVVLIDFPDPSNFSLGKLYTTAFFHTLKRRMNETSVLE
                     IQSTSPLFARSSYWCIERTIASLGFYTLPLHVYVPSFGEWGFVLAGQRPIQFKKDFPK
                     DLKFLNIQELESIQTFPQDMSRVPVEINRLDNQALVRYYDREWNRILD"
     gene            complement(67874..68092)
                     /locus_tag="JKLPFLJI_00141"
     CDS             complement(67874..68092)
                     /locus_tag="JKLPFLJI_00141"
                     /inference="ab initio prediction:Prodigal:002006"
                     /codon_start=1
                     /transl_table=11
                     /product="hypothetical protein"
                     /protein_id="X:JKLPFLJI_00141"
                     /translation="MAEKIQIPLDEVKRIFKFLENIHDWMHQPLLYQNPKLVEKFVHE
                     NYNEVKGLYYHIVWNWLPKEIQKEIEES"
     gene            complement(68540..69043)
                     /locus_tag="JKLPFLJI_00142"
     CDS             complement(68540..69043)
                     /locus_tag="JKLPFLJI_00142"
                     /inference="ab initio prediction:Prodigal:002006"
                     /codon_start=1
                     /transl_table=11
                     /product="hypothetical protein"
                     /protein_id="X:JKLPFLJI_00142"
                     /translation="MSMIGSFLMVTESTLQNYIQDPEKLVELLYGEGEEDPQTPDPHY
                     DVDKTWQMIHFLLTGDSYEGKPPERNVIFGVNVLSDEVDVGYGPASFLTAAEVKEVHH
                     FLKGLSAEELWSRFDRETIRKVNVYPDHWTGDDEDREYVTDYYLNLVDFYARAAENNL
                     CVIQYIN"
     gene            69592..69981
                     /locus_tag="JKLPFLJI_00143"
     CDS             69592..69981
                     /locus_tag="JKLPFLJI_00143"
                     /inference="ab initio prediction:Prodigal:002006"
                     /codon_start=1
                     /transl_table=11
                     /product="hypothetical protein"
                     /protein_id="X:JKLPFLJI_00143"
                     /translation="MKKIIYISMISSITLSVLINLTLSAQSERKIETTVHDFMEDYTK
                     PAIKAAKKGKPEYIEKILTAIPSFALEEQKAKWTEISQEALKTKDYEQSCKSCHKEFK
                     KEYKKTYRKRPIQVSPELISYLKELKK"
     gene            complement(70766..71236)
                     /locus_tag="JKLPFLJI_00144"
     CDS             complement(70766..71236)
                     /locus_tag="JKLPFLJI_00144"
                     /inference="ab initio prediction:Prodigal:002006"
                     /codon_start=1
                     /transl_table=11
                     /product="hypothetical protein"
                     /protein_id="X:JKLPFLJI_00144"
                     /translation="MNYWLFKTEPDVFSIDDLYNSPSKTAPWEGVRNYQARNYLRDLV
                     QKGDLVLFYHSRANPLSVVGIAEVVKPGYPDHFAFDPSHKYFDPKSKVESPTWFMVDI
                     KFKKKFSIPVTTEEMKKHKPLKNMILLKKGSRLSIQPVSATEFQFILGLAGVKL"
     gene            complement(71233..73200)
                     /gene="ftsH_1"
                     /locus_tag="JKLPFLJI_00145"
     CDS             complement(71233..73200)
                     /gene="ftsH_1"
                     /locus_tag="JKLPFLJI_00145"
                     /EC_number="3.4.24.-"
                     /inference="ab initio prediction:Prodigal:002006"
                     /inference="similar to AA sequence:UniProtKB:P0AAI3"
                     /codon_start=1
                     /transl_table=11
                     /product="ATP-dependent zinc metalloprotease FtsH"
                     /protein_id="X:JKLPFLJI_00145"
                     /db_xref="COG:COG0465"
                     /translation="MNKNLKNVFFVLIIMMVVLIIAYNYENNAGATKDISYSDFLNML
                     EPVEGKKPLGKLYKGNVDKYNKIQIEKDVIEGYYIPSEYADSKTAKPVKFRTTVAPLD
                     KDLISSLRRANVSFDARSAEEGKFWSVIGSNILLIVILIGLFWFIMMRQIQSTGNKAF
                     SFGKSKAKMTMDPKVKVTFEDVAGCEEAKEELVEIIEFLKDPKKFHAIGARIPTGVLL
                     VGPPGTGKTLLARAVAGEAGVPFFSISGSDFVEMFVGVGASRVRDLFDQGKKNSPCII
                     FIDEIDAVGRLRGAGLGGGHDEREQTLNQMLVEMDGFEKNEGVIVMAATNRADVLDPA
                     LLRPGRFDRQVMVDLPDIKGREEILKVHSRKVPMTSDISLHSIARGTPGFTGADLANL
                     INEGALLAARKNKKRVTQEELEEARDKVMMGPERKSFFISEKEKEVIAYHEAGHAILG
                     TLLPYTEPVHKVTIIPRGRALGLTQSLPKEDKHILPKTYWLDQIVVAMGGFIAEEFKF
                     GVTSTGSSNDIQQASNIARKMVCEWGMSEKLGTVNYSGDQANVFIGRDMGHSSKYYSE
                     EFAAMIDKEVREIIQTCLNKGRDLVRKNASKFEGLAKALLAKETISHDELMTIVHPAN
                     EEGTKKKPEKTVKSKKQNGIKTNPAYNAGME"
     gene            complement(73360..73923)
                     /gene="pth_1"
                     /locus_tag="JKLPFLJI_00146"
     CDS             complement(73360..73923)
                     /gene="pth_1"
                     /locus_tag="JKLPFLJI_00146"
                     /EC_number="3.1.1.29"
                     /inference="ab initio prediction:Prodigal:002006"
                     /inference="similar to AA sequence:UniProtKB:P9WHN7"
                     /codon_start=1
                     /transl_table=11
                     /product="Peptidyl-tRNA hydrolase"
                     /protein_id="X:JKLPFLJI_00146"
                     /db_xref="COG:COG0193"
                     /translation="MKLIVGLGNPGDRYNNNRSNIGFKILDVIANNINVEIKTKKKKS
                     LIGRGDFEGEEVVLLKPQTFSDLSGESVLYIASFLKIQVGEILVIQEDWTLPLGRIVV
                     DKGTQETDHPGVKSIVQSLRSPNFIRIRIGIQNDGFNLKNRESFLKEDFEPMENLSLI
                     QIINDAEAAIRSISLGDIDDVIEKYHL"
     gene            complement(73970..74608)
                     /locus_tag="JKLPFLJI_00147"
     CDS             complement(73970..74608)
                     /locus_tag="JKLPFLJI_00147"
                     /inference="ab initio prediction:Prodigal:002006"
                     /codon_start=1
                     /transl_table=11
                     /product="hypothetical protein"
                     /protein_id="X:JKLPFLJI_00147"
                     /translation="MSQNTIHKIAVKKRTTTGKNENNRLRSSGMVPVNIIGGGVATSG
                     AVNEKELEKMVHSGIRQSTLIELDVEGQGAQKVFVKEIQRFPEIDRIRHVDFYKVVPG
                     QKIVTKIGIETTGIAKGSKTGGQFEHIIHEIRVKTIPEDLLENLTIDVTDLDVGDSIK
                     ISQLKVPTSWEILINGDPIVTSVNKTKALLAAERAEAKGSAADDAKAKKGKK"
     gene            complement(74626..75564)
                     /gene="prs"
                     /locus_tag="JKLPFLJI_00148"
     CDS             complement(74626..75564)
                     /gene="prs"
                     /locus_tag="JKLPFLJI_00148"
                     /EC_number="2.7.6.1"
                     /inference="ab initio prediction:Prodigal:002006"
                     /inference="similar to AA sequence:UniProtKB:P14193"
                     /codon_start=1
                     /transl_table=11
                     /product="Ribose-phosphate pyrophosphokinase"
                     /protein_id="X:JKLPFLJI_00148"
                     /db_xref="COG:COG0462"
                     /translation="MNGDIAVFAGNSNKQIAEEICTHLGIQSGKINLKKFSDGEISVK
                     IEDNVRGKEVFIVQSTSAPANDHLMELILIMDALRRASVSSISVVIPYYGYGRQDRKV
                     EPRVPISARVVADLIEVVGLDRILTMDLHADQIQGFFRVPVDNLHFAPVLAEYVNTKK
                     IDDLVIVSPDSGGAERARAFGKKVNGSLAIIDKRRPKANVSEVMNVIGEIEGKNCILL
                     DDMIDTAGTICKAADALLKHGAKSVYCAATHGVLSGEAVDRINSTQFSEVVLANTIAI
                     PESKKINKLKSLSVAPLFANAIQRIHTNQSVSTLFD"
     gene            complement(75561..76319)
                     /gene="glmU"
                     /locus_tag="JKLPFLJI_00149"
     CDS             complement(75561..76319)
                     /gene="glmU"
                     /locus_tag="JKLPFLJI_00149"
                     /inference="ab initio prediction:Prodigal:002006"
                     /inference="similar to AA sequence:UniProtKB:Q8DQ18"
                     /codon_start=1
                     /transl_table=11
                     /product="Bifunctional protein GlmU"
                     /protein_id="X:JKLPFLJI_00149"
                     /db_xref="COG:COG1207"
                     /translation="MKPTQDKVAVVLAAGKGTRMKTDQPKVAVELNGKPLLLHVLDHL
                     KGSGVERIVVVVGYKKELVQSLCSKIPGVTFAEQKEQLGTAHALLCAETELKNFQGSV
                     IVACGDVPMITSETFSNIVKQHKENEFSATILSAVVEKPTGYGRIIRNSSGEVTAIVE
                     EKDSSTEEKLINEINTGTYVFDGEGLFDSLRKIGNQNAQGEYYLPDLVKLYRNSGKKL
                     GAMKLKNHLESHGVNSPEDLQMLSALIKGEAVHP"
     gene            complement(76345..76420)
                     /locus_tag="JKLPFLJI_00150"
     tRNA            complement(76345..76420)
                     /locus_tag="JKLPFLJI_00150"
                     /product="tRNA-Gln"
                     /inference="COORDINATES:profile:Aragorn:001002"
                     /note="tRNA-Gln(ttg)"
     gene            complement(76425..77318)
                     /gene="ispE"
                     /locus_tag="JKLPFLJI_00151"
     CDS             complement(76425..77318)
                     /gene="ispE"
                     /locus_tag="JKLPFLJI_00151"
                     /EC_number="2.7.1.148"
                     /inference="ab initio prediction:Prodigal:002006"
                     /inference="similar to AA sequence:UniProtKB:P83700"
                     /codon_start=1
                     /transl_table=11
                     /product="4-diphosphocytidyl-2-C-methyl-D-erythritol
                     kinase"
                     /protein_id="X:JKLPFLJI_00151"
                     /db_xref="COG:COG1947"
                     /translation="MISPAKINLGLEIPFKRLDGFHEIRSVFLKISWGDDIEIEPASN
                     GVFELFSNNEIILEKRKLYDQVSERGDIKNNILYKTFIKARSLFPELPGVKIHLTKRI
                     SPAGGLGGGSTNAASLLNFLFSWRPFFTSDEMFVLAAEIGSDVPFFLGEGHAFVTGKG
                     EILEEIEVHHGQGILALTPQVMNTSEMYSLLKKPLQESASQKNGNTLSKNLISILKNG
                     DWSSLQGRLWNDFEPVAFQLHPELGVLKDKFLEFGSSYCSLTGSGSSMYGLVQGLEIQ
                     EELLQRLRQEFSNLTFVRFNF"
     gene            complement(77821..78696)
                     /locus_tag="JKLPFLJI_00152"
     CDS             complement(77821..78696)
                     /locus_tag="JKLPFLJI_00152"
                     /inference="ab initio prediction:Prodigal:002006"
                     /codon_start=1
                     /transl_table=11
                     /product="hypothetical protein"
                     /protein_id="X:JKLPFLJI_00152"
                     /translation="MTLEELASVTGINNQKDLKEQLGELFFLGATPHVADLIQVDYDS
                     ETDTFGLILPFRFDSSLRLSIREWLTLRKILEEVVEASSDPKTNSTARKILQKIISIV
                     PIAGQEALSVYKTNIQNAIQNEKSLILEYQSRMGEKSTLRKVDPWFLFHSLEDYLLGY
                     CHERKAPRNFRLDNILSLKIGSDPILQPAGQKKSDYIREFEEFRKSWENSSGIAEIWH
                     TREVFYNLNRKLDLERTEKTQKLDNVVYHLSKAKIREENWFLETILPFGKNVILERPT
                     HLAKRILRELESILH"
     gene            complement(80893..81627)
                     /locus_tag="JKLPFLJI_00153"
     CDS             complement(80893..81627)
                     /locus_tag="JKLPFLJI_00153"
                     /inference="ab initio prediction:Prodigal:002006"
                     /codon_start=1
                     /transl_table=11
                     /product="hypothetical protein"
                     /protein_id="X:JKLPFLJI_00153"
                     /translation="MFQKKIAVALLLTLFFANCNSKKDDDSTTNLLLLAAVQSQKPDV
                     SGVYAALSMLRGSNNNPGQQGAYSNGKVSPFSVASDQTKDCSLGGSMKMSLGNMTEQS
                     ANGAFTLAYTGSKLTFQNCKESLPSAEKGGSSEVTTLNGEISRDGRLEAILDINSLDP
                     NTGSFKYTQNSTEKMYSDTYSVNDTIYPKVDLTFKVSNGKYAASNMNDVDKATLSVEE
                     TVEVTGTIGEEKIKESYTTKYTINFK"
     gene            complement(82356..83987)
                     /locus_tag="JKLPFLJI_00154"
     CDS             complement(82356..83987)
                     /locus_tag="JKLPFLJI_00154"
                     /EC_number="2.1.1.72"
                     /inference="ab initio prediction:Prodigal:002006"
                     /inference="similar to AA sequence:UniProtKB:P25240"
                     /codon_start=1
                     /transl_table=11
                     /product="Modification methylase Eco57IB"
                     /protein_id="X:JKLPFLJI_00154"
                     /translation="MSQEVNRKNKFLGQFFTPERVAHFLVDWVLGAERITSSEGLKRI
                     LDPAIGNGVFFESVLNRLPDLNAEWVGFDLDIECLSSSRAVLENRISDSSILSFYDRD
                     FLLQEENQKFDVILCNPPYRKINDKNYSKELIQQFEGKSDRKLPGTANLYVFFLLKCL
                     NLIHVGGRAAFLVPQDFFNSGYGVFIKSVLQESGLLHSLFLFSPQDILFDEAITSSCI
                     LLFENSEREKKSGFYWTRLKPGFFSEESKLPLCSVESIQTDWISFPDPEAKWSPIFHR
                     LEKKTYQSDKKADFEKERLGHFVPLTEFGKFTRGIATGDNDFFLFTKEMVETSGIPEK
                     HFKTCIPKSQYARNRIFLHSDWEELSQKGAKVWLLDVKLEFDLKDSLALRNHLQFGIT
                     RGVHQRFLPSRRKNWYTQESKSPCPILASSFHRTEIRIVRNFSNVVHLTCFHGFNPVA
                     NMEEWVDPLYAYLISSVSKKDLETRRREYARGLWKAEPGDLNSLWVPDFRKLDPQIQN
                     ELKDLVLDLKQARFSSEKESFILNRIDSIFKEWSV"
ORIGIN      
        1 tcgtttatct aatcttttac ttcctatgtt caacgacaca gattcttctt ccacccaatc
       61 gaattccgtg ccgagtgtac tactccaatg gttagcattc attatacgtc tcctttacta
      121 ttttggagaa gtttcattta agaatctaat tctttccgat atttgtgggt aaggtgatga
      181 tggggagtga gacgctgagt ttcacagagc gaccatagaa gcgatggatg cattgagttt
      241 cacaaaaatg taggaactac tacattttat taaaaatttc ttaagaataa cggcgtaaaa
      301 ttcttcgagg ttttgaagca aactctaaat ccacgctaaa ataacgtgag tttgacgtaa
      361 ggaactcacg aatatttttt ttaagtaaca taaaantttn tctgaagttt taaaaaatgt
      421 gggaactccc ataatttata aaatagaagt ttataacaat tgaatctgta gtattcaagt
      481 gtgggaacta ccacaaaatt taggtttgtc tgtaaaatga tgtgggaact ctcacaaatc
      541 aagattttac agacaaattc taaaattgta gaaactcata cttttagaaa agtctttctc
      601 aaccgaactc atgctaaaat gggatttaaa ttttgatgat ggcaataaaa caaaagtttt
      661 gtgcaaaaat cggattggac aataattctt tttatatctt atagtagttc ccacaatctt
      721 taaagtttaa ctgtaaatcc acgatttgtg aaagttccca cagattaagt catattacaa
      781 atttttaaat atttattttt gtgattcgag tctgggagtt cccacattca ttttttatgg
      841 aaaaatcagg tttttataaa gcgaatctct tacactgaac tcacgtttat ttaggtattg
      901 atttgataag aaatgagtaa aaaaccgact taaaataatc gaatcggcaa tttaagcgaa
      961 gataaagtat ttttgagata aatttaaaaa cagaattagt gacatcggat accaataaca
     1021 atcgacatca cacgaattgt gattgagcct tgttacagtt tgattttcca aataccgtac
     1081 cttagatttt aaaaaaagat acgtactaaa ttcaaaaatt atttcataat caaaaaaaca
     1141 agtaaaccca ctacaagtac cacacctgca acgataataa ttccaaggga acctcccccg
     1201 gaagaagttt cggttttagt agttgaagca gaacttgaag ttttagtttt tacttttgca
     1261 agtcggacgg ggcgttcttc aaacgcctgt aaaagaaccc cggaaggacc tttggcaaaa
     1321 atatggtatt ctccttttcc ggcggcgatt ccgataaact cacccactac gtttcttacg
     1381 tttccgtctt cgtcgatacc acctaacgtc tttgccatcg ccttttcatc catacttcca
     1441 gtaggtagtt gaaaataaag tctgtctcct tccgtcaatt cgtcaaaatc aactcctcca
     1501 acaggagcaa gaaccgtctt agaaagaatc actcttccaa aaggttttct aaattgatcg
     1561 atctgtcttt gaaccggagt tttttcttgg ctttcaggaa cttgaccaat agaaggttct
     1621 tcaacaggac gattgaccgt aggaataatt ccagtaaaaa cgtttttagc tctaaatttt
     1681 aaactagata taaattctac atccgcctga atccgaacaa tattcacttt taatgatgtt
     1741 ttaatttgat tctctaaaat atttacgaga ctagaagcgt cgtttttatc ccagttcgca
     1801 taagaagatt ctaatacagc tttggtgagt ttagaataga cgatccttcc aatgctatcg
     1861 gagagccccg gatcgtatgg ttccgatttt gctgcttcta ccatatctaa tgcaaatgca
     1921 gcagaatctt gaaaacttcg aattttacgg atcaaagacg aattagaaaa taaggaaaaa
     1981 atttctatga cttcgttttt atacttagtc actaaagcga ccacggcgcc acttctattt
     2041 tcaatatcga ttctgatttt taaaagataa gcgtccctaa tcttaccctg aattaattct
     2101 accgcttgtt cttccgtaag tacagattca agcgcaagat tcataagatt cgcttgttcc
     2161 tgtaatttat tgacttgatt actcggttcc attcatcctc gttctacatt tcagaagtta
     2221 aattttgctc ttttgcgaac tttaatcttt taggaatata atcctctttt agaggaattt
     2281 caactctcgc aacagtttga gaaacccctt tcttactgta aatcgtaaac aaatgtctgt
     2341 caaatccact ctgtgcaacc agaatttcta ccatcgtaat tccgagccca gcgccttctg
     2401 ttgaatcacc aaacttcata taaaactcaa aaagattgtc aaaacctctg gaaattcgga
     2461 acttttctct aactcttttc tcttcctgtt ccgtaagttg aaaattattt agaatcttta
     2521 aaacgattct atcttgatta aaacagaaag taacttttac taaaagatcg tgttccttca
     2581 ttttttctct ataaaatggg aactttttat tactcaaact actatgaaac gtctccatcc
     2641 ctcgagcgta atcttcagga gactctatat tcaatttgga ttctttgaat aagattcgtt
     2701 taatcgatgc ttttgtcgca ttgacgatca gttctttggc agaagtaaaa agaagctcgg
     2761 aaagatcaag acgaccgtat cgtgcgagaa tcccgtgaat gatatacctc agtttttttt
     2821 cacctttcgg tgttaaaacg taagtgatca atgaaatagg aatctctttt aaaatcgcag
     2881 aatcgacttc tatctgaaag tgagctggta ggtcgtcaaa atcctccatg aattagagat
     2941 tcgacgaaat gcttcctatt ttcgacgaaa aaaaaagaat tttaaaaaaa gtcttcaaaa
     3001 aatgaaaact cctaaaattt caaccaaacg ttcaccattt aaaatgaatg gtttttccta
     3061 aaaccttagt attatttaac aacaatcagg tcaacgaaga ctataaagaa tgatttaacg
     3121 tgagtaaaaa atctatctaa aaataatatt ttcgacatct ggtattacat aacttaagta
     3181 aaatgcccct tgtgaagcca aaaaattagt cttggtcttt catcattggg aaaaaaccaa
     3241 cttgaatttt taaaactttt actgggaaaa cggaattgtg ggaactcata caacacaaat
     3301 tttcttgaaa cttataggag gaaagctaca acacagaaaa aatcagaaaa tttaaagtaa
     3361 accttgcacc aaaaactccg ccttgtattt tctatttcga ttagtgcgcg gtttaaatcc
     3421 caattttcaa aaacaaatta ttttgaaact aataaatccc gaattaaacc gactacttta
     3481 tccgctttag gctctacctt atgaattgaa tttacaattt taaaatccgt tccaggaatt
     3541 tcacctccgt ggaatttcaa cttaaactct gtgaatttca atccgtgagc agtcgaaatg
     3601 actactacac tctcaccttt agaaatggtt cctttttgaa tcaacttttc caaagccgcc
     3661 aaagccacac cagtatgagg atcattgtat aaaccgaata agtccgcttt agaggccgca
     3721 tcggctaact ccgattcgct agcctgttcc acaaccccat tgaacttttt aagagttttg
     3781 atcgcctttt gaatcgaaac cggatttcca atttgaatcg cagaagcaag agtcgttttt
     3841 gcagaaaccg gttcaaaact ttcaaaattc tttaaataag aaagataaag aggatttgcg
     3901 tgttccgctt gcgctaaaac gatcctcgga agtttatcta tcagccccaa agaaaacatc
     3961 atttcgaaac cagcacctaa cgcagatacg tttcctaaat ttccacccgg aattacgatc
     4021 caatccggaa ccttccaccc taactgttga gtgatttcca ctgaaatcgt cttttgtcct
     4081 tcaatccgta aagagttcat cgagtttgct aaataaattc cagcttctcg agttacttct
     4141 ttgacgattt tcatacaacc gtcaaagtca gtatcaagtg cgatcacctt agcaccgtta
     4201 gatactggtt gaatcagttg cgcttgagac actttacccg caggtaaaaa tataatcgca
     4261 ggaattcccg cctttgcggc gtaagatgct aaagcggccg aagtatctcc cgaactagca
     4321 caagccactg cacgaatcgg aaccccagaa gaaatcatct gttttacttg agataataaa
     4381 acagtcattc ctaaatcttt aaaagatcca gtgtgtgaga tcccacactg tttcacataa
     4441 aaacttccga gtccaagact ttcggtcaat cgatccgaag taaaaagatg agtaagacct
     4501 tcacctgaag ttacaatgtt cttatcctcg atatgaggaa gaacccattc tcttttgttc
     4561 caaattccgg aagaattggg aaacttgaca gaacgaaatc tactatcaaa cagatccttc
     4621 cattcctgtc cggatacaga ttttaacgca tctaaatcgt gggaaacttg gagaagactt
     4681 ccgcactttt tacattcata aatgatttcg tttagatcat atctggtttt acaggaatcg
     4741 ttgatacatt caaattcagc tttgtatcga gtaaaagtag agatcatatt ttagatagaa
     4801 ttcaaaatgt cctttttttt ggtatcaaat tcttcttgag tgatcaaccc cccgtccaga
     4861 agagatttta acttggcaag tcttgcagtt gcatcttctc cggccggttt tgctccgcct
     4921 tgattttgcc ccatcatatt cgccatcatt cccgccatgt tcatccccat tccgaggccc
     4981 attcccgcgc tcattccttc tcctgcggaa ccacctggat tattggctgc agcctctcca
     5041 atgtccaaca ttctcttttg ctgatacatg tttcccatcg tttcaatttc aaatttatcc
     5101 gtaagaactt tctgaatctt ctgaaagtta ggatcattct gatcgaaatt gatcgattgg
     5161 ataaaaaagt ctacaacctc aagaccgtat ttttgaaaat caggttgagt tttagttttt
     5221 ccggcagaag aagcttcttc gagatgttga gaaatttgag tgatcggaac tccatttttt
     5281 aatacgactt cggaaataaa atcgctaagc ctagttacta ccatcggctt caaaagttta
     5341 tccacaccgt catgatcaaa tttatgttga gtaccgacta cagtgttaac aaaagactta
     5401 gaatcgatta cttttatatt ataatttccg aatgctctaa ctcccaacgt gatatgatat
     5461 ttcggatctt caatctgaat cggagctgga gttccccaag tcatattgat cacggactta
     5521 tttacataaa ccacttccgc agtaaacgga gtttgtccac caaacggcaa gtttacgagt
     5581 ttttccaaaa caggaatgtt tccggttttt aaagtatgag ttcccggacc aaaaacgtct
     5641 aacgcttttc cttctttaaa aaagaccgct tcctgacttt catttactac gagttgacca
     5701 aaatagctaa tatcgtttct tggaaatttc caaacgatct ctccgggttg tccttcgtat
     5761 ttaattacat caatcaatgc cataattcat tccttattat attcaaattt tattatttat
     5821 agatgataca attttttcga tttcttttaa aaggtaagac ctggttctaa atcttaaagt
     5881 ttcaagaata attcctttct ggatcgaaaa gcattttcta attcatccaa agaagaacga
     5941 atttctccga ttttatctcg aacttcctga atggaggaat tagagttgat tcccaggatt
     6001 tgaattttag attcaactcc ctcgacttcc tgaaacaaag aaaaatcgaa ttccgccaac
     6061 ttttctagtt cttctcgagt ggctttcaaa ccagttccaa gtccgtttaa tccatatcca
     6121 gcagattgaa tcgtatggat caacttatca attaatacga ctgcaatttc tccacttcca
     6181 atcaactcca ttcttctttc caatacaaaa gtttcttcta atcttcggat cgattctttt
     6241 aaataagaaa tcctagaagc caactctttt ctaaacatag aatctgcgtt ctgaaattcg
     6301 tgatctttaa gagcgtttga ataaagaggt agcttttcca taaaactacg aatctttccc
     6361 ctttctgatc ggtaacgaga aattagattt tgtacaggtg attgtgctaa aaattgacca
     6421 actgcgttct gtccagtaga agtttcctgt tgcataactt atagttttac acgatttaaa
     6481 attagatcaa tgaaaaaacg aacctctaat atttctaaac atactatatt tgatcgtaag
     6541 tttttttgaa tcgtttacaa acgtatttca ctttaaatcg aaagcagatt gaccttgaaa
     6601 acaattacta taagttgact ttcatcggaa gcaatttgtt tattttatct ctaatcgttt
     6661 ccttttataa tcaatgtatc cataaaattt ctatttttac gaatcaatga tattaaaact
     6721 gaaagccctt ctaattcaaa ttcctaaaag taaaattttt accatctcag cctctttcat
     6781 ttttccgtat tttttatatt tgacaattcc tcctaaatac cttctttcgg cggaccatta
     6841 cgaaaaattt attttaggaa aatccattta tctaaacgcc tttcagtcgt tagacgtatt
     6901 ttatccggga tttggatttg atccggaact caaatttagt cttttaaaga tgtccattgt
     6961 aaacggccat aaaatcatag cgtttcctgt ttcattagga attctttatg cgtttgccta
     7021 tccatttggg ggagtttacg gaatttattt tttatctgct ttattgattg gcgcggcttt
     7081 atacggaatt ggaaaagaat ttaaaatccc tgcttggcag atttttttat tctctattct
     7141 atctccaatt gttatgaacg gttacttgtt tatggacgta ggagtaggat tatttctttt
     7201 tgtatttgga attttgttct atcaaagatc caaagaaaaa agatccactc aattaacagt
     7261 tataggtgga tttttattat ctctgagtta ctggtttcgt ttagaatatc tgatttttat
     7321 cggactttat tggttttgtg agggaataat ccacctttca ttttcagaaa aacccaaaga
     7381 caaaaaaaaa ttctttttag cctctatagt gctgatactc ttatttctgg tttattgcgg
     7441 attcaatcag tggtttttta attctcccct aggacccaga tacaacgcaa attacggatc
     7501 tgttggaagt ccaaatttat ttaagaattt tataaattta ttattttatg gaaaccttaa
     7561 actaggatta tttggatatt ctcctttttt atttttaggc gttttatttt ttatatttat
     7621 atttatattt ataaaaaact gggaaaatgt ttcagaaaaa gaaaaaccac ttttagtttc
     7681 ttcaattgtg ggaatttttg tggctgcaat cgtagcacct aacgatggtg gcgcagaatc
     7741 tggatcgcgt tatttagctc ctgggcttct gggactattt gttcttattt ctaaattttt
     7801 ttcgtttata aaaattcaaa aaaagatttg gagaatttca ttttatctat tactttttat
     7861 ttctattctt cctacttgga tttactataa aactacaaaa ggatttgcaa aaaatactaa
     7921 agtcgttcaa gaattcattc tcaaagaacc gaaagaaaat ctacttattt ttcaaaacgg
     7981 tttgatcgga ggaatggcgg gagaagatct ttattttcaa ggaagagttt atcaaaccgt
     8041 tggagtaaaa gaacttttag aatttttaaa aaagttctcc gcttctaaaa atcaaaagtc
     8101 tgtttctttt caatactttg cctattctca agaatatacg gaagggatga aagatttaaa
     8161 atacgattca catacgaaag aaggaatgat tggtcatctg aaacaattcc atttcaaaga
     8221 gatttcgaat attacatcca ttcaaatcgt caataaaaaa aatatcggca acatagaagt
     8281 tttttatgga atttttcagg aaaaataaaa tactttatac aatctatttt ttaaatctat
     8341 acgaattcat cataaacaaa cccaaaagtt ttgagaaaca gatagttcga aattgtacaa
     8401 aagttcaaaa aaggaaattc gttttataaa aaccaaatcg taaattaaac ttcacctaca
     8461 gcgcgttcca aaacctaatt gtagtttgtg ggcaagacca aactgaaaga atttgttctt
     8521 gcaaagcgac cataagaccc attcgctgag tttaaacgag attatctgtt gtattgagtt
     8581 ttttgagata ggtttttata taaagtcata ttaaggattc aataaaacga tgatacagaa
     8641 aatcaaagaa caatgggcag tattcatttt aatcgtagcc gtaccaattt tacatattgg
     8701 aatcggaaca gaaaatactt atatcgcaga ctccgcttta aaagcaatgc agacagattc
     8761 tttaattcaa aataattttc aatccgaaga aatcagatac cccgcagaaa aattagaccc
     8821 gttacacgaa gcattttttc ttccaggaac aggttttgca aaagaaatcc aaggcaagtt
     8881 tatcggtcag tatccaatag cattcacctt tctttcatct ttcttaagac tgataggtat
     8941 cacttggaaa tgggttccaa tgcttttatc tttttttatg atcgtttctc tttatctact
     9001 ttcaaaaaga aaactgattg gtcaaaagac tgttttactt ggttactttg caacaatcct
     9061 tttcgcgctg tgtttggact ttagcgaata ttctatatac tttcttttta actccatagg
     9121 attttctttt tggcttcgtt atcgagattt gaaaaaatcc agagatcttt acctggcctt
     9181 cttcatttgt tcgcttccaa tttggtttcg attagaaaca ttgctcttct taggaagttt
     9241 agtactttct gaaattataa tgtatagaaa aaatataaaa aacttaataa aaggaataaa
     9301 tcctttagga attctacttg gaattcttcc aataatttta ttttttcttt ggaatctttg
     9361 ggattatgga catatattag gcgtaagatt tatttttaac tatggaatcg aacacgcatc
     9421 cattttagat agaattcatc gttttttttc aattatattc gtaaattatg taaatggggc
     9481 tccaaaattc gggctatttt tctgttcttc atttttatta cttccggttc tatattatgt
     9541 tttttttaaa aacgaaaaag atgaaaaaat caattttctg ctcttggtaa tcgttataaa
     9601 tacagtattg gtaggaattc tagcacctaa cgacggtatt acgattacag gaagatacct
     9661 cattctcacg attatacctt tattaatcct ttgggaaaca tggaattctc aaatctctaa
     9721 aaggtggaaa acaatttctg tagttttaat tattttttcg ttttttgtct ctggtctaat
     9781 tttagcaata atgcaacacg cgatcaaaca ggaaaaaata tataggaact tttatgcaca
     9841 gaaccaaagt tctgtttgga tttttacgga tccacttcta tgcggacagg ccggatcgga
     9901 tcatctttct aaaaacatac tttgtatcaa cccgaaaaca aatctggatc gaattgtaaa
     9961 taatcttata acagaatctt cgatttcttc tttgacttta tttgagatga gtgaaaaaga
    10021 atttaaaaaa tttgaatata aaatgcctat gattctacct tcccaatcaa aaacactttt
    10081 aataaaaaag ttggatttaa attttagaaa agaaaaacgt ttagagtata aaggaataat
    10141 ttccactcgt tactataaac cctaactctt ttctttccat aattaaaaat cagaaaaact
    10201 aaaaagaact atttctttaa aattttgcaa gatacttaaa actaattttt aaattaacgt
    10261 gaattcagcc atagttcgtt tttctgaaaa aattggagtc tgaaatttat aaatcgactc
    10321 ttaaaatata ggaactacta tgaaaattta acaatattag aattgcttga aagctcgcaa
    10381 attgccaaat gcaacctaat ttgcaagaac tactacattt gattaagaac ttgtcccaaa
    10441 acctcaagat gtgggaactc acacaaaaat ttaacaatat tagaattgct tgaaagttcg
    10501 caaattacca aatgtaacgg tttttgtagg aaccattgtg ttttattaaa aatttctaaa
    10561 gaactatcat gtaaattctt taaggttttg ggacaagttc taaacatttc taaagaatta
    10621 tagcgtaaaa ttctttctca tatcacattc acgctaaatt agtatttaga agtataaaaa
    10681 taatattata acagtttgtt tcaaaaatta ggatgtttga atcccaccaa tagttttgta
    10741 ttagatacaa tttgaaaatt tttatgtttt tagcaaaatt accagttaat ttcgagtaac
    10801 tatttttata tactcaaata gtaagtaaca aaaaaatatt atataaaaat aatatatttt
    10861 taaatcaaaa aatataaaga ttttctaata aaatttccag agaaaataat tactttgaaa
    10921 acatggttaa attcaaaatt tattttatag aaactttcat aaaaaaatat attctttaaa
    10981 aaatcctgtt ttttgaatat actttttgaa aatacaaatg aagattagaa cctgtggcta
    11041 ttgtttatct ttttcgaaac agatttgcag tgagtatgac tgaattcaca aaatgtgata
    11101 ttccatcttt ttcaaaagaa tgtatgaatt ttttgtaaaa aagctatatt ctttgcaact
    11161 taacaccaat cgaaattata ttgggtatcg gtgatcattg aatatttata tgtttttttg
    11221 gcactaaatt tgattcagac aagtatgtag aatgttggaa aagttctaat tttataaaca
    11281 atgaaactta aaaacttgtt cttaaaatat tcaattcgat ttctactttt aatttttttg
    11341 atgggattta ttttttacgc aacgtattat acaataccta aattctcctt tgcttccgat
    11401 agtcttgtta aagttcttca gacaaaaggt tggatcgaat cgaattttca gtctcaagag
    11461 atctattatt taggaaaaaa attagatcca aattttaatt ttttattggt tcaaacaatt
    11521 atttctacaa aaggggaaaa gattggccct tttccatttg caaacacttt aatcactaca
    11581 ccttttgttt ggattggaca tccagaatgg attttatatt tatcagcgtt tttttttggt
    11641 tcatacttaa tcattttata tgcgatttca aaaaaatgga ttattcccat tatcgcaatg
    11701 atttcaactc ctttgtttca tcattttatt tctttttcag acgtttccat agctgctaca
    11761 ctggttttgt taggaatttt aattctacaa aatgagaaat tgctcttttc gaaaaatcat
    11821 tccgtgcaaa ctttcttttc tggagtttta ttaagtatag cttgttggta tagacaagaa
    11881 gtgtttgtac tgacttcgtg tttgatcgtt tccacactta caattaaagt tttttcagaa
    11941 aaggaagaac taattaaaga atctaaacag attttaatgt ttttaagtgg atttttattg
    12001 atatttagta tatttatatt ttataatttt ataaattatg gattcttatt aggacctcgt
    12061 attattctaa ataaaacaat tacaaatttt gatttaacaa acaaggtttc agacattcaa
    12121 agtctacttt ttgccgggaa gggacgttta ggatttttag gatattcgcc ctggtatctt
    12181 tttatctttt tgctttttat atggaaatgg aaaaaaacaa gtcaatacgt taaaatttgg
    12241 atacttacct ttgttttaaa cttaatttta gtcagcatat ttactcctaa caattctaac
    12301 atagactggg gatcacgata tttaacctgt agcgttttta ttccactttt acttttaagt
    12361 gaaattaaaa tttcgatgaa cactttttgg tcttttcgaa aaaattcaaa gtttaaaaaa
    12421 acatatgaaa ataaagtaga attacctaaa attgaaaaca tagaaataaa agaaaattat
    12481 aaaaaaataa tattatttgt acttttaatt ttgattctgt attcgatcag tgttaatttt
    12541 aaaatgattc aattaatgag aaaaatttca attcaacttt ctgaaattca ntcagaaatt
    12601 ccttgggaca attctaaaat tttcatcaca tcaaaaagca atattgccaa tacgttcggg
    12661 ctcaattatt tttctcaaac gattctactg atcaaaaaac caaaggattt aatacaaatc
    12721 ctacaattac atcctaacga aagattcatt ttaatcgaag ataaattgga taaaccttgg
    12781 tcagaatcta ttagaaatca atttgtaaat aaactgaaaa tcactataat taaaaatcct
    12841 aaagtacatt tacgtttcac ggaaattcaa tcccgctaaa aaaccttttt cgatttgcca
    12901 cgttcaggaa gatttttaaa cattgtctta cgttaatatg aaaagtatcg taatgcaaaa
    12961 aagtacgaga aagtatctac gcgttattct acccatattt ctttctttat ttacaattct
    13021 tctaatacga atttttttat ttcaaatcta cttcatctca ggttattcta tggctccttc
    13081 ttacaaagaa ggggatttaa tcttagttac caagtttggg tttccaaccc gtatcggaaa
    13141 gtgggaaata tcttttgttg aaagtaaagt agatcgtttc gacgttctcg ttttggatgg
    13201 atttgaagaa gaactaagtc taaaaagagt cgtcggatta ccaggtgatt attttcgttt
    13261 tgaaaacgat cggattttaa tcaacgattc tcctctacaa gaaacatttt taaaacctgg
    13321 atttaaaacc atcgcacctt ctctttccat gatccctatg actgcagcta aaggaaatgt
    13381 tccaatcgga gacactggta gaattcctcc gggctatttt ttaatgttag gtgataaccg
    13441 tgaaaactct acagattcta ggaattacgg cttggtccca ttccaaaaat tacgaggtag
    13501 agtttggatt tttttataaa tctcagctcg aatgattatt tttttcaata ttagagttgt
    13561 tgaaaaatga atcttccatc ttgtttcaat ttcatgaaat ggtcgattaa agcagctttg
    13621 ttaacagccg ctatagaatt tttaacaatt ttattcaatt aaagatttct aaagagttat
    13681 cgctcaaatt ctttgaggtt cgagacaaat tcttaaagtt ttactcagaa ctataaaatt
    13741 gagtattcat aaatgttgtg ataaaaagtc gattaacata agttcgttat aatccaatgc
    13801 gaaaacgatt gagacggaga aactttatga atcgcgttct ataacaaatt aaattcatga
    13861 aaagattttg ttttcaagcg aaccctcatg ttgatcagaa ctgaagacgg gtccggtaac
    13921 gctaaattca ccaaacttta ttacgtcgaa aattcacgtt atttgaatgt tcaactatta
    13981 gatcgagtac tttgttattt cagttctgaa taaaaataag aaccactatt ttttattttt
    14041 agaatgaatt tactacaatt gatccagcag tactagaaaa ctcagcaaat tgtttccaca
    14101 atttcaaaaa atatcagtaa gaaaaacgtt ttgttcgttc cattctgaac tggtaatttg
    14161 gtaaagaaca tgctcggata atctatgttt gatgggaaga tttggatgat aaaatgatcc
    14221 gattttttta agtcctatct ttttcatcac ggactcggaa cgagtattta aaacagaagt
    14281 aaaagaaaca atctttgaaa atccaaaccg ctcaaatccg taatttaaac agacaaacgc
    14341 agcttccgtc gcatatcctc gattccaaaa agaagaattt aatctccatc cgatttcaac
    14401 cgcaggagta aacggagcgg taaaagaaac gtttaaaaaa ccggtataac cgacccactc
    14461 ttttgtattt tttatttcca aaatccaaag cccgtatcca aattcttcaa aatgaatttt
    14521 catctttgca acgaaccttt cggaatcttc tttcgttaat aaggcaggat agtgttccat
    14581 cacaaccaga tcggaactca tctgataaaa cggttccaaa tctttatttt tccattccct
    14641 taaaatcaat ctttcagttt ccaaaaccat tttttatccg tcaaaatcgt aggtctgcaa
    14701 tttcattttg agataggaat aaacccgact ttttagaaaa attcctccaa tatgttcaag
    14761 aaaatgaatc ttctcaaaac aaatcctgaa attcttttta gaaacgtcgt taaaataaat
    14821 ttaatattgc caaggaaaat tccgtcgata ttatggataa agaattatag ttattcattc
    14881 gattttctaa cttccgaacg tagtcctatc ttaaagtttg ctcttctttt caagttctgc
    14941 atctctaaaa tttttctact tccttctctg ggaaacgctg ttttaaaatc aagataactt
    15001 gattttattt ataattacat gaggtaaaca tgtcggttaa tatttatgta ggaaatcttt
    15061 cttacgattt gaatgaagga acattaggtg atctttttag agctcacgga accgtgaatt
    15121 cggtaaaaat tatcatggat cagtattccg gaaaatctaa aggattcggc tttgttgaaa
    15181 tgcccaataa agaagaagca gacaaagcaa tcaaagatct ggacggaaaa aatgttctta
    15241 ctcgtaattt gaaagtaaac gttgcgaaac caaaaaacga aagattttaa ttttaaatct
    15301 tatggttttt taatatttca gttcattccc ttaatcattt tttgggcttc tgaaccaaat
    15361 acttagaatt ttttcgttcc tttgaataaa accgctgaaa aaaattgtct ttcgcggttt
    15421 tcttttttct cagtcatctc tataaaatct aaaaaaatca ccgtccaatc aaatttttgc
    15481 ataaaatcgt agttttacag ccatcccact tttatatctc gtattgaatt ttttcgtatc
    15541 taaagactaa aaagttatag tagttcccac ctttttttat gaaaaaattc agttctgaac
    15601 ttaggttaga acgtatacaa acggtattta aaattaatga ataactttac aaaaatgtaa
    15661 gctctccgta atatctaaaa cctcactttt tatcaatagt cattagaatt gaaaaatcaa
    15721 ttctccacca tttccattat attgaaacgg gcaatcaaat cagttttgtc aatcttcact
    15781 atagagtttt tcaatacctc tttcataaca gaagaatgaa aaaattattc ataaagtttt
    15841 ttccttcatt aacaattgca aaataataat ttcataataa ttgaatattt aaatctatat
    15901 ttgcaaaaaa acaacaaatc aactctgtaa aatttctttt accaaaaaac caaagacaga
    15961 catgtttttt aatttttttt aaaattttga aacgtttgaa aaccacaaat aaattagttt
    16021 taattaagta aactcgtgag attatcatga acgttttaaa ttatatatat ttgttcttat
    16081 tataattctg ccaattgcct tcaataaaat tcttagaaca acgattaaag ccctttttag
    16141 acgctgacga aatcttttta aaattttcaa aaaaccaaat ataggaaaaa aattatgaga
    16201 atgttttttt tataaaatag aattaaaaag tgaaaaataa gcaaaaaatt acttttcaaa
    16261 gagttaactg atctgataga tacatacaat cctttttaga caaacaaact aatcggatag
    16321 ttgatcaact taatttcaac aggagataca aatggtatca ggaattacac tcatcgtgct
    16381 cagcattctc gctgtgcctt ccctgctttt ggcaaaaaaa ccagatgcaa aagagttact
    16441 tgcaaagatt tcaccttatc aaggttggat cggtctggtt ttctgctttt ggggaattta
    16501 tggaatcgta tttcaaggac ttctcggtct tggatggctt tctacttggc caatttactg
    16561 ggtaactgct cttttgggaa acatcgttca agcagttctc ggattcattc tcggtttcgg
    16621 aacaatctct acttatgttc tttctaagaa cgaagaagct aagaaaaaag gtgctgaact
    16681 cttagcaaaa ttggctccca tccaaggtaa attgggaatt tttggaattg cagtgggaat
    16741 ttggacaatc gttgcgtcct tccttttcta cggagtataa ttccattttt ccgggtgaat
    16801 tctcacccgg aaacaccctt ctttgtttct aattccgttt aaattcagtt ctcagtttcc
    16861 gaatatcttt ccaaagactc gttcttcttg agtctacttt tctccatttg aatcctcttg
    16921 accccatgaa aaaacaataa aacctgtttt taacggacat gaaaaaacaa ataggcgatc
    16981 gctacgaacc aaaagatgta gagaacaaat ggatttcact ttgggaaaag aagaaatctt
    17041 ttgcaccgaa ttcaaatgcg agagaatctt tctcgatagt cattccccct cccaacgtta
    17101 cgggatcctt acacatcggg cacgctctca atcatacaat ccaagatatt cttgtccgta
    17161 tcgaacgtaa aaaaggaaag tccactcttt ggcttcccgg tatggatcac gcgggaatcg
    17221 cgactcaaat ggtcgtagaa agagaactcg ccaaagaaag taaaaaaaga accgatttta
    17281 ctagagaaga attcatccat aaggtttggg aatggaagaa tcattctgga ggaatgatca
    17341 ccaaacagca aaaactttta ggggaatccg tcgactggtc cagagaaaga tttactctcg
    17401 acgaaggcct ttctaaagca gtattcaaag tttttaaatc tctttacgac gaaggtttga
    17461 tttatcgagg agaaagaatc atcaattggt gcccagcttc tcaaacagcg atctcggatt
    17521 tagaagtaga gtttcgtgaa accaaaggta aactttatca tattaaatat ccggtccacg
    17581 gtaagaagaa tcagttcctt gtagttgcga ctacaagacc ggaaactatg ctcggcgacg
    17641 tagccgtttg tgcaaatcca gaagatgaac gttatacatc tttgaaggac gtcgttttgg
    17701 acctgccact tacaaataga caaattcctt tgttgttcga ttcttttgta gataaagaat
    17761 ttggttccgg tcttgtcaaa attactcccg ctcacgacgc aaacgacttt gaagctggac
    17821 aaagacttgg tcttaaacct ttactcgtaa tgaatcctaa cggaaccatg aacgagaacg
    17881 ctggtattta tcaaggccta gatcgtttcg aagctcgtaa aaaagttctc gcagatctcg
    17941 aagccaaagg tctgatcgaa aagatagaag atcacattca cgccgtagga cacaactcga
    18001 gaggtggcgc ggtgatcgaa ccgtatcttt ccactcagtg gttcgttaaa atcaaacctc
    18061 ttgccgattt agcggtgcag gccgttcaat ccggtcaggt ggaatttatt cctaagatgt
    18121 gggaaaaaac ttttttcgaa tggatgaaca atattcgtga ttggtgtatt tccagacaac
    18181 tctggtgggg ccatagaatt ccagcttatc attgtaaaaa gtgtaaacac tttgaagttt
    18241 cagaaacagc tgttactgtt tgtactttct gtggctccca agaagttgag cccgatccgg
    18301 atgttctcga tacttggttt tcttctcaac tctggccttt ttccactttg ggttggcctg
    18361 atcagacgga agacttaaaa agatattacc ctacttccgt tctagtcact ggatttgaca
    18421 tcatcttctt ttgggtttct agaatgatca tgatgggtat gaagtttatg caagctccac
    18481 catttcataa agtactcata catggtttgg tgcgtgataa ggacggtaaa aaattctcca
    18541 agtccgttgg taacgttatc gatcctctcg taatgatgga caaatacggt accgattctt
    18601 tccggttttt ccttgctgca actcttcccg aaggtaagga tattttattc gacgaatcac
    18661 gattagacgg ttatcgttcc ttttgtaaca agatctggaa ttcttcccgt tttattctta
    18721 tgaatttaga agaatctttt gttcccatcg gaattactcc agacatagaa aaagatcttg
    18781 aacctatgga tcaatggatt ctttctagat tcaatcattg tctagaagaa tacaacaagg
    18841 cacattctaa attccatttt tatgaaatgg ccgctgcaat ctacgaattc atttggggtg
    18901 atttttgcga ctggtatatc gaactagtca aaccaagggc atacggcaaa gtttctcctc
    18961 gttctgcgga agttgctaaa caggttcttt cggacgtgct catccgtgca ttagggcttt
    19021 tacatccttt tatgccattc ctaaccgaag aagttcattc ggttttttca gaccaataca
    19081 ttgtcacgac tccgtttccg gaaagttatc ctgtcgcatc cgattcgtta ggcgttcaaa
    19141 aactcaatct actccaggaa atagtcacta aaatacgcgt catgcgatct gaaaacggag
    19201 tcgctccaga taagaaatgt aaggcgatcg ttaaatcttc tgacaatctt tccagctcca
    19261 cgatcttaga aaacgaagtt tctcttttac aactcgctcg tttagagtcg atccgcatag
    19321 atacgttgta tgaaatccaa aaaacggatt cggtttctca ctttaccaaa ggagaaatcg
    19381 ttcttccttt agaaggcctg atagacgttg ctaaagaaaa agctcgttta gagaaagaac
    19441 ttcaaaaatc tgaactggaa aaagaaaaat tagaaattaa actctccaat cctggttttc
    19501 tttctaaagc agccccggaa gttgtggaaa aagaaagaga taaactaaaa actctcattg
    19561 ataaagtaga agttctaaaa aaggggattc aaaatcttgc aggttaagtt gaaagtcctt
    19621 cttatcggtt ctggcggtag agaaagtgca atcgcctttt atctccgtaa atctgttttg
    19681 ttaagcgaat tgaaagtttt tcctggaaat ggcggttttc cggaccaaga acttcttcct
    19741 cctgattcgt tccaagtttt ggacaagaat tcggttcagt cctttttaaa acaaaatcct
    19801 ttcgatttga tcgtagtcgg tccggaagat ccattagtgg cgggttttgc ggattgggcc
    19861 gcagaactaa atattccggt ttttggcccc gattcgtttt gcgcccaagt agaaggttct
    19921 aaagattttg caaaatcttt gatgactgaa gctaaaattc ccaccgcaga atataaaaca
    19981 ttttccgaat attctgattc tttaaaatac cttgggtcca aatcgattcc gatcgttatc
    20041 aaagcagatg gtctggcagc aggcaaaggt gttactgtcg cgacttcaaa agaaatggcc
    20101 caaaccgcac ttaaagaaat ttttaaagat aaaaaatttg gttccagtgg caatcaagta
    20161 gtcatcgaag aatttatgga aggtcaagaa gcgtctatct ttgcgatttc agacggagat
    20221 tcctatttcc ttttacctgc agctcaggat cataaaagag catttgacgg tgatcaaggt
    20281 ccgaacaccg gaggtatggg cgcttattgt cctgcgccgg taatttccga aagtatatta
    20341 caaaaagtga aagaacaaat tttcgatcct atgtttgatc tattccgcaa aaaaggacat
    20401 ccttatcgcg gtcttcttta cgccggtttg atgatttctc caaacggaga acccaaagtt
    20461 gttgagttca attgtagatt tggagatccg gaaacccagt gtgttcttgc aatgttagac
    20521 ggagatctat tagaacttct ttatagagct tccactggta aaatcaaagg ggttcaagca
    20581 gccgttaaaa aaggcgcggc tgttgttgtt gtgcttgccg cgcaaggata tcccgatttt
    20641 tatgaaaaaa atattccact caatcttcca gaaacttcgg gtcaaaacgt tcatcttttt
    20701 catgcgggaa ctttaaaaaa agatggaaaa gttttttcat ctgggggaag aattctcgga
    20761 atagtagctc aaggtgccga tctaaagagt tcggtagatc aagcttattc cttcctggaa
    20821 aaaatccagg ctcccaaaac gttttataga aaagatatcg gatatagagc cctttaacat
    20881 gccatttttg atttcgggaa atttagatct cgtagaaaga catagcctca agaaaatgga
    20941 aaaatttctt gggatcattt tatctccggt tcagtttccg gttgaacaat ataatttatt
    21001 gagacacgcc cttcatcgta atttggatcc ggatgcattg atccgaaaga tgaaccgtca
    21061 ggaactctta tcttttatct acattctgac tcaatttgga gacgtggtcc gtgctgaaac
    21121 tcctgcggaa tatctaaacg tcgaaaaaat tcctttggtt ctggagtggc aaaagggtca
    21181 atatatgatt ccttacgaag tgctggatca tctttccact tctagaatat tcaaaaatca
    21241 gaattatctt tttgctttaa ttccttcttt acctatcaaa gaaaaaaaag cctggatcga
    21301 atggattggt tccggttatg gtaaaacgtt tcctcgcgag atcaatcatg aactttattt
    21361 tcaatgtaga catctgcaaa aaccatttca aggtaaatcc ttacttagag aagaatcgat
    21421 tcaattgagt caactttggc ctttcgggaa aagtgagatt gtagattggt ttcacaaagg
    21481 tatcaccccg ttttattccg caatgaaaga actttccaga acggaaaaag atccttttct
    21541 tcttcacgtt ttggatctga ttcgttcagg taaactaatc ttaaaaaaga atccagaaga
    21601 atttagaaaa aaagaagaat tcattttagt agctactgtg gaaggaaaca ctcctcaact
    21661 tagagacacg attttttctt gggaacaaga aagagataac aaagaagatt ttctttttca
    21721 gtaaatcggt tcgtttttag tccaattgat aaaacgcccc tagattagtt ttatcttaag
    21781 aaaattttta taaaatgaat ttttaatttt atgagggtcg tcaaacaacg atttggttag
    21841 aaatttgatc ggatgatctt tctttttgaa ttttatagaa gtgatcttga atttccgttg
    21901 tctcttcgac acataataca attgaaaaat ttgtcgtggg aatgctttta actacctaat
    21961 gtgacttaat ttgtgggaac tactgcatga acattactcc taactatata ataaggtacc
    22021 taatatttta catagaatca gcgttttgtg atcaaattaa cggtactcaa ttttttagag
    22081 atcagtatct gttttaaact tcaatgggga ccaatgcgac ctaatttgtg ggaactactg
    22141 caaacttaaa ttttacaata aaattttcaa aatataggaa ctcatatttt taaaaaattc
    22201 attacgccga actcacgtta agtagcgtta gggatgtgga gcgtgcgtag cagtcctttc
    22261 gttagaaagg accggaggcg tgagccgaag cgcgtaacaa gcccggcctg caccttttac
    22321 ttttctactt tgatttacaa ttcagtgcag gaacgcccca attgatttta taaatccgtg
    22381 ttgttttcca agtttaagaa atgcatcttt tcggttttga aaatcgctct catggattat
    22441 taacacaaac aatttgaatc ttttatttat agataataat gaatatgttc tattcattaa
    22501 aatggggaaa aaattattat ggaatttaaa tagaatcaag ttggaattgt tatcattcta
    22561 tcgaatttca atcaaatctt agtgtagata gttatggaag ttaaatcggc aaaagaactc
    22621 aaaagagtct ctaaagaatt acaagagaat tttttaaatc gttggcaact gttgaatttg
    22681 gaacaagaca aggatcgtct caaatcactc acagaaaaag cagaagatcc aaatctttgg
    22741 aacaatccgg aagaggctag acttgtaagt cagaaaaaaa acgaactcga aaaaaaactc
    22801 aatccttggt ttactattca gcaggatata ttagattttc ctgatttagt ggatctcacc
    22861 ttggacgaaa aaggcgaaaa cggggttgga gaactttctt ccgaatacaa tagacttcaa
    22921 gaaaagttcg aggagttaga acttttaggc gctttaaaaa atccggaaga tttaaaacct
    22981 gcctttttaa acattcatcc aggagccggt ggaaccgaaa gtcaagactg ggcggaaatg
    23041 ctcctcagaa tgtacacacg ttatttcgaa aaaaaagggt atcagtattc tctaatagac
    23101 gttcaagcag gagacggcgc cggtattaaa aatgccacct tacacgtgat aggtgatttt
    23161 gcattcggat ttcttaaagg cgaaaacgga gttcacagac tcgttcggat ttctcccttt
    23221 gacgcgaata aaagaagaca tacttctttc gtttcagttc acgtcagccc cgaaatagac
    23281 gacgatatag acatcaaaat cgaagagaaa gatattcgtg tagacgttta tcgttcttcg
    23341 ggcgcgggcg gtcagcacgt aaatactacc gactccgcgg ttcgaatcac ccacatgccg
    23401 agtggtatcg tagtcgcttg tcaaaatgaa aggtctcaga ttaaaaacag agatactgca
    23461 ttcaaaatgt tgaaagctag actttacgag ttggaacaag aaaaagcaaa ggaagagttg
    23521 gaaaaaaaat ccggagaaaa aaaagacatc gcttggggtt ctcagattcg tagttatgta
    23581 tttcatcctt acaatctcgt aaaagatcat agaaccgatc acgaaaccgg taacgttgca
    23641 gccgtgatgg acggtgacat agaaccattc attcttgctt atttgaaaac gctttaagtt
    23701 ttttgaatgt cttttgagac ggcttctagg ttacgttttg ggagtagctc gttgagtttg
    23761 cacaggatcg ggcttgttta gcgaaaaaga ccttcggcat aactttttct tacagaaaaa
    23821 gttatatggt taaccttcgc gcgctccaca tccctgtcgc acaaacaata ccacataaca
    23881 gtcataaggt taaaaatgaa agtagatccg gcaaagttta taaaacgaga agaggctctt
    23941 aaagtatggt tacgtaaaaa taaccaaagt ctgtttttag ataacatgga aaaaatactg
    24001 aacaatcttc ccaaagagga aattacggag aaatttaagt tcggattaaa atcagctctt
    24061 atatactgct gtcatgatca aaaaattaga gagttaaatt ttatctggca caacgtatcc
    24121 gatcatgtct cccctgctta tgccgttgga aaagatttag ttgtagatca tcaaattcat
    24181 actgaaaatc attttgactc tcttaaagaa attccaaaaa ttgaaactat atcaaatcac
    24241 ggagttacaa ttgaattgga tttttcgcta ccaactgacg ttgccattaa tagttatata
    24301 aaaaatttgc ttcctgaaat tttagatatg gcaatgagat tagatgatca tcgcatccga
    24361 tggaacattg tagaatcttt tacagacata gttcatattt ggaattataa aatcggattt
    24421 gaagtttgtg aagaattaaa tcataaaaat accagattga acgaactaaa acttcagtcc
    24481 cctttttgga ttactttaaa cgaatttgat cgatggcccg tacccatttt tgtattttca
    24541 gatttttaaa tttagaaacg gtttcttaat cttatatttt atttctaatc atacttaata
    24601 acaatttctt aatatataaa tttcttaaat attcctgcat cctttttctt ctattagaag
    24661 tttttggttg ttttgtttct cgaaaactga tttttatagc tcaaggaaaa gatactcttc
    24721 cttcttattc tggtattcta cttcaaattc aaaacgaaga tagaatcgtt tatgcttatt
    24781 ttacccgaaa cagctcccag ctcccgactt gctgttgttt ttcacggtca acatggaacc
    24841 ttgcagagta tgtcttatct tggagctaaa ctttcacaaa tgggtttttc cgttctattg
    24901 gttgaatatc ctggatatgg aaaagcaaaa cgttactcca gttctgaaag caatatttat
    24961 tcagacgccg atgctgccat aaattttgtg cagaagaatt tttctttttc gaaacaaaac
    25021 acgatcgcga tcggatactc tcttggaacg ggggttactg tagaaatggc tcgaaaaaat
    25081 ttagtttcca agatgatact tttcgcgcct tatacatcga ttccagatgt tgcttcttat
    25141 cgatacgttc ccatacttcc tcaaatcttg atttgggatc gatttaactc aatatcaaaa
    25201 tccaaagatc ttatattgcc cgtattgatc atccatggca aaaaagacgt agccgttcct
    25261 tactatatgg gggaggctct gagtaaaagt ttttccaatg caaaactcat aactctttct
    25321 aatgcaaatc attctctttt cggatctata actgaaactc actggaaact aatccgagat
    25381 tttatccaat gattatttta tgatttcccc aaagggttta atactttctt gaaaccgatc
    25441 ctaaatctac aaaatgattt acaacacttt caaaacttgt caaatttctt tggtttgaat
    25501 ttattttcga attatttact acgcggacgc atgaaaatag taccaagtta tttaacggcc
    25561 gaatttacga aaaaaatagc ggtacttaaa aaataccaca aattcgagat tatggcattt
    25621 taaagcaggg ccaaaatatt caaatttttg aaacaatcta acccaagtat tctattcatg
    25681 cgtccgagta gtaaagtttt ttaaaagggt aattgggata gaaaaatatt aggagaattg
    25741 aatatgaata tttttcccgg aaaaattaaa tacggttgtt tgtggggaat gttgattccg
    25801 ttttttgcat ccgtcgacgt tacggttctg cttttaaagg acgattatgg taagacgcat
    25861 acaatcgcgg actggctcgt tcttgcgggc aaacatattc ttttcttcgg cggaattctc
    25921 gtatagattc tcctcgcatt ggtctttggt ttgcgatcaa ggattcaaaa ccggtcgaaa
    25981 cgcttagaat cttttggccc gtcttgataa ttttaatcta ttggattcct ccaaatttgg
    26041 tccctggacc ggtggacgat tccattgtga caattgaagt cggaatctat cagatctatc
    26101 gttattttaa gatcagtaat tcttcaaaaa tacacgatcc aaccaatcta ttaaaatcta
    26161 aaataggcaa tccttacgtg ataaatccct attaaaataa catgagttag acgtaagaaa
    26221 aatctgggca aatccggccg ccacaggcag gcaagaccga gttctcggct atagtcaatc
    26281 aattgcatgc agaaaacatt atataatata tcgtctttgg tttcaattta gaacgcgatc
    26341 tatcgagcac ccatagaaac gagacgctga gtttgaggaa ggtttctgct gagtttcaaa
    26401 cacaatccag aaaactcagc aaatgcctct ctaagaatcg gcattcagga agcaatgcat
    26461 tgagttttac aaaaatgtgg gaactattac aaaaattgaa cgagattaaa actgcttgaa
    26521 cattcacaaa ttgccaaatg cgatctgtcg aacgacccat ggggagtgag acgctgagtt
    26581 tcacagagca accatagaag cgatgcattg agtttcacaa aaatgtagga actactacat
    26641 tttattaaaa atttcttaag aataacggcg taaaattctt cgaggttttg aagcaaactc
    26701 taaatccacg ttaaaataac gtgagtttga cgtaaggaac tcacgattct gaaaaaagtt
    26761 gaaacctgaa ttttatagat cgattcttta aatgtaggag ctatcacaat ttataaaata
    26821 gacgtttata acgactgaat ctgtcgtatt caagtgtggg aactctcaca aaacttttag
    26881 gtttgtctgt aaaatgatgt gggaactact acaaatcacg attttacgaa ccaattctaa
    26941 gattgtagga actactactt ttagaaaggt ttttcttaca ccgaactcac gttaaaatag
    27001 cttttcattc ttgtgatcac cgcaaaacac cggttttacg caaaattttg attgaacaac
    27061 tattcttttt gaattttaca gaagttccat taaacataaa aagagcccgg aatgtgggaa
    27121 ctcacaagaa ttaaattatg aaaagagcag tccaaaagac cgttgatcca caacgagacg
    27181 taatctgtgg aaactaccgc attttgtgaa gcttcaaaga agattgattt taaagtctat
    27241 tcagtcagaa ctacataatg gagtatctaa aactctacct aaacgaaacc ttgatcgtgg
    27301 taaccttgaa agttgtaatt taccttgtac tatacaaaaa agctctgttc tataatagag
    27361 ttttgcgaca aaatttaaga tacccatttt atagaaatcc ataaaaaaat tctaaataga
    27421 gttgttgaaa aattccatag tttcagatta ttagaactgc ctcaatcgac tatttcataa
    27481 aacagaaaca agatggagaa ttaattttta acaactctaa tattatattc gtacattaaa
    27541 atttactaca ttatgaattt ttcaaaaaat ttattattaa tcgcctttgg tggcgcaatt
    27601 ggtagcattt tccgctattt gttacaatac tggtttggaa acgttttagg ctattctctt
    27661 ccttggggaa ctttaactgc aaacttactt ggttcttttt taatcggagt tgtttatgca
    27721 atatccgatc gttttccact ctttgaccct caatggaagt ttttattggc ttctggtttt
    27781 tgcggaggat ttacgacatt ctccactttt tcctacgaaa cctttcaaat gttaaagtca
    27841 ggtcattaca ttttattttt aggatatatc tgtttgagtg tggttggtgg aattggtttt
    27901 gctttcgctg gagtttggat gataaaaaat ttttgataaa ccatgcataa cttcttaagt
    27961 tatacgaaat ataaattcaa ttaaacatcg ttatacgata ccaaaaaaca tttcttaaat
    28021 aatacctaat ttattcttaa tgagaacgat ataataaaat atccggcgtt ttgtgataaa
    28081 aattaacgtt attcagtttt atagaaatca gcaatgatcc catctaatac ttaagaccat
    28141 aaaattaaat caaatactag acacttaagt attcatcttt tattataaat tttagaatgt
    28201 ttttatttaa aaacttttta catccaataa atctcaagag aacttctata aaattgattt
    28261 taatttttgt tgatagtcgc caaacagcaa cttgatgcaa aaatctaatt ggataattat
    28321 ccttttaaaa ttttgtagag gctctcaata gatagataca gcaaatacac aaaatgaaaa
    28381 cttcaaataa ataaacacag caaatacaca aaatgaaaac tttaaataaa acaattagag
    28441 tgagtgttta tgaagaaaat attttgtatt tcgatttttc tttcgatgtt ttttcaaagt
    28501 tgtatgtctt ggccactttt aaccagtctc gcgggtttag cagctggcaa aagaggcggg
    28561 gattcatctt ttttccacct tctgttaggt aactccgatc cgactattac aagaatcgaa
    28621 ctcagttatc aagattcgtc tatcgcaaac ggtaccagta caaccctaga agttaccgca
    28681 atctttgata acggaacaaa tcagaatatt acggattcga catccatcgt ccccgattcc
    28741 caatccgttg taaccatcca aggtaacaga gtcagaggaa tcgcttctgg ttcttccatt
    28801 ataaaagcag aatataacgg cctgtactct gaacaaaaaa ttacagttac accagccact
    28861 cttaactcaa ttcaagttac gagtttagag tcaggtatac tacctaaagg tactaatcgt
    28921 caattctcag ccatcggtat cttttcggat ggttctcatc aggatatttc caacgatcca
    28981 ttgatcgttt ggtcctccag taatcctgat ttggttcaag tagatgattc agggttggcc
    29041 tcagggatca atttaggaac agctcatatt cgtgcatcct ttcaatcaaa acaaggggct
    29101 gaagaaatga ccgttggaga tgctgttctt tctcaaatcc aagtaacttc aaacaatccg
    29161 aacattcctc tcggaaaaaa acaaaaacta atagctacgg gaatctattc agataactct
    29221 aacagggata tttcctcttc tgttatctgg aattcttcta attccactat cgctaatatt
    29281 caaaacaacg gaatattaga aacagctgat actggtattg tcactatttc tgcttctagc
    29341 gagaatataa taggctccgt aaaactaatc gttactccag cagccttagt ttctatttct
    29401 gtttctccaa caaattctac agtagcaaaa ggtttacaag aaaactttaa ggctacaggg
    29461 atctttacag ataattcaaa ctcggatatt accgaccaag ttacttggga ttcttctaat
    29521 accgatattc tctcaatttc caatgcaagt gatagccacg ggttagcttc cacactcaac
    29581 caagggaatg ttaaagtcac tgcttccatc ggtggaatac aaggatccac tgattttaca
    29641 gttacacaag ctgctttgac ttcgatcgaa gtctctccag ttttaccttc cattgcaaaa
    29701 ggactaactc aaaagtttac tgcgatcggg atttttacgg ataattctaa aaaggatatt
    29761 acggatcaag tcacttggaa ttcttcttca gcaatcgtaa gcgtgtctaa cttagacgac
    29821 aataaaggtc tgggaaaagc tcacgctgtt ggagacacga ctattaccgc aaccttagga
    29881 aaagtttcag gtaaaacttg gcttactgta gttcctgcgg ttctcacttc tattcaaatc
    29941 aatcctgtaa atccttctct tgcaaaaggg ttaactcaaa aatttacggc tacagggatc
    30001 tactctgaca actctaacaa ggacatcact tccgctgtta cgtggttctc atccgattct
    30061 tcaatcgcga cgatttcaaa cgcccaaaaa aatcaaggaa acgcttacgg agcagctaca
    30121 ggagcaacgg atattaaagc cacattcgga aaagtaagta gtccggtttc tacgttatcc
    30181 gttacagctg caaaacttgt tgaaatccaa atcacaccgg ctgctgcttc caaagcaaaa
    30241 ggactcacag aaagatttaa ggctactggt atctttacgg acaactcaaa ttccgatatt
    30301 acaaatcaag ttacttggaa ttcctctaat acggatattc ttaccgtttc caacacaaac
    30361 gccaaacgcg gattaggttc cactttaaaa caaggaactg ttaaagttac cgcttctatg
    30421 ggtggaatcg aagattctgt agattttacc gtcacacagg cgactttgac ttcgatcgaa
    30481 gtctctccaa ctcgcgcttc gattgcaaaa ggaatgactc aaaaatttac ggctacaggt
    30541 atttttacgg atcattctaa gaagaacatt acagagcaag tcacctggaa gtcttcttcg
    30601 aaagcattaa gtatgttgaa tgcacctggt gaagaaggaa caggtaaggc gattgcagtt
    30661 ggaaacatta gtattactgc aaccttagaa aaactttccg ggaaaactga tattaccgtt
    30721 actcccgcag ttcttacttc aattcaaatc agtcctgtaa aacattgtct tgtcaaaggg
    30781 ttaacagaaa aattttctgc tacaggtatc tactctgata attccagcaa ggacatcact
    30841 tccgctgtta cgtggcattc gtccaacaac tctgttgcaa cgatctcaaa cacaaaaggt
    30901 taccaaggac aagctcacgg aaccggtaca ggaacagtgg atattaaagc gacattggga
    30961 aatgtaagca gccaggtttc caaattatcc gttaccgcag cggaacttat tgagattgta
    31021 ttaaatccca cttcatctca caaagccaag ggacttactg aaaattttaa agcgaccggc
    31081 gtatttacgg ataattcgac aaaagatatt accgaccagg ttacttggaa atcttccaat
    31141 acagcctacg caaaaatttc aaatgcaact ggaagtaaag gggttgttaa tgcactctcg
    31201 aagggaacga gccacatctc cgctacctta ggttcaattt caagtgcaaa tgcgacattc
    31261 caagttactc cggctaaagt agtttcgatc gaggtcattc cgaataacat atcttttgca
    31321 aaaggaaaca gttatcaatt caaagcaact ggaatctaca cggatcattc agaagcagac
    31381 attactgaac aggtaacctg gtcttcctcg aatccgaaaa tcgcatcagt agaaaacacc
    31441 ttcggatcag ctggtttggt taacacaacc aatattggaa gtacgaatat cactgcaaag
    31501 ttatccgata ccgtatcagg ttcttctgtt ttgaatgtca ctccagcgct tcttcgttac
    31561 atcatgataa ctccgagtta tgcaggtatt gagaaaggtt atacaaaaca attttcagcg
    31621 ataggcactt actcggatca atctaccaag gatttgactg aggatgtaac ttggttctcc
    31681 tccaatcctt ctagtgttgt aattgaaaac actcccggca aaaaaggtct cgcgttcgct
    31741 tctgaattag gagaacccga cattacggta ttctacgatc accacactca gagttcttat
    31801 actccagtta cggttacgga aagtggtata gtaaatatca ctattagtct ttcttccatt
    31861 tcgaaaacca aaggttcaac ccatcaattt aaagctaccg gaaagtttga gaatggtgcc
    31921 gaaatagatc tcactgaact tgtaacttgg agttcttcca atcctacggt ggtttctatt
    31981 agcaatgttg atgacgaaag aggtttggca actgctcttt ccgtaggttc ctccaaaata
    32041 tctgtagatt acaattctat cagtagctct atcgattttg aagtaactcc agaaatatta
    32101 gcctctatta aaacggagcc ataacatgaa aacattaaca atgtttacac attcgcaaaa
    32161 aacaaacaat gagttcgtga cctttcttta ttacgaattc attgagttat ttgaataacg
    32221 ccgattttat ggaaaaggag caactcaagt ttatcggtat gatttgtaac ctatcgacct
    32281 tgtgatcgtt tcttctttcc taacttttgt tcctaaaaac actccgcaga ttctgcggag
    32341 tgtttttaat taatcttaat agaattgttg aaaaattaat tctccatttg tttctatttt
    32401 atggaaatgg gcaattgaag cagttttgtt aatcggaact agggaatttt tcaacaactc
    32461 taatgtgaat ctgatataaa tttgtagtta gctaaagtat gtataacaca tgactttctt
    32521 cggtctgaaa gtcaaatatc cttaaaccat atatttttga gaaaatagaa aatttctatt
    32581 aaaattctta taactgctgt atctaaataa cgcgagttcg acgtaagaaa atctggacga
    32641 atctggctct cagccctggt caataaattg cataaaaaaa acgtaataca ataatcgtct
    32701 ttagtttcaa ttgattatag aacgagatcc gtcgaacgac cgatctcgcg acccgtctgg
    32761 agcgagattt gagtttagaa aagcgttttg ctgagttcaa atgcgacctg cagagcaacc
    32821 cagaaaactc aacgaatgtt tctctagaaa tggcattatg aaagtgagac tctgaatttg
    32881 aaagagtgtt ctgctaaatt cactcgcatc gatccctttc gtattactac ttggacatgt
    32941 aaaaagaata ctatgcttgt acttgtttca aaacttagaa tgtgaaattc tttaaaaaag
    33001 ccaacaattc taggttttgt acaactttgc taggatttct atatctttta aaaattactc
    33061 gttaattttt ggtaccattt tcatgcgttc gagtagtaaa attcttataa ctatctctaa
    33121 gtatcgttat gcgatactaa aagttatttc ttaaacaatc cttattcatc cttaactact
    33181 acatctaata cttaagacca taaaattaaa tcaaatacta gacacttaag tattcatctt
    33241 ttagaatata ctttgttttt ataaatttta aaatgttttt atttacaaac tttttacatc
    33301 caataaattt taagagaact tctataaaat tgatttttaa tttttgttga tagtcgccaa
    33361 acagcaactt gatgcaaaaa tctaattgga taattatcct ttttaaattt tgtaaaggct
    33421 ctcaataaat aaacacagca aatacacaaa atgaaaactt caaataaaac aattagaacg
    33481 agtgtttatg aagaaaatat tttgtatttc gatttttctt tcgatgtttt ttcaaggttg
    33541 tatgtcttgg ccacttttaa ccggtctggt aggattaacc gctggtaaaa aaagtaatgg
    33601 gctgtccttt ttccaccttc tgttaggtaa ctctaatccg actattacaa gaatcgaact
    33661 cagttatcaa gattcgtcta tcgcaaacgg taccagtaca accctagaag ttaccgcaat
    33721 ctttgataac ggaacaaatc agaatattac ggattcgaca tccatcgtcc ccgattccca
    33781 atccgttgta accatccaag gtaacagagt cagaggaatc gcttctggtt cttccattat
    33841 aaaagcagaa tataacggcc tgtactctga acaaaaaatt acagttacac cagccactct
    33901 taactcaatt caagttacga gtttagagtc aggtatacta cctaaaggta ctaatcgtca
    33961 attctcagcc atcggtatct tttcggatgg ttctcatcag gatatttcca acgatccatt
    34021 gatcgtttgg tcctccagta atcctgattt ggttcaagta gatgattcag ggttggcctc
    34081 agggatcaat ttaggaacag ctcatattcg tgcatccttt caatcaaaac aaggggctga
    34141 agaaatgacc gttggagatg ctgttctttc tcaaatccaa gtaacttcaa acaatccgaa
    34201 tattcctctc ggaaaaaaac aaaaactaat agctacggga atctattcag ataactctaa
    34261 cagggatatt tcctcttctg ttatctggaa ttcttctaat tccactatcg ctaatattca
    34321 aaacaacgga atattagaaa cagctgatac tggtattgtc actatttctg cttctagcga
    34381 gaatataata ggctccgtaa aactaatcgt tactccagca gccttagttt ctatttctgt
    34441 ttctccaaca aattctacag tagcaaaagg tttacaagaa aactttaagg ctacagggat
    34501 ctttacagat aattcaaact cggatattac cgaccaagtt acttgggatt cttctaatac
    34561 cgatattctc tcaatttcca atgcaagtga tagccacggg ttagcttcca cactcaacca
    34621 agggaatgtt aaagtcactg cttccatcgg tggaatacaa ggatccactg attttacagt
    34681 tacacaagct gctttgactt cgatcgaagt ctctccagtt ttaccttcca ttgcaaaagg
    34741 actaactcaa aagtttactg cgatcgggat ttttacggat aattctaaaa aggatattac
    34801 ggatcaagtc acttggaatt cttcttcagc natcgtaagc gtgtctaact tagacgacaa
    34861 taaaggtctg ggaaaagctc acgctgttgg agacacgact attaccgcaa ccttaggnaa
    34921 nataataggc tccgtaaaac taatcgttac tccagcagcc ttagtttcta tttctgtttc
    34981 tccaacaaat tctacagtag caaaaggntt annnnaaaan tttacggcta cagggatcta
    35041 ctctgacaac tctaacaagg acatcacttc cgctgttacg tggttctcat ccgattcttc
    35101 aatcgcgacg atttcaaacg cccaaaaaaa tcaaggaaac gcttacggag cagctacagg
    35161 agcaacggat attaaagcca cattcggaaa agtaagtagt ccggtttcta cgttatccgt
    35221 tacagctgca aaacttgttg aaatccaaat cacaccggct gctgcttcca aagcaaaagg
    35281 actcacagaa agattcaagg ctactggtat ctttacggac aactcaaatt ccgatattac
    35341 aaatcaggtt acttggaatt cctctaatac ggatattgct gaaattacaa ataccagtgg
    35401 aagtaaaggt attacaaaca cactcacccc aggatcgagt gaaatatccg cggccctcgg
    35461 ttcaatcaaa agttctaaag taattttaaa ggtaactccg gcacaattga tttccattgc
    35521 cgtaacacct ataaatccgt cagttgcaaa aggtctaata cgacaattta aagccaccgg
    35581 aacatatacg gatcattccg tacaagacgt gactgcccta gctacctggt cttcttccaa
    35641 tcccagaaaa gcaatggtta acaacgttac aggttcggtt acaacagtgg ctaccggaaa
    35701 tacaaatatt aaagcaacga tagactccat atccggctct tccgttttga atgtcactcc
    35761 tgcacttctt acttctatcg agataacacc gacgattaac tctatcactc acggtcttac
    35821 aaaacaattt aaagcgactg gtatcttttc agataaatct actcaaaatt tgactcagct
    35881 tgtaacttgg atttcttccg atccatctaa gattgagatc gaaaacactt ccggtaaaaa
    35941 aggtatagcg acagcctcta aattaggaag ttcgaatatt aaggccgtct acaaattcat
    36001 ccaaagctcc ccaattccga ttacagtcac tgacttaaaa ctgaaaagta taactatcag
    36061 tccttcctca agttcaatag ccaaaggatt gacccagcaa tttaaagcga tcggaacttt
    36121 tatagatggc tctgaacaag aaattacgaa tcttgtgacc tggtattctt ccaaatccga
    36181 cgttgcccct atcaataacg ctgccaatga aaaaggttta gcaaccgcac tttcaatagg
    36241 ttcttccgac atctatgcga tttacaattc tataagcagt aataaaataa attttaatgt
    36301 aagtgctgcc acgttagatt ccattaaaat caaccccgtc aataacaaca ttgcgaaagg
    36361 gcttacacaa caatatactg cgctcggtgt ttattcagat tccactattc aggacatcag
    36421 cgattcagtt acctggtcta gctccaattc ttcctcaatt agtatttcca attcgaccga
    36481 aaccaaggga aaagcgaccg ctttacagat tggaaacagc aaaatcactg cgacttacaa
    36541 ttccatttcg gaaaacatag acataaccgt cagcgcagca accctttctt cgatttcaat
    36601 atctcctatc aatacaaata taaacacaac cgtatcaaaa caattcttcg cggtgggaac
    36661 gtattcggat ggaaccaaag cggatttaac ttcttcggtt acatggtcca gctcaaatca
    36721 atctcaagca aaggtgagta acgcatctga aacgaaagga ttggttacag ggattgcttc
    36781 tggaaatcct accatcatag cgacctacgg ttcagtatct ggaaatacaa tcctcacagt
    36841 aaacaaaacg gacacgatag ctccgacggt tcaatccgta gtttccttat cacctactac
    36901 catccaagtt gtatattcag aatccataaa taataaggaa gcccttgatt tatccaatta
    36961 caaaataatt aatagttcca attttatagg acattgttca gataatacgg acttcaattc
    37021 caattctcaa accgcagatt tttctcttag tagtatcaaa ggaagtaaaa atacttttac
    37081 gatcacactt tcacattcac aaattttaaa caaatcatac acactcgtag tcaacaaaca
    37141 aggaattcac gatctttctt ccattccaaa ttctttaagt tgtccaaata actctgattt
    37201 tatgggaaaa gaacaactca aacttacaag tgcagtttgt aattccttaa accaagtgat
    37261 cgtttctttt tccaaacctt tatattctgg aaaggaagta acaaaatccg tggaatgttc
    37321 aaatccgtcc cagtgtgaat ccagatataa atttgcaggt gtgtcttcat tgggaagtat
    37381 tacgagcgtt agaattttag atggaaaggt atgcggtgga gcgccggcag actcctcgaa
    37441 aatatgttta actcactccc ttcttcaatc aggtggtcaa tatacgatca tcgccgcaaa
    37501 tgatttaaac ggagacggct ttgacaacaa atcctgggga gcaattcgag attcactcga
    37561 tcaagaaaac ctacaacctt ctccaaaaga tagaatcaac tttataggtt gcggaaattc
    37621 ccctctcaac tttatggatg gcccaatcgt gtcagatcct tttggagacg gttccgactt
    37681 cggctctctt gtagattaca acaatcaaat ctatctagga ccgaacgtaa aaggaaacca
    37741 agcaactcga ttccattatg acggaacttt tccggaatct attttctttt cttttaccaa
    37801 agatataaat gccactaacc gtgcttcctc aagagatgga ggtatcccgg ttccgaatta
    37861 cgttacgatc ggtcataccg gttgtactct caatactgca gacattacta ctggatgtgg
    37921 tccggataac gaaaatggac ggggggtttt tgccaccgga tcattaaaca aaaaatctca
    37981 tatttttata gcaggttcaa aaccaaagag attcaactat ctctattatt cctcagatac
    38041 cgatacaaat cttgatttta aatatatcga tatgggagaa attactggat tggcaactgc
    38101 aggaacttca tctatcgcag ttctagacga taggatccat gtgggttttg caaaaagaaa
    38161 tcaaaatcta aacgcacctg atttcggtaa aatcaccttt aatacatccg agcaaaatag
    38221 atgtgcagcc ggaaacaact gtgaagcctc cgacggatac cgcggtaatc gttttagaat
    38281 cgatagaatg ccttactttg gcggcggctc cgtggatgca gtcaattata gaacttataa
    38341 atctgataac tcctcgatca actggggtta ttatgtggga atagattctc tattcgtttt
    38401 taaagaaaaa ctttacgccg caaacggagg atttccaaat tcactacata atggaagtat
    38461 aatacactct accagtgcaa atcctagtcc ttgtgaggaa atcaatcgtt gttccaattg
    38521 gaaagacaca gcacctagat ccaatccgaa gtggcataac tctcctcata acaattggtt
    38581 ttcactggag cttacaaagt atcggaattt aattccggcg gataaagcat tctctcaatt
    38641 cgcagaattt aacggaagat tgtatgtaac aagaacgatc tgcgtaacga aagaagatca
    38701 ctccggactc agacaaagtt tacaaactgt ggaaggttgt acggacggaa gttatacaaa
    38761 tcgaagaccc caactttgga aatgtgatcc gactctaacc ggcgatacaa caacctgcga
    38821 agcagaagat tggtctttag taggagatga cggaaccgga tttacaaact ttggagacca
    38881 ttccaatcac agtatgacga tgatggttgc aagtggatct tatctctaca taggttttga
    38941 taacgaaaac ggaattcaaa tctggagaac aaatcttgaa aatcctggaa gttcatcaca
    39001 cgactgggag cctataggaa taggtggatt aagagacgtt accaatcgtc aaatttattc
    39061 ggctatatcc ggaatgaatt ttggcgtaaa tttcgtatat ataagcgtag gaaacaaaaa
    39121 taaaccggtc aaaatttaca gacaacagaa tcaataatat gcaaaattca ttaagaatca
    39181 tcgtgacgat aatggcttgt atgtttaccg gattaatctc ctgtaaaata aacgaaaatt
    39241 cagaaaggct tatattcgat caaagcgaac aaaacggaac agttcgtctt cagactttcg
    39301 ttcacggaaa aatcagtcct gaaaaaaata ttcaaaatta tgaatttacc ataaaccaat
    39361 ccgaaaacgt ccgtggaaac atacaagtcg attccacgga tccggatcta aaggttgaac
    39421 taattaaaaa aggatttctt tttgactcaa agaaagaatg tacaaataca aatttaggaa
    39481 atacatactc ttgtaaaatc gaaaatcaat tattggaaaa aggcagatat actgcagccg
    39541 tttataaaaa cacgaatacg aaaaaatcag attttaatct ttttatagga atattcggga
    39601 agggttatat aaatgtcaaa gcaacatcca attattagga tcttcataac atttttgatt
    39661 ttaagtttac ttaccgcttg tcaaaacgta caagtaagtt tcgcacaaaa accaccaaaa
    39721 tcgtgtatgc cgcctatact gagaagacag tgtaaaaacg atttggaaga aagggccaga
    39781 ctcaacgcac aaccgcctaa ggttcatgtc gtttctcaat ccttttattt ttggggaatg
    39841 attccgaaaa aacaccacgt caatgtaagt gactattgta caaacgagat caaagaaata
    39901 cgtcaatatt ccacgttttt agattctctt tatgaacaat tgactctcgg aatttatact
    39961 cctagaacct taaatctaac ttgttataac tgagttaaaa ctatgagact ttttaaaata
    40021 ttattttttg ctttaataac gttaacaatg attaactgtt acaatactac attacaaatc
    40081 catgataaaa agtattcgat tgctgccgag tccgaacctg aacaaaccta caaacaagga
    40141 ggtttgttat taggtttgat aaacacattt gatactccgg aagttcaatg tcccgaagga
    40201 aaaccagaaa ttctaatttc aagaaacttc tgggacaatt tgatccattg gataatcggc
    40261 ggaatatata ctcaaagaac cgtacaaata ttctgcaaaa aagaaactac caatcaagta
    40321 aatcaagaag gtcccggata aaagccggga ttccaagcga cctcccaata aaatccttcc
    40381 ggatcttgga agtaaccgga gtaacctccc caaaaaactt cctgaggtcg cttaacaatt
    40441 ttggcaccta ctttttccgc ctttgcgatt acttgatcca cttcttcttt agattgtcca
    40501 ttgtaagcaa tggtaaaacc tctaaaaccg ttaccttctg cggaaacacc cgcgtctgcg
    40561 gcaagttctt cccaaggata caaagcgagc caagttccgt ttaacgtaaa gaaggcgaca
    40621 tttccttcaa atttcatttt aggaaaccca agaccttgtt cgtaaaaatg aaccgctttt
    40681 tttaggtccc tcactccgag agtaatcaaa ttcattcttg gttgcatggg actcagattt
    40741 cagaaatcga aaggatcgaa aagtaaaatt caatttattt gaaaagaatt ctaccgtttc
    40801 ataaattcta tggtttcact gatgactaat aaaggaatat ctactgatct ttatcaaatt
    40861 gaagactgta aatttttatt acaaaaccct attggcacaa atcctggaat gttttatttt
    40921 gagtttgtcc caaaacctca aaaaatttta cacgataatt ttttagaaat ttttaataaa
    40981 atgcagtcgt tcctataaat taagttgcat ttagcaattt gtgaattttc gagtagttct
    41041 aagtcgttaa attctcgtag ttcccacatt ggacggtttt gggacaagct tctttatagt
    41101 tctaagtaat atttcatact caaacggact atagtgataa aaatttttgg tattctctaa
    41161 ctttgcatcg aattcaaatt agagttgttg aaaaattcca taatggggat caacaaaatt
    41221 acttcaattg tccatttcaa ttcaacagaa acggatagag aatttatttt tcaacaactc
    41281 tatccttaaa aaataaaatt tcaaaatctt gaatgtaagt ttgaacgcaa cctacaaagc
    41341 aaaactttga gttcaaagtt actagaaatt atcttaaaaa tattttaaaa ttcggcattt
    41401 taaacaaaga taaagtattt ttgagttaga ttctaagttg tccaaacggt aatttaaagg
    41461 aaacgagaac gttcaaatta ttttcaaaac aatttttatc tttttagacc gtatcttgct
    41521 tttacgagat gaatgttttt ttccatttcg gcccagagag attccttatt gggatggaag
    41581 gaagcaaaaa caccttgacg gatcaaatct acaatttcat ccaaagagaa atctaagaat
    41641 ctccaaagtt tataatattc gtatgtaaga tttacattga atatctcagg atcgtccgta
    41701 ttgatactca gaggaagacc ctgatcgtaa taataacgaa ctggatggtt ttgttctttt
    41761 ctaacgtatt taccagtaaa tacgttagac gtcacacaaa tctcgattgg aatatgattc
    41821 tccctaagat actttactaa ctcgggatct tggatcgcag aagttccgtg tccaatcctc
    41881 tccgctttga gaagttccac cgcctcccaa attgcccaag gaccatcgtc ttctccggaa
    41941 tgcgccacca ctctgagccc cgcttccctc gctttttgaa aaaccccttg ataatccctg
    42001 gcgggtccca taagttccgc gcctccaaga ccaattccaa tcacttccgg atgtctcagc
    42061 tttagaaccc gatctagatt tttcatcgca ttttctggcc caaaggatct ggaaacatca
    42121 actaatagac gtatgacgat accgtcgttt tctttttctt ctcgaattcg attgactaaa
    42181 aaatcgatca tttcttcaaa atcaagaccg ttctgaataa acttagaagg tgcaaaaaaa
    42241 acttccgtat aaaggatgtt attcgctctc atgtattccg cgagactttc tataaaaaat
    42301 gagaagtcag aaggttcttt aacaagcgac tgaataaaaa agaatacctg aatgaaactg
    42361 tttaaatcct taaaattgaa tttagcttca aactcttcat ccgttacatt aattccattt
    42421 ttagccatca atcttttcat cgtgtcctta ttaacacacg cctcaaggtg gagatgaatt
    42481 tccgttttag gaagttctcg taggaaatta attacgtctt gatcgtccgg tttttcctta
    42541 gaaagatctc cggacggaaa aaggcctttg agtggaaccg gagtttcctg agaaatccca
    42601 gttgtaggaa ctcctaagat ccaagaaggc ggatctagga cctcaagttc catgagaccg
    42661 actctttcgt ttaagagttc gttgatttgt ttatcaaaag aaatttgtaa ggaagaagaa
    42721 taaggtcggt ccgcaggaag tctagacttc aagcggttca gttcggtcac gtctcgatcg
    42781 atgatccgaa ttctatctaa aatctcttga aaagttaaag ccactaaggc aatatatatt
    42841 ttctaggaaa agatttcaat tctgattcaa gtatcaaagt ttgaatgacc taagaaccaa
    42901 atgaccccta acctttccac tttgctccaa aatcaatccg atctttcctg aaaacccaat
    42961 gtttcgttca aaaatgttcc atccatcaaa attcaacaga actgattcta cttaaaacta
    43021 cataataaag tacccaatcc aatagtttac acttcaatca tatgaattaa cgaaagaaaa
    43081 tctggacgaa tccgacatta ccggaccgcg ctttcagctc agtgaatcaa ttacatgaaa
    43141 gaaatgtaat gcgatatttc gtcttgaatt acagttgatt atagaacaca atccttagag
    43201 aaccataacc aacctacaag tttaagagga ttttagaatc aaaattgaat tcagcagaac
    43261 gctcttttaa actaaagcgt ctcgcttcta tggtcgctcg acagatcgcg ttgtgggaac
    43321 taaatttcac agaggctttg tcgtaattcc gacagattaa tcttgagata caacacttgt
    43381 gaggttggtt atggtagagg gcattttgcc aagtttccta cgtttcaatc tctttcgcat
    43441 tggattataa tcactactcg gacgcatgaa aacaatagaa accagttcag tctgttttgt
    43501 caaaaattta ctaaatgact ataatatatt tttataatat ttttgttttt actgatttct
    43561 aatcattact cagaactgta taaataacgt gagttcgacg taagaaaacg agaaagaatt
    43621 ttctaaaagt ataagtccct ctaattttag aatttgttcg taaaatcgtg atctactgga
    43681 atttccacat cgttttacaa acgaacctaa attttgtgtg agtttcccac acttgaatac
    43741 aacagattca attgttataa acttctattt tataaatttt agtagttctc acattttagg
    43801 aatcgatccg caaagctcag atcctaactt ttttagaaaa atgaaccatg gattccttac
    43861 gtcgaattca cgttcaataa gttctcaata ttttttacat cgaaacagaa ctttgtaata
    43921 aaaatctacc gcactcaaat tttataggaa tcaatagaac atctttcatt ttgaatagaa
    43981 ttggtccttt ggatttcaaa attcaatcac aaggaacgat ttaaaaaact gtataaaaaa
    44041 cttaatgatt tcattttgtt aaaaacttgc caaataactg taacagtttt ttctaatgtt
    44101 ttggacaaac ttttagaaaa cttctataaa atagattttt aatttttata aagaccacaa
    44161 aacaaaaaaa tataattgaa caaagattct ttttagactt tatagacgtt tccttgagca
    44221 aaatggagat catatgaact tagaaaaatg gaaacaatct ggagaatatt tttcttatca
    44281 aaactggaaa atttttttaa aagaagaagg taaaggtgaa aatatacttt tgatccatgg
    44341 atttccgacc gcgtcttttg attgggaaaa aatctggcga ccactttcta aaaatagaag
    44401 agtcatcgct ctggacatgt taggattcgg attttcatcc aaacctaaaa ttgattattc
    44461 aattttttta caagcggata taatcgaaaa attattaagc gacaaaggaa tcttagaaac
    44521 caaaattctc gctcatgatt taggagatac ggtaacacag gaattactcg cacgttttat
    44581 agatagaaag aattcgggaa aaaaaggact gaatattcaa gcgatcactt tacttaacgg
    44641 aggaattttt ccggaatctc atagacccaa gttcatacaa aaactattac atagtccttt
    44701 gggatggatt ctttccgaat ttatgaatcg caagtctttt caaaaaagtt tttcctctgt
    44761 tttcggagta aatacaaaac cgagtctaga agaattagat caattctggg agttagtttc
    44821 ttttgatggt ggagaaaaaa ttgcctataa gttgattcga tatatacaag agagaaaaat
    44881 aaaccggtca cgttgggtaa atgttttact caattctcca atcccaattc gaatgattaa
    44941 tggtatagaa gatccgataa gcggtacgaa tattgtaaaa cgatataaag aactcgttcc
    45001 ttcggcagac atagtagaac tttcaagaat tgggcactac cctcaagtgg aagctccgga
    45061 ccaagtacta aaatccattc tataaaaatt ggatcttctt tgtttttaaa atattatcat
    45121 tcagaactat ataacaatgc acaaaatttt gttttaaact ggaatttatt ttaaaattta
    45181 cgacatttat tatatagaaa ctagtaaaga taggatcacc aaacttgaca aaagaatttt
    45241 gtactcagtt atcaacccga tatttttgat aaaataacag gaatttaaac aaaaccgttt
    45301 agcaaaactt agggttcatc gatcttatga tttgcaattt tttgacttag ggatttcctt
    45361 gaaaaaaaaa ataatcaaag attttgatgg aatcgtgaaa caaaaagact tcattttaaa
    45421 tctctttgac tttattatac tatcatgacc aaatcgagtt acggtaatcc tagatttttc
    45481 gatttcgtat atgacgaatt tttaaccggc gcagacggtt ctatctttcc gtatcaagaa
    45541 ggtgatcttt tcaattccct aacaagagaa aatatattag aactattaga aatcaccgga
    45601 attcttcctg aaatccgaaa gaaaggctat accaaagttc aacttgaaat ttcaggtatg
    45661 ggagaagatt ttcaaagact cgttttaatt tccgataagg aaattttatt acatcttcgt
    45721 ttaagcattc aagaatatag attagaaatc aacgactact tcttcaaaga gaagtatctg
    45781 atcataaatt ggttacaaac acgtcatccg aaatctcaaa ctatggataa aagtagattg
    45841 tatcccggac aagacgtccc tggccttgga atttttcacc agatttcaga ctttataggt
    45901 tttttaattt tatctctcag attaaacggc tcggtaattc gacctgaata ctttcacgat
    45961 gcagtactct tttctaaaaa atttagattt ttaactcccg aatcacaggc cctatttatc
    46021 gcactcagaa gggatttcaa aaatcaatcc attcgcggaa tttccaccga tcttcattct
    46081 ggtaaaatcc aaaatcataa agacattcta aaatggaagg ccgtcgaaat gattctattt
    46141 ttagaaaaga ctttaaactc ctttgtattc aataaaaaat tcgacaagaa agtagccaaa
    46201 atcttagata cgatcaaact caacatcatt gaaccttagt taggcgaaag ttttgaattt
    46261 tgcttttaac aaacaaaaaa taaattgatg gcaaaaatta atattcggga tgttaggtga
    46321 tgttatcaca acttggtttt acgattctac acagaaaagg atttacgtcg agttcaagtt
    46381 acacaaccga acgttcatct cttgattttt taatcaataa aaagtctttg ctaaataaac
    46441 tagacaaaga aggtgatttt atgggttgtt ttgtgaaaga gtttgataac ttagatattt
    46501 ataaagaatt attactttta caactcccta aaactgactc tggacgatct ttaatttata
    46561 tttgtcctga atgtggagat ataagttgtg gtgcatatgc ttgcaagatt acatttgata
    46621 gttcaaaata tatatggagt gattttgcat atgaaaatgg ttatgaagag ccatatttgt
    46681 aatattcttt taaaaatttc aaagaaaaat tctttaacgt gagtttggcg aacgagaaag
    46741 aattttctaa aagtatgagt tcctacaatt ttagaattta ttcgtaaaat cgtgatttgt
    46801 gatagttccc acagattaag tctcttaaaa taaaatatac atctttgaat agttcttttc
    46861 gcgattataa attgtgaaag ttcccacatt ttaggaatcg atctacaaag ctcagatcct
    46921 aactttttta gaaaaatgaa tcatgaccga actcgcatta tttataactt tagtaatctt
    46981 agttaaagtt tcgtgtttgt tatcagataa taaaaaatcc cgaatccgtc tattgaatgg
    47041 attaaagacg gagcaattac tatcttcaat caaaccaata aacactttca ttaatttatc
    47101 agtatatgga aaaatactca gattgtctgt aaatgtttct cttgtaattt ttttatacaa
    47161 caaaatacct tttaaacatc ggttttcttc agctactcca aaagtaatgc ctagttagct
    47221 tgtttcaaaa tttagaatgt aggatctact tcaaaaagcc aatcattccg agttagatgc
    47281 aatttttgaa aatttataca tctttagtaa aatcgatcgt ttatttttag tactattttc
    47341 atacatccga gtaataatca ggtcacagaa atttatttcc catgtaatct aaacgtaaaa
    47401 aaaacgaata gtattttgaa tattctaaaa ccgaaggagt tactattatg ggaactggtt
    47461 tcgtgaataa caagatcaaa acagaacgaa aactggaagt tcggatcgcc gaaaaccaat
    47521 tagaaataga acgaactctt gcacttcgtt atgaagtttt caatctcgaa ttgggagaag
    47581 gacttcctca atccgctgca actcgtaaag atagggacga atatgatctt ttctgcgacc
    47641 atttgatcgt aatcgataag aaccaagaaa acaaaattgt aggaacttat cgaattttaa
    47701 gaagatccgt agcaaaacaa aatttaggtt tttattcaga taacgaattt gacattacaa
    47761 aaatttacga attggatgca gaaaccgcag agatcggaag aagttgtgtt catccagaat
    47821 atagagacgg ttctgtgatc tctatgcttt gggcgggact cggagcgtat atgcaaaaat
    47881 ataacgttag ataccttttt ggatgtggct ctatacatca aacagatgta caatctgcaa
    47941 acgaaattta tgcatatcta aaagataaga acgctctcgt tggaaaagaa tttgatataa
    48001 caccacttcc aaattttgaa atttctggtt tcgatcctaa ctatcaacca gacgatatga
    48061 aagcagttca taaaagagtt cctgcattaa ttaaaggtta tctcagggcg ggagctcaaa
    48121 tttgtggaac tccggcattg gataaagttt ttaaaaccat agattttttt atactattcg
    48181 atattcgaga tatagaatcc aaatatggaa aacgttttct agattaaaca actctccgga
    48241 acaccttgac gggagttctg gagttttatt agtatctttt taagcatttg ctttgtagat
    48301 cccttctcaa tgaaacaaaa tgaaatagac tttcaacatc ctagcattcg ggatcaaatt
    48361 cgattttact ctttagttac gatttctgga attctgatga tcgtctctta tcaatttgga
    48421 ctctcttctt attatttagg ctggtttgca ttttttatca gtgcgttttc cgtcgcggga
    48481 aatgacgcag tacaaaccgt aggaactttt atagaaagta aaaaaaacgt tcattggatt
    48541 tcaaagttag tcgtcttagg tggaaccgtg atcgttattt ttttagtcgc ttggatctgg
    48601 aacgatgctc agattcattt tggtcgattg gaaaattttc cagaggttcg acgatttaat
    48661 ctgatacaac ttttagctcc tttgatttta gtagtgatta ctagattaaa atctcctatc
    48721 tccactactt ttttgatctt aggacttttt ggtggaagta atatcgaaaa aatgctgact
    48781 aaatcatttt ttggttatgg aatcgcgttt ggtatcgcga tactcgtctg gggaattctg
    48841 gtaaaagtcg atcctaaaga atataaagaa gatcatgttc ccgatcttaa aagtgaaaaa
    48901 cgttgggcgc tttttcagtg gttatctacg atttatcttt gggtcgcatg gctacgacaa
    48961 gacgcagcca atattgtagt ttatttacct agacaacttt ctattttaga attcatcctc
    49021 gcaatggtta tgttagttgc tgctctggga atcattcttt acacaaatgg aggaaccatt
    49081 caagaactcg taactgaaaa atcggatatt caatggtcca aagcagcaac aatcgtggat
    49141 ttagtttatg gaacaattct aatcgtattt tacgaatgga gtaaaatgcc catgtcaact
    49201 acttgggtat ttttaggaat gttagcagga agagaaatca ttcttaattt tatgacgttt
    49261 agagatcttc cttatttgga aacgtttcga aaagtaggaa aagacgtatt gtttgcttcg
    49321 atgggaatcg cggtcagcgt ttttattttt attttagctt ctcaaattta tcccgatacg
    49381 acttcagatt ttttaaagta ggtcctaaaa acttttgtaa aaaaataagt aagcttctta
    49441 acttaaatca caatagaaac atatactttt taaaaataaa tcgcctacac tccccaacaa
    49501 gtatttaaaa aaaatcttat aatagaattc tttaattttc taaaaacctc tgaaaaagat
    49561 tgtcatcttt agactttaca aaagtgcacc tcataaaagt taatttttac gtaaaaacct
    49621 taagaacttg tctcaaaaca ccagaatgta ggaactccta ggtgagttta aaacaataaa
    49681 gtttatctga aactgtcaaa ggtgtgggaa ctcccacaaa tcgtagattt catagttaaa
    49741 ctttgaaaat tgtgggaact actataagat ataaaagaat caccgtccaa tcagattttt
    49801 ggacaaaaca gttattttac gaccatcatt aaaatttaaa ttccatttta gcactgagtt
    49861 gttcggctga gaaagacttt tctaaaagta tgagttccta caatttcaga atttatttgt
    49921 aaaatcgtgg tttgcagtag ttcccacatt taaggaatcg atctataaag ctcagatttc
    49981 aacttttttc agaatcatga gtttctcaac gccgaacttc acgttaaaaa atattctttc
    50041 gagaaaagag ttcccacatt tttagaatta actgtaaatt cccaaatttg cagtagttcc
    50101 tacattttac taaaaacttt gcgataagga tgcgaagcaa gcagccgcca tataactttt
    50161 tccgtaaaaa aagttaggtc tttttcgcgt aacaagcccg gtcttatctt tttttatttt
    50221 gaatgaaatt aaaacccgag cagaaaccgt cctgccctct tgatctacaa acgcgttata
    50281 atttcacatc ttgaaattag acatttaaag aatcaaaata ttataattta cttaactcaa
    50341 atcgaatgtt tttaggatct taagaaaaac actacggttt caatccaaaa gattataacg
    50401 cagaatacag taaatcgcac gaaagccgtc tttccacccg atcttttttc cttctgcgta
    50461 agttctaccg taataagaaa tacctacttc aaaaatccga acgtccggaa tttttgcaac
    50521 cttcgccgtg atttccggtt caaacccaaa acgattttcc ttaatatcaa tggactgaat
    50581 gatttctcga cgaaacgcct tataacaagt ttccatatcc gttaagttga tattcgtaaa
    50641 catgttggaa agagtagtta acaccatgtt tcctagacga tgccagtaat agacaactct
    50701 atgtggacga cctcccaaaa acctgcttcc aaaaacaaca tccgccttac ctttgtaaat
    50761 cggatcgatc acttctggaa tttcaaacgg atcgtattct aaatcagcgt cttgaacgat
    50821 aacaatgtcc cccgttgccg ctttaaatcc agttcttaat gcagcccctt ttccctgatt
    50881 gatttcgtga aagataatct gattggccag ctttttaaaa gcgggagttt gaagtaaatc
    50941 cctcgttcca tctttggaac aatcgtctac aagaataatt tccttatttt tgatcggaac
    51001 ttttttcaca gtttccagaa tattacgaat cgtatttttt tcattataac aaggaatgac
    51061 gatggaaact ttcatactta ccccaaacca gtaatttcag ccattcgaaa atctcgaatg
    51121 atcgcgtcgg ctcgtgctat tattttttct aaagcgattc cgaaaaccaa attctgatag
    51181 gattcagcgg ctttcgggaa ttctttctca tcaattttga cagaaagagt ttgggagatt
    51241 ctctttttat cgatacattc acgagcagaa gttataattc ctttcagagc aatacaaact
    51301 tctttcaaaa gattttggcc gtctttttcc atcgcacttt gatttccatt agcgtctaac
    51361 aaagctttaa cgtgctcacc aattcgaatc gagggcaaac cccttctact aattcccatt
    51421 ctttcaacga ttgcaatcat atctttgaag atagaaaact caggcgtccc tttaaagata
    51481 taagtcaaag caggtagttc ggtttcggta aaggaaagaa tagctccgta aaaataacgg
    51541 atctcaggtt tagccaaagg atgaaaatca attttttggt attttttgag ttttgcttcc
    51601 tgctcttcca agatcttatt gatcgtatct cctttagcgg cttgtttctt atcttctatt
    51661 tctttctgtt tggcttttaa ggtttctaaa aattgaatct catccttaag gaatagagaa
    51721 agatttcctt tttgttgaag aatcatggta agtctagatt caaatgcttt cagatcgaaa
    51781 gcttttggat tcttttttga attttcagaa tattccgtcc tcagtttatc aagaacggct
    51841 ttaatttcgg agctttgtaa gggttccata ggagttatct cctattcagt atcgacccaa
    51901 ctttccaaag agataagtaa agaagaaata tcttccgaac aataaagaag cgctgttcta
    51961 gaatctcgaa acatttgttg ctgattgtat ggaagttgtt tgatgtgatt atcatttttg
    52021 gtgtttaaaa cgttcaaagc gcttaaaacc atctttttaa gtttttgaac caacccgagc
    52081 atcagctcct gcatctccca aagagtcact agtttgagtt tttcagcatc cgtattttta
    52141 gattgaagaa tctgcttttt ggaagactca aatttagccg tgtagtagtt gactgatcta
    52201 ggataagtgg tcagttcttt atggtaattt actaaccgat ccagcttttg aaaaaattcg
    52261 atgtcaaact cccgatttaa gtttcctatg atgtttttat tttcggaagg atcgccagtg
    52321 atttcgaaaa ttttcgaatt ttgaagatta ttcaaaacag aatgaattct ttctttaagt
    52381 ttagtaagtt cagagatttt tttctcgata acgtttccgt ctcctagaga agcagaagaa
    52441 ccgtattcca tttttaacaa agaatcacct gagtcgtgtt tggtggaaag agcggggcca
    52501 tccataatat tgagatccat ttgactcaaa tccaaatcag cattagaaac gcctctggct
    52561 ttacgatgat ccctttgaaa aatcggtttt ggaatcgctc cttcgttagt agtttgagaa
    52621 gaactcggtt ttggaatttt tgcagaagac tgctcttggg ttttagacat gatttcttgc
    52681 agagaagaaa tttttttcgc cgtagaagga tccagtgaag gtaaaacttg tctaacggga
    52741 gcacgcgaaa cttgtttgtg tttttgtgct tcattaggag attctaaagc aatcctcacg
    52801 aattccaatc ttctagtgtc tcgattgaaa cgaagggcaa aacgatttcc ttgtttgtct
    52861 ataaatttct gattgagttg acccaaagaa agtgtgttag gatctacaga agagatagaa
    52921 tctacgacga tatattcaaa tttgtttaac attaacaatc ttcctcaaag acggttccat
    52981 tattaagttg aaaaaaattt tcagaaccga atacgtcgtg tttgtcgaac aaaatgggaa
    53041 atgactttaa tccaatacct aagtaaaaat ccaaatacac gttatgcaaa atatcttcca
    53101 ttaacaaatc aaatgaacgg aaactatgga aacaataatt aaaaatctgt aaataagaac
    53161 ttttttgaat gacgaacgag gtagaaactt tttctctttc gatcgacaaa aaacacctcc
    53221 ccgacttttc aaagtcatga agaagtaaaa ttcccaactc agcaagttcg gaaagattta
    53281 cttcctcttc ttgaagacgg gaaaaaaagt ttcgatccaa tgaaacagtc aaaaaaatat
    53341 ttctagagta atcttgcatc atatcgatcc tccttaccaa aacggttccg aaaaccgttc
    53401 gaaaggattt atttctgagc actacagaat aaagttgtaa ggatttccgc ttctaagcgg
    53461 cgatcttagc gcaaataaat tcaagatggc catgatgcgt tctagatatt ataaatcgga
    53521 actaagagct tgccccaaaa cctcaaagaa ttttacgcga taatttcttt agaaattttt
    53581 aatagaatgc agtagttcct acaaattagg tcacatttgg caatttggga actttcaaac
    53641 agttctaatg ttgttaaatt ttcgtagtag ctcccacact tttgtaaaac tcaatttcac
    53701 ggtcgtttga aaaactcagc gtctcgcttc tataggcgct cgaagtaact cacctctatg
    53761 gatctgtgtt taggatttgg gacaaacttt agtacaaaga agtatgaaaa tgatactatg
    53821 agttttcaaa agttagaaat aggatctact tcaaaaaaag atataagata acgatctgta
    53881 agaactttta catttttgca agatccaaca ctcactttca aaagccttcg tggtaaatgt
    53941 gggaactcac attgaaaaag aaaggttcac aacataaccg cttaaagaga cgtaatctgt
    54001 gggaactacc acgtttttaa ggttttaaga aagagtctaa gaagaattca tttgacagag
    54061 gctaaggtac agaaaacctg taaaaactca ttcaattagg aagtgtaagc cttggctaat
    54121 atcaagtctt cagaaaagga cattcgaaga acaaagcgta gaaatgcggc taattcccag
    54181 aaccggtcca ggctcagaac tcaggctaaa aaagttctaa aagccatcaa agagaaagac
    54241 caaaaagcgg caatgactct ttttatagag tatacctctc ttttggacaa agctgcaaaa
    54301 acaaacttaa tccattctaa aaacgcagat agaaaaaaaa gtagaatggc caaaagactc
    54361 aactcttcag cagcttaaaa caacggaata taaagggcga ttagctcagc tggtagagcg
    54421 cctgccttac aagcaggatg tcggcagttc gatcctgtca tcgcccataa tccttttccg
    54481 gagcaactca aacctctatg aatacaaaaa ttcccgtatt caatcatccg gatttaatgg
    54541 tctctgtttc cggaatccga ggaatcattc ccactggact ttctcccgag gtaatcttta
    54601 attcactacg cgccttcgga acttggatca aaggttccaa aatcgtaatt ggccgggact
    54661 ctagaccttc cggatcttac ctcgaaaaca tcgctctggg tctaatgcaa gcaatgggaa
    54721 aagaagtatt acaacttgga attgttccaa ctcccacagt aaaagcggtg gtcaatctat
    54781 ccaaagcggg aggtggaatt atgatcagcg cctctcacaa tccaattatc tggaatgcgt
    54841 ttaaatttat aggaccaggc ggttttttta caaatgcatc cgacctagaa caaatactag
    54901 aaacggttca aaatcaatcc tataaaccaa tacaatacaa accttcttct aaaatcgttt
    54961 tcggaacaga atggtccgaa aaacacatcg agtcagtcct caaacgagtc gacgtaaact
    55021 caattcgaaa gaaaaaatat aaggttctta tagactcagt aaacggagcc ggaagttatt
    55081 tagttcctga acttctgaaa aaactaggat gtaaaccaat tcttttacac tgcgttccgg
    55141 atgggacctt ccccagacct ccagaaccaa ctccggaagc actcaaacaa acttctcgta
    55201 aaatgaaatc ctccggagct gatataggat tcgctctgga ccccgacgca gatcgtctcg
    55261 tagttctcac tcctaaaaaa ggtgcaatct ccgaagaata tactcttcca ctgagttttc
    55321 tttctctaac tttggaaaaa attcctaaaa aggcaaacat aaccgtaaat ctttctacaa
    55381 gttttatcaa cgaatttgta gccggacaaa acggagttcc tatatttcgt tctaaagtag
    55441 gagaagcaaa tgtagtttcc gaaatgctcc gtcaaaaatc gattttcgga ggagaaggaa
    55501 atggtggagt catcgaccca acaattgcat cctttggaag agattctctt tccggaattg
    55561 cacatatctt aaacgttatg gctgcgaccg gaaaaaagat cgattctatc gtagaagaac
    55621 ttcctgcaat ttatatgcaa aaaacgagtt ttaaaatcgc aggtaaaaat cttcaggaca
    55681 tctattctaa attccgtgga gaattttcta ccttctccga agaaacaata gacggacttc
    55741 gtttaacttc cgaagattct tggattcata ttcgtccttc taatacagaa ccaatcattc
    55801 gaattatagg cgaagcgagg actaaaaaag acctcaattc tctgctggac cgcgcaggaa
    55861 gactcatgga gaatgcctga atatgtgtgg aatcgtcggt tatgcaggta aaaaaaacgc
    55921 ggaatcggta ctagtcgtag gattaatctg tctcgaatac agaggttatg attctgcagg
    55981 aattgcagtt ttagatcaag gtgatatttt agttcgaaaa tcgaaaggaa aaataaaaga
    56041 tctagaagct tatttgcgtg aattcccagc gcctggaaac gtaggaatcg gtcatactcg
    56101 ttgggcgact cacggagaac ccaatcaaat caacgctcac ccgcatacag atacaaattc
    56161 caccgtcgca gtagtgcata acggaatcat cgaaaactat ttagaactca aaagccaatt
    56221 aaagaaaaaa ggtcacgtat tccaaagcct aaccgacacg gaagtacttc ctcatctttt
    56281 agaagaaagt aaaaaaaacg gaaagtctaa taaagattca tttttagaac tgtttggaaa
    56341 aatccacggt aaatgggcta tttcatccgt attcgaaacc gaaccggatc gagtttactt
    56401 cgctcaagat ggtgctcctt tattgatcgg aaaaggaaaa ggagaatatt ttttagcctc
    56461 cgatatttct cctctaacca gaaactgcga agaagtatat tatgtaaact ctggagaatg
    56521 gggctatttt tctcaaaatg aattcaaatt gtttgatttt tcaggaaaag aactcaatcc
    56581 tactttcaaa aaacaagaac ttcgttggga agacctggat aaaggtggtt atcctcacta
    56641 catgattaag gagattcacg aacaagcggg gatcttccgt aaaatcattc aggaaagaat
    56701 attagaaaat agtgaaattg tttttccaga aatcaaactg agcaaagacg tactttccag
    56761 agtcaatcga atcatcatcc aagccgccgg aactagttat tacgccggaa tgatcggcaa
    56821 acactatctc gaaaatttcg caaaaatcca aacagatacg gaagcttctt ctgaatttcg
    56881 ttatagaaac cctgtcgtag aaggtgacac tctgattatg ggtatttccc aatccggaga
    56941 aaccgcagac acgttagctt ccattcacga agcaaaagca aaatttatca aagttgtttc
    57001 tcttgttaac aatgttaact ctacgatcgc aagagaatca gattcttata ttcgaaccga
    57061 cgccggccca gagataggag ttgccagcac caaggcgttt accgctcagg ttttaaatct
    57121 acttttattt tccatttata tggctaacct caaatggttg atcagtgacg aagagcaaaa
    57181 aatacttatc gaagaaatca aattacttcc tgcaaaaatc gatcggatac tcgcacaagc
    57241 aagtaagata gaagagatgt cttctcactt taccacggca aaagatttta tatttttagg
    57301 aagaacctac aaccatccgg ttgcaatgga aggcgcgtta aaactgaaag aaatttctta
    57361 catacacgca tccggttatg ctggcggaga atttaaacac ggaccaatcg cattaatcac
    57421 gaacgaagtt cccgtagttt gtatcgcacc caaatccgaa atttatacca agatggtttc
    57481 caacattcaa gaaatcaaag ctagaaaagg gatcatcatt tcgatcgtga cggaagggga
    57541 tcaagaagca aaatctcttt cggattattg ttttgaaatc ccggaatgtt ccgaaatttt
    57601 aagtccgatc ttaaacgtaa tccctcttca attactcgct tattactcag cgatcgctag
    57661 aggttgtcct ccggatcaac ctagaaacct tgctaagtcc gtaaccgtag agtaactacc
    57721 atgcccaagg ttcagagaat tctcatcgat gaaagagagg ttccggctgg tttacgatcc
    57781 ttaactcgca ttcgatcttt ttccgaaatt cgaaacggaa ttctgaatac gatccaaaga
    57841 acgaaagaaa tttatcaaga cgcgaaaatc ttttatgctc actctaactc atcctttcaa
    57901 caagccttct tagaaagaaa tccaaaactt cttccttacg atgaaaaaga cgtagacttg
    57961 atattatctt ccgagtcttg tcttccttgg aactcaatcg atggaattgc aaaaaatata
    58021 gaagttgatc tagaactcag taaagacgtt cgaaaatgga ttcgaaaact caaagtaaaa
    58081 tcgaatcatt tccacgtagt cggaaaatcg aaacatttgc atgttcatcc gtccgcaacc
    58141 gtttatccag gagttgtgtt cgatacaacg tctggaccgg tgattgttga caaggacgta
    58201 aaaatcactt cattctcgtt catcgaaggt ccggtttata taggaccaaa ttcccacata
    58261 gacaatgcaa aaattacagg agccacaagt atcggaacaa cttgtagaat cggaggagaa
    58321 gtcggaacct gtttgatcgg agattttacg aacaaacatc acgaaggatt tttagggcat
    58381 tccgttttag gaaactgggt aaatatagga gcgcttgcaa ccacatccga tttaaagaac
    58441 aattacggtg tcgtaaaaat tagagaagaa caagacgaat gtatcacagg ttccattaag
    58501 ttcggttcag tgatcggaga ttattgtaag atcgcaatcg gagtaatgtt aaataccgga
    58561 accgtgatag actttggatc caatgtagta tcgtccagaa tcggaggtta catttcacct
    58621 ttcacctggg ctgaatcagg acaaccttat attctcgatc tatttttaag agacgcacgt
    58681 aagatcatgg cgagaaggaa ccgagagtta acgttatccg aaactgaatt gatccgcatt
    58741 ttatatgaat ctaaagtaaa aaaataaaaa tccggagggt tttgtggaaa tcatagaatc
    58801 caaaatacgt acgtcttcat cagagtataa agaaaatttc gaagatctca aacaaaaggt
    58861 ggaatcctta cgaaatctga ttcgtaaaat tgaattaggt ggcggtgaaa aagcgatcga
    58921 gcgtcacaaa ggaagaggta aactcacagc aagggaaaga gtttcctctc tcgtcgatcc
    58981 tgggacttct tttctagaat tctcacctct ggctgcggaa ggagtttatt cagactcagt
    59041 tccttccgcc ggaattctaa caggaattgg aagaatctgc ggagttgatt gtgtgatcgt
    59101 tgcaaacgac gctactgtta aaggaggaac gtattatcct cttacggtaa aaaaacatat
    59161 ccgcgcacaa gagatcgctc ttcaaaattt tcttccttgt atttatcttg tggattcagg
    59221 aggagccttt cttccgatgc aagacgaagt gtttccagat aaagatcatt tcggaaaaat
    59281 cttttataac caagccaatc tttccgcgct aaagattcct cagatctcag tagttatggg
    59341 aagctgcact gcgggcggag cttatattcc tgcaatgtca gacgaatccg taattgtcaa
    59401 aggaaacggt acgatttttt taggcggtcc tcctcttgta aaagcggcaa cgggagaaat
    59461 tgtaactccg gaagaattgg gtggagcctt agttcacagc acgatttcag gtgtaactga
    59521 tcattacgcg gaagacgact cacacgctct tgaaatcaca agaaacatag tatctacatt
    59581 ccatcacgcg gggaacgtaa cacaacgggg atcgatcaat tgggaagaac ctttatatcc
    59641 ggcggaagaa atttacggaa tcatacaaaa agacattcgt aagtcctatg acgtacgaga
    59701 aattattgca agaatcgtag acggttccag gtttcaagaa ttcaaaaagt attatggaac
    59761 cactctcgta acaggctttg caaaaattta tgggaagatg gtggggatca tagcaaacaa
    59821 cggagttttg ttttcggaaa gtgcgcttaa ggcttctcat tttattgaac tttgtaatca
    59881 gagagaaatt cctcttgtgt tccttcaaaa cattaccggt tttatggtag gtaaaaaata
    59941 tgaaaattct ggaatcgcaa aagatggggc aaagatggtg aatgcggttt ctacttccat
    60001 tgtgcctaag tattctatag tgatcggagg ttcttacggc gctggaaact acggaatgtg
    60061 tggaagagct tttaatccta gattcttatg gatgtggcct aattccagaa tctccgtaat
    60121 gggtggtgaa caagcggcta acgttctttt gacggtaaag atggaacaat tagaaaaaga
    60181 aggaaaaaaa ttatccgaag cagaacagtt tgcatttcgt aaaccgatct tggatgatta
    60241 tgaaagtaaa tcttcttgta tttattcatc tgcaagactt tgggatgatg gagtgatcga
    60301 tccagtcaga acaagggata ttttaggaat tactgtctac gcaaatcatt ctcaaaagtt
    60361 agaatatcct cggtacggaa tttttagaat gtaaaaaatt gtaagaaccc actttctctt
    60421 gatttataat tttaatttat caaccaatct tttagatgtt tattttttta tcccgattta
    60481 caaatttaag aatttctaat acttcaaacc aacaaatgta tcctattttt tctcggcttc
    60541 ccttctataa aaagctagat tgaatttacg tgaattcggc taagaaagaa ttttctaagg
    60601 tagtagttcc tacaatttta gaatttattc gtaaaatctt gattcgtggt aattcccaca
    60661 aattaagtca cattaggtag ttaaaaaagt aatgttccca caccaaattt ttcagttgta
    60721 ttatgggttg agagacaacg gaaattcaag atcacttcta taaagaatca taaccaaccc
    60781 cacaagttaa agaagatttt aaaatcagaa ggatcaataa acgcacatct ttcaagtgtt
    60841 ccgacaagaa tgagactttt tacttgcaaa aagtatgttt ttctgataga gaaaaatctc
    60901 ccaagccttt ctacctcctg aactcagcga ctcgccttct agagatcctc atcacccacc
    60961 caaaattaga aaaactcatg caacgctctc tatagatcgc gttgtggagt gtaagtttta
    61021 atttgtcgta attccgccag attttgagat tcaaaacttg tgggttggtt atgatagaaa
    61081 gcgagactct gagtttttcg aacaaccctg aaattgagtt tcacaaaagt gtgggaacta
    61141 ccacgatatt agaactactc gaaagttcgc aaattgccaa tgtgcctaaa tttgtaggaa
    61201 ctactgtatt tgattaaaaa tttctaaaga atcatcgcat aaaatccttt gaaattttgg
    61261 gagaccttta atttgatttc gccttagtca gaatgacggc aatttttata ttttataagc
    61321 atactttata taaaatatac aaaatgaaaa atactggtcc attaattcag caaagtgtat
    61381 tttttggatc aacttaaaat tcctagcttt gcttccaatt catttaaatt tcactttgat
    61441 tctttaaaaa attgaatgct ccatataaaa aatccgtttt ttgaaccggt ttatttttcc
    61501 gtaaaaattg aaatgtggga actacctcaa attagaattt tacagatagg ttctgaaaat
    61561 ataggaacta ctattttaga gaattctttc tttgggtttg cgttaaatga tgtgggagct
    61621 caccatttta aagattactt ttggttttct gaaaattttt aaattattct tcaattggta
    61681 ctaatcttgc agacaaagaa taaaaattga tttggggata ggaatgatta tgaaatggac
    61741 caagagactg ctcttattgc tcaccctact tcttccattt gttttatttg ggcaagaagc
    61801 tagcactccc gtagcggaca aaggagatac ggtctggatg attgtagcat ccgccctcgt
    61861 attttttatg atacctgggc ttgcattgtt ttatggaggt ctcgtaagat ctaaaaacgt
    61921 tctttcgact atgatgcata gttttgtagc aatcttagtt ttgaccctgc agtggaccat
    61981 ctttggatat agtttcgctt tttccggaac caatccttat ttcggaaact ttgatcttgc
    62041 ctttctaaat ggaatcgatg aaaacacttt agaattaaca attcctaaat atattcactt
    62101 tctttttcaa ggtatgttcg cattaatcac acccgcctta atttctggag caattgcaga
    62161 aagagtaaaa ttcggcggtt atataatttt tattcttctc tggtccactc ttgtttatga
    62221 tccagttgca cattgggttt gggcggcaga cggttggctt tttaaaatga gcgctttaga
    62281 ttttgctggt ggaaccgtag ttcatcttat ctcaggaatt gcaggtcttg cagctgcaat
    62341 cgttctgggt aaaagaaaag gagaaggacc cgctctgatc gctcccaaca atcttactta
    62401 tactttaatc ggagccggtt tactttggtt cggttggttc ggttttaacg ctgggtccgg
    62461 acttgcggta aacggaatta ccgccagagc atttttagtt actttaatcg cacctgcagc
    62521 cgcaggagtc gcttggcttg taatcgaata tttccatact aaaaaagcaa ccgccctcgg
    62581 agccgcttcg ggtattgtgg ccggtttggt tgtaattact cccgcttctg gttttgtagg
    62641 agttcaagga gcaatcatca tgggacttct tgtaagtccg gtatgctacg cagcgattct
    62701 tttaaaagga aaactaggat acgatgatag tttggatgca tttggaattc acggcgtagg
    62761 tggtgcgtta ggcgcggttc ttacaggagt tttcactctt acactcggcg caggtgttgc
    62821 gagtaaagga gatcaaattt tggttcaact cattagcgtc gctgcaaccg gagcttattc
    62881 ttttatcgtt tctatgattc tagtattttt gatcgataaa acaatcggct ttcgtatttc
    62941 cgaagaaaaa gaaattactg gactggattc ggaaattcac ggagaaaaag gttatatcct
    63001 ttaattaaat atctattaaa gaattttgaa taaggagatt ctatgaaatt aattgttgcc
    63061 atcattcaac ctcataaatt ggaagaagta aaatcggaac ttactaaaaa cgaaatttac
    63121 agacttaccg taagcgacgt tcaaggttac ggtcagcaaa agggaaaaac ggaagttttc
    63181 agaggtcacg aataccaagt aaaccttttg agaaaggttc gtctcgaaat cgcagtaaat
    63241 gacgaattcg taaaacctac ggtagacgct attctaaaag cagcaaaaac aggagatggt
    63301 aaaatcggag atggtaaaat ttttattact cctctggaag atgtaatacg aattagaacc
    63361 ggagaaagag gaagttccgc gatctgaagt agatggtgta agagatttaa gattgtttcg
    63421 taaaaagttg gattataaat ctgaatttta cagacttatt tctaaaatgt gagaactctt
    63481 acttttaact tgagttcgat ctaactgacg taaacaattc aatgttggac ttaagcagtg
    63541 tcgctttcgc gaaagcgatt gaggcgtagt taataaattg taactcaata cgatatatcg
    63601 tataacgttt cttttatgca atttattgac tggagctgaa agcgcggtcc ggccacaagt
    63661 ggccggattc gcccaaattt cttacaccaa acgcatgtta tttagaagtc tgaagaagtt
    63721 ttctgtgaac gtctctggta atttttgaag taacatttga ttctggaatt atacagattt
    63781 tcatctcaga caaacaagtt cagagatcct taaaataaaa gttcttagaa aatttaaaac
    63841 ggcttttccg aaatttttcc gacacatttt ttagaaattc agatgacaaa gatttctcct
    63901 ttccatacaa cctatccttg tgttagaact gagttgtccg aattgtggag cgcccgttcc
    63961 gtttcaaagt aaggtttcca tttacggagt ttgtccgagt tgtaaaacct taacccttca
    64021 aaaaaatcaa tctctcgaaa accttggaaa agcgggagaa ctggtacccg atctttctcc
    64081 gattcagatt ggaacttccg ccaaaaccaa agacggaatc tcttttagag ttgtaggtag
    64141 aattcaacag aagtacaatt taggtatttg gaacgaatgg cacgcactta cttctgaagg
    64201 aaattctatc tggcttgcgg aagcacaggg ccaatatatg atcacacaac ttcgtcctac
    64261 ttctcagaag gaatcatttc cagaacatga tccgattcaa aatttagatt ctcctccgga
    64321 cgtttatttt atttcttcga aaacggcaaa acaacttgta acagcaggag ataccctccg
    64381 aattgaagac gaaccttgga tggtaaaaga aatcggatta gcgacttgta tctctggaga
    64441 aggagaacta cccatcggtt ttgaaaccgg ttccacttcc gttcttatag accttgccac
    64501 agacgaaggg tggtttgcta cattagatta ttctcatgct cctcccttgt attttaaagg
    64561 aatgctttac agcttcgatc agattcaatt tacaaatctt agagatccaa aaacttttac
    64621 aggatttcaa aaactacaag aagccaaggc aattcagtgt atggggtgcg gcgcttcttt
    64681 aaatcaaaga aatccagatt tttctaaatc catcgcatgc gaatattgtg gaactgtaat
    64741 ggacacaagt cgagaagagt taaaagttct ttctaaattt caagaagtga ttaaggaccg
    64801 agtttttctt ccacctggaa ccaaactaca actcaaagga aaagaatgtg aagtacttgg
    64861 agttgttaaa aagtccgttc acgcagatgg acagattttt ccttggacag aatatttatt
    64921 acatttcaca ggcggttatt attggttgaa cgaaaccaac ggacactgga cagcctttga
    64981 acccgtatca tcgattccaa aaaccgtaga gggatcttac ccacctaaaa agaagtttca
    65041 aaaagaagaa tataaattat tcaactcttc tactgcagga attgatttcg cttttggtga
    65101 attctattat aaaatctatg ctggagacaa ggcagaactt gcagatttta tcgcaccacc
    65161 taaaatgctt tcttcagaaa gaactcaaaa cgaactcttc tggtcaatcg gagaatacat
    65221 ttctgcagaa gaactcaaaa aatcgatccc agtagatctg gaacttccag ttccagaagg
    65281 aatcggaact gcgcaaccaa atccatttac acttatccga aaacgaaacg taaaaatcgc
    65341 agcttggctt tctacaatca tgctgatcat tcaaattggt ttttgttgga actctcaaga
    65401 caaggaagtt ttcaaaaaag atctggtata cgttcgcaat ccagctcctg gtggaacaac
    65461 agacgtttca ttcgtaacgg aaaactttcg attagaaggc aatgaccgca agaacgttca
    65521 aattcaaatg acttctccgg atctttctaa tcattacatt tactattcat tagcgttaat
    65581 caacacgcag accgacatag catacgatac cggtctcgaa atgagttatt acgaaggata
    65641 cgaagatggt gaaagttggt cagaaggaag taagtcggca gacgtcatca tcggagaagt
    65701 tcccgcaggg gaatattatc tcagattgga atccgaatcc gattatccgc aaggaagtgg
    65761 agcaaatgtt tcccttagta tcaaaagaga cgtggatcgg tcggtatatt actttttatt
    65821 tttactcgct ctctggttac ctgtgcctta ttctttattc agaagttttt ctttcgaagc
    65881 ttcgcgaaat gaaaacagcg actttgcacc cagtaacttc gaagacgatg attctgatta
    65941 taatgacgat taaaaaagta tacagctaaa agaaacctgt tctaaaattt taagatgtgg
    66001 aaattcagta ataaaagata atttttgtag aaatctacag gataaatcta acaaaacagt
    66061 tcggccttct taaaatattt tgaatatacc aaaatgaact ttaacccaat gttacgataa
    66121 aaccaaaagg aacactttat gaatttagta aaacggcttt tatatcccgc ctacgtgctt
    66181 tggatctccg gttatctaac gtataataac ttttacggtg gaggttccaa tgaagtagac
    66241 gaaatagaga atgtacccaa aactgtacgg gaaaaccctg gtgtctaccg ctctcattat
    66301 acaaatttca tgagatattc tggaggcaaa tagaaacaat ttgcaaacgg cgctttacat
    66361 atcagtctta atcatatctt cttgtggcct cgtttacgaa ctgttagctg ggacaattgc
    66421 ctcttattta ttaggagaaa ctgtcacaca attttcgctt atcattggaa catatttgtt
    66481 ttcaatggga gtaggatctt ggctatcaaa atatttagaa aaagatctga tcccaaaatt
    66541 tcttgaaata gaactcgcga taggactcgt agggggattt agttcggcaa tactttattt
    66601 gagtttcggc cagattcgat attttcagat accgttattt ttacttgtga tcttaatagg
    66661 aatcttagta gggctagaaa ttccagtatt attaagaata ttaaaaaaag aattacagtt
    66721 caaggaactc gtatcaaggg ttttaagttt agattacgta ggggcattac tcgcatcgat
    66781 cctatttcca atcttttttg ctccaaagct gggattaatg cgaactggat ttatatttgg
    66841 aattctgaat gtgggagtag cgctctgggg gacttgggtg ctacccttaa gacaaagcaa
    66901 aataattata ctaagagcgc aatctgtcgt ggtgttgacc ttattaattt tagggttttc
    66961 ttattcggat ttgatcacat attatagcga agaatcttta tataccgatg agatcatact
    67021 atctaaacaa acccaatatc aaagaattat agtaacaaga tggaagaatg aaattcgact
    67081 ttttttaaac ggacatttgc aattctcgtc gagagacgaa tatcgctatc atgaaacatt
    67141 agtccatccg gcattacttg ctcaccctgc tccgaaaaag gtattggttc tcggaggagg
    67201 agacggatta gcagttcgtg aaatactaaa acataaaaac gtagaatccg taacattagt
    67261 agatttggac tcagctatca caaatctatt ctcagaacat gggatattaa aggaactaaa
    67321 tgaaaaaagt ttaaaaaatt ctaaagtaac agtgatcaac acggacgcat tcttatggct
    67381 ggaagaatca gaccagacat ttgatgtcgt attgatagat tttccagatc cgagtaattt
    67441 ttctttagga aaattatata caactgcttt ttttcatact ttaaaaagaa gaatgaacga
    67501 aacctcggta ttagaaatac aatccacatc ccccctcttt gcgcgatcat cttattggtg
    67561 tatagaaaga acaatcgcgt ctctcggatt ttatacttta cctttacacg tatatgttcc
    67621 ttctttcgga gaatggggct ttgtactcgc tggacaaaga ccaatacaat tcaaaaaaga
    67681 ttttccaaaa gatcttaaat ttttgaatat tcaagaatta gaatctattc aaacgtttcc
    67741 acaagacatg tctcgcgttc cagttgaaat caatcgattg gataaccaag cacttgtgcg
    67801 ttattacgat cgagaatgga atcggatttt agattaaaaa cagtcaaaac aaaacgtaag
    67861 ataagtcaaa aaattaactt tcttcgattt ctttttgaat ttctttcggc agccaattcc
    67921 aaacgatgtg atagtataat ccttttactt cgttgtaatt ttcatgaacg aatttttcaa
    67981 caagctttgg attttgatag agcaacggct gatgcatcca atcatgaata ttttccaaaa
    68041 atttaaaaat tcgttttact tcgtctaagg gaatttgaat tttttctgcc atttttagtc
    68101 atttcctcca aacactaata aaaatgtggg agtttcacag aaaccctctc cttgagagct
    68161 tatcgacttt tgaaaatcca tatgagttcc cacaaattcc tgccttctct cgacaatcaa
    68221 aactttttcg aactattttt tgtatgagtt cctacatttt caggttttaa aacggaattt
    68281 tgtttgaatc caaaagtttt gcgggaactg ctacatttga aaacgcgcat ttaatttgaa
    68341 cctaagaaga ttgtggggac tacaacaaag ccaaacaatc ggcataaaaa tttgaacctg
    68401 gcgcattcaa tctcaattca tacggcacaa ctttcgtcca gcgaactcag gtcttgaaat
    68461 cgatcgcaaa gaaaacgatt tactaaaata tttattcaaa ctttttagat tataaaaata
    68521 taattttatt atattaaatt taatttatat actggattac acacaaattg ttttctgcgg
    68581 cgcgagcata aaaatcgaca agattgagat aatagtccgt tacgtattcc cgatcctcgt
    68641 cgtccccagt ccaatgatcc ggatacacgt ttacttttcg aatggtctct cgatcaaacc
    68701 ggctccaaag ttcttcggcg gaaagcccct tcaaaaaatg atggacttct ttcacttccg
    68761 ctgcggtcaa aaaacttgcg ggaccgtatc caacatcaac ctcgtcggaa agaacgttta
    68821 ctccaaatat gacgtttctc tcgggaggtt tgccctcgta agaatctccg gtcaaaagaa
    68881 aatgaatcat ctgccaggtt ttgtctacat cataatgagg atccggagtt tgcgggtcct
    68941 cttccccttc gccgtacaac aattctacga gtttttcagg gtcttggata taattctgca
    69001 acgtagactc cgtaaccatt agaaaacttc cgatcatcga catcttacat ttaccctcgc
    69061 aattatttta aatcatcctg tttcaatctg cttgcgccat attcttctaa aaataaatac
    69121 attagaatat tcttaaaatt taataccgaa ggtatttcgt cccaaacgcc cgcatccgat
    69181 tatttttcac tccttctaat gtttctgtat gatttcaaag cggatctgaa accataaaac
    69241 cggaactcat acaaagaaag tcgactcaaa aacgcataaa actcttcaaa aaaaatacta
    69301 cgaatgattc tctacaattc atccaaactt cattaggcca ggatctcttg aatgaatcgc
[truncated: 9,395,302 more chars]
