# Supplementary material for: Horizontal transfer of the rfb cluster in Leptospira is a genetic determinant of serovar identity
Source: Life Sci Alliance. 2022 Dec 9;6(2):e202201480. doi: 10.26508/lsa.202201480 (PMC9736851; doi:10.26508/lsa.202201480)
Supplement: Supplementary file 9 [file LSA-2022-01480_Supplemental_Data_3.zip › Supp_Data_2-rfb_sequences/sequences_used_Fig_5C/Hardjo_1768.gbk]

LOCUS       BOBDODFL_1            349935 bp    DNA     linear       08-DEC-2021
DEFINITION  Genus species strain strain.
ACCESSION   
VERSION
KEYWORDS    .
SOURCE      Genus species
  ORGANISM  Genus species
            Unclassified.
COMMENT     Annotated using prokka 1.14.6 from
            https://github.com/tseemann/prokka.
FEATURES             Location/Qualifiers
     source          1..349935
                     /organism="Genus species"
                     /mol_type="genomic DNA"
                     /strain="strain"
     gene            complement(98..556)
                     /locus_tag="BOBDODFL_00001"
     CDS             complement(98..556)
                     /locus_tag="BOBDODFL_00001"
                     /inference="ab initio prediction:Prodigal:002006"
                     /codon_start=1
                     /transl_table=11
                     /product="hypothetical protein"
                     /protein_id="X:BOBDODFL_00001"
                     /translation="MEFEGNIWRIFSELIAMYGGVGLAFVSFVSATILPFSSEAALVL
                     ALVSGLPTYEAVVWASFGNCTACIVNYFLGYSSETLVHKKLESSSTFQSLYQKIKIFG
                     WPVLLLSFLPVVGDPITILSGFFRQRLWLFVSIVFTLRIVRYILLAILFE"
     gene            1220..2509
                     /locus_tag="BOBDODFL_00002"
     CDS             1220..2509
                     /locus_tag="BOBDODFL_00002"
                     /inference="ab initio prediction:Prodigal:002006"
                     /codon_start=1
                     /transl_table=11
                     /product="hypothetical protein"
                     /protein_id="X:BOBDODFL_00002"
                     /translation="MNKKNRSYYKVNPIFRTLPALINRQLNKVMYKYFIFIALLFFSF
                     CIKSPAVLDPPYFILQYLQNVNSTENQGNNSNNNNSQCPAPAGPFNPGAIFDTGQTLC
                     WNGAGTVQTCALWLPGADGDFNNVPNARSFVGPTQHCKFTSDYTIFDPLHGLTWKACA
                     QGQTGSDCSGSVAAPINWANANAGLSGSCTELNTLNSGEGYAGRTNWRIPTVRELASI
                     VHYTNNPHIENAFFPSRTFTGRPYMTSTIDARAAGNNWAIDFSVAPPMDVRILSTAQA
                     TSIYLRCVSGNAMPATSFVDQGDGTIRDLNTGLLWAQCSEGQGGVGCMFGGIGSLDWN
                     QARGNCNGKVLVPGRVWRLPNINELLSIIDYSDPNPILPTIDTTFFPNTPNPSGYWTS
                     TTYDSNKSLAIAVAFGNGIVATSDKSGNLYARCVTTF"
     gene            complement(2742..3557)
                     /gene="pyrF"
                     /locus_tag="BOBDODFL_00003"
     CDS             complement(2742..3557)
                     /gene="pyrF"
                     /locus_tag="BOBDODFL_00003"
                     /EC_number="4.1.1.23"
                     /inference="ab initio prediction:Prodigal:002006"
                     /inference="similar to AA sequence:UniProtKB:P9WIU3"
                     /codon_start=1
                     /transl_table=11
                     /product="Orotidine 5'-phosphate decarboxylase"
                     /protein_id="X:BOBDODFL_00003"
                     /db_xref="COG:COG0284"
                     /translation="MNFQSKFLTRSQSLKSLLCVGLDPDFDKLPEIVKRSPEPLVQFC
                     KEIIDATASYAVAYKPNIAFFEVFGSSGIRQFEKVIGHLKSNYPQIPIVADVKRGDLD
                     NTARQYAKYYFGDLQVDSLTLSPYMGLDSIRPFLEYQDYLIFWLCLTSNPDSAQFQKK
                     RFSETGRTLYEEVVYVANLVAISNLGFVVGATSPSELETLRTQNPNRIFLIPGFGAQG
                     AKLENLLPVCGRNSLINSSRGIHFASNGSDFAARAGQEAEKIHKMMQTHFIGL"
     gene            complement(3581..4423)
                     /gene="speE_1"
                     /locus_tag="BOBDODFL_00004"
     CDS             complement(3581..4423)
                     /gene="speE_1"
                     /locus_tag="BOBDODFL_00004"
                     /EC_number="2.5.1.16"
                     /inference="ab initio prediction:Prodigal:002006"
                     /inference="similar to AA sequence:UniProtKB:Q9WZC2"
                     /codon_start=1
                     /transl_table=11
                     /product="Polyamine aminopropyltransferase"
                     /protein_id="X:BOBDODFL_00004"
                     /db_xref="COG:COG0421"
                     /translation="MELWLDEALELKNGRALKIKVKEFLHSRTTPFQKIDVFESVGFG
                     RMFTLDGVVMMTEADEFAYHEMIVHVPMMSHPNPEKVLVIGGGDGGTVREVLKHPSVK
                     EVHLCEIDKGVIDVCYEYFPEIANAMKDPRVKHAYEDGAKYVKDYQNYFDCIMVDSSD
                     PVGPAEVLFKRPFYETMANCLKEGGICTTQGESFYYHGSIIRELFNFIPEIFKHCGYY
                     YTVVPTYPSGIIGFTYCSKGPDPYTVVPDPQRVPQGLKYYSAEMHKAAFVLPQFAQKH
                     IVRK"
     gene            complement(4433..5299)
                     /locus_tag="BOBDODFL_00005"
     CDS             complement(4433..5299)
                     /locus_tag="BOBDODFL_00005"
                     /inference="ab initio prediction:Prodigal:002006"
                     /codon_start=1
                     /transl_table=11
                     /product="hypothetical protein"
                     /protein_id="X:BOBDODFL_00005"
                     /translation="MSLKTRETQKLVTRFSYLRNSLEIQTTDSGETYLSTREPIPVGE
                     VVAVWGGKAVHKDELAGLSGLSTPHRVNRDFYLVSPLHDDGIDSIHLIRQKEDANCGY
                     QGDITLVALRDIAAGEEISFHPAMHSPELALSKGKNSDAFRTRFYKHFPTYIQSQIDS
                     NEELKVHPAFVEGAWGLLTSIDLESCNPALIRDADAIRRYVLELCDLIEMKRFGETVV
                     VHFGEDERVAGYSMFQLIETSCISAHFANETNTSYIDIFSCKCYDPKVAAEFTRKFFQ
                     GDAMRLTVTNRF"
     gene            complement(5399..5776)
                     /gene="speH"
                     /locus_tag="BOBDODFL_00006"
     CDS             complement(5399..5776)
                     /gene="speH"
                     /locus_tag="BOBDODFL_00006"
                     /EC_number="4.1.1.50"
                     /inference="ab initio prediction:Prodigal:002006"
                     /inference="similar to AA sequence:UniProtKB:Q9WZC3"
                     /codon_start=1
                     /transl_table=11
                     /product="S-adenosylmethionine decarboxylase proenzyme"
                     /protein_id="X:BOBDODFL_00006"
                     /db_xref="COG:COG1586"
                     /translation="MGKHVIAEFYECDYETINNHELVEDIMLKSVDLSGATTIKSVFH
                     RFSPYGVSGVVVVSESHFAIHTWPEYGYCAVDVFTCGDLIDNQAALDYLKEKFGSKNV
                     SVVEMKRGVLNLGVDLHHKPVGN"
     gene            complement(6251..6739)
                     /locus_tag="BOBDODFL_00007"
     CDS             complement(6251..6739)
                     /locus_tag="BOBDODFL_00007"
                     /inference="ab initio prediction:Prodigal:002006"
                     /codon_start=1
                     /transl_table=11
                     /product="hypothetical protein"
                     /protein_id="X:BOBDODFL_00007"
                     /translation="MKYKVVQQFPVPLQNLLKAREDRYKYLDKFPELKNVELIEEKKE
                     GNLVYQKRKVKLAESMPKVLATLLSDPSLLENSTFNLETNTHEFTLAPPGNENILKIS
                     GVSVYKELGPDKSERSYDVEVKSGVFLMGAAIEAVIEEVHKHSLEKDRNSISEFLKSY
                     QS"
     gene            6823..7992
                     /gene="alr1"
                     /locus_tag="BOBDODFL_00008"
     CDS             6823..7992
                     /gene="alr1"
                     /locus_tag="BOBDODFL_00008"
                     /EC_number="5.1.1.1"
                     /inference="ab initio prediction:Prodigal:002006"
                     /inference="similar to AA sequence:UniProtKB:Q8RAK6"
                     /codon_start=1
                     /transl_table=11
                     /product="Alanine racemase 1"
                     /protein_id="X:BOBDODFL_00008"
                     /db_xref="COG:COG0787"
                     /translation="MQDINSGSSSMKDTYSSWIEISKRSLSNNLDNFRSILRPNSTLT
                     AILKSNAYGHGIEPMTRLCIEAGISRIGVNSIEEALLIRNIDSKIPILIMGEIQNPEK
                     RKDVLSDPNFWIVFSRPETARILSSFLPAPKLHLKIDTGMGRLGSHGETLKQTLSELK
                     NVGITLGGICTHFASTEDVLEHKYSLMQTQKFEEAIFLAKSFGYNHLIRHACASASTM
                     LFPNAHFDMVRIGISLYGLWPSIQTRLSLNLTGNKNFQLNPILSWKSRIVHIQYHPAD
                     SYIGYGSTFQTSYPTKVAIVPVGYYEGLDRKLSSNGDMLVLGKKARIIGRICMNMTML
                     DVTHIPGAEVGSIVTIIGQDGEESITADDLADRTHTINYEVMTRISESIPRIVVD"
     gene            8043..9188
                     /locus_tag="BOBDODFL_00009"
     CDS             8043..9188
                     /locus_tag="BOBDODFL_00009"
                     /inference="ab initio prediction:Prodigal:002006"
                     /codon_start=1
                     /transl_table=11
                     /product="hypothetical protein"
                     /protein_id="X:BOBDODFL_00009"
                     /translation="MQENSVIDKNSGTTQIVHSTNTYNWLIGIVYKTTGIFFDSIEEY
                     FSQNNHDKILRAPYPTVIMGNHVEEGDVPALSVIHRVVQPKIKFAIPAREDILKKDFL
                     VKEFRPKGTLKLILGMIDKTNLIPIFLKYIGCFPVKRPFRDNARELLKSGELRNMVDQ
                     EWSSLIERVSSGRNLFLFPEGTYNHDGYLNQIKKGVYFIRTKIKDVHFISFTLTYDYI
                     SAKKTQLHIAYGENFEIPENINSDEVISIVKERLGKNYVVTPGNLLSMILMRLSTEAA
                     IGKEVLFKRLQNFATEIKKRGKEIHVSGKLFSSHLEDTFQNILKKGLESKLLKLNGNG
                     EILGTEKLIQQEGNDIRNLKKRNILLYHSNQLTYHKPELDKIFISLT"
     gene            9209..10120
                     /locus_tag="BOBDODFL_00010"
     CDS             9209..10120
                     /locus_tag="BOBDODFL_00010"
                     /inference="ab initio prediction:Prodigal:002006"
                     /codon_start=1
                     /transl_table=11
                     /product="hypothetical protein"
                     /protein_id="X:BOBDODFL_00010"
                     /translation="MNFWKRLFSSKREYRSAAKIWIEDPEKLQKSIHRIFDLLFDSTL
                     KELMPEKIFFSLESLNGIKIPEDKIKTILKEINITETFPFHSASDVMSLETQEAILKF
                     ATGTVAAPSKFFLMKILNQSPIQEMFSLGLEKILLEFNKKLNPLASMFQAAGFEKQIS
                     GFLSTLLPGFTEKIAELIHNSSESETGKIFISNTLKILFQTGFSDLGHLESSDFRKHL
                     EKLKEAISKDPILEKNLEKLYESFRDTILNEYRGETLKEFLGYSEKEYILFRDSVSKT
                     TAENILAIHKQKPLTELVAGLLEDVLG"
     gene            10117..10908
                     /locus_tag="BOBDODFL_00011"
     CDS             10117..10908
                     /locus_tag="BOBDODFL_00011"
                     /inference="ab initio prediction:Prodigal:002006"
                     /codon_start=1
                     /transl_table=11
                     /product="hypothetical protein"
                     /protein_id="X:BOBDODFL_00011"
                     /translation="MKKVINQIGKALEYLDKLGTGKSFQLFRSLGYEKLYSLSEKVDH
                     KNLLYISQNLDEQTIIEFLNRIPEETLVDLISKVPPEDITYFANSIPMDDLVLLSTSI
                     PAKFIAEMSLKTGKESATELLKNIGTQKSIELLNEVGIQNFIELSLKVPTIELIPIVR
                     ELTPKQSGAWVRKRGIGDIPKLIKAFGVQNLLVFLRTLGFEKNIHIMDVLGLEELIEL
                     AYTISGMKLPGLSTSGKKQKKVSKKIPKQSQKKTSSPWKKNIRKF"
     gene            complement(11855..12514)
                     /locus_tag="BOBDODFL_00012"
     CDS             complement(11855..12514)
                     /locus_tag="BOBDODFL_00012"
                     /inference="ab initio prediction:Prodigal:002006"
                     /codon_start=1
                     /transl_table=11
                     /product="hypothetical protein"
                     /protein_id="X:BOBDODFL_00012"
                     /translation="MSKKILYSILLIFLCSSVVFMFFLEEEKILKNDSSENVSLSNGL
                     SRSTVIRREDSLFESGNFLNFTESEDLPVTNISSTNTPKNEYSTLSSEEKDRIRKEVI
                     QRVKSLADRFPDNSLIPRELTKTQEDKRKKDEERISEVRIALLEGREVIKPEMEFYLD
                     SKIKKTKDMVEILEYSMKFFQDSRKNDQDSSLKLIEERLVSLQKSREELVLAKKKLDI
                     P"
     gene            complement(12515..14194)
                     /gene="rcsC_1"
                     /locus_tag="BOBDODFL_00013"
     CDS             complement(12515..14194)
                     /gene="rcsC_1"
                     /locus_tag="BOBDODFL_00013"
                     /EC_number="2.7.13.3"
                     /inference="ab initio prediction:Prodigal:002006"
                     /inference="protein motif:HAMAP:MF_00979"
                     /codon_start=1
                     /transl_table=11
                     /product="Sensor histidine kinase RcsC"
                     /protein_id="X:BOBDODFL_00013"
                     /translation="MCRAIEALIESTSDSTEHVIQENVPGFKVELEQLHYFYKQPSQD
                     LKEILSPVATLEELEYLGSIYWRAIEHLTDPPSVLLEALDLAAKDPIPTYPEALKAKK
                     TVLMEEHFRREDESNRILERTGDRRELGDLVSDIHNLVLNIYNSKKGVRLPILPLKGT
                     ASAIRTGINSILDFLFQDIRAQEVRSSAIENVLMMQGLEMDKRNIELQFSDDRFNYLF
                     EFSPIPVVLLDSVSGTLIAGNYNFRSLTGYSKDNVHNLKLEDLFPGIKEMGDWSTPTK
                     SLETMLRVDQARMKLRDKSEMDVSLSITALFERARKIYQVHILYDSEKKETEQAKHEF
                     ISNISHELRSPMTNIQGYFELLRTEINTSLSKDQSGMLDVIEKNIKRLNHLIENLLKF
                     EEVRGEDNSGLIENFDPALVIEEVLYSNEPSAKEKGLVVELDLIKGLKVRGIRFEFSQ
                     VITNLFVNAIKYTEKGKIEIKMMKSTGGDKLEINIKDTGVGIDPKYIEKVFERFFRIP
                     NDRNKRVGGTGLGLSISRTILHKMNGEITLESRVNGGSNFRVLLPLQFSNL"
     gene            complement(14170..14829)
                     /locus_tag="BOBDODFL_00014"
     CDS             complement(14170..14829)
                     /locus_tag="BOBDODFL_00014"
                     /inference="ab initio prediction:Prodigal:002006"
                     /codon_start=1
                     /transl_table=11
                     /product="hypothetical protein"
                     /protein_id="X:BOBDODFL_00014"
                     /translation="MSFVIEIAVTSRISAFPILYAKSRGFFEKEGIQVQIRVLENYDA
                     ILAFLSSGKIEAGEIPFTTWLDLHLKKTIPNKSIFRGMILSRMIHSFYSRYNSSTDSI
                     LEGTSYLIPALQNTSLDKLLAREFMNSSRFRKKISYRFIYSRSYLLEYEFAQTTTLGL
                     IGSVQEFHFLNNGFRISEGRDLPPYRLPVNMLAFNGKFAKTYPDRINKVQAACVVQLK
                     L"
     gene            14885..15502
                     /gene="mltF_1"
                     /locus_tag="BOBDODFL_00015"
     CDS             14885..15502
                     /gene="mltF_1"
                     /locus_tag="BOBDODFL_00015"
                     /EC_number="4.2.2.-"
                     /inference="ab initio prediction:Prodigal:002006"
                     /inference="protein motif:HAMAP:MF_02016"
                     /codon_start=1
                     /transl_table=11
                     /product="Membrane-bound lytic murein transglycosylase F"
                     /protein_id="X:BOBDODFL_00015"
                     /translation="MILREYSERHNMRIEEIPNVQLVLSRIQEIENRFVKEAPTQSKE
                     QTKNSFDSILKSEQEKSISSLEKEKNFGKDLKNIEPSLAKIIHQESEKNNLDPRLVQS
                     VIKAESDFKTDAVSPKGAIGLMQLMPSTANLLGVEDPFDPAENVAGGTKFLSNLLNKY
                     KNLDHALAAYNAGPSAVDRYAGIPPYKETRNYVEKVKKFYSSNTE"
     gene            15926..16615
                     /locus_tag="BOBDODFL_00016"
     CDS             15926..16615
                     /locus_tag="BOBDODFL_00016"
                     /inference="ab initio prediction:Prodigal:002006"
                     /codon_start=1
                     /transl_table=11
                     /product="hypothetical protein"
                     /protein_id="X:BOBDODFL_00016"
                     /translation="MKSLKSKVNVRTKDNVISEAMIRKRDRAATETAILLAAIQVFAK
                     KGYDGANTKDIAKVANANEALIFRYFGNKKGLLEAILTRSEKIKKENSRRISKNSESY
                     IDIEASLQRMISRKCKDFKEAEDFMKVAVSQVILDSEVSRIIQRKIYTKIIPEFMGEL
                     EKFKKMGKIDSKADLKSVAYAISSLTFALGFMGQCVYKMPPTEIQAAIKETARIFRKG
                     LEPESVKKRSK"
     gene            complement(17262..19535)
                     /gene="citB"
                     /locus_tag="BOBDODFL_00017"
     CDS             complement(17262..19535)
                     /gene="citB"
                     /locus_tag="BOBDODFL_00017"
                     /EC_number="4.2.1.-"
                     /inference="ab initio prediction:Prodigal:002006"
                     /inference="similar to AA sequence:UniProtKB:P09339"
                     /codon_start=1
                     /transl_table=11
                     /product="Aconitate/2-methylaconitate hydratase"
                     /protein_id="X:BOBDODFL_00017"
                     /db_xref="COG:COG1048"
                     /translation="MAFDIEMIRARYDKIGVLVTKARNVVGRPLTLTEKILYSHLWEG
                     EPKTAYEKGKSYVDFAPDRVAMQDATAQMALLQFMSAGRSKVAVPSTVHCDHLIQAKD
                     GAAEDLKTANTINKEVYDFLSSVSNKYGIGFWKPGAGIIHQVVLENYAFPGGMMIGTD
                     SHTVNAGGLGMIAIGVGGADAVDVMAGMAWELKFPKLIGVKLTGKLSGWASAKDIILK
                     VAGILTVKGGTGAIVEYFGEGADSLSCTGKGTICNMGAEIGATTSVFGYDRNMREYLL
                     KTNRKEVADLADKIAEHLTGDKEVYANPSQYFDQVIEINLSELEPYINGPFTPDLATP
                     LSKFKEAVQQNGWPTNLEVGLIGSCTNSSYEDITRAASVAKQAADKNLEVKAEYTVTP
                     GSEMIRYTIERDGLIKTFSDIGGVVLANACGPCIGQWSRHTKDPERKNSIITSFNRNF
                     AKRNDGLAGTHAFVASPEIVTAFAIAGKLDFNPITDSLKTKDGKEVKLDPPTGLDFPP
                     NGFDVKDAGFIAPAADGSKVTVAVDPKSDRLQLLSPFIPWEKTDLKGLKLLIKAKGKC
                     TTDHISMAGPWLKYRGHLDNISNNLLIGAVNSFNDKTNEVKNQLSGAYEPVPQTARAY
                     KAKGIGSIVVGDENYGEGSSREHAAMEPRHLGVRAVIVKSFARIHETNLKKQGMLALT
                     FADKSDYDKIQEEDSIDILGLTSFQEGVPLTLVLHHKDGSSQEIKANHTFNSQQIAWF
                     KAGSALNLISEEQNKKG"
     gene            complement(19804..20955)
                     /gene="pal_1"
                     /locus_tag="BOBDODFL_00018"
     CDS             complement(19804..20955)
                     /gene="pal_1"
                     /locus_tag="BOBDODFL_00018"
                     /inference="ab initio prediction:Prodigal:002006"
                     /inference="protein motif:HAMAP:MF_02204"
                     /codon_start=1
                     /transl_table=11
                     /product="Peptidoglycan-associated lipoprotein"
                     /protein_id="X:BOBDODFL_00018"
                     /translation="MAKKENYYITIKGRKYDRKLIQLAEEFTSGKRDGKISINDAKRL
                     LKIVKDNNAYTDIEKHTIEYIRENYKFTEKSDEWFRSEIRKWAAKKVQEAKKKSDVES
                     ILVDDSEAPEINFPSSWGEDKTEVVEITQTSTIGWRENSNFSSATSHSKKNKKIIPTL
                     IFLSGFLILVGLVYFFRTLFYKEDLEQVVKTNSEIVSNSKEKQSDVSIEKAESTKEVR
                     KKNVRSKKEESEIPKNALTILKPQTGKKLESKSLFSSLTNQNSTEEFSSNPQFREIES
                     NVIRFEKNSIQIHKESRPSLNRLARWMKQDSSIRVKVIGHTSLEGSEDANQKVSLLRA
                     QTVRNYIAGNGISKDRFEIIPKGASVPIGDNSKEEGKEMNRRVELRIYN"
     gene            complement(21131..22105)
                     /gene="epmA"
                     /locus_tag="BOBDODFL_00019"
     CDS             complement(21131..22105)
                     /gene="epmA"
                     /locus_tag="BOBDODFL_00019"
                     /EC_number="6.3.1.-"
                     /inference="ab initio prediction:Prodigal:002006"
                     /inference="similar to AA sequence:UniProtKB:Q9ZJ12"
                     /codon_start=1
                     /transl_table=11
                     /product="Elongation factor P--(R)-beta-lysine ligase"
                     /protein_id="X:BOBDODFL_00019"
                     /db_xref="COG:COG2269"
                     /translation="MNELSQEVLIQRAKFLSVLRKFFEKRNYLEMDTPCLKPVPSMEP
                     YLDPFLVRSPSKKEKGYLITSPEYSLKEILSKGLEKIYEITHTFRSGEEGSPFHSAEF
                     LMLEFYTVGITLEGLMDFCTDLLEVLDQEFYSYGFNREQVQRMSVEESLKRYAFCGIS
                     KSELDRVITEHTLSEIPAEKRAYEDSFFIVFLNLVEKHLPKGFTFLYDYPPELAALSK
                     IRSGFAKRFELYFGNLELGNAFEELTDPIEQISRFRSERELRKNLGKEVYAIDSGLER
                     ALKEGIPDSCGISIGLDRLLLCILGGSSLREVSPYYGKFLNFQIRSED"
     gene            22354..22683
                     /locus_tag="BOBDODFL_00020"
     CDS             22354..22683
                     /locus_tag="BOBDODFL_00020"
                     /inference="ab initio prediction:Prodigal:002006"
                     /codon_start=1
                     /transl_table=11
                     /product="hypothetical protein"
                     /protein_id="X:BOBDODFL_00020"
                     /translation="MNPIQRYERFEIKRNRQSTEVTPLISSFDEVTLDELKSVLALLF
                     YQSNLHVKINLHEIKVLPLPAAMKLISFAFDLRLKNRTLVISGASVSLKKLIQFYRMD
                     KVILVLS"
     gene            complement(23003..23398)
                     /locus_tag="BOBDODFL_00021"
     CDS             complement(23003..23398)
                     /locus_tag="BOBDODFL_00021"
                     /inference="ab initio prediction:Prodigal:002006"
                     /codon_start=1
                     /transl_table=11
                     /product="hypothetical protein"
                     /protein_id="X:BOBDODFL_00021"
                     /translation="MSNPLTWAILSVNEDDLDSESVTRELGLEPDFSTPIDVTDKEGK
                     PLGFGHWQLHSTLSAEEPLEEHILQILEKVLPSRHKVKEFGTKHSLCLYVSVEFSDFS
                     KQETEISSRILLLLGNLGIKLVFQPWQKE"
     gene            23627..24352
                     /gene="phoP"
                     /locus_tag="BOBDODFL_00022"
     CDS             23627..24352
                     /gene="phoP"
                     /locus_tag="BOBDODFL_00022"
                     /inference="ab initio prediction:Prodigal:002006"
                     /inference="similar to AA sequence:UniProtKB:P13792"
                     /codon_start=1
                     /transl_table=11
                     /product="Alkaline phosphatase synthesis transcriptional
                     regulatory protein PhoP"
                     /protein_id="X:BOBDODFL_00022"
                     /db_xref="COG:COG0745"
                     /translation="MKTILVIEDDPDIGNLIRKSLDSAHYSTTLQTSGEEGLKFYKAN
                     HPDMVILDLSLPDIDGIEVCRTVRRNDENTPIFIVTARNEEIDRIMGLELGADDYITK
                     PFSVRELKTRVDVFFRRWDKKAGIKPNVGASGEIIRGALKIDPVRRRVTLKDNIVNIS
                     RKEFDILQLMAASPGKVFSREMILEAVWGMEWDGFERMIDSHVKRIRSKLEKNSAQPE
                     WIETIWGIGYRFTDNYDNIVIPD"
     gene            complement(24921..25484)
                     /locus_tag="BOBDODFL_00023"
     CDS             complement(24921..25484)
                     /locus_tag="BOBDODFL_00023"
                     /inference="ab initio prediction:Prodigal:002006"
                     /codon_start=1
                     /transl_table=11
                     /product="hypothetical protein"
                     /protein_id="X:BOBDODFL_00023"
                     /translation="MTEEWNEFWLSDRNLGNLKSIYQGSYLVDIRTIDDLELETILKT
                     ELEEVKFDECEDQVGSLDGGIVIKSENSIIITPMCCGDIGNLREWEKILESQNNIWKQ
                     LWIGHPWIFYRRANGFIEISNYTESNLDDFNDIQVEYKLPEEEFFLELKKIREQQDEF
                     ENRIYRILDKMKINKAKEISKLLTGNQ"
     gene            complement(25595..25888)
                     /locus_tag="BOBDODFL_00024"
     CDS             complement(25595..25888)
                     /locus_tag="BOBDODFL_00024"
                     /EC_number="4.2.1.96"
                     /inference="ab initio prediction:Prodigal:002006"
                     /inference="similar to AA sequence:UniProtKB:A0R2K7"
                     /codon_start=1
                     /transl_table=11
                     /product="Putative pterin-4-alpha-carbinolamine
                     dehydratase"
                     /protein_id="X:BOBDODFL_00024"
                     /db_xref="COG:COG2154"
                     /translation="MSDLNNADLELFKQKGWEIKFRTEIPLLSKTFIFPTYLSGLEFV
                     NSLAHIAERLDHHPDLFLSYRKVTVEIFTHSKNTITDLDLRFAEETETIIRQG"
     gene            26287..26859
                     /locus_tag="BOBDODFL_00025"
     CDS             26287..26859
                     /locus_tag="BOBDODFL_00025"
                     /inference="ab initio prediction:Prodigal:002006"
                     /codon_start=1
                     /transl_table=11
                     /product="hypothetical protein"
                     /protein_id="X:BOBDODFL_00025"
                     /translation="MAAIQDAPIRELYVSNIHIDEKFGELLSARANTLESLTILNARP
                     FGPDFLKPLRSLKRFTIPGDLEYRDVWIRFAVENPFIGCRFIRRESVSSKTKHVKLEE
                     IYRGIDILQITTLEKTYFQIASNVYDEILDQKSLDNEIIEDKLKLAARRNRKRIRWSS
                     ELDALVAQTEDLNTCRWIIDQVFLMKDSIL"
     gene            complement(27263..27655)
                     /locus_tag="BOBDODFL_00026"
     CDS             complement(27263..27655)
                     /locus_tag="BOBDODFL_00026"
                     /inference="ab initio prediction:Prodigal:002006"
                     /codon_start=1
                     /transl_table=11
                     /product="hypothetical protein"
                     /protein_id="X:BOBDODFL_00026"
                     /translation="MSRKAQKGVLIVSIILFVVSLFTPSLEELNFGTHREIMPGYLVL
                     AWGWNAMIFFHPAWCANITWAVGNILFFKEKYRASFYLSILTSLLSLDSYAYPAKIYL
                     GFYLWNVAVNIPLAVALAANRLKPKPGD"
     gene            complement(27766..28179)
                     /locus_tag="BOBDODFL_00027"
     CDS             complement(27766..28179)
                     /locus_tag="BOBDODFL_00027"
                     /inference="ab initio prediction:Prodigal:002006"
                     /codon_start=1
                     /transl_table=11
                     /product="hypothetical protein"
                     /protein_id="X:BOBDODFL_00027"
                     /translation="MSWIMKLIRLRRRQKQRIFNKAYRQALKLMKKEFKAERDRHLQA
                     EKELEKYYRKDVDSEAKKTRKKIQELDNFKLLLERREMELDSKIVFLNEQLQKIEELK
                     ARMDGAVNLMARAGSLSNGAIDDAEKIKQTLKKVF"
     gene            28418..28696
                     /locus_tag="BOBDODFL_00028"
     CDS             28418..28696
                     /locus_tag="BOBDODFL_00028"
                     /inference="ab initio prediction:Prodigal:002006"
                     /codon_start=1
                     /transl_table=11
                     /product="hypothetical protein"
                     /protein_id="X:BOBDODFL_00028"
                     /translation="MASKTEDFNEEVESLKDKAKKITGKAREEYLEHVSDFKEKIKQI
                     SGDTSERAKQIIDETGAYIKENPQKAALIGLGVGLGIGLLVGMLIRRK"
     gene            28713..29096
                     /locus_tag="BOBDODFL_00029"
     CDS             28713..29096
                     /locus_tag="BOBDODFL_00029"
                     /inference="ab initio prediction:Prodigal:002006"
                     /codon_start=1
                     /transl_table=11
                     /product="hypothetical protein"
                     /protein_id="X:BOBDODFL_00029"
                     /translation="MAKKRKSDSTKESYNDEYTKRGNDLKSHFLALVDSILEYFQTLL
                     LYGQKFLTKRFQAGIQAYIFLKIGFLFLAFGSLGFLGAFFVFLHRISGGDLLLSSLGV
                     GVVSFFLSLFFLWLAASSFKIKDRL"
     gene            29093..29353
                     /locus_tag="BOBDODFL_00030"
     CDS             29093..29353
                     /locus_tag="BOBDODFL_00030"
                     /inference="ab initio prediction:Prodigal:002006"
                     /codon_start=1
                     /transl_table=11
                     /product="hypothetical protein"
                     /protein_id="X:BOBDODFL_00030"
                     /translation="MKEFPDLNPFEGSDQFLGKSPSDMSLEELKLYLHIQKLRVRLEF
                     EKFQSSINYTGMVLDALEKLGMGEFLQSFLKVSDNVNSTEDI"
     gene            29548..30015
                     /locus_tag="BOBDODFL_00031"
     CDS             29548..30015
                     /locus_tag="BOBDODFL_00031"
                     /inference="ab initio prediction:Prodigal:002006"
                     /codon_start=1
                     /transl_table=11
                     /product="hypothetical protein"
                     /protein_id="X:BOBDODFL_00031"
                     /translation="MLYMNTLIDTLLQQFIELFFYTIFGGISFAVVFIVSSLTVTGFA
                     FLFHWSRVNLMSKLQSIFQFLLLLFIIGALGNSLWYIFLRERFYHAADVLTYFVPVIP
                     FHNLYVDYECGGYLFDGIQMWHLRLLWIAWAIPCYGIAIFLFLIYYKKRLKQA"
     gene            31290..31730
                     /locus_tag="BOBDODFL_00032"
     CDS             31290..31730
                     /locus_tag="BOBDODFL_00032"
                     /inference="ab initio prediction:Prodigal:002006"
                     /codon_start=1
                     /transl_table=11
                     /product="hypothetical protein"
                     /protein_id="X:BOBDODFL_00032"
                     /translation="MHPELHINFLAVLVAVIVNFIIGSLWYGPIFGKAWRKEMNIPLD
                     FKPEQKEVFKAMGIMVIGSFFTAYVLFYTTNVWRASSWNAGEDQAAWVYGFYSGIYTW
                     IGFYLPVFLNMVAFEGKSWRFFFIGAGYNLIALQAVAMILSYWR"
     gene            complement(33584..33961)
                     /locus_tag="BOBDODFL_00033"
     CDS             complement(33584..33961)
                     /locus_tag="BOBDODFL_00033"
                     /inference="ab initio prediction:Prodigal:002006"
                     /codon_start=1
                     /transl_table=11
                     /product="hypothetical protein"
                     /protein_id="X:BOBDODFL_00033"
                     /translation="MKKLFLVVLILIVGSPLVSRAENTILLTCVGLIGKENRIVVLEN
                     INSTLQMQVKIDSTTVYVKNVTRSTLPDRIVFESESFKNLRNAPSGLFLQVWKSDMGG
                     FTGEFSEISYLPQIEMGSVVVCR"
     gene            complement(34215..35675)
                     /gene="pyk_1"
                     /locus_tag="BOBDODFL_00034"
     CDS             complement(34215..35675)
                     /gene="pyk_1"
                     /locus_tag="BOBDODFL_00034"
                     /EC_number="2.7.1.40"
                     /inference="ab initio prediction:Prodigal:002006"
                     /inference="similar to AA sequence:UniProtKB:Q02499"
                     /codon_start=1
                     /transl_table=11
                     /product="Pyruvate kinase"
                     /protein_id="X:BOBDODFL_00034"
                     /translation="MKSESSVFRKTKIICTIGPATSDKKMIQALAEAGMNVARLNMSH
                     GNHDFHRSIIRNIKSLNKDVLKNPIAILLDTQGPEIRTGDLQVDHLDLKVGETFTFHI
                     IPGEESEEQSVFVNYKDIVKDLKVGDPVTVDNGLINLVVEEINDSALKCKVLDGGRLG
                     SRKHINLPGIRVNLPSITPKDHKDILFGLEEDVDFIALSFVRSVEDINQLKQIIEEND
                     GHAQIIAKIEDQEAVRNMKEIVEAADGVMVARGDLGVEVPIEELPILQRAIIKECALK
                     GKRVIVATHLLESMIHNPSPTRAEVTDVANAIYEEADAIMLSGETAAGKFPIRCVEMM
                     DKIAQRVEKTGGVDYVKDKIPQDKKEQMARAAAKLADSLKCPAIIVITRRGTTALNVA
                     GFHPHYPLIYAFTNMTTVRRKLWLTRGVIPHRIDFSKDPEKTIRLAIETLKKTGRIED
                     GDQVVILSDIIAGEDRVETIQIREVKTYFNVEVEKL"
     gene            complement(35714..37675)
                     /locus_tag="BOBDODFL_00035"
     CDS             complement(35714..37675)
                     /locus_tag="BOBDODFL_00035"
                     /inference="ab initio prediction:Prodigal:002006"
                     /codon_start=1
                     /transl_table=11
                     /product="hypothetical protein"
                     /protein_id="X:BOBDODFL_00035"
                     /translation="MLEPQSPELKVADYNTALQLTQSLEARNDFQYKKIHKLLLIISD
                     WTDKFVANKVLPNVDQLSKELGLEKDKTLQFLKELCTKYNPPIIKKICMVDLNPNGDI
                     SDGTIESCLKMNPVFARPQLADTSTSHRYVDGVNQLTFNSISRWIRENRTSLGKNEFI
                     KWIHSAISENKLSSTYASTEIGNLFKDPFDVSPELKQITINIHLKPVLKKLVEQKVLF
                     FFRNEQAVNPGNRSVFYYNIHTEILNRIEAYKVFLMDRIVPELQKIGAIGVLSDEEKE
                     NTRSLVNSIMPYLSPAYGDQKTAVEELMVLLHVEEEDKEKKEKEEKKVKLVEIVDYIK
                     SANRLVDLNFLRFRGQQIEEEIRTLVANHDQILHTEFADKNTLYHYVLHKLAISGAIE
                     AARKTFASTGNDNEIRILDRMRIRDFIEDKELVTSFDKLEISSLFKYLPFFTRLWRNI
                     FGNVTVHKSEADQIKAHNTIELNKKIVEVRSKKIQEDATKLAEKRLKEKDAKELAEKN
                     VRKQQAANLKQEKTQTTPKEIDPQGAKLLERILDILDDYWSNQQYPDRNILLYEMDGE
                     IDEDGLINFLKKFGKNDIYSFMVRNQEDKYTFPILITKRYLKKKGKELLEKASSVIDE
                     QKNASMPDQDLFDFCISLEAFLRKTLPKI"
     gene            complement(37688..38737)
                     /gene="asd2"
                     /locus_tag="BOBDODFL_00036"
     CDS             complement(37688..38737)
                     /gene="asd2"
                     /locus_tag="BOBDODFL_00036"
                     /EC_number="1.2.1.11"
                     /inference="ab initio prediction:Prodigal:002006"
                     /inference="similar to AA sequence:UniProtKB:P23247"
                     /codon_start=1
                     /transl_table=11
                     /product="Aspartate-semialdehyde dehydrogenase 2"
                     /protein_id="X:BOBDODFL_00036"
                     /db_xref="COG:COG0136"
                     /translation="MSRVKVAVLGATGSVGQRFIQLLDHHPFFEVTHLCASENSAGKT
                     YGEVMKTRWKISSDIPAYAKNLVITTPDPAKTKDVVLAFSGLDSNVAGEVEKNYANAG
                     IHIISNSKNHRMDPTVPILSAEVNSSHLEVLTSQKTKGKIITNSNCTIMGVTISLKPL
                     LDRFGIESVMLFSMQAISGAGYPGVPTMDILGNVIPHIGGEEEKAEIEPLKCLGKVEN
                     GKILHADFSISAHCNRVPVFDGHTVCVSVKFKKKPSREEIISSWKDFSGEPQTLGLPL
                     APNPVILFREEEDRPQPRLDLDTGKGMTTVIGRLRPDPILDWKYVVLSHNTIRGAAGA
                     ALLNAELLYKKKFLG"
     gene            complement(38789..40381)
                     /locus_tag="BOBDODFL_00037"
     CDS             complement(38789..40381)
                     /locus_tag="BOBDODFL_00037"
                     /inference="ab initio prediction:Prodigal:002006"
                     /codon_start=1
                     /transl_table=11
                     /product="hypothetical protein"
                     /protein_id="X:BOBDODFL_00037"
                     /translation="MAQIKNTIFKTTSKRTNHGFILIVGILILFLLDFSFFRVLIWKV
                     PNESPWSSNHFYNFLYEYFSLQEKQKKNYRILIVGSSIAHYSFDREAFGKEILERIGK
                     NVEVEFLSYAGMTPLDAWLCRQKIVELKPDFVIFPINFIDWRLHRAYSLNPEYKNETI
                     DSKILLLDALDFFEAPQSRFIFPLETTIEFFAELGFAKTSEYISAFLFGFYRYKDIFW
                     KNLRSLYDHRYGRNISYHGYNGVQIPERVTSLGWTGKNFSFILTEKMKTEGFLVQIVP
                     EILASGPLKITFKKKNKVQSFSFIEPGWKKILLDNSFMVEDPSLLITAELSSSWIPFF
                     AVGENKDWNYDRLGVRLQQTFGTEIPKNGMQYTREERLEDIRYLYMSDLEYSKYFNFR
                     LLEDFDQRPGIGYLIALKDAKLRIREEKFVPVLHFQYLRKFSSFLKEKKVPLWIINNP
                     ENPISLDWYVKSNWYKDHLLFLKELSGDLVFFSDLKDSLSMQDFSDYHHFTFPGMMKM
                     SPIYANEFVKISERQSKNLLKP"
     gene            40933..42498
                     /locus_tag="BOBDODFL_00038"
     CDS             40933..42498
                     /locus_tag="BOBDODFL_00038"
                     /inference="ab initio prediction:Prodigal:002006"
                     /codon_start=1
                     /transl_table=11
                     /product="hypothetical protein"
                     /protein_id="X:BOBDODFL_00038"
                     /translation="MLQYTLSLVLFLVSLFFSLAFSPEKIYLNSDILYLPTLVLDVFR
                     DGGDFFSWSFTPSPYFFPDLPIISALLLIFENAQKALVAFAFIQTVLFLILIERFWIF
                     AEEEIKQKSLNLKETRQIKSWVLVLVSFILLMTKKFPALYILFLPSIHSSAFLTSLYA
                     WPTIHKTFQKRKIWILSLWIAFTTASDQILIVELIIPGILAGFLQPQFSFTTETRTDS
                     KWKRFLPESSKILFISGIAGLILHRILKSFLFIEKPGRISIQTSIMQATKDVTLFLTQ
                     AQTWILSRFQENIPIAAILILILLISLIVGFIKIQKTKTISFLFFFLAILFFSPILTG
                     SYIDEYSLRYATPSLILAPFFLIFLAGFPKRILTPLIFITFLYIIGSKKITNVENAFF
                     KLFRTIPQEALCMDQITRKSPISIVISDFWTAKKIRVFSKEKIQSIHVSYGTLEGSHT
                     ISNREWYFKDAPGIIAVFTEGLGEDRVLEIYGTPFSITKCGEKKLYLYKDHQKIKEIL
                     RRPFLKNKIKKRF"
     gene            complement(42469..43917)
                     /gene="patA_1"
                     /locus_tag="BOBDODFL_00039"
     CDS             complement(42469..43917)
                     /gene="patA_1"
                     /locus_tag="BOBDODFL_00039"
                     /EC_number="2.3.1.-"
                     /inference="ab initio prediction:Prodigal:002006"
                     /inference="similar to AA sequence:UniProtKB:O25526"
                     /codon_start=1
                     /transl_table=11
                     /product="Peptidoglycan O-acetyltransferase"
                     /protein_id="X:BOBDODFL_00039"
                     /db_xref="COG:COG1696"
                     /translation="MNFTTPQYFLFFVIVCCIRWILTWVFPKKKSILLYFLLCVSYFF
                     YFSWDYRFGILILFTTVLDYSVGMALNFQETLSKRKLLLILSLFGNLSVLGFFKYFHF
                     FTDSFLTLFHSLGWEFSAPSLKVILPVGISFYTFQSLSYSIDVYRKQIQAEKNFFQYA
                     LFLSFFPQLVAGPIVSARILLPALQNMFSWKYIPIREGLWLILSGLVKKAVIADRIST
                     ISDFVYQFPESVSTFFAWMGVISYSIQIYCDFSGYTDIAIGSALLLGVRLPENFRLPY
                     TATSFSDFWKRWHISLSGWLREYLYIPLGGNRISNLITYRNLLITMILGGLWHGASWN
                     FIVWGFLHGIFLVLEKYVQDSIDLPWKENSFLKRGINLVYQVFVILSICLIWVFFRSR
                     TFSGSIELLKTLFSFHGGIEPTYTMQSQFLMIFFFVFLATWIGKKEELYGAFSRFREN
                     LPLVLFAFISVLGFIIAVVLTAESKPFLYFVF"
     gene            complement(44785..45000)
                     /locus_tag="BOBDODFL_00040"
     CDS             complement(44785..45000)
                     /locus_tag="BOBDODFL_00040"
                     /inference="ab initio prediction:Prodigal:002006"
                     /codon_start=1
                     /transl_table=11
                     /product="hypothetical protein"
                     /protein_id="X:BOBDODFL_00040"
                     /translation="MAEVIKLRVKCHACSYMIEGSAKYGAGHYVPEGVNFEFVAIGKI
                     ETAKGRRVKAEISAICPNCGVANKWTI"
     gene            complement(45659..46039)
                     /locus_tag="BOBDODFL_00041"
     CDS             complement(45659..46039)
                     /locus_tag="BOBDODFL_00041"
                     /inference="ab initio prediction:Prodigal:002006"
                     /codon_start=1
                     /transl_table=11
                     /product="hypothetical protein"
                     /protein_id="X:BOBDODFL_00041"
                     /translation="MASKVKRSSFQKLLNAMKKMSLEVNDYEICRRLETIMMTSKEDL
                     SQVVVKSLLDNPLDFDPKTLPEPYGQYIRHFVYMVKRNKKQGIDTNFDSPINNLKPPE
                     KQTQTTEILKMPSKKEGSKKAPKR"
     gene            complement(46088..47062)
                     /locus_tag="BOBDODFL_00042"
     CDS             complement(46088..47062)
                     /locus_tag="BOBDODFL_00042"
                     /inference="ab initio prediction:Prodigal:002006"
                     /codon_start=1
                     /transl_table=11
                     /product="hypothetical protein"
                     /protein_id="X:BOBDODFL_00042"
                     /translation="MFFRIKTSFLARFLLSFLGLGLFHTLYASKNDVLEISDVLVHQT
                     EVNRVLSISVSDSLVALDQEDFLVLNSDTVVVTKSNHPSNLAHRKVSPLDLKDQGPPI
                     LIENRFLHLYGFNFGIPFFFYGSSQNFISPVAVLTKNLVSILEKTDVCLFILDRGQPF
                     DSKNCMAVFLFQKDPFSPKLFLTFEDSLLHSIELEKKYIAHSKSCLVQDQRFWTNSRQ
                     NIVKVERLKFLPRLEEKLSTANWKRENDPSVFWQTWGRGYNLVDRLSWKLRSDGIVLA
                     IISEPKGLSIKIEILSFNVQSSSINESTRFQSPAFQFNNFFYQNSVVG"
     gene            complement(47145..48155)
                     /locus_tag="BOBDODFL_00043"
     CDS             complement(47145..48155)
                     /locus_tag="BOBDODFL_00043"
                     /inference="ab initio prediction:Prodigal:002006"
                     /codon_start=1
                     /transl_table=11
                     /product="hypothetical protein"
                     /protein_id="X:BOBDODFL_00043"
                     /translation="MDLDSLYEERKTPGGFLVKVRLAKMTYVVFTQKGPEVPRGSKNN
                     SIVVSVPRIAFLGSQFNLSHFRLGELSFVNVKQSKLVIPYQHSNSGNEVRTIFLNSGS
                     DCDVLPVVVYHFQNSEGLIRSKDEGIEMHHLVLDESYPRQDLIALKIRFPSLNMLIVR
                     KKVVSHKTPETSTEPDKGKESGIVDFNKVRAADIMDSGNLNIHSGNPVFLARIHLRRM
                     DLEKVKQLLLDFQLKPEEVSFIRTFFAVMIRNEFEKDELKQVKQKLLNLDEGFRLAEL
                     ILEMKIHEFEVELEKNFGPEIASMCYALLEKEQDRAQEEEKGIILWEWKLRVKRLFRK
                     SA"
     gene            complement(48157..49527)
                     /locus_tag="BOBDODFL_00044"
     CDS             complement(48157..49527)
                     /locus_tag="BOBDODFL_00044"
                     /inference="ab initio prediction:Prodigal:002006"
                     /codon_start=1
                     /transl_table=11
                     /product="hypothetical protein"
                     /protein_id="X:BOBDODFL_00044"
                     /translation="MLNFKHLSFVHPSLFNLFFSEYSSSKSKKEDFSNALDEWIRISN
                     GVCGVLTLSFDGGKSLEEISSVGYGEDGFFYSFLSRPTGNLDKLNSSPDFFPFWFSST
                     EHDLFHPNSVGCLVGAIRGDSFLEGFFLVEFLEKPSDAIITLWALLSKIMSEGPRSNI
                     SVLRAHSSSSIRTDFKKEGIGEFLAEACGILSLPDWLKSKNSWVRISGPSGSGKKTLG
                     KWLHRSLSPEKGILVIGFLPEQISKLEKSLDEWIRMTDSGSILIEGTEKFSSIHQKFF
                     FKLLSEGTVDSRLIFTETQGVESFEIFKPFREFLLQRTIFIPSLDSFHSPQINSLVQL
                     ILEELKESMGREDLRLSEKNLQKILTMNFDKNLSSLRNLLEESILSSSGSEIEILDRK
                     EIRDRVLTIPDSEDLDLRTAVEAVERQKILLAQKLFGGNQIRMARALGISRGSLQYKL
                     KQLEIG"
     gene            49772..50524
                     /gene="parA"
                     /locus_tag="BOBDODFL_00045"
     CDS             49772..50524
                     /gene="parA"
                     /locus_tag="BOBDODFL_00045"
                     /inference="ab initio prediction:Prodigal:002006"
                     /inference="similar to AA sequence:UniProtKB:B8GW31"
                     /codon_start=1
                     /transl_table=11
                     /product="Chromosome partitioning protein ParA"
                     /protein_id="X:BOBDODFL_00045"
                     /translation="MIVVSIANQKGGEGKTTTSLNLSMGLARRGKKTLLVDIDPQANS
                     TGIFTNPESLEKSMHGVFNSRMTIKEIMIETRQPDLFLAPSKMNLAEVETLSGSSVDA
                     PYILRDSLQGLEGIDFCIIDCPPSLSIFTINALVGSNYVLIPLQAEKFSVDGIVGLQQ
                     TITSIKKRINPNLEILGALVTQLKPQTLLTKTIVPVLTKYFRIFETSISDGVAVGESH
                     LAKKSVFEYNKTSKQAQEYEGFIEEFLNELKK"
     gene            50508..51353
                     /gene="noc_1"
                     /locus_tag="BOBDODFL_00046"
     CDS             50508..51353
                     /gene="noc_1"
                     /locus_tag="BOBDODFL_00046"
                     /inference="ab initio prediction:Prodigal:002006"
                     /inference="protein motif:HAMAP:MF_02015"
                     /codon_start=1
                     /transl_table=11
                     /product="Nucleoid occlusion protein"
                     /protein_id="X:BOBDODFL_00046"
                     /translation="MSSKSKRLGSLADVFQAEKLEGTVRKIRLDKILPSENQPRQDRK
                     KGVDDLARSLEKDGLLQPIIVTKQNPEDENYRIVAGERRYHAAKQLDWTEVECKILDR
                     DEKETFRLAIIENLQRENLSPYEEIEAMSHLKTSFKYTDQELGTLFGKSRSYMTELLG
                     ISSLSKEELRSCKEAGIEGKNLLIQAVAASRKGTFSEFLNLFQTGALKTVKDAKSFNR
                     EEENLFTPKIATNPNSKTSNSKLTEYKITKKQGLIQITSHDEALLGEILKLIKKEIRK
                     KFGDT"
     gene            51835..52710
                     /locus_tag="BOBDODFL_00047"
     CDS             51835..52710
                     /locus_tag="BOBDODFL_00047"
                     /inference="ab initio prediction:Prodigal:002006"
                     /codon_start=1
                     /transl_table=11
                     /product="hypothetical protein"
                     /protein_id="X:BOBDODFL_00047"
                     /translation="MGEHYPYIKIFADIIESGAWANLSSAAKTLYLVLLKFSDQHFKP
                     VWPSTEVLLRLTGFKTKKSIIQGKRDLIQAGLLQVTPGTGHTSSRYYFCFNYQIPPQG
                     YNFGNPGGGETQGVGKNGSQGSGEVTPNHINITITNNQHQEPEKTKKQVSLDELGKEY
                     GPATLTEALAIAKGRGMETNLRYVKGICKNLTRTNESLVPEFNQNQGEPYEKETTWNG
                     FLRWSKDRLTKSSIETLEKIRVEPDGRTLCILDPVTESLRMIIAKYFTEEIRPPILVI
                     FSAKNEENRITSTKH"
     gene            52737..55253
                     /locus_tag="BOBDODFL_00048"
     CDS             52737..55253
                     /locus_tag="BOBDODFL_00048"
                     /inference="ab initio prediction:Prodigal:002006"
                     /codon_start=1
                     /transl_table=11
                     /product="hypothetical protein"
                     /protein_id="X:BOBDODFL_00048"
                     /translation="MNSESIRISHPDLIKIREIKSTGTYDLKDGKLLRYSEIKNSPGI
                     SSLTLHFDSVSSLNQIRLHSNSQEIAFFPDTFRFEISMDGIVWEPILQETGFKRLNQK
                     TGQWNFSLVQAKYLKLISQVSEKDNSGKYKISLGQLEVGISGIVKIQVSSEQDRFWVK
                     ENLIDQRPDYGWSSKETSKPGEEFLLIDLGSISRVNELRLLTPKLDPTFFPESFTVYY
                     SEDNLSWNQLLEENQFLSEPGVWYQWRFLPTNVRYLKLVARQKEKKNQEFYQTKIVEL
                     ELYATPDLNDLTNKPTAEPLPYATVLRSGLVRLAVDGENSEGAAVQSNDRRLRDASTE
                     YKGIIELAGDGEEKEGLVVQGNDKRLKHATELAYGLVRLASNGENRAERVVQGNDDRL
                     RTATVSSLGIVELAENGETKEGVVVQGNDDRLKIATSKKYGLAILSEPGAAEPGKAVT
                     ADDPRLRNATTEFPGIVRFAKNGEESSEAAVQGNDKRLKHATTETYGIVQLAQSGESK
                     EGVVVQGNDKRLRNATTSYPGIVEFATLGNSVPGKVVSADDPRLSDKRDPKPHTHDYA
                     PIGHDFSSHTGLLKVKGNTEAAYTNISPPPENHSPIYGRNESEKGAGVVGVARNTGLI
                     GYGEKFGVRGDSSSVDKDSAGVIGLAKRGFGGIFHSRSGVALLASGKGIPSLGETGSG
                     KALVAEGESEFLGTVRISTGKNTDCIARFFPVNPSDVISEGDILVMGEDGRLQKAKSA
                     NATHTIGVAVKSAALLFGSQPSSSDGPHWLVAVSGVATVNADASAYPIQPGNLLVTGL
                     TGGHAVRISAESLRPGSLFGKALTSLRSGRGQIQILLCFQ"
     gene            55264..56145
                     /gene="metF"
                     /locus_tag="BOBDODFL_00049"
     CDS             55264..56145
                     /gene="metF"
                     /locus_tag="BOBDODFL_00049"
                     /EC_number="1.5.1.20"
                     /inference="ab initio prediction:Prodigal:002006"
                     /inference="similar to AA sequence:UniProtKB:P0AEZ1"
                     /codon_start=1
                     /transl_table=11
                     /product="5,10-methylenetetrahydrofolate reductase"
                     /protein_id="X:BOBDODFL_00049"
                     /db_xref="COG:COG0685"
                     /translation="MKKVSEIYGSAKGPVYSFEFFPPKTPEGDSKLMETVKELSLLNP
                     DFVTVTYGAGGSTRDKTVQILSQISKDYSFPTVSHFTCVGANKNQILETLKGIRSSGI
                     LNLMALRGDPPKGEGEFKKVENGFGNATELVSFIRSEKLDFCIGGGCYPEKHPNAKTL
                     EEDVENLKLKVDAGTDFLVSQLFFVNSIFENFLNLVRKVGIQVPVIPGIMPITSFSQI
                     DRFRSMAGCEFPSSLIQDLQEVEHRPEEFYRRSLNFSVKQCRELLAMGVPGIHLYTLN
                     QSHASYDIVRELKGESV"
     gene            complement(56786..57610)
                     /gene="mqnD"
                     /locus_tag="BOBDODFL_00050"
     CDS             complement(56786..57610)
                     /gene="mqnD"
                     /locus_tag="BOBDODFL_00050"
                     /EC_number="4.1.-.-"
                     /inference="ab initio prediction:Prodigal:002006"
                     /inference="similar to AA sequence:UniProtKB:Q5SI12"
                     /codon_start=1
                     /transl_table=11
                     /product="1,4-dihydroxy-6-naphtoate synthase"
                     /protein_id="X:BOBDODFL_00050"
                     /db_xref="COG:COG2107"
                     /translation="MEFSLAYSPCPNDTFLFYHLTTGKATKQFQVQEELHDVERLNRA
                     ALQGKYQVTKLSFAAYFSVMNQYSILDSGSALGRNCGPILVYKKEKKIGNPKGKKILI
                     PGELTTANLLLKLFLNNDFHPVPVRYDKIIPLLLSGESDLGVLIHEERFTYEKQGLSK
                     LQDLGEWWEETTGKHIPLGAIAFQREIEKEWKENFDSALKLSLDLAYKNREDTYEYIL
                     KHSQDTTREVVDSHIDLYVNQFTRSLGTEGRDAILTLYQKGVNAGFLPPGKGKELF"
     gene            57971..58831
                     /gene="yidA"
                     /locus_tag="BOBDODFL_00051"
     CDS             57971..58831
                     /gene="yidA"
                     /locus_tag="BOBDODFL_00051"
                     /EC_number="3.1.3.23"
                     /inference="ab initio prediction:Prodigal:002006"
                     /inference="similar to AA sequence:UniProtKB:P0A8Y5"
                     /codon_start=1
                     /transl_table=11
                     /product="Sugar phosphatase YidA"
                     /protein_id="X:BOBDODFL_00051"
                     /db_xref="COG:COG0561"
                     /translation="MSFDPTQIHTIAVDLDGTLLNSKSKISSLTHAVLQKAIDQGKNL
                     VIATGRRFYSTFGFAKEFKGELHVVSNNGQILRKSPSAERISESYLGLEVVQKILQIG
                     KEFHTPPILHVDQFEEGVDMLTEIPITDRMYHNYSGGDHSRTKEIGDFFSTDLEKILV
                     ICFLSLHKKDLDSLICKIHSLPESCELRCILTKIPGVSYCVEIINVSVSKWSGISKFL
                     SLKGLDGKGVISFGDERNDLEMILHSGVGFAMKNAIPEIKNSTKHVTRYSNEEDGVAL
                     ALVENRVVIF"
     gene            complement(58802..59020)
                     /locus_tag="BOBDODFL_00052"
     CDS             complement(58802..59020)
                     /locus_tag="BOBDODFL_00052"
                     /inference="ab initio prediction:Prodigal:002006"
                     /codon_start=1
                     /transl_table=11
                     /product="hypothetical protein"
                     /protein_id="X:BOBDODFL_00052"
                     /translation="MHLSLQIQDWIVYGIVSLTVIRLFFPLLSVFRELVGKPTNSKEE
                     DFGCYNGACKSCDAAPSSTSKNNDPIFH"
     gene            59129..59998
                     /gene="hemA"
                     /locus_tag="BOBDODFL_00053"
     CDS             59129..59998
                     /gene="hemA"
                     /locus_tag="BOBDODFL_00053"
                     /EC_number="1.2.1.70"
                     /inference="ab initio prediction:Prodigal:002006"
                     /inference="protein motif:HAMAP:MF_00087"
                     /codon_start=1
                     /transl_table=11
                     /product="Glutamyl-tRNA reductase"
                     /protein_id="X:BOBDODFL_00053"
                     /translation="MWSTLRVYHSIQKDRENLEIPGSYFWSTCMRTIWITDSRIHREP
                     SNLPVTLEKYSGYQGYRFVLEVISGLHSKLLGETEVLAQFRNKFKVLPSSAFGEYLAR
                     LRDSLIQDSRSIRSRYLQNIGEQSYGGLANKYLKDHDFVSVLGTGQLAEKVLPWLKHR
                     NILLVGRNQKRLLELSKQFNVTIKLLNDWNPTKGAIVIAAPIDLSGYMNSITSGTVVV
                     DFREVPLEKNWSNTISYISFAEMLDSIRETEERTWQIRKMLQPFLDELVKERELEAQQ
                     FIFGWEELTCPAF"
     gene            59983..61611
                     /gene="hemC"
                     /locus_tag="BOBDODFL_00054"
     CDS             59983..61611
                     /gene="hemC"
                     /locus_tag="BOBDODFL_00054"
                     /EC_number="2.5.1.61"
                     /inference="ab initio prediction:Prodigal:002006"
                     /inference="protein motif:HAMAP:MF_00260"
                     /codon_start=1
                     /transl_table=11
                     /product="Porphobilinogen deaminase"
                     /protein_id="X:BOBDODFL_00054"
                     /translation="MSRILKIGSRKSALAKLQTYLVLGALKKKFPEIQVELFFREASG
                     DQDLQTPLWKMGTKGVFTQDLTADIVEKKVDIVIHSWKDLDLEGHPDTTIIGVLDRAD
                     QRDVLLWKKSSLSKYSPSVLKIHTSSPRREYNLRKFLSFSLPSRYTNSSLVFLPIRGN
                     IQTRIRKWKESDSDGLVLAKAALDRLLSEDFFNSDELEYQEIRKFLKDSMDESVYQIF
                     PLSLNPTAPGQGAIAAEVRTEDNWVLDRIRTLSKSEVVLAVEEERKILKRFGGGCHQK
                     IGVSILQKAYGKILYQRGLSDSGEVLEVEEQFSEIFAPPADSVSKVYPVPGEAVKQKR
                     TPLDSSNGLIFSEDGQNNKTIFPTELILKDWLVTRGNAFPNLSPALEHTGLIWTSGLK
                     TWFQLAQRDIWVHGSLDALGEDELPKHSIFGKPLDFIKCTHLGSTEIASGLGRVLTYQ
                     TQAMEDHPDLSEKTHFFWMSASQFDKALSIFPQICNGFHACGPGITYSHIRKVLGESA
                     NLSIFIRYESWLASLGLEEFKGKKIGNQTEKNSP"
     gene            61580..62533
                     /gene="hemB"
                     /locus_tag="BOBDODFL_00055"
     CDS             61580..62533
                     /gene="hemB"
                     /locus_tag="BOBDODFL_00055"
                     /EC_number="4.2.1.24"
                     /inference="ab initio prediction:Prodigal:002006"
                     /inference="similar to AA sequence:UniProtKB:P64334"
                     /codon_start=1
                     /transl_table=11
                     /product="Delta-aminolevulinic acid dehydratase"
                     /protein_id="X:BOBDODFL_00055"
                     /translation="METKQRRIRLNAGLRNLASSESLNSKKLIQPIFIVEGLKEKEKM
                     DSLPGVFRDTESSVFKQVESDLKAGVTHFILFLIPELKSNSEIPKSFYERSISSLKKK
                     FPESFLWIDTCMCSLTTHGHCGLLHPDGSIDNHTSVKHLSDIALVYAQSGADGIAPSD
                     MMDGRIKSHRSILDVNGFSNIPILSYSTKFKSNFYGPFRAAADSAPAQGDRSSYQIDV
                     RNREDAVLSSIRDKEEGADFLMVKPGMTSIDLIGPIREKTGLPTGVYQVSGEYASIHY
                     LSQNGFCDFDSALSETWQIFSRAGASYLITYAARRGKEILS"
     gene            62530..63861
                     /gene="hemL"
                     /locus_tag="BOBDODFL_00056"
     CDS             62530..63861
                     /gene="hemL"
                     /locus_tag="BOBDODFL_00056"
                     /EC_number="5.4.3.8"
                     /inference="ab initio prediction:Prodigal:002006"
                     /inference="similar to AA sequence:UniProtKB:P24630"
                     /codon_start=1
                     /transl_table=11
                     /product="Glutamate-1-semialdehyde 2,1-aminomutase"
                     /protein_id="X:BOBDODFL_00056"
                     /db_xref="COG:COG0001"
                     /translation="MNQNKPASKLISDFWKGKTSEELFERAKKVSPGGVHSPVRSFRS
                     VGGTPVFFASAKGATLTDISGKEYIDYCLSFGPLILGHRDPEVEEVVRETTEIAWSFG
                     AAEPYSLELAELISSRVPWAEKVRFVNSGTEAVMSALRVARAATGREKILKFDGCYHG
                     HLDSLLVKAGSGLAGESSSDSAGISATSIANTLVLPLDDEASVERVFETEGKNIAALI
                     IEPLPANYGLLIQRKEFLLKIVETARKYGTLVVFDEVISGFRVGFQGMSGLLGIWPDL
                     VTYGKIIGGGFPVGCYAGKKDLLDLVAPSGPVYQAGTLSANPFGMRAGLATLKKAQRD
                     SIYSVLDDRTKIFTDTMTKLLNKKSNQEWEAVIHSSLFWFRKKTQQPIRRIDLIPEGH
                     KESFAKVFHTFLKNGIYLAPSGYEVGFLSWAHDDEIIAKTLEIADKALKTF"
     gene            63861..64778
                     /locus_tag="BOBDODFL_00057"
     CDS             63861..64778
                     /locus_tag="BOBDODFL_00057"
                     /inference="ab initio prediction:Prodigal:002006"
                     /codon_start=1
                     /transl_table=11
                     /product="hypothetical protein"
                     /protein_id="X:BOBDODFL_00057"
                     /translation="MFYLWKNSRIFFAIIWLLITVSLGIWWFLLGLKLTNTVAGLSAK
                     LDASAASESLLVLERQSRMIKMEGTFFLSMLLLGGITLIWLSYRDIRRNKMIHDFFST
                     VTHEMKTPLASLRLQAESLQEELPNHHENKLIHRLLKDSVRIESQMNRAMYLASLTRS
                     EILYIEKTNVRSVFLSVGEDFPELKIDLSHLEDVFVPADRKALESIFKNLAENSLKHG
                     KANVLKVISKKQISNQILITITDNGTGFDGKYKNLGIPFQKHGSTSGTGIGLYIIKKL
                     MSKMNGSMQIVPQNSGFRVDLILPEEPVR"
     gene            64775..65467
                     /gene="mprA"
                     /locus_tag="BOBDODFL_00058"
     CDS             64775..65467
                     /gene="mprA"
                     /locus_tag="BOBDODFL_00058"
                     /inference="ab initio prediction:Prodigal:002006"
                     /inference="similar to AA sequence:UniProtKB:A0R3I8"
                     /codon_start=1
                     /transl_table=11
                     /product="Response regulator MprA"
                     /protein_id="X:BOBDODFL_00058"
                     /db_xref="COG:COG0745"
                     /translation="MRAKLLLVEDDRSLGETLQERLEKEGYEVLWTVSAVSAKKLVKD
                     ERPHLILLDVRLPDGDGFALAEELKESKDCPPFLFLTAQAGAPERLRGFELGAEEFIP
                     KPFHLKELLLRVKHVLESHKHSVEETRFIYKDFMLDFQGFQIKRGGEEFPLSKRDCAL
                     LHFLVSERNRTVSRAEILDKLWGEESFPTNRTIDNSIVRLRQAFGEEGEKVIRSVRGV
                     GYQWTGEIKNAE"
     gene            65457..66479
                     /gene="hemE"
                     /locus_tag="BOBDODFL_00059"
     CDS             65457..66479
                     /gene="hemE"
                     /locus_tag="BOBDODFL_00059"
                     /EC_number="4.1.1.37"
                     /inference="ab initio prediction:Prodigal:002006"
                     /inference="similar to AA sequence:UniProtKB:Q83PB7"
                     /codon_start=1
                     /transl_table=11
                     /product="Uroporphyrinogen decarboxylase"
                     /protein_id="X:BOBDODFL_00059"
                     /db_xref="COG:COG0407"
                     /translation="MPNERYTNVLNGIAQKIPPVWMMRQAGRYHKHYQTLRTKYSFEE
                     LCKNPDLAAEVAYGPVDEFDFDVAILFSDILFPLEALGMGLRYTDSGPVLDLEIRSKE
                     DLNKLKSVEDSISFMQFQKKAIQRTLEKLPKEKSLIGFVGGPWTLFTYAVCGKHEGNL
                     FLPKTLTEVRKEFLEKIIQFLKENISIQLEGGAELILIFDTAGGDLSPELFREIVIPG
                     IKTLSDFYPGKVGYYGRGTSSIHFEMIREITTLAGFGFDHRWNLREIFKTESRMIQGN
                     FDQSLLFLGKEEFKKILMNYLKPFRELPPAERIGWVCGLGHGVMPKTPEYNVKTFVEI
                     VRDTFR"
     gene            66476..67825
                     /gene="hemN"
                     /locus_tag="BOBDODFL_00060"
     CDS             66476..67825
                     /gene="hemN"
                     /locus_tag="BOBDODFL_00060"
                     /EC_number="1.3.98.3"
                     /inference="ab initio prediction:Prodigal:002006"
                     /inference="similar to AA sequence:UniProtKB:P32131"
                     /codon_start=1
                     /transl_table=11
                     /product="Oxygen-independent coproporphyrinogen III
                     oxidase"
                     /protein_id="X:BOBDODFL_00060"
                     /db_xref="COG:COG0635"
                     /translation="MTTVKDLIAKYDIPAPRYTSYPTVPYWSENPTTEEWLEKVRNRL
                     RFENTSLSLYLHIPFCETLCSFCGCNTSITKNHSVEDPYIESILLEFSNYLKEVPEIA
                     KRELKELHLGGGTPTYLSEKNLEILLDSILKKMNLSSKYEFSLEVDPRRTRDTQLKIL
                     RDFGFKRISLGVQDFDPEVQRLVNRTQPFEMTERITELSRKLGYTSVNFDLIYGLPKQ
                     NLQNMKRTIKKTLELRPDRIAFYSYAHVPWLKASQRLFTEVDLPSGSAKRELYEVSRE
                     MFLKAGYIEIGMDHFALESDSLFQAVKNGNLHRNFMGYTAKTTDMLLGLGVSAISDSW
                     DCFHQNEKIVKKYQKRIYSEGFATLRGHKLNEEDLIQRSLILQLSTSGKVIVPEEILR
                     EVRLYLASMEDDTLVRWEGNLLSLTEKGRPFLRNVCTSLDLRLRRKSPELRVFSSSI"
     gene            67905..68888
                     /locus_tag="BOBDODFL_00061"
     CDS             67905..68888
                     /locus_tag="BOBDODFL_00061"
                     /inference="ab initio prediction:Prodigal:002006"
                     /codon_start=1
                     /transl_table=11
                     /product="hypothetical protein"
                     /protein_id="X:BOBDODFL_00061"
                     /translation="MGRFVLKSSLEKLILVFGILFTFIFSISAETVLLQEGGSYRGKV
                     ITQNQKTLTIQTKHGKHVISKKEILKVIYKDVSEEEEEKVRNAEIQRLEEEKLTKQRS
                     LELKKQQEEEERLRREREAAEKNKPAPPPPPPPKKQPEVSRVGALARSVVLPGWGQWA
                     SGRKFAAIIYPTLFLAAGYAVYENNRKYVVAKREYESYGNPYSNSSLALAALGIPNPE
                     LPPVITDPVVLHFYNQELSPYQDKREAVDKAYKNLQASIGVLAGIYVINLMDAFIFGG
                     QISSTVGISNGATKGLIFDYNPMANSGTINGGFTNGPTFESKYTFGYRYQF"
     gene            69100..70383
                     /gene="hemY"
                     /locus_tag="BOBDODFL_00062"
     CDS             69100..70383
                     /gene="hemY"
                     /locus_tag="BOBDODFL_00062"
                     /EC_number="1.3.3.4"
                     /inference="ab initio prediction:Prodigal:002006"
                     /inference="similar to AA sequence:UniProtKB:P56601"
                     /codon_start=1
                     /transl_table=11
                     /product="Protoporphyrinogen oxidase"
                     /protein_id="X:BOBDODFL_00062"
                     /db_xref="COG:COG1232"
                     /translation="MRTQSPDYIVIGAGFTGLLYSTLAVLEGRSVFLYEKQNRSGGLV
                     GSIQTPFGLVETAANGILNSYQLEELASALGLNILTTEKKSKKRFIWKNGSPRRFPLS
                     FLDTLRVLYGILGISAEIRAGESVYQWGVRVLGKGAVKNVLEPGLGGIYAGNLKDMSA
                     ELALGGWISSKDSLLKNIREIKKIKTKNPKQKKGTVSFRGGLGELLNAMEAKIKSSPN
                     SKIYYSQESPTLSSIRKKYPNSKIILSCGLESSLKLLSSGFPVFKKYEKLCKTLGVVT
                     VTRFGNQPLLGKKSGFGILFPSDSGFRALGVLLNSSIFSGRVSKGHYSETFIFGGALD
                     QEIVKFKEKEIINVLEEDRKKITVQNDEPLNHYVTIWKSALPIYDLALLEFNKELDRS
                     LPEGIFVEGNFRYGIGLSSILERAWNVMRNQKGRT"
     gene            70780..71853
                     /locus_tag="BOBDODFL_00063"
     CDS             70780..71853
                     /locus_tag="BOBDODFL_00063"
                     /inference="ab initio prediction:Prodigal:002006"
                     /inference="similar to AA sequence:ISfinder:ISLin1"
                     /codon_start=1
                     /transl_table=11
                     /product="IS110 family transposase ISLin1"
                     /protein_id="X:BOBDODFL_00063"
                     /translation="MKSQEIKYVGIDCGKKTLEVIRIGDNSLHQRQQFSTTEIGISKL
                     INWLNPNDVVGLEAGSQSFRIAKSILNKGIQVIVLNPGDLATIYQSLKKTDKEDSLKI
                     ARLIQRFPIEELPTVPIPNDEEEDNRRLCTEQENWTRQLTQSKNRLHSLFTQAGLTHI
                     TKKHLRTKANREISVALLPSRYQKEAERILKVLDLVEQNLKLIEEEIKEALKKNKAYA
                     QTIMSMPGIGMITSLAIMSYMGNCKRFSSAKQAAYYVGLVPRVDISGDSAYYGRIVNR
                     GCHSIRRVIVQAAWSLVRCQYGGKIKEFYQRLYPKKGAKKSIIATSRKMIEILYTMIK
                     TGELFDSMPEKVLNRKLTQYGLM"
     gene            complement(71830..72153)
                     /locus_tag="BOBDODFL_00064"
     CDS             complement(71830..72153)
                     /locus_tag="BOBDODFL_00064"
                     /inference="ab initio prediction:Prodigal:002006"
                     /codon_start=1
                     /transl_table=11
                     /product="hypothetical protein"
                     /protein_id="X:BOBDODFL_00064"
                     /translation="MDRRSGLKKAHFSSVPTRMSLFTCKKYVFLIEKNFPNLTAPPKN
                     RKNSAQRFPMGHVVEWELSFIEDFVVIPTIDLEIQLFVGWLWLSPMFLVSIPSAILLH
                     KTILS"
     gene            complement(72621..73529)
                     /gene="hemH"
                     /locus_tag="BOBDODFL_00065"
     CDS             complement(72621..73529)
                     /gene="hemH"
                     /locus_tag="BOBDODFL_00065"
                     /EC_number="4.99.1.1"
                     /inference="ab initio prediction:Prodigal:002006"
                     /inference="similar to AA sequence:UniProtKB:P57777"
                     /codon_start=1
                     /transl_table=11
                     /product="Ferrochelatase"
                     /protein_id="X:BOBDODFL_00065"
                     /db_xref="COG:COG0276"
                     /translation="MGFGGGSPLVSETNKQAAAITQILKKITGEIWESSVTMTCGYPN
                     IRDIPAEFLIPSNKNIIFPLYPHFSRSTVLSTAKLIEQIVGFCPVGAEGWVTPFHSSQ
                     IYLESIRDLILDFFQGKLNRENFLHSDSFQEIPDWKTIDLVFSAHGIPIRLIQKGDHY
                     KEEIDSNITNLKKLLYKNGFSGECHTSFQSRVGPSKWTEPNTIQMLEDLGKKGVKRVA
                     VYPISFVSDHLETLEEIGEQLKKVAYQNGILEYYRIPAPGIYPKFIKAMAKIALESSQ
                     TSKKECLCKKLGGYNLNSVVCTRLIS"
     gene            complement(73789..74886)
                     /locus_tag="BOBDODFL_00066"
     CDS             complement(73789..74886)
                     /locus_tag="BOBDODFL_00066"
                     /inference="ab initio prediction:Prodigal:002006"
                     /codon_start=1
                     /transl_table=11
                     /product="hypothetical protein"
                     /protein_id="X:BOBDODFL_00066"
                     /translation="MKIKQTSFLILVLHFFSFVSIYSQAAVTNPEETTKPFSTKEKPV
                     PAEETFFKKLIQQSSFTILAGRNGGDNIFETGTKYPNLSGLKGGSRITYAREFNYAGL
                     GFTLRWEKWEADLNLKTTGRYVNAGEGRDEDFFLGDPTVERGTKISTREFSYYDTPYT
                     FIGSRNFADGKGRLSMKNNSQSLILRRYFGDGEADYRKEGKGFYLTGGFQYTFMKYIL
                     YDVFQFFDSSPVFLNRIGLGLSFSYSTYEFPLGLGYRYSNGEWVFETSFSGIFWTGHF
                     RDFHYQRALNFIGDVSGFGIDFNIGAGKIFGNYLMFLKLNEHRLFGDGHFVTKGGLSE
                     SDILSQHLGHYKNYMNLKEWNVELSLTGFLY"
     gene            75093..76010
                     /locus_tag="BOBDODFL_00067"
     CDS             75093..76010
                     /locus_tag="BOBDODFL_00067"
                     /inference="ab initio prediction:Prodigal:002006"
                     /codon_start=1
                     /transl_table=11
                     /product="hypothetical protein"
                     /protein_id="X:BOBDODFL_00067"
                     /translation="MNSKNLTVRQILDEFEISSEDEFLSKVKEWKIPTSGKGKFDREV
                     IEKYFQKTEKQTYDSFIIAVSNQKGGEGKTTVSVCLAEALSKLAPVLLVDWDAQANIT
                     QLFFGAVEHSVFHSLGYKEENQIPVKELLIRLAPDLDLLPSSIHLANFTTPYERDDFE
                     LLKDALKPVRSSYKYIIIDCPPSLGLILENALIAADHVLIPIQTRAFSVQGLKDLHST
                     ILKIKKKANPSLNLLGAVLNQYEDARALAGLADAIRKYFEVFNTVIYRRESIPQAQAK
                     KKLLGEYDNKAMQMFSSLAEELMERISNG"
     gene            76003..76710
                     /gene="noc_2"
                     /locus_tag="BOBDODFL_00068"
     CDS             76003..76710
                     /gene="noc_2"
                     /locus_tag="BOBDODFL_00068"
                     /inference="ab initio prediction:Prodigal:002006"
                     /inference="protein motif:HAMAP:MF_02015"
                     /codon_start=1
                     /transl_table=11
                     /product="Nucleoid occlusion protein"
                     /protein_id="X:BOBDODFL_00068"
                     /translation="MAKRSDFAGMDLLTAFGEKESSKLEIQLSDIVPNPSQPRVFGKE
                     EVSDLVESMKRLGLIEPIVVRKSGKKYQIVAGERRYQAAKILKWNTIPAIETSASEDK
                     CFEMALAENEKRKSLNPWEVGRAIQFLRKEKKKTAEEVSKILGFTERYVKQLSSIARL
                     DQKSVGDLIKSGKDTSVKNLEALLKQKEGRGGEIISSRKLIQSKIVLQIGKLSLQQRE
                     KFLKELSSLKKKYGIKD"
     gene            76810..77412
                     /gene="azr"
                     /locus_tag="BOBDODFL_00069"
     CDS             76810..77412
                     /gene="azr"
                     /locus_tag="BOBDODFL_00069"
                     /EC_number="1.7.1.6"
                     /inference="ab initio prediction:Prodigal:002006"
                     /inference="similar to AA sequence:UniProtKB:Q9FAW5"
                     /codon_start=1
                     /transl_table=11
                     /product="NADPH azoreductase"
                     /protein_id="X:BOBDODFL_00069"
                     /translation="MKIAIIAGPHRKISQSAKVANWIGNRLGSLGHQSWILDLGNHKL
                     PVWDDSFWEGGESWDRIWKPIEAELKNAEAFVFVTPEYSGMASPGLKNFLLYCNSTLL
                     GHKPVLISAVSASRGGAYPIAELRMSSYKNTKLCYIPEHIIVRDAEHVLNGPESASKE
                     DSYIRDRIDFALKILVSYGEALKQVRDSGVTVKKEFSNGM"
     gene            complement(78015..79178)
                     /locus_tag="BOBDODFL_00070"
     CDS             complement(78015..79178)
                     /locus_tag="BOBDODFL_00070"
                     /inference="ab initio prediction:Prodigal:002006"
                     /codon_start=1
                     /transl_table=11
                     /product="hypothetical protein"
                     /protein_id="X:BOBDODFL_00070"
                     /translation="MISNLSLLIDTLGLCILVLICITSETPSQILLSFPKKETSNNRS
                     QSVDFIRGLAITGIVFIHVNSYYQYFGPNESASSFTLFLSNLSRFGVPAFIISSGIFL
                     KFTNWKDYWKPKLISFLIPYLGISLLASYIKLGTFPKLIEFLKGVLLGTWCAPYYFVP
                     LLISFYGIFPFLKLFVSNLKSSKAVWIFLLTALVTNFLSNHFFHYVDDPVLKTIEPIL
                     PTGFFFFFVFAMFAEKWFKEPRNFLLLFKKSGPLPYSFSKILFCGILFYLAVVGIAGY
                     FWKFDSSNHLIFYPLVMFLFLFFWAESSQENNKHKRFISTFAFIGKNSMGIFFLHPIL
                     IHLMHALNPFAWGSGFAWPLIFIVGFLNVIVPLVTWLLFTKTVHWVLQKIRTF"
     gene            79274..79633
                     /gene="crp_1"
                     /locus_tag="BOBDODFL_00071"
     CDS             79274..79633
                     /gene="crp_1"
                     /locus_tag="BOBDODFL_00071"
                     /inference="ab initio prediction:Prodigal:002006"
                     /inference="similar to AA sequence:UniProtKB:P9WMH3"
                     /codon_start=1
                     /transl_table=11
                     /product="CRP-like cAMP-activated global transcriptional
                     regulator"
                     /protein_id="X:BOBDODFL_00071"
                     /db_xref="COG:COG0664"
                     /translation="MNTLEIPAGGIVFKEGDTNNAMYVILSGSVEVFFTRKNTIQRLA
                     VMKKGDFFGEMALFRAMPRTATAKAILDCRLAVIESRQQLERFLVKNPDFSAKMVRIL
                     ADRLAHTDEILGSKLEE"
     gene            complement(79685..79894)
                     /locus_tag="BOBDODFL_00072"
     CDS             complement(79685..79894)
                     /locus_tag="BOBDODFL_00072"
                     /inference="ab initio prediction:Prodigal:002006"
                     /codon_start=1
                     /transl_table=11
                     /product="hypothetical protein"
                     /protein_id="X:BOBDODFL_00072"
                     /translation="MFQLFEFYLEPLEKYKFDVKNPAIESKTKLELLKNSLVPINKTA
                     LIARFHKIETDGELIFQQFYWIFLL"
     gene            80038..80784
                     /locus_tag="BOBDODFL_00073"
     CDS             80038..80784
                     /locus_tag="BOBDODFL_00073"
                     /EC_number="1.-.-.-"
                     /inference="ab initio prediction:Prodigal:002006"
                     /inference="similar to AA sequence:UniProtKB:P9WGR7"
                     /codon_start=1
                     /transl_table=11
                     /product="putative oxidoreductase"
                     /protein_id="X:BOBDODFL_00073"
                     /db_xref="COG:COG1028"
                     /translation="MKNVIITGASSGIGKELARLYAQTGANVALTARRKDVLKKIVEE
                     LKSSGTKGKILFASLDVSDADQNFKVIPKLINELGGLDLIVLNAGISTTSSFGGRSFE
                     ADRAVIETNLIGAMAGVEAVLPVFQKQKSGQIVAISSVASFRGLPGSASYSSSKAGLS
                     VYMEALRGEVKRYGISVSVIHPGFIDTPINNRMKSRPFVISVERGAQKIFKRIENNVL
                     SATVPWFPWVFLGYLMKRIPEFLWSKISLK"
     gene            80760..81311
                     /locus_tag="BOBDODFL_00074"
     CDS             80760..81311
                     /locus_tag="BOBDODFL_00074"
                     /EC_number="3.1.3.48"
                     /inference="ab initio prediction:Prodigal:002006"
                     /inference="similar to AA sequence:UniProtKB:Q55535"
                     /codon_start=1
                     /transl_table=11
                     /product="Putative low molecular weight
                     protein-tyrosine-phosphatase"
                     /protein_id="X:BOBDODFL_00074"
                     /translation="MVEDQSEINLPFEKQNPKGKNLIRVLFVCLGNICRSPAAEGAFL
                     DLIQKRNLESSFLVDSCGTSRYHIGELPDPRTRQAARKRGIELTHRARQFRREDFREF
                     DYILTMDKSNQKDVLSLASSDEERKKVQLFRFFQKDSKKDSEVPDPYYGTLKDFEEVQ
                     NIVSDAAEDFLEFLLSRKLDLKT"
     gene            81341..82609
                     /locus_tag="BOBDODFL_00075"
     CDS             81341..82609
                     /locus_tag="BOBDODFL_00075"
                     /EC_number="1.6.99.-"
                     /inference="ab initio prediction:Prodigal:002006"
                     /inference="similar to AA sequence:UniProtKB:Q2FZV7"
                     /codon_start=1
                     /transl_table=11
                     /product="NADH dehydrogenase-like protein"
                     /protein_id="X:BOBDODFL_00075"
                     /db_xref="COG:COG1252"
                     /translation="MGESNQKKVVVIGAGFGGLQAVKQLSQNNNLDITVIDKKNHHLF
                     QPLLYQVATAVLSPADIAIPTRSLVGESKNVTVVLGEATKIDLKTKTVYYQNTSTNYD
                     YLILSAGARSSYFGNDHWEKYTIGLKNLKDALKIRHKLLISFEKAELSGDPEVVKSLL
                     NYVIIGGGPTGVELAGSIAELSHQIIRDEFHTIDPALSKITLIEASPRLLMTFDPSLG
                     EFTKKRLERRGVEVLTGTRVIDINERGVQLEGKMIPTQTVIWAAGVQANSIAATLGVT
                     LDRGGRVIVDEFCNIEGHSEVFVIGDIASYSKGLERPLPGVSPVAMQQGRYVASLIQN
                     DLKNKKRKPFHYIDKGSMATIGRTDAVAQVGILKMKGLFGWLAWLFVHLFYQVGFKNK
                     ITILITWVWSYIAFRAEARVIQDEISADNG"
     gene            82612..83064
                     /locus_tag="BOBDODFL_00076"
     CDS             82612..83064
                     /locus_tag="BOBDODFL_00076"
                     /inference="ab initio prediction:Prodigal:002006"
                     /codon_start=1
                     /transl_table=11
                     /product="hypothetical protein"
                     /protein_id="X:BOBDODFL_00076"
                     /translation="MKIRFLVAIAFLCVSLFLSFYFLKNTEYIPKDAIAVSNHFLRLL
                     ITKKLKEAYSLTNENAIVGTSYERFQKKVDQELGNRDRMGNCDLSIKSYGPKQTYGNR
                     LKRYWNQDTVEVDPLYVEYYPCGLPFQIVLHLNRNGEWKIVNFQSHAD"
     gene            complement(83507..84115)
                     /locus_tag="BOBDODFL_00077"
     CDS             complement(83507..84115)
                     /locus_tag="BOBDODFL_00077"
                     /inference="ab initio prediction:Prodigal:002006"
                     /codon_start=1
                     /transl_table=11
                     /product="hypothetical protein"
                     /protein_id="X:BOBDODFL_00077"
                     /translation="MKKYKIQILLFLLMISIAGLSIFYKLKLNEIPDSIDSKNQTESE
                     IQKVWIQFANSILTDDLKETKRLSTNCIYCPECLTNTPEEESRLEKFQDSNYDKLYSD
                     LSYISIDTFLEKDKPLFLNAEIKTKLLNPNNYKIDLEDPIPDRFNRSCILSKEEFSST
                     KVYAVLVTVQKPTSNSEGDLQRKFTFIRTKKGLRFCEYLSIP"
     gene            84484..85308
                     /gene="hcaB_1"
                     /locus_tag="BOBDODFL_00078"
     CDS             84484..85308
                     /gene="hcaB_1"
                     /locus_tag="BOBDODFL_00078"
                     /EC_number="1.3.1.87"
                     /inference="ab initio prediction:Prodigal:002006"
                     /inference="protein motif:HAMAP:MF_01647"
                     /codon_start=1
                     /transl_table=11
                     /product="3-phenylpropionate-dihydrodiol/cinnamic
                     acid-dihydrodiol dehydrogenase"
                     /protein_id="X:BOBDODFL_00078"
                     /translation="MLKMLRDMNPSFWSGKTIVLTGGSSGIGEAILGILSKLDCTLIN
                     LSRTEPKLLKQKKGIVADWIHISTDLSSEKEIDKAVKKISKDYRGIDVLFANAGITTH
                     SRFDSTRIETFRKTFDINFFGPIYLIQRLLPQIKLNRGSVIATSTVSGLYGIPGRSAY
                     SSSKSALHSALEAARIELSEDGLSFIIFCPPYTKTKLRSSGLDGDGNVLNESQHSSDK
                     IKSPEEVASKMIDSVEDPESRLVIMDSSGFFLKWLRNFAPAFLEKTLFKKLYKDFH"
     gene            85318..85740
                     /locus_tag="BOBDODFL_00079"
     CDS             85318..85740
                     /locus_tag="BOBDODFL_00079"
                     /inference="ab initio prediction:Prodigal:002006"
                     /codon_start=1
                     /transl_table=11
                     /product="hypothetical protein"
                     /protein_id="X:BOBDODFL_00079"
                     /translation="METRSIVKEFQFDYPLMRVWNAVTVNEELIHWLADKVTGRPKEG
                     ANFAWTWRLGMEGDLTTNGIYKKIIPFKELILLWQDHPAGEIELKLEFHSLGEDSSKL
                     VVTNSGYPVGDKYDVWIEAASEGWEEEGKHLREYLKKS"
     gene            85802..86173
                     /locus_tag="BOBDODFL_00080"
     CDS             85802..86173
                     /locus_tag="BOBDODFL_00080"
                     /inference="ab initio prediction:Prodigal:002006"
                     /codon_start=1
                     /transl_table=11
                     /product="hypothetical protein"
                     /protein_id="X:BOBDODFL_00080"
                     /translation="MELPELETYFQTLTDLTDAIAVVNSPYESDFDFDIRQLEQYFAD
                     ITSRPWETSDRDYFNLFSSHFTFHTKIVEEIIHEARRVLMPERRTYVKRLVAYHKHAE
                     EWFAELQKKRRQFSQKDMVTA"
     gene            86499..87569
                     /locus_tag="BOBDODFL_00081"
     CDS             86499..87569
                     /locus_tag="BOBDODFL_00081"
                     /inference="ab initio prediction:Prodigal:002006"
                     /codon_start=1
                     /transl_table=11
                     /product="hypothetical protein"
                     /protein_id="X:BOBDODFL_00081"
                     /translation="MKSKPFLWYPVLLFFAIFLFDKLFFLDQVRDYVKQEFTYIYYDV
                     KKELLKEIVFKYGPDGEYTRNPEKKKKLMILMGSSRMLYFQNSDLLAFYPDWDIYNLS
                     SAVTTPAYYLYFLEKLIKNGGVHPDLIVIETDPFQFNKNSTTFKKANLANSFDPIFIL
                     KYAWTFGKENVNYYFANFLFGVSYNKPYIGNVIKRFKNENSAMGELLKTMTIATLKSD
                     KGNAISPAGAYVEKDFGKIQESARKTIGWIYPSYAPSEMQYEFYKKIFILQREENLKI
                     LFVRPGVSPPMEKVLDELKIPETWSQKIKPIHDDWKIPLIDMSKDPYYACNSYADSGH
                     ISLDCYRPFIRFILLHYYLDPK"
     gene            88808..90127
                     /locus_tag="BOBDODFL_00082"
     CDS             88808..90127
                     /locus_tag="BOBDODFL_00082"
                     /inference="ab initio prediction:Prodigal:002006"
                     /codon_start=1
                     /transl_table=11
                     /product="hypothetical protein"
                     /protein_id="X:BOBDODFL_00082"
                     /translation="MKRFCLAIVTVAISYCNSTPNVENKGKDLEVQILPPNIRVEKYK
                     ETFNMKAEGPVVTDCSGKPCSTEQLDGLKSDQIKKFKKNGAWKEYQEKEDSATKKKVS
                     VLIRTGEYKDDKREGSWKTLYETGEVLRDTPYVGGVKEGEEKKFKRDGVQTESITYKA
                     DKKNGPYWKKNNEGLMDEEGSYKEDQKDGLWTEYYADPGQNGAKKKVSNYSNGLKQGQ
                     ETSFHKDGSTVQSEGSYKDDLKTGIWKTYYDNGSIQMEGGYKPKLEPGTEKEKDPKEK
                     KALRSGYWKEYYKNGNIFAEGQREHTRKGIWKFNWSNGNPAYKGEMMNEFMMSSAEAY
                     NKEGQLIGKGKLQFSIMNIDEATNELKASYKPDIPFTYYKDGKKQFEIVSDSKAIEYD
                     ENGSKTGEGPIMVGTNKKNGCWTVGSGKVYYINGNENKRMGEMQGCK"
     gene            91510..92124
                     /locus_tag="BOBDODFL_00083"
     CDS             91510..92124
                     /locus_tag="BOBDODFL_00083"
                     /inference="ab initio prediction:Prodigal:002006"
                     /codon_start=1
                     /transl_table=11
                     /product="hypothetical protein"
                     /protein_id="X:BOBDODFL_00083"
                     /translation="MSTENSTRSFWKRDLVIFIPTAILFFILGFYLKNCGSGIQRTAK
                     VTYNGSFTQGVLVSIDSKILKITEPDQEIQTDLIEKIEFIAEEKSSDSTELSANDKLF
                     VGTYQLNVGPHKGTLQFFGGKNGRLYGVLKFSNWGKGKSEFLSGVFTKGNQIQFVRSC
                     VGIKCSEIGSNVPFSQKYIGVLEGRSISGTYRGNNSSGNWDAKR"
     gene            92275..93258
                     /gene="ravA"
                     /locus_tag="BOBDODFL_00084"
     CDS             92275..93258
                     /gene="ravA"
                     /locus_tag="BOBDODFL_00084"
                     /EC_number="3.6.3.-"
                     /inference="ab initio prediction:Prodigal:002006"
                     /inference="protein motif:HAMAP:MF_01625"
                     /codon_start=1
                     /transl_table=11
                     /product="ATPase RavA"
                     /protein_id="X:BOBDODFL_00084"
                     /translation="MEKETLEDLEFARIKLETLKQELGKEITGQDEVIRNVLVCLICQ
                     GHVLLEGMPGLAKTLLARSLASALDLNFKRIQFTPDLLPADLVGTVVFNPKTTEFETR
                     KGPVFTGVLLADEINRAPAKVQSALLESMEEKTVTIGDKTYKLDKPFLVIATQNPIDQ
                     DGTYPLPEAQMDRFLMKINVDYPTLEEEVSILDQHGKISSANGKIKKTVSSSEILRLS
                     SMLDEVFIEEKIKSYIVRLVRNTRPEERTIPELIPYIRHGASPRASLSILKSSKANAL
                     LSGRTYVTPEDVKTSLVEILRHRILLTFEAISEELNVESLIRTVVEATPVP"
     gene            93265..94095
                     /locus_tag="BOBDODFL_00085"
     CDS             93265..94095
                     /locus_tag="BOBDODFL_00085"
                     /inference="ab initio prediction:Prodigal:002006"
                     /codon_start=1
                     /transl_table=11
                     /product="hypothetical protein"
                     /protein_id="X:BOBDODFL_00085"
                     /translation="MIRKEFLSILSNLELERKSRSFKVKAGNAESSKRGRGLDFKDVR
                     LYDFGDDTRLIDWNVTSRFGELYVREFYEEKERQAIVFYDISSSMEWGSGEFSRAENA
                     FQVLALISLLYVQKGNRVKIVLYCDRVEWETDFLRSRNELLPVLRKISSKELIPRKSE
                     PLLPFRYLKNRVHRYADVFLLSDFIGIHGLKKYSSLKKNYSLHAIRFRDPLEINPPKS
                     LLSFFYIRDPEESNGGLLGKSLSPEFELKSLHSFFQTSLLNLTEYELKTKDLVRYFSK
                     "
     gene            94092..94961
                     /locus_tag="BOBDODFL_00086"
     CDS             94092..94961
                     /locus_tag="BOBDODFL_00086"
                     /inference="ab initio prediction:Prodigal:002006"
                     /codon_start=1
                     /transl_table=11
                     /product="hypothetical protein"
                     /protein_id="X:BOBDODFL_00086"
                     /translation="MKKQIRIIVYSCILMFSFRLAAEPVESVFPEKGLVAEKIRYQLK
                     WNLEEVKNVQIPEMGIHFLEDSPDIPWFEILYSEKKDNSLVVDFVFYATGKFAVPIFW
                     TDANGKKEFSKKEILIESSIPASDTGPADIIPPLTFSGSYWGRLFLLLALIGFLIGFG
                     VYAYRIYNRKSFPLDAIIQVEPTLEKTEIYEIRLNELLKRESISAREFSRLLSSYIRE
                     KSSTLSGKQTSSFTETELFRFLYDQFPFEKQELMTWKEFLTEKKFKPKDVFLSKEEAQ
                     EKFLYWKGIWDQK"
     gene            94958..95896
                     /locus_tag="BOBDODFL_00087"
     CDS             94958..95896
                     /locus_tag="BOBDODFL_00087"
                     /inference="ab initio prediction:Prodigal:002006"
                     /codon_start=1
                     /transl_table=11
                     /product="hypothetical protein"
                     /protein_id="X:BOBDODFL_00087"
                     /translation="MNFQYPYALLLLIPVWIWAFIYYKNKIYLKKMEIRFPGRRESTF
                     SKFENLGKFLPILRPIAISLMILSLSGPGKKITFLPDEKEGVDILIALDVSGSMSRSR
                     DFLPETRLGVSKKLLKRFIEKRNNDRLGLVVFAGAAYLQAPLTGDRESLSEILETIEE
                     ETVTEQGTAIGDAIILSTYRLRNSKARSKVIVLITDGVSNTGKIDPVTATDLAEQIGA
                     KIYSVGIGKEDGSYEINFEILQELSANTGGRFFRAEDPEEMKAVLSSIDSLEKDPLQS
                     PPKEIRETEYEIWLYRALAVLLLDLILRAFFLRYYV"
     gene            95893..96936
                     /locus_tag="BOBDODFL_00088"
     CDS             95893..96936
                     /locus_tag="BOBDODFL_00088"
                     /inference="ab initio prediction:Prodigal:002006"
                     /codon_start=1
                     /transl_table=11
                     /product="hypothetical protein"
                     /protein_id="X:BOBDODFL_00088"
                     /translation="MNQEFSANLKNIFFALVIVWIIYSTIRIFLISKIREWKIFYPGL
                     ERSSSFPDVRWVLVRILLIFAVLVCVFFAGLKTEMKDEKKEESFKGVDILFLVDVSLS
                     MQAIDSSPTRLAKFKEVLLRMLPSLSGNRFGMIVFAGSPFLYCPMTTDVSAFSDYVRG
                     LDVDMVGDRGTDLSQAFTKAEALLRSEKVFRNRILILVTDGEDQNDPQAISFPASFQV
                     WAAGTESGGPIVYNDENSGLNGFLLKDGTLTSNSNSPGIIHSKMNRTFLKNLADKNDG
                     NFYSLDSNPPDSTILQKEIFSLEENLYSRKKDLKRAEGSGKFLFAAVFLLLLDWILVE
                     SLLFPKRKSVSVI"
     gene            96933..97622
                     /locus_tag="BOBDODFL_00089"
     CDS             96933..97622
                     /locus_tag="BOBDODFL_00089"
                     /inference="ab initio prediction:Prodigal:002006"
                     /codon_start=1
                     /transl_table=11
                     /product="hypothetical protein"
                     /protein_id="X:BOBDODFL_00089"
                     /translation="MKQIRIFKYFVILIGLSLTASLYAIELDPGGNRIEEGLEYYNQG
                     EYLESLKKYQEAESYFPEDSRLEFNRGTAEFKSGNIDKAIRHFEKSADSTSPEVQWRS
                     RFNLGNSYMRVGDRKKAAEEYIKALKLNPDLKEARKNLEYLRKTPPPSQNSDPQNSNS
                     KKEDRSKNQTNSFSGKKQKNGQNEKENANGSPNKEERLTKEETERILDSLDLNKIRRK
                     SGRTKDREVFW"
     gene            97619..99262
                     /locus_tag="BOBDODFL_00090"
     CDS             97619..99262
                     /locus_tag="BOBDODFL_00090"
                     /inference="ab initio prediction:Prodigal:002006"
                     /codon_start=1
                     /transl_table=11
                     /product="hypothetical protein"
                     /protein_id="X:BOBDODFL_00090"
                     /translation="MNRFWTILFLFWIGSLSAEETKFYITRNTFPLGEESYAVFELDM
                     NSRFLIPQKSYSNSDVSISYAGSEENTTIVNFQVFRKRLLKFRIQASKQGVFTLPTLS
                     IEVNGKTFSPPPLKIQVLEKSKVAKRGRGTFFDRFFRFEEETVPENADLKVLFQTSKK
                     EVWVGEPLIGYFTLYYKDVRKPYFDRNPADSIRFPYFRSEVISGVAVKVPDQVLYEGN
                     VYDIAVYNKEIYSLIPLRAGEFQLGKTTFALEGQLQSYFNVKTIPTTPNQIRVKELPK
                     FEGKFSGAVGKFKTHVKIENDPKTIQEGETLYLKLTIEGEGNLSSVTEPISNCKEGKN
                     CIPEVTLYDTSRSWKFTELENGEYGFYSVARFEYGIPMRTVGVWKQEPKDFIFFDPGT
                     RTYRTIYFEIPSVNVSVRTDKNSKNQEPSKENQISTLFFYFRLLSFAFIFLSFTIWFY
                     FQKSDSTFLISLPILFPIFGVPILKELDLQTGTKRGLVLRQSLLSKGISEEDVSFLLE
                     ISEAKSGFAEIAFQLNRKDKRTLLHIANFILKNKMEENL"
     gene            99259..101082
                     /gene="htpG_1"
                     /locus_tag="BOBDODFL_00091"
     CDS             99259..101082
                     /gene="htpG_1"
                     /locus_tag="BOBDODFL_00091"
                     /inference="ab initio prediction:Prodigal:002006"
                     /inference="protein motif:HAMAP:MF_00505"
                     /codon_start=1
                     /transl_table=11
                     /product="Chaperone protein HtpG"
                     /protein_id="X:BOBDODFL_00091"
                     /translation="MSEEIKGRISVETENIFPIIKKWLYSEKDIFIRELVSNASDAIT
                     KLKKIAFSEEFEGGTDYRIDLDFDQEKRILTIEDNGIGMSSEEVQKYINQIAFSSAEE
                     FVKKFQGEGAKPEIIGHFGLGFYSCFMVSTKVILETKSYQKDSTGVVWESESGTEFYL
                     RSSDKATRGTKITLHLDGDSGEYLDQWKLKELIRRYCDFLPVPIYVKNEQANKQTPLW
                     SEAPSSVTKEKYEEFYNYLFPFSGEPLFHVHLNVDYPFRLQGILYFPKLKHELDVNQS
                     GIKLYCNHVFVSDDANDLVPKFLTVLKGTIDIPDLPLNVSRSYLQSDPLVKKISAHIV
                     KKIADRLNEEFKKNEEEFRKNWDEVSIFVKYGMLTDDKFYEAAKDLIFFKTSNGEIVR
                     LEDYWNKNKEKNNGKVFYASETSSVYMDLLKSQGLEAILVDSRIDSHFIQFLESKNPD
                     MKFQRADSELAEGVVDKEHSSPIVDSDNKTEADRIRELFEKILKRDGLEIKAEPLKAE
                     TVPAVVLLPEHLRRLNEMNMLGGQKPLDLLKNHTLVVNTRSSLVKNILGLSKGLSSAK
                     ADKLARTVYDMALLSSKIFDESEFSEYLKRTTETLEELSGT"
     gene            101100..101669
                     /locus_tag="BOBDODFL_00092"
     CDS             101100..101669
                     /locus_tag="BOBDODFL_00092"
                     /inference="ab initio prediction:Prodigal:002006"
                     /codon_start=1
                     /transl_table=11
                     /product="hypothetical protein"
                     /protein_id="X:BOBDODFL_00092"
                     /translation="MEFRSRSDTYTVRFMDWLRIQVLIIIFFFYCGPLLSQGTQSSAG
                     PAPEENVDIHKKDASTLDKEYYEYYFRTIPDVGALEKAKLEYNLIRSFKLELRKREPS
                     ITQDYLKQIKAASIRYERVNSDSIWMRGIRNQMQHIRFQEYMYIVIYDKYFLYISYEI
                     NPSRYVMEPYQVQLIFQKENPFFIKLPDP"
     gene            complement(101650..102141)
                     /locus_tag="BOBDODFL_00093"
     CDS             complement(101650..102141)
                     /locus_tag="BOBDODFL_00093"
                     /inference="ab initio prediction:Prodigal:002006"
                     /codon_start=1
                     /transl_table=11
                     /product="hypothetical protein"
                     /protein_id="X:BOBDODFL_00093"
                     /translation="MKYSTPFYKILFTIGFGSTLFFLPFYLFIHTENKQLDWIYQKLK
                     EPGSTVFGTLTESVRIEKSGRRAYLVSYRVPDEFGKLYEITEQVDENLYQRLRVGDSI
                     EVRIQTLKTFGKIRMLARIKKNSLSINDFDFLEMFSKIGLCFSVILLATGFYYRIFKD
                     QAV"
     gene            102371..103969
                     /locus_tag="BOBDODFL_00094"
     CDS             102371..103969
                     /locus_tag="BOBDODFL_00094"
                     /inference="ab initio prediction:Prodigal:002006"
                     /codon_start=1
                     /transl_table=11
                     /product="hypothetical protein"
                     /protein_id="X:BOBDODFL_00094"
                     /translation="MNLSRSQFLRYLGKGAAALALARSGILSSSPKPLKSKRNKFPKF
                     QTVSPSEQDALILPSGYQYNTIALYGDKINPQGDTFGFNSDFNCFFPLEGKKNAGLLW
                     NNHETLGTLEYYVNGYDSQKQGPNLRTDQQIEQYLYALGGSVIHIYKKKGEWILNPDS
                     KYGRRIHGLTQFRLTGPAAGSAAVGNTNLVFGTFANCAGGLTFWNTVLSCEENVEWII
                     EPCKLTHETHYGWVIEVDPFDPKSVPVKHTALGRFAHENAALVLSPSGKLVVYMGDDA
                     RDEFVYKFVSKKSYDPSLGAKNSTLLEEGILYVADFDKGTWIPLDLETNETLKNYKTE
                     NGNRQFETQADVLVHCRAAAKICGATPMDRPEDIEIHPLDGTIFIAMTNNDRHGNLFG
                     QILRIREKSGDHAGLEFDFEVFIAGGARFAAPDNLAFDKEGNLWVVTDISAKNLNRSV
                     YKKFGNNGLFVIRTDTGRAYQFASSPVGAELTGLWFTPDQKELFLSVQHPGETTKDYG
                     KPTSHWPHGGESVPRSGVVAIYLK"
     gene            complement(103977..104321)
                     /locus_tag="BOBDODFL_00095"
     CDS             complement(103977..104321)
                     /locus_tag="BOBDODFL_00095"
                     /inference="ab initio prediction:Prodigal:002006"
                     /codon_start=1
                     /transl_table=11
                     /product="hypothetical protein"
                     /protein_id="X:BOBDODFL_00095"
                     /translation="MSQLKIKKKEISTEIFIYVLDGRLDESSFTEFKTEIIDPPHPNV
                     VILNLNELKYVSSSGIRSIFELKHKLSNDGKKLFLTEASEKVIQIFNLLGLWKPFTHF
                     DTETQALEAATK"
     gene            complement(104318..105337)
                     /gene="nadK"
                     /locus_tag="BOBDODFL_00096"
     CDS             complement(104318..105337)
                     /gene="nadK"
                     /locus_tag="BOBDODFL_00096"
                     /EC_number="2.7.1.23"
                     /inference="ab initio prediction:Prodigal:002006"
                     /inference="protein motif:HAMAP:MF_00361"
                     /codon_start=1
                     /transl_table=11
                     /product="NAD kinase"
                     /protein_id="X:BOBDODFL_00096"
                     /translation="MLWIQVIIIVTLKKQNVSFIFCNLQKNLDHLKPNLFSCIRMSLN
                     RLKTAQRILILGKRTKFELDLEEWGSLEKIQKIYKIQNDSFTRIHESHIRQISNRETL
                     KRLFPNGDFIFRKDLEQKPPSDYDLVIALGGDNHFTFVAHHAIDTLVLGCNSDPPTSV
                     GALLSFHVEDIKKALETNWKNTILEEWPLIEVKIHYPDGRKINTLRGISEISIRNNSP
                     DLTSRFLICHQNQMEEQKCSGLLVYTGAGSTGWVMSCENTDTSFDKQSPFFKVYCREL
                     RKKEHTRYTLDHFTVTDGFSLISEMKGGISIDSLAETIYDFPPGAKAEFSLSQKKLHV
                     VVRKS"
     gene            105410..106330
                     /locus_tag="BOBDODFL_00097"
     CDS             105410..106330
                     /locus_tag="BOBDODFL_00097"
                     /inference="ab initio prediction:Prodigal:002006"
                     /codon_start=1
                     /transl_table=11
                     /product="hypothetical protein"
                     /protein_id="X:BOBDODFL_00097"
                     /translation="MSQEEKRIRELEEENKKLKRQIENTAYSPYLKKGMANVRYYVRV
                     FREEIVTNEIQGRIDESLGTLYEIKNFVHRYSLLAGLDPDTIRIIATEAIQNIVEHGH
                     GKYAEIELELHNEVINPFFKMSFKHEMQPGMKYTLSQINENVKKGDISSEHFDIDNSR
                     GRGEFLMKELADERRILNGMEITPEGNKMHYFKRVLINYKDPKGPRDVTSFDEIKEEI
                     DRLDPEEALCYFHIDHRKSKLSSVTIVVASSRETKLRTMMETSGFYLVHKDKYYRAVF
                     CSFEPTREFTSFELENLFEKIRKQVEIEKE"
     gene            106327..106806
                     /locus_tag="BOBDODFL_00098"
     CDS             106327..106806
                     /locus_tag="BOBDODFL_00098"
                     /inference="ab initio prediction:Prodigal:002006"
                     /codon_start=1
                     /transl_table=11
                     /product="hypothetical protein"
                     /protein_id="X:BOBDODFL_00098"
                     /translation="MSGESGKSGEDFPFYPFRDFLLGEVIFKTLQEDGVSPQDAEDAV
                     LSHLPSDKKCFVFTPNAKKQTLLNLYPEKIRGLLKTDQEEKIRQEFCNMIQTEGKMDL
                     ALELLEWLFTGFEERRKLLNELFSLFLNDKIPLRDNFLDRLKINYEEEVLKDLKNLE"
     gene            107185..108006
                     /locus_tag="BOBDODFL_00099"
     CDS             107185..108006
                     /locus_tag="BOBDODFL_00099"
                     /inference="ab initio prediction:Prodigal:002006"
                     /codon_start=1
                     /transl_table=11
                     /product="hypothetical protein"
                     /protein_id="X:BOBDODFL_00099"
                     /translation="MGIILSFFIGHWFLSAFVQSFFLHRYAAHAMFKMNKFWEKFFYI
                     FTCVAQGSSFLNPRAYAIMHRQHHAYSDTGKDPHSPVASKGFLDMMWKTALNYEAILE
                     ETTNVEKEFKGNYPEWPAIDVLSNSWTFRLFCGTLYTLFYFYFVPEGQYAWYLLLPIH
                     WLMGPLHGAIVNWCGHMYGYRNHKKNPDNSKNTLFVDFMIAGELYQNNHHAHPNSPNF
                     AFRWFELDFTYQVMKILHFFRIIKIQRAVWTEKGKKILRGSEVLVEPTSTSTVAA"
     gene            108978..109997
                     /locus_tag="BOBDODFL_00100"
     CDS             108978..109997
                     /locus_tag="BOBDODFL_00100"
                     /inference="ab initio prediction:Prodigal:002006"
                     /codon_start=1
                     /transl_table=11
                     /product="hypothetical protein"
                     /protein_id="X:BOBDODFL_00100"
                     /translation="MNSEKIQSIEILNSLKDGIDEPDIQACKVSKDRNFFIVLHGGTL
                     STKAVSVWRIAFDQVQKVSTILITEKNIRNPRIHVSENYNILIYYESGYLKFKLSTEG
                     ILSLESSYQGGKGWALAVLKENVIFYYSNYYDNTEYKSKKQFRLHDVLSHEEDKSLVN
                     DGFNSAWVVDATIHNDSVIFTGDEELFVFNVSNFKSPKGIFKQKIKNSKWKFVSHTPW
                     IVCETEYYVSSAFHLLNEVGKKFEISNSVLRNRFVRAFDVDESNRIWAIVSNESFEQS
                     LVSVFTENGELKSGSVLLLPDTEGHPNFSNQTVHHVLEMVVQKDVILIIFRSGIIAKI
                     TLSNN"
     gene            111275..111925
                     /locus_tag="BOBDODFL_00101"
     CDS             111275..111925
                     /locus_tag="BOBDODFL_00101"
                     /inference="ab initio prediction:Prodigal:002006"
                     /codon_start=1
                     /transl_table=11
                     /product="hypothetical protein"
                     /protein_id="X:BOBDODFL_00101"
                     /translation="MKGKKIGILGSGIVGQTLANGFLKYGAEVKIGTRDFGKLKDWLA
                     KAGAGASIGSFSEAANFGEIIVLCSKGSVASEILTLSGIDSLNGKTIIDTTNPISEIP
                     PQNGVLNFFTSYNESLMEKLQKQAPKANFVKCFSSVGSGLMVNPQLKGGKPSMFICGN
                     DDSSKKQIREILDTFGWDTEDMGKVEAARAIEPLCILWCIPGFLSQSWTHAFKLLK"
     gene            112493..112741
                     /locus_tag="BOBDODFL_00102"
     CDS             112493..112741
                     /locus_tag="BOBDODFL_00102"
                     /inference="ab initio prediction:Prodigal:002006"
                     /codon_start=1
                     /transl_table=11
                     /product="hypothetical protein"
                     /protein_id="X:BOBDODFL_00102"
                     /translation="MLSGMKIFLRFFKRAKASKAGVLASDLTNPRSKYSKFLQFRKKI
                     KTFNWLGPVKCTVNTEITKFLGATESGKVCDSSNIFDV"
     gene            complement(112939..113100)
                     /locus_tag="BOBDODFL_00103"
     CDS             complement(112939..113100)
                     /locus_tag="BOBDODFL_00103"
                     /inference="ab initio prediction:Prodigal:002006"
                     /codon_start=1
                     /transl_table=11
                     /product="hypothetical protein"
                     /protein_id="X:BOBDODFL_00103"
                     /translation="MKHHFGDLLDRTYEHWNIVPNVERHQYHQDDWAQVQNSVSIATI
                     YGNDLNWKN"
     gene            113418..113954
                     /locus_tag="BOBDODFL_00104"
     CDS             113418..113954
                     /locus_tag="BOBDODFL_00104"
                     /inference="ab initio prediction:Prodigal:002006"
                     /codon_start=1
                     /transl_table=11
                     /product="hypothetical protein"
                     /protein_id="X:BOBDODFL_00104"
                     /translation="MDILLLDDDQKIQSTLVESFVGTDSLLVPDVYWNRLNFQERKAL
                     TKKLPLLLRKYSKQIASMKRLHNRAGKIKYNRSVGKMKKFSIRVNTGVWATLGVLAAA
                     HGVSRCYLFNYMLWLEDFGIGGSTVETLNQGVPSLHWTYSMTWTLNRRQNLISRELKF
                     EPNPMTDKYPYYLQKLDF"
     gene            complement(114084..115052)
                     /gene="argK_1"
                     /locus_tag="BOBDODFL_00105"
     CDS             complement(114084..115052)
                     /gene="argK_1"
                     /locus_tag="BOBDODFL_00105"
                     /EC_number="3.6.5.-"
                     /inference="ab initio prediction:Prodigal:002006"
                     /inference="similar to AA sequence:UniProtKB:P27254"
                     /codon_start=1
                     /transl_table=11
                     /product="GTPase ArgK"
                     /protein_id="X:BOBDODFL_00105"
                     /db_xref="COG:COG1703"
                     /translation="MFRNIVVKYRKEDLAELIEGARVGEKFPLAKLISGLERPDSFEF
                     RKNLFEALDSLGLNGSHSLTVGFTGTPGAGKSSLLGELATQFLKSDNNETMAIVAIDP
                     SSYISGGSLLGDRTRLSLPAREKRIYFRSQPSQLELGGVNPYTYHVIRLLRCFFRFVF
                     IETVGIGQNEIEVSKLTDLSFLVLQPLGGDQIQFMKSGIMEVPDSFILNKCDEKTLAN
                     SSYHMLISTLEFLKDVMPDNRLPPVFKTSTKTKQGIQDLLDFICSANPIVDRSQETVL
                     QLKKWIKNEFGNFGLKTIEDVSFPYSSNFETLEEIALQKIRKNLLL"
     gene            complement(115060..117072)
                     /gene="ecm"
                     /locus_tag="BOBDODFL_00106"
     CDS             complement(115060..117072)
                     /gene="ecm"
                     /locus_tag="BOBDODFL_00106"
                     /EC_number="5.4.99.63"
                     /inference="ab initio prediction:Prodigal:002006"
                     /inference="similar to AA sequence:UniProtKB:Q49115"
                     /codon_start=1
                     /transl_table=11
                     /product="Ethylmalonyl-CoA mutase"
                     /protein_id="X:BOBDODFL_00106"
                     /db_xref="COG:COG1884"
                     /translation="MENKNHILYDKSGKPSKEPAWIFRTYAGHTNARESNELFRKNLS
                     KGQTGLSIAFDLATQCGYSSDHPIAKPEIGKVGVPINTLEDFRILFNQIPIEEMNTSM
                     TINGTSMYLLSLYVALAQERGVDVSLLQGTTQNDIIKEYLARGTYIFPPAQSIRIIVD
                     MYEYCLKNIPKWNPSNICSYHLQEAGATPVQELAFALATAMAILDAIKERNCFTPDEF
                     EQCVGRISFFVNAGIRFVEEMCKMRAFTEMWDEITKDRYGVKQDKYRRFRYGVQVNSL
                     GLTEEQPENNAWRILIEALGVTMSRDARCRALQLPAWNEALSLPRPWDQQWSLRLQQV
                     LAYETDLLEYPDLFEGSKVVESKVKELKEEAYKEIQKILDMGGAIQAIENGYMKSQLV
                     KSQAERLAKINNNEMVIVGKNKWTEGIASPLMTDQDGGVFKVDSKSAEETLEVLAKVK
                     SNRDTNQVKAALAQLETDAKAGKNLMYASIECAKVGISTGEWADVLRSVFGEYRPATG
                     VEGQKLNLESEKVTRVRGKVEAFLKTNGSRPKIVVGKPGLDGHSNGAEMIAVSAKHAG
                     FDVIYSGIRLTPEEIVQTAVEENADVIGVSILSGSHLELAEQIFNELKHYKADIPVVF
                     GGIIPPSDFETLTKLGVKAIFTPKDYDLMDVMERIIDIISKTVKAA"
     gene            117179..118516
                     /locus_tag="BOBDODFL_00107"
     CDS             117179..118516
                     /locus_tag="BOBDODFL_00107"
                     /inference="ab initio prediction:Prodigal:002006"
                     /codon_start=1
                     /transl_table=11
                     /product="hypothetical protein"
                     /protein_id="X:BOBDODFL_00107"
                     /translation="MDLERSNKANPIFLFLSAIGLAVILSVLYNWFGEPLNPEAMEVL
                     ANLRSLTEEGKFFSDQPPLPFLVLNLWKSITGLNYTTSFFSLSAFIFSLGIHCIGFTL
                     QKEKWKPNHYLLCYLSAITPLTYSIPLAFYPELFSLFFLLILFLAFRMETLGDIFLLI
                     VCVLGSFFSHFTVFFVGITIFIVKAGTVGIRERKKHQSVFFKRRNIPQLVLLVYLGIF
                     LTILTVLILAGFYGKNSFENFYKLLWKYLLNFGPLFLILYLGNFLLKSEKELNTIAAS
                     TVLIIVLLVSAYFSVKPITGINSVKLDTFIKDLVNLKNREVIRNDEKIYADLAVSSYV
                     YFHSKQKLMFVRPTEWRNRDYLFLEEIWLADKREMVKRYTMKNSLFIFLSGEQILIKA
                     FLMKVISEQKENTQVKIRVEKAKSSLLSKTGEQNLNHFLIGIFSSTLSPEQVL"
     gene            119427..119558
                     /locus_tag="BOBDODFL_00108"
     CDS             119427..119558
                     /locus_tag="BOBDODFL_00108"
                     /inference="ab initio prediction:Prodigal:002006"
                     /codon_start=1
                     /transl_table=11
                     /product="hypothetical protein"
                     /protein_id="X:BOBDODFL_00108"
                     /translation="MKTHILTLELLKNFIVTINKTASIAGFHKIETDGELIFQQFFL"
     gene            119687..120379
                     /locus_tag="BOBDODFL_00109"
     CDS             119687..120379
                     /locus_tag="BOBDODFL_00109"
                     /inference="ab initio prediction:Prodigal:002006"
                     /codon_start=1
                     /transl_table=11
                     /product="hypothetical protein"
                     /protein_id="X:BOBDODFL_00109"
                     /translation="MKFGKLNKKQESSDDLTLGANGLPFEIAYWRDIYGSGTDVDATF
                     NAKEHARYAKSILNLMEINVNSIADFGFGKAILLKEMVKIFKPRRIMAIDPSEQMLDE
                     LLAQKWIRAWNISVLNTTVQELDLSYFVHLPFDLGICNSVVQYIQGDLRPVFEKLHKI
                     VKYLYFSVPTKDDYIRMKKDIYFEDPYAYVRTKKQYLKMLKPYFRRVGFNLLESRLIS
                     ESRFTDELFKDE"
     gene            complement(121000..122073)
                     /gene="dsbD_1"
                     /locus_tag="BOBDODFL_00110"
     CDS             complement(121000..122073)
                     /gene="dsbD_1"
                     /locus_tag="BOBDODFL_00110"
                     /EC_number="1.8.1.8"
                     /inference="ab initio prediction:Prodigal:002006"
                     /inference="protein motif:HAMAP:MF_00399"
                     /codon_start=1
                     /transl_table=11
                     /product="Thiol:disulfide interchange protein DsbD"
                     /protein_id="X:BOBDODFL_00110"
                     /translation="MKKLLYTLNLSEQFLWEFPHFKNRWIRNKSQRFRFYSKGAFSQE
                     FPQKDQKTFYLQKYDFMDCRNNLAPRLSKFRTSFLIINRWIEILFFWSFVLFCTFFSF
                     PISAEIQWEKSVQIAFEKARSSGKPIFIDVYADWCSYCKTLKKEIYPKKEVQLELSKF
                     VALSLDGDKFPNLKRKYGIKGYPSILFLDRNGSLIDKITGMPDSKMILKSLKNAYVRR
                     NLENEYLENLTKDPQGIQTNFQAGVYYFEAKEYSKAIQFFQKAIDSNDSKNLEKKHDA
                     LFNLGISYLEIGNFKLAISTFNSYLSKYPNGDLVSVLFFRANAYEELNLKEEAKADYK
                     KVLELTLDPDEKQDLQMRIDSLN"
     gene            122202..122480
                     /gene="hisE"
                     /locus_tag="BOBDODFL_00111"
     CDS             122202..122480
                     /gene="hisE"
                     /locus_tag="BOBDODFL_00111"
                     /EC_number="3.6.1.31"
                     /inference="ab initio prediction:Prodigal:002006"
                     /inference="similar to AA sequence:UniProtKB:Q7P0E6"
                     /codon_start=1
                     /transl_table=11
                     /product="Phosphoribosyl-ATP pyrophosphatase"
                     /protein_id="X:BOBDODFL_00111"
                     /db_xref="COG:COG0140"
                     /translation="MEFLLQLENILKKRKQDLPDKSYTADLFRGGVDRILKKVGEEAG
                     EVIIAAKNSDKKELTHEVADLLFHLQVLLVEQGLSLQEIVEELHKRHS"
     gene            122484..124415
                     /locus_tag="BOBDODFL_00112"
     CDS             122484..124415
                     /locus_tag="BOBDODFL_00112"
                     /inference="ab initio prediction:Prodigal:002006"
                     /codon_start=1
                     /transl_table=11
                     /product="hypothetical protein"
                     /protein_id="X:BOBDODFL_00112"
                     /translation="MDLSESYFPKRVFGKIIFLLLLFFIYSILFYHSSWLSDDSFITF
                     RVVDNFLNGYGLRWNPLERVQVYTHPLWLFLLIPIQWVVREISISAYLLSYLCGILFI
                     SVYYFTFSKFRNGFGLIAVALGVFFSSRTFIDYNTSGLENSLSFLLLLLFEIKFCCLY
                     LNSKPENVKIDSYKIGFLTALLLLTRLDLVLFLFLPGYVLFYKIFKEHKIQFLKYSFL
                     GIFFWISYLIFSIIYFGSLLPNTFYAKTNVLFSFSERISAGWNYIKISLKWDPIVICV
                     FGLHIFWTFSEPILKRFTKVKWTLSEKEKGILLISLTSILFVLFYLFWVGGDFMAGRF
                     LGTCLIVSVFFQSVFFELRFKNLNFNIQKLLYIFSKLGFNKSKIENWKGLSWDKLLFV
                     FTLIILIYSFVYPFSPFRYMFQKTTVRVENGIVDERASYHDNSSLKHWIEGVTPATHP
                     WAMYAIRISSENYLKSTNSSFNLSDRKQALWKRSEEVQTSKLLKEIQQVRVTTNVGLA
                     GFYGGPGIHWVDLLGITDPLLARLPGKGFPGHYVRLLPQGYKEYIEEISVSLPNKELD
                     RFYYEVRLLSEEEIWTKQRWKVILDFTFLGNGNFKTRYPFVLKEYRNTLYGLPFVNWK
                     DENLVRKLVREYFESYTSM"
     gene            124884..125648
                     /gene="fabG_1"
                     /locus_tag="BOBDODFL_00113"
     CDS             124884..125648
                     /gene="fabG_1"
                     /locus_tag="BOBDODFL_00113"
                     /EC_number="1.1.1.100"
                     /inference="ab initio prediction:Prodigal:002006"
                     /inference="similar to AA sequence:UniProtKB:P99093"
                     /codon_start=1
                     /transl_table=11
                     /product="3-oxoacyl-[acyl-carrier-protein] reductase FabG"
                     /protein_id="X:BOBDODFL_00113"
                     /translation="MIDLKGKNAVVTGAARGIGKSTALTLAKAGANLVIADLNEESSK
                     ATADEISKQTGVKAIGIGTNVSDVDSAAKAIQACVDEFGSVDILVNNAGITKDTLLMR
                     MKKEQWDAVIAVNLTGTFNCTQAAIKFMMKNPNGGSIINLSSIAGVNGNIGQTNYSAS
                     KAGVIGFTKAVALEMASRKVRCNAIAPGFIATEMTDAIPEKIRTAMVAAILLKRAGQP
                     EDIANTIAFLASDISSFITGQVIEVNGGGFLPGATA"
     gene            126141..126374
                     /gene="acpP"
                     /locus_tag="BOBDODFL_00114"
     CDS             126141..126374
                     /gene="acpP"
                     /locus_tag="BOBDODFL_00114"
                     /inference="ab initio prediction:Prodigal:002006"
                     /inference="similar to AA sequence:UniProtKB:O67611"
                     /codon_start=1
                     /transl_table=11
                     /product="Acyl carrier protein"
                     /protein_id="X:BOBDODFL_00114"
                     /db_xref="COG:COG0236"
                     /translation="MADFEKVKSIIVEQLGVDESEVTPEAHFIDDLGADSLDTVELVM
                     ALEEEFGIEISDEDAEKIQTVGDVTKFIDNLKS"
     gene            126428..127171
                     /gene="rnc"
                     /locus_tag="BOBDODFL_00115"
     CDS             126428..127171
                     /gene="rnc"
                     /locus_tag="BOBDODFL_00115"
                     /EC_number="3.1.26.3"
                     /inference="ab initio prediction:Prodigal:002006"
                     /inference="similar to AA sequence:UniProtKB:P51833"
                     /codon_start=1
                     /transl_table=11
                     /product="Ribonuclease 3"
                     /protein_id="X:BOBDODFL_00115"
                     /db_xref="COG:COG0571"
                     /translation="MSFKKAQSHFFLKNPERVRSLQKLSKKIGIKFSKVEYYNTAFIH
                     SSYKNENQEILEDNERLEFLGDSVLGLVAARSLFRKYPKANEGELSRIKSRIVSTPIL
                     NSISEKLELSEYLLLGKGEKNSLGKGRRKLSANLFESLVGAIYLDQGFEIAEKFILRH
                     LSEFVENPEKEESVRDYKTQLQEYSQKHFKILPIYRTKSESGPDHAKTFQVVVRIRDQ
                     WEASGSGVSKKSAEQNAAKELYNRIRKKT"
     gene            127671..128135
                     /gene="rppH_1"
                     /locus_tag="BOBDODFL_00116"
     CDS             127671..128135
                     /gene="rppH_1"
                     /locus_tag="BOBDODFL_00116"
                     /EC_number="3.6.1.-"
                     /inference="ab initio prediction:Prodigal:002006"
                     /inference="protein motif:HAMAP:MF_00298"
                     /codon_start=1
                     /transl_table=11
                     /product="RNA pyrophosphohydrolase"
                     /protein_id="X:BOBDODFL_00116"
                     /translation="MDFFFKKKGLRVRVAALIENSQNEVLLIQQKKKDSYYWLLPGGG
                     IEFGESAEDALKRELKEELSLEMKSASFLLLNESIEPGGKRHLIQLVFSVNVRKEVPE
                     LNLNEKAITGFGYFSSAAIREMDLRPDIKSFLLEGDFKSAPFIKSIWVSEKK"
     gene            128132..129217
                     /gene="aroB"
                     /locus_tag="BOBDODFL_00117"
     CDS             128132..129217
                     /gene="aroB"
                     /locus_tag="BOBDODFL_00117"
                     /EC_number="4.2.3.4"
                     /inference="ab initio prediction:Prodigal:002006"
                     /inference="similar to AA sequence:UniProtKB:P07639"
                     /codon_start=1
                     /transl_table=11
                     /product="3-dehydroquinate synthase"
                     /protein_id="X:BOBDODFL_00117"
                     /db_xref="COG:COG0337"
                     /translation="MSLIETVPVNTEHKSVPVHLHSNLSGLSEEIAKLPGVTSVFLIT
                     EKSIHSIYSKYLERELSSLPIKTIYIKGGEKSKHINRTGEVYNQLIEYGADRKSLILA
                     FGGGVVGDFAGFIASTYLRGIRFVQIPTTLLACVDSSVGGKVAVNADFGKNMIGSFYQ
                     PEFVFAPLSVLSTLPDREWKCGQAEIIKHSLLSGGEYWEKVKTHSFKDLNVDSTILPY
                     LIAESVRFKANVVSSDEKETGLRKILNLGHTTAHAIESVTKYKKYSHGEAVAIGLVTA
                     LLLSEQHSELDPVTTKETIESLKNYGLPFQTKLKSKQLAKHMLHDKKNVGGSIRFVLL
                     KSPGSPIFDIPIDSEDIILAIHKQKGI"
     gene            129217..130098
                     /locus_tag="BOBDODFL_00118"
     CDS             129217..130098
                     /locus_tag="BOBDODFL_00118"
                     /inference="ab initio prediction:Prodigal:002006"
                     /codon_start=1
                     /transl_table=11
                     /product="hypothetical protein"
                     /protein_id="X:BOBDODFL_00118"
                     /translation="MEFVINFFQGINPFVLLKTKERSLSEELILIVYFIIFLILSYKV
                     IIVILDFFKPTVDVTSRYNRRKMARMSFVVLGLVILLPVVFSGLSYLPTVMGLAGAGI
                     VISLKDITLNFVGWFFIHGSNGFEVGDRIEIEGVRGDVINIGMNRFTLMEISSDPKSD
                     QSTNRLVHFPNHFVILRQVIVVKDKMNYVWDEMRIKIPYDSDFEKAEELLNGIIRNNA
                     IIDQGTIDYTLQELSKNYLVRLGKTSPIVYLSLEEGGILFSLRYLTHVRGRRDMKTKI
                     SHQILKEFKQFPGIRIL"
     gene            130405..130800
                     /locus_tag="BOBDODFL_00119"
     CDS             130405..130800
                     /locus_tag="BOBDODFL_00119"
                     /inference="ab initio prediction:Prodigal:002006"
                     /codon_start=1
                     /transl_table=11
                     /product="hypothetical protein"
                     /protein_id="X:BOBDODFL_00119"
                     /translation="MRFFYFILIFPFLQFCDSEIEFSIPKKIRVTLINPKSYQLEDRP
                     YERIHTEDSLIWKWITKEIPKLKKGWNSYYVTRPSKGILIDFDHGRRLQILDHGVIYI
                     IPGESALYHDFQNEKFQELLTLIIETQKK"
     gene            131317..132873
                     /locus_tag="BOBDODFL_00120"
     CDS             131317..132873
                     /locus_tag="BOBDODFL_00120"
                     /inference="ab initio prediction:Prodigal:002006"
                     /codon_start=1
                     /transl_table=11
                     /product="hypothetical protein"
                     /protein_id="X:BOBDODFL_00120"
                     /translation="MIQELQLRVVPEVAGEYELLKTFVSKTLKIGIQEIWHIEILSRS
                     IDARQKTIYFNLKVLVFIGENYVEKQIALPDFSDVSNAKEVIVVGAGPAGLFACLQLI
                     LSGFKPILLERGKDVMKRPFDLKEVNIHHNVNEDSNYCFGEGGAGTYSDGKLYTRSKK
                     RGNVRQILEWLVGFGANKDILVEAHPHIGTNKLPKIVKNIREKIIETGGEIHFEKRVT
                     DLLLNGNQIQGVVTKDGDKVYAKNIILATGHSARDIFELLHQKGIELELKPIAVGVRV
                     EHQQSLIDSIQYKCEVKSTYLPPSPYNIVKQVDGRGVYSFCMCPGGVIAACATKPEEI
                     VTNGWSSSKRARPSANSGIVVELKSEDFKPFAKFGPLAAMEFQKEIERKAWVAGGRTQ
                     KAPAQKLMDFVQGKLSTDLPKTSYTPGITSVVLDEVLPRFVYQSLQKGFQEFDRSMKG
                     YLTNEAVVHAPETRTSSPVCIPRDPNSLQHVRIQGLYPCGEGAGYAGGIVSAAMDGIR
                     SAHACVSSMI"
     gene            132923..133462
                     /locus_tag="BOBDODFL_00121"
     CDS             132923..133462
                     /locus_tag="BOBDODFL_00121"
                     /inference="ab initio prediction:Prodigal:002006"
                     /codon_start=1
                     /transl_table=11
                     /product="hypothetical protein"
                     /protein_id="X:BOBDODFL_00121"
                     /translation="MGPKENILKQLEELSVSNFEHLNGDLLSHLLGTFQILEEWGSPE
                     FLCYAGLFHAVYGTFAYQNPVVGTNARKEIVGIIGEKAETLVYLYGSCDRTHLYGQFG
                     NTKSIFHKNRFTGEITTLTRSILNDLCELTAANELQLVLSDNSFRNRYAAELKNLFSR
                     MNPYLSSKAAILCSSVFSA"
     gene            complement(133770..134009)
                     /locus_tag="BOBDODFL_00122"
     CDS             complement(133770..134009)
                     /locus_tag="BOBDODFL_00122"
                     /inference="ab initio prediction:Prodigal:002006"
                     /codon_start=1
                     /transl_table=11
                     /product="hypothetical protein"
                     /protein_id="X:BOBDODFL_00122"
                     /translation="MGEEQAKIHALNKIISIIDEKASIYKNERKSMPSARAIAEKKLI
                     LDLIDDGMKLAKTIQPKPTDLIQDLEKLNKQFMNL"
     gene            complement(134063..134473)
                     /locus_tag="BOBDODFL_00123"
     CDS             complement(134063..134473)
                     /locus_tag="BOBDODFL_00123"
                     /inference="ab initio prediction:Prodigal:002006"
                     /codon_start=1
                     /transl_table=11
                     /product="hypothetical protein"
                     /protein_id="X:BOBDODFL_00123"
                     /translation="MFKIDSLKKRLLKYLRGIVAFIFLQTLFYKFTGAPESVAIFSKL
                     GMEPWGRIGTGILELIVSILLFIPGWSWLGSLLGLGLMLGAILSHVFVIGIEQENDGG
                     FLFFLALGNAVICTLLLWQEKETLTAILRKHFQK"
     gene            complement(134530..136467)
                     /locus_tag="BOBDODFL_00124"
     CDS             complement(134530..136467)
                     /locus_tag="BOBDODFL_00124"
                     /EC_number="6.2.1.3"
                     /inference="ab initio prediction:Prodigal:002006"
                     /inference="similar to AA sequence:UniProtKB:O53521"
                     /codon_start=1
                     /transl_table=11
                     /product="Long-chain-fatty-acid--CoA ligase FadD15"
                     /protein_id="X:BOBDODFL_00124"
                     /db_xref="COG:COG1022"
                     /translation="MKTATIPKIQSKTLYNVMKASAETFADSTAQYYKPDGKNYQANS
                     FKNLYETVQQIGCGLISLGIEPGTPIGLIADSGARWLWCSMGITNIGCADVPRGTDST
                     SDDLRYILNHAECSITFLENETALKKVLSQKSEFPHLKKIILFDQKGTLEDTKSFEII
                     LLNDLIEKGKTWIQNKGKDEFHKRGSAIREEDLATIVYTSGTTGKPKGVMLTHKNIVF
                     NVDSALQGEDLNVYPTDRSMAYLPPWHIAERLVETVCIRAGGAEAFTSISSLSQDLAD
                     IKPTLLLSVPRVWESLYNKIHDKVRNSSPVQQALFGAFKEIAITYYKHLSRLQNLEYS
                     LTEQSTFASLWQKLISFWIVILLWIPNQISQLAFNKIKQGLGGELKFALSGAGALPQY
                     IDTFFNAIGIPILEGYGMTELSGISTRRILGEITVGTLGRCIPGVQIKLMDEKGNEIT
                     KPGIKGIAWHKGDHVMKGYYKEPEKTKEILSSDGWLNSGDLLTWTTSGELKYSGRAKD
                     TIVLLGGENLEPEPIEFALVRSRFIQQAMVIGHDQKTLGALIVPDREILEKYLKESKS
                     KMLNEIENLNGDLDIVALFKNEIKTFVSSENGFKNFEKVSNFRILNKKFEPGDELTQT
                     MKIKRNVVTDKYKKEIEEMYQ"
     gene            136629..139559
                     /locus_tag="BOBDODFL_00125"
     CDS             136629..139559
                     /locus_tag="BOBDODFL_00125"
                     /inference="ab initio prediction:Prodigal:002006"
                     /codon_start=1
                     /transl_table=11
                     /product="hypothetical protein"
                     /protein_id="X:BOBDODFL_00125"
                     /translation="MTTDQIESQTSSFLRKIRNQLKWIGHFRNLFYLGIRAKLAIFTG
                     TLIAFTVMILTAIDVHQQTEILTQSYEKEASISRHYISGLVLELENLSNSLIRVESFR
                     EKVKRQSQALRKYRTKIVTQETKELNLFGFKTKLFGVLGKERKSSIKETYYSVYLSKA
                     DIDELEKNTKILLKDPNGLAISDETYSKLKNIAHQVVVLEADLNEQKQKLEELRVSEK
                     TSEKEKQNLEQEMDHLKKGIEKTRNQLDQSILELSLPKQHKKIEELGLNMSQYRIQTF
                     PVVFNQSRENLIPSFDTKIFKPEASINSNIFLNDIDISLKDSISKIISLDFSQDTNKN
                     SYTIGKMELQVLYSPIFKNQNSTQRADRLKKELPDFAKRYLQQDANIALKVRELVIPL
                     KKRVQELKEKKPPIPPFRDKTFNDLYARYSKLIEERQTVFETFRNEYSEDKKSLKETS
                     QKLNVSKRARSVKTKVFFPIQNENDVLIDALGELRNAGLEDLIVLRFSQNFGNYSDYL
                     KYPKEQNLSKERWKSIREWIYSGRSETPTPQLKKLISYGIVSHSRAEAEEILWSLDSK
                     PLFVESGDDVSSAILSANLSGISRTIVDRTEGLETIQKNKNSAVATALLICVASLIFA
                     ILISGFVVQKIKRIIFHAKAVGQGNLEVQFEQGGKDELGTLTIALNSMVTGLKEREKI
                     KNILGTMIDPVVVKEAMVDLAALKRGSEKRITAFFSDVANFSNISEKLTSIELASLLN
                     EYLSAMTLILKKHEGVLDKYIGDAIVGIFNAPVEVDEHCIKAARAAVEMIETLERLRQ
                     EWKAKKVYIVEAQEMQIRIGLNTGLAKVGFMGTDSISAYTMMGDMVNLAARLEAAGKD
                     YGVSILVSESVQREIKEEFFTRLLDVVRVKGKNESVQLYELIGRTDNVSERLEASVLE
                     FSKGFEAYLNREWSLAQELFESSQITRGVKDKAAILLTERCEEYKRNPPEKNWDGVYT
                     RTHK"
     gene            complement(140117..140869)
                     /locus_tag="BOBDODFL_00126"
     CDS             complement(140117..140869)
                     /locus_tag="BOBDODFL_00126"
                     /inference="ab initio prediction:Prodigal:002006"
                     /codon_start=1
                     /transl_table=11
                     /product="hypothetical protein"
                     /protein_id="X:BOBDODFL_00126"
                     /translation="MDMSFRDHFSSHSSFYSEFRPGYPKDLFYYLKNLSPHGKTVWDC
                     GTGTGQAAVPLGELFEKVIASDPSENQIVNAEPHQNVEYRVCKAENSTLGNHEVDLIT
                     VAQAFHWFDFNPFYKEVIRVGKKKGILAIWGYGLHSISSEIDGLVDKLYGEIVGPYWP
                     SERKYVEEKYKTIPFPFEEIVPPHFSMKEEWNVDQLLGYLRTWSSVQKYIQKNESDPV
                     LLVEEYIRNSWGPTQTKIVEWPLFFKIGRLPD"
     gene            complement(140909..142339)
                     /locus_tag="BOBDODFL_00127"
     CDS             complement(140909..142339)
                     /locus_tag="BOBDODFL_00127"
                     /inference="ab initio prediction:Prodigal:002006"
                     /codon_start=1
                     /transl_table=11
                     /product="hypothetical protein"
                     /protein_id="X:BOBDODFL_00127"
                     /translation="MQITTSKIRFNFKILIFLYITRNRNYKVSQFTFRVMRNHLFNYI
                     ILCILVPSILFSSPVEDFLNPEKKRKTTTSSQDTIPKKNPQEKKHLDLPTISKISDQN
                     SKITNQSEQISKDISKSKKKKYEDAIPTVKDDTPATPSYTIQSASESVSGGGVPVLCY
                     HHLAPQGGPMGGYNLHPNLLEEQFKFLKAAGYQTVRLDQFYSYINGKKPSDFPDKPIL
                     LTFDDGSKTHWEILVPLLKKYGFTASVFIYPSIISSGKKYYMTWDQLNNALDSGVLDL
                     GSHTLYHPKLPTMSRTLIRKQLLESKQILETKTGRKVIDLAYPFGLFDPRVIEEAKAI
                     GYRMAFTVNPGKNLPGTPVYNIHRSLVPWGQSQSAFNSILTMAPPPKISISIQDGSWV
                     KAGQEFKIHLEGVQPESVSIQIKSKNVISEVQFPDFTVKIPDFSRKSTFLPMMIQAKT
                     KEGKQIQYQYLFINQKEFKKHPDDTF"
     gene            complement(142532..143047)
                     /locus_tag="BOBDODFL_00128"
     CDS             complement(142532..143047)
                     /locus_tag="BOBDODFL_00128"
                     /inference="ab initio prediction:Prodigal:002006"
                     /codon_start=1
                     /transl_table=11
                     /product="hypothetical protein"
                     /protein_id="X:BOBDODFL_00128"
                     /translation="MEIYEKEKRKLLSASTPEQYIELSIKSKLTGPKKSSITSEWLTS
                     TGYTIDDIKYARNRHPFWRKKRNQGSYERNSKRLEQHNYYRSDQKIVWDKTKLAKFFD
                     LNSKGLTDHELAKNFRTSIPAVNHIRRKFRFASELLRLDKQKPAKGGILKLCTHSESV
                     LKRLIREKEGK"
     gene            143801..144610
                     /gene="yutF"
                     /locus_tag="BOBDODFL_00129"
     CDS             143801..144610
                     /gene="yutF"
                     /locus_tag="BOBDODFL_00129"
                     /EC_number="3.1.3.-"
                     /inference="ab initio prediction:Prodigal:002006"
                     /inference="similar to AA sequence:UniProtKB:O32125"
                     /codon_start=1
                     /transl_table=11
                     /product="Acid sugar phosphatase"
                     /protein_id="X:BOBDODFL_00129"
                     /db_xref="COG:COG0647"
                     /translation="MMGENIFPQKETNAEIQNVLLDLDGVLYTGNTALPGASEAISYL
                     KKNHIPYLFLTNTTTKSRKELSEFLNDLGIPAEEEKILNSPRAAGEYIRETGNPKTFF
                     VIKKEIQDDLKEINLESNTPEAVLVGDIGKEWNYQILNEIFQKVKNGARLIALHKGKF
                     WQTKEGLMLDIGAFVSGIEYATGIKAEIIGKPSGAFFNAALKMISAEASHTIMIGDDL
                     DSDVGGAQACGIRGVLVKTGKYRDGILKNSNIHPYAVWDNISSIISFFQAI"
     gene            complement(144617..145045)
                     /locus_tag="BOBDODFL_00130"
     CDS             complement(144617..145045)
                     /locus_tag="BOBDODFL_00130"
                     /inference="ab initio prediction:Prodigal:002006"
                     /codon_start=1
                     /transl_table=11
                     /product="hypothetical protein"
                     /protein_id="X:BOBDODFL_00130"
                     /translation="MKTEELTEIRKGHSTQIAIRWDELDPNSHVNNKNFQGYLDEARM
                     RAMRDWGFSMEKLKTQSFGPVILSIQLDFKREINYPETILIESDLFLKTATRAVFQQK
                     IICQSNQMVSCNASTDWVILNLNSKRPAKFLETIGLEKPV"
     gene            complement(145175..145309)
                     /locus_tag="BOBDODFL_00131"
     CDS             complement(145175..145309)
                     /locus_tag="BOBDODFL_00131"
                     /inference="ab initio prediction:Prodigal:002006"
                     /codon_start=1
                     /transl_table=11
                     /product="hypothetical protein"
                     /protein_id="X:BOBDODFL_00131"
                     /translation="MIFILELLKNFMVEINKTASTDRFHETDGVFILQQLHSIIVIKQ
                     "
     gene            complement(145311..145889)
                     /gene="nemR"
                     /locus_tag="BOBDODFL_00132"
     CDS             complement(145311..145889)
                     /gene="nemR"
                     /locus_tag="BOBDODFL_00132"
                     /inference="ab initio prediction:Prodigal:002006"
                     /inference="similar to AA sequence:UniProtKB:P67430"
                     /codon_start=1
                     /transl_table=11
                     /product="HTH-type transcriptional repressor NemR"
                     /protein_id="X:BOBDODFL_00132"
                     /translation="MKISATQAATIRKSILQIGIHLIRQNGPTVGIQEIADKAKIPKG
                     SFYNYFSSKDQFLIEALEEYTQNAILWNDQTLKKGKQKLFYLYEQKVILEKKFLQDGI
                     SCLINVLSQYSSPKQQKLRNKLKLSLNSISKGILNSLLLDPQNYSKEISIHIQVLESS
                     WRGAMLIAKATGDPSYLENFLSVHRKFIKEFL"
     gene            146772..147752
                     /gene="COQ5_1"
                     /locus_tag="BOBDODFL_00133"
     CDS             146772..147752
                     /gene="COQ5_1"
                     /locus_tag="BOBDODFL_00133"
                     /EC_number="2.1.1.163"
                     /inference="ab initio prediction:Prodigal:002006"
                     /inference="protein motif:HAMAP:MF_01813"
                     /codon_start=1
                     /transl_table=11
                     /product="2-methoxy-6-polyprenyl-1,4-benzoquinol
                     methylase, mitochondrial"
                     /protein_id="X:BOBDODFL_00133"
                     /translation="MEQLLEAKIHSGNGPKQILSALKALSDETRIRILHILSLSPLNV
                     QEITEVLRMGQSRVSRHLKILTDAGFLIPEREGSWVYYRIPEEKKEPDFVSEITELLL
                     SYKDDLPFRTPDQLQISEILSRRDQRNTFYFNNVAQDWESIQKDVLDPAIYRKKILSY
                     LPDSSSVIYDLGCGPGGLIPYLLTKSDQVIGVDSSPKMVEEAQVAFAGNSHVSLIHSQ
                     LENVASSATWSADAVVASMVLHHLSNPPAVIREIYKILKPGGVFCLVDLKKHNQEFMR
                     DNFSDLWLGFDYSLLQDWLELSGFTITAHEEFDTDNVFKILIIQATKKED"
     gene            147754..149064
                     /gene="ahcY"
                     /locus_tag="BOBDODFL_00134"
     CDS             147754..149064
                     /gene="ahcY"
                     /locus_tag="BOBDODFL_00134"
                     /EC_number="3.3.1.1"
                     /inference="ab initio prediction:Prodigal:002006"
                     /inference="similar to AA sequence:UniProtKB:A0A087WNH6"
                     /codon_start=1
                     /transl_table=11
                     /product="Adenosylhomocysteinase"
                     /protein_id="X:BOBDODFL_00134"
                     /translation="MSVTTQEKDLSYKVKDLSQAEWGRQEIILAEKEMPGLMALRQEY
                     KGKKPLAGARIAGSLHMTIQTAVLIETLTELGAEVRWSSCNIFSTQDHAAAAIAKAGI
                     PVFAWKGETEEEYWWCIEQTIFFGDKGPNMILDDGGDLTAYIHEKYPKLLSEIRGISE
                     ETTTGVKSLYKLLKKGELKVPAFNVNDSVTKSKFDNLYGCRESLADGIKRATDVMLAG
                     KVALVCGFGDVGKGSAASLRNFGARVIVTEIDPICALQASMEGYQVLRVEDIIEQVDI
                     VVTATGNDDIITLEHMKAMKDGAILCNIGHFDTEIQMSRLNNEKGVTKKEIKPQVDKY
                     TFPDGKSIIVLAEGRLVNLGCATGHPSFVMSCSFTNQVLAQIELYNNKYELGVYTLPK
                     HLDEKVAALHLEQLGVRLTKLNQKQADYLGVPINGPFKPDHYRY"
     gene            149137..149436
                     /gene="fdxA"
                     /locus_tag="BOBDODFL_00135"
     CDS             149137..149436
                     /gene="fdxA"
                     /locus_tag="BOBDODFL_00135"
                     /inference="ab initio prediction:Prodigal:002006"
                     /inference="similar to AA sequence:UniProtKB:P00214"
                     /codon_start=1
                     /transl_table=11
                     /product="Ferredoxin-1"
                     /protein_id="X:BOBDODFL_00135"
                     /db_xref="COG:COG1146"
                     /translation="MAYVVTEPCRNCKYTYCAAVCPVEAFREGTDCLYIEPSVCIDCN
                     KCRPECPVEAIYPDYEVPFVWRDWIEVNAQKAKCYPTILDVKIPLKKEGCINPEY"
     gene            149483..153226
                     /gene="metH"
                     /locus_tag="BOBDODFL_00136"
     CDS             149483..153226
                     /gene="metH"
                     /locus_tag="BOBDODFL_00136"
                     /EC_number="2.1.1.13"
                     /inference="ab initio prediction:Prodigal:002006"
                     /inference="similar to AA sequence:UniProtKB:P13009"
                     /codon_start=1
                     /transl_table=11
                     /product="Methionine synthase"
                     /protein_id="X:BOBDODFL_00136"
                     /db_xref="COG:COG0646"
                     /translation="MVYKVQNYTNPSSKELLSLLEKQILVIDGAMGTMIQRFSLQEED
                     FRGEILKNHLHPLKGNNELLCLTRPDVIESIHLKFLEAGANIVETNTFSSNQISQGDY
                     KTEFLVADLNKAAVVCARNAITKFQKTNPDHPCLIAGAIGPTTKTATLSPDVNNPAFR
                     AVTFDDLVATFYEQARALVESGVDLLLPETNIDTLNLKAAIFAIEQVFEDLQVRIPVC
                     LSVTITDASGRTLSGQTVEAFYNSIAHCNPLSVGINCALGADEMRPYIEELARVSPCY
                     ISCYPNAGLPNAFGGYDQTPEEFGKYIQEFASSGWLNIAGGCCGTTPEHIEAAAKAVR
                     GKKPRILPKIEEVTRLSGLEPLNITPDKGFLLVGERTNVTGSPKFKKLIIEGNFEEAV
                     SVALQQVEAGANIIDINFDEALLDGEASMRHFLNLIAGEPDIAKVPFMIDSSKWSVLE
                     EGLKCIQGKPILNSISLKEGEDKFLEYAKKIQRYGASAIVMAFDEQGQAATKEDKVRI
                     CKRAYDLLVTKANFSPTDIIFDPNILTVATGIEEHNNYAVDFIEAVREIKKLCPGAKV
                     SGGLSNVSFSFRGNNPVREAMHSVFLYYAIQAGMDMAIVNAGMLAVYEEIPKDLLEYV
                     EDVILNRRPDATERLVEFAESVKSTGDKTEKKEEAWREGTSVEERLSHALVKGIVEYI
                     DQDTEEARLKYGRPLTVIEGPLMDGMKIVGELFGAGKMFLPQVVKSARVMKKSVAYLL
                     PFMEEEKNQIENSTARPKFLIATVKGDVHDIGKNIVGVVLACNNYEVIDLGVMVPPDK
                     ILEEAKKHNVSIIGLSGLITPSLDEMVHVASEMKRIGLEIPLLIGGATTSSAHTAVKI
                     APVYDHPVVHVVDASRVVNVVNQLLHPDLHEAYSQKVKEDQKIARENYFNTRAERKLI
                     SLEQARENRDPIDWSTTVIDKPSFIGIKVFDEEISLETLVPFIDWTPFFTAWELKGRY
                     PAILESETTGKQARELFADAQKLMKTIITRKLFRTKGVIGIFPANSVRDDIFVYEDEN
                     CSKLLTVFHTLRQQIQKQDETEPNYCLADYVAPKESGRVDYIGGFAVTAGHGVEEFAK
                     EFENNQDDYNSIMAKALGDRFAEAFAEYMHYKVRKEYWGYDKNENLSPEDLIREKYRG
                     IRPAAGYPASPDHTEKRALFDLLQVEKNTGITLTEHFAMWPASSVSGLYFAHPKSKYF
                     AVAKINRDQVEDYAKRKEMSVEVVERWLAPNLSYDPLAVSAVR"
     gene            153335..153673
                     /locus_tag="BOBDODFL_00137"
     CDS             153335..153673
                     /locus_tag="BOBDODFL_00137"
                     /inference="ab initio prediction:Prodigal:002006"
                     /codon_start=1
                     /transl_table=11
                     /product="hypothetical protein"
                     /protein_id="X:BOBDODFL_00137"
                     /translation="MSPTFSNSSSVHDHGPVYSEIRKATEEFSFHPMLMSWLRASLEL
                     QGNETLKITEIGCTDRSCPVIETCLEIYHINQSTEPKRMMIRFGRAKHLISKMDLVFS
                     LKKQGIVSIN"
     gene            complement(154121..155053)
                     /locus_tag="BOBDODFL_00138"
     CDS             complement(154121..155053)
                     /locus_tag="BOBDODFL_00138"
                     /inference="ab initio prediction:Prodigal:002006"
                     /codon_start=1
                     /transl_table=11
                     /product="hypothetical protein"
                     /protein_id="X:BOBDODFL_00138"
                     /translation="MNKKRFFILSLFLILFGVSIFSVENPSFSSFEPYHLSRNFDLNR
                     QKYLQVIAIPYKDPMELKLGPENNSISGKNLIETNFIQIPGLSFSGMFQPFLFSVVPS
                     EKIQFLPVSETIFANDVPSRNGKLVSGAFSEKRTMDRITDSRNQIPGFGLTSWNPNSF
                     QNGNSSGVMFLYMKRHAGLEMDFNARMIGNQAGLAFLESARSTIAFNYSVFPEIGESS
                     KMNFFLQFSSIKRFQDKGLSYGEPGNNFRGMKSYEYYLNPGISFSSRNLSLEGMIRVP
                     VPIAAQLGGEQHQWMQDVQGILGIKYSFSETSSK"
     gene            155165..156052
                     /gene="pfkA_1"
                     /locus_tag="BOBDODFL_00139"
     CDS             155165..156052
                     /gene="pfkA_1"
                     /locus_tag="BOBDODFL_00139"
                     /EC_number="2.7.1.11"
                     /inference="ab initio prediction:Prodigal:002006"
                     /inference="similar to AA sequence:UniProtKB:Q8VU09"
                     /codon_start=1
                     /transl_table=11
                     /product="ATP-dependent 6-phosphofructokinase"
                     /protein_id="X:BOBDODFL_00139"
                     /translation="METKIQNFGECSIPSPADYEYYTSDTSRLIFRTVFQSKEDWNSY
                     VQEGPDFFEQAGPREKIYFNPQEVTAGIVTCGGLCPGINDVIRGIVMELYYRYGVSRI
                     LGFPYGYQGLVKRYSHQPIELTPEKVAHIVDEGGSMLSSSRGNQSPEEMVDSLSFYGV
                     KILFCIGGDGTLRGARTIVDEIAKRKEKISVVGIPKTIDNDINYVQKTFGFSTAFSKA
                     MEAVECAHVEAKGAPNGIGLVKLMGRHSGFIAVNAALASRNVNYCLIPEVDFDLFGNE
                     AFLDDLKKRIQKKDTLLSL"
     gene            156151..156459
                     /gene="pfkA_2"
                     /locus_tag="BOBDODFL_00140"
     CDS             156151..156459
                     /gene="pfkA_2"
                     /locus_tag="BOBDODFL_00140"
                     /EC_number="2.7.1.11"
                     /inference="ab initio prediction:Prodigal:002006"
                     /inference="similar to AA sequence:UniProtKB:Q8VU09"
                     /codon_start=1
                     /transl_table=11
                     /product="ATP-dependent 6-phosphofructokinase"
                     /protein_id="X:BOBDODFL_00140"
                     /translation="MTEFFKKENIPVNIKYIDPSYIIRSIPANAEDSVFCGFLAQNAV
                     HAGMAGKTDMVVGMWNNVFTHLPISVAIQERKVLQPDRSTLWRSLLASTGQPAHMLAK
                     "
     gene            complement(156658..158403)
                     /locus_tag="BOBDODFL_00141"
     CDS             complement(156658..158403)
                     /locus_tag="BOBDODFL_00141"
                     /inference="ab initio prediction:Prodigal:002006"
                     /codon_start=1
                     /transl_table=11
                     /product="hypothetical protein"
                     /protein_id="X:BOBDODFL_00141"
                     /translation="MSERQLSLSLISDITARINSTDDLDELLGIIIETTKDVLNTEGC
                     SLLLYDQNEDCLVFNVAKGTKGDSLTELKVPRGKGIAGMVLETLEPVIVNDAANDPRI
                     YRNIDETVGFVTNNLICVPMSTQGEIQGVLEAVNSLERNEFTKRDIKILQYLSDLAAI
                     AIRNRRLIRDLKSRANELDCLFQLSQAISNISEMDQFLNLIVNSISEVMNAERVSLVF
                     FNSKTGKYELKKSIGFSLEDQEHFINEKEGVIQRIIETGNPILVQNISTVEDWFRPER
                     YKTKSFISVPIRLDGKIIGILNAADKKSGNSFDNADQNVLSTISNQIAEAYNSLLSKE
                     QKEKLNLIYRDMQIASQIQLNSLPNIPKKIQGLELETSYTASREIGGDFYDLIYHNPD
                     EVSVLIADVSGKGIAAALFMEFSKTIIAGEVARNSSTSISLMSANRIIQEKSGYFMFV
                     TVMLVRINMAKRKIRYSSAGHNEQILYKTKEKKVISLSGKGMPLGIKESEIDEHEIDY
                     SSGDLLVLYTDGVSEAMNESNEMYGLENLIKLIERNGEMALGSLKELIIDTTDAFRGD
                     AAPHDDYTLFMIRLP"
     gene            complement(158580..159455)
                     /gene="argB_1"
                     /locus_tag="BOBDODFL_00142"
     CDS             complement(158580..159455)
                     /gene="argB_1"
                     /locus_tag="BOBDODFL_00142"
                     /EC_number="2.7.2.8"
                     /inference="ab initio prediction:Prodigal:002006"
                     /inference="similar to AA sequence:UniProtKB:Q6V1L5"
                     /codon_start=1
                     /transl_table=11
                     /product="Acetylglutamate kinase"
                     /protein_id="X:BOBDODFL_00142"
                     /db_xref="COG:COG0548"
                     /translation="MEKLLERVNYILEALPYITQYSGKTVVIKYGGAAMAKADLKESF
                     AKDIVLLKYVGIHPVIVHGGGPEINRLLDNLKIPTEFVHGHRVTDNQTMEIVEMVLTG
                     KVNKQIVSLINSQGGKAVGISGKDGNLAKATKAPIEIELEGKEKQLFDVGLVGKIESV
                     NPEILHNLQKAGFIPVISPVAENSEGESLNINADTFAGEIAGALKAEKLILLTDTQGI
                     LIDNQLVTGLNRNKVKDYIRKGEISGGMIPKVECCLTAIDQGVRRTHIIDGRVSHSIL
                     IEIFTDQGIGSLIES"
     gene            159523..160272
                     /gene="cpnA"
                     /locus_tag="BOBDODFL_00143"
     CDS             159523..160272
                     /gene="cpnA"
                     /locus_tag="BOBDODFL_00143"
                     /EC_number="1.1.1.163"
                     /inference="ab initio prediction:Prodigal:002006"
                     /inference="similar to AA sequence:UniProtKB:Q8GAV9"
                     /codon_start=1
                     /transl_table=11
                     /product="Cyclopentanol dehydrogenase"
                     /protein_id="X:BOBDODFL_00143"
                     /translation="MKNQETTKKENIILTGGSGGLGRAIVKSLLSEGYSVTNLDIQSP
                     KEIFSGEFFLNVDLTNEQDLTYTLSRWENLISSQSQSPYGFVHCAGYGGPYHKITDVS
                     LEEWDRIFSVNIRSAFQIVKLILPKFKKLQLGRLVFIASSLSIVGSANSVAYSASKHS
                     LIGFVKSLSDEWGPFGITSNAVSPGYIETSMGIQEDQVPDHRNKIIQMTPMRKIASTY
                     EIARVVSFLLNKESSYINGANWTVDGGITAI"
     gene            160631..161065
                     /locus_tag="BOBDODFL_00144"
     CDS             160631..161065
                     /locus_tag="BOBDODFL_00144"
                     /inference="ab initio prediction:Prodigal:002006"
                     /codon_start=1
                     /transl_table=11
                     /product="hypothetical protein"
                     /protein_id="X:BOBDODFL_00144"
                     /translation="MNRVGNSTQRFPMGRVGNSAQRFPMGRVGNSAQRFPMGRVGKLN
                     TTLSYGSRWKTQHNAFLWVALENSTQRFPMGRVGKLNTTLSYGSRWKTQHNAFLWVAL
                     ENSTQRFPMGRVVGLVMVKGVLLSSLASIPFALYRIHVSKKN"
     gene            complement(161542..163335)
                     /locus_tag="BOBDODFL_00145"
     CDS             complement(161542..163335)
                     /locus_tag="BOBDODFL_00145"
                     /inference="ab initio prediction:Prodigal:002006"
                     /codon_start=1
                     /transl_table=11
                     /product="hypothetical protein"
                     /protein_id="X:BOBDODFL_00145"
                     /translation="MTRQLRYKILSKRFPNPLYKLHFVIQEYQLTGHYLQVELEVESS
                     QNETVFCLPVWSPGSYMVRDYSRHIHKLEAFTFGKNGKNLEISQIGLDSWKIQSEGKS
                     FHLRYVVYGYDYSVRSNYFTTEFCILHPPALFLYPKDQVVSEITLEISNDLPFDFCHS
                     GLNGKGKKRFSKNLDEFLDTPILLSNREEISFQSGGCDHEIVFEGELPKSIQKTLISD
                     LQKITAEQIRCMGVSPNTRYLFILILSEGAYGGLEHLNSSVNMYDPLKAVSKDGYLKL
                     LELLSHEYFHLWNVKRIRPIALGPFDYQKPSLTKELWIAEGITSFYDAYFLVKTKHLN
                     PESYLVKVMEDLQSLEKSEGESWMSLEDSSFTAWTKFYNRPNDPNANNTGISYYVKGG
                     ILALAMNLHLLSETSGKHSLLDVMNEVYQSFHIGKNRGFTKIEFFEAAKKRTGIDLKL
                     EFGDYLDKPVSIPIEKYLHKIGVKRLDSNPGIELGFGTRDERGYLFINKIDWKFLDTS
                     VDLSLGDEWIALNGIRIHSGNRKDLLKQCKAGEKIELLISRRGKILKRKMKLSKRFQT
                     SQLKLEDHLSEEQTKLRNLFFGLDKSSSSKS"
     gene            complement(163277..163753)
                     /gene="bcp_1"
                     /locus_tag="BOBDODFL_00146"
     CDS             complement(163277..163753)
                     /gene="bcp_1"
                     /locus_tag="BOBDODFL_00146"
                     /EC_number="1.11.1.15"
                     /inference="ab initio prediction:Prodigal:002006"
                     /inference="similar to AA sequence:UniProtKB:P0AE52"
                     /codon_start=1
                     /transl_table=11
                     /product="Peroxiredoxin Bcp"
                     /protein_id="X:BOBDODFL_00146"
                     /db_xref="COG:COG1225"
                     /translation="MSDPLLGTNLPEISLESTEGKRVKLPEDIQGSWTLLYFYPKDDT
                     PGCTKQACNYRDNMEEFKKIGAKVYGISLDALDSHGQFIQKYSLNFPLLSDPDHKLSE
                     ALGVYGDQEWKGKVFKGLSRDSFLVSPDGKIQKVWRKVDPTTTVQDTLQEISKSIV"
     gene            163921..166086
                     /locus_tag="BOBDODFL_00147"
     CDS             163921..166086
                     /locus_tag="BOBDODFL_00147"
                     /inference="ab initio prediction:Prodigal:002006"
                     /codon_start=1
                     /transl_table=11
                     /product="hypothetical protein"
                     /protein_id="X:BOBDODFL_00147"
                     /translation="MKTILFFFCVTIPFWILAESQDSWKPIDLRKGNWIAVEGFQREY
                     LNGIDSTFSKSKKISHFPVVLNEIFETSVETGLKEYTLQTRFHIQEDFQKTKVYKPIF
                     LYLESIGENWEIFLNDHSLAQEIHLDISHKEMILRRTIRSFRLPVDSSLLRSGENLLT
                     FRLIGDAPASFLSKNVDLGFYIDGDYSLTTEQKLSGEISTLINLCLNTIYVFFGFYHL
                     LIYVKRREDLYNLYFGIFSVFMALYSLSRSNIAFEVIYDTTWITRIEYSSVSLLAPLF
                     LLFMQDYFYGRAKFSKVLFAILILNVVIALTTLLEPFRYTMTSLRLWQISILPTLVYL
                     LYFMSKAVYLRKKDAILLATSMFTVVFIAVYDVIDSIFFQSGIRFTQFAYFLFVVALT
                     TILANRFISLYRQSEDLNIELSQQKLELARQKNAFFRFVPVQFLNVLGKNSAVEVNLG
                     DSVLKEMSVLFTDIRSFTTISEQMTPEENFRFINDYLASMEPVVQRHEGFVDKFMGDG
                     ILALFSGDGEITRSHQTSADKAILAAIEMKKKVQTINAQAKDSHFRGLKIGIGINTGN
                     LMLGTVGSRSRLDTTVIGDTVNVASRLESLTNLYRADILITKSTLSAMTIADNLAIRE
                     IDSVVVKGKTDPIIIYEIYEADEPLIRKLKDATLSLITRGIILYKVADFQEALINFEQ
                     ALKIFPEDIVPILYRKRCQEYITSPPTGNWVGVQHLLEK"
     gene            167243..167611
                     /locus_tag="BOBDODFL_00148"
     CDS             167243..167611
                     /locus_tag="BOBDODFL_00148"
                     /inference="ab initio prediction:Prodigal:002006"
                     /codon_start=1
                     /transl_table=11
                     /product="hypothetical protein"
                     /protein_id="X:BOBDODFL_00148"
                     /translation="MISYTIYKMIHIFGIFLLFMALGGVTLHVLNGGTKEFANRKMIA
                     ITHGIGLFLILLGGFGMLARLGIIWPWPGWIVAKFIIWLAYGGLLTLVYKKPTLGKTF
                     WFGFPLLGLLVAYIVSYKPF"
     gene            167658..168755
                     /locus_tag="BOBDODFL_00149"
     CDS             167658..168755
                     /locus_tag="BOBDODFL_00149"
                     /inference="ab initio prediction:Prodigal:002006"
                     /codon_start=1
                     /transl_table=11
                     /product="hypothetical protein"
                     /protein_id="X:BOBDODFL_00149"
                     /translation="MAKASKAKTTSKIKKDTSIKSISDFLGSRDLPHPVDRLEDVRKR
                     ARKFREKMLSGPQVVFYRSYDLVRVPYPTRYALLNAYSLPTPYMHILNRLFIVQYKTS
                     DGIKTLLFSPSDIDANAETPFFKRLAGSFGPFQSIGKKIIAPILNTVEECLQDAGISP
                     EKVDYISYDHLHTQDIRKWLGANGERGYFPNAKLLIMKKEWDSVQGLLPPQSDWYCPN
                     GTGGVASDRILVLDGDVELGQGIALINTPGHTAGNHSLVAHTPEGIFVSSENGVSADS
                     YSPLKSRIPGVKRFAKATGMEVILNGNTLEIGLEQYISMVQEKEMAGVSSRNPDFYNV
                     MPSSEMTSYWLFPGTAPTFSFGRLSFGFPIT"
     gene            168772..169584
                     /gene="hcaB_2"
                     /locus_tag="BOBDODFL_00150"
     CDS             168772..169584
                     /gene="hcaB_2"
                     /locus_tag="BOBDODFL_00150"
                     /EC_number="1.3.1.87"
                     /inference="ab initio prediction:Prodigal:002006"
                     /inference="protein motif:HAMAP:MF_01647"
                     /codon_start=1
                     /transl_table=11
                     /product="3-phenylpropionate-dihydrodiol/cinnamic
                     acid-dihydrodiol dehydrogenase"
                     /protein_id="X:BOBDODFL_00150"
                     /translation="MILFITGCAGGLGKKIAEEAFAAGHSILITDINEKELKKFAAPW
                     KNEKDRVIVSKLDVTSPSDWKKVMDLAIKKWGKIDVLLNVAGYLLPGYIYEIPVNHID
                     RHIDINAKGVMYGTREAATRMVAARSGHIVNIASLAGVAPISGISLYSTSKFAVRGFS
                     LAIAQELKEKNVHITVVCPDAIKTPMLDLQKDYEQASMTFSGNTFLTAEEVSKIILGK
                     VLSKKPLEVLIPSSRGILAKIGNFFPATAFILGPILRKKGLKKQSSYTKDNG"
     gene            complement(169633..170532)
                     /gene="xerC_1"
                     /locus_tag="BOBDODFL_00151"
     CDS             complement(169633..170532)
                     /gene="xerC_1"
                     /locus_tag="BOBDODFL_00151"
                     /inference="ab initio prediction:Prodigal:002006"
                     /inference="protein motif:HAMAP:MF_01808"
                     /codon_start=1
                     /transl_table=11
                     /product="Tyrosine recombinase XerC"
                     /protein_id="X:BOBDODFL_00151"
                     /translation="MSELEVPKKNKHSIERLIKIIRQRNYKKATAYTYMKYNLDFLHF
                     ADKPAEKITVKDLNRYMDHLKKRKVSSSTIQINVSSLKMFFEDVMKMNLFQDFQRPVR
                     EYNNPNAITYKEMQNILKTASSNAKHELMCGLVYFGGLRVGELISLRWAYIDTKRKSI
                     QIKSPILSQSRTVEIPVELGALVKKYEREIVNSSSNTYLFPGKSLGSHTTSRNVERII
                     SEIGKNSGISSPVTVFTLRHSRALHLIADGSSLNQVKDFLGHKTLASTESYLPVKKNL
                     RAAVREKSRQDALKNIRKKFKTR"
     gene            complement(170648..171187)
                     /gene="aroK"
                     /locus_tag="BOBDODFL_00152"
     CDS             complement(170648..171187)
                     /gene="aroK"
                     /locus_tag="BOBDODFL_00152"
                     /EC_number="2.7.1.71"
                     /inference="ab initio prediction:Prodigal:002006"
                     /inference="similar to AA sequence:UniProtKB:P0A6D7"
                     /codon_start=1
                     /transl_table=11
                     /product="Shikimate kinase 1"
                     /protein_id="X:BOBDODFL_00152"
                     /db_xref="COG:COG0703"
                     /translation="MKKNFALIGPRGVGKSKISRKLSKITGMPVVSTDMIAVYEIGGM
                     SIPEFIQKNEGDWRPFRNLEFEILTKLKTSQGIILDCGGGILFDLDTKGKEILSDRKT
                     TLLKSIAVVFGLSRPTEILVEKIQNDPTRPPLSTIQSYRTILESRLPYYQSISDYYLE
                     IDDLKVEEICSRILQKIEY"
     gene            complement(171184..172035)
                     /locus_tag="BOBDODFL_00153"
     CDS             complement(171184..172035)
                     /locus_tag="BOBDODFL_00153"
                     /inference="ab initio prediction:Prodigal:002006"
                     /codon_start=1
                     /transl_table=11
                     /product="hypothetical protein"
                     /protein_id="X:BOBDODFL_00153"
                     /translation="MKEKIDQLFLNDAQLPRISSVVTKVMQMVQKQDVAIPDLAKEIS
                     NDPGLTADVIKLSNSAYYRAAKPIKTVQESLMTLGIKTVKDIILLTATRGILKKDLKG
                     YQVDAEDNWIHSLTVAELSKRICEQKKLKVGSDLAFTGGLLHNIGKVILADFFPAVIL
                     SLREELKTHSVSFGELEKKHFGYSHEEVGQKLLEKWNFPKELIHVTRNYSQPENEKEF
                     PELVSVIHVSHSIAVAAGVGIDIAGLTIPISNKALQILEISDSDLQVYYTALPEIQKH
                     IRELIQA"
     gene            complement(172041..172547)
                     /gene="cheD_1"
                     /locus_tag="BOBDODFL_00154"
     CDS             complement(172041..172547)
                     /gene="cheD_1"
                     /locus_tag="BOBDODFL_00154"
                     /EC_number="3.5.1.44"
                     /inference="ab initio prediction:Prodigal:002006"
                     /inference="similar to AA sequence:UniProtKB:P40404"
                     /codon_start=1
                     /transl_table=11
                     /product="Chemoreceptor glutamine deamidase CheD"
                     /protein_id="X:BOBDODFL_00154"
                     /db_xref="COG:COG1871"
                     /translation="MLTKGSKVVNVGIADMQGAQSPEILRTTLGSCIGVVFYAPDKKI
                     GAMAHFMLSKDPSGKDSQKNPFKYAETAIPLLIKKMNEMGCNPGEYSVRLFGGASMFK
                     GVQSSFLQNIGEQNILTARAILEQSKIPLILEDVGGNDGRTISLYLDDGRVLLKKGGF
                     EKYLYKVR"
     gene            172719..173945
                     /locus_tag="BOBDODFL_00155"
     CDS             172719..173945
                     /locus_tag="BOBDODFL_00155"
                     /inference="ab initio prediction:Prodigal:002006"
                     /codon_start=1
                     /transl_table=11
                     /product="hypothetical protein"
                     /protein_id="X:BOBDODFL_00155"
                     /translation="MAKVILKDKTKPERKKVSKSQEPFETFKLGKTNVTILGTAHISQ
                     KSIDEVQRIIRKEKPDTVCVELCNSRIRSLKDSEHWKKLDIFKVFKERKMYLLLSSLI
                     LSAFQKKLGKGSIRPGDEMRMAIYEGEKIGAKIVPIDREVSTTLKRAWWNIGIFNRLF
                     LLSALLTSLFVKEDISEEKIEEMKSEDVLKDLFSQLPKRYESIKNVIIDERDSYLAQK
                     IRDSAKEGKKVFAVVGAGHLQGILNHVQEERDISKLDELPKKTVLDRWKGLLIPGIFL
                     GLILTVFYFGGKQQGQEFVLRWILVKGCLAALGAIISLAHPLSVILAFLAAPIGNFNP
                     IIKPGWIAALCESWLRKPLVEDFERIAQDSEHWKGYWKNNVIRIFLVFMLPQIGSSIG
                     AFIVTADLFRVLRGLI"
     gene            174269..174832
                     /locus_tag="BOBDODFL_00156"
     CDS             174269..174832
                     /locus_tag="BOBDODFL_00156"
                     /inference="ab initio prediction:Prodigal:002006"
                     /codon_start=1
                     /transl_table=11
                     /product="hypothetical protein"
                     /protein_id="X:BOBDODFL_00156"
                     /translation="MKYSIFIIFFLLSFLIECASGHRFEKKQTLKSLDVVLQEVSDLL
                     KKQIEINGKTFSPEKKNTFKLAVLPLFNESGAITILGTTISSRLLSKMYDPGKIVLVE
                     KSQLGRLIDEQSFQKLGLILSNQNLEIGRLSGADLILLGTVQFDDQSFLLQLRVVSLQ
                     SGEILAVAESVFDSDDSLYNQYRSVKP"
     gene            complement(176072..177217)
                     /locus_tag="BOBDODFL_00157"
     CDS             complement(176072..177217)
                     /locus_tag="BOBDODFL_00157"
                     /inference="ab initio prediction:Prodigal:002006"
                     /codon_start=1
                     /transl_table=11
                     /product="hypothetical protein"
                     /protein_id="X:BOBDODFL_00157"
                     /translation="MFSANNLYDVISSLFSEMNLFYAHAAGVGTGIVMAITKLYTGRK
                     DEFSKAYGTILLSVSIFLMANNRVIFPQQTDPRLLKDSLFLGIYFGLVLYASAAVLVC
                     MMFILDRLQNPWYYCKRLTAIIPLALTAAFFLPGTIYICFCDSVAILITLYTSGWSIY
                     KIRSSQKSNVFFNFPFITLAITSSLILDLTGTVIQSTKMLMFSELIPGFMIAYTTLIE
                     RFFPILFSKAYGESNKVLMDQELTDFSDDDLLESEEEIQSESTRNILEGVELEKIEER
                     INSFLQVRGYADEELRLPDFASYLGLSTHQASYYLNKHMSMKFADFLNMNRIEDVKRN
                     LRNKSHMNLLQIALECGFNSASSFHRACVKFTGKSPREFRKLINSDN"
     gene            complement(177503..178609)
                     /gene="rhaS_1"
                     /locus_tag="BOBDODFL_00158"
     CDS             complement(177503..178609)
                     /gene="rhaS_1"
                     /locus_tag="BOBDODFL_00158"
                     /inference="ab initio prediction:Prodigal:002006"
                     /inference="protein motif:HAMAP:MF_01534"
                     /codon_start=1
                     /transl_table=11
                     /product="HTH-type transcriptional activator RhaS"
                     /protein_id="X:BOBDODFL_00158"
                     /translation="MNILDSILNQEILLSLIRFGAGFALVLGIGNWIRARKQIDYLVS
                     SVLIFTAIFQFIDESVLNTIPQTWLRKLLFLIDIVALAASGTLIFLISTMSFKRYSKL
                     PLIYYRNLIGPLILSLPIATFYEQQGSKELEFFLFAADLYVFVYFVIAVANIFIDKKY
                     ESSAMSFKTILSLVILISLCIPLEILGIVFENKSLILLSSVHTTFTVIFYYFLTLIRP
                     NLLDIISSESGKSFVKRSLLHDVDISALEKKLIHIIKEERIYLDEDIRLPDVSEELGI
                     SVHQLSFFLNNHLGMNFNNYINRFRVEEAKSMLINDPSRSVVSVGIAVGFNSNSSFYK
                     AFLKETGMSPKQFRETQTKVIHFQSSSADIQFRN"
     gene            179856..181460
                     /locus_tag="BOBDODFL_00159"
     CDS             179856..181460
                     /locus_tag="BOBDODFL_00159"
                     /inference="ab initio prediction:Prodigal:002006"
                     /codon_start=1
                     /transl_table=11
                     /product="hypothetical protein"
                     /protein_id="X:BOBDODFL_00159"
                     /translation="MISEYNDLYVENKALSSDIYSYSLYSLEGKQLYSEPNYNSLLNL
                     DPKLKKAVERFIDYGNSNVSTFRRFKNDRSIQLMVRSENDRIYKVSFEINTKGSYVLA
                     HIESTTRNLSSTEKNRIQRFRSLKHDLVRTLKLEKTYFYLINIEIYNHPFLHKYETQI
                     YEAVFLDLHTEFLTITNSQNVGLRISTNQIFFAYQINKPDVDINWIPSSLISYMKNTI
                     QIDNHEFHLKLSIGGFHTSEANTSPLNILKGLKANLRKVIDSPFSRYATQNQNDSSNL
                     IATYLSLRNSVHKKELLLYYQPIVNSENKSLHSLEALSRWNHSAKGMISPDIFIPLAE
                     ESGLISSIGTWVIQNALLDLSLIRKNNSFSSNPIVSINISPFQLKNPEFADNLISYFS
                     QLNLHPSSVVLEITESRYEETVLIIEQMAILKRFGFQIAIDDFGIGNSNFSRIEKIEC
                     DYVKLDKSLIIGVDTNQSKRSVLKAISQVLFSLGKKMVFEGIENAELESIAIDYGANF
                     LQGFYYGKPTQITDLSSFQFQDHFLK"
     gene            182304..182753
                     /locus_tag="BOBDODFL_00160"
     CDS             182304..182753
                     /locus_tag="BOBDODFL_00160"
                     /inference="ab initio prediction:Prodigal:002006"
                     /codon_start=1
                     /transl_table=11
                     /product="hypothetical protein"
                     /protein_id="X:BOBDODFL_00160"
                     /translation="MQVSNEFVTFNVHGASVKVMLIKLSGVVDNRSILNVRDIILSIL
                     EEFIGLYILNLNGIENEEFINLTNFRKMLSDSIRINHKCIIYSESKKLELWIENYSVF
                     NGVYLVKNDTELTQVLNEKIIHDDFVESSNDESDIRLHLDYLIKDGY"
     gene            183317..183499
                     /locus_tag="BOBDODFL_00161"
     CDS             183317..183499
                     /locus_tag="BOBDODFL_00161"
                     /inference="ab initio prediction:Prodigal:002006"
                     /codon_start=1
                     /transl_table=11
                     /product="hypothetical protein"
                     /protein_id="X:BOBDODFL_00161"
                     /translation="MMWELQQITILQTNFKIVGTTHTFRKFFLTPNSRYLIFTSKIND
                     LKVQVCLISLQAKNMS"
     gene            complement(183672..184070)
                     /locus_tag="BOBDODFL_00162"
     CDS             complement(183672..184070)
                     /locus_tag="BOBDODFL_00162"
                     /inference="ab initio prediction:Prodigal:002006"
                     /codon_start=1
                     /transl_table=11
                     /product="hypothetical protein"
                     /protein_id="X:BOBDODFL_00162"
                     /translation="MEATNNSKDELSVEIISNSHVNHLLKPHMTIVKTSGEVNIFSSK
                     KLKDLFNSKIDEGARVLLLDLSATTHIDSSGLAVLISTQAKLMKQLKGALIVYAIPSP
                     INKIFELTRLDKLITMSIDLDEALDKAMTF"
     gene            complement(184081..185079)
                     /locus_tag="BOBDODFL_00163"
     CDS             complement(184081..185079)
                     /locus_tag="BOBDODFL_00163"
                     /inference="ab initio prediction:Prodigal:002006"
                     /codon_start=1
                     /transl_table=11
                     /product="hypothetical protein"
                     /protein_id="X:BOBDODFL_00163"
                     /translation="MRKTLIYFLLFTFLTSHLYAHRVILKSGEQLSGDLKETEGTSDY
                     IIITTEGEDIKIFKKDIAEIFFEEEGNLLCIHFKEQPEPKCSQKLIKLNTNTVYYVDE
                     NNRYLRASFKDLESISIETPSTKILEQLSKTGFQIRIISKDKKEVLSLIQSVNEGGIS
                     VQNESDPNPVLIPKEEIASVFYRANEKKAEPPPKEKEIQPITILDYLIPGYYIKNQGY
                     TKSGYTLMGAAAFFAIGSIYEFIEAKNSEGKNPLFVPQGDGSILWIEQPNGEFNKHKN
                     LNQLFLISLICTYIFNTALVTFPATFSFFFQEMPANPNLHSVEKDQKIEMKININF"
     gene            complement(185076..186533)
                     /locus_tag="BOBDODFL_00164"
     CDS             complement(185076..186533)
                     /locus_tag="BOBDODFL_00164"
                     /inference="ab initio prediction:Prodigal:002006"
                     /codon_start=1
                     /transl_table=11
                     /product="hypothetical protein"
                     /protein_id="X:BOBDODFL_00164"
                     /translation="MKKSFFIAIVGFLLIVFFGLIVLDTKLYELKVTLEKRKLFNFSF
                     SSEILRSKFESILSNRDNIRAEMNLNNLQSSLIESNQLETFSVGVLQSFGSVLINAVR
                     FVTGKPPIDFEISSTKIRLLEHAFALERNQAYKEAYQAYGESTEAFAKGTDESGFILL
                     HQGFCLAVQGEFDHALKDLESVLENNPGTVFANDAEILIAIIQRSKQSAKEIEENFDS
                     PESRARAYFAKGNYSKVLEEFAKSDMASAEMKYIQGYSLEKTGNQNAAITEYAKLAFS
                     NTNKEIAIKANRRLMMLGHYYNAGNDIAKISDKNAERLGDASEAAEIKASSEKLKHSS
                     AEESLFNPNKTGRADEEKKSLLSSELQAVVAKSEAFLKKAEEETKAESKNYIAIQVTD
                     SVPVYGDKIIINGDETKLFSAHFPITIATYTIDSIGLMKNSIKSSHKLLFVQNKEKTP
                     FLKAIFEDDQSITLIEKNSKKKISLSSPIQIELSK"
     gene            complement(186536..188023)
                     /locus_tag="BOBDODFL_00165"
     CDS             complement(186536..188023)
                     /locus_tag="BOBDODFL_00165"
                     /inference="ab initio prediction:Prodigal:002006"
                     /codon_start=1
                     /transl_table=11
                     /product="hypothetical protein"
                     /protein_id="X:BOBDODFL_00165"
                     /translation="MKKSLRLQIIVIYTILTVVNLTFVAVMIFENQTDLLISNFTLES
                     DRVAREILKKIESYGNINFENSSQTDEFQTKLLSIGLTNFSVIAAEDNSLEKTRTLLS
                     NGATATISDLKTKLTNMSNAKAALNTSYDIELDTDHFIVNLIFYLNPKTFLISQIKMK
                     EMVDRLRSLYIQLGLLLIWGFAFHILFGIFLYRKIFVRLFLLKEVSETMATGNLNARI
                     SWNASAHDELDVLGNTFNGMAEQISSQFDTLKLKNAQIQTELEIGKNVQECFLPEKRK
                     TFNLINVEIIYQPMREVSGDIYDIIEISDTRTAFFLADATGHGVSAALITSIIHYNVE
                     NIMKETVNPAHIFNRLSDNLFETLQGTFFATGIFILFEKEGGYAYFCSAGHNPIYYYR
                     KEQNKIVVLESTGFVLGIGIPDEYSVLKIKTSPGDKILVYTDGVLDAANEKTTEPFGD
                     DRLLSAFQKYATLPTTELTEKLREEIHSYANVFPDDVTFGILEIT"
     gene            complement(189595..190302)
                     /locus_tag="BOBDODFL_00166"
     CDS             complement(189595..190302)
                     /locus_tag="BOBDODFL_00166"
                     /inference="ab initio prediction:Prodigal:002006"
                     /codon_start=1
                     /transl_table=11
                     /product="hypothetical protein"
                     /protein_id="X:BOBDODFL_00166"
                     /translation="MIHNVLFLVAFYLFLPQILFADEEIAIVLFVTGKVQYSQAGKIE
                     TLKKNVILTKNAKVETGEGKADLQLGANAVIRIAPFTKIEIAELFSDNSKNTAKLTLV
                     SGKLFTNVQKSNKKEELEISSASYTAGVRGTQFVISEEKTKAPKNEDSDIPEGVFVNE
                     GEVTVHPSSGNDLNLQAGEQASWNGKELLAEPLKEFMKEKMKIIQNFKAIKSENYQML
                     KEQKLKNKELLENFPKS"
     gene            complement(190558..191109)
                     /locus_tag="BOBDODFL_00167"
     CDS             complement(190558..191109)
                     /locus_tag="BOBDODFL_00167"
                     /inference="ab initio prediction:Prodigal:002006"
                     /codon_start=1
                     /transl_table=11
                     /product="hypothetical protein"
                     /protein_id="X:BOBDODFL_00167"
                     /translation="MAMAKEDAGKKRIFSNYIVDQDFQFKFLLNYSLLIVFGLILTLG
                     FLYWLNYTKFDKGVVFRLRNDPIKVYQKGFEDHNGVEREKFVEREIFLPDYDHKLDMF
                     TIQVKGILFLSCLFLGMTTIFTIIYSHKMAGPIYNIKNQLRKLAAGEEPARKIKIRKG
                     DEFQELADLLNQVIETRINNRKN"
     gene            complement(191173..192249)
                     /locus_tag="BOBDODFL_00168"
     CDS             complement(191173..192249)
                     /locus_tag="BOBDODFL_00168"
                     /inference="ab initio prediction:Prodigal:002006"
                     /codon_start=1
                     /transl_table=11
                     /product="hypothetical protein"
                     /protein_id="X:BOBDODFL_00168"
                     /translation="MKREQKIQEILFEGKQNDLSPSIEWLAKGLSNSWVEYSPQKSDF
                     ESLYAQASKNSSKILSFSDFTKNKLIWGISAAAIFLFAVTLGYYSILKDKPSLGVEKG
                     GVEISQVEGEAYLTSSDPKDKILLKPGVRIQEGQRVVTGSKAILNLKVSDGIVVRVLS
                     DSEVSFRLIDLSTHYKIGIDLEKGELLAHIHKNLKKEEFIVRSENLSAEVRGTSFSFQ
                     NIPGQGTKVEVLEGRVAVSTHVESQKSAPEGEQVIEPNQGIFVNQKGFVRSHLNDFEK
                     NRLETEFEKLPIENIPRDKNRTYSNRQELLTDFQRLEKIILINGKEIEGVIVDMDEKA
                     MYIQTLEKEIVIQRESVSEVIQLY"
     gene            complement(192285..192785)
                     /locus_tag="BOBDODFL_00169"
     CDS             complement(192285..192785)
                     /locus_tag="BOBDODFL_00169"
                     /inference="ab initio prediction:Prodigal:002006"
                     /codon_start=1
                     /transl_table=11
                     /product="hypothetical protein"
                     /protein_id="X:BOBDODFL_00169"
                     /translation="MDALYREYSGKIFDFLYKYSSGNPEIAMDLMQDTFLNFFRKYSD
                     TDIDQEQAIRLLYTIARNRSINYSRKFSTVKESGNSEMQEFQEQKLSFVRKAELKDLE
                     ERLLVCLDELEEDEKYALILRFMEDYNLTTIAEIMNISVSTASRLIVKATAKVTEIAE
                     KKNLKP"
     gene            193944..194567
                     /locus_tag="BOBDODFL_00170"
     CDS             193944..194567
                     /locus_tag="BOBDODFL_00170"
                     /inference="ab initio prediction:Prodigal:002006"
                     /codon_start=1
                     /transl_table=11
                     /product="hypothetical protein"
                     /protein_id="X:BOBDODFL_00170"
                     /translation="MKHYFEISFLISIFLVSFHLSSEPIDKIKEGDLIFQETFSEQGK
                     AIKIATRSRYTHVGIIFKYKEKLKVLEAVEPVKITEIDTFISKGKNKHFVIKRLANSD
                     MLLTEEKIRLMKSIGNQYIGKHYDIYFNWSDEKIYCTELAWKIFKQALNIELTEEKRL
                     KDFDLSNPAVKYLMKKRYGKNIPFNDFVVSPADMFSSKKLKTIMELN"
     gene            194686..195333
                     /locus_tag="BOBDODFL_00171"
     CDS             194686..195333
                     /locus_tag="BOBDODFL_00171"
                     /inference="ab initio prediction:Prodigal:002006"
                     /codon_start=1
                     /transl_table=11
                     /product="hypothetical protein"
                     /protein_id="X:BOBDODFL_00171"
                     /translation="MKHLYLISGLGADERVFKNLDFGENDLKYIFWVDPRANEEIFSY
                     CKRLSKQISKSEEIILIGVSFGGIVAIELSKIISVKKIIIISSIKNKMEMPKIYRFIS
                     ALGIIKMVPAFIYKIYNPILSYLFGINSDEDKKLLKDFIKLTNAKFIKWALSTILKWY
                     NQYTPNEIVHIHGDKDKLFPVRSIKNAFIIKNGGHFMILNKSDEISSKLKEILEN"
     gene            complement(195843..196184)
                     /locus_tag="BOBDODFL_00172"
     CDS             complement(195843..196184)
                     /locus_tag="BOBDODFL_00172"
                     /inference="ab initio prediction:Prodigal:002006"
                     /codon_start=1
                     /transl_table=11
                     /product="hypothetical protein"
                     /protein_id="X:BOBDODFL_00172"
                     /translation="MKQELRAKDLLEIHPDSSKAKELEKKLDNFIVVEKNFFRITNQA
                     FFVGLIFLILGLYTLKAFPDAKISEGFGGISIYGLFITSGIILMSWFKMGEILKVLAE
                     FIVKTRNGGNS"
     gene            complement(196711..197334)
                     /gene="gpmB"
                     /locus_tag="BOBDODFL_00173"
     CDS             complement(196711..197334)
                     /gene="gpmB"
                     /locus_tag="BOBDODFL_00173"
                     /EC_number="5.4.2.-"
                     /inference="ab initio prediction:Prodigal:002006"
                     /inference="protein motif:HAMAP:MF_01040"
                     /codon_start=1
                     /transl_table=11
                     /product="phosphoglycerate mutase GpmB"
                     /protein_id="X:BOBDODFL_00173"
                     /translation="MKEIFKKSNVIYVFRHGETDWNREGRLQGHLEISINKQGKLQSK
                     SLALILKRLGIEVLLSSDLKRAQETSQIISDELNLNPIFNPGFREVFLGDGQGKLINE
                     VDFYFGKNFWKKWNNHDPLYDTLRFPNGESKQETDIRVHLSLIHMINLFSNQIIALCT
                     HGFVMKRMLKTYKSKIKNISNIQNVEWIQFNFQEIKTAMIHSSLKET"
     gene            complement(197351..198298)
                     /gene="cobD"
                     /locus_tag="BOBDODFL_00174"
     CDS             complement(197351..198298)
                     /gene="cobD"
                     /locus_tag="BOBDODFL_00174"
                     /inference="ab initio prediction:Prodigal:002006"
                     /inference="similar to AA sequence:UniProtKB:P9WP93"
                     /codon_start=1
                     /transl_table=11
                     /product="Cobalamin biosynthesis protein CobD"
                     /protein_id="X:BOBDODFL_00174"
                     /db_xref="COG:COG1270"
                     /translation="MPWGIAISILVDLILGDPKDLPHPVRAIGKLARALEKFFRNNCS
                     SEEIAGILTSCLVYLISFIIPFLSVQFANQLHWILGELLSIMIIYTTIAIRDMIDHSK
                     EVYDALVQTNLPLARKKVSKIVARDTENLSESEIIRACVESTAENLVDGITTPLFYAV
                     FGGPAWAMLYRSINTLDSLFGYKNKKYLRFGSFPARIDDLANYLPARITSYILVLSSL
                     FLGYNFKNSLYILQRDGKKHPSPNSGLTEAAVAGALEIQLGGVNLYSGVQNIKPKLGD
                     PKKEFQIEQILQTNKLILLSSILTFIFYILIYSGAAYFL"
     gene            complement(198302..200893)
                     /gene="cobQ"
                     /locus_tag="BOBDODFL_00175"
     CDS             complement(198302..200893)
                     /gene="cobQ"
                     /locus_tag="BOBDODFL_00175"
                     /inference="ab initio prediction:Prodigal:002006"
                     /inference="protein motif:HAMAP:MF_00028"
                     /codon_start=1
                     /transl_table=11
                     /product="Cobyric acid synthase"
                     /protein_id="X:BOBDODFL_00175"
                     /translation="MNLPEHGGNLIELSKKAGCNPKEILDFSANINPLGFPEWLRPFL
                     HSKIEDLISYPDPNYTSLKKKIHSKYGICTEQIVLGNGASELILQIPFVVQADYALIA
                     VPCYSGYKEAISLLKIPCIEVTLKEEKQFRLDINELRDVLKSKPDQKALVFLGHPNNP
                     TGVTLDKIEVLKIAQEFQNSVFVIDESFIHFCTNESSFLKDKTENMILIQSMTKILAL
                     PGLRIGICYASPLICSNISKRLPTWNVNSIAASVYEKAISDEDYIENSKQNIKIWKEK
                     LIYDLSNLEFLNLFSSEANFILIKILDNKNIFDLTQELLIKYKIAVRNCENFSGLSKN
                     FIRIAVRTPEENKKIIDAFSNIFYGTRQRLKSRKKTPSIMFQGTASNVGKSILTAALC
                     RILSQDGIKVAPFKSQNMALNSFVTLNGEEIGRAQALQAQAAKILPDIRMNPILLKPS
                     NEKDSQVIINGKPLNSMNFKDYDQYKPIAFEEVKKSYDSLASEYNVIIIEGAGSASEV
                     NLKKNDIVNMKMAEYAKADVLLVGNIDHGGLFGSLLGTMETLTEWERKLVFGFIINRF
                     RGAKELLKTGINYIEEYTNKPILGIVPYIKNLKLPEEDSLEFKSGALDDTSKLEERLD
                     VVLIDIPRISNHTDIDALKAEPDVRVRIVRTVEDLGEPDVLILPGSKNVISDLNHLYD
                     VGLVNKIFALSRNQKTDIVGICGGYQMLGKNIFDPYRIESDQGSIQGISLLQIETILE
                     KNKSLKRVFATHIPTKTEVEGYEIHHGKTKSIGNTRVILLNEKAEELGHSDPTGRIWG
                     TYIHGIFDKDEFRRKYLDQIRIRKGKSPLVKVQVSYNLEKSLDRLARYVRQSLNINLI
                     YRKLGLG"
     gene            complement(200893..201513)
                     /gene="cobP"
                     /locus_tag="BOBDODFL_00176"
     CDS             complement(200893..201513)
                     /gene="cobP"
                     /locus_tag="BOBDODFL_00176"
                     /EC_number="2.7.1.156"
                     /inference="ab initio prediction:Prodigal:002006"
                     /inference="similar to AA sequence:UniProtKB:P29931"
                     /codon_start=1
                     /transl_table=11
                     /product="Bifunctional adenosylcobalamin biosynthesis
                     protein CobP"
                     /protein_id="X:BOBDODFL_00176"
                     /translation="MEKKQIQSKNKKMRIPTITLITGGCRSGKSRFALELANDIKGKK
                     YFIATCPTFDEEMNQRILKHKKERNHFIWETIEEEFNFLNLFKSEYFLEKSIIVVDCL
                     SLWINNLLYKSKIEKRKIEEVTIKRSCTKLLQHIRNTKVKHVIFVSSEVGLGLIPESK
                     AGRIYRDLLGICNQTIAHNADYVYFMSSGIPIKIKGQIKQNQKVKI"
     gene            complement(201453..202136)
                     /locus_tag="BOBDODFL_00177"
     CDS             complement(201453..202136)
                     /locus_tag="BOBDODFL_00177"
                     /inference="ab initio prediction:Prodigal:002006"
                     /codon_start=1
                     /transl_table=11
                     /product="hypothetical protein"
                     /protein_id="X:BOBDODFL_00177"
                     /translation="MIYIKDSWLEVNFEEPHNVLSWALIGGGWKEQVDCVLWHRVKDE
                     DLTLEVDPIDYFYKSLLYKKESRNGVGFLTSVSLENYSEVILEKQNLKIRSVVTVGLG
                     NSVRIGDPPFQSNSYGTINILVQCSIPFDLNTSLEAVSLITEARTLAVLEAKIRCKTG
                     LATGTGTDCIAFASPSCISTKRYTGKHTLSGHLIGKAVYQSVSQGISNWKKSKFKVKT
                     KRCEYPLSL"
     gene            complement(202133..203497)
                     /gene="cbiA"
                     /locus_tag="BOBDODFL_00178"
     CDS             complement(202133..203497)
                     /gene="cbiA"
                     /locus_tag="BOBDODFL_00178"
                     /EC_number="6.3.5.11"
                     /inference="ab initio prediction:Prodigal:002006"
                     /inference="similar to AA sequence:UniProtKB:P29946"
                     /codon_start=1
                     /transl_table=11
                     /product="Cobyrinate a,c-diamide synthase"
                     /protein_id="X:BOBDODFL_00178"
                     /db_xref="COG:COG1797"
                     /translation="MNIKIPRIVIGGTGSGVGKTTIALALTQILRKKGLKVATFKCGP
                     DYLDPTYHSRASQKICHNLDGWLMGKESVLNTFYQACHNVDIAIIEGMMGLFDGHSPN
                     SEIGSTAEIAKWLASPVLVVLDTRGMARTVSAILKGLKIFDPDLNLAGAFANFTGSPS
                     HIQLLKDASTEVPILGGLCKHSEQTFPERHLGLYSASEENVSEEKFNFWGEEGEKSLE
                     VNSILEIANSAPEISIPVSNINTTLKRCKIGIAMDSAFHFYYEENLMRLRQAGAELVF
                     FSPLSDSRLTDVDGFYFGGGYPEVFAPTLSKNKSLLNYIRDLSYKNIPIYAECGGLMY
                     LSKGIKLVEGEFFPMLGLISATSIMEKKLKALGYVEVTTKKETIFGEVGLRFRGHQFR
                     YSDLELDESNPIELVYNLRKRKSDQVSEEGYSKNSILASYIHAHWASNPNLAEGFVQS
                     CLRK"
     gene            complement(203497..204033)
                     /gene="btuR"
                     /locus_tag="BOBDODFL_00179"
     CDS             complement(203497..204033)
                     /gene="btuR"
                     /locus_tag="BOBDODFL_00179"
                     /EC_number="2.5.1.17"
                     /inference="ab initio prediction:Prodigal:002006"
                     /inference="similar to AA sequence:UniProtKB:P31570"
                     /codon_start=1
                     /transl_table=11
                     /product="Corrinoid adenosyltransferase"
                     /protein_id="X:BOBDODFL_00179"
                     /db_xref="COG:COG2109"
                     /translation="MNSDEKNSKGLVIVYTGNGKGKTTAALGIVFRALGRGLKCGVVQ
                     FLKGKWETGEKMFSKKIPELDFHVMGLGFTWNSENLDKDKTAARMAWTFSSKMILEEN
                     YNIIILDEITYTFHYGWLNVEEVINILKKRRKDLHVVITGRNCPKVLMDYADLVSVIE
                     AQKHPYQNGIPAQKGIDF"
     gene            complement(204030..204794)
                     /gene="cobM"
                     /locus_tag="BOBDODFL_00180"
     CDS             complement(204030..204794)
                     /gene="cobM"
                     /locus_tag="BOBDODFL_00180"
                     /EC_number="2.1.1.133"
                     /inference="ab initio prediction:Prodigal:002006"
                     /inference="similar to AA sequence:UniProtKB:P21922"
                     /codon_start=1
                     /transl_table=11
                     /product="Precorrin-4 C(11)-methyltransferase"
                     /protein_id="X:BOBDODFL_00180"
                     /translation="MKVYIIGAGPGDPELITIKGAKLIEACPIVLYTGSLVPKAVIER
                     TKKDAIVLDSSSMTLDEIISVILSAKENDQDVARVHTGDPSIFGSIAEQIRKLDSLNI
                     QYEIVPGVSSFTAAAAVLGKELTLPEVSQTIIITRISGRTPVPERERLEILAQSGATL
                     TLFLSVLHIRAIVERLTPYYGEKCPVAVIQKATWPEQKVVVGTLDDIVSKVKREKISS
                     TAIIFIGPILDCNDFADSRLYSANFSHGFRKAKRNL"
     gene            complement(204808..206301)
                     /gene="cysG_1"
                     /locus_tag="BOBDODFL_00181"
     CDS             complement(204808..206301)
                     /gene="cysG_1"
                     /locus_tag="BOBDODFL_00181"
                     /EC_number="4.99.1.4"
                     /inference="ab initio prediction:Prodigal:002006"
                     /inference="protein motif:HAMAP:MF_01646"
                     /codon_start=1
                     /transl_table=11
                     /product="Siroheme synthase"
                     /protein_id="X:BOBDODFL_00181"
                     /translation="MKRGRLNIVGIGPGNDEHITPAAFHAIQEADLVIGYVTYINLVK
                     HQLVGKQVTQTGMTEEIDRAQEAVNTAKEGKIVTLVSSGDAGVYGMAGLVFEVLRKMG
                     WKKEESPEIKIIPGITADSSCASLIGAPIIHDTARISLSDLLTPWSVIENRLKCAAQG
                     DFVITLYNPASGRRQRQIVEASKIIKRHRSGDTPVALIKSAYRKQQNVFLSDLDNFLN
                     YEIGMNTTVIVGSSNTFVYEGFMITPRGYTNKYSLEDASLKEGQKKGFSLRTIEDLKS
                     NTNLEDTSLNLNVTKIRGAFIKKSTSIVSDRELSKSPASITTTDSSKIQSQDSSAIKA
                     IKTLDLLSKIQKESSKKSHKQLEPGKKTLAYIGRLGGAILFKTLEKFYIIGKLKNSIC
                     FEEYGFQNPGENYNKYLELKIVDMEKVLNFPFEFSMFLPNQILPEEIYEKLVIHRNSS
                     ISERLLNYAYEKSERVFLNGQEYRDISWLGIIPLEVWNLVRGILLKC"
     gene            complement(206298..207455)
                     /gene="cbiG"
                     /locus_tag="BOBDODFL_00182"
     CDS             complement(206298..207455)
                     /gene="cbiG"
                     /locus_tag="BOBDODFL_00182"
                     /EC_number="3.7.1.12"
                     /inference="ab initio prediction:Prodigal:002006"
                     /inference="similar to AA sequence:UniProtKB:O87697"
                     /codon_start=1
                     /transl_table=11
                     /product="Cobalt-precorrin-5A hydrolase"
                     /protein_id="X:BOBDODFL_00182"
                     /db_xref="COG:COG2073"
                     /translation="MKRNRKQYSVFVITKHGLEIAKKIQAIWQDIDLFVSAKFIQDAP
                     SNSKLLSFPMDKTLRETFREYDCHIFIISVGAVVRMIAPLLENKKVDPAVLCVDDKAK
                     FSICVLSGHVGRGNFFTEKLSKILNNIPVITTASDVSGTLTVDILGREFGWILENPDR
                     NITKGCAAVVNETKVLFIQETGEPNWWPLDRPLPKGVEYSISLNNVQPEDYEILLIAT
                     DRSNVHKTHKEHYKNSVLYYTKTLILGLGCDRNIPFEIVENGIYKILDENGFAIQSVR
                     AIATIDLKKEESAFLKLSQKYGWELIFFSPEELDRVSQVRSPSEIVKGFTGTKSVSEA
                     ASLLASGADSLLLTKQKYKEEPDGKNLTIAVSRIPHPKRPNLHRSVLKADK"
     gene            complement(207442..208206)
                     /gene="cbiL"
                     /locus_tag="BOBDODFL_00183"
     CDS             complement(207442..208206)
                     /gene="cbiL"
                     /locus_tag="BOBDODFL_00183"
                     /EC_number="2.1.1.151"
                     /inference="ab initio prediction:Prodigal:002006"
                     /inference="similar to AA sequence:UniProtKB:Q05593"
                     /codon_start=1
                     /transl_table=11
                     /product="Cobalt-precorrin-2 C(20)-methyltransferase"
                     /protein_id="X:BOBDODFL_00183"
                     /db_xref="COG:COG2243"
                     /translation="MNLSRYGKLYGVGVGPGATDLITLRAVQILNSVNVLAIPKTSEH
                     LKPFAWRVCSPIIQENPSQEKLFLHFPMTKDPDILVPAWDKAFTEIGKRLEKKLNVAF
                     ITQGDPSVYSSWSYLLEEANDRWPGIEIEIIPAVSSITAIPAVLQTPLADGRERFCVI
                     PGTYGIEELPKLVQHFDTIVLTKVGQIIPKLVQILKKLNILKNASYVSYATTDRQKIV
                     TNLETIQNESCDYFSTVILSIRKRKGILRGQNCETE"
     gene            complement(208203..209438)
                     /gene="cbiET"
                     /locus_tag="BOBDODFL_00184"
     CDS             complement(208203..209438)
                     /gene="cbiET"
                     /locus_tag="BOBDODFL_00184"
                     /inference="ab initio prediction:Prodigal:002006"
                     /inference="similar to AA sequence:UniProtKB:O87694"
                     /codon_start=1
                     /transl_table=11
                     /product="Cobalamin biosynthesis bifunctional protein
                     CbiET"
                     /protein_id="X:BOBDODFL_00184"
                     /db_xref="COG:COG2241"
                     /translation="MKAVTVVGMGDEGCPGLSSIAANAVAKAQILAGGKRHLDFFPQF
                     SGEKIVFKDDLTQTIKRIAELSLEHTICVLASGDPLFFGIGNLIRKKVGPEYVDFIPA
                     PSSVQHAFAKIGIPWDDAEVLSLHGRSSKGLITKLQFLNKVALFTDKINHPKEIASYL
                     LSFNESDWTAFVCENLGGEKERIRKFDLKSLSEEEGIDPLNVLILIRNSVNWKPPTVV
                     PNVSEENYSKRVPKKGLITKKEVRILSIAFLNIREDSVIWDIGAGSGSIAIEAAQIAK
                     NGKSYAIEIDPEGIEICKQNILLQKTDNVHVISGKAPEVLEKLPDPDCIFVGGSNGDI
                     YEIIRISLNKLSPLGSLVINAVTIDNVSQIYQSFKKLKLVPEVTLLNVSRGRVLKDYL
                     RYEALNPIHIFKITKPEKM"
     gene            complement(209435..210106)
                     /gene="cbiC"
                     /locus_tag="BOBDODFL_00185"
     CDS             complement(209435..210106)
                     /gene="cbiC"
                     /locus_tag="BOBDODFL_00185"
                     /EC_number="5.4.99.60"
                     /inference="ab initio prediction:Prodigal:002006"
                     /inference="similar to AA sequence:UniProtKB:Q8EXP7"
                     /codon_start=1
                     /transl_table=11
                     /product="Cobalt-precorrin-8 methylmutase"
                     /protein_id="X:BOBDODFL_00185"
                     /db_xref="COG:COG2082"
                     /translation="MNDMRQITNLGRNIENKSFSIIDEEAGPHSFSQEEWEVVRRIIH
                     ATADFDYKDITKIHPQAIDSGIQALKKGCPIVCDVQMILSGLNPERLKVYGCKTYCFI
                     SDEDVIENAKRKNSTRAIESIQKANSFNLLNESIIVIGNAPTALLEIEKLIRQEGIKP
                     ALIVGVPVGFVSAKESKESILKLEYYNVTSIPYILTMGRKGGSTIAVAILHALLLLSS
                     KRGER"
     gene            complement(210103..211206)
                     /gene="cbiD"
                     /locus_tag="BOBDODFL_00186"
     CDS             complement(210103..211206)
                     /gene="cbiD"
                     /locus_tag="BOBDODFL_00186"
                     /EC_number="2.1.1.195"
                     /inference="ab initio prediction:Prodigal:002006"
                     /inference="similar to AA sequence:UniProtKB:O87693"
                     /codon_start=1
                     /transl_table=11
                     /product="Cobalt-precorrin-5B C(1)-methyltransferase"
                     /protein_id="X:BOBDODFL_00186"
                     /db_xref="COG:COG1903"
                     /translation="MTGKKLKEGFTTGACSAAAAKAATRLLLKGKPILEIETTLPNKR
                     QVLFTVKRCQLEGEVATCSVVKDAGDDPDCTHGAELTARVRLTKENEIKLKGGDGVAV
                     VTKAGLGLEIGQSAINPIPRKNIKEMILEELQGSSFNGAEVEISVPGGQEMAKKTMNE
                     RLGLIGGISILGTTGIVKPYSTAAFKASVIQAIQMAKEYGIDTIVLTTGGKSEKFAMD
                     LLPNLNELSFIQVGDFIGTGIKTSVKESIRHTIIVGMIGKLSKMADGVMMTHRGGSSV
                     NTTMLSTIARSIGVPEEIAIEIQNANTARHVLEICKVSGYKIITTKICEIVAEKCSKH
                     AGTNIMISCYMVDFDGKLLGKCENFSPNVGLNL"
     gene            complement(211210..211959)
                     /gene="hmp"
                     /locus_tag="BOBDODFL_00187"
     CDS             complement(211210..211959)
                     /gene="hmp"
                     /locus_tag="BOBDODFL_00187"
                     /EC_number="1.14.12.17"
                     /inference="ab initio prediction:Prodigal:002006"
                     /inference="protein motif:HAMAP:MF_01252"
                     /codon_start=1
                     /transl_table=11
                     /product="Flavohemoprotein"
                     /protein_id="X:BOBDODFL_00187"
                     /translation="MTKFSKRAEIKNICKKNGSVIITFVSKNGPLNFLGGQYIILNSG
                     LKTKDGKEIKRAYSIFSSDAQQEEFQICIQPVTGGIISNHIPNLAIGSELEFSGPWGK
                     FFENPNWPKKGKILLIATDIGITAIHSILHSLRWKDKLKDTYVLWYLFLKDKSISVQE
                     ILKRLPKEFHFMNVISVSRINHPNRTEECLRSLKEELITFDFPQSAFLAGDGKLIRVA
                     QNFLLESGLDEKFIGMETFFNSTKKSEITSP"
     gene            complement(211965..212336)
                     /locus_tag="BOBDODFL_00188"
     CDS             complement(211965..212336)
                     /locus_tag="BOBDODFL_00188"
                     /inference="ab initio prediction:Prodigal:002006"
                     /codon_start=1
                     /transl_table=11
                     /product="hypothetical protein"
                     /protein_id="X:BOBDODFL_00188"
                     /translation="MACHEIAALRLGMMNLIGIKDETTIRHEQSEIGTVLESPGPIRS
                     LAEAKDFESLIKFYEISLTDLEEKISKMKKDDPKMAYYRSLLILTKKIEFELKNSVFI
                     FQNFFRDLEEIHDFVHEIFPA"
     gene            complement(212357..213526)
                     /locus_tag="BOBDODFL_00189"
     CDS             complement(212357..213526)
                     /locus_tag="BOBDODFL_00189"
                     /inference="ab initio prediction:Prodigal:002006"
                     /codon_start=1
                     /transl_table=11
                     /product="hypothetical protein"
                     /protein_id="X:BOBDODFL_00189"
                     /translation="MNIPGILIIGHGSRESSYDREFEQFVQGYHKLHPEYEIKTAYVE
                     LSKSDVKTALRELSKTHNKILIFPLFLFASNHVKNDISLILSDLKREFINHQFISAMP
                     LGIHRNIINLLHIRSKQNRTQSKTGVIVVGRGASDADSNGDFYKAVRFFEESSSFLFV
                     KPSFIGITKPLLQESLEMCIKLRPEHILILPYFLFYGKLIKKIYHIAKEFSEKYPWIK
                     IETASHFGPDPTLYPILDERISQALSGTATLPCDNCEYRVSIPGLKSKVGGLNSLLWS
                     MRHLETHTQAAPHEFPHRNFKKHIFVCDSVDCVNQGSISLIHKIRSFIRKHGRQSDFR
                     VSKSSCLGRCGEGPTVVIYPDGIWYQRVSEDDAKELVDEHLFNDRLVTRLVDNIM"
     gene            215283..215570
                     /locus_tag="BOBDODFL_00190"
     CDS             215283..215570
                     /locus_tag="BOBDODFL_00190"
                     /inference="ab initio prediction:Prodigal:002006"
                     /codon_start=1
                     /transl_table=11
                     /product="hypothetical protein"
                     /protein_id="X:BOBDODFL_00190"
                     /translation="MDRRSGLKKAHFSSVPTRMSLFTCKKYVFLIEKNFPNLTTPPKN
                     RENSAHALYESRWKTQHNALYESRCGLVMLQIGLHLTIYKLSSSSNLVKFS"
     gene            215890..218013
                     /locus_tag="BOBDODFL_00191"
     CDS             215890..218013
                     /locus_tag="BOBDODFL_00191"
                     /inference="ab initio prediction:Prodigal:002006"
                     /codon_start=1
                     /transl_table=11
                     /product="hypothetical protein"
                     /protein_id="X:BOBDODFL_00191"
                     /translation="MFFLAQARPVLIWPEFSWIPVINGTIFVALVLLTGYYLEKRFRN
                     SIERRAALRAKILKKLPLTYMHGRDVVQIHSFLDHVGVSVLQKIAESSSWFQEVFLPE
                     LAIYLAHQGELPAWRDAIIFKKLQHLVHDLGPHPKKILPVVFLTDDEEAFPGLLYSGP
                     PGSDFVQKSIHAKVFTKKLYHSFPVSTGDKIHVLYSGEDRDWIRFDAKIYSLNGNDIG
                     IQVETAPEKDPEKTRAWGGIQMGGGILEDSTLPDEFQGSLSQILNYGSIGTSGTSEIQ
                     RRVQAFKEHPGLVRKEHKPEEIQTFIELYSACYARYRSDISPVPKPVLLFLYFFYMDE
                     NLLSPTRIVQLYETLEKIKDTQDPYPSDHKLAVYFLPEWLGLILSGKKTPSRNHLAQS
                     YEQVRASMIRKTGTDEYAGDSGIEDLLHLLDWELSNLLFNGLIGVSANPNLAYPILSE
                     DQMYGETDAFLVTREKINSVVDHVHKIDKHLFYRQISFEPEQTPGKPELAMKEICPDC
                     IILPVFGSRGVLWQEITSGLSSRGRLVFPQILNENMTLAITRTLGEFRWEMERTVRGR
                     KWKDSSPPSLTSEYYLYLENYRKSPALTPDAKKGIDQQLLKYRKNLKDMFASDYSYWI
                     LFESSGKLRLNRVARDILNRYVPFSPQLRTELQKHPILKESMDSFEAKKRRLVSGIKK
                     RYNPYFQAGNVPVEVLETIRFFEEM"
     gene            complement(218019..218591)
                     /locus_tag="BOBDODFL_00192"
     CDS             complement(218019..218591)
                     /locus_tag="BOBDODFL_00192"
                     /inference="ab initio prediction:Prodigal:002006"
                     /codon_start=1
                     /transl_table=11
                     /product="hypothetical protein"
                     /protein_id="X:BOBDODFL_00192"
                     /translation="MKWLIPIFKRIEKCVAEILFLPHSNSRINRFLYWDNLKEIIINL
                     QGDLDFKLGEVILSKLEELSEAPRRVLLDASGLESATLEGTSILNQLPERFPNSKFAI
                     CSVPTGIEISVKGENKISVFSDRDSAKLHLTANSKGKVSSFVENVLVHCPVCFHLLKI
                     RISGNYGCPVCHSRFFVTKDWRTSAFERLL"
     gene            218687..220522
                     /gene="pglF"
                     /locus_tag="BOBDODFL_00193"
     CDS             218687..220522
                     /gene="pglF"
                     /locus_tag="BOBDODFL_00193"
                     /EC_number="4.2.1.135"
                     /inference="ab initio prediction:Prodigal:002006"
                     /inference="similar to AA sequence:UniProtKB:Q0P9D4"
                     /codon_start=1
                     /transl_table=11
                     /product="UDP-N-acetyl-alpha-D-glucosamine C6 dehydratase"
                     /protein_id="X:BOBDODFL_00193"
                     /db_xref="COG:COG1086"
                     /translation="MGISYFLAHWIRFESFIFLASPERFFISLAIVISVRSIVFILSD
                     IYRSIWVYASIHDLVEIIKVTLLSSLISTTALLFYNRFEQLSRMVPVLDTLLLLSFLC
                     IRSFSWRVFRDQYILKKSKEEGLPTLILGAGKVGATLLSEIRRHNELKLNPVGFLDDN
                     VQKIGAHIQGIPILAKIDQAEQIINRFGVKQVIIAMSSPDGKLISRLIRSFEHTDVKF
                     KILPSLGSLFFDSPKLNQLREVQVEDLLGRPVVDLEIESIRSYLKGKSILVSGAGGSI
                     GSELCRQVAVFEPSRILLLDSAETPLYEIEYELGKKLQGQNIELVPIVADIKNLSRIS
                     SIFEKHSPEVVFHSAAYKHVPMMEINPTEAVMNNVLGTKNIADISRISGVERFVLIST
                     DKAVNPVNIMGASKRAAELYLQHISRETRTKFITVRFGNVLGSNGSVIPRFREQIANG
                     GPVTVTHPDVIRYFMTIPEATQLVLQAGSMGECGEIFILEMGEPVKILNLAEEMIRLC
                     GLRPHVDIPIQFTGLRPGEKLFEELLLGLEGIKKTHHPKIKIAAPLENQEATTFVARF
                     NELLTLARANKDREIFLAFKALVPEYKIHGDYLNETNANQNLQNG"
     gene            220515..220985
                     /locus_tag="BOBDODFL_00194"
     CDS             220515..220985
                     /locus_tag="BOBDODFL_00194"
                     /inference="ab initio prediction:Prodigal:002006"
                     /codon_start=1
                     /transl_table=11
                     /product="hypothetical protein"
                     /protein_id="X:BOBDODFL_00194"
                     /translation="MDKQNLKEEILTLRKFKRSLFELYWEKFGTFYLHALPHPQLVIG
                     KRGLVGDEREVGIVLVFGSKGGVKNLDPVEEWIYAELQFGYTWEEVFIPWDCILRYFD
                     KTQTALTNMRVFTKEQEIFKELSSGEKTVSKKKKDEEGDSSKVIQVNFGSKSKQ"
     gene            220982..222592
                     /locus_tag="BOBDODFL_00195"
     CDS             220982..222592
                     /locus_tag="BOBDODFL_00195"
                     /inference="ab initio prediction:Prodigal:002006"
                     /codon_start=1
                     /transl_table=11
                     /product="hypothetical protein"
                     /protein_id="X:BOBDODFL_00195"
                     /translation="MNQNQFKWFMPGDLDGFFGLMIDNLIQILVLSFLLTTLCGVPGD
                     FIYKVILPGTAISLLLGNLFYSWQAYRLGKKENRSDVTALPYGINTVSLFAFVFFIIL
                     PVYKKTGDYKTAWQVGLVASFLSGLIEIFGSFIAEKIRKVTPRAALLSSLAGIAITFI
                     SMDFLVRTFQNPLIAFLPFGVILLQYLARVVFPFRLPGGLVSVVLGTILAWCSGIWGN
                     PIMDAALLKGSASQIGFYLPILSIGDLYSALGLTDIWEYLSVIIPMGIFNVIGSLQNI
                     ESAEACGDSFNTRDSLLANGVGTIVGSFFGSPFPTTIYIGHPGWKALGARAGYSTLNG
                     IFMTLVALFGLLAFIQALIPVEAGMAIVLWIGIVIGSQAFEATPSRHAPAVVIGTLPA
                     LAGWGVLLIQSTFNYADRSIAGILENAGVKETSHLWMSDVPLSLPFLPYPMGGLLSLS
                     QGFLISSMIWASIAVFVIDRDFKKALITCLIAAVLAGTGFIHGFTLRGNDILNQFGSS
                     FNSFVTAYFLLGILFLLASFFRKEPRKV"
     gene            223034..223921
                     /gene="htpX"
                     /locus_tag="BOBDODFL_00196"
     CDS             223034..223921
                     /gene="htpX"
                     /locus_tag="BOBDODFL_00196"
                     /EC_number="3.4.24.-"
                     /inference="ab initio prediction:Prodigal:002006"
                     /inference="similar to AA sequence:UniProtKB:P23894"
                     /codon_start=1
                     /transl_table=11
                     /product="Protease HtpX"
                     /protein_id="X:BOBDODFL_00196"
                     /db_xref="COG:COG0501"
                     /translation="MWFKRIGLFLLTNILVVVTISIVTSVLGIGPYLDANGINLSSLL
                     VFCFLWGMGGAFVSLLLSKFMAKMMMGVQVIDPRSASGAERELYSRVERLARTANLPM
                     PEVGIYHSPEVNAFATGPSKSSSLVAVSSGLLQTMDNAEVEGVLAHELAHVANGDMVT
                     MTLIQGVVNAFVMFFSRIISYALSTMVKDELQYTVRLIANIVLSILFSILGSIIVAYF
                     SRTREYRADAGGAKLAGRQNMIAALEKLKRTFDAPEDERGREALATMKISGHNKWMAL
                     FSTHPPLEARIAALKNSGY"
     gene            224442..224975
                     /gene="apt"
                     /locus_tag="BOBDODFL_00197"
     CDS             224442..224975
                     /gene="apt"
                     /locus_tag="BOBDODFL_00197"
                     /EC_number="2.4.2.7"
                     /inference="ab initio prediction:Prodigal:002006"
                     /inference="similar to AA sequence:UniProtKB:P69503"
                     /codon_start=1
                     /transl_table=11
                     /product="Adenine phosphoribosyltransferase"
                     /protein_id="X:BOBDODFL_00197"
                     /db_xref="COG:COG0503"
                     /translation="MSIVKSKIRTIPDYPKPGILFRDITSLLLDPEGLALTIGTFVNR
                     YQGKGITKVAGIEARGFLTGAPLAFQLGVGFIPIRKKGKLPSETVSEEYDLEYGKDVI
                     EVHKDSIQPGDKILLMDDLIATGGTMIAAVKLLKKLGAEIYEAGVIIDLPDLGGRKKL
                     QEELKVPVFSICEFEGH"
     gene            225013..226527
                     /locus_tag="BOBDODFL_00198"
     CDS             225013..226527
                     /locus_tag="BOBDODFL_00198"
                     /inference="ab initio prediction:Prodigal:002006"
                     /codon_start=1
                     /transl_table=11
                     /product="hypothetical protein"
                     /protein_id="X:BOBDODFL_00198"
                     /translation="MTAILSFSFRIWNKIFFKKANRFFSLGFILFIQSGIYAVENPLP
                     FDELRKGVVQIRVYSQAVNPFTPWTTDAVRAGSGTGFLIGNKRILTNAHVVSNAKFVQ
                     VQRYNQTEWYGVKILHLAHDCDLAVLEAENPEFYKDSRDLQLGEIPELNSPLIVVGYP
                     IGGNKVSVTRGIVSRKDQSVYSHSAVDSHLVLQVDAAINPGNSGGPAIQDDKVVGVAF
                     QVATKGENIGYLIPTNVIRHFLKDIEDGKYDGYVELGVRTLNSFNVFLRKAKGIPDHL
                     EGVFVSKVLKNGSAENHLKEGDFLLEIDGQPIGKNGTVMQDKDARVDFVEIVDNKHAG
                     DKISFKLYREGKEISVSFPARRMSDFDFMRNQYDRSYDFEMIGGLLFQEMSRDLITSW
                     GRSGNTSGGSQLLYRFFYFIEDGLNRTKKTDVVLYRKLSHPVNSSSDYFVNMILESVN
                     GIPVGELKDLKKILKESKDKYLRLKFLDIQVPLILNREEAEKADEKIRKIYGLE"
     gene            226542..228125
                     /locus_tag="BOBDODFL_00199"
     CDS             226542..228125
                     /locus_tag="BOBDODFL_00199"
                     /inference="ab initio prediction:Prodigal:002006"
                     /codon_start=1
                     /transl_table=11
                     /product="hypothetical protein"
                     /protein_id="X:BOBDODFL_00199"
                     /translation="MLRIWIITILVCFSFEVLAEISSKRESNRILIKKNLSKAKEVDP
                     DKKKEFLSTKESSILSTQGTYHKSIVQIKVTFQEPEYHQPWKKKNPRVRRGVGIVTEE
                     NQILIPYSLLPNATLIEVKKYSSYSEIKATAFRMDPESNLALLLVEKKDFFQDLVPLK
                     FSPIVVFPKQTNVYQLDNSGSIQTTSVSLLSMDMDQMPLGQVELPVVDVSSSEGLNGF
                     GEVVIENGKVSGILYEFTSGKNSGRMIPSFIIQKFLTTSGPDVFGYKGFRFRPMTDGS
                     VKKYYGMEKSDSGILVADVIPGSSASGVLKLEDIILEFGGKNVDSKGYIEHPLYGKQV
                     LSFLAHTGDLFGYSLGKEIPILVLRNKQKIRLSMKLKPFPYSAVRIPFKNIPTSNDFA
                     VEGGFVFLELSEALLEEWGKDWRSRVDRKLLYLYDYYKFHEKEDGVGKIVLLSQVLPD
                     ESNNGFHDLSFKIVEKIDGQNVKSVRDLRQIIKHGKLEYALISLDDGTEIALNRKELP
                     EINERIYKSYKIRFSENGH"
     gene            complement(229479..230711)
                     /locus_tag="BOBDODFL_00200"
     CDS             complement(229479..230711)
                     /locus_tag="BOBDODFL_00200"
                     /inference="ab initio prediction:Prodigal:002006"
                     /codon_start=1
                     /transl_table=11
                     /product="hypothetical protein"
                     /protein_id="X:BOBDODFL_00200"
                     /translation="MILFFSKVRTFFENPFWILPLFITLYALCSLLIWKKYHWNPSSQ
                     INFGKQFAVQNIEETPKGAVIFLGRPGDLGAGYDGQIFYYYSRMLTGFHLNWPKGFEE
                     NIRAPRIGYPLLVAAFGWFGAWGTIFGMYFLNLFLILFSWFLVRDLCGVKYRIYSSFY
                     LFSPFLLGSYTLLVSDAVLTGLLVITFWFYKKEKWIWFSLFGGLSILTKEQAFFLLFP
                     LGVQSLLEKKWKDSILIVSTLLLPFLWAVFLRIQFPSWSPTRFTDFFTPLDGFVGYWN
                     EINEPSLLSFLQVPNLKTSLVLFAKKFSRLPLFLLFLAGLFVFCSGNWKKGIAGRLSF
                     FLVIFSVFSAGYVLYWSSYENVSRMFTVSIAFLIFWKLEDDSVVDLLYWIITGSIFLI
                     FLFKLAFVSSILPYEIWK"
     gene            complement(230708..232285)
                     /locus_tag="BOBDODFL_00201"
     CDS             complement(230708..232285)
                     /locus_tag="BOBDODFL_00201"
                     /inference="ab initio prediction:Prodigal:002006"
                     /codon_start=1
                     /transl_table=11
                     /product="hypothetical protein"
                     /protein_id="X:BOBDODFL_00201"
                     /translation="MNSETRIKIKIIWIFLFLLLGFLFLDRVLFPIALFEFPNELEWD
                     TSPWYNFLHKRKNIHFEKDEKGILITGSSVALYSSYPKQITEEIQNSNIKDGKKFRAE
                     FYSHPALSPTDLYYYSDDILSKKPELVVYILNPADLQLDYIQKLESSEVRFDERTRIK
                     DYKIRHQNRFIFPGEFLADHWRDYTKAEIFAQLTKTFILLNRFRSFLYDPWVEYIEHH
                     TRTMRSYHYYTGSIPKEGIFLRGWTPPSFTIECELKDGKLSEDIFTQKPGVRIQVEEI
                     NSSAKHLNREPIFYDQTFSKSGWKSLFLDFKKNSSGENPQSVTLKFTVSPTTSSDEVD
                     ARIFGIPANYGIRLPQNFCKKEIKTNISYDRIHGLDDDRIETMSDEDYLKDYEKRLYF
                     NPENEGALNRLKKIQRNKEILGNSTYFTWSEIQFLEKTISKFQANGQKWIIINSPENP
                     IESKYYKNGNWYRGYLKFLNSYKNDTYGFYDLKDAIPDKRSFLDPHHLTFNAAKHSSS
                     LYTNVILDFLNVSERKK"
     gene            complement(232282..232674)
                     /gene="zur"
                     /locus_tag="BOBDODFL_00202"
     CDS             complement(232282..232674)
                     /gene="zur"
                     /locus_tag="BOBDODFL_00202"
                     /inference="ab initio prediction:Prodigal:002006"
                     /inference="similar to AA sequence:UniProtKB:P9WN85"
                     /codon_start=1
                     /transl_table=11
                     /product="Zinc uptake regulation protein"
                     /protein_id="X:BOBDODFL_00202"
                     /db_xref="COG:COG0735"
                     /translation="MESKKTVLRNTKQKGEILKVLEMAKGPLSIKEIYELSRKNLDNL
                     GIATVYRAVNHLMETGTIHEIHLPGESSRFEASRHHHHHFHCKQCDRVYDIEICPIPL
                     DKSPKGFTVDTHEIILYGTCSDCNSKAR"
     gene            234359..235036
                     /gene="pbsA1"
                     /locus_tag="BOBDODFL_00203"
     CDS             234359..235036
                     /gene="pbsA1"
                     /locus_tag="BOBDODFL_00203"
                     /EC_number="1.14.14.18"
                     /inference="ab initio prediction:Prodigal:002006"
                     /inference="similar to AA sequence:UniProtKB:P72849"
                     /codon_start=1
                     /transl_table=11
                     /product="Heme oxygenase 1"
                     /protein_id="X:BOBDODFL_00203"
                     /translation="MSLATILREGTSEEHKAAESSAFIRCFMKGILEKGTYARHLEAF
                     YYVYESMEEELERNKNNLVLKSIYFPELYRKNALLEDLQFFYGTWKPNDHQPSVATQD
                     YVKRIRKISETQPELLAAHSYVRYLGDLSGGQILKKVAARALNLPEGKGISFYEFPMI
                     QDINGFKQNYRTALDSLPVNDSEKQSILAESKQVFLLNQGIFSELEQDLVSAIGKETY
                     DSVLGKG"
     gene            235011..236219
                     /locus_tag="BOBDODFL_00204"
     CDS             235011..236219
                     /locus_tag="BOBDODFL_00204"
                     /inference="ab initio prediction:Prodigal:002006"
                     /codon_start=1
                     /transl_table=11
                     /product="hypothetical protein"
                     /protein_id="X:BOBDODFL_00204"
                     /translation="MIPFLEKVNSKKSAYFLPVAVFLAMLPVTMIVPVFKEIVKDRFQ
                     SGNEEVAWFLSIAMLGSFVFSPMAGFLSDSFGTRKKIIILFCGFDALLLNLLPYADTL
                     FTLLFLRFLEGGAHVFVIGLLLASVADFEHVDSKRKFGNGILMGLSGMLLSLGGAVGL
                     SFGFLGKLNPVLPFQVGSVILLFLGWIVYQFVPEEKFRVSKKHSWKESLILFLTHPLL
                     LFPLAFQFLDRFTSGYFMSSLNLRLREEFSLNPSETGKMLSLVFLPMALLSYPAIHLS
                     KKTGKYFPVAIGSLIYGVSLILSGIFQSVVWIGISLLFCGLGAGLMFATSLRLASSLC
                     TRENNGIVMASLTGFGSLGFFLGPISSVGLDRISTPFIGSSSTAFVFGTAQILIVLVS
                     IPFYKILNEK"
     gene            complement(236408..236938)
                     /locus_tag="BOBDODFL_00205"
     CDS             complement(236408..236938)
                     /locus_tag="BOBDODFL_00205"
                     /inference="ab initio prediction:Prodigal:002006"
                     /codon_start=1
                     /transl_table=11
                     /product="hypothetical protein"
                     /protein_id="X:BOBDODFL_00205"
                     /translation="MDILLLDDGQKIESALVESSVGTDSLLVPDVYWNRLNAQEKKAL
                     RGKLPFLLRKYSKQIASMKRLHDRAGKIKYNRGVGKMKKFSIRVHTGIWATLGVLAAA
                     HGVSRCYLFNYMLWLEDLGGKEDFFVKSLNPGVPSFHWTYKMIWKINRRQNLISRELQ
                     FEPNPMTNKYPYDLTS"
     gene            complement(237832..239964)
                     /gene="btuB_1"
                     /locus_tag="BOBDODFL_00206"
     CDS             complement(237832..239964)
                     /gene="btuB_1"
                     /locus_tag="BOBDODFL_00206"
                     /inference="ab initio prediction:Prodigal:002006"
                     /inference="protein motif:HAMAP:MF_01531"
                     /codon_start=1
                     /transl_table=11
                     /product="Vitamin B12 transporter BtuB"
                     /protein_id="X:BOBDODFL_00206"
                     /translation="METNPILNQLNMFSSFRRFFSSNWIQILFLFLFYVSIQAQDENI
                     KTENKVIQKESPNTTTTDSKKDNGNGQNGQIVPEESQIVVTGSRGERRLKDSTVATEV
                     ISRKKIEASGARNAAEVLETQLGIDVVPFFGGSRVRMLGLDSQYVLILIDGERISGRL
                     NNAVDLSRFKVQNIERIEIVKGASSALYGADAIGGVINLITREADKKLSYEMRTTYGN
                     GSRKNFNTEGEFNTTANMGFRNEYVSGAVSAGYNKNPGYRLVPNSQATTGNAYQDLNT
                     GINLTFNPDGKFKGKTRILYQHRDQNGVDVTQSKAVFDRNNKTHDFLATGSLEYGFGK
                     RNLISFRGNISKWENKYYNNQRGSDELDVKQLNSELTSQGTVQLDMEASEKHFITVGA
                     ESFANELESDRLQSRYVYRTRKAVFFQDEWTVSRSPRIRVVPGVRYDDDSQFGNQTTP
                     KLAARYDIFQNLVWRASYGRGFRPPSFQELYLRFENPAVGYVVEGNPNLKPERSITIN
                     SDLEYSPFSFLTFSLSVYRNDIINLIQYKFDSNKGREFAEFQLQNIAKAYTRGGEFGV
                     QYRFLKYFTLELGYNHTDTRDLSSDRPLEGRALHQASANFIYNSPGGFQFNLRGKHLD
                     KRPFYSSTNNLSAAGQDYIPSEVKLNENPPVIYGKPFTILNVRIEQKFFNKHFALFLG
                     VDNLLNQYELAYNPTRPRFYYGGFSAQF"
     gene            complement(239943..240644)
                     /locus_tag="BOBDODFL_00207"
     CDS             complement(239943..240644)
                     /locus_tag="BOBDODFL_00207"
                     /inference="ab initio prediction:Prodigal:002006"
                     /codon_start=1
                     /transl_table=11
                     /product="hypothetical protein"
                     /protein_id="X:BOBDODFL_00207"
                     /translation="MNRFPILKQFLKHTCFWFGIFVLFQCARQHPAVDQNEVAFQQAL
                     LDLQKQIEESTRSKIISTEPNGDGSFTTRIRSVSYDVWIKYNFADKSQAFVPDMSGGW
                     DVGFQRFKLQTNSGLTHSEGQGGACMTNPVVTDFETAASSTSTALGCVNASFSPDTNV
                     SELASGGIQTNYVGNDVLNKWFNYSLAFLQPNYKVFVIRSNTGNEYYLFQITGYYNSE
                     GTSAHPTIRWKQIQY"
     gene            complement(240669..241247)
                     /locus_tag="BOBDODFL_00208"
     CDS             complement(240669..241247)
                     /locus_tag="BOBDODFL_00208"
                     /inference="ab initio prediction:Prodigal:002006"
                     /codon_start=1
                     /transl_table=11
                     /product="hypothetical protein"
                     /protein_id="X:BOBDODFL_00208"
                     /translation="MRKIQKCINTTVIFSLIFSVFLNCKDDKKDDIDPLLILVGLASG
                     SPSYNCSATVKGKVASLPAMTATTSIQTLVYGKVPFVNHSIAAVKVTGAVNGTRIVFT
                     GRNVADFDEGTSSNENAPLIYNTSSCPLADSSQDTTRSTYTTSSEGQYGSAAGDGPYT
                     YTLNATKGGDYYFVFYLASRTAEPPTTTFQLQ"
     gene            241719..242444
                     /locus_tag="BOBDODFL_00209"
     CDS             241719..242444
                     /locus_tag="BOBDODFL_00209"
                     /inference="ab initio prediction:Prodigal:002006"
                     /codon_start=1
                     /transl_table=11
                     /product="hypothetical protein"
                     /protein_id="X:BOBDODFL_00209"
                     /translation="MIQIRFFTLLKILIFCSWIFSCSLFKKESIPGQIPVFSKEGKIL
                     RYYPYQIRWIGFNESEFPDTTRLVDFRNLVSLEILHPEFQNLEELSSLKTIGFLNING
                     TKVKELSPLSKLTNLHSLYLGETSVDEKDLKQYSEIGKLTKLGLYKTKIKDLSFIGSE
                     CRLQQLDIRNTEISSLEPISNCKNLLELRIGHTKIREIHPVYEMNHLRYLEWSELNLS
                     KEELDQIRKRLPYLKLVPIHPGL"
     gene            complement(242457..243230)
                     /locus_tag="BOBDODFL_00210"
     CDS             complement(242457..243230)
                     /locus_tag="BOBDODFL_00210"
                     /inference="ab initio prediction:Prodigal:002006"
                     /codon_start=1
                     /transl_table=11
                     /product="hypothetical protein"
                     /protein_id="X:BOBDODFL_00210"
                     /translation="MEFSTILMFSLKKKQYYLLSFTIYISLIEFCSFNHSKTENLPTL
                     KTTLPLLSGEYYSNIQKLEEGYFVRQLFLDTTRKQNKFVFVQLSVTLSKNREETRIEG
                     IVKFTARGAELIPESCRVFTNKESGNRWALVRAYDCDHLSFQIESNRPNFIFIEPDFM
                     PGNSIGVYRKSASSDPSKISALVLESNGKILEVWGLRLSRVRKNATVVLEKENGQKYS
                     VRALETIETTGQVTAEKIPIEKGDILLYDNHINFGSFVY"
     gene            complement(243648..243953)
                     /gene="ybaB_1"
                     /locus_tag="BOBDODFL_00211"
     CDS             complement(243648..243953)
                     /gene="ybaB_1"
                     /locus_tag="BOBDODFL_00211"
                     /inference="ab initio prediction:Prodigal:002006"
                     /inference="protein motif:HAMAP:MF_00274"
                     /codon_start=1
                     /transl_table=11
                     /product="Nucleoid-associated protein YbaB"
                     /protein_id="X:BOBDODFL_00211"
                     /translation="MFSNKLESIKQMNQMRVRMKKVEKDLMALSFEAKSKNDLVTCIS
                     DGKLNIKDIFIEDELLAKNDKKLLQKSIKQAVSRSLELAQDAAEERMAEFRGMMGME"
     gene            complement(244058..245413)
                     /locus_tag="BOBDODFL_00212"
     CDS             complement(244058..245413)
                     /locus_tag="BOBDODFL_00212"
                     /inference="ab initio prediction:Prodigal:002006"
                     /codon_start=1
                     /transl_table=11
                     /product="hypothetical protein"
                     /protein_id="X:BOBDODFL_00212"
                     /translation="MKIIGVINIQSSLFISSLSAVGLGVLLSITQVKTPENFQEMEFS
                     PLKEKNEFSPTFKEKRESKETQTFQVLGSKKFQEIEKDLELTENSGFNFTGMGNVWRN
                     FSNTLNWKQPDILFSDSNLSWSGARFLGVKQDKFQMMTSVLPTLAFSELSPSFKGRKA
                     DPFGATTGINQAKLDAFELSYTVLPGVNAILKTGNSLPYTADQRDQGYSMAGFSFQPN
                     EYLSAKIVSGSSFGNASLIANRSSYSTYSANSQFTNIDPNIGNNPVLRNQAMGNTGGR
                     VIEWQANIQPVRRLSFQTSVLNKEKDKGFYNPEAARFSMFIDFSKIILNVRYSYSADP
                     NTRNNGLYITPESDATTLGFTMLLDPAGRYSLFFGNNYYNLLSQKNSGINTQVDEPLR
                     SFSASFRGKTSFQNAIFFMNFRNNLSKGVIYTDVGPYRLPAFSQYYTEYFTSLGMELS
                     F"
     gene            complement(245671..247293)
                     /locus_tag="BOBDODFL_00213"
     CDS             complement(245671..247293)
                     /locus_tag="BOBDODFL_00213"
                     /inference="ab initio prediction:Prodigal:002006"
                     /codon_start=1
                     /transl_table=11
                     /product="hypothetical protein"
                     /protein_id="X:BOBDODFL_00213"
                     /translation="MIKRITSNQSAIKLHAGKQKAKNGLPDFLAFHREELSSLPKALE
                     NPGIFSNILITGPGLESNLTLLQEYISGLKKNIKVICDPHPGFLTLAGFPGNTEYRPG
                     KMAEADGGYLLLPMRALTEDSNLYFLVKEVLQTGKIDFLTLPEMTGSKEMNRFHPSVD
                     TRFRLILAGEEGEVDFISGIDPDFYDSFSFKIHLPYEAVMKTKKNLQLFGGLIHSWEK
                     PGYPEFDSSAVDALLEIGLRWNDSRTRLSLSFAELRTFVGELLVLYRKEKKPITRVQV
                     ESAIESIEKRIAVYKRRYLESVREGLNTIQLKGKKTGRINGLSVILLHSSLADFGQVN
                     QVSARVALGSGNFINIEREVNLSGDLHDKGVFILQSYIKGMFSHIQSFGLDASILFEQ
                     NYSPIDGDSASCAELLAILSALAGLEIPCNIAVTGALSQYGEILPVGSVNTKISAWYE
                     IIQIVGNSRDKYSVYIPTANLRDLNLPSPIRKAMDKGKFQIFTCSHVEELIPEVFGIP
                     AGKFGKNGKYPSGSLFHLIEERIDRKKEEEHI"
     gene            complement(247319..248377)
                     /gene="queA"
                     /locus_tag="BOBDODFL_00214"
     CDS             complement(247319..248377)
                     /gene="queA"
                     /locus_tag="BOBDODFL_00214"
                     /EC_number="2.4.99.17"
                     /inference="ab initio prediction:Prodigal:002006"
                     /inference="similar to AA sequence:UniProtKB:O32054"
                     /codon_start=1
                     /transl_table=11
                     /product="S-adenosylmethionine:tRNA
                     ribosyltransferase-isomerase"
                     /protein_id="X:BOBDODFL_00214"
                     /db_xref="COG:COG0809"
                     /translation="MLFKDLKEFEFILSEERIARYPVANRDESRLMVLDVNTGTISSE
                     PSFKNVISYLKEGDLLVANHTKVSKRRVYLRSKTKARIHEAMFLEEKESLWKCKIRNS
                     KKLKMGEQLCDEKTKQILFTIERKEEEFVFLKPKHSLQEEDFQQIGEIPIPPYLKRNA
                     DSEDEIRYQTLFAKTPGSVAAPTAGLHFSENIFKTLKEKKIQFCTLELKVGYGTFQPL
                     TEENFQNQKLHKEEFFLEESSAQMLNLAKKERRRIFSIGTTTLRALESAYDPVTNTFC
                     SGPGVTELFILPENRLQSCQGLITNFHLPGSSLLLLVSAFAGKELILKAYQKAIQEKF
                     RFYSYGDAMLILGIELIP"
     gene            248609..250018
                     /locus_tag="BOBDODFL_00215"
     CDS             248609..250018
                     /locus_tag="BOBDODFL_00215"
                     /inference="ab initio prediction:Prodigal:002006"
                     /codon_start=1
                     /transl_table=11
                     /product="hypothetical protein"
                     /protein_id="X:BOBDODFL_00215"
                     /translation="MDDFLLIGFSNGIEKCFRMQLRNWIVAGTVLFFSLFFINGIFKS
                     ENRSDFRDYYNASIRFTQENNLYNLDQIEVILAKLRSGEIKIEEIFTPKVFLQLKDMM
                     EGVGSYIYPPTFAFLLIPISLFPYGIASAIFLTLNFLALLGSLYILSIRFHRKGNLLF
                     IIALCILNLKFLENHQNNNQVSLILIFLILTSVHTNKNWLSGFLLSLAIVIKLTPGAF
                     LLFFLMQKRYWAIFYTFVFVLFWILLPCLYAPSFTIEMTLTWKQLILDNYLKSPLFRA
                     WKNNQSLNATLAKYFLNYADVLNQSRFGYPLQELNELVVKGMYYIFSLVLVIPFFWKV
                     FTKRNVELTLGCLFVFSIVFSGISWIHSFVFLLYPSGILLDRIWSFTEHSVLPFWKTS
                     SNPLPKRIINSIKLIFEKDKVSFYFIASSVLILLFNRSILGNGLEEKLMMASYLLYFA
                     IFQYVLLLFSLKYSTSEKN"
     gene            250038..251180
                     /locus_tag="BOBDODFL_00216"
     CDS             250038..251180
                     /locus_tag="BOBDODFL_00216"
                     /inference="ab initio prediction:Prodigal:002006"
                     /codon_start=1
                     /transl_table=11
                     /product="hypothetical protein"
                     /protein_id="X:BOBDODFL_00216"
                     /translation="MPIQTNELKYKPRVGVDVRPLAYGITGNSRYLAEVLRRLIRNDS
                     PLEYYLYSNKPIHTVFYDILSNPNSRFFMTGKFPGIIWLNCTVPKRISKDRLDIFWGT
                     LQLLPLICGGALTAVNYHDLNFRAAPKTMTTSNFWQHKILSPKTLNRADLIFCLSENT
                     RHDILKFKSNLSSKLKVVYPGVESFPTFQEPLQKLPEKFLFTIGTLEPRKNLNTLINA
                     YLKLKEQNSSYPFSLVIAGRLGWKSEGLTKLLKEGNLESKGIFFVENPVDEVLAWLYQ
                     KCSAFLFPSTHEGFGLPLIEALREGKICIASDIPVFHEILERDVDLFAEPLSVDSWVS
                     SLLQLPNKKLKRPSVWDASQWTWDQTAKKIEEGLIDLWKHRKELHR"
     gene            251185..251757
                     /locus_tag="BOBDODFL_00217"
     CDS             251185..251757
                     /locus_tag="BOBDODFL_00217"
                     /inference="ab initio prediction:Prodigal:002006"
                     /codon_start=1
                     /transl_table=11
                     /product="hypothetical protein"
                     /protein_id="X:BOBDODFL_00217"
                     /translation="MKQNEKKIYSGWESLNSNQVETPIRLKINPIPPVFVTLIVFGVL
                     YGCYFAVEISAIYLQKFTDFLLIPKVLNLPILQDQRLYIAVGVIIFGYIGLGFILDWI
                     RFIGRTCFTVLFLKGDFLFLERKFFFDKNVFQWNRKQNGIQVIHKTGLLRGFLGLERI
                     VIVSPDFKTLYSPFFFPSQNGNLIRGLFEY"
     gene            252190..253575
                     /locus_tag="BOBDODFL_00218"
     CDS             252190..253575
                     /locus_tag="BOBDODFL_00218"
                     /inference="ab initio prediction:Prodigal:002006"
                     /codon_start=1
                     /transl_table=11
                     /product="hypothetical protein"
                     /protein_id="X:BOBDODFL_00218"
                     /translation="MITRALQNKIFFSFLICFLFVIFLFDLRFLSRHYDWDAIVYAYN
                     INSDLIWRIFYNPHHLGFESSGYLYLKLWREWFGKDSVMFGLRLRILISALLFLFCFI
                     YMYRKIYSDTLGAIVLGLAVHFSQGFWFYAQHNDTPLIHSCLIAALYLFCVYFTKKGH
                     SPISLITLFTIQLFGVYFHQSDILFLPLVPISILFSQTWKGKNFELTQKLRYTLIYCF
                     LLIGILTLSYLYVGFILLNRNLSSPLDSERNFANWLFLYATKDKWGNSPEAKNYVMNF
                     YRGIGDAFLNFEGVKNGLRVRLHSWEQRESLPYNLNLTFWILIFCTFFFNFKNIWKRF
                     QIETILLLFWLIPSILFYTWWEGYFFEFWVGTSIGMILLAGLTLKSIEFETFSFGSRA
                     IYHSILFIWCLLLFLINFSFSTFPRSKKKTVSYIQGIEFKLESILPEKIYPAESEKTS
                     IFDMDSKTPSL"
     gene            253647..255059
                     /gene="patA_2"
                     /locus_tag="BOBDODFL_00219"
     CDS             253647..255059
                     /gene="patA_2"
                     /locus_tag="BOBDODFL_00219"
                     /EC_number="2.3.1.-"
                     /inference="ab initio prediction:Prodigal:002006"
                     /inference="similar to AA sequence:UniProtKB:O25526"
                     /codon_start=1
                     /transl_table=11
                     /product="Peptidoglycan O-acetyltransferase"
                     /protein_id="X:BOBDODFL_00219"
                     /db_xref="COG:COG1696"
                     /translation="MLFNSLHFLLFFPIVLILNHLLKGKIQRIFLLGASFYFYMSWRK
                     EFILLLLYSIVIDYFVSLKIQTTIDTKKRKLWLLLSLATNLGLLAYFKYTNFLLGVVN
                     DLTPTAGFKFAYYDIVLPVGISFYTFQSLSYTIDVYRRQIEAKRSFLDFALYVSFFPQ
                     LVAGPIVRAQTFFRDLELPLLVQKEDIQIAFCQILIGFTRKIVFADNLAKVVDSTFAN
                     YTTLNPIEIWTGALAFGWQIYFDFAGYTDIAIGVARLFGYKFDPNFNFPMVARNITDH
                     WSRWHISFSTWIRDYIFIPLGGSRGSALFTYRNIFITWFFAGVWHGAAYHFISWGLWQ
                     GIMILAHREYSKTRIATFLNEKGGIVYDICARIFTMFCLTFGFIMFRAETMEKAIPMM
                     KSLLFLGPNGFVGIKGYSNYTYGILLLICFIASYLFAKNNIEKIVQSRWKFILFFLAN
                     VFMILIFGITESQSFLYFAF"
     gene            255074..256234
                     /locus_tag="BOBDODFL_00220"
     CDS             255074..256234
                     /locus_tag="BOBDODFL_00220"
                     /inference="ab initio prediction:Prodigal:002006"
                     /codon_start=1
                     /transl_table=11
                     /product="hypothetical protein"
                     /protein_id="X:BOBDODFL_00220"
                     /translation="MKEYIAFIKDSKFWIPVLILVGLEIVMQFGCYRPFLKKNSYAAN
                     VSRITDHVLEKQKEFDPDVLVVGTSVAYQGLSIPILNQELSSLGKKVQSIAIPGTELI
                     VQDLAILKTLPHFKNVKTVIHVFEITTPWVGQKILNLPTLAMISEFNRLEVYPRIYDF
                     GYQVNVNDLIYITLKSIAYRRDVQDLILSPSKRIKDIGKRFKIENPNPWDYENSYLER
                     ISMYPIQDISDCIEKTNPANGQPIPKGSDRFHKKAIFDTCIIANHIVTHAEEDKVTKQ
                     YFDRLKILHDEIRRIGKENGQDIQIIGVVAPYSQLIQKWRLTERNEVWKRELRRIHPS
                     NPVPLLDYQDMLDGPDNGNYYYDLIHLNSIGMKKLTFTFAKDFKAILEKETK"
     gene            256231..257628
                     /locus_tag="BOBDODFL_00221"
     CDS             256231..257628
                     /locus_tag="BOBDODFL_00221"
                     /inference="ab initio prediction:Prodigal:002006"
                     /codon_start=1
                     /transl_table=11
                     /product="hypothetical protein"
                     /protein_id="X:BOBDODFL_00221"
                     /translation="MIFTSTLFLLFFFCVYIIYWSYNGKKYREWVIVIASLIFYATWS
                     VPFLFHLLGILYINYLAIQSLFKKKSVFILRTIVVLDLINLGIFKYFYFFTDNFYTWT
                     GWKFLDQKTFGFQIILPLAISFYTFQIIAFVVDVYRGKIIENCGFFRFVLFILFFPQL
                     VAGPIMRHQDFFPILDKIKIKPSYVYAGLYLLGLGVAKKILVADNIASLIDPVYRNPS
                     EYDGNSLFWAAQGFTWQVYCDFSGYTDIARGCAFLLGFNIPVNFRAPFFGQNVQDLWR
                     RWHITLATWLRDYIYIPLGGSRTSEPRVYLNLITTFTLGGFWHGASWTYVVWGFWHGF
                     WLVIDRLMEKIGVPKLPEKGFIWWFVRAFFVYSIFMIGAVFFRAQSISDAWHVLYYGI
                     PWIVEPTKSILKSSLLIPFLIGGILLHTLEYFEKWPRFYFKYRKILISIFLILLVLLL
                     SNYAGKSQDFIYFQF"
     gene            257638..258705
                     /locus_tag="BOBDODFL_00222"
     CDS             257638..258705
                     /locus_tag="BOBDODFL_00222"
                     /inference="ab initio prediction:Prodigal:002006"
                     /codon_start=1
                     /transl_table=11
                     /product="hypothetical protein"
                     /protein_id="X:BOBDODFL_00222"
                     /translation="MNILKRSNLVPLFRKKLLTVPLLFFIFALSLDRFLSSQLVRPYT
                     EAGAEYYFYEMKDRVLSALIKEKSTSKENQKTLIFFGTSHMGEFSLDVMRKKRSDLIV
                     YNFSAPSAPFSYHNYNLEKILSSGIKPDYAVLEFYPDSMTDFCNRYPLRYSYDLSYFL
                     RYANWFSTNDWDTFLRSRVFRTTVFPPRFKEAMGRIKDPNSKETILAVRNLLMTESDK
                     FNGGIPNVLLTNTPPEKLEEEAIKYYNETYRYISLSLIQKKFLFQFLKTAEKNGIKVI
                     LWSPLLYEGLETRVKSAEFYSIWENIRKEILEFKNVVSLDMNEFRAQVKCKKYIDPHH
                     LSGGCYLEPTEILVDRLDIQK"
     gene            258702..259046
                     /gene="ypjD"
                     /locus_tag="BOBDODFL_00223"
     CDS             258702..259046
                     /gene="ypjD"
                     /locus_tag="BOBDODFL_00223"
                     /inference="ab initio prediction:Prodigal:002006"
                     /inference="similar to AA sequence:UniProtKB:P42979"
                     /codon_start=1
                     /transl_table=11
                     /product="putative protein YpjD"
                     /protein_id="X:BOBDODFL_00223"
                     /db_xref="COG:COG1694"
                     /translation="MNENELTFNQAQKKVDQWISEFGVRYFSELTNLAILMEEVGEFS
                     RLIARKYGDQSFKKGEDPEGISKEMGDILFVLVCLANQMGISLEDALHTTLKKNTERD
                     KNRHKENPKLQT"
     gene            complement(259823..260236)
                     /locus_tag="BOBDODFL_00224"
     CDS             complement(259823..260236)
                     /locus_tag="BOBDODFL_00224"
                     /inference="ab initio prediction:Prodigal:002006"
                     /codon_start=1
                     /transl_table=11
                     /product="hypothetical protein"
                     /protein_id="X:BOBDODFL_00224"
                     /translation="MKKNLQKRKRLLENEDSTLDMTSMLDVVFILLIFAMVAMSFQKE
                     VHSLPVNLPKGKTESNGSGIKKEIFLLKDGNIRYTKQYFSENTWIQFISQGEFKNQIV
                     WIYGDEKVDYGKFVFVINSLKNSNLKELHLAVKKE"
     gene            complement(260233..260760)
                     /gene="tolQ_1"
                     /locus_tag="BOBDODFL_00225"
     CDS             complement(260233..260760)
                     /gene="tolQ_1"
                     /locus_tag="BOBDODFL_00225"
                     /inference="ab initio prediction:Prodigal:002006"
                     /inference="protein motif:HAMAP:MF_02202"
                     /codon_start=1
                     /transl_table=11
                     /product="Tol-Pal system protein TolQ"
                     /protein_id="X:BOBDODFL_00225"
                     /translation="MEVLLAKGTWVSVLILIVSFINLGLFIRVRTFLPVLKRKILFKL
                     QGNSPSGEKRNIDLKFLLEDPEEFFIREFFVPETMISWIRNLAGIATMLGLLGTVIGI
                     SVAFEEMKNAGSVSLEIFSEGIRLALNTTIQGLCVSIPSILGFQYLKVILHKTEIELK
                     SSVDSENENSIKTLE"
     gene            261397..262131
                     /gene="menG"
                     /locus_tag="BOBDODFL_00226"
     CDS             261397..262131
                     /gene="menG"
                     /locus_tag="BOBDODFL_00226"
                     /EC_number="2.1.1.163"
                     /inference="ab initio prediction:Prodigal:002006"
                     /inference="similar to AA sequence:UniProtKB:P67062"
                     /codon_start=1
                     /transl_table=11
                     /product="Demethylmenaquinone methyltransferase"
                     /protein_id="X:BOBDODFL_00226"
                     /translation="MPQANFKAGFVRENFNKIAKKYDRFNDWNSFLLHRVWKNHLVRE
                     IENNFSGHLHVLDLCCGTGDISLRLENSSFVDHVTCVDFSENMLEIAKTRLKKQAQKG
                     RVHFELGDATKLIQFQNSQFDVVSIGFGLRNVDNVSKAIGEIFRVLKPGGMFLNLDVG
                     KVKNPWIRWIADFYFFKIVPILGYILWGGKNEMFDYLPVSSLSYPDQETLQLILEKEG
                     FQRVQYKNFVFGNVVLHVAKKPSEKT"
     gene            262271..264268
                     /locus_tag="BOBDODFL_00227"
     CDS             262271..264268
                     /locus_tag="BOBDODFL_00227"
                     /inference="ab initio prediction:Prodigal:002006"
                     /codon_start=1
                     /transl_table=11
                     /product="hypothetical protein"
                     /protein_id="X:BOBDODFL_00227"
                     /translation="MKKILILLIALSFVVFGCSHKKKGILLPFLTLLNQDAGASTAKS
                     ESSAGTATASNGGSVVIVDNTGRGNNSSGVLLPNNNSDSSSNATTNSQTSGNNSSSAG
                     SSNNSSSSGSNSNSGSNNSNSNSGSTSVGSNSDSGSSSGSNTGSSSSSGGDTNTNSGS
                     TNVGSNSDSGSSGSNAGSGSSSGSDTSTNSGGTNVGSNSDSGSSGSNAGSGSSSGSDT
                     STGTGSNNGSSNPSTPSQEITGVITVNDQIGSIPFTYNTVQTIPLNLVVTDKQSKPIS
                     GATVIVSDNEGHILFQGISNNIGKVSGTITVETALGQITLEITAAGESISNVINLINV
                     VGINREIKYEVLLPVAAAPTDTDKDGVPDTLDTYPQDPTRSSLIRIPAEGVSTVAYED
                     LYPSAGDADLNDYVLHIHNEEDLNAAGDVIRLRGTYQHVARGAGYKHTFFLKLPVAVG
                     ATFSRKVVREDGKIVTDLTTKTVSSSDLNLGIQIHEESNKTTSNPNVNPGGVYKPGYI
                     ATIEIVFNSPVKKTALGSYPYDIFIKVINTGKEIHFPGLYKNANGTDKYLDSNNFPWA
                     ILVPGAWKYPYEGLDIRKDAQTGYKEFNLWVASNGTSYKDWYKHITNQAKVFPVPDED
                     SELMGFLLRSMKKNAILIAILLIGAGAAVAYILKRRTLSQA"
     gene            264313..265704
                     /locus_tag="BOBDODFL_00228"
     CDS             264313..265704
                     /locus_tag="BOBDODFL_00228"
                     /inference="ab initio prediction:Prodigal:002006"
                     /codon_start=1
                     /transl_table=11
                     /product="hypothetical protein"
                     /protein_id="X:BOBDODFL_00228"
                     /translation="MLLYLGFEELLTSFLKFVTTLFAAGFYWFFYRNTYYHPNRKSFD
                     LSAIFCGVLTVGLAIFPEILAKQYIDKNSYFERAFPGSSLLEEVPKLIVVLWYFRGLK
                     SVYNTSDGIYFGLTLGASFGLLENFLYSTTVDFWPLFLRAVTSLPIHTFTAGIYGFAV
                     MQYYHSRPSSFNFLGIYYSLFGCFLLHGTFNYILLMDGDLVVLLPFILAIGFFVLEYL
                     LTISQNILPIEVLQSIGLFRDDYTVISRFTRYDSWMRSSQSQAQKVESIPLFRQLSKV
                     KVFVSVFLFLIPTLLYFIYSTFPELIPLLLGGIRTSEFIGLFLVYPIWLSVLILFRGI
                     LNPKFFRERILKIPLFIAVTIVQEEREYHSLAYSLSGKGFYSPVEKNLIIGDRVYVTF
                     YVAGKEFSNILAIPVWLNVREDDPEFEPGAVFIFVNPPWRLLFWRLLVRTKQQFQNLI
                     HQILHPIESSHSI"
     gene            complement(265687..267750)
                     /locus_tag="BOBDODFL_00229"
     CDS             complement(265687..267750)
                     /locus_tag="BOBDODFL_00229"
                     /inference="ab initio prediction:Prodigal:002006"
                     /codon_start=1
                     /transl_table=11
                     /product="hypothetical protein"
                     /protein_id="X:BOBDODFL_00229"
                     /translation="MPGLFHKLKPLRTPTFFGLILCSIISYLLFRSFLFVRETEGAGI
                     IAIGTIQFLFGLIPNLYHRKPGRIFTMAGALVLPGLLYDKTVIFGSLSGLFAGAILGI
                     FLRQYISTFHSQTVNEEDPIFRFFYINRPYKSSLPFYQNPKVGVLIFCLLLLIERFFT
                     YFNAPPFKGFGILDMTYLPGISSRYAFGLSLDFLGSWVLVILYFLAEESSSHESDSPV
                     KYWRQGLFAGVFLNILLFLIQGFLQGSVIPFTPIIEGSDSISGFLADSKSLNWFFPLW
                     IAYFFYYLNSKNWRFPTKIVLSIGLLFPFLVLGKYFSAGSWILLFTLLTYCYSIINFP
                     KIRNRWWKLSYIPICVIVWIIFVVLILWIGSFSWSFESWQELHQTWIKCFRNPGGGIL
                     RFLDLYGGEGWLQTRSAWNWTKQSILLGNGAGSFVLNWVDSRSSNPIPAGGMRELGLS
                     SFLFLLHDGGIFLILIFLGWIGLEIALRDHWKVLILLLPISIFFMPWTGSSGAVAFFC
                     LWLITSSSAQTRQLHRAFGGGFNLLSLFLGTFFLFYSLIKIAPNLWGPEFRYAELKSY
                     QLMAKKQGLIQNGIRYHEFSSGATWVLASKAPLSLRAFVPEGKNFSKKDKIHIRWSFL
                     GPDWVEIQSKTLPLFANVSSIGLTVPGNAKYLKAEILPGSFFETSMNEFAISAEDFDN
                     LNRVR"
     gene            complement(269009..269461)
                     /gene="dksA"
                     /locus_tag="BOBDODFL_00230"
     CDS             complement(269009..269461)
                     /gene="dksA"
                     /locus_tag="BOBDODFL_00230"
                     /inference="ab initio prediction:Prodigal:002006"
                     /inference="protein motif:HAMAP:MF_00926"
                     /codon_start=1
                     /transl_table=11
                     /product="RNA polymerase-binding transcription factor
                     DksA"
                     /protein_id="X:BOBDODFL_00230"
                     /translation="MTAKKSAPAYDKKVLQEISELLHEKKNALLEKYAHWEDNSKPSG
                     LKEMGDIADIASEINEETLSSVLSEAEIETIREIDAALEKIEEGTYGVCEGTGKKIPI
                     ARLKAIPWTRYTVEYAETLSKSKGFSRKNTGSLTGAYKIPSDMDSMDD"
     gene            271736..273790
                     /locus_tag="BOBDODFL_00231"
     CDS             271736..273790
                     /locus_tag="BOBDODFL_00231"
                     /inference="ab initio prediction:Prodigal:002006"
                     /codon_start=1
                     /transl_table=11
                     /product="hypothetical protein"
                     /protein_id="X:BOBDODFL_00231"
                     /translation="MKNKKGQFKKSKELLDRKIFPNFFIFIILLTLGGCIGGNGSTSF
                     KGILFGPTNNLLQPASINDSVSVNYSLSPYVLTKDLPIDPIQPSISGSIEQCSSNPTL
                     PTGLVISGTCTITGTPTINQPATNYTITASNLSQSKSATIVITVNANPPAALNFATPT
                     FTFTAGAMPGFAPIVPNYTGTITNCTSDIPLPTGLSLGTTNCSLSGSPSTTQGPTNYT
                     ITASNAFGSTSTIITITVNIAPPSALNYAGSPFVFTQDATIAAIHPTYTGTVTACNSD
                     IPLPAGLTLGTTTCVISGTPNTIQPATHYNITASNASGSISFPITITVNLAPPSALSY
                     AGTPFTFTQGATITTATPSVTGTVTSCNSDIPLPAGLGINGTTCAISGTPTTTQSATN
                     YTITASNAYGSTNTTISITVNPAPPTGLAYTPSALVFYKGVAGAATPTVTGTVTSCNP
                     NVALPGGLTLNATTCAISGTPTVFQASANYTITASNSSGNTNTTISIMIFGTPPMKTM
                     QTNCWDATGTIDATCVTASSAGQDGKLQKGTNPSFTNQTVNTTEYITIDNNTGLVWKT
                     CHEGRSGATCTTGSDNLFNLATAITACNNLNAGTGYANRTNWRVPIISELETLANFDA
                     TANPRTFTAVFPGTLSNRYYWSSTPYLPTAGYTLVLNFGDAGTNATQTNIAGTYLRCV
                     SP"
     gene            273897..274424
                     /locus_tag="BOBDODFL_00232"
     CDS             273897..274424
                     /locus_tag="BOBDODFL_00232"
                     /inference="ab initio prediction:Prodigal:002006"
                     /codon_start=1
                     /transl_table=11
                     /product="hypothetical protein"
                     /protein_id="X:BOBDODFL_00232"
                     /translation="MVRNTVQKKFKNIRSFLVRQFTIIILLFLGFATIPIFGVPLVDN
                     GNGTITDVGNALIWQKCTTNDLTDFTCTTGGTTQYSWLNAINFCNNLNLAGKVWRLPN
                     ITELRSIIDHSFGTSPVINTAIFPGTVSQYYWTSSTYRLLASQAWAINFMSGYTSGTT
                     AKSTAYYVRCVASPP"
     gene            275543..276766
                     /locus_tag="BOBDODFL_00233"
     CDS             275543..276766
                     /locus_tag="BOBDODFL_00233"
                     /inference="ab initio prediction:Prodigal:002006"
                     /codon_start=1
                     /transl_table=11
                     /product="hypothetical protein"
                     /protein_id="X:BOBDODFL_00233"
                     /translation="MNAYIENFLNRIYNSKILSNFEHKISLKSFLQKWFEKNIFSTFL
                     IFFGLYLIIWNRTIPEILTPGDLYKFKLISIICGISIYSFLLLRLIILGIFEIQISYR
                     YILRNAITAMILSFAFLMYFEKPFSMMITGELFCLGICIYTLLESGYLIFSRPYKKEY
                     YFLFPILGGIGFGVLGNFIGTAFYNVEWNSISYYFYAFFIFTLYLLKRKIKAQNEATT
                     SQNLVLSLNSETQEIIEQPYSMLEDEILEFIEPLEEKNLLKEDDLKRAEERINGFIRE
                     KLYADDSIRLIDLSAYLGVSLHQASFYLNKYKNMGFSDFINQNRMNDAIQFLVEKKNM
                     NLLDIAFECGFNSYTSFHRACKKWTGCSPKGLRKNAIQLNGSNYEHFKISINLQKAEI
                     LNKNLESNKFDTVVV"
     gene            complement(278507..278908)
                     /locus_tag="BOBDODFL_00234"
     CDS             complement(278507..278908)
                     /locus_tag="BOBDODFL_00234"
                     /inference="ab initio prediction:Prodigal:002006"
                     /codon_start=1
                     /transl_table=11
                     /product="hypothetical protein"
                     /protein_id="X:BOBDODFL_00234"
                     /translation="MNQAIMIDHESKEIQVNTIRYKLLVIEFTGIVNYETLKGTPSQL
                     SSIFYEMEGILVLDIRKVINLNSEFVRAFTGILHVISERFARYFIITEDQKIYNWIMN
                     YNQLRDVKPVMNFNEIGKSLELDSLIQQFEF"
     gene            complement(280399..282117)
                     /locus_tag="BOBDODFL_00235"
     CDS             complement(280399..282117)
                     /locus_tag="BOBDODFL_00235"
                     /inference="ab initio prediction:Prodigal:002006"
                     /codon_start=1
                     /transl_table=11
                     /product="hypothetical protein"
                     /protein_id="X:BOBDODFL_00235"
                     /translation="MGNSEFVQNTSLNIKPVILIVDDEVIILGSIKYAIQLSFGNRFD
                     IEMAEDADSAMEILARCKSEQIDVPLVICDQVLRGKSGDELLIQIHQEYPQIYKVMLT
                     GYASAKSLGNALNKANLYRYLTKPWDSEDLILTISEAVKAYFQNRKVAELSSKLEETY
                     LFNRETLFPNFENLKRRIDRRLIENENSILALIRIESFGSIAENFGIETYRKMLFEFL
                     SVLDCFIGGYNGEIFHIYDNMIAVLTKIEEDRFYSLLSAVRIFLRSECIEVDGISFQV
                     KISIGVSSDQSDVYDKARLAMMTASNNSSVEYIPYSETTNKVDRIYANLKLGKKFNSA
                     LNAGSIIPYFQGIYDNKLNRITKYECLARIMEGDQIYNPAMFIPIAKSTGIIRLLTPL
                     MVEKTFKYFSKHPEYSFSINISESDLDKKSFPLWIMNRLLHYRISPDRVIFEILENDH
                     WNGSSNSTRSLQELKEIGCKIAIDDFGVERSNFERLIEIQPDFIKIDGKFIQGIHENQ
                     TSYRLAAAITEMAHTIGAKVVAEFVSNEEELEAVKSLSIDYSQGYYLMEPAEDIIYTE
                     TVLNLA"
     gene            complement(282583..284265)
                     /locus_tag="BOBDODFL_00236"
     CDS             complement(282583..284265)
                     /locus_tag="BOBDODFL_00236"
                     /inference="ab initio prediction:Prodigal:002006"
                     /codon_start=1
                     /transl_table=11
                     /product="hypothetical protein"
                     /protein_id="X:BOBDODFL_00236"
                     /translation="MKKNLDFLFDGTYVIFPLSDLFIEVIQLQFKTQINSQIENVRVK
                     KRIIFSLLAIILIFMFLFLIYENFRMEKEIDRVVGMRARAMKDYIRKVGSQTRALGLS
                     ITDYLTFYENTPINPDLIKRFKNYPNLNRFGIPHISRENQEGSGPDAGTLTAVGSVHK
                     LNPSLLKEIEAALNLRGQFESLTEKQSEVVWAYYLSERKFLYITPKFKDENYYFTDDL
                     YAEPYWTQANPIANPAGRQIITDLYEDIAGKGLMISVSEPVYVKGKFMGVAAIDIGLD
                     AMQRILESGDCIGRSMLIDENGKIVAKPDNFALNDRLPFSVFSSILESKKSFFLQKGS
                     FWIGVKIKEEEIWLVHEIQTFEYIIYVIKNLLPFWVLTFTFFIVLVLYVKLRSSMNQV
                     SKLIHTDPLTGIWNRRGFLKLTQRSIALENRHKNEWAILMIDIDHFKQVNDRFGHDAG
                     DKTLIRVAQILSRSIRQTDVVCRWGGEEFAIFLCGVGQEISINIAEELRKEVENQIRL
                     KDGNPVTLSIGVSGGKQNLEEAFTNADQALYQAKTSGRNRVCAFNFLQSSLK"
     gene            complement(284562..286136)
                     /locus_tag="BOBDODFL_00237"
     CDS             complement(284562..286136)
                     /locus_tag="BOBDODFL_00237"
                     /inference="ab initio prediction:Prodigal:002006"
                     /codon_start=1
                     /transl_table=11
                     /product="hypothetical protein"
                     /protein_id="X:BOBDODFL_00237"
                     /translation="MNVYQQNESRIQKKKILMVLAVIPILMIGTFVYEVKQIQSEIHR
                     VVWMRARVTQDYIRRISNQTRALKLSISHSMDYYEDSILDKRVLHKFKKYSSLKIFGN
                     KNQIKTNSSTSEFLATSASITPFFLREVEAALGLGGQFETLVETETQSEVVWAYYLSA
                     QKFLYFAPTLKPYKDIFNEGLYQRPFWVQATPKTNPQRKQVISELYNDIGGQGLMITI
                     SEPVYFRDQFIGVAAIDIGLDAMRRVLAVGDCIGESILIDENNKIIAKESWIDINDST
                     IQLPSGPSEKIFLQEGYYWAFFEIKDQEVRLVHRISAVEFLFSVILNLLPFWGLICTL
                     GIVSILYIKLKASMEQVSKMIHTDPLTGIANRRGFLKLTQKSLVTIHRHGQSWTILMI
                     DIDHFKQVNDRFGHDTGDRILIKVSQILSANIRQTDVVCRWGGEEFAVFLFGVTPEDS
                     INIAEHLRKEVESKVVLKDGKPVTLSIGISEGKSGKSSGSGLENAFACADQALYQAKT
                     LGRNRVCVFDTTTEMF"
     gene            286683..289208
                     /gene="rcsC_2"
                     /locus_tag="BOBDODFL_00238"
     CDS             286683..289208
                     /gene="rcsC_2"
                     /locus_tag="BOBDODFL_00238"
                     /EC_number="2.7.13.3"
                     /inference="ab initio prediction:Prodigal:002006"
                     /inference="protein motif:HAMAP:MF_00979"
                     /codon_start=1
                     /transl_table=11
                     /product="Sensor histidine kinase RcsC"
                     /protein_id="X:BOBDODFL_00238"
                     /translation="MIKSLRISYIFFIPIPFLIFLLNCSQFKQNNPIASNGVIDLSTW
                     NPNIESVNLEGDWEFCWDQWIPPNAEESKWKENCNGFHPVPAYWKFYNIPGKNLSPFG
                     KATYRLKVILPTSFHNSYGIRWTEILSAFQIFINNKSVAQVGILGTDFNTMTPKLKPD
                     RTEIGPQNNQMTIVIWVSNFNHQNHGFWQPIYLGKWEIIRNTQVSHLMMDIASFASVA
                     LIGFYHLVLFLFRTRSKEYLFFGLFCISMGIRQLSVEDHAFIIFFPDIDFDFYIRFIY
                     FTVLSIGIFMCMFIKSLFPEEVSSFFINSAIGVFGCSSFTLALPVRVFTEFFSIIFVL
                     ISFLPLGLTTYLFKAHKMKRKGATLILIAYLIFSTVVLNDILFTLGYISTGYISYIGI
                     TVFIFFQAGVLAQQLTQAFNHSEDLALELKSTLQENIETHNELLALKELQNTNLEFQV
                     QSRTRELLKARDDAEFANKIKSQFLASMSHEIRTPLNGIIGLIEQFKSTPLDENQQYI
                     RNLIQKSGENLLKIINDILDFSKLEEDKINLELHEFYWKETVEETIGIFLYQATQKGL
                     VLSVDYSPDFIDKSVGDKRRITQVLSNLISNAVKFTDSGKIQIRAFSEKIETKIEYKI
                     QVIDSGIGIPREKIDLLFQKFFQLDSSISRKYGGTGLGLAISKKLVELMNGKIHVSQN
                     KSKGSTFEFTVLLSEFVSKDHSTYLPEITDLSSLSPDTFILIAEDDSTNIFLLSGILK
                     KLKIKFELAKDGLEAITKVRVSRFDLIFMDINMPHLDGISASNFILTDPMISPKPVII
                     AVTADVLQEDKIKCRQAGMSDFLGKPYYKKDIEQMIYKWLVIH"
     gene            complement(289691..290392)
                     /locus_tag="BOBDODFL_00239"
     CDS             complement(289691..290392)
                     /locus_tag="BOBDODFL_00239"
                     /inference="ab initio prediction:Prodigal:002006"
                     /codon_start=1
                     /transl_table=11
                     /product="hypothetical protein"
                     /protein_id="X:BOBDODFL_00239"
                     /translation="MKKISILFVLVGLIVLSFHCKENKSDQTKGRIAFLKGEISVQRG
                     EQKFKAIVSQEILNGDVILTGPKSVATLVFGENSTVIEVQSDSKFQVKESSDEKNFFQ
                     DKGSSWILTNKLLKGEKMNLHTPTTTAGVRGTKFYTSVYGDMTFTCHCEGRIELENHQ
                     NHSKKINDADYLSVAKGDKTIYITPSDLQKLNVPYLHNHSEIENSLVGAQNKMTPEQF
                     QIIYELAKKKLESIE"
     gene            complement(290435..290842)
                     /locus_tag="BOBDODFL_00240"
     CDS             complement(290435..290842)
                     /locus_tag="BOBDODFL_00240"
                     /inference="ab initio prediction:Prodigal:002006"
                     /codon_start=1
                     /transl_table=11
                     /product="hypothetical protein"
                     /protein_id="X:BOBDODFL_00240"
                     /translation="MNPIVQNIIALVAGAVFGSIVNMGIIMVSGHIIPPPTGVDVTTM
                     EGLRSSLHLFEPKHFILPFLAHALGTFAGALLTAKVSFNHKVKLAMGIGFLFLIGGIA
                     NVMMLPSPLWFTVLDLVGAYLPMGYLAGTLLRK"
     gene            complement(291125..292129)
                     /locus_tag="BOBDODFL_00241"
     CDS             complement(291125..292129)
                     /locus_tag="BOBDODFL_00241"
                     /inference="ab initio prediction:Prodigal:002006"
                     /codon_start=1
                     /transl_table=11
                     /product="hypothetical protein"
                     /protein_id="X:BOBDODFL_00241"
                     /translation="MPPILDDSVAFEKKQEPQERLGEVFQGLWLENEICFAIAGGGCK
                     AFYGLGFGHEIKSWGLKFKEVSGVSAGAAMVLCLICGDEEECVAFFENIVRKNPANFY
                     WSRLFKGERAFPHEEMYRKTIRFGMDFQKIIQSGVKVYIHTLRAIPKEDSLKNKFRLA
                     RLIAETAKAFLEDERDRKRGLNTERMQRVLRNWNMKEVLFTEKDFDNEQTVEQIILNS
                     SSVPPVVSVQTLEREYYFDGGLTNNLLLEAFPPDKKTIGIYYEPTTIVGKDPKLLERC
                     YLQTPSEPLPITSFDYTDPVGVRKAYELGRRDARVNKHKIFEYLKKDWVKTFSSLKLK
                     "
     gene            complement(293010..294398)
                     /gene="putP"
                     /locus_tag="BOBDODFL_00242"
     CDS             complement(293010..294398)
                     /gene="putP"
                     /locus_tag="BOBDODFL_00242"
                     /inference="ab initio prediction:Prodigal:002006"
                     /inference="similar to AA sequence:UniProtKB:P94392"
                     /codon_start=1
                     /transl_table=11
                     /product="High-affinity proline transporter PutP"
                     /protein_id="X:BOBDODFL_00242"
                     /db_xref="COG:COG0591"
                     /translation="MLAISVIFYLFTTILIGAVASRFVSDSKDYVLAGRRLPLFLASS
                     ALFATWFGSETLLGASSRFVEDGILGVIEDPFGAALCLFLVGLFFARPLYRMNILTFG
                     DFYKNRFGRRAEILSSVFMIPSYFGWIAAQFVALGIIFHSLADIPVSTGIIAGAGVVL
                     IYTVIGGMWAISLTDFLQTVLIVLGLSYLVWDLSSKAGGIEKILASTKPGFFRFFPEM
                     NAKSIFAYIAAWMTIGLGSIPQQDIFQRVMASKSEKVAVYSSLLGSFFYLSVAFLPLI
                     AVLCARKIYPEIAKEDAQMILPKTVLTHTGLFTQILFFGALLSAVMSTASGAILASAS
                     VLGENVIRPFFKKTSERTLLRLFRLSVIAITLVSLSMANTKSNIYELVSQASALSLVS
                     LFIPLVAGLFRKNSTSTGAIFSMIVGFCTWFLCNILSLEIPASIPGLISSWIALYLGD
                     WMEHRGYIQKSQ"
     gene            294806..295177
                     /locus_tag="BOBDODFL_00243"
     CDS             294806..295177
                     /locus_tag="BOBDODFL_00243"
                     /inference="ab initio prediction:Prodigal:002006"
                     /codon_start=1
                     /transl_table=11
                     /product="hypothetical protein"
                     /protein_id="X:BOBDODFL_00243"
                     /translation="MFSKDLDSPPNKPIQVQHSIKNKFKIKRIFVLFFIVVIPLDVTF
                     FKPLFSQTNPQDIAETKPLLRVFPSYRREECDWAIRWDICLSCLKIGRRYAQKIHFYT
                     SGPYREHGCYSEEEGFFLMEE"
     gene            295441..296898
                     /locus_tag="BOBDODFL_00244"
     CDS             295441..296898
                     /locus_tag="BOBDODFL_00244"
                     /inference="ab initio prediction:Prodigal:002006"
                     /codon_start=1
                     /transl_table=11
                     /product="hypothetical protein"
                     /protein_id="X:BOBDODFL_00244"
                     /translation="MLLLRFFKFTYLFLIVCVIQCTTTGSSPIESVILNFNKNKKSYK
                     IGVIDFIHSEKQTNKYDSMISDLFIVELSKDSSNILVERTKLAELLTEHSLEYSGLLD
                     SDQARKLGKIIPIDLILTGSYSIQKIQTQEEIKISGRFIHVVTGEIVYAFNTTITQEN
                     QDSITNQNSSQQTTPEKKCPSNLEIETLLKDLSTESKIQELVQKAKKVSFQEECGKIH
                     GLILSSFIRHKIDSKEYKIFLMDSLKKFQNPDENYRVLDSLRYFQLDKRIDEEEWLSG
                     KDVIQRVPIGGLTRYIVYLLNIQSETNKQLILKRADEIMELGIQKKIGRPVAIRKEEI
                     VLSILYALQDSKAFLDSDLTALVFFDKYKNIVFDTSAETNKVFSIFDFLSNHYFKETN
                     ENKKEMIFLRIQDFLSSVNISEQKEKKLDDFLGKLISAAGRSKTSEATLYKTNFKSLF
                     QSLSKEICVVVDKNPYPAQKTSRIKFLSENECICK"
     gene            complement(297146..297427)
                     /locus_tag="BOBDODFL_00245"
     CDS             complement(297146..297427)
                     /locus_tag="BOBDODFL_00245"
                     /inference="ab initio prediction:Prodigal:002006"
                     /codon_start=1
                     /transl_table=11
                     /product="hypothetical protein"
                     /protein_id="X:BOBDODFL_00245"
                     /translation="MKKVLMISLSVAAVLSLTVMCGGAKHSAEECAPIVDEMLTNLTA
                     GQKPEDAANIATMKATLVPVLQKECMSGKFDLTCLKSAKSIPAIQACKK"
     gene            complement(297424..299388)
                     /locus_tag="BOBDODFL_00246"
     CDS             complement(297424..299388)
                     /locus_tag="BOBDODFL_00246"
                     /inference="ab initio prediction:Prodigal:002006"
                     /codon_start=1
                     /transl_table=11
                     /product="hypothetical protein"
                     /protein_id="X:BOBDODFL_00246"
                     /translation="MEELFVKNGHFASKEGAIYQLRGVNLSGSAKLPLKPDGTTHFDQ
                     TTTFDNHKNVSFVGRPLKEDQAEEHFDRLRKWGFNFLRFLITWEAIEHKGPGKYDNEY
                     IDYVERMVSLAAKKGFYLFIDPHQDVWSRFTGGDGAPGWTLEELGMNISKIRNSETAI
                     VHHHQGKNYRRMSWPLNYQKYSCATMFSLFFGGKEFAPDTKIDGRNVQDFLQDHYIDS
                     VLKIVRKLKKYKNVIGFDTLNEPSPGWIGKKNLGEFDGFGFGKVVKSSPFQEMYLSEG
                     RAVSAAQAYMLGFWSLPFGKVRLNPEGVPLWERGHQCIWRNHGVWDYDPNGAPMMLKP
                     EYFYKKNGRKYEFYSDFMYPFIKKFKERVQKLENRFHIFIESDPSKLELEWKEIPKKN
                     QGSVINATHWYDISVLMLKRYLPWFGVHVFKQKPIFGKENIDNAYEETIRMIREMSEK
                     KMGNCPTVIGETGIPMDLNHRVAYLKNDYGVLEKALDRIMKAVEKNFVNLALWNYTPD
                     HTHSLGDRWNEEDLSIYSQDTPSSYDEDGGRAVRAFSRPYPIRTKGFPVALTFDMERS
                     LFKYAFRQEGDLFPETEIFIPEIHYKKGFEVLVNAGTYQYDFRSRVLKFKGEKGILDY
                     GITVYPSKKSLSREQDRTKVVPKTQKRKTQ"
     gene            complement(299516..300394)
                     /locus_tag="BOBDODFL_00247"
     CDS             complement(299516..300394)
                     /locus_tag="BOBDODFL_00247"
                     /inference="ab initio prediction:Prodigal:002006"
                     /codon_start=1
                     /transl_table=11
                     /product="hypothetical protein"
                     /protein_id="X:BOBDODFL_00247"
                     /translation="MKRALILSGGGARGAYQAGVLRYLEEIQFKPDIICGTSVGAITA
                     TAMGCGMNSAEITKLWKSIEAKKVMRYSIWNDLVDIFVKSYSPLTDTTPLKNLLYSHL
                     DFRNLRKNPTEVIITAVNILTAELVFFRNKEIDIEHVMASSAIPMFFPWQYVDGKPHW
                     DGGVMANTPILPAVERGATDIVVVLLSPVGGIDMGLPKTRREGIERVFELSLIGSYQT
                     VMSNLNFEKKKRKGKKSKLSSLLSIPSADRPELKIRTIGPRTSLGFGSILNFSQVQAD
                     YLISRGYEDARIQFRE"
     gene            complement(300985..302199)
                     /gene="sotB"
                     /locus_tag="BOBDODFL_00248"
     CDS             complement(300985..302199)
                     /gene="sotB"
                     /locus_tag="BOBDODFL_00248"
                     /inference="ab initio prediction:Prodigal:002006"
                     /inference="protein motif:HAMAP:MF_00517"
                     /codon_start=1
                     /transl_table=11
                     /product="sugar efflux transporter"
                     /protein_id="X:BOBDODFL_00248"
                     /translation="MSSHPIRNIHVKSEPILIFVLASIQFTHILDFVIMMPLGSYFQE
                     SFHINPREFSFLISAYTYSAFCAGIVGALLIDRFNRKSAAIFLYFGFIIGTAFCAVAN
                     SYHLLLVARIISGSFGGILSFVIFAIVGDVIAMDRRGRAMGAIMGAFSVSSVIGIPLG
                     LKVAEFYGWNMSFAGIVLLSLPILVLMYYHLPSIPPFQSTGEEDPVKDFLRIFTYKRY
                     MASYMLIMFVILGGFTVIPFIAPYMERNVGIPKENISWIYFFGGLVTFFSSRGVGIAS
                     DKIGKHKVFYILVPLSCIPIFIMTNLGQTTLVNVLILTTTFMVIVSGRWIPALALITS
                     TTEPRDRGRFMTVISALQNLASGLGATIGGSILVAASPTAPYQNYDIAGYLAMGFNLI
                     ALILISKVKAVS"
     gene            302712..304001
                     /locus_tag="BOBDODFL_00249"
     CDS             302712..304001
                     /locus_tag="BOBDODFL_00249"
                     /EC_number="2.8.3.-"
                     /inference="ab initio prediction:Prodigal:002006"
                     /inference="similar to AA sequence:UniProtKB:Q0AVM5"
                     /codon_start=1
                     /transl_table=11
                     /product="putative butyrate:acetyl-CoA coenzyme
                     A-transferase"
                     /protein_id="X:BOBDODFL_00249"
                     /db_xref="COG:COG0427"
                     /translation="MRFKTNNPFISADLAVSSVKSGQRVFVHSVAAAPTLLIQALTSR
                     ANELTNVEMIHLHTEGKAPYAEPGMEGKFFTNSLFVAANTRKAVEEGRGDYIPIFLSE
                     CPSLFRKGILPIDVALIQVSPPDKHGFCSLGVSVDISKAATETAKTVIAQVNVNMPRT
                     HGDGIIPINKIHSFVEGHLPLHEHFSEEPSDIELAIGKNVACLVEDGATLQMGIGAIP
                     NAVLTCLTSHKDLGIHTEMFSDGVMELVQKGIITGIHKKKHPGKIVSGFVMGTRKLYD
                     FIDDNPEVSMLDIGYINDPHVIRKNPKVTAINSAVEVDLTGQVCADTIGTRQYSGVGG
                     QMDFIRGASLSEGGKPIIALPSTTSKGESRIVSLLKPGANVVTTRAHVHFIVTEYGIA
                     NLYGKNLRQRAKELISIAHPNHRENLEKEALARFRIF"
     gene            304330..304788
                     /locus_tag="BOBDODFL_00250"
     CDS             304330..304788
                     /locus_tag="BOBDODFL_00250"
                     /inference="ab initio prediction:Prodigal:002006"
                     /codon_start=1
                     /transl_table=11
                     /product="hypothetical protein"
                     /protein_id="X:BOBDODFL_00250"
                     /translation="MNLKALSWISFLLLTLPILSVPTPPTLETQVKNSDYIALTRITN
                     VRETKISETSISVTATVEILKPWKGAEKLPPKFEIGFMIFPELLGKWLKASPPEGDYI
                     LFLNQKKVKDSKGNESSLIVLYEPHPFAFKEYSRAIENEIVEVVRSQKGN"
     gene            304801..307200
                     /locus_tag="BOBDODFL_00251"
     CDS             304801..307200
                     /locus_tag="BOBDODFL_00251"
                     /inference="ab initio prediction:Prodigal:002006"
                     /codon_start=1
                     /transl_table=11
                     /product="hypothetical protein"
                     /protein_id="X:BOBDODFL_00251"
                     /translation="MRILKYSILIIILLLNFQTSIFAQPSFRSLGMKQESSELLSSLK
                     ETNPYGISHRGLDSKVDLSPSMPPVGNQGEQGSCVAWSTAYATKSFQEYIERKSSKDW
                     SLRTAQGAPNYSKIFSPAFIYNQINGGRDNGSLISDAMRVMVEMGAAPWETMPYNPAD
                     YRTRPSQAAIEAASKYKAKEFLRVKTTDMNEVKAQLSEGKPVVAGVLVYENFFNLKGD
                     QIYKEGLGKTYGGHAIALVGYDDSKNAVKFINSWGTDWGDQGYGYIDYRWFTKICQGA
                     FVMIDQVETVIDQGKPDSNTPEPTSVANDSNPIAPSSITASQGSFIDKVLINWEVVPG
                     AVGYEIHRKGPGDSNFGKIGLSGTNSFNDDGVQPNLAYKYKILTLTDSSASDLSQGEV
                     IGFAKTEELKPPPKVLGVKATQGQYDNKVELVWEPGDASSEYQIFKWNKTQKRYSPIG
                     TSKINSYVDTSAAKKGIVEIYVVSAKLGGKTGEPSDAASGFTSQPKTPPAKPLGLIAS
                     RGAYQNKVELKWQKVSGASKYLIFRYIKSGWIGGGAWEKISETGKEEFIDENLPARYA
                     YYSVTAVNTEGKNGPFSSFAYGYTDPNKQRGVKLSSPENVKGVLDVKEAKISITWDPV
                     KEASEYYVFRKKRGESKWTFLGSAGNKNTYVAEVPEKETLFLYSVTSKTDLGGESGNS
                     LPVSAVISTAVVAPKKRTFGGDSSLEKFKGPWTAMAWDGNNGVSQVLLEIESQDNVNY
                     TVKFNKKKIFEGKYVEESPIIDKDGKFKIEIEKTGDALSVTMKDPSIVNQKSNLSFLK
                     E"
     gene            complement(307860..309212)
                     /locus_tag="BOBDODFL_00252"
     CDS             complement(307860..309212)
                     /locus_tag="BOBDODFL_00252"
                     /inference="ab initio prediction:Prodigal:002006"
                     /codon_start=1
                     /transl_table=11
                     /product="hypothetical protein"
                     /protein_id="X:BOBDODFL_00252"
                     /translation="MTTYKSPKILSFDEGEIEQFKNIFINENRGKPIVLLRFQDIKSL
                     SFLDFLQLVPIKISELYPGAEGHYTYYCYGDKKSLLIGVAPLRVNGSNGFLNFDSLLG
                     KLREISIKSGSMNFDFGIARTQCNYISYVDEIFHELEVSSLKNLQDNLIRWSWTYLNR
                     VNDYFAGEKADAVIQPIIHYNHKTQTYSMKGGEVFVGGEAYAGYADLIRDIPHDQDLN
                     RIELLILEKLTMCCNGAPGLLKFNISPQTLIDTFDTDEKVTRFHNLLLDQNLNPFLVR
                     MELIEKPYEEKDVTLKNVCKRFWNFGISFAADDFGVKSQSHQIVLDLGEMIKEFKLDP
                     ISFKFKADQDLTKFLDNLAFIDYCRRLSDNREAIITAEALEDIDSLNFLLTHQVYYFQ
                     ANLFCKKISIKEYKEIFKDMQDLPEAVVNQILTSEELLLQLKEKGNIFELARKLELVP
                     "
     gene            complement(309318..310736)
                     /locus_tag="BOBDODFL_00253"
     CDS             complement(309318..310736)
                     /locus_tag="BOBDODFL_00253"
                     /inference="ab initio prediction:Prodigal:002006"
                     /codon_start=1
                     /transl_table=11
                     /product="hypothetical protein"
                     /protein_id="X:BOBDODFL_00253"
                     /translation="MDSLKSKSDELIQNKMTSEGLSSAFIQDFLKKTDLVRNGETGMV
                     RWEEVGDLDPKADEITLEQIESENAPEPSILKNLVVIKLNGGLGTSMGLSGPKSLIEL
                     KNGMSFLEIVAKQSEVIEKKYNVSVPLILMDSFNTQKESQEELNRIGFRQKFPTSFLQ
                     HKVPRLLKKDLTPISCKNPDEEWCPPGHGDIWISLLETGLLDTLIQNGYKIAFVSNGD
                     NLGATVHPGILSYMLKEKLEFCMEMTPKTLADKKGGAIYKRMVAGRAENYQLLETAQV
                     PPEHMHEFEGLGKFRTFSTNNLWIDLVALRQRILLGSFELSLIVNPKTIEGQEVLQLE
                     TAMGSAIRNFEKVKGIIIPRDRFAPVKKCEDYLARRSDAYHLLENYSITMSDKRKESG
                     LGEILIYLDERYYKKIGDFNRLFPEIPSLELCSSLTVQGEVLFDQKISIVGEVVIQNN
                     ETLPRRISDLKTRILESGKYSF"
     gene            complement(310724..311131)
                     /locus_tag="BOBDODFL_00254"
     CDS             complement(310724..311131)
                     /locus_tag="BOBDODFL_00254"
                     /inference="ab initio prediction:Prodigal:002006"
                     /codon_start=1
                     /transl_table=11
                     /product="hypothetical protein"
                     /protein_id="X:BOBDODFL_00254"
                     /translation="MKTKKLVLSLWIFLILPSVVYSNIPTHSGMEKNFKETWRKSFPV
                     PYAKILKRDLTGKGVLVYKKTPLKIVYIYTYLIFLPLYKENEELPQEIPGKGKEVRVK
                     LFYEPSNPVEKFWIEFTEFDEQYNSKSVVRWIR"
     gene            311183..312100
                     /locus_tag="BOBDODFL_00255"
     CDS             311183..312100
                     /locus_tag="BOBDODFL_00255"
                     /inference="ab initio prediction:Prodigal:002006"
                     /codon_start=1
                     /transl_table=11
                     /product="hypothetical protein"
                     /protein_id="X:BOBDODFL_00255"
                     /translation="MKKILSVLRTSFYFLSEIFEFTISLISSLSPSNKDSDLSRGDIF
                     IVTGYLSGPFFYSKLRKALESKGYKPRILNTPSFLFNTTSAVEVLSKQMDQIPLKSVL
                     LAHNTGGLITLLLPDRSRQKIKGLITLGTPFRGSYFLAINGLYFGSKYLKELFKTFLF
                     MDRFHPLSPLKEFIFLPASSSVYGEGRDLWFDIPGNYNQVRKTENIRTILEFLAFHYP
                     STTSKELEKKSIPIPRLQPQSTKALNPKKTSLKKQKSKNASKTNRSGKEKNTSSLSKR
                     NSKTQRSVSKTKKQSSTIVNKKKNAPKKR"
     gene            312854..313678
                     /locus_tag="BOBDODFL_00256"
     CDS             312854..313678
                     /locus_tag="BOBDODFL_00256"
                     /inference="ab initio prediction:Prodigal:002006"
                     /codon_start=1
                     /transl_table=11
                     /product="hypothetical protein"
                     /protein_id="X:BOBDODFL_00256"
                     /translation="MKNELKLKIRSLWGILSVLFALVVTQSAFAISYEKKILTYNVVG
                     RNASNMTTNYKLNVIQYRNTSFIETLGAKNVLCVHGFGDTSTIFEPLAKQLILKGKAN
                     NVYILDLPGHGGSTMTKGTAAYPSNVSELTVQNYEEATRALLDTMPSTMIWPDLPDTI
                     VGHSIGGLVVQLLQNKLKNQNSSLFKQYKITSTVLIASDIPYPLPWSGSDVTMGDPNY
                     NQSAKAFVWNFKVERILSSSPLVIGLFVESPDDFFINTKYSVNGIPVTGAPYTCSS"
     gene            313683..313973
                     /locus_tag="BOBDODFL_00257"
     CDS             313683..313973
                     /locus_tag="BOBDODFL_00257"
                     /inference="ab initio prediction:Prodigal:002006"
                     /codon_start=1
                     /transl_table=11
                     /product="hypothetical protein"
                     /protein_id="X:BOBDODFL_00257"
                     /translation="MNVLEPYRAAANIVGLDPSGQTQNAVPRIPVTRGIWSGENLKVV
                     WLDKDVFFTKQETQNLANYLDPGQIGVMVTISDPEAVHGTPFSKPSLLIPLF"
     gene            complement(314542..315492)
                     /gene="panS_1"
                     /locus_tag="BOBDODFL_00258"
     CDS             complement(314542..315492)
                     /gene="panS_1"
                     /locus_tag="BOBDODFL_00258"
                     /inference="ab initio prediction:Prodigal:002006"
                     /inference="similar to AA sequence:UniProtKB:Q8ZKL0"
                     /codon_start=1
                     /transl_table=11
                     /product="Pantothenate precursors transporter PanS"
                     /protein_id="X:BOBDODFL_00258"
                     /db_xref="COG:COG0385"
                     /translation="METKLQKIGEVGTLLFPAWVLIGSILSFFFPQWFTWFTGPAITY
                     GLGFTMLGMGITLLPRDFRNIFKTPIPVFIGVALQYTVMPVSGWGIGVLFDLPIPLAT
                     GLVVVSCCPGGVASNVITYLAKGDLALSVSMTASSTILSVFMTPLLTLFLIGKGIDVS
                     TSGLFLDTFQVVIFPIVLGVLLNVYFPEVSKKIQAVSPLVAVFLITMIVSSILGAGKE
                     KILQSAGILIFAVLSLHISGFFFGYVISWLFIRKQKISRTISIEVGMQNSGLGVVLSR
                     NNFPDPLVAIPAAISSLVHSLIGSLLAVFWRKLEKETTIK"
     gene            complement(316383..317534)
                     /gene="sufS"
                     /locus_tag="BOBDODFL_00259"
     CDS             complement(316383..317534)
                     /gene="sufS"
                     /locus_tag="BOBDODFL_00259"
                     /EC_number="2.8.1.7"
                     /inference="ab initio prediction:Prodigal:002006"
                     /inference="similar to AA sequence:UniProtKB:O32164"
                     /codon_start=1
                     /transl_table=11
                     /product="Cysteine desulfurase SufS"
                     /protein_id="X:BOBDODFL_00259"
                     /db_xref="COG:COG0520"
                     /translation="MQSIIDWKEIQDLYPVNQEMIWLNNCGTTPCNVHTVQAIGEYLE
                     GYSKKGVLTEVRKYASVKHSIRKIVAGLINCDVEELCIIHNTNEGMNFLSLGFQLKSG
                     DEILLLENEYPSNIYPWEHWKEKGVVIGFIPMASTPDQFLENLKSSISSKTKIVALSA
                     VHWCTGMPFPLEEIGVFLDSKGIEFVLDGAQGIGLIPVDVRKMKLKYIAFPAWKWLLG
                     PLGLGMLYIQQDCIDTLSFPFKGTGSVINDEVYLPYRAELKSGADRYEISTGNFIDWV
                     YFQSTLEMLQKIGFHSVMERIYELADYLSEGMKGIGFQIELDHFPDNRTGIVVGYKEG
                     IPMDELVSYLKKNEVMCALRLGKVRFSPHIYNKKDQLDRVVELLGSFSS"
     gene            complement(317545..318414)
                     /locus_tag="BOBDODFL_00260"
     CDS             complement(317545..318414)
                     /locus_tag="BOBDODFL_00260"
                     /inference="ab initio prediction:Prodigal:002006"
                     /codon_start=1
                     /transl_table=11
                     /product="hypothetical protein"
                     /protein_id="X:BOBDODFL_00260"
                     /translation="MNIKPLKETTFLEAVAAAIQHEKDYFEFYMSTYEKLPPGDTKEL
                     FERLAEEVDDHIKFITELYEQAEGSELPNLKQLAAIHKFHDSTLQKLMNKVERTISGP
                     GTKDAHEALELAIREAENAVSFYEKLANKFEDVNIKSLFTKLKDYNQNYQSLLETELN
                     GLDQSQSGSGQGTFFWDEQAEEVVKAESKPVKTTSPSKKPSSATTSTPKTTSVTTTKA
                     AAPKQSATTVTAKKVAPKKTASKSVAKKTTSKKKVAVKKAVAKSKKPLKKKVVKKTAP
                     KKKTSPKKSKKKR"
     gene            complement(318477..319103)
                     /locus_tag="BOBDODFL_00261"
     CDS             complement(318477..319103)
                     /locus_tag="BOBDODFL_00261"
                     /inference="ab initio prediction:Prodigal:002006"
                     /codon_start=1
                     /transl_table=11
                     /product="hypothetical protein"
                     /protein_id="X:BOBDODFL_00261"
                     /translation="MILILFCIVSVAHLLVLYFVPDNVTLKIGSKIAPILVLIFFSFL
                     EGNWKGKGGKFIFAGLIFSLFGDAFLGVPGNYFVFGLGSFLIAQILYSVGFSVGNPVH
                     IIRAVPYLVFGISFYIWILPGIGTALYVPVGVYMIAICVMGWRSVSRECSKSEFWKSL
                     AGSLLFILSDSLIATRKFTTVPIPWIGVWIMSTYYAAQFLIYESVEEN"
     gene            319191..320171
                     /gene="alx"
                     /locus_tag="BOBDODFL_00262"
     CDS             319191..320171
                     /gene="alx"
                     /locus_tag="BOBDODFL_00262"
                     /inference="ab initio prediction:Prodigal:002006"
                     /inference="similar to AA sequence:UniProtKB:P42601"
                     /codon_start=1
                     /transl_table=11
                     /product="Putative membrane-bound redox modulator Alx"
                     /protein_id="X:BOBDODFL_00262"
                     /db_xref="COG:COG0861"
                     /translation="MDFGEWILIVIFTLALGLLIYLDLFVLNKRAHKIPLRNSVYWSL
                     FWFSLAISFSILIYFMDQTPEDPTRGKTKALEFIAGYLLEYSLSVDNLFVFIIIFQNF
                     RVTPQYQPLILKWGIIGALIFRAIMIFIGAGLISQFHWILYLFGILLLYTAVKMFTHQ
                     EEEDFNPESSSVIKFTKKILPLSQVYHPEKFVVLEHGKYLFTSTFVTLLVVEFSDILF
                     ALDSIPAIFSITTDAFIVYTSNIFAILGLRSLFFMLSGVMELFIFLKKGVSILLAFVG
                     IKLLLPLISPYIFGREIHIPILISLGVILGTLTISILASVPHYLKIKKEN"
     gene            320263..322143
                     /gene="icmF_1"
                     /locus_tag="BOBDODFL_00263"
     CDS             320263..322143
                     /gene="icmF_1"
                     /locus_tag="BOBDODFL_00263"
                     /EC_number="5.4.99.13"
                     /inference="ab initio prediction:Prodigal:002006"
                     /inference="protein motif:HAMAP:MF_02050"
                     /codon_start=1
                     /transl_table=11
                     /product="Fused isobutyryl-CoA mutase"
                     /protein_id="X:BOBDODFL_00263"
                     /translation="MANQKLFTDFPPVDREAWIALIQKDLKGADFEKKLVWETAEGFK
                     IQPVYTKEDIGDKQWLTSNLPGTFPFARSTRKLVSDWSIRQDLDSNSISEANQLAKEA
                     ASNGVTAIGFIIENKTSPQKGIPVNSSKDLETLIQGLPFDQVTLHFIAEERSPEIFSW
                     LPKDKVLVGGLGYDPFRILLKHGRSGKHSIPVLKEILETFASSWPHYRGLSVYSSTFR
                     DAGSTISEELAFTLAAAAEYVQQLKTAGMDVDTIASQLMFEFSIGPDYFLEIAKFRSA
                     RILWAEILKEFSPKVESSLHAFLSAHTCRYNYSAYDPNVNMLRATTEAMSAAIGGCEV
                     INVSPYDSILKTSDSFSLRIARNIQLLMKHESYIDKVVDPAAGSYYLESLTDSITKKA
                     WEIFCEIESIGGFLEGIQKGIIQKKVADSRKKKEENLANRKEILLGTNQYPNGEDRVP
                     ELNQNKTLGEIDSVTGETTCERISEFRAAADIEEIRLKTETFAKKSGKTPTVLLLPMG
                     DLKMKKARAIFSQNFLACAGYKIVDPGSYTTPQEILQGLKETIADVVVFCTSDEEIFG
                     FVDSIFGILKKQNPNLLGIVAGNPTEQIDNLKSKGIEFFIHVKSQHLETLKSIQKRLG
                     IQ"
     gene            322140..324338
                     /gene="mcm"
                     /locus_tag="BOBDODFL_00264"
     CDS             322140..324338
                     /gene="mcm"
                     /locus_tag="BOBDODFL_00264"
                     /EC_number="5.4.99.2"
                     /inference="ab initio prediction:Prodigal:002006"
                     /inference="similar to AA sequence:UniProtKB:Q3J4D7"
                     /codon_start=1
                     /transl_table=11
                     /product="Methylmalonyl-CoA mutase"
                     /protein_id="X:BOBDODFL_00264"
                     /db_xref="COG:COG1884"
                     /translation="MKRPSFDPKRYTSHRNGTVSKSDWEKSALGDLGFSSMEQTLWLT
                     PEKIPVKPVYTSEDIAEMEHLDFVAGIPPYLRGPYSTMYVQQPWTIRQYAGFSTAEES
                     NAFYRRNLAAGQKGLSVAFDLATHRGYDSDHERVVGDVGKAGVAIDSILDMKILFDQI
                     PLDQMSVSMTMNGAVIPILAFYIVAAEEQGVSADKLSGTIQNDILKEFMVRNTYIYPP
                     APSMKIIADIFKYTSDFMPKFNSISISGYHMQEAGATADIELAYTLADGLEYLRTGIK
                     AGMDVDTFAPRLSFFWAIGMNHFMEIAKMRAGRLLWAKLVKQFNPKNLKSLALRTHCQ
                     TSGWSLTEQDPFNNVARTCIEALAAALGHTQSLHTNALDEAIALPTDFSARIARNTQI
                     FLQEETNIHRVVDPWGGSYYVESLTHSLAHRTWELIEEVEKLGGIAKAIETGIPKMRI
                     EEAAARKQAKIDSGKDVIVGVNRYKAVEEKPLDILDIDNTAVRESQIRRLQELKKNRN
                     NSDVNYALDAITKCAEGGEGNLLALAVDAARKRATLGEISYAMEKVFGRYQATIRSIS
                     GVYSSEIEDDLDFKRAKELSDKFATLEGRRPRIMIAKMGQDGHDRGAKVISTSFADMG
                     FDVDIGPLFQTPGEAAKQAVENDVHILGVSSLAAGHKTLVPQVIAELKRLGREDIMVV
                     AGGVIPQQDYDILYKAGVTGIFGPGTKISKAAANILELLIKDLESLKVNA"
     gene            324351..325406
                     /gene="argK_2"
                     /locus_tag="BOBDODFL_00265"
     CDS             324351..325406
                     /gene="argK_2"
                     /locus_tag="BOBDODFL_00265"
                     /EC_number="3.6.5.-"
                     /inference="ab initio prediction:Prodigal:002006"
                     /inference="similar to AA sequence:UniProtKB:P27254"
                     /codon_start=1
                     /transl_table=11
                     /product="GTPase ArgK"
                     /protein_id="X:BOBDODFL_00265"
                     /db_xref="COG:COG1703"
                     /translation="MSSGEQNGIPPLNEIRQRLGRVNRTLPSAEEFIKGILSGDRMML
                     ARAITLVESTRTDHKELAEKIINSCLPHSGKSIRIGITGIPGVGKSTFIESFGMYLIS
                     QGKKLAVLTIDPSSQISGGSILGDKTRMSELSKNESAFIRPSPSGDSLGGVARKTRET
                     IYLCEAAGFDTILVETVGVGQSETAVHSMVDLFLLLLIAGAGDELQGIKRGIMEMADL
                     FAITKADGDNKVRAERTRIETQSAIHFFPKQESSWIPKVLTCSSLSGEGIGEIWNQIL
                     EYEKVLKLNGHFEIRRTNQSKYWLEETVSENLMGDFYTKMKDLYLDMESKVSEHKISS
                     FQAAEKLIFEYRKRILK"
     gene            326497..326874
                     /locus_tag="BOBDODFL_00266"
     CDS             326497..326874
                     /locus_tag="BOBDODFL_00266"
                     /inference="ab initio prediction:Prodigal:002006"
                     /codon_start=1
                     /transl_table=11
                     /product="hypothetical protein"
                     /protein_id="X:BOBDODFL_00266"
                     /translation="MKIFQILFIFFASLILFHCATSSAGMATSNIPIADRKYKVISPV
                     EGHKTWNTFDIAIVGLPLSEPPIDKLVTSMLTEKEADALINIRYWTDKYILLFITINR
                     LHINAEAIKFEDQPNDQSGKKRK"
     gene            326846..327115
                     /locus_tag="BOBDODFL_00267"
     CDS             326846..327115
                     /locus_tag="BOBDODFL_00267"
                     /inference="ab initio prediction:Prodigal:002006"
                     /codon_start=1
                     /transl_table=11
                     /product="hypothetical protein"
                     /protein_id="X:BOBDODFL_00267"
                     /translation="MIKAAKKENNKVAFFLLQKARGAIIKFASYLDREIKLLRTLQLF
                     VKFASSLTFSKFFLIMKSCFLQVEFLWELPRKFLLLNTLNLWARP"
     gene            327055..327720
                     /locus_tag="BOBDODFL_00268"
     CDS             327055..327720
                     /locus_tag="BOBDODFL_00268"
                     /inference="ab initio prediction:Prodigal:002006"
                     /codon_start=1
                     /transl_table=11
                     /product="hypothetical protein"
                     /protein_id="X:BOBDODFL_00268"
                     /translation="MGTPTKISSFKYFKFMGKAMIQPLVAIKYHSLHYYSLLLHFLVI
                     LFFSVFGNCMGGTLFEPGGRVRAPALYDSATIIRTSGYDILEESEGESSTFFILGIIP
                     ITNPISIDYALSQAVQKVPGGRSIVNIKVWHETHVMFPLGTVSVLKVKGKVIGNKEES
                     ERLRLEEQLKKETETTTKSNFQTQHEKQDSNPSSGGISVSGEKRSSDFSSSGISVGGK
                     KKD"
     gene            327722..328171
                     /locus_tag="BOBDODFL_00269"
     CDS             327722..328171
                     /locus_tag="BOBDODFL_00269"
                     /inference="ab initio prediction:Prodigal:002006"
                     /codon_start=1
                     /transl_table=11
                     /product="hypothetical protein"
                     /protein_id="X:BOBDODFL_00269"
                     /translation="MLKYSLELIPKPKKESNLNKAADFSQIDFLQKRKRFQKILFGFV
                     FILVTFSQNCVRPEVVSASDSQSQIYAAANYLSNKCGNPIPVPMPIVVDDIQQRNLDL
                     CTIAITRSECPFISYPFACVLIYVEEPIGEIPWYLDFQEVFVKTKIQ"
     gene            328180..330840
                     /locus_tag="BOBDODFL_00270"
     CDS             328180..330840
                     /locus_tag="BOBDODFL_00270"
                     /inference="ab initio prediction:Prodigal:002006"
                     /codon_start=1
                     /transl_table=11
                     /product="hypothetical protein"
                     /protein_id="X:BOBDODFL_00270"
                     /translation="MKNIRNILIILFIQPTKKFIKSETLNILQFNKLFPPGRNEPSLM
                     LLKRISFLFFIFITTPIFAEVSFRARVFSRSKSLGDANVSVRISETKKFYQTDSEGYF
                     QAVVPSSGTYTFRILRDVGFQEIRQEIGEGEALVILYTDESTKSSESIPKGTINVTGE
                     KEKQLMSRTKLRFEEIKRMPGTFGEPLRSIETIPGVVPVAAFGGGANNYSFRGADPNT
                     NLYLYDDLPILYPFHFDGLTATINGNLIKSMDVYTGVLPANFNNALGGVIEIESPDKV
                     ERSSGNFLTSLWAASANYQTTFANGKGYILGAVKVGYIDKTFETLGTLAGGSLLPEGV
                     RLPRYTDSQVKMVYNFNDEHQISFYSLTAKDDFALDPPAKRQNDPTKDELAGFAGGNL
                     SAGQGYRTQAFRYTWRPSEKFNNRITLISYDPFVDFNVSFGSIKAKQRGSGAYNGVRQ
                     DASWEPNKHFTLEFGSELRFLNYKTTGSTIQQTDPNNPDPNPYDTTSPDFKTVPDTNR
                     VQSKYYNAYTTMKIKFGGLLIEPGARYDYIPYIKNGALGPKAQISYKFEQGILKGTTV
                     FGGAGNHFNFPLDTRFSEQSGNPHLKFQKAFKYGGGIDHQVTSEWQIKGEVFKQEFSN
                     LIVTDPYITEAIGTNPDQYGRITQPYILNKPLSYSNNGTGHSRGYELVIRKTAAPGKR
                     DWFGWISYTWSQTFRNPNIYKPDAIMTQVATGSEQRLVAQTFPNSKETLYDYDRTHII
                     NLIFGWRFSQDWQFGARWSYMTSTPITPIVGDDGGKFSNPANNQTIWIPVSGNNPYLA
                     EYTNSKRLKDYHRFDIRIDKFLNYEWGYVNTFLEIINVYMRENVSGENFDVTRPYSAT
                     NPKPNPTFGTLTLPGGAIIPFFNMGIEVKF"
     gene            330840..331355
                     /locus_tag="BOBDODFL_00271"
     CDS             330840..331355
                     /locus_tag="BOBDODFL_00271"
                     /inference="ab initio prediction:Prodigal:002006"
                     /codon_start=1
                     /transl_table=11
                     /product="hypothetical protein"
                     /protein_id="X:BOBDODFL_00271"
                     /translation="MKKNPFETIKRRIQNFAFTLISLHLILNCNLPNEDDGFNRNNEK
                     RVILQYLLLPPTDPVRSCIDALQAAQICLNQAPDLPTPLSEEMIVSLFSGENSSLETY
                     QSYCDALIHSPTLAKYTSRVQACVMDCNRSYWVNKNSAGTCGEDGGSQIMGLSTGTFG
                     CTKTCASVSGP"
     gene            331434..332048
                     /gene="tolQ_2"
                     /locus_tag="BOBDODFL_00272"
     CDS             331434..332048
                     /gene="tolQ_2"
                     /locus_tag="BOBDODFL_00272"
                     /inference="ab initio prediction:Prodigal:002006"
                     /inference="protein motif:HAMAP:MF_02202"
                     /codon_start=1
                     /transl_table=11
                     /product="Tol-Pal system protein TolQ"
                     /protein_id="X:BOBDODFL_00272"
                     /translation="MTMFLVEYGETFIFVVMLVASIVALAVGTERILIFRRNLKNTEA
                     ILPVLTSEIRKGDFSAVKSIASENHGNIYAKFSQFSAEHYEVGHEALSELQEGKIIGE
                     RIELENHLPILNTLGNNAPFIGLLGTVLGVIKAFYGLGTLGSTGAEFVMRSISTALLA
                     TAAGLGVAIPVVMANNYFTRKLKVIQANLEILSKEFLASLSRKK"
     gene            332137..332541
                     /gene="exbD_1"
                     /locus_tag="BOBDODFL_00273"
     CDS             332137..332541
                     /gene="exbD_1"
                     /locus_tag="BOBDODFL_00273"
                     /inference="ab initio prediction:Prodigal:002006"
                     /inference="similar to AA sequence:UniProtKB:P0ABV2"
                     /codon_start=1
                     /transl_table=11
                     /product="Biopolymer transport protein ExbD"
                     /protein_id="X:BOBDODFL_00273"
                     /db_xref="COG:COG0848"
                     /translation="MAGSAPSGDGEEIGNINITPMVDVILVLLVIFMVTANFLKKESI
                     NINLPKVAAADPNVAQSVQVALTKDGKILLEGSDISIERLKAHLERDSKIRPNMRLTL
                     SADSSLPYGQIAETMGVIRKAGVTKIALSVKR"
     gene            332563..333201
                     /locus_tag="BOBDODFL_00274"
     CDS             332563..333201
                     /locus_tag="BOBDODFL_00274"
                     /inference="ab initio prediction:Prodigal:002006"
                     /codon_start=1
                     /transl_table=11
                     /product="hypothetical protein"
                     /protein_id="X:BOBDODFL_00274"
                     /translation="MVVNIPEIKQRILKFGLFRFCLIVSFILHSLTIGTYFIATYLPE
                     EEISSEDLDTNVEVDLEEIPPELIGGTTSPAPVEKQEWVEGSNQNAEDPIDEDLNPNA
                     LSGNGTDKDGYLFSYNGDKTPTPIIDFDLRDFFPAQAKSAGIVSKQVVVVVQIDEHGN
                     LQGAKIASGKAGFGFDEAALKIVKLARWSPGYVQGRPTKMSHRVPISFNLED"
     gene            334374..335168
                     /locus_tag="BOBDODFL_00275"
     CDS             334374..335168
                     /locus_tag="BOBDODFL_00275"
                     /inference="ab initio prediction:Prodigal:002006"
                     /codon_start=1
                     /transl_table=11
                     /product="hypothetical protein"
                     /protein_id="X:BOBDODFL_00275"
                     /translation="MKFEKNKIYDGIFLSDVHYLLNKKIKSHKHKELFQFLDHLNQRN
                     VRFKNVYLVGDIIENWFFSASRRLKRSKKKFNKLFDRLDNLSAFGGNKIYIVGNHDST
                     SYLMNLPPKIQKYLKERNWNICEKTENDLLIAVHGHQGQYNRFTWIGSIFLLRFLHTI
                     ALLIPNLFRFSEAFYQKHLNRQDPNTPEEILGYYKRLSKITHQGNRVLISGHTHDFLC
                     VPHLKIINTGDWVKSNSFVIQDGSRFIGAKMNKRGEFSKEFVYKHK"
     gene            335243..336832
                     /locus_tag="BOBDODFL_00276"
     CDS             335243..336832
                     /locus_tag="BOBDODFL_00276"
                     /inference="ab initio prediction:Prodigal:002006"
                     /codon_start=1
                     /transl_table=11
                     /product="hypothetical protein"
                     /protein_id="X:BOBDODFL_00276"
                     /translation="MILQFISEHPWYSLFYTIGTYLFFALLHDIFQRRHAIKHNFPLV
                     GRIRYIFETIGPELRQYWVANDREEMPFNRAERSWVYATAKKQNNNFGFGTTELLYEA
                     GYPIIKHSAFPFPESKVKHLKNDTSMIPCLKVIGEFHNRKKPFRPPSVVNISAMSYGS
                     LGKNAVSALNKGAMMAHCYQNTGEGGISPYHKLGGDIVWQIGTGYFGARDEKGNFSLE
                     VFGQKIQENPQIRMIEIKLSQGAKPGKGGILPGKKVTKQIASIRGVPIGKDCVSPNAH
                     SEFGNVNELIDFIERLHFASGLPVGIKSAIGEIHFWNELAERMKETNKGPDFITIDGG
                     EGGTGAAPLAFADHVSLPFKVGFARVYQIFQKEKLSERMAWIGSGKLGFPDRAIVAFA
                     MGCDLINVAREAMMSIGCIQAQRCHTDHCPAGVATQNRWLQAGLDIELKAERNANYIK
                     GLRKEVLSVTHAAGYEHPLQFRGSDIEISAGLNIFKTLETILGYERDHVHFTKMLDYT
                     DHTYLEEYMQGTTKQEHPKTV"
     gene            337168..337896
                     /locus_tag="BOBDODFL_00277"
     CDS             337168..337896
                     /locus_tag="BOBDODFL_00277"
                     /inference="ab initio prediction:Prodigal:002006"
                     /codon_start=1
                     /transl_table=11
                     /product="hypothetical protein"
                     /protein_id="X:BOBDODFL_00277"
                     /translation="MSKFSFSFTNTIEEARDVLIKPTFYFKNLSKTPEESLISLYLRC
                     LVYMGFLYIVAVLGMTLFTPKEFLNPPLTLLFLEMPLAYLISSIIVFPILGFIYMFFS
                     WICGGNTNWKKNFRASTAIFSTFWAALFFQSFGGYVHLYLGLGIGIVFTAYIPFLFYL
                     ALTCYLQAPIKRTAAILSGFVLILLYLQYSKMDLYVKNHKVIEGINSYKPIIKEEQSQ
                     IEPETEAVEGIIQKAMEKAKNTKE"
     gene            337902..338333
                     /locus_tag="BOBDODFL_00278"
     CDS             337902..338333
                     /locus_tag="BOBDODFL_00278"
                     /inference="ab initio prediction:Prodigal:002006"
                     /codon_start=1
                     /transl_table=11
                     /product="hypothetical protein"
                     /protein_id="X:BOBDODFL_00278"
                     /translation="MARIQLELPNQFIWSVDLDVRIYDVNFADHLAHDRVISLLHEAR
                     ARFFLEHNYNELNVEGLGIIMTDIAVVYKAEAFFRDKVRVEITAGDFNPKGCDIFYRM
                     THADGPANGRVICEAKTGIVFMDYTTRKLGALPNGFRKIFP"
     gene            338467..338898
                     /locus_tag="BOBDODFL_00279"
     CDS             338467..338898
                     /locus_tag="BOBDODFL_00279"
                     /inference="ab initio prediction:Prodigal:002006"
                     /codon_start=1
                     /transl_table=11
                     /product="hypothetical protein"
                     /protein_id="X:BOBDODFL_00279"
                     /translation="MLGAFGESPIHQKSSEKTGLLAILEGFSMKRTELERRERDLRKA
                     EKKVQLQEKRLASGKGNSVGVYIDELSALFRYDATEIFNTGDDIAVLELLEDIQANLP
                     AKQWENVLRKAIKKTGVQEKEKAYNELKELMNEETEEEIEV"
     gene            339126..341669
                     /gene="sasA_1"
                     /locus_tag="BOBDODFL_00280"
     CDS             339126..341669
                     /gene="sasA_1"
                     /locus_tag="BOBDODFL_00280"
                     /EC_number="2.7.-.-"
                     /inference="ab initio prediction:Prodigal:002006"
                     /inference="protein motif:HAMAP:MF_01837"
                     /codon_start=1
                     /transl_table=11
                     /product="Adaptive-response sensory-kinase SasA"
                     /protein_id="X:BOBDODFL_00280"
                     /translation="MNLPPLHENMELVWSAFAFYSGFSFIVFGINSLIAYKNRRVQGS
                     KEFLLVVTGLALYSFGSFFEIVSRNEKWILFWDDFQFIGRDITIIGISFLILRLTFVY
                     RLSLIFFILLFPISNEFVIWSGYKSELIRKNIQFLANTSWKVLTYDFGPWMKFSVSYY
                     LLIQTIVITILIWKFLTFNGFKRAQMFMLLIGILFPFLGGLMTVTGLFPFINPHLDVF
                     PITGCITSLVWAYGIFYFKMMDLIPVARDKVFNLIQDGILILDKNNLILDYNEASVAL
                     FLNRLNFTGVTLKEIYPELDYLIEKYKLKEIDSIPDLRLFMNGELRYYEVILKNFSNR
                     STPSDFWILTLRNITERKLGEVRAIEEKNFLNMILDSTRVLFLALDREGRILRFNKAC
                     ENAFGYRFKEVHGHTFWEIFVEPRKREFVKKKYFKMIRSNFIPKAQEQWISKFKERKV
                     ILWENREIKDDHSNTNYIISAGADLTDVYNAENEIANLKSANEEITKKNQMIEDQKKE
                     LEKIIETLKKTQAQLVQTAKLADLGQLVSGIAHEINNPLGAIQASNQNIQYYTKSFRE
                     KSKDYFQLLRKLSEKIRNQIIDIIEIAGQHSDLILGIERRKRIKEIRANLEDLGFVSA
                     PNELCEAAFECGLYGKEKEYIDLLKHKEAVSILELITNLLGPERNSQTIQTAVERSSK
                     ILYALKSFAHFDNNSVLEDSNLRENVETVLTLYQNLFRHGVELSVEFEDLPPVPIYRD
                     DLLHLWTNLIMNAVQAMTYSGKLKIQGYKEDNFAVILVEDSGPGIPESIRDKIFNPFF
                     TTKPPGEGSGLGLDICLKVVEKHNGTISFDSTPGRTVFKVGIPLKNNNT"
     gene            complement(341673..342371)
                     /locus_tag="BOBDODFL_00281"
     CDS             complement(341673..342371)
                     /locus_tag="BOBDODFL_00281"
                     /inference="ab initio prediction:Prodigal:002006"
                     /codon_start=1
                     /transl_table=11
                     /product="hypothetical protein"
                     /protein_id="X:BOBDODFL_00281"
                     /translation="MSSEQENKLILVAGAGSGIGKSVLENLNLLNQAAIGVSRTGVVW
                     KTSEGFQSGKNFQCNLSRQSEVLEFVEVLKKQVSYLGGVYFTFGSGLFKSIEQIALEE
                     WNAHFVLNLNSLFLLTKEILPLLRSGSFLCYLSSTAGYQGFPNSTAYCASRHAIAGFA
                     KALREELKSKGIRVITVYPGAVYTDIWKGREGFDQDDMIPVDDFGKWLATLSILPDVV
                     YPDEIRLLPRKGIL"
     gene            complement(342384..343133)
                     /gene="mtnB"
                     /locus_tag="BOBDODFL_00282"
     CDS             complement(342384..343133)
                     /gene="mtnB"
                     /locus_tag="BOBDODFL_00282"
                     /EC_number="4.2.1.109"
                     /inference="ab initio prediction:Prodigal:002006"
                     /inference="similar to AA sequence:UniProtKB:O31668"
                     /codon_start=1
                     /transl_table=11
                     /product="Methylthioribulose-1-phosphate dehydratase"
                     /protein_id="X:BOBDODFL_00282"
                     /db_xref="COG:COG0235"
                     /translation="MSVKKQLERLSKLGAYYHKNGWMPGTAGNLSIRIPEESGFWVSG
                     SGLDKNLLNKRNFLYVDLESGKPVDSKNVKATKGLKPSAETSIHRAVYRALDGVGCGL
                     HVHTLESNLICANTSKNEPIVLFELPAIEILKAYGIWEENPKVYVPIIYNFPNVQDIS
                     DCLEKYLKEYRPHVPFCIIEKHGITVWGKDAVQANRNLEATDFILKYMTSWKSFSYSG
                     EPRKLSVSDVLEQDRREIFSVEFPVYPATFY"
     gene            complement(343135..343668)
                     /gene="mtnD"
                     /locus_tag="BOBDODFL_00283"
     CDS             complement(343135..343668)
                     /gene="mtnD"
                     /locus_tag="BOBDODFL_00283"
                     /EC_number="1.13.11.54"
                     /inference="ab initio prediction:Prodigal:002006"
                     /inference="similar to AA sequence:UniProtKB:Q81MI9"
                     /codon_start=1
                     /transl_table=11
                     /product="Acireductone dioxygenase"
                     /protein_id="X:BOBDODFL_00283"
                     /db_xref="COG:COG1791"
                     /translation="MATIVRQNGLTPIQETNEVKSFLKERGIDYDHWKVPHNASNLTD
                     KEVLVDTEKEELLKKLDDRFETLKAKEGYQSRDLIVLHPNVSGLNEMLAKFDKVHYHT
                     DEEVRYIVDGSGVFGFALKDEKFLVHVYKDDFISVPRNTNHWFYLDDKKRIKAVRYFQ
                     DMSGWVPNYVEETNSLD"
     gene            complement(343691..344257)
                     /gene="efp"
                     /locus_tag="BOBDODFL_00284"
     CDS             complement(343691..344257)
                     /gene="efp"
                     /locus_tag="BOBDODFL_00284"
                     /inference="ab initio prediction:Prodigal:002006"
                     /inference="similar to AA sequence:UniProtKB:A0QWR4"
                     /codon_start=1
                     /transl_table=11
                     /product="Elongation factor P"
                     /protein_id="X:BOBDODFL_00284"
                     /db_xref="COG:COG0231"
                     /translation="MTLGITEVKKGMVLKVEGDLYSVVKTEFVNPGKGSAFIRTKLKN
                     LTRNSSIERTFKAAEKLESVELEKRNMTICYTEGDDIIFMDSNDFEQMPVSKEYVEDI
                     LPFLKEETPMEVTFYEGKPIGVIPPNFSILEVTYAEEGLKGDTSGTAQKRITVETGGE
                     INVPIFVKQGDVIKIDLRDLTYVERVSK"
     gene            346115..346921
                     /gene="pstS"
                     /locus_tag="BOBDODFL_00285"
     CDS             346115..346921
                     /gene="pstS"
                     /locus_tag="BOBDODFL_00285"
                     /inference="ab initio prediction:Prodigal:002006"
                     /inference="similar to AA sequence:UniProtKB:O51233"
                     /codon_start=1
                     /transl_table=11
                     /product="Phosphate-binding protein PstS"
                     /protein_id="X:BOBDODFL_00285"
                     /db_xref="COG:COG0226"
                     /translation="MKLKFIILVAIILIGNCKPKETITVTGSETMHVMLQMIGLEYTR
                     KKSGIQVVVQGGGSIEGIEKLFQGKTDIAAASRPLTETELKEFDSKGKFESLTIAYDG
                     IAIIVHPSNPIRKISLEIASKIFSGEISDWSKIGGKPGKIDVIIRNDKSGTASYFETH
                     VLKQKDLGSKNFETRKNVIYSKMAKIVSDNDSMAAEIDSNPNAIGFMGMGSALFENKG
                     RVRALEYSLSGKDPFVVPSIENVYNRKYELSRGLYLFYLSDHGQKIESGS"
     gene            346982..348079
                     /gene="kamA_1"
                     /locus_tag="BOBDODFL_00286"
     CDS             346982..348079
                     /gene="kamA_1"
                     /locus_tag="BOBDODFL_00286"
                     /EC_number="5.4.3.2"
                     /inference="ab initio prediction:Prodigal:002006"
                     /inference="similar to AA sequence:UniProtKB:Q9XBQ8"
                     /codon_start=1
                     /transl_table=11
                     /product="L-lysine 2,3-aminomutase"
                     /protein_id="X:BOBDODFL_00286"
                     /translation="MSTFSSSLETTSKWLNWKWQIQNRIKTRTHLSEFLELSEKEILS
                     FEACSQFFEFSVTPYYLGLADPKDPNCPIRLQIVPHQEELIRNGFEKQDPLSEETFMP
                     VKGVTHRYPDRVLWYLSHVCAVYCRFCTRKRKVSKSSHTPGQEDWDQALDYFWSHKEI
                     KEVILSGGDPLNLSDDKLDYLLKELKSIPHINQVRIHSRYPVTLPMRIDSSLCAVLKR
                     HFPIYIVTHFNHPKEITPLVRERISLLIQEGNTMVLNQGVLLKGINDSAETLKELFYG
                     LTAIGIKPYYLHQCDEVWGSGSFRVEIEKGVEIMKQIRGRISGLSVPLYVVDLTGGGG
                     KVPLPTSYLAEKTDHSYIFRNYQDELYEISY"
     gene            348063..348692
                     /locus_tag="BOBDODFL_00287"
     CDS             348063..348692
                     /locus_tag="BOBDODFL_00287"
                     /inference="ab initio prediction:Prodigal:002006"
                     /codon_start=1
                     /transl_table=11
                     /product="hypothetical protein"
                     /protein_id="X:BOBDODFL_00287"
                     /translation="MKLVIKRNQFYCVFQDAKILSPFLLYSKEIYFLFFKRLISSFLL
                     FGFLFVCKTPESQGASSSIETPRYLRLNYDVVYDTSEGIILHETGKLFARGLFYDFTI
                     RSSENQFGRIKASSYTEDNQIDFKHILTAEELNSLQNKQYQYFSMPNDSRASVLTGTH
                     NESCYIRWEWQKESFIFVFETDFKNDSGKNPVLLGKEFHENIRKGLRIF"
     gene            348747..348953
                     /locus_tag="BOBDODFL_00288"
     CDS             348747..348953
                     /locus_tag="BOBDODFL_00288"
                     /inference="ab initio prediction:Prodigal:002006"
                     /codon_start=1
                     /transl_table=11
                     /product="hypothetical protein"
                     /protein_id="X:BOBDODFL_00288"
                     /translation="MWLKLGDSEIINLDYISTIKKNQSSNSIEIIYNDLNHIKSLPFR
                     SPTERDKAYEAILENLSRMKLFFE"
     gene            348964..349719
                     /locus_tag="BOBDODFL_00289"
     CDS             348964..349719
                     /locus_tag="BOBDODFL_00289"
                     /inference="ab initio prediction:Prodigal:002006"
                     /codon_start=1
                     /transl_table=11
                     /product="hypothetical protein"
                     /protein_id="X:BOBDODFL_00289"
                     /translation="MESIKQNLQTVFSLKPFEILFYGSRQRGDFKDSSDFNFFLLADP
                     SDQLKSTFLREINAILSPLEEIAPVQLVTADIDSFLARLRVFEPSAAHLCELGEPFFG
                     KTSFPLLTREWAKLKTQTIDSITGVKHLKKRYRFYKSISPRNTKEEILRMERLIALYL
                     QSWVFKEIEDLSWIEIVYADVPTRLIAMIRRLYYKEADENILEILNLYEEILKLKTEI
                     RNHQNPFSAERFQNLKDTIRFEEKEIKILKLNY"
ORIGIN      
        1 tttgtaaaat cgaaatttgt aagagtttcc atatttcttt ttatttttca gttgtaaaat
       61 aaatttttca gaaacaccaa attcaaactt ttatgatcta ttcaaaaaga atggctaaaa
      121 gaatgtaacg aacaattcgt aaagtaaaca caatacttac aaataaccat aatctttgtc
      181 taaaaaaacc ggaaagaatg gtgataggat cacctacaac gggtaaaaag gataataata
      241 aaaccggcca accaaaaatt tttatttttt gatacagact ttgaaacgtt gatgaagatt
      301 ccagcttttt atgaacaaga gtttccgaac tataaccaag aaaataattc acgatacaag
      361 cggtacaatt tccaaatgaa gcccaaacaa ctgcctcata agtagggagt cctgaaacaa
      421 gtgcaagaac caaagcagct tcggagctaa acggaagaat ggtcgccgac acaaaagaga
      481 cgaacgcaag accaacacct ccatacatgg caatcagttc agaaaaaatt ctccaaatat
      541 ttccttcaaa ctccaaaaca actatccttt caacttacag ttgaatattt cgtaatttac
      601 caactctttg atttgaatca aaattctatc gacagatact tgtacagaag aataaaaacc
      661 aaatatatca tctacagtag tttttattga atacgaattc aaaagtctgt tcttaaaaat
      721 ttaactgtga acaagaacat aagtttaggt tcgtaaatac tttcaattgt taaataccta
      781 atttaaaaac gttcaatgtt ttggaaccaa tattgtcttt ttagaagacg atagagatta
      841 acttggctta atcaagttac gactcaaaac tataaaatag aattattgaa aaattctata
      901 gcggcgatta acaaactgct tcaatcgacc atttcatgaa acagaaacaa gatagagaat
      961 taatttttca acaactctaa tactaaaatc tctgctttta aacggaattt gtttcaaacc
     1021 tacagtattc tactattgta tagggtttag caaacggcca attttcataa aaaacactta
     1081 aacagtttct taaaattcac ttttagtttt caaaaatcta cttactacaa aatcaaaata
     1141 taatctgaaa attttgaatt ttaaatttcg tatcttataa gcctaaaaat aaaatactta
     1201 tcttagaaat ctgagctgaa tgaataaaaa aaatagatca tactataaag tgaatcctat
     1261 ttttcgaact cttccagctt taataaatag acaattaaac aaagttatgt ataagtattt
     1321 tatttttata gccctacttt ttttcagttt ttgtataaag tcccccgccg ttcttgatcc
     1381 gccctacttt atattacagt atttgcaaaa tgtaaattct actgaaaatc agggaaataa
     1441 ctctaataac aataactccc aatgccctgc tcctgctggt ccttttaatc caggggcaat
     1501 ctttgatact ggccaaactc tttgttggaa tggagctgga accgttcaaa cttgtgcact
     1561 gtggctgcca ggcgctgatg gagattttaa taatgttcca aatgctcgca gttttgtagg
     1621 accgacccaa cactgtaaat ttacttccga ttatactata ttcgatcctc tgcatggact
     1681 tacttggaag gcttgtgcac aaggccagac tggttcagac tgttctggta gtgttgcggc
     1741 tccaattaac tgggcaaatg cgaatgcagg actttctgga agttgtaccg agttgaatac
     1801 tctcaacagt ggagaaggat atgctggcag aaccaattgg agaatcccta cagtaagaga
     1861 actagcatct atcgttcact acacaaacaa tcctcatatt gagaatgctt tttttccttc
     1921 taggacattt accggaaggc cttatatgac tagcacaata gatgctaggg cagcaggcaa
     1981 caattgggcg atagactttt cagttgcacc acctatggac gtaaggattc ttagcacagc
     2041 acaagcaacc tctatttatt tgcgttgtgt ttccggaaac gcgatgcctg caacttcttt
     2101 tgtagatcaa ggagatggga caattcgaga cctaaatact ggacttcttt gggctcaatg
     2161 ttcagaagga cagggaggag taggatgtat gtttggcggt atagggagct tagattggaa
     2221 tcaggcgcgt ggtaactgca atggtaaagt tttagtgccg ggaagagttt ggaggttacc
     2281 gaatataaac gaacttttaa gtatcataga ttatagtgac cctaatccga ttttgcccac
     2341 aatcgatact actttttttc caaacacacc caatccttca ggatattgga cctctactac
     2401 atatgatagc aataaaagtt tagctatagc tgtcgctttt ggaaatggta tagttgctac
     2461 atcagataag tctggtaatc tgtatgcccg ttgtgtaact accttctgat cttgctattg
     2521 tttataagtt aacgtgaatt tagcctaaag aagttaaaag ttggaaattg tctttagatc
     2581 ttaaattcaa agaagggttt tttggaaaaa aggaaaatac aacttaactg cttaatagat
     2641 taacggccca attaaaagct tttccttaaa catctgaaga aatcatataa tagatcggta
     2701 attttagaac agactctaat tttaaaaact tttgaagaat attataatcc aataaaatga
     2761 gtctgcatca tcttatgaat cttttcggct tcttggcctg cacgtgctgc aaaatccgat
     2821 ccgttagatg caaaatgaat tcccctcgaa gaattaatca acgagttacg tccacatact
     2881 ggtaaaagat tttctagttt tgcaccctga gcgccaaaac caggtattaa aaagatccga
     2941 ttcgggtttt gtgttcgaag tgtttccaat tcggaaggac tggttgcacc tacaacaaat
     3001 cctaaatttg agatagcgac caagttagct acgtaaacaa cctcttcgta aagagtacgt
     3061 cccgtttcgg aaaatctttt tttttgaaat tgagccgagt caggattaga agttaaacaa
     3121 agccaaaata taagataatc ttgatattct aaaaaagggc gaatcgaatc caaacccata
     3181 taaggagaaa gtgtcaggct atccacctgc aaatctccaa aataatattt cgcgtattgt
     3241 ctcgcagtat tgtctagatc ccctcgtttg acgtcagcta cgatcggaat ctgagggtaa
     3301 ttacttttga gatgtccaat tactttttcg aactgtctga ttccggaaga gccaaatact
     3361 tcaaaaaacg cgatattcgg tttgtacgca actgcgtagg aagcggttgc atctataatt
     3421 tccttgcaaa actgtacaag tggctctgga cttcgtttaa caatttcggg gagtttgtca
     3481 aagtcagggt ccaatccaac acaaagaaga gactttaaag attggcttcg ggttaggaat
     3541 ttactttgga aattcatttt ccctcccaaa tacagaaatt ttattttcga acgatatgtt
     3601 tctgcgcaaa ttgtggaagt acaaacgccg ctttgtgcat ttctgcagaa taatacttta
     3661 atccctgcgg aactctttgg ggatcaggaa ctacagtgta cggatcagga cctttggaac
     3721 agtaggtaaa tccaatgatc ccagaaggat aggtcggaac tactgtgtag tagtaaccac
     3781 aatgtttaaa aatctctgga ataaaattaa atagttcgcg aataatcgac ccgtgatagt
     3841 aaaagctttc cccttgagtc gtgcaaattc cgccttcttt taaacagtta gccatagttt
     3901 catagaatgg tcttttaaaa agaacctctg caggaccaac cggatcagaa gaatctacca
     3961 tgatacaatc gaaataattc tgataatctt ttacgtattt agccccgtct tcataggcgt
     4021 gttttacgcg aggatccttc atcgcgtttg cgatttcagg aaaatactcg taacatacat
     4081 cgattacacc cttatcaatt tcacaaagat gaacttcttt taccgaaggg tgtttgagaa
     4141 cctcgcgaac cgttcctccg tccccacctc caatcaccaa aaccttttcc ggatttggat
     4201 gactcatcat aggaacatga acgatcatct catgatacgc aaattcatcc gcttcggtca
     4261 tcatgactac tccatctaga gtgaacattc ttccgaaacc aacagattcg aatacgtcta
     4321 ttttttgaaa aggagtggtc cttgaatgca ggaactcctt taccttgatt ttaagcgcac
     4381 gtccgttttt aagttctaat gcttcgtcta accaaagttc catcaacttt ccttagaaac
     4441 ggttagtcac ggtgagtctc atggcatcac cttgaaaaaa tttacgggta aactcagcag
     4501 ctacctttgg atcataacac ttacaagaga aaatatctat ataagaagta ttcgtctcat
     4561 tcgcaaaatg agccgaaata caagacgttt caattaactg aaacatcgaa tatcctgcga
     4621 ctctttcatc ttctccgaaa tgaactacta cagtttcacc aaaacgtttc atctctataa
     4681 gatcgcaaag ttccaaaaca taacgtctga tcgcatctgc atcccgaatt aaagcaggat
     4741 tacaagattc aagatcaatc gaagtcaaaa gtccccaagc cccttctaca aaagcaggat
     4801 gcactttcaa ttcttcgttg gaatctatct gagattggat ataggtcgga aaatgtttat
     4861 aaaatcgagt acgaaaagcg tctgaattct ttccttttga aagcgcaagc tccggagaat
     4921 gcatcgcagg atgaaaagaa atctcttctc ctgcagcaat gtctcttagt gccaccaaag
     4981 taatatctcc ctggtaacca caattcgcat cctctttttg tcgaatcaga tggatcgaat
     5041 cgataccatc atcgtgcaaa ggagaaacta aataaaagtc tcgattgaca cgatgcggag
     5101 tagacaaccc agaaaggcca gccagttcat ctttatgaac cgccttacct ccccatacgg
     5161 ctacaacttc tccaacagga ataggttctc ttgtagagag atacgtttct cctgaatcgg
     5221 tagtttgaat ctcaagagaa tttctgagat aagaaaaacg ggtaactaat ttttgtgttt
     5281 ctctggtttt cagactcatc gtctttacct ctctaagttt ataaaataag ggtgctctcc
     5341 gcctaaaagc gaagaaatag atccgcttat cataattttg gatttatggg tggagacttt
     5401 aattcccaac tggcttgtga tgaaggtcta cgcctaagtt cagtacacca cgtttcattt
     5461 ccacaacgga aacgtttttc gagccaaatt tctcttttag ataatccagg gcagcctgat
     5521 tatcaatgag atccccacag gtaaatacgt ccacggcaca ataaccgtat tcgggccagg
     5581 tatgaatcgc aaaatgggat tcactaacaa caaccacgcc gctcactcca tacggactga
     5641 acctatgaaa aaccgactta atcgtcgtgg cacctgacag gtcaacggac tttaacatga
     5701 tgtcctcaac taattcgtgg ttgttaatgg tttcataatc gcattcataa aattcggcga
     5761 ttacatgttt tcccaatgcg ttcaactcct agacacctcc agaagaacat ttagattaag
     5821 aatcgagaat gattttcact atattttttg tcaactctga ctgtaaattt tattttattt
     5881 ttttggactt catttagatc tagaatccta caaaaagaag gaaaaaacct tctataagga
     5941 agtaatgcaa actacctttc ataagactaa aacgaatctt tgtgattggt tttacttcac
     6001 gtatcccaat gataaccttt aagagattct tatattcgct tcctcttgaa acacttttta
     6061 ttttattctt aaagatcttt tatagaaacc caatttgatt ctttttagtt tcaagtttca
     6121 tcttgttaaa acccatctca aaagaattca aggaaacctt ttcataattg catttcaggt
     6181 cgttagcctt gattacaatg aaattttggg agcaatcgcc ctgttttaac ggatcaaaac
     6241 cttggtgttt ttaactttga tatgatttta aaaattcaga tatggaattc ctatcttttt
     6301 ccaaagaatg tttatgtact tcttcaataa ccgcttcaat cgctgcgccc attaaaaaca
     6361 ctcccgactt cacttctaca tcgtaacttc tttcggattt gtcagggcct aactccttat
     6421 aaacggaaac cccgctgatc ttcagtatat tttcgtttcc tggaggagct aaagtgaact
     6481 cgtgagtatt ggtttctaaa ttgaatgttg aattttctaa taaagatgga tcggacaata
     6541 gtgttgcaag cacctttggc atggactctg caagttttac tttgcgtttt tgatagacta
     6601 agttaccttc ttttttctct tctataagtt ctacgttttt taattccgga aacttatcta
     6661 aatatttata tcgatcctct ctcgctttta acagattttg caacgggacg ggaaattgtt
     6721 gaactacctt atatttcatc cggacctctt gataagttct cgcacattcc ttccggaacg
     6781 ttttgttttt caatccagtt aataaaaaac tataggaaga atttgcaaga cattaattct
     6841 ggtagtagtt caatgaaaga tacctattct tcctggattg aaatttcgaa acgttctctg
     6901 agtaacaatt tagataactt tcgatccatt ttacgtccca actctacatt gaccgcaatt
     6961 ttaaaatcca acgcatacgg tcacggtatc gaacctatga ccagactttg tattgaagcg
     7021 gggatttcac gcatcggagt caactcaatc gaagaagcgc ttcttatccg taacatcgat
     7081 tctaaaattc caattttgat catgggagaa attcaaaatc cagaaaaaag aaaggacgtg
     7141 ttatctgatc ccaatttctg gatcgttttt tcaagaccgg aaacagctcg tatactttct
     7201 tcctttttac ccgctcctaa acttcatctc aaaattgata ccggtatggg tagactaggg
     7261 agtcacggag aaactttaaa acagacgtta agcgaattga agaacgtagg aattacactt
     7321 ggcggtatct gcacccattt tgctagtacg gaagacgtat tagaacataa atattctctt
     7381 atgcagactc aaaagttcga agaagcaatt tttcttgcta agtcctttgg ttataatcat
     7441 ttaatccgac atgcctgcgc ctcagcttct acgatgttgt ttccaaatgc tcattttgat
     7501 atggtacgaa tcggtatctc tttgtatggt ctttggccta gtattcagac cagactctct
     7561 ttaaacctta ctggaaataa aaactttcaa ctaaacccca ttctttcttg gaaatccaga
     7621 atcgttcata tccaatatca tcctgcagac agttatatcg gttacggctc cacatttcaa
     7681 acttcgtatc ctacaaaagt tgctatcgtt cctgttggtt attacgaagg tctggatcga
     7741 aaactttcta gcaacggtga tatgttggtt cttggtaaaa aagcccgaat tatcggtcgt
     7801 atttgtatga atatgactat gttagacgtt actcatattc ctggcgcgga agtaggtagt
     7861 attgttacga ttataggaca agacggagaa gaatctatca ccgcagacga tttagcagat
     7921 agaactcata ccattaacta cgaggtcatg accagaatca gcgaatctat tcctaggatt
     7981 gtagtagact agaaacgatt cctttcttag tttatcttgt attccaaaat tacaagggtt
     8041 gcatgcaaga gaactcagtt atcgacaaaa attcgggtac gactcaaatc gttcattcca
     8101 caaatactta taactggttg atcggtatag tatataaaac tacgggtatt ttttttgatt
     8161 ctatcgaaga atacttttct caaaacaatc atgataaaat tctacgagct ccctatccta
     8221 ccgtcattat gggaaatcac gttgaagaag gggatgttcc cgctctctca gtaatccata
     8281 gagtggttca acctaaaatt aaatttgcaa ttcccgcaag agaagacata cttaaaaaag
     8341 attttttagt taaagaattt aggcctaaag gtactttaaa actgatttta ggaatgattg
     8401 ataaaacaaa tctaattccg attttcttaa aatacatcgg atgtttcccc gtcaaacgtc
     8461 catttcgcga caacgctaga gaacttctaa aaagcggaga actcagaaac atggttgatc
     8521 aagaatggag ctctttaatc gagagagtct cttccggtag aaatcttttt ttatttccgg
     8581 aaggaaccta caaccatgac ggttatctga atcagatcaa aaaaggggtc tattttattc
     8641 gcacaaaaat taaagacgtt cattttattt cgttcaccct tacatacgat tatatctctg
     8701 caaaaaaaac acaactccac atcgcttacg gagaaaattt tgaaatcccc gaaaatataa
     8761 atagcgacga ggtaattagc atagtaaaag aaagattagg aaaaaattat gtagttactc
     8821 ccggcaatct tctttctatg attttaatgc gactgagtac cgaagctgcg atcggaaaag
     8881 aagtactttt taaacggtta caaaactttg ctacagaaat caaaaaaaga ggaaaagaaa
     8941 ttcacgtttc tggaaaatta ttttcttccc atttggaaga tacatttcaa aacattttaa
     9001 aaaaagggtt agaaagtaaa cttctaaaac tgaacggaaa tggagagatt cttggaaccg
     9061 aaaaactgat tcagcaggaa ggaaatgata ttagaaattt aaaaaaaaga aatatacttt
     9121 tgtatcattc aaatcagctt acttatcata aacctgagct ggataaaatt tttatttctt
     9181 taacttaaat caaggatacg aaattagaat gaatttttgg aagcggttat tttcctcaaa
     9241 aagagaatat cgatccgcgg caaaaatctg gatcgaagat cctgaaaaat tacagaaaag
     9301 tatccatcga atctttgacc tactctttga ttctactctc aaagaattaa tgcccgagaa
     9361 aattttcttc tctttagaat ccttaaatgg tattaaaatt ccagaagata agattaaaac
     9421 tatattaaaa gaaattaata ttacagaaac ttttcctttt cattctgctt cagatgttat
     9481 gagtttggaa actcaagaag cgattttaaa gttcgccact ggaaccgtag cagctccgtc
     9541 caaatttttt ctgatgaaaa ttttaaatca atctcccatt caagagatgt tttctttagg
     9601 tttagaaaaa atattattag aatttaataa aaaactcaat cctctggcga gcatgtttca
     9661 agccgctggc tttgaaaaac aaatctcagg ttttctttcc accctacttc caggttttac
     9721 cgaaaagatc gcagagttaa ttcacaattc ttccgaaagt gaaactggta aaatttttat
     9781 ttctaacacg ttgaaaattc tttttcagac cggcttttct gatttaggtc atttagaatc
     9841 ttccgacttt agaaaacatt tggaaaaact caaagaagcg atttctaaag atcctatttt
     9901 agaaaagaat ttggaaaaac tctacgaaag tttcagagac acaattctaa atgaatatag
     9961 aggagaaact ctaaaagaat ttttaggtta ttctgaaaaa gaatatattc tttttagaga
    10021 ttccgtttct aaaaccaccg ccgaaaatat tctcgccatt cataaacaaa aacctctgac
    10081 tgaactggtt gccggtcttt tagaggacgt acttggatga aaaaagtaat caatcaaatc
    10141 ggtaaggctt tagaatatct ggataaacta ggtactggta aatcctttca actatttcgt
    10201 tctttaggtt acgaaaagtt atactctctt tccgaaaaag tggatcataa gaatcttctt
    10261 tatatcagcc agaatttgga tgaacaaacg attatagaat ttttaaatcg tatcccagaa
    10321 gaaacattag ttgatcttat ttctaaagtt cctccggaag acattacgta ttttgcaaat
    10381 agtattccta tggacgatct tgtcttattg tccacctcga ttcctgctaa gtttattgcg
    10441 gaaatgtccc tgaaaaccgg taaagaatct gctaccgaac ttttaaaaaa tataggaaca
    10501 caaaaatcta tcgaattatt aaacgaagtt ggaattcaga acttcatcga actttctttg
    10561 aaagtcccta ccattgaatt gattcctatc gttcgagaat tgactcctaa acaatccggg
    10621 gcttgggttc gcaaaagagg aatcggagat attcccaaat tgatcaaagc gtttggtgtt
    10681 caaaacctct tagtcttttt aagaaccctt ggttttgaaa aaaacattca tatcatggac
    10741 gtgttaggtt tagaagaatt aatcgaactt gcatatacaa tttccggaat gaaacttcca
    10801 ggtttgtcca cgtccggaaa aaaacaaaaa aaagtttcta aaaaaattcc caaacaatca
    10861 caaaagaaaa cttcttcccc ttggaagaaa aatattagaa aattttaatt tttttgaaat
    10921 gtggaaactc caccctaatt taacgtgaat tcggcgttag acaatgagaa agaattttct
    10981 aaaagtggta gttcccacat tttgagcttg tcccaaactt caaaaaattt tacacgataa
    11041 ttccttagaa atttttaata aaatgcagta gttcctacag attaagtcgc atttgtgaat
    11101 tttcgaatag ttctaatgtt gttaaatttt cgtagtaatt cccacactgg acggttttag
    11161 aacaagctct tagtgtttac ggcaatttca agattttgta agagtcccca catccatttt
    11221 tcactgtaaa acgaaatttt aggaaacaga tttcttatat agaactcacg tccagcgcaa
    11281 aagcttcttc gttttataaa ccccgatttc tgtaaaaata aaatgtagga actctaacca
    11341 aaagcctctg ataatagata gggatctatt ttaagagact taatatgtgg gaactaccac
    11401 aaatttatgt tgtacagtta tattttaaaa aacgtaggaa ctcatacaaa gctcaatcac
    11461 gaaaaatgaa cgtttaaaat ccgtaatgtg acttaatatg taggaactct tacaaatcac
    11521 gattttacgg caaaactttg aaaacgtggg aactaccaca tttcacaatc aaagttcaag
    11581 aatagaattc tcttgtatca aacttacgtg tcagacagaa tagaaatttt tataaatatt
    11641 cgttagaacc aaaaacagtc tcaacctttt aacgttagaa aatttttaca aaatgcaaaa
    11701 tggttttaat ttttgtaatg atataaaacg ataatctcat ataaaaaaca gaatttctga
    11761 actcaaacct tctaaaaaga gaatcagaaa attaaaattc acaaattaaa accactaaac
    11821 aatgatttgg cgatattttg gttagatttt atttttaagg tatgtctaat ttctttttcg
    11881 ccaaaaccaa ttcttctcta cttttttgaa gagaaaccaa acgttcttct ataagtttta
    11941 aagaagaatc ctgatcattt ttacgtgaat cttgaaaaaa tttcatacta tattctaaaa
    12001 tctcaaccat atctttcgtc tttttaattt tagaatccag ataaaattcc atttcgggct
    12061 ttataacttc ccttccttcc aataatgcta ttcgaacttc cgatattctt tcttcgtctt
    12121 ttttacgttt gtcttcttgt gttttggtca actctctagg aatcaacgaa ttatccggaa
    12181 aacgatccgc aagtgatttt actctttgaa ttacttcttt tcgaattcta tctttttctt
    12241 cggaagacaa agtagaatat tcatttttcg gcgtatttgt cgaagaaata tttgtaacgg
    12301 gtaaatcttc cgattcagta aagttcaaaa aatttccgga ttcaaataaa gaatcctctc
    12361 ttctaattac tgtacttcga ctgagcccgt ttgacagact tacattttca gaagaatcat
    12421 ttttgagaat tttctcttct tccaagaaga acataaacac cacagaagaa cataagaaaa
    12481 ttaataaaat tgaatatagt attttcttgc tcatctataa attagaaaac tgtaaaggta
    12541 ataaaactct aaaattactt cctccattca ctctggattc taaagtaatt tctccattca
    12601 ttttgtggag aatggttcta gaaatcgaaa gccccaatcc cgtgcccccg actcttttgt
    12661 ttcgatcgtt tggaattcga aaaaatcttt cgaacacttt ttcgatatat ttaggatcga
    12721 ttcccactcc tgtgtccttg atattgattt ccaatttatc tccaccggta gatttcatca
    12781 ttttgatttc gatttttccc ttttctgtat atttgatcgc gtttacgaaa agattggtaa
    12841 tcacctgaga aaattcgaaa cgaatcccac gaaccttcag tcctttgatt agatcaagtt
    12901 ctacgaccaa acctttttct tttgcggaag gttcatttga atataatact tcctcaatca
    12961 ccaacgcagg atcaaagttt tcaatcaaac cagaattatc ttctccacga acttcctcaa
    13021 attttaaaag attttctatc aggtgattga gacgtttgat gttcttctca attacatcca
    13081 acataccact ttgatcttta gataaagaag tgttgatctc agttcttaga agttcaaagt
    13141 aaccttgtat gttcgtcata ggagaacgta gttcatgact gatattagaa ataaattcgt
    13201 gtttagcctg ttccgtttct ttcttttcag aatcatataa aatatgaacc tgatatatct
    13261 ttctggctct ttcaaacaaa gctgtgatac tcaaggaaac gtccatctca gacttatccc
    13321 tcagcttcat tcttgcttga tccacacgaa gcatcgtttc caaagattta gtcggagttg
    13381 accaatcccc catctctttg ataccaggaa acagatcttc caatttcaaa ttatgcacgt
    13441 tatctttact atagccagta agacttcgga aattataatt tcctgcaatc aacgttccgg
    13501 aaacagaatc cagtaaaact accggaatgg gagagaattc gaataaataa ttaaaacgat
    13561 catccgagaa ttgaagttct atatttcttt tatccatctc aagtccctgc atcatcaaaa
    13621 cgttttcaat tgcagaagat cgaacctctt gagctcgaat atcttgaaat aaaaaatcta
    13681 atatggaatt aatcccagtt ctgattgcag acgcagttcc tttgagaggt aatataggta
    13741 aacgtacccc ttttttagaa ttgtagatgt tcaaaaccaa attatgaata tctgaaacta
    13801 aatctcctaa ttctcttcga tctccagttc tttctaggat tcgattggat tcgtcttctc
    13861 tgcgaaagtg ttcttccatc agtacggtct tctttgcttt caaggcttcg ggatatgtag
    13921 gaattggatc tttagccgct aaatcaagag cctctaaaag aaccgacgga ggatccgtta
    13981 gatgttcaat agctctccaa tagatacttc ctaaatactc taactcttcg agtgttgcaa
    14041 ccggagaaag aatctctttc agatcctgag aaggttgttt ataaaaatag tgaagttgtt
    14101 ccaattccac tttgaaacca ggtacgtttt cttgaatcac gtgttccgta gaatcgcttg
    14161 tactttcgat caaagcttca attgcacgac acaagcggcc tgaaccttat tgattctatc
    14221 cggatatgtt ttcgcaaact ttccgttaaa cgcaagcatg ttgactggaa gacgatacgg
    14281 aggtaaatct ctaccttctg aaattctaaa tccgttattc aaaaagtgaa actcttgaac
    14341 tgaaccgata agtccaagag ttgtagtctg agcaaattca tattctaaaa gataagatct
    14401 agaataaata aatctataag aaattttttt acgaaatcgg ctagaattca taaactctcg
    14461 agccaataac ttatccaacg aagtattctg taatgcgggt attagatatg aagttccttc
    14521 taagatggaa tccgtacttg aattgtatct ggaataaaat gaatgaatca ttctcgagag
    14581 aatcatccct cgaaagatgg atttgttcgg tatggttttt ttcagatgaa gatccagcca
    14641 agtagtaaac ggaatctctc ccgcttctat ttttcctgaa cttaaaaaag ctaaaatcgc
    14701 gtcgtaattt tctaaaactc gaatctggac ctgaattcct tctttttcga aaaaacctct
    14761 agatttagcg tataaaatcg ggaacgcaga tattctggat gtgacggcaa tttcaatcac
    14821 aaaagacaat atttcctaag ctgctgattt atcaagaatc ccttaaaaaa gtcaaaaaaa
    14881 gatcatgatt ttgagagaat attccgagag acataatatg agaatcgaag aaattccaaa
    14941 cgtgcagtta gtcttaagta gaatccagga gatcgaaaat cgtttcgtaa aagaagctcc
    15001 gactcaatcg aaagaacaga caaagaattc gttcgattct attttaaaat cggaacagga
    15061 aaaatccatc tctagtcttg aaaaggaaaa aaatttcggc aaagatctga aaaacataga
    15121 accgagtctc gccaaaatta tccaccagga atccgaaaaa aacaatcttg atcctagact
    15181 ggttcagagc gttatcaaag cagaatctga ttttaaaaca gatgcagttt ctcccaaagg
    15241 tgcaattggt ctgatgcagt taatgccttc cactgcaaat ttacttggag tcgaagaccc
    15301 ttttgatcct gcagaaaacg tagcgggagg aactaaattt ttaagcaacc ttttgaacaa
    15361 atataagaat ttagatcacg ctctggctgc ttacaatgca ggccccagcg ccgtagatcg
    15421 ttatgcggga attcctccct acaaagaaac tcgtaattac gtggaaaaag taaaaaagtt
    15481 ttattcttcg aatactgaat aaaaaattta taatctttct aaaattttaa ataatcgtat
    15541 attccttaat tttaaaataa acttaataat tgattggtct tattttatga aagacaaaac
    15601 atcctcttcg aattttacaa ttattttaaa acccaaacga atctctttcc attcaatcgt
    15661 attaaacttt tctttgtaaa ataatctaaa tagaatgtcg ttttttataa attcagacat
    15721 gaatagcttc aattgaaaaa tttctttttc atatctatgg attgtatgat agtttctata
    15781 ctttttagaa attcaagtat gtatgtagtc taatgatttt tatcacgttc aatttagatc
    15841 ccataagcaa tttaaaatag atccagttac tttttcgaaa tagtgagtga cactatctac
    15901 cgttttaact tttataggga gcaaaatgaa atcgcttaaa tcaaaggtaa acgtcagaac
    15961 gaaggataac gttatctctg aagcgatgat tcgcaaaaga gatcgcgccg ctactgaaac
    16021 ggctattctt ttagcggcca ttcaagtttt tgcaaaaaaa ggctacgatg gagccaacac
    16081 taaagacata gccaaggttg caaatgcaaa cgaagctttg atcttcagat actttggaaa
    16141 taaaaaagga cttttagaag caattcttac tagatcggaa aaaatcaaaa aagaaaattc
    16201 tcgccgcatt tctaaaaatt cagaaagtta tatagacata gaagcaagtc ttcaacgtat
    16261 gattagtcgt aagtgtaaag actttaaaga agccgaagac tttatgaaag ttgcagtaag
    16321 tcaggtcatt ttagattccg aagtcagtcg aatcattcaa aggaaaattt atacaaaaat
    16381 tattcctgaa tttatgggag agttagaaaa atttaaaaaa atgggtaaga tcgactctaa
    16441 ggcagactta aaatcggtcg cctatgcaat ctcttctctt acttttgctt taggttttat
    16501 gggtcagtgt gtgtataaaa tgccccctac agaaatacaa gccgccatta aagaaactgc
    16561 aagaattttt agaaaaggtt tagaaccgga atcagttaaa aaaagatcta aataacgtga
    16621 attgaatata tattcaatag aactttttta caaatagcaa ttcctacact ttaaaaaagt
    16681 aaaatatttt aatatatgta accaaatcct gaattcagaa tgggacaaaa tcattttcag
    16741 cgtgatttat aaatttgcta ttgaaatcta tattataaaa tctgatttct taaactggat
    16801 tctaaattgt atatctagat ttcgtttcag cacaaaacac gtgagttgga taagtagatc
    16861 gaacttaaca ttaagtctct tattcgccca aatttttcta ggccgaacta tccctgtcaa
    16921 attgaatacc gttaattttt actgaccact aaaaattaac gtgagttcgg cgttagaaaa
    16981 tgagaaagga ttctctaaaa gtatgagtcc ctacaatttt agaaattgtt cgtaaaatca
    17041 tgattcgcgg gagttcccac atttttagag ttttactgta aaatctcgga tttgtaatag
    17101 ttcctacaaa ttttgtccca atttaggttt atattattct ttttgaaagt tcttcgattc
    17161 cctacaattg tatgatttta gagataaaag ttttcctttc gaaacttctt gagaaattcg
    17221 aaaggaaaac ttaagaattc acacgaacaa atctttcgag tttatccttt tttattttgt
    17281 tcttcgctga ttaaattgag cgcactaccc gctttgaacc aagcaatctg ttgtgagttg
    17341 aaagtatggt tggccttaat ttcttgagaa gaaccgtctt tgtggtgtaa tacgagagtc
    17401 aaaggaactc cctcttgaaa agaagtcaga cccaaaatat caatagaatc ctcttcttga
    17461 attttatcat agtctgactt atccgcaaat gtaagagcga gcattccttg ttttttcaaa
    17521 tttgtttcat gaattctagc aaacgatttt acaatcaccg cccttactcc aagatgccta
    17581 ggttccatcg ccgcgtgctc tctagaagaa ccttctccat aattctcgtc tccgactacg
    17641 atagacccga ttcctttggc tttgtaagcc cttgctgttt gaggaactgg ttcgtaagct
    17701 cctgaaagtt gatttttaac ttcgttggtc ttatcgttaa acgaattcac cgctccaatc
    17761 aaaaggttat tagaaatatt atctaaatgc cctctatatt ttaaccaagg acccgccata
    17821 gaaatatgat ccgtagtaca tttgcctttg gccttaatga gaagtttcaa accttttaag
    17881 tccgtttttt cccaaggaat aaacggagaa agaagttgaa gacgatccga tttaggatct
    17941 accgcaacgg tcactttaga accgtccgca gcaggtgcga taaaaccagc gtcttttacg
    18001 tcaaaaccgt tcggagggaa atcaagacca gttggtggat ctagttttac ttcttttcca
    18061 tccttggttt ttaaggaatc tgtaatcgga ttaaaatcca atttaccagc aattgcaaaa
    18121 gcggtcacga tttcgggtga cgcaacaaac gcgtgagtcc ccgcaagacc gtcgttacgt
    18181 ttcgcaaaat ttctgttaaa cgaagtaatg atcgaatttt ttctttccgg atcttttgta
    18241 tgacgactcc actgaccgat acaaggacca caagcgtttg caagaaccac tcctcctata
    18301 tcagagaatg tttttatcag accatctctt tcgatcgtat aacgtatcat ctctgaaccg
    18361 ggagtcacag tgtattccgc ttttacttct aaatttttat ccgccgcttg ttttgctaca
    18421 gaagcggcac gagtaatatc ttcataagaa gaattcgtgc aagaaccgat caaacctact
    18481 tccaagttgg taggccaacc gttttgttga accgcttcct taaacttaga aagaggagtc
    18541 gcaaggtcag gagtaaaagg tccgttaata taaggttcaa gttccgacaa attgatctct
    18601 ataacctgat caaaatattg agaaggattg gcatatacct ccttatctcc agtcaaatgc
    18661 tctgcgattt tatctgccag atcagcgact tctttacgat ttgtttttaa aaggtattct
    18721 ctcatgttcc gatcataacc gaacacagaa gtagtggctc ctatttccgc gcccatatta
    18781 cagatcgttc ctttgccagt acaagaaaga ctatctgctc cttctccaaa atattccacg
    18841 atcgcaccgg tcccaccttt tacggtaaga atcccagcaa cttttaaaat aatatctttt
    18901 gcagaagccc aaccggaaag cttacctgtg agttttacgc cgatgagttt tggaaatttt
    18961 aattcccaag ccatgccagc cataacgtct acagcatcgg ccccaccgac tccgattgcg
    19021 atcataccta aaccacccgc gtttacagtg tgagaatcgg ttccgatcat cattccacca
    19081 gggaaagcgt aattttctaa aactacttga tgaataattc cagcacccgg cttccaaaag
    19141 ccgattccgt atttattaga aacggaggaa agaaaatcat aaacttcctt gtttattgtg
    19201 tttgccgttt ttaagtcttc tgccgcaccg tctttcgctt ggattaggtg atcacagtga
    19261 acggtggacg gaactgctac cttacttcta cccgcagaca taaactgcaa aagagccatc
    19321 tgagccgtag cgtcctgcat cgcaactctg tccggcgcaa aatccacata agactttcct
    19381 ttttcgtaag ccgtcttcgg ttcgccttcc cagagatggg aataaagaat tttttcggta
    19441 agagtaagag gtcttccaac gacgtttctt gcttttgtaa caagaacccc gatcttatcg
    19501 tatcgggcgc gaatcatttc tatatcgaat gccattgttt tctccgtaga tgaatgagtg
    19561 aacctgccct tctacgagtt gtccttccag ttcatcgaca gaataggaca agttacaaat
    19621 tcatgctgat gcaagcattt agtttgtata ggatttttca gaggaagatt gaaaaatagg
    19681 atttgaaagc ttaggaaaga attttacaac tacttactta aaatcgcaaa agcaatcagg
    19741 cctcaaacac ggcctgaatt cttaccaaac ttttttatat taaacctaag ttaaaatcga
    19801 caatcaatta tagattctaa gttccactct acgattcatt tccttcccct cttctttaga
    19861 attatcgcca ataggaacgc ttgcgccttt gggaataatc tcaaaacgat ctttggaaat
    19921 gccattcccg gcgatataat ttcgaaccgt ttgtgcacga agaagagaaa ctttttgatt
    19981 ggcgtcttcg ctaccctcta aagaagtatg accgataact ttgactcgga tcgaagaatc
    20041 ctgtttcatc cagcgagcca aacggttgag acttggtctc gattctttat gaatttgaat
    20101 gctgtttttt tcaaaacgaa ttacattgga ttcaatttct ctaaattgag gattggaaga
    20161 aaattcttct gtggaatttt gatttgtcaa cgaagagaat aaggatttag attctaactt
    20221 ctttccggtt tgaggtttta gaattgtaag agcatttttt ggaatttccg attcttcttt
    20281 tttagatctt acgtttttct ttcgaacttc ctttgtagat tctgcttttt ctatcgaaac
    20341 gtcggattgt ttttcttttg aattagagac aatctcagaa ttcgttttta ctacttgttc
    20401 caagtcttcc ttataaaata aggttcgaaa aaaataaact aaacctacaa gaatcaaaaa
    20461 accagaaaga aaaattaaag ttggaatgat ctttttattt tttttagagt gagacgttgc
    20521 ggatgaaaaa tttgaatttt ctctccaacc tattgtagag gtttgtgtaa tttcaacaac
    20581 ttcggttttg tcttctcccc aactggaagg aaaatttatt tccggcgctt cagaatcatc
    20641 gactaggatg gattccacat cacttttctt ttttgcttct tgcacttttt tagcggccca
    20701 tttacggatt tctgaacgga accattcgtc cgatttttcg gtaaacttat agttttcacg
    20761 aatgtattcg atcgtatgtt tttctatatc cgtataagcg ttgttatcct tgacaatttt
    20821 taaaagacgt tttgcgtcgt tgatcgaaat cttaccgtcc cgtttaccgg aagtgaactc
    20881 ttccgcgagc tggatcaact tacgatcata ttttctacct ttgatagtaa tatagtagtt
    20941 ttctttcttc gccataatct tttaccgcac caaaatttag agaagaattt attccctgca
    21001 actaaagttt tttttctttt tataaattcg gtaccaatca ttcaaaaatt gaactaaaac
    21061 gcgatcattc atagaaagtg ttttgctaag ttaatgaaat ccataaaagc gttctgtcaa
    21121 attttgtagg tcaatcttcc gatctgatct gaaaattcaa aaacttacca taataaggac
    21181 taacttctct caaagaactt ccccctaaaa tacaaagaag gagcctatcc aaaccaattg
    21241 aaattccaca ggaatccgga atcccttcct taagagctcg ttctaaaccg gaatcaattg
    21301 catagacttc ctttcctaaa ttttttctca gttctctttc ggaacgaaac cgtgaaatct
    21361 gttcgatcgg atccgtcaat tcctcaaatg catttcccaa ttctaaattt ccgaaataga
    21421 gttcaaaacg ttttgcgaaa ccggatcgaa ttttagaaag agcggctaac tccggaggat
    21481 aatcgtataa aaaagtaaat ccttttggta aatgtttttc tacaagattt aagaacacaa
    21541 taaaaaatga atcttcataa gctctttttt ccgcaggtat ttcgcttaac gtatgttccg
    21601 tgattaccct gtctagttcc gatttagaaa ttccgcaaaa agcgtatctc ttaagagatt
    21661 cttctacgga catcctttga acctgttctc ggttaaatcc ataagaataa aattcttgat
    21721 ccagtacttc taaaagatcc gtacaaaaat ccatcaaacc ttcgagtgta attccgacgg
    21781 tataaaattc gagcattaaa aactcggcgc tatgaaacgg acttccttct tctccggaac
    21841 gaaacgtatg tgtaatttcg taaatttttt ctaatccttt ggacaatatt tccttaagag
    21901 aatattcggg agaagtaatc aaatatcctt tttctttttt agaaggagat cttactaaaa
    21961 aaggatctaa ataaggttcc atggaaggaa cgggttttag acaaggagta tccatttcta
    22021 aataatttct tttttcaaaa aattttcgga gaacggataa aaacttggct ctctggatta
    22081 aaacttcttg gctcaattca ttcattttac tttttgtcga ttttctacga tttaaaagag
    22141 caatcaaaat tttcagatgt aggaactctt acaaatacga aaaaacttct tttcctaaaa
    22201 aaaccaattc atttaataat aagtagtagt tcccacattt tctttaaaaa ctaaagaatc
    22261 tgtttaaaaa attgtcgttg aattttcatt ttttgagaca actctttctt taaatcaaag
    22321 atttgatatt taaaattttt taaaagatcc gacatgaatc cgatccaaag atacgaacgt
    22381 tttgaaatta aaagaaaccg tcaaagtacg gaagtaactc ctctaatctc atcctttgat
    22441 gaagttactt tagatgaatt aaaatccgtg ctcgctcttt tattttatca gtctaatctt
    22501 catgtgaaaa ttaatctgca cgaaattaaa gtcttacctc ttccagccgc aatgaaacta
    22561 atttcttttg cattcgatct cagacttaaa aatagaacgt tagtcatatc gggagcaagt
    22621 gtttcgttga aaaaattgat tcaattctat agaatggata aagtcatttt agtcctttct
    22681 taaacttttt ttcaaaaata tgaaccatct cttatattct cagtaagagt tgttggaaga
    22741 ttaattccct atctgtttcc gttgtattaa agagacaatt gaagcaattt tgctcatctc
    22801 cactctggaa tttttcaaaa ctctattaaa ttctgcaaaa atgcctggaa attacttaaa
    22861 attacaattt ctaatactta cttataaatt tactttttta atttcctata taaacccatg
    22921 taaggtattt tatagtattt taatataatt aaattctgag acaactaaca ttcattttac
    22981 gaatggaaac ttatcaaaac gtctattctt tttgccaagg ctgaaagacc aatttaattc
    23041 ctaaatttcc caaaagcaaa agaatacgag aagaaatttc cgtttcttgt tttgagaaat
    23101 ctgaaaactc tacggaaacg tataaacaaa gggaatgttt ggtcccgaat tccttcacct
    23161 tatgacgcga aggtaatacc ttttccaata tctgtaagat atgctcttct aaaggttctt
    23221 cggcactcaa agtagaatgt aattgccaat gaccgaaacc gagaggtttt ccttccttat
    23281 cggtgacgtc tatcggagta ctgaagtccg gttcaagacc taattcacgg gtcaccgatt
    23341 cggaatcaag gtcatcttcg tttacggaaa gaattgccca agtaagcgga ttactcatag
    23401 tttttttaca cactttcgaa ctttaatgat atttgatatt aatttaacac aatctatgat
    23461 tttaccacag ttattcaaag aaactatgat ctttaaaatc gaaaatagac aagagattca
    23521 gtaaaaatat ggctaacaaa aaaaattcct ttattaacat ttcattggtt ttatctgttg
    23581 cagataaggt aattttatcc tctaattatt tcacgggagt ttggtaatga aaacaatttt
    23641 agttatagaa gatgatccgg atattggaaa tttaattcga aaatccttag attcggctca
    23701 ttattcaacc actctgcaaa caagcggaga agaaggtctt aaattctaca aagcaaatca
    23761 tcctgacatg gttatcttag atctttctct tccagacata gatggaatcg aagtttgtag
    23821 aaccgttaga cgaaatgacg aaaatactcc tatttttatc gtaacggcaa gaaacgaaga
    23881 aatcgataga attatgggac ttgagctagg agcggatgat tatatcacaa aaccattttc
    23941 cgttcgagaa ctcaagacga gagtagatgt attctttcgc agatgggata aaaaagcagg
    24001 aatcaaaccg aacgtaggcg ccagcggaga aatcattcga ggcgctttga aaattgatcc
    24061 agtccgcaga agagtaactc ttaaagacaa tatagtaaat atttccagaa aagaattcga
    24121 tattctgcaa ctgatggcgg cttctcctgg aaaagttttt tccagagaaa tgatcttaga
    24181 agcggtctgg ggaatggaat gggatggttt tgaaagaatg atcgattctc atgttaaaag
    24241 aattcgttct aaactggaaa aaaattccgc tcaaccagaa tggatcgaaa cgatttgggg
    24301 aattggttat agatttactg ataattacga taacatcgta attccagatt aaattttatt
    24361 tcaaaaagtt ctcccgtact ttttgaaatg taaaagcccg gattcatccg ggcttttttt
    24421 ataaattaga gttatattct ttctgctttt attagaaaga tgaatttgaa cctatttgta
    24481 ttattcacct ttttggacat ttttcaagga agactaaata acgtgagtta gatataaaaa
    24541 aacgagaaga attttctaaa agtatgagct cctacatatt cgtaaaatcg tgatttttgc
    24601 gagttcccac gttttagaaa tcgaaatcac aactttttta gaaaaatgaa ccataaattc
    24661 ccgaactcac gtgatttatc aaaaatgagt gtattttttt tacgatatac gttttgtctc
    24721 tgatgtcaat tggtaagtta tagaactttc tataagtaaa atctaatgtg aattcggtct
    24781 aagtaaagaa tagataaaca tttgatttca gacttttaaa gatgtttttt tggaaaaaac
    24841 gaaatgcctc taaaccactg agtaaattaa cggctcaatt gaaaaagcga aattacaata
    24901 aagacatagt tttattgtaa ttattgattt ccagtcaaca gttttgaaat ttcttttgct
    24961 ttgttaattt tcatcttatc taatattcga tagattcggt tttcgaactc atcctgttgt
    25021 tctcttatct tttttaattc taaaaaaaat tcttcttcgg gtaatttata ttccacttga
    25081 atatcattaa aatcgtcaag attggattct gtataatttg aaatttctat aaatccattc
    25141 gctcttctgt aaaatatcca aggatgtccg atccacaatt gtttccaaat gttgttttgt
    25201 gattctaaaa ttttctccca ttctctaaga ttcccaatat ctccacaaca cataggagtt
    25261 atgataattg aattttcact ttttataaca attcctccgt ccaaacttcc aacttgatct
    25321 tcgcattcgt caaatttaac ttcttctagt tccgttttta aaatggtttc taattctaag
    25381 tcgtcgattg ttcttatatc cactaaataa gaaccttgat aaatcgactt taaatttcct
    25441 aaattccgat cggagagcca aaactcattc cattcttccg tcacatcgct ctatttcttt
    25501 gctacgcaaa gagcctacga ttgaagctca atctcgcttc ctaaggggcg ctcgatagga
    25561 tcaacttcaa tcgtattcaa aaattgtaac atttttagcc ctggcgtatt attgtttcgg
    25621 tttcttccgc aaaacgaaga tccaaatcgg tgatcgtatt tttagaatgt gtaaaaattt
    25681 ccacagtgac ttttcgataa cttagaaaaa gatctggatg atgatccaat ctttcagcaa
    25741 tatgtgcaag cgaatttaca aactccaacc cgctcaaata agttggaaat ataaaagtct
    25801 tagataataa cggtatttct gttcgaaatt tgatttccca gcctttttgt ttgaaaagct
    25861 ctaagtctgc gttatttaaa tcactcataa aagatctccc gcaaagtgtt gtcgttttat
    25921 tttcgactag gatgcaatct ataaataaaa tccgagaggg atcgtaattc aataacaatg
    25981 gaatcaatcg gcgtaaaatc ggcaaaattt taaaacaaaa attgcgccca ttaccattaa
    26041 agacgaaaat tttttcttag ataaaattgc cttactcagt tttaccttaa gatttatctt
    26101 aacttccttc aaaaatcaag ctatgataat tgcggacgcg acgttcgagg aatattatgc
    26161 gctttatcga ttggaatacc caaaggtctc tcgttggcgc gcggcgatgt cggcgcctcg
    26221 agatgatttt cggtctctta ccagccaatt caaacccgat atgaaatcac ctcttcaaat
    26281 gctggattgg ccgcaattca agacgcgccg atccgagaat tatatgtttc taatatacat
    26341 atcgacgaaa aattcggcga attactttct gcgcgcgcga atactctaga atcgcttacg
    26401 attttgaacg cgcgaccatt cggtccggat ttcctaaaac cgcttcggtc tctaaaacgt
    26461 ttcactattc caggtgatct ggaatatcgg gatgtttgga tccgatttgc ggttgagaat
    26521 cctttcatag gatgcagatt cattcgacgg gaatccgttt cgtcgaaaac gaaacacgtc
    26581 aaactggaag agatctatcg tggaatcgac atactacaaa ttacaacttt agaaaaaaca
    26641 tactttcaaa tagcgtctaa cgtatacgac gaaattttgg atcaaaaaag cttggataac
    26701 gagataatag aggacaaact caaactggcg gcccgcagaa atcgaaaaag aattcgatgg
    26761 tccagcgaac ttgacgcgtt agtagcacaa acggaagatc tgaatacttg ccgttggatc
    26821 attgatcagg tatttcttat gaaggattcg attctttgat ccacaagttc gtcatttaaa
    26881 atacttttag aattcggaaa gttcattcag cataacgcga aagggatcga tgaatgaact
    26941 cagcacaacg cttcctatga ggcgcgttgt aaggttaagt tattggtatt ttataaaaat
    27001 ttaatctggt tttggaattt cacaataact tgaccagagc ggagagcccg gtccggctgc
    27061 ctatggcagc cggattcgcc cgattttgtt acgtcgaact cacgttattt taatatacca
    27121 atctaacaat aattccccga cggctattgc cgaaattgcc gtggtgtttt ccgcagactg
    27181 aatttcattt ttgcccgaac tgcaggaaca aaacaccagg agtgaaaggc aaatgatcgg
    27241 aagtataaat ttcattgaga gttcagtcgc caggttttgg tttcagtcgg ttagcagcaa
    27301 gggcgaccgc caaaggtata tttaccgcaa cattccatag ataaaaacca aggtatattt
    27361 tggcgggata cgcataactg tctaacgaaa gtaacgacgt cagtatgctc aggtaaaagc
    27421 tggcgcgata cttttccttg aagaaaagaa tgttgccaac ggcccaggtg atattagcgc
    27481 accacgcagg atgaaaaaag atcatagcat tccatcccca ggcgagtact aaataaccag
    27541 gcattatctc tcggtgggta ccgaaattaa gttcttcaag cgaaggagta aacaaggaca
    27601 cgacaaaaag tatgatgctg acgattaaaa ctcctttttg tgctttccga ctcattcgtt
    27661 gctttccatt ctgaagcatt aaaataaaac atcgatcttt aagatctatt tcactctaaa
    27721 atcaaaatga tgaatttgtt tcaatcagca aagatttcgt ctaacttaaa aaactttttt
    27781 gagagtttgt ttgatttttt cagcgtcgtc tatagcacca ttagaaagag aaccggctct
    27841 tgccatcaga ttgaccgctc catccattct agcttttaat tcttctattt tttggagttg
    27901 ttcgtttaaa aatacgattt tagaatctaa ctccatttct cttctttcca ataagagttt
    27961 aaaattatct aattcttgaa ttttctttct ggttttttta gcctcgctgt ccacgtcttt
    28021 tctataatac ttttccagtt ctttttcggc ttgtagatga cgatctctct ctgccttaaa
    28081 ttcttttttc attaacttca acgcttgtct gtaggcttta ttgaagattc tttgtttttg
    28141 acgtcttctc agacgaatca atttcataat ccaactcata cgcttgtccc gattttagga
    28201 tgattttttg caaaaaattt ttcaccttga aacgtttcca tctgatagaa actcttttag
    28261 gattcaatca ttagagacat ttcgtttttt cttagatgaa tttttccatc ctttttatta
    28321 gacctcaaaa ttcgagagaa aaacctacct ccaaaacgac gaaagtagtt gattcctcaa
    28381 cggaaaactt agaaaaagaa tcgggaggaa tcaaacaatg gcatccaaaa cggaagattt
    28441 taacgaggaa gtagagtctt taaaagacaa agcaaaaaaa atcaccggaa aagcccgcga
    28501 agaatatttg gaacacgtat ctgattttaa agaaaaaatc aaacaaatct ccggtgacac
    28561 ttccgaaagg gctaaacaaa tcattgacga gaccggagct tatatcaaag aaaatccaca
    28621 aaaagcggcg ttgatcggac taggagtagg acttggtatc ggactgcttg taggaatgct
    28681 catccgcaga aaataaaata tcgtttcaac caatggcaaa aaaaagaaaa tcagattcca
    28741 caaaggaatc gtataacgac gaatatacga aaagaggaaa cgatctcaaa tcgcactttc
    28801 tcgctttggt agattccatt ttggaatact tccaaaccct tcttctctac ggacaaaaat
    28861 tcttaacgaa aagatttcaa gcgggaattc aagcttacat ttttttgaag atcggattcc
    28921 tttttcttgc atttggttct ttaggctttt taggagcctt ttttgtcttt ttacatagaa
    28981 tctcaggagg agatctttta ctctccagct taggagttgg ggttgtgagt tttttcctct
    29041 ctctcttttt tctttggctc gcagcctctt cttttaagat aaaggatcgg ttatgaaaga
    29101 atttccggat cttaatccat ttgaaggaag cgatcaattt cttggaaaaa gtccttccga
    29161 tatgagctta gaagaattga aactctatct acatatccag aaacttagag tgcgtttgga
    29221 gttcgaaaag ttccaatctt caatcaatta tactggtatg gttttagatg cactcgaaaa
    29281 gttagggatg ggagaatttc ttcaatcttt cttgaaagtt tcggataacg taaattcaac
    29341 ggaagacatt tgattttttg aatagagtta aaaaaatcca tatctacaaa cgattttttc
    29401 catttgtttt aatgacaaaa cgaaagaaaa taaatttcaa taactttaat acgattccgg
    29461 ataagtattt gagattatat aatgaaaata caaagtttgg aaattcatga ggccaattaa
    29521 ttgtataaga ttcaatcaac ttattaaatg ctttatatga atactttaat tgatactctt
    29581 ttgcaacagt tcatagaatt atttttttat accatttttg gaggaatttc tttcgcagtc
    29641 gtttttatag taagttccct taccgtaaca ggatttgcct ttctgtttca ctggagtaga
    29701 gttaatttaa tgtctaaatt acaaagtatt ttccaatttt tacttttgct tttcataatt
    29761 ggcgcgttag gaaattcttt gtggtatatt tttttaaggg aacgatttta tcatgctgcc
    29821 gatgtgctga cttattttgt tcctgttata ccctttcata atctatatgt cgattatgaa
    29881 tgcggaggtt atttgttcga tggaatccaa atgtggcatt taagattgtt atggattgct
    29941 tgggctattc cttgttatgg tatcgcgata tttctttttt taatctatta taaaaaacgc
    30001 ttaaaacaag cataatatgt ttgcgccata tttctgaagc agtcttcgaa aattaatttc
    30061 cgaggacgat tattaagaaa attattgaaa aataaattct ctgtttgttt cggtttcatt
    30121 gaaatggaca attgaagtaa cgtgagttcg gcgtaaggaa atctgggtga ataaaaactc
    30181 aatgtaacga ctccctgaat gccgatcctt agagaggcat tcgctgagtt gcgtcgcaac
    30241 agctgcgggt tttatagttt aaatggctca cgacctaaaa cgcgacccat aggaaagcgt
    30301 tttgctgagt tcaaacgcga cccatagagt cataaccaac ccacaagttg aataggattt
    30361 tagaatcaga aggcacattt ttcaagtgtt ccgacaagaa tgagtctttt tacttgcaaa
    30421 aagtatgttt ttctgataga gaaaaatttt ccgaacctta ccacctccgt cccccaccca
    30481 aaaataggga aaactcaatg ctgcttttct acagatcgca gcataataat cgctttcgca
    30541 tttgttatac caaattcacg ttaaagtagt tttgttaatc ttcattattg aattttcaac
    30601 aactcaattc atgtaagtct caaatttgat cataaaggtt taaagttaat tcagcaaact
    30661 ctggtctttg taattgaaaa ttttgatcga agatgtgtta ttgaacatac aatcctttcc
    30721 agctgtatag cggaatctaa gtcaaaattt ttcattggca aatatggtta tgctttgcaa
    30781 gatccaatac tgtttttccg attccttgca aaggacaatt aagatttttc gatgtaaatt
    30841 taagtcatat cctataaact atggccaaaa gcattagata attttaattt tctaaacaaa
    30901 agtatttgaa tttttttaag aatctatccc caaacctgtc gagcacccat agaagctaga
    30961 cgctgagtct ccaccgccct gtaggaggat gtttgttgag tttcacaagg atgtagaaag
    31021 tcctaggtga atttaaaaca ataaagttta tttgaaactg cgaaagacgt gggaactacc
    31081 acactttatt aaaaacttct aaaggattat ttttatgtct ttcgaagttt tgggacaagc
    31141 tctaaattaa aaaactttat gatttctgaa aagataatta ttagaaaatt aataactaag
    31201 aaaatttttg atttgaattc ttcgaaagaa gaacttgaca tcagcttcat tccattttac
    31261 gaatatttcc ttaaaaagga aaaataatta tgcatccaga attacatatc aactttttag
    31321 cggtattagt cgcggttatt gtcaacttca ttataggatc tctttggtac ggaccgatct
    31381 tcggtaaggc ttggagaaag gagatgaata ttcctttaga tttcaaaccc gaacaaaagg
    31441 aagtgttcaa agcgatggga attatggtaa tcggttcgtt tttcaccgcc tatgttttgt
    31501 tttacactac gaacgtatgg agggcctctt cttggaacgc gggagaagac caagccgcct
    31561 gggtatacgg attctattcc ggaatttata cttggatcgg attctatctt cccgtttttc
    31621 tcaatatggt cgctttcgaa ggcaaatcct ggagattttt tttcatcggt gctggttaca
    31681 acttaatcgc tcttcaagca gttgcgatga ttctttctta ctggagatga ttcccgtttt
    31741 tcctcgcatt tgtttcaatt gaattttaaa ttattggaat atattttaga aataaatgtg
    31801 aggaaaagac aattaaacgg aacgcattaa tacgagaacc agtcacaatc taagactatg
    31861 tggattttat gattcagaca aatgaaaata ataccatgag cttgtttcaa aatttagaat
    31921 atacaactta ctttaaaaaa ggccaacaat ttcagattag atgtaatttt tgaggacttc
    31981 tgcattttta taaaaatcga cggttaattt ctggtgccat tttcatgcgc ctgagtggta
    32041 attatcctga aatcggtata agttctgata aaaatgtgaa ttcaaatact gaagctttta
    32101 aagatgattt tagaaaaact taacaaatca gtttatcaag acaagtaaat gccccaaatt
    32161 tagttcatag aacagtaaac taacgtgagt tagacgtaag aaatctgttt atcttaggtc
    32221 aattctttcg taaaaaaata aatgtgggaa ctctcacaaa tcgtggattt accagttaaa
    32281 ctttgaaatt gtatgaacta ctataaagta caaaaagaac acatcatcct atcagatttt
    32341 tgtataaaac cgctgcttta tgaccatcac caaaatttaa atcccatttt aatctgagtt
    32401 cggcgtaaga aaaattttct aaaagtatga gttcctagaa ttttagaatt tgttcgtaaa
    32461 atcatgattt gtgagagttc ccacatcatt tttagagaca acctaagttt tgttggtagt
    32521 ttcgcacact tgaatacgac agattcaatt tttataaact gtggtagttc ccacattgaa
    32581 agaatcgatc tgtaaagttc agatcccaac tttaatttga tttttattta attgcacatt
    32641 tacaatttta aaagcacata tatacacaac caacttatag gaaatttttc caattgatca
    32701 aacgaacttt actgataacc attgtaaatg gctttaaact cagttataaa tttaagaaat
    32761 catgaaatga tttacaatgt gtcccaaaac atttcgagcg agacacttta gtttcttttt
    32821 actttgccag aaagatcaag ctggtaactc aggcgcctcg cttctatggg cgctcgggta
    32881 actcaacgtc tcgcttctat gggcgctcga cgggttctga tataaaaaat gacattatgt
    32941 ttttttaata tactcaaagc gcagggattt ttatgggaca acgcctattt gaattaaata
    33001 ttcattaaat tctttatagt ttttcagctt aaaccgtggc tctaattgat aattaagata
    33061 tgcaaaatta ccttcacgag aatcataaag ctatctacca ctataaactc tgcgatcgtc
    33121 gtctactgct tcaatgtcaa tcttgtgtgt ccaattctcc ccataatttt gaggaattcc
    33181 ggtaaccctc tcaagaaaca tcaattggct tttaaattct gtaatctcag attccgtttt
    33241 taaactttta cgaaattcaa attgatgatt acgaaatatt actgatttga tattagcatg
    33301 ttgaaaatca aaaggttttc gatttttaca gacaacagct taaaaatgaa gaagataaaa
    33361 ttaaaggaat tcttaatttc aaagtttttc cacttccaca ttaaaatacg tttttacttc
    33421 tcgaatctga atccattaca cacaacgaat cggaaaatca aacctttata tttgaagtca
    33481 agtcgacgtt caacgatttc tttaagaaaa taatgggaat tactctccgg gataacttac
    33541 gcaagtatga catgagacaa ccgtacttct ttgcttgttc gatttatcta cagacaacaa
    33601 cgctacccat ttcaatttga gggaggtaag agatttccga aaactctccg gtgaatcctc
    33661 ccatatcact tttccatacc tgaagaaata gaccagaagg tgcgtttctt aaattcttga
    33721 aactctctga ttcaaaaaca attcgatccg gcaaagtaga acgagtaaca tttttcacat
    33781 agaccgttgt tgaatctatt ttaacctgca tttgcaatgt agaatttata ttttcaagta
    33841 caacgatccg attttcttta ccgatgaggc cgacgcaggt taataatatt gtattttcag
    33901 ctcgactcac gagcggagaa ccgactatta agatcagcac cactagaaaa agctttttca
    33961 aaaatcgaac tctacaaaat aaaatttagt gtgtaggata ttgtacttca ttagaattgt
    34021 tgaaaaatta attctccatc tgtttctatt ttatggaaac gggcaattga agcagttttg
    34081 ttaatcggaa atagggaatt tttcaacaac tctattactg atttgatatt agcatgttga
    34141 aaatcaaaag gttttcgatt tttacagaca acagcttaaa aatgaagaag ataaaattaa
    34201 aggaattctt aatttcaaag tttttccact tccacattaa aatacgtttt tacttctcga
    34261 atctgaatcg tttccacacg atcttcgccc gcgatgatgt ctgacagaat cacaacttga
    34321 tctccatcct cgatccttcc cgttttcttc aaagtttcga tcgcgagtcg aatcgtcttt
    34381 tccggatctt tggaaaaatc gattctatgc ggaatcactc ctcgagtcaa ccagagcttt
    34441 cgcctaacag ttgtcatatt cgtaaacgca taaatcaaag gataatgagg atgaaaaccc
    34501 gccacgttca acgcggtggt ccctcttctt gtaattacta taatcgccgg acactttaaa
    34561 gaatctgcaa gttttgcagc cgcccttgcc atctgctctt ttttatcctg tggaatttta
    34621 tccttaacgt aatctacacc gccagtcttt tctacacgtt gtgcgatctt atccatcatt
    34681 tccacacaac gaatcggaaa tttaccggcc gcggtttctc cagaaagcat aatcgcgtcc
    34741 gcttcttcat aaatcgcgtt agcgacgtcg gtcacctccg ccctcgtagg cgaaggatta
    34801 tgaatcatag attctaaaag atgggttgct acgatcaccc tttttccttt gagagcacat
    34861 tctttaatga tagctctttg caagatcggc aattcttcaa ttggaacttc aacccccaaa
    34921 tcccctctcg caaccatcac accgtctgcg gcttccacga tttctttcat attacgcacc
    34981 gcttcttgat cttctatctt agcgatgatc tgcgcgtgtc catcgttctc ttctataatt
    35041 tgttttaatt gattgatgtc ttccacagaa cgaacaaaag aaagtgcaat aaaatctaca
    35101 tcttcttcta atccgaatag aatatcctta tgatcctttg gagtgatcga gggaagatta
    35161 acccgaattc ctggaagatt aatgtgtttt ctagaaccta gtcttccacc gtctaacacc
    35221 ttacacttaa gagcagaatc attgatttcc tctactacaa gattgattaa accgttatct
    35281 acggttactg gatcgcctac ttttaaatct ttaactatat ccttatagtt tacaaatacg
    35341 gattgttctt cagattcttc ccccggaatg atatgaaagg taaaggtctc acctactttt
    35401 aaatccagat gatctacttg aagatctcca gttcgaattt ccggtccttg tgtatcgagt
    35461 aaaatcgcaa tcggattttt caacacgtcc ttattgaggg acttaatatt acgaatgata
    35521 cttctatgaa aatcgtggtt tccgtgagac atgtttaatc gtgccacgtt cattccggct
    35581 tcggcaagag cctgaatcat ttttttatct gaggtcgcag gaccaatcgt acagatgatt
    35641 ttggtttttc taaaaacgga ggattcgctc ttcatgaaat acctttattc gggaaagcgc
    35701 aacttaggac aattcagatt ttaggtaggg ttttacgcag aaaggcttcg agagaaatac
    35761 aaaagtcaaa caagtcttga tcgggcatac tcgcgttttt ttgttcgtct atgaccgagg
    35821 aagctttttc caaaagctcc tttccttttt tctttaaata acgcttcgta atcaaaatcg
    35881 gaaatgtata tttatcttcc tgatttctta ccataaaaga ataaatatca tttttcccga
    35941 attttttaag aaaattgatc aaaccgtctt cgtctatttc cccatccatc tcatacaaaa
    36001 gaatgtttct atccggatat tgttgattgg accaatagtc gtctaaaata tctaaaattc
    36061 tttctagaag ttttgcacct tgtggatcta tttccttagg agtagtttga gttttttctt
    36121 gttttagatt tgcagcttgc tgtttacgaa cgtttttttc cgcaagttcc ttagcatctt
    36181 tttcttttag tcttttctcg gcgagcttag tcgcatcttc ttgaatcttt ttactcctaa
    36241 cttccacgat ctttttattc aactcgatcg tattatgagc cttgatttga tcggcttcgg
    36301 atttatgaac tgtaacgttt ccgaaaatat ttctccaaag tctcgtaaaa aaaggaagat
    36361 atttaaataa actagaaatt tctaatttat caaaggatgt cactaattct ttatcttcga
    36421 taaagtccct tattctcatt cgatccaaaa ttcggatttc gttatcgttt ccggtggaag
    36481 caaaggtttt tctcgccgcc tcgatggcgc cagaaatagc aagtttatga agaacgtaat
    36541 gataaagagt atttttatcc gcaaactctg tatgaagaat ctgatcgtga ttggcgacta
    36601 aagttcgaat ttcttcttca atctgttggc ctcgaaaacg taaaaagttt aaatccacga
    36661 ggcgattggc agacttaatg taatccacga tttctactaa cttaactttc ttctcttctt
    36721 tttctttttt ttccttatct tcttcttcaa catgaagtag aaccatcaat tcttctaccg
    36781 ccgttttttg atccccatac gccggactga gatacggcat gatagaattg acaagagaac
    36841 gagtattttc tttttcctcg tcagataaaa cgcctatcgc accaatcttt tgtaactctg
    36901 gaacgatacg atccattaga aaaaccttat acgcttcaat cctatttaaa atctctgtat
    36961 gaatattata ataaaatacg gaacgatttc ctggattaac cgcttgctcg ttcctaaaaa
    37021 agaacagaac tttttgttcc accaattttt tcagaacggg tttaagatgt atattgatcg
    37081 tgatttgttt taattcggga ctgacgtcga atggatcttt aaaaagatta ccgatttccg
    37141 tcgaagcgta cgtactagaa agtttatttt ccgaaattgc ggaatgaatc catttaataa
    37201 attcattttt acctaaagaa gttctatttt cacgaatcca acgcgaaatc gaattgaatg
    37261 taagttgatt tacaccgtct acgtaacgat ggcttgtaga agtatctgcc aactgtggcc
    37321 tggcgaatac cggattcatt ttgagacaag attcgatcgt accgtcagat atatctccgt
    37381 taggattcaa atccaccatg cagatttttt taatgatcgg ggggttgtat tttgtacaaa
    37441 gttctttcag aaattgcaac gtcttgtctt tctcaagacc caattccttg gataattgat
    37501 ccacattagg aagcacttta tttgctacga acttatctgt ccaatcagag atgataagta
    37561 agagcttatg aattttctta tattgaaagt cgtttctggc ctcgagcgac tgagtcaatt
    37621 gtagtgcggt attataatcc gccactttga gttcagggga ttgaggttcc agcatggaat
    37681 gacattatta tcccaagaat ttttttttgt aaagaagttc tgcatttaat aatgcagcac
    37741 ccgccgctcc tcgaattgta ttatggctta aaacgacata tttccaatct aaaataggat
    37801 ctggcctgag acgacctatc accgtagtca ttcctttacc ggtatctaaa tctaacctag
    37861 gttgcggcct atcttcttct tctctaaaaa ggataaccgg atttggtgct aaaggaagac
    37921 ctaacgtctg tggttctccg gaaaaatctt tccaagagga aataatttct tccctagaag
    37981 gtttcttttt aaacttaacg gaaacacaaa ccgtatgacc gtcaaaaacg ggaacacggt
    38041 tacaatgtgc ggaaattgaa aaatcggcgt gtaaaatttt tccattctcg actttaccca
    38101 aacatttaag aggttctatc tccgcttttt cttcttcacc tccgatatga ggaattacgt
    38161 ttcctaaaat atccatcgtt ggaactccag gataaccagc gccgctgatc gcctgcatag
    38221 aaaagagcat aacggactca attccaaaac gatccaaaag aggtttgaga gaaattgtaa
    38281 cacccatgat cgtacagttc gaattggtaa taatcttacc tttcgttttt tgagaagtca
    38341 gaacttccaa atgagaagaa ttcacctccg cagaaagaat cggaaccgtc ggatccattc
    38401 tatgattttt agaattagaa atgatatgaa taccggcgtt tgcataattt ttttccactt
    38461 caccggcgac attcgaatct aaaccagaaa aggctaatac aacgtctttc gttttagcag
    38521 gatcaggagt agtgattact aaatttttag cataagcagg aatatcggaa gaaattttcc
    38581 accgggtttt cattacttca ccgtatgttt taccggcact attctcagaa gcgcaaagat
    38641 gcgtaacttc gaaaaaagga tgatgatcca acaattgaat gaacctctga ccaacggaac
    38701 cagtggcgcc taaaacggca actttgaccc tactcataaa taaaatgaaa cgcctctcaa
    38761 actgtaattc accaaatacg gctatagatc atggttttaa aagattctta ctctgtcttt
    38821 cagaaatttt aacaaattcg ttcgcgtaaa ttggactcat tttcatcata cccggaaatg
    38881 taaaatgatg atagtcacta aaatcctgca tagacagaga atcttttaaa tcactaaaga
    38941 aaactaaatc tcccgaaagt tcttttaaaa ataaaagatg atctttatac caatttgact
    39001 ttacatacca atctaaacta atcggatttt caggattgtt tatgatccaa agagggactt
    39061 ttttttcttt taaaaaacta gaaaactttc gcaaatattg aaagtgtaaa actggaacaa
    39121 atttttcttc ccgaattcta agtttcgcat ccttaagtgc aatcaagtaa cctatcccgg
    39181 gtctttgatc aaaatcttcg agtaatctaa aattaaaata tttagaatat tctagatcac
    39241 tcatatataa ataacgaata tcttcaagcc tttcctctct agtatattgc atgccgtttt
    39301 taggaatctc ggttccaaag gtttgttgaa gccgaacccc taaccggtcg taattccagt
    39361 ccttgttttc tcctaccgca aaaaagggaa tccaggagga ggaaagttcc gcagtaatta
    39421 gcaaacttgg atcttcgacc ataaaagagt tgtccaaaag gattttcttc caaccgggtt
    39481 ctataaaaga aaaggactga actttattct tttttttgaa tgtgattttg agaggaccgg
    39541 atgcaagaat ttcaggtacg atttgaacta aaaaaccttc cgttttcatt ttttccgtaa
    39601 gaataaaaga gaaattttta ccagtccaac ccaaagaagt tactctttcc ggaatttgaa
    39661 ctccattgta tccgtgataa ctaatatttc taccgtaacg atgatcatag agagaacgaa
    39721 gatttttcca aaaaatatct ttgtaacgat aaaaaccaaa aagaaaagca gaaatgtatt
    39781 cactggtttt tgcaaaacca agttccgcaa aaaattctat cgtagtttct aaaggaaaga
    39841 taaatctaga ttgaggagct tcaaaaaaat cgagcgcgtc caaaagcaga attttcgaat
    39901 caatcgtttc gtttttatac tctggattta gagaatatgc acgatgtaac ctccaatcga
    39961 taaagttaat cggaaaaatt acaaaatctg gttttaactc cacgattttc tgacgacaaa
    40021 gccaagcatc caaaggagtc attcccgcgt aagaaagaaa ttctacttcc acattcttac
    40081 cgattctttc aagaatctct ttcccaaagg cttctcgatc aaaagaatag tgagcgatgc
    40141 tagaacctac gattaggatt ctataatttt tcttttgttt ttcttgaaga gaaaaatatt
    40201 cgtataaaaa attatagaag tgattagaac tccaaggaga ttcgttcgga actttccaaa
    40261 tcaaaactcg gaagaaagaa aaatccaaaa gaaataaaat taaaatccca acgattaaaa
    40321 taaatccatg attggttcgt ttggaagtcg ttttaaaaat cgtatttttt atttgagcca
    40381 aagtataatt tcctttttat aaaaaatcct ataaatctct acgtaaaagt gttgtttggc
    40441 gaccttcatc ataaagtgaa aaacgtaatt tcctgaaata tcgactcaca aagagacatt
    40501 ctgcttggtg agttattaca aataatagaa ttgttgaaaa ataaattttc catcttgttt
    40561 ctgtttcatg aaatggtcga ttgaagtaat tctgctaatc gctgctaagg aatttttcaa
    40621 caattttagt agtgtcaaac acaacagatc gaatgttcta cttagcttaa atattcagtc
    40681 cgttttcaca tcggccccgc gtcactttat aaaattttac tattcggaac tatataaaga
    40741 gtatctaaca ttttcattca aacaaagttt gagtgaaaaa ttcacagtcc ttaattttat
    40801 aaagatcagc aaaacaacaa attattagaa ttaaacttaa tgtccaggaa cttcttttta
    40861 gctttaccct tgacttgaac tggactcaaa aagagattcg ttttacaaat cgagtattac
    40921 ttttttaaca gaatgttaca atacacactc agtctggttt tatttttagt ttctctcttt
    40981 ttttctttag ccttcagtcc ggaaaaaata tacctcaatt cagacatact ttatcttcca
    41041 actcttgtgt tggacgtatt tagagacgga ggcgactttt tttcatggtc tttcacgcct
    41101 tccccttatt tctttccaga ccttccgatc atttccgctt tattactgat cttcgaaaac
    41161 gcacaaaaag cgttagttgc attcgcattt atacaaacgg tcttgttctt gattttaata
    41221 gaacgatttt ggatttttgc ggaagaagaa ataaaacaaa aatcattgaa tctaaaagaa
    41281 acaagacaga tcaaatcttg ggtattggtc ttagtgtctt ttatactttt gatgacaaaa
    41341 aaatttccag ctctttatat cctattttta ccttccatac attcaagcgc tttcttgact
    41401 tcattatatg cctggccgac aatacataaa acattccaaa aacgtaaaat atggatttta
    41461 tctttatgga tcgcttttac gaccgcatcc gatcaaattc taatcgtaga attgatcatt
    41521 ccaggaatat tagcgggatt tttacaaccg caattttcat tcactactga aacaagaacc
    41581 gactctaaat ggaaacgttt tttaccggaa agttcaaaga tcttatttat atccggaatt
    41641 gctggtttaa ttttacatag gattttaaaa tcttttttgt ttatagaaaa accgggaaga
    41701 atttcgatcc aaacttccat aatgcaggca acaaaagacg ttactctttt tttaacccaa
    41761 gcacaaacct ggatactttc cagatttcaa gaaaacatac caatagccgc gattctaatt
    41821 ttgattctac taatttcttt gatagtcggt ttcataaaaa ttcaaaaaac aaaaacgatt
    41881 tcttttttat ttttcttttt agcgatacta tttttttctc caatcctaac cggatcttat
    41941 atagatgaat atagcctacg ttatgcgaca ccatctttaa tattagctcc gttttttttg
    42001 atttttttag ccggatttcc aaaacgaata ctaacacctt tgatttttat tacattctta
    42061 tacataattg gatcaaaaaa gataacaaac gtcgaaaatg cgttttttaa acttttccgg
    42121 acgataccac aggaagcgtt gtgtatggac caaataacaa gaaaaagccc tatttctatt
    42181 gttatttccg atttttggac cgcaaaaaag attcgagtct tttctaaaga aaaaattcag
    42241 tcgattcatg tttcgtatgg aacattagaa ggttctcata cgatttcaaa tagagaatgg
    42301 tattttaaag atgctccggg gatcatcgcg gtttttacgg aaggcttagg agaggatcgt
    42361 gtattggaaa tttatggaac accattttct ataaccaaat gtggagaaaa aaaactttat
    42421 ctctataagg atcatcaaaa aattaaagag atcctacgca gacctttttt aaaaaacaaa
    42481 ataaagaaac ggttttgatt ctgcagttaa aaccacagcg attataaaac ctaaaacgct
    42541 tataaaagcg aataaaacca aagggagatt ctctctaaaa cgagagaagg ccccgtataa
    42601 ttcctctttt tttccaatcc aagtagccaa aaacacaaag aaaaaaatca ttaaaaattg
    42661 actttgcatt gtataagtcg gctcaatccc cccatgaaat gaaaatagag tttttaaaag
    42721 ctcaatcgat ccagaaaaag ttctcgatct aaaaaaaacc caaatcaaac aaatggaaag
    42781 aattacaaaa acttgatata ctaagttgat accgcgtttt aaaaaagaat tttctttcca
    42841 aggaagatca atcgaatctt gcacatattt ttccaaaaca agaaaaattc catgtaaaaa
    42901 accccatacg ataaaattcc aacttgctcc gtgccaaagt ccgcccaaaa tcatagtaat
    42961 caaaagattt cgatatgtga taagattcga aatacgattt cctccgagag gaatataaag
    43021 atattcccta agccaaccag aaagagaaat atgccatctc ttccaaaaat ccgaaaaact
    43081 cgtagctgtg taaggaagtc taaaattttc aggtaaacga acgcctaaaa gaagagccga
    43141 gccaatcgcg atgtccgtat aaccagaaaa atcgcagtaa atctgaatgg aataagagat
    43201 aactcccatc caagcaaaaa aggtcgaaac tgattctgga aattgataaa cgaagtcaga
    43261 aatagtagag attctatccg caatcacggc tttttttacg agacccgaaa gaattagcca
    43321 aagtccttcc cgaataggaa tgtatttcca agagaacata ttttgtaagg caggcaaaag
    43381 gattctcgcg gacacaatcg gaccggcgac aagctgagga aaaaaggaaa gaaacagtgc
    43441 gtattggaaa aaattttttt ccgcctgaat ttgttttcta taaacgtcta tagaataact
    43501 caacgattga aacgtataaa atgaaatccc aaccggcaaa atcaccttca aactcggtgc
    43561 agaaaactcc caacctaaag aatgaaataa agtcaaaaac gaatccgtaa aaaaatgaaa
    43621 gtatttaaaa aaacctaaaa cggaaagatt tccaaataag gaaagtataa gaagaagttt
    43681 tcgctttgaa agtgtttctt gaaaattcaa agccattccc acggaataat ctaaaaccgt
    43741 agtaaaaaga atcaaaattc caaatcggta gtcccaagag aaataaaaga aataactaac
    43801 acaaagtaaa aaataaagaa ggatagattt ttttttggga aagacccaag taagaatcca
    43861 tcgaatacaa caaacgatta caaaaaaaag aaagtattgc ggagtagtaa aattcatttg
    43921 aatcgtatcc aaaatccggg taaaacaaaa attcttcagc cgtttttcaa caattccggc
    43981 atctacgatt cgatcacatg aaataatact accgattcta caaaattaag ttcctcaaac
    44041 ctttatcaca aggcctattt gagtgtaaaa tagtaggcac ttttgtcata taattttggg
    44101 tataagtttt tttctaaaag ttagaatgtg aatcttcatt caaaaaacca taaatttctg
    44161 gcttagattc aaagttatac agacttctta catttttaca aaatcgatgg ttactgattt
    44221 ttttcagaaa aatgaatcat acgccgaact cacgttattt aatatttcac caaagtaccg
    44281 aatatgtgcc gcaatcaaaa aatcaactat ttttaattta ttatttaaga ttatttttaa
    44341 tctatatttt atgatttatt tttatgatta aattaaatca taaatttcat tgagtttatg
    44401 tagttttttc taaaataacg tgagcctgat acaaagaaac ctatggttct aaaaattgga
    44461 cttgaatttt acagattaat ttatggtgag aattgtcgta agtcacgatt ttactaacaa
    44521 attttaaaat tggatgcgct attactttta gaaaatcttt attcagccga acttatattt
    44581 aatattttca ctttagtctt aaatggtaat tcgtatgatt ttctcgaaat atcactttta
    44641 atttaaggta aaatactcgt caaacttgat tatatacaat tttaagcaat tttttatgat
    44701 taattttagt gtaaagtata atactttcca acattattga gcatgctaat taaagattat
    44761 ttttaatcaa ttatttgaga ttacttatat tgtccattta tttgcgactc cacaattagg
    44821 gcaaattgct gaaatttcag cttttactct tcgacctttt gctgtttcta ttttcccgat
    44881 tgctacaaat tcaaaattta ccccttcagg cacataatgt cccgccccat atttagcaga
    44941 accttctatc atataagaac aagcgtggca ttttacccgc aatttaatta cttcagccat
    45001 aactttttag cttctatttt cgtagattca aatagttcgt aaaccttttt ctgtcacttt
    45061 tgcatcccca tggatttcga ctactcatga caaattggca tattttcgta cactctattg
    45121 tgagtttaaa atcagcctta cttgctacaa gatagcttat acgccccaaa aatatagaaa
    45181 tgaaatgcct ataaataaac aggtcttttt aatttttatt ttattcaaag tttataagtt
    45241 ttctcagttt gtttgtttta aaattctaat ccgtaaggat ttttaagaat ttgaatcact
    45301 ctatttacat ttgcttattt ttggtcactt attttaagat atacttcctt ttcttttcta
    45361 tttgtttgag atgccaatta taaaagcatt agaaacaaat agaagttctt atatttttat
    45421 actaatttta caggaaaatt ctcctaatac tgatttaatt tttatgtctt caaacgcagt
    45481 attcttcttt tatatgccgt ctatattgca tgcttatttt tggacattta tttatttgcc
    45541 caccccaagc cctcgcttgt aacaccttct cttttttggt aagctttttc gtcacttaat
    45601 gacgattatc cggcatttaa atttttattt tttgtcctgt agtcagcaca gggctttttt
    45661 aacgttttgg ggctttttta gatccttctt ttttggaagg catttttaat atctcagttg
    45721 tctgtgtttg tttttcagga ggcttaagat tatttattgg cgaatcaaaa tttgtatcaa
    45781 taccttgttt tttatttctt ttaaccatat atacaaaatg tcgaatatac tgcccgtaag
    45841 gctcgggtaa agttttggga tcaaagtcca acggattgtc taaaagagat tttacaacaa
    45901 cttggcttag atcctcttta ctcgtcatca taattgtttc taaacgtctg caaatctcat
    45961 aatcgtttac ttcaagagac atctttttca tcgcgtttag caatttttga aaagatgacc
    46021 gtttcacttt agaagccata aacaaagatt ttcaactgcg gcttgaaaaa caaacaaatt
    46081 tagaatttta tccgacaaca gaattctgat agaagaaatt attgaattga aaagcgggac
    46141 tttgaaaacg agtagattca ttaatagatg atgattgaac attgaaagaa agaatttcaa
    46201 ttttaataga aagacccttt ggttcggata ttattgccaa tacaatccca tcacttctta
    46261 atttccaaga caaacgatcg acaaggttat aaccccttcc ccaggtctgc caaaacacag
    46321 atggatcatt ctcccgtttc caatttgcag tagaaagttt ttcttcaagc cttggcagaa
    46381 atttcagcct ctctactttt acaatatttt ggcgagaatt ggtccaaaat ctttggtctt
    46441 gaactaaaca agatttgcta tgtgctatat attttttttc taattcaatg gaatgtaaaa
    46501 gagaatcctc aaatgttaga aatagttttg gactaaatgg atctttctgg aataaaaata
    46561 cggccataca gttttttgaa tcaaaaggct gacctctatc taagataaaa agacaaacat
    46621 cggttttttc taagattgaa actaaattct ttgttaaaac tgccactgga gaaataaaat
    46681 tttgtgaact cccgtaaaag aaaaagggaa tgccaaaatt aaaaccgtat aaatgtaaaa
    46741 acctattttc aatcaaaatt ggaggtcctt gatcttttaa atccaaagga gaaacttttc
    46801 tgtgagccaa attcgatgga tgattacttt ttgttacgac aacagtatct gaattcaaaa
    46861 caagaaaatc ttcttggtct aaagctacaa gtgaatcgga aacagaaatc gataaaacac
    46921 gattcacttc tgtttgatga acaagaacat ccgaaatttc taaaacatca tttttagaag
    46981 cgtacaatgt atggaacaaa ccgagcccca aaaatgagag caaaaatcgt gccaaaaatg
    47041 atgttttgat tctaaaaaac atagcaattt tctataattt gcctgttttt caagaaaaag
    47101 gaagcttttt ttagtatttt ttgaaagttt tttaagaaat catttcaggc gcttttgcga
    47161 aaaagacgct ttacccggag tttccattcc caaagaataa tccccttttc ttcttcttgt
    47221 gcacgatcct gttctttttc aagaagcgca taacacatac ttgcaatttc aggtccaaag
    47281 tttttttcaa gctccacttc aaattcgtga attttcattt caagaattaa ctccgcaaga
    47341 cgaaaacctt cgtccaaatt gagaagcttt tgttttactt gttttaactc gtctttttca
    47401 aactcgtttc gaatcatcac cgcaaaaaaa gttcgaataa aagaaacctc ttccggcttt
    47461 aattgaaaat ctaaaagtaa ttgttttact ttttcgagat ccattcttct taaatggatc
    47521 cgagctaaaa aaacaggatt tccggaatga atatttaaat ttccagaatc cataatgtct
    47581 gcagctcgga ctttgttaaa atccacaatt ccagattctt tccctttatc cggttcggtg
    47641 gaagtttcag gagttttatg agaaactact tttttccgaa cgatcaacat gttcaaagaa
    47701 ggaaatctaa ttttcagcgc gatcagatct tgacgtggat aagactcatc caaaacaaga
    47761 tgatgcattt ctataccctc atctttagat cgaatcaacc cttcactatt ttgaaaatga
    47821 tataccacaa ctggaagaac gtcacaatca ctcccactat ttaaaaaaat agttctaact
    47881 tcgtttccgg aattagaatg ttgatatggg attacgagct tactttgttt tacatttacg
    47941 aaactcaatt cgcctaaacg aaaatgagaa agattaaatt gagaccccaa aaaagcgatc
    48001 ctaggaaccg aaactacaat cgaattattt ttggaaccgc gaggaacctc tggtcctttt
    48061 tgggtaaaaa cgacataggt catttttgca agacgaactt tgactaaaaa tccgccagga
    48121 gtttttcgtt cttcatagag agaatcgaga tccacgttaa ccaatctcca attgtttaag
    48181 tttgtactgc aaagaccctc tggaaatacc aagggcacga gccattcgaa tctgatttcc
    48241 accgaataat ttttgagcca gaagaatttt ctgcctttcg acagcttcca ccgccgttcg
    48301 gaggtcaaga tcctcagaat ccggaatcgt taaaacccga tctcgaattt cttttcgatc
    48361 taagatttca atttctgaac cggaagaact caaaatagat tcttctaaaa gattacgcaa
    48421 gctagaaaga tttttatcaa aattcatcgt aagaatcttt tgcaaatttt tctccgataa
    48481 tcgaagatct tcacggccca tagattcttt caattcttcc aaaatcaatt gaaccaaaga
    48541 atttatttgt ggagaatgaa atgagtccaa actaggaata aaaatcgtcc tctgcagcaa
    48601 aaattcccga aaaggtttga aaatttcaaa agattcaacg ccctgagttt ccgtaaaaat
    48661 caacctagaa tcaacagtac cttcggaaag aagtttgaaa aaaaacttct gatgaatgga
    48721 agaaaatttt tcagtacctt caattaaaat tgaaccggaa tcggtcatac ggatccattc
    48781 gtctaaagac ttttccaatt tagaaatttg ttctggtaaa aagccaatga ctaaaattcc
    48841 tttttccgga ctcagacttc gatgcaacca tttgcccaaa gttttttttc cagaaccaga
    48901 aggacccgaa atcctaaccc aagaattttt acttttgagc caatcaggta aagacaaaat
    48961 cccacacgcc tcggccaaaa actccccaat accttctttc ttaaaatcgg tacggatcga
    49021 agacgaagaa tgagcacgca aaacagaaat atttgatcgc ggaccctcag acattatctt
    49081 tgaaagcaaa gcccaaagtg taataattgc gtcagaaggt ttttctaaaa attcgactag
    49141 aaaaaaccct tctaaaaaag aatctcctcg aatagcacca actaaacaac caacagagtt
    49201 cggatgaaaa agatcatgtt cagtagaaga gaaccaaaat ggaaaaaaat caggactcga
    49261 attaagctta tccaaatttc cagtaggcct agataaaaaa gaataaaaaa agccgtcttc
    49321 gccataacca acgctggaaa tttcttccaa agatttacct ccgtcaaaac tcagagtaag
    49381 aactccacaa actccgttgg aaatacgaat ccattcatct aaagcattgg aaaaatcttc
    49441 ctttttactt ttagaggaag aatattccga aaagaataga ttgaataaag acgggtgcac
    49501 aaaagaaaga tgtttaaaat taagcatctt gtcaactaag tacagaggcc atgtcggaca
    49561 tccgacactt taaataaatt acaagaaatt gtaggaaaaa atatcaattt tagataaatg
    49621 attgaatata aaaaaagcat gttcccattt ggaaataaga tcgagacaag acggtttatt
    49681 taattcttaa aacaaaattt ctgcaaatca aatccggcaa agataaggat tcaatgtcgg
    49741 atatccgaca atagaacata aggtagaatt catgatagtc gtatctatag caaatcaaaa
    49801 aggcggagaa ggtaaaacta caacttctct taatttatcc atggggctgg cgagaagagg
    49861 aaaaaaaacc ctactcgtcg atatagatcc ccaagcaaat tcaaccggca tttttaccaa
    49921 tccggaaagt ttagagaaat ctatgcacgg ggtttttaac tcaagaatga caatcaaaga
    49981 aatcatgata gaaacgagac aacctgatct ttttttggca ccttctaaaa tgaatcttgc
    50041 cgaagtagaa acactttccg gaagctcagt agacgcgcct tatatcctaa gagactcact
    50101 acaaggattg gaaggaattg atttttgcat catcgactgc ccgcctagtt tatccatttt
    50161 tacgatcaac gcacttgttg gctctaatta tgtacttatc ccacttcaag ctgaaaaatt
    50221 ttcggtcgat ggaattgtag gactccaaca aacaatcact agcataaaaa aaagaataaa
    50281 cccaaatcta gaaattttag gtgccttagt tacacaactc aaaccccaga ccttactgac
    50341 aaaaacaatt gttcccgttt tgacaaaata ttttcgaatt tttgaaacga gcatttcaga
    50401 cggagtagca gtcggagaat cccatctagc taaaaaatct gtatttgaat ataacaaaac
    50461 gagcaaacaa gcccaagaat atgaaggatt tatagaggag tttttaaatg agctcaaaaa
    50521 gtaaacgact tggttctctc gcagatgttt tccaagcaga aaaacttgaa ggaaccgttc
    50581 gaaaaattcg acttgataaa atacttccgt cggaaaacca acctaggcaa gaccgaaaaa
    50641 aaggtgtaga cgaccttgca agaagtttgg aaaaagatgg gcttttacaa ccaattatcg
    50701 taacaaaaca aaatccagaa gatgaaaatt atagaattgt agctggagaa agaagatatc
    50761 acgcagcaaa acaattagac tggacagaag tagaatgtaa aattttagac cgagacgaaa
    50821 aagaaacatt ccgacttgct atcatagaaa acctccaaag agaaaactta tcaccctatg
    50881 aagaaataga ggccatgtca catttaaaga caagtttcaa atatacggat caagaattag
    50941 gaactctttt tggaaaaagc agaagttaca tgacagaact ccttggaatt tccagcttaa
    51001 gcaaagaaga acttagatcc tgcaaagaag cgggaattga aggtaaaaat ttactaatcc
    51061 aagcggttgc cgcatctcga aaagggactt tttccgaatt cttaaattta tttcagacag
    51121 gtgcgttaaa aaccgtaaaa gatgcaaaat cttttaaccg ggaagaagaa aacttattta
    51181 cacctaaaat tgcaaccaac ccaaattcta aaacatcaaa ttcaaaacta acagaatata
    51241 aaattaccaa aaaacaaggt ctcattcaaa ttacttctca cgacgaagca ttgttaggcg
    51301 agattttaaa attgataaaa aaagaaattc gcaaaaaatt cggggacacg taaatctgat
    51361 gtcgcttaac aaaatgatta agcgacatta aaagtacata caagtactta gtaaaagaaa
    51421 aactaaaaac aagagaaaaa taaaccaatg ggttgacaaa cccactctta aaatgtttaa
    51481 tgtgacataa tatagtaaac ggaaatatag tacctttctc cagcgagaga ggtttaaaga
    51541 tattatttta gcgtgagttc gataaaaaat gaatgtggaa atcacaaaca aaattaaccg
    51601 agaatcatca aatccactaa tagactgaga aattttaaaa ctcagctgaa atcgaactca
    51661 cgttattaaa atccggacaa aaaaattccc ctggcctgaa ccaggggccg gattctcccg
    51721 aaggaatgtt gttggatgag acataactat cattatgtcg gataatgtca actatcttcg
    51781 ggatttttgc ttaaaattaa tgtactttct aataaggaag gattccgaaa gccgatgggt
    51841 gagcattatc catacataaa aatctttgca gatattatag aatctggggc ctgggccaat
    51901 ttatcgtcag cagctaaaac actctattta gtattgctta aatttagtga tcagcatttt
    51961 aaaccagtct ggccgagcac agaagtacta ttaagattaa cgggctttaa aactaaaaaa
    52021 tcaatcatac agggaaaaag agatctgatt caagcgggac tacttcaagt tactccagga
    52081 accggacata caagttcacg ttattatttt tgctttaact atcaaattcc acctcagggg
    52141 tataattttg gaaacccagg gggtggggaa acccaggggg tggggaaaaa tggctctcag
    52201 gggtctggag aagtaacccc aaaccatata aatataacaa ttacaaataa ccagcaccaa
    52261 gaaccagaaa aaacaaaaaa acaagtaagt ttagatgaat taggaaaaga atacggaccg
    52321 gcaactctaa cagaagcgct cgctatagcc aaaggacgtg gaatggaaac gaatctaagg
    52381 tatgtaaaag gaatatgtaa gaatttaaca agaacaaatg agagccttgt gccggaattt
    52441 aatcaaaacc aaggagaacc ttatgaaaaa gaaacaactt ggaatggttt tttgcgttgg
    52501 tcaaaagatc gattgaccaa gtccagtata gagaccctgg aaaaaattag ggtcgaacca
    52561 gatggaagaa cactttgtat cttagatcca gttacagaat ccttacggat gattatagca
    52621 aagtacttca cagaggaaat ccgtcctccg atattggtta tattttccgc gaaaaacgaa
    52681 gaaaatcgaa ttacttccac aaaacactaa aaaagaaaaa ccagggaaaa tcttgaatga
    52741 attctgaatc aattcgaatc agccaccccg atttgatcaa aatccgcgaa atcaaatcga
    52801 caggaactta tgacctaaaa gatggaaaat tactccgcta ctccgaaatt aaaaattcac
    52861 cagggatctc ttcattaaca cttcatttcg atagtgtctc cagtctcaat caaatccgtc
    52921 ttcattcaaa ttctcaagaa attgcttttt ttccagatac gtttcgattt gaaatttcca
    52981 tggacggaat tgtttgggaa ccaattttgc aagagacagg attcaaacgc ttaaatcaaa
    53041 aaacagggca atggaacttt tcactcgttc aagcaaaata cttgaaatta atcagtcaag
    53101 tctccgaaaa agataattca gggaaataca aaatttctct cggtcaattg gaagttggaa
    53161 tttcaggaat tgttaagatt caagtcagtt ctgaacaaga tcgattttgg gtaaaagaaa
    53221 atctaataga tcaaagacct gactatggtt ggtcatccaa agaaacttca aaaccggggg
    53281 aagaattttt actgatcgat ttagggtcta tcagtcgagt caacgaatta cgcctcctga
    53341 ctccaaaact cgacccaact ttttttccgg aaagttttac ggtttattac agtgaagata
    53401 atctttcttg gaatcaatta ttggaagaaa accaattctt gtcggagcca ggagtttggt
    53461 atcaatggag atttttgcca actaacgtac gttatttgaa gttagttgct cggcaaaaag
    53521 agaaaaaaaa tcaggaattt taccagacca aaattgtaga gttggaattg tatgcgacgc
    53581 cagatctcaa cgatttgaca aacaaaccca ccgcagagcc tctaccctac gccacggttc
    53641 tgaggtctgg tctggttcgt cttgcagtag atggggaaaa ttcagaaggt gctgcggttc
    53701 aatcaaacga tcgaaggctt agagatgctt ctactgaata taaaggaatt atagaacttg
    53761 ccggagacgg agaagaaaaa gaaggattag ttgtacaggg aaatgacaag cgactaaaac
    53821 acgccactga gctggcttac ggcttggtcc ggctggcctc caatggcgaa aatcgggcag
    53881 aacgggttgt gcaaggaaat gatgaccgtt tgcggacagc tactgtatcc agtcttggga
    53941 ttgtagagct ggcagagaat ggagaaacaa aagagggagt tgtagttcaa ggaaacgacg
    54001 atcgattgaa aattgccacg tctaaaaaat atggattggc aattctttcg gaaccaggtg
    54061 cagctgaacc aggaaaggca gttactgcag atgatcctag attgagaaat gccactactg
    54121 aatttcctgg gattgtgcgt tttgcaaaaa atggagaaga atcttcagag gctgcagttc
    54181 aaggaaatga taaacgacta aaacacgcca caactgaaac atatggaatt gttcaattgg
    54241 cgcaatcagg ggaatctaaa gaaggagttg tggttcaagg aaatgataaa cgacttcgga
    54301 atgccactac ctcttatcct gggattgtag aatttgcaac tcttggcaat tcagtgcccg
    54361 ggaaagttgt ttctgcagac gaccctagat tatctgataa aagagatcct aaacctcata
    54421 ctcacgacta tgcacctatc ggccatgatt ttagttctca tactggtctg ctgaaagtaa
    54481 agggaaatac cgaagcggct tatacaaata tttctcctcc tccagaaaat cattctccaa
    54541 tttacggaag aaatgaaagt gaaaaaggag ctggtgttgt aggtgtcgca cggaacacgg
    54601 ggttgattgg ttatggcgaa aagtttggag ttcgaggaga ttcttcttcg gtagataaag
    54661 attccgcagg tgttatcggt ctcgccaaac gtgggtttgg tggaattttt cattctagat
    54721 caggagttgc ccttttggcg tcaggcaaag gaattccttc tttgggagaa actggatccg
    54781 ggaaggctct ggtagcagaa ggcgaatctg agtttttagg tactgttcga atttcgacag
    54841 gaaaaaatac ggattgtatc gcaagatttt ttcctgtaaa tccatcggat gtaatttctg
    54901 aaggggatat tttagtgatg ggggaagatg gtaggttgca aaaagcaaaa tcggctaacg
    54961 caacacatac gatcggagta gctgtgaaat cggcggctct tctatttggt agtcaaccct
    55021 cttcttctga tggacctcat tggttagttg cggtttcagg agttgcaacc gtaaatgcgg
    55081 atgcatctgc ttacccgatt caacctggaa atttattggt gactggtttg accggtggac
    55141 atgctgttcg aatttcggcg gaatctttac gtccaggttc actttttgga aaagctctaa
    55201 cttctcttcg tagtggccga ggacaaatcc aaattcttct ttgttttcaa taatcgggag
    55261 tttatgaaaa aggtatctga aatttacggt tccgcaaagg ggccagtgta ttcgtttgag
    55321 ttctttcctc caaaaactcc ggaaggagat tcaaaattga tggagaccgt gaaagaattg
    55381 tctttactca atcctgattt tgttacggtt acatatggag ctggaggctc tacaagagac
    55441 aaaaccgtac agattttgtc tcaaatttct aaggattatt ctttccctac ggtttctcat
    55501 tttacctgtg taggagctaa caaaaatcag attcttgaaa ctttgaaagg gattcgatca
    55561 tccgggattc taaacctgat ggcattgcgt ggagatccgc caaaaggaga aggagaattt
    55621 aaaaaagtag aaaatggttt tgggaacgca acggagctcg tttcttttat tcgttctgag
    55681 aagttggact tttgcattgg aggtggttgt tatcccgaaa aacatccgaa tgcaaaaact
    55741 ttagaagagg atgtagagaa tttaaagctg aaagtggatg cagggactga ctttttagtg
    55801 tctcaacttt tttttgtgaa ttctattttt gaaaactttt tgaatttagt tagaaaggtc
    55861 ggaattcaag ttcctgttat tccagggatt atgccaatca cttctttttc tcagattgat
    55921 agatttcgtt ctatggccgg ttgtgaattc ccctcttctc tcatccaaga cttgcaagaa
    55981 gtagaacatc gtcccgaaga attttacaga agaagtttaa acttttctgt aaaacaatgt
    56041 agagagttat tggcgatggg agttccagga attcatcttt atactctcaa tcaatcacac
    56101 gctagttacg acatcgtaag ggaactcaaa ggtgaatctg tttagaggtt tgtatcctgt
    56161 gttgttccct tttgttatag aattgaacat tagagttgct taaaaattaa ttttcggtct
    56221 tgcttctgtt tcatgaaatg atcgattgaa gtagttttgt taattgctgc tataggttat
    56281 ggaatttttc aataactcta ttataaattt tgatacgagt ttttgttttg gaagtaggat
    56341 taggccagac tatcttaaag cctaggatgt gggagctccc acaaaccaca attttacgaa
    56401 ctgctacttt tagaaaattt tttcttaggt cggactcacg ttaaaatagg atttaaattt
    56461 tgatgttcgc aaaacagagg ttttgtgcaa aaatcagatt ggacgataat tcttttgtat
    56521 ttagtagttc cgataatttt caaagtttaa ctgtaaaccc acgatttgtg agagttccca
    56581 cgtctatttt ttacgaaaga aattgaccta ggataaaacg gattccttac attgaattca
    56641 cgttaaaata tatgagagtt atttaaagtt agttttcttt cgttttttca ttgaagcaaa
    56701 tggataaaat cgtttgtaga tttttcaata gttctacgtt aatggaggag aaatctactg
    56761 ttgaaaatga ctggttttgt ttgatttaaa agagttcttt tccttttcca ggtggtaaaa
    56821 aacctgcgtt tacacctttc tgatacaatg tgagaattgc gtctctacct tcggttccaa
    56881 gggaacgagt gaattggttc acataaagat cgatatgtga gtctacaact tctcgtgtag
    56941 tgtcttgaga atgtttgagt atgtattcgt aagtgtcttc tcgattttta taagcaaggt
    57001 ccagacttaa ctttaaagcg gaatcaaaat tttccttcca ttctttttct atctctcttt
    57061 ggaatgcaat agcgcctaac ggaatatgtt tgcctgttgt ttcttcccac cattcgccta
    57121 agtcttgtaa tttggatagg ccttgttttt cataagtaaa cctttcttca tgaatcaaaa
    57181 ctcctaagtc tgattctcct gataaaagaa gtggaatgat tttatcgtaa cgaaccggaa
    57241 ccggatggaa atcgttattt agaaaaagtt ttagaagaag attcgcagtt gtcaattccc
    57301 ctggaatgag aatttttttt cccttggggt ttcctatttt tttttctttt ttataaacga
    57361 gtataggccc acaatttctg cctagtgcag aacccgaatc taatatggaa tactgattca
    57421 ttactgaaaa gtacgctgcg aaagaaagtt ttgttacttg gtatttccct tgtagagctg
    57481 ctcggtttaa tcgttctacg tcgtgaagtt cttcctgaac ttgaaactgt tttgtcgcct
    57541 tgcctgttgt taggtggtag aataaaaatg tatcgtttgg acaaggagaa taggctaaac
    57601 tgaattccat aatgttttta ctaagtttaa attttttgtc ttaaaaagaa agtatcttct
    57661 tacaattatt ttacagatga actttttgta aaatgtggta gttcccacat acgacttttt
    57721 tagggaagat tttaatttaa aacttcaaag tagggttcat gtgggaattt cgctgttttt
    57781 aaaagcaatc tcaagaatat tttaaaatca ggctttttat tgataactat ataacaaagg
    57841 aactagcatt ttgcgcttac tactaggacg ttaaaaaaga aacctgggtt aatcttaact
    57901 ataactcctg gatttttgaa gaaaaaaatc attctctaaa tttttagatt ctggtgaatt
    57961 gaaaaaatcc atgtcttttg accctactca aattcatacc attgcagtcg atttagacgg
    58021 aacccttctc aattctaaaa gtaaaatttc ttctttaact cacgcagtcc ttcaaaaggc
    58081 gattgaccaa ggaaaaaatt tagtgatcgc tactgggaga agattttact ctacttttgg
    58141 ttttgcaaaa gaattcaaag gagaacttca tgtagtgtcc aacaacgggc agatcttacg
    58201 taagtctccg agtgcagaaa gaatttccga aagttatctg gggttagaag tcgttcagaa
    58261 aattcttcaa ataggaaaag aatttcatac acctcctatc ttgcacgtgg atcaatttga
    58321 agaaggtgtg gatatgctta ccgaaattcc aattactgat cggatgtatc ataattattc
    58381 cggtggagat cattccagaa caaaggaaat cggagatttt ttctccacag atctcgaaaa
    58441 aattttagtc atctgttttc tttctcttca taaaaaagat ttggattctc ttatttgtaa
    58501 aatccattct ctcccggagt cctgtgaact tagatgtatt ctcactaaaa ttcctggagt
    58561 ttcttattgt gtagaaatca tcaatgtctc tgtatctaag tggtctggaa tttccaaatt
    58621 tctttcctta aaaggtttgg atggaaaagg tgtgatttct tttggagacg aaaggaatga
    58681 tcttgaaatg attcttcatt ccggtgtcgg ttttgcgatg aaaaacgcga ttcctgaaat
    58741 caaaaattcc acaaaacacg ttacgcgata tagcaatgaa gaagatggag tcgccctggc
    58801 tttagtggaa aatagggtcg ttattttttg aagtagaaga cggtgcggcg tcgcaacttt
    58861 tacacgctcc gttataacaa ccaaagtctt cttctttgga attggtcggt ttgccgacca
    58921 gttctcgaaa aacggacaat aatggaaaaa aaagccgaat taccgttagg ctaacgattc
    58981 catatacgat ccaatcttgt atttgcagac ttaggtgcat aagcctaaat tgaaaattag
    59041 tctcaataaa gtcaacagaa acttttttat aagaatgaca cttctttgac aatcaacgct
    59101 ttaaaactgg tatagttctt ttattgatat gtggtccact ctgagagttt atcattcgat
    59161 tcaaaaagac cgggaaaatt tagaaattcc gggttcttat ttttggtcta cttgtatgcg
    59221 tacgatttgg atcactgaca gtagaattca tcgtgaacct tccaatcttc cagttacttt
    59281 agaaaaatat tccggttatc aaggataccg ttttgttcta gaggttatct ccggtcttca
    59341 ttctaaactt ttaggcgaga cggaagttct tgctcaattt agaaataagt ttaaagttct
    59401 cccctcctct gcttttggag aatatcttgc aagactcaga gattctctca ttcaagattc
    59461 gagaagtatc cgttctcgtt atcttcaaaa tataggagaa caatcttatg gaggacttgc
    59521 aaataaatat ctcaaggatc acgatttcgt ttctgtttta ggaacgggac aacttgcgga
    59581 aaaagtgctt ccttggttaa aacatcgaaa catacttctt gtgggtcgaa atcaaaaacg
    59641 tctattagaa ctttctaaac aattcaacgt gactataaaa ttgttaaatg attggaatcc
    59701 taccaagggg gcgatcgtga tcgcggctcc tatcgatctt agtggttata tgaattcgat
    59761 tacaagtggt acggttgtag tagattttag agaagttcct ttggaaaaaa attggtctaa
    59821 tacgatttca tatatatcat tcgccgaaat gttggattct attcgtgaaa ccgaagaaag
    59881 aacttggcag attcgaaaaa tgcttcagcc gtttttggac gaacttgtaa aagaaagaga
    59941 gttagaagct cagcaattca ttttcggttg ggaagaactg acttgtcccg cattttaaag
    60001 attggttccc gtaaaagcgc acttgcgaaa cttcaaacgt atcttgtact cggagcctta
    60061 aaaaaaaagt ttcctgaaat ccaagtggaa ctttttttcc gagaagcctc tggggatcag
    60121 gacttacaaa ctcctctttg gaaaatggga accaaaggag tttttacaca agaccttact
    60181 gcggatattg tagaaaaaaa agtagatata gtcattcatt cttggaagga cttggattta
    60241 gaagggcatc cggatactac gatcattgga gttttagatc gtgcagatca aagagacgtt
    60301 cttctttgga aaaaatcttc actttctaaa tattctcctt cggttttaaa aattcatact
    60361 tcttctccga gaagagaata taacttaagg aaattcttaa gtttttcttt accttctcgt
    60421 tataccaatt cttcccttgt ttttttgccc atccgaggga atattcagac tagaattcgc
    60481 aaatggaaag aatcggattc agacggtcta gttctcgcca aggctgcctt ggatcgtctt
    60541 ttgtcggaag acttttttaa ttcggacgaa ttagaatatc aagaaatacg aaagttttta
    60601 aaagattcta tggatgaatc cgtctatcag atttttcctc tttctttgaa ccctaccgct
    60661 cctgggcaag gtgcgattgc tgcggaagtg cggaccgaag ataattgggt tttagatagg
    60721 attcgaactt tgagtaaatc ggaagttgtt ttagctgtag aagaagaaag aaaaatccta
    60781 aaacgttttg gaggtggttg ccatcaaaag ataggagttt ctattcttca aaaagcttat
    60841 ggaaaaattt tatatcaaag gggactttct gattctggtg aagttttaga agttgaggaa
    60901 cagttttctg aaatttttgc tccgcctgcg gattctgtgt ctaaggtgta tccagttcct
    60961 ggagaagcgg tcaaacaaaa aagaactcca ttagattctt ctaatggatt gatattttcc
    61021 gaagacggcc agaataataa aacaattttt ccaacagagt taattttaaa agattggctc
    61081 gttactagag gcaacgcgtt tcccaattta agccccgctt tggaacatac tggtcttatt
    61141 tggacttccg gtttaaaaac ttggttccaa cttgctcaaa gagatatttg ggttcatggc
    61201 tctttggacg ctcttgggga agatgaactt ccaaaacatt ccatttttgg aaagcctttg
    61261 gactttataa aatgtactca tttaggttct actgagatcg cttccggctt gggaagagtt
    61321 cttacgtatc aaactcaagc gatggaagat catccggatc tttccgaaaa aactcatttt
    61381 ttttggatga gcgcgtctca gtttgataag gcactttcta tttttcctca aatctgcaat
    61441 gggtttcatg cttgtggccc tggaattact tactctcata tccgaaaagt tctgggagaa
    61501 tctgcaaatt tatctatctt tatacgttac gagtcctggc ttgcaagtct gggattggaa
    61561 gaatttaaag gaaaaaaaat tggaaaccaa acagagaaga attcgcctta acgctggact
    61621 tagaaatctt gcgtcttcgg aaagcttaaa ttcaaaaaaa ctaatacagc ctatttttat
    61681 cgtagagggt ttaaaagaaa aagaaaaaat ggattctctt cctggggttt ttagagatac
    61741 ggagtcttct gtttttaagc aggtagaatc ggatctcaag gcaggagtga ctcattttat
    61801 actttttctt atcccggaac ttaaatccaa ttcggagatt cctaaatcct tttatgaacg
    61861 ttccatttct tctttaaaga agaaatttcc agaatccttt ttatggatag atacttgtat
    61921 gtgttctctt accactcacg gtcactgcgg gcttttgcat ccggatggaa gtatcgataa
    61981 ccacacttct gtaaaacatc tttcggatat tgctttggtt tacgcgcaat ccggtgccga
    62041 tgggattgcg ccaagcgata tgatggacgg aagaattaaa agccaccgtt caattttaga
    62101 tgtaaacgga ttttcgaata ttccaatttt aagttattct actaaattta aaagtaactt
    62161 ttatgggccg tttcgtgcgg ctgccgattc tgctccggct caaggggatc gttcttcgta
    62221 ccaaatagac gttcgaaatc gggaggacgc tgttctttct tctatacgtg ataaagaaga
    62281 aggtgcggac tttctgatgg ttaaaccagg aatgacttcc attgatctta ttggtccgat
    62341 ccgtgaaaaa acgggactcc ccacgggagt ttatcaagtt agtggagaat acgcttcgat
    62401 ccattatctt tcacaaaacg gtttttgtga ctttgattct gcgttatccg aaacttggca
    62461 gattttttcc agagcggggg cttcttatct aattacgtat gccgccagaa gaggtaagga
    62521 gattttatct tgaaccagaa caaaccagct tctaaattga tttccgattt ttggaaaggg
    62581 aaaacctctg aagaactttt tgaaagagca aaaaaagttt ctcccggagg tgttcattct
    62641 ccagttcgtt cttttcgctc agtggggggg acgcccgtat tttttgcttc tgcaaaaggg
    62701 gctacgttaa ccgacatatc tggtaaagaa tatattgatt attgtctgag ttttggccct
    62761 ttgattttgg gtcacagaga tccagaagta gaagaagtgg ttcgtgaaac cactgaaatt
    62821 gcctggagtt ttggggctgc agaaccctac tctctcgaat tggcggaatt gatttcaagt
    62881 cgagttcctt gggcggagaa ggttcgtttt gtaaattcag gaacggaagc agtgatgagt
    62941 gcgcttcgtg ttgcacgagc cgctactgga agggaaaaaa ttctaaaatt tgacggatgt
    63001 tatcacggtc atttagactc tcttcttgta aaggctggtt ccggacttgc aggagaatct
    63061 tcttctgata gcgctgggat ttccgcaaca tcaatcgcaa atactttagt gttgcctttg
    63121 gatgatgagg cttctgtaga aagagttttt gaaacagaag gaaaaaatat agccgctttg
    63181 attatagagc ctcttccggc taactatggt ttgttgattc aaagaaaaga gtttctttta
    63241 aagatcgtag aaaccgccag aaaatatggg acgttagtcg tatttgatga ggtgatttcc
    63301 ggatttaggg tcggttttca aggaatgtct ggtttactcg gtatttggcc tgatttggtg
    63361 acgtatggta aaattatagg cggaggattt cctgtaggtt gttatgcggg taaaaaagac
    63421 cttttggatc tggttgctcc ttctggtcca gtttaccaag caggtacctt aagcgcaaat
    63481 ccgtttggaa tgagggccgg tctcgccact ttaaaaaaag cacaaagaga ctccatttat
    63541 tcagtgttag atgatagaac caaaattttt acggatacaa tgaccaaact tctaaacaaa
    63601 aaatcgaatc aagaatggga agccgtaatt cattcttctt tattttggtt tcggaaaaaa
    63661 acacaacaac ccatacgtag aattgatctg attccagaag gacataagga aagttttgca
    63721 aaagtatttc atacttttct aaaaaacgga atttatcttg ctccttccgg ttacgaagta
    63781 ggatttttat cttgggcaca tgatgatgaa attatagcaa aaactttaga gatagcggat
    63841 aaggctctca aaacgttctg atgttttatc tttggaaaaa ttctaggatc ttttttgcga
    63901 ttatctggct tttgatcacg gtttctttgg gaatatggtg gtttttgctc ggtcttaaac
    63961 ttacaaacac ggtggctggt ctcagtgcaa aactagacgc gtccgcggct tccgaaagtc
    64021 ttttggtttt agaaagacag agtagaatga tcaaaatgga aggtactttt ttcctctcca
    64081 tgcttttgtt aggtggtata acactaattt ggttatccta tcgagacatt cgtagaaaca
    64141 aaatgatcca tgattttttt tctactgtaa cacacgaaat gaaaactcct ttagccagtc
    64201 ttagacttca ggcggaaagt ttacaggaag agttaccaaa tcatcacgag aataagctta
    64261 ttcatagatt gcttaaagac tcagtaagaa tcgaatctca aatgaatcgt gcgatgtatc
    64321 ttgcgagcct aacaagatca gaaattcttt atatagaaaa aacgaatgta cgttctgtgt
    64381 ttctttctgt aggtgaggat tttccggaat taaaaatcga tctttcccat ctggaggatg
    64441 tgtttgttcc tgcagataga aaggcattgg aaagtatttt taaaaatctc gcggaaaatt
    64501 ctttaaaaca cggaaaggcg aacgttttaa aagtgatttc gaaaaaacaa atatcaaatc
    64561 aaattttgat aacgattacg gataatggaa ccggttttga cggaaagtat aaaaatttgg
    64621 gaattccatt tcaaaaacat ggaagtacaa gcgggaccgg aattggttta tatattataa
    64681 aaaagttaat gagtaagatg aatggttcta tgcaaattgt accacaaaat tccggattta
    64741 gagtagattt gattcttccg gaggagcctg ttagatgaga gccaaacttt tgttagtcga
    64801 agatgaccgt tctcttggag aaacactgca ggaacgttta gaaaaagaag gatacgaggt
    64861 tctttggact gtctctgcgg tttctgcgaa aaaattggtc aaggacgaaa gacctcatct
    64921 gattctttta gatgtacgtt taccggatgg agatggtttc gctcttgcag aagagctgaa
    64981 agaaagtaaa gactgtcctc catttttatt tttgaccgca caggcgggtg ctccagaaag
    65041 actcagggga tttgagttag gcgccgaaga atttatacca aaaccgtttc atctcaaaga
    65101 gttacttcta agagttaaac acgtattaga atctcataaa cattccgtgg aagaaaccag
    65161 atttatatat aaggatttta tgttggactt tcaaggattt caaatcaaaa gaggaggtga
    65221 agaattccct ctttctaaaa gagattgtgc cctacttcat tttttagtaa gcgaaagaaa
    65281 tagaacggtc agccgtgcgg aaattttaga taaactctgg ggagaagaaa gttttcctac
    65341 caatcgaacg atagacaatt cgattgtaag actcagacaa gctttcggtg aggaagggga
    65401 aaaagtgatc cgatccgtga gaggagttgg ttatcaatgg accggagaaa tcaaaaatgc
    65461 cgaatgagag atatacgaac gttttaaatg gaatcgcaca aaaaattcct ccggtgtgga
    65521 tgatgagaca agcaggtcgt tatcataaac actaccagac tctcagaaca aaatattctt
    65581 tcgaagaact atgtaaaaat ccagatttgg ccgcagaagt cgcctacggt cccgtagacg
    65641 aatttgactt tgacgtggcg attctttttt ctgatatact ttttccttta gaagccttgg
    65701 gaatgggact tcgttatacg gattcaggtc cagtgttgga tttagaaatt cgttctaaag
    65761 aggatttaaa caaattgaag tcagtagaag attcaatttc ttttatgcag tttcaaaaga
    65821 aggcgataca acggactcta gaaaaattac caaaagaaaa atcactgatt ggttttgtgg
    65881 gtggtccttg gactttgttc acatacgctg tttgtggaaa acacgaagga aatttatttc
    65941 ttcctaaaac cttgaccgaa gtaagaaaag aatttttaga aaagataatc caattcttaa
    66001 aggaaaatat ttctatccaa ctggaaggtg gggcagagtt aattttaatc tttgatactg
    66061 cgggaggaga tctttcacct gaacttttta gagagatcgt gattccggga ataaaaacct
    66121 tgtccgattt ttatcctggg aaggtcggat attatggaag aggaacttca tctatacatt
    66181 ttgagatgat tcgagaaatt accacacttg caggttttgg atttgatcat agatggaatt
    66241 taagagaaat ttttaaaacc gaaagtagaa tgattcaagg gaattttgat cagtccttat
    66301 tatttttagg aaaagaagaa tttaagaaaa ttctaatgaa ctatttaaaa ccttttagag
    66361 agcttccccc cgcagaaagg attggttggg tctgtggtct ggggcacggt gtgatgccaa
    66421 aaacgccaga atacaacgtg aaaacattcg tagaaattgt gagagatacg tttcgatgac
    66481 tactgtgaaa gatttgattg caaaatacga tattcccgcg cctagatata ctagttatcc
    66541 tactgtgccg tattggtccg aaaatccaac cacggaagaa tggttagaaa aggtaagaaa
    66601 tcgtcttcgt ttcgaaaata catcgctttc tttatatttg cacataccgt tttgtgaaac
    66661 cctttgttct ttttgcggtt gtaatacttc gatcacaaaa aatcattccg tggaagatcc
    66721 gtatatagaa tctattctat tagaattttc taattattta aaagaggtgc cagaaatagc
    66781 aaaaagggag ctaaaagagc tccatctagg gggaggaacg cctacttact tatcggagaa
    66841 gaatttggaa attcttttgg attcaatatt aaaaaaaatg aatctgtctt ccaaatacga
    66901 gttttctctt gaagtagacc ctcgcagaac cagagataca caactcaaaa tcttacgtga
    66961 tttcggtttt aaaagaatca gtttaggagt tcaagatttt gatccggaag tgcagagatt
    67021 ggtcaaccgt actcaacctt tcgaaatgac ggagagaatt actgaacttt ccagaaaatt
    67081 aggatatact tccgtaaact tcgatctgat ttacggactt ccaaaacaaa atctgcaaaa
    67141 catgaaacgc actataaaaa aaactttaga gttacgtccg gatagaattg cgttctacag
    67201 ttacgcacac gttccttggc ttaaagcgtc tcaaagattg tttacggaag tggatctgcc
    67261 ttccggttcc gcaaaacgag agttatatga agtttctaga gaaatgtttt taaaagcggg
    67321 ttatatcgaa attggaatgg atcattttgc gttggaatcg gattcacttt ttcaggcggt
    67381 aaaaaacgga aatctacacc gaaactttat gggatacact gctaaaacaa cggatatgct
    67441 tttggggctt ggagtttccg caatttcgga tagttgggat tgttttcatc aaaacgaaaa
    67501 aattgtcaaa aaatatcaga aacggattta ctccgaagga ttcgctacac ttcggggaca
    67561 taagttaaac gaggaagatc tgatacaaag gtctttgatt ttgcaattgt cgaccagtgg
    67621 aaaggttata gtaccggagg aaattttgag agaagtgagg ctgtatttgg cctctatgga
    67681 agacgatact ttagtcagat gggaaggaaa tcttctctct ttgaccgaaa aaggtaggcc
    67741 ttttcttagg aatgtttgta caagtttgga tttgaggttg cgcagaaaaa gtcctgaatt
    67801 gagggttttt tcaagttcga tttgattcga tcttcggtca aaaaaattgt ccaataaatt
    67861 atagataaga agtacaatct taaaatcaaa gttgtattct tattatggga aggttcgttt
    67921 tgaaatcatc tttggaaaaa ctcattttag ttttcggcat actttttaca tttatttttt
    67981 cgatttcggc ggagaccgtt ctacttcagg aaggtggaag ttatcgaggt aaggtaatta
    68041 cacaaaatca aaagactctt acgatccaaa caaaacatgg taagcacgta atatctaaaa
    68101 aagaaatttt aaaagtaatt tataaggatg taagtgaaga agaggaagaa aaagttcgca
    68161 atgctgaaat ccaaagattg gaagaagaaa aacttacaaa acaaagaagt ctggaattaa
    68221 aaaaacaaca agaggaagaa gaaagactta gaagagaaag agaagcggcg gaaaaaaata
    68281 aaccagctcc acccccacct cctccaccta aaaaacagcc ggaagtttcc agagttggag
    68341 cacttgcaag atctgtagtg cttccgggtt ggggacaatg ggcgagcgga agaaagtttg
    68401 ctgcgatcat ctaccctact ctttttttgg ctgccggtta tgcagtatat gagaataatc
    68461 gcaagtatgt tgttgccaaa agagaatacg agagctacgg aaatccatac tcaaatagtt
    68521 ctctcgcact cgccgctttg ggaataccca atccagaatt acctcctgtg attaccgatc
    68581 ccgttgttct gcatttctac aatcaggagt taagtcctta tcaggataaa agggaagcag
    68641 tggataaggc ttataaaaat ctgcaggcca gtataggtgt gttagctgga atttatgtca
    68701 tcaacttgat ggatgcattt atctttggcg gacaaatatc ttctacggta ggaatttcaa
    68761 acggagcgac taagggactg atattcgatt acaatccaat ggcgaactcc ggaacaataa
    68821 acggtggttt tacaaacggg cctacctttg aatctaaata tacatttggg tataggtatc
    68881 aattctagga ttgtattaga gttgttgaaa agttaattcg ccatcgattt ccgttgtatg
    68941 gaaactgtcg attgaagtag ttttgttaaa ctccactata gaatttttca acaactctat
    69001 tatattagaa ctcgataatt cttttaagaa tattagaaga attcgttttt atttacgatt
    69061 gctgatttac aatctttcga ttctttccaa aatagatccg tgagaacaca atcaccggat
    69121 tatatagtca tcggagcggg ttttaccggg cttctttatt ctactcttgc cgttttagag
    69181 gggaggtctg tgtttcttta cgaaaaacag aatcgatctg gaggattggt agggtccatc
    69241 caaacacctt ttggacttgt agaaactgcg gcaaatggaa tcctaaattc gtatcaactc
    69301 gaggaacttg cttccgcgct tggtctgaac attcttacca cagaaaaaaa atcaaaaaaa
    69361 agatttatct ggaaaaacgg atctcctaga agattcccac tctctttttt agacacctta
    69421 cgtgtgttat atggaatttt aggaatttcc gccgagattc gagcgggaga atccgtttat
    69481 cagtggggag ttcgtgtttt ggggaaaggt gcggtaaaaa acgtattgga gcctggcctt
    69541 ggcggaattt acgccggaaa tttaaaggat atgtccgccg aactcgcgtt aggaggttgg
    69601 attagttcca aggattccct tctaaaaaat atccgtgaaa ttaaaaaaat aaaaacaaaa
    69661 aatccaaaac aaaaaaaagg aacggtgagt tttaggggtg gtttaggaga acttctaaac
    69721 gcaatggaag cgaaaattaa atcgtctcca aattctaaga tatattattc gcaagaatcc
    69781 cctactctaa gctcgattag aaagaaatac cctaattcaa aaattattct ttcctgtggt
    69841 ttagaatctt ctttaaaatt attatcatca ggttttccag ttttcaaaaa atatgaaaag
    69901 ttatgtaaaa ccctaggagt tgtaaccgtc actcgatttg gtaaccaacc tttgctcgga
    69961 aaaaagagcg gatttggaat tctttttcct tctgattctg gttttagagc tctaggagtt
    70021 ttactcaact cttctatttt ttcgggaaga gtttctaaag gacattactc ggaaactttt
    70081 atctttggag gagccctaga ccaagaaatc gtaaaattta aagaaaagga aattataaac
    70141 gtattagaag aggatcgaaa aaaaataacc gttcaaaatg acgagccact caatcactac
    70201 gttacgattt ggaaatcagc tcttccaata tacgatttag ctcttcttga atttaacaaa
    70261 gaattagatc gaagtttgcc ggaaggaatt tttgtagaag gaaattttag atatggcatc
    70321 ggcctcagtt ccattttaga aagagcctgg aacgttatgc ggaatcaaaa aggacgtaca
    70381 taagttaacg tgagtttgac gtaagaaaat ctgggcgaat ccgactgctt gttgcagttg
    70441 gaccgggttc ttacctctgg tcaataaatt gtataaaaga aacgtaatgc gatattttgt
    70501 atttagtttt aatatagaac gcgatccata gattagtatg tttcttgaac gtaagacagt
    70561 tccgaatgtg atattcttga atcgacggag tcaagaaggc cggtggcaga ttgatcgctc
    70621 tcttggggct tagaccccga tccatagatg aatctaaatc ggccaccgca aacccatgtg
    70681 tggcaacttc acaaagttga ccacgaatag gagtgctggt atatcacaac tcgggcttgt
    70741 taagaccttc cgctccactt aaaactttag gagaaagaaa tgaaaagtca agaaatcaaa
    70801 tacgtaggaa tcgactgtgg aaaaaaaact ttagaagtca tacggatcgg agacaactct
    70861 cttcatcaaa gacaacaatt ttcaacaaca gaaattggaa tttctaaatt gataaattgg
    70921 ctcaatccaa atgatgtagt aggcttagaa gcaggctctc aatcttttag aattgcaaaa
    70981 tcaatattaa acaaagggat tcaagtgatc gtcttgaatc caggagactt agccacaatc
    71041 tatcaatctt taaaaaaaac agataaagaa gactctctca agattgcgag actcatacaa
    71101 cgttttccaa tagaagaatt acctactgtt ccgattccaa acgatgaaga ggaggacaat
    71161 agaagactat gcacggaaca agagaactgg acaaggcaac taacgcaaag taagaatcga
    71221 cttcatagtt tatttactca agccggtttg acacatatca ctaaaaagca tttaagaaca
    71281 aaagcaaata gagaaatctc tgtagcctta cttccaagtc gataccaaaa agaagcggaa
    71341 agaatattaa aagttttaga tttagtggaa caaaatctaa aactcataga agaagaaatt
    71401 aaagaagcct taaagaaaaa taaggcttat gctcaaacga ttatgtcaat gcctgggatc
    71461 ggtatgatta cttctttggc gatcatgagt tatatgggta attgtaaacg attctcttca
    71521 gctaaacaag ccgcttacta cgttggtctt gtgcccaggg ttgatatttc aggtgactcc
    71581 gcttattacg gcagaattgt aaatcgtggt tgtcattcaa ttcgaagagt gatcgttcag
    71641 gcggcttgga gtcttgtccg ttgtcaatat ggtggtaaga taaaagaatt ctatcaaaga
    71701 ttatatccta aaaaaggtgc taaaaaatca atcatagcta cttctcgcaa aatgatcgaa
    71761 atcctttaca caatgattaa aacgggagaa cttttcgatt ctatgcctga aaaagtattg
    71821 aatcgaaaat taactcaata tggtcttatg taataaaatt gcggaaggga ttgacacaag
    71881 aaacatagga gaaagccata accaacccac aaataattgg atctcaagat ctatcgtcgg
    71941 aattacgaca aaatcttcta taaaacttag ttcccactcc acaacgtgac ccataggaaa
    72001 gcgttgtgct gagtttttcc tatttttggg tggggcggta aggttcggaa aatttttctc
    72061 tatcagaaaa acatactttt tgcaagtaaa aagactcatt cttgtcggaa cacttgaaaa
    72121 atgtgccttt ttgagcccag aacggcgatc catagaaagc ccgttctgct ttagttcatt
    72181 ttgattctaa aatcctattc aacttgtggg gttggttatg atagagagcg ttctgctgag
    72241 ttcaaacgcg atctgtcgag cgcccataga agcgagacgc tgagttactt cgagcgccca
    72301 tagaagcgag acgctgagtt acttcgagcg cccatagaag cgttctgctt tagcttcctt
    72361 gcatcaattt ctttcgcgtt ataccaaatt cacgttaagt taaaaattta actcaaaatt
    72421 taaaacgaaa tcatcttgaa tcttaaatgg ggcgcttacc ataaaacagc ggttatatgc
    72481 agatttgatt ttaggatctg agtattagaa ttgttgaaaa attctatagt ggagtttaac
    72541 aaaactactt caatcgacag tttccataca acggaaatcg atggcgaatt aatttttcaa
    72601 caactctatt atagatttgt ttaagaaatc agccgtgtac atactactga gtttaaatta
    72661 taacctccta actttttaca gagacattcc ttttttgagg tttgagaaga ttccaaggct
    72721 atttttgcca tcgcttttat aaatttggga taaattccgg gagctggaat tcggtagtat
    72781 tctaaaattc cattttgata agctactttt ttgagttgtt ctccgatttc ttctaaggtt
    72841 tctaggtgat cgcttacaaa actgatcgga taaacggcta ctcttttgac tccttttttt
    72901 ccgaggtctt ctaacatttg tattgtattt ggttcggtcc acttagaagg ccctacccta
    72961 ctctgaaaag aggtatggca ttctcctgaa aatccatttt tgtagagtaa ttttttaaga
    73021 tttgttatgt tggaatctat ttcttccttg tagtgatcac ctttttgaat taggcggatc
    73081 ggaattccat gtgcgctaaa tactaagtcg atcgttttcc agtcaggaat ttcttgaaag
    73141 gaatcggaat gtaaaaagtt ttcccgattc agtttacctt ggaaaaaatc cagaatcaaa
    73201 tctcgaatcg attccaaata aatttgagaa gaatggaagg gtgtaaccca accttcagca
    73261 cctaccggac aaaatccaac aatttgttct ataagtttag cggtacttaa aacggtggat
    73321 ctggaaaaat gaggatataa tggaaatata atatttttat tactcggaat cagaaattcc
    73381 gcaggtatat ctctaatatt cggataacca caagtcatag taacactact ttcccaaatt
    73441 tctcccgtaa tttttttgag gatttgggtg atggcggccg cttgtttgtt ggtttcagaa
    73501 accaaaggag aacctcctcc aaatcccatg gactcatagg tttttgcgat tttgggagct
    73561 cttttttttg cgatccatct tcccagaggt tttcggatcc attctggaag tggaagatca
    73621 aaaacaaaag ggtcttcaaa aagatcgatt agaaattttt cgatttcaaa tttgtttcgt
    73681 ggaccgccta aattgataaa tagaattcta tttttcagat tgtcttcctt taaaaattag
    73741 ttttaaattt taccgatttt gtcggaaaac ttaaaactga ataatttctt aatacaaaaa
    73801 tccggttaga gatagttcta cgttccattc ttttagattc atataatttt tataatggcc
    73861 taggtgttgg gataaaatgt cgctttcact gagcccacct ttggtaacaa aatgtccgtc
    73921 tccgaaaagt ctgtgttcgt taagtttgag gaacattaga tagtttccaa aaatttttcc
    73981 tgctcctatg ttgaagtcga ttccaaaacc ggaaacgtct ccaataaaat tgagagccct
    74041 ctgatagtga aagtctcgaa aatgtcctgt ccaaaaaatt ccagaaaaag aagtttcaaa
    74101 aacccattct ccatttgaat atctataacc taaacccaag ggaaattcgt aagtagaata
    74161 tgaaaaactt aaacccagtc ctattctatt taaaaaaacc ggactagaat cgaaaaattg
    74221 aaacacgtca taaagaatgt atttcataaa cgtatattga aatccgccgg taagataaaa
    74281 tccttttcct tcttttctat agtccgcttc tccgtctcca aagtatcttc ttaggatgag
    74341 ggattgacta ttgtttttca tggataaacg accttttccg tcagcaaaat ttcgagaacc
    74401 tataaaagta taaggagtgt cataatagga aaattccctc gtcgaaattt tagttcctct
    74461 ttctaccgtt ggatctccta aaaagaaatc ttcatccctg ccctctcctg cgtttacata
    74521 acgtccggtg gtttttagat ttagatcggc ttcccatttt tcccaacgaa gagtaaaacc
    74581 caatccggcg tagttaaatt ctcttgcata tgtgattcta gagcctcctt taagtccgga
    74641 aagatttgga tatttggtgc cggtttcaaa gatgttatca cctccgttcc ttccggcgag
    74701 tatggtaaaa gaagactgtt gtatcagttt tttaaaaaaa gtttcttcgg ctggaacagg
    74761 tttttctttt gtagaaaaag gtttggtagt ttcctccggg ttcgtaacgg cggcctgaga
    74821 gtaaatcgat acaaacgaaa aaaagtgtaa gactaaaatt agaaaggaag tttgttttat
    74881 tttcataggt ttattgtcta aatttaaatt gccgacgatt ctggggtgca atcatttcac
    74941 cccgaaagat tgaattgacg gatcaagaca gattaacccg ccctacccta ctcatgcaat
    75001 acagttttta gtgtttttga aatcgatgcg acatagtttg atttgacagt gtgtgtgcgt
    75061 ctggatgaaa ttgactcggg gactaaagat tcatgaattc taaaaatcta acagtcagac
    75121 agattttaga tgagtttgaa atttcctcgg aagatgaatt tttatccaag gtaaaggaat
    75181 ggaaaattcc aacttccgga aaaggaaaat ttgatcgtga agtaatagaa aaatattttc
    75241 aaaaaaccga aaaacaaacc tatgattcct ttattatcgc agtctctaat caaaaaggag
    75301 gagaaggtaa aactacggtt tcggtatgtt tggcggaggc gctttctaag ttggcgcccg
    75361 tgcttctcgt ggactgggac gctcaggcca atatcactca actttttttt ggtgccgtgg
    75421 agcattccgt gttccattct ttgggttata aagaagaaaa tcagattccg gtaaaagagt
    75481 tgttaattag acttgctccg gatttggatt tattaccttc ttccattcat cttgccaatt
    75541 ttacgacccc gtatgaaagg gacgattttg aacttttgaa agatgcactt aaaccggttc
    75601 gttccagtta taaatatatt attatagatt gtccaccttc tctaggttta attttagaaa
    75661 atgctttgat cgccgccgat cacgtattga taccgatcca aacacgagct tttagcgttc
    75721 aaggcctaaa ggatttacat tctacaattt taaaaattaa aaagaaagca aatccgtcac
    75781 ttaatctttt aggagctgtt ctcaatcagt atgaagacgc gcgtgctctc gcggggctcg
    75841 cggacgccat ccgaaaatat tttgaagttt ttaatactgt tatttataga agagaatcga
    75901 ttccacaggc gcaggctaag aaaaaacttt tgggagaata cgataacaaa gctatgcaga
    75961 tgttttcttc tttggcggag gaattaatgg agaggatttc aaatggctaa acggtcggat
    76021 tttgcgggaa tggatcttct taccgcgttt ggagaaaaag aatcttctaa attggaaata
    76081 caactttctg atatagttcc aaatccatcc caaccaaggg tttttggaaa agaagaagtt
    76141 tccgatcttg tggaatctat gaaacgattg ggattgattg agccgattgt agtacgaaaa
    76201 tctggaaaaa agtatcagat tgttgcagga gaaaggcggt atcaggccgc aaaaattctt
    76261 aaatggaata cgattcctgc gattgaaacc tcggcgtccg aggacaaatg ttttgagatg
    76321 gctctcgcag aaaatgaaaa aagaaaaagt ctaaaccctt gggaagtagg acgtgccatt
    76381 caatttttaa gaaaagaaaa aaagaaaact gcagaagaag tttctaaaat tttaggtttt
    76441 accgaaagat acgtaaaaca attgagttct attgcaaggc tcgatcagaa atcggtggga
    76501 gacctaatta aatctggaaa ggatacttct gtaaaaaacc tggaagcact tttaaaacaa
    76561 aaagagggta gggggggtga aatcatttca tcccgaaaat tgattcaatc taagatcgtt
    76621 ttacagatcg gaaaactttc gttacaacaa agggaaaaat ttttaaaaga actttcttct
    76681 ttaaaaaaga aatatggaat caaagactaa aaaaagaggt aacttcaagg tcagccgtgt
    76741 ttttagaaag aacgataaac aactattttt aaaataattt tttaattaaa ttctttaaac
    76801 ggagaaaaca tgaaaatcgc tattatagcc ggtcctcata gaaaaatttc acagtcggcc
    76861 aaggtcgcaa attggatagg aaatagactt ggatctttag gtcatcagag ttggattctt
    76921 gatttaggaa atcataaact tccggtctgg gatgattcct tttgggaagg tggagagtct
    76981 tgggatagga tttggaagcc gatagaagct gaacttaaaa atgcggaagc ttttgttttt
    77041 gtaactccgg aatattccgg tatggcctct cccggactaa aaaactttct tctttactgt
    77101 aattctactt tacttggtca caaaccggtt ttgataagcg ctgtttctgc gagtagggga
    77161 ggggcttatc ctatcgccga acttaggatg agtagttata aaaataccaa actctgttac
    77221 attcccgaac atatcatagt aagagacgca gaacacgttc tcaacggacc cgaatcggca
    77281 agtaaggaag attcttacat ccgagatagg atcgattttg cccttaaaat tttagtaagt
    77341 tatggagagg ctctaaaaca agttcgggat tctggagtga ccgttaaaaa agaattctca
    77401 aatgggatgt aagaattctc aaaaaatata cttaagatat ttataatgtt ctaatggttc
    77461 cgtctttggg aaattccttt gaaaattcag ccgcactcgt tcttatttct aaatttgaat
    77521 gatagtaatc aatattagag ttgtcgaaaa atttaatagt gaagtttaac aaaatcgctt
    77581 caatttccca tttcaatcaa atgaaaattt atttccaata actctatcga cttgagtgtt
    77641 aattttagaa atgcgtttgc tgctggaatc tatgaaaaga acactatgat gagcttgttt
    77701 tactactcgg acacatgaat agaatacttg tgttagattg tttcaaaaat ttgaatattt
    77761 tggttttgct ttaaaatgcc gtaaatcccg aatttgcgat attttttaaa taccactatt
    77821 tgtttgtaaa ttaggccgtt aataacttgg tactattttc atgcgtccga gtagtattaa
    77881 tttagcgcat tacacataac tctcaatcac cgaattttgg aaccggataa caatagatag
    77941 ttgagtatta taaaaacgta tctttctgac aattctaatt tagaggaata cattcttaaa
    78001 tacttataag agtattagaa tgttctgatt ttttgaagaa cccaatggac cgttttagta
    78061 aaaagtaacc aagtaacaag agggacgatt acattcaaaa aaccgacgat aaaaatcaac
    78121 ggccaggcaa aaccagaacc ccaagcaaaa ggatttaagg cgtgcatcag atgaatcagt
    78181 atgggatgta gaaaaaagat ccccatacta tttttgccga taaaggcaaa agtggaaatg
    78241 aaccttttat gtttgttgtt ttcttgagaa ctttctgccc agaaaaataa aaataaaaac
    78301 ataacaaggg gataaaagat caaatgattg gaagaatcaa atttccaaaa ataacctgca
    78361 atacccacta cagctaaata gaataatatt ccacaaaaaa gaattttact aaaagagtag
    78421 ggtaggggac cggacttttt gaaaagtagt aaaaaatttc taggttcttt aaaccacttt
    78481 tcggcgaaca tagcaaagac gaaaaagaaa aaaaatccgg tgggtaaaat cggctctatg
    78541 gtttttaaaa ccgggtcgtc cacgtaatga aaaaagtgat ttgataaaaa attcgtcaca
    78601 agagcagtca aaagaaagat ccaaactgct tttgaagatt ttaaattaga tacaaatagt
    78661 ttcaaaaaag ggaatattcc ataaaaggaa attaatagag gaacaaaata ataaggagcg
    78721 caccaggttc cgagtaaaac tcctttgaga aattctatta atttaggaaa cgttcctaat
    78781 tttatataag aggccaaaag gcttatacct aagtaaggga tcaaaaaaga aattaatttt
    78841 ggtttccaat aatctttcca gtttgtgaat tttaaaaaaa ttccggaaga aataataaac
    78901 gccggaactc caaatctaga taagttagaa agaaaaagag taaatgaaga ggcgctttcg
    78961 tttggaccaa aatactgata ataagagttc acatgaataa aaacgattcc agtgatggca
    79021 agtcctcgga tgaaatctac ggattggctt ctattatttg aagtttcttt tttcggaaaa
    79081 gaaagtagaa tttgagaagg tgtttctgaa gtgatacata ttagaactag tatacaaagc
    79141 cctaatgtat ctataagtaa tgaaaggtta gaaatcataa aaagagtgtg ctttttttaa
    79201 agataaaatt aatatttaaa cgtcaagatg cgattttatg ataaggaagt aaatctttta
    79261 ggcggtttga aaaatgaata cgttggagat tcctgctggt ggaatcgttt ttaaagaagg
    79321 agatacaaat aacgcgatgt atgtaattct ctccggctcc gtcgaagttt tttttactcg
    79381 gaaaaataca atccaacgtc ttgctgtcat gaaaaaagga gatttttttg gtgaaatggc
    79441 tttgtttcgt gcaatgccca gaaccgctac cgcaaaagca attttagatt gtagacttgc
    79501 cgtgatagaa agtagacaac aactagaaag atttctagtt aaaaatccag atttttctgc
    79561 caaaatggtt cggattcttg cggatcgttt ggcacacacg gacgaaattc taggttcaaa
    79621 attagaagaa taagattcta acctaacata aattaggtgt aagaatagag tgtatctatt
    79681 tgatttataa tagaaaaatc caatagaatt gttgaaaaat taattctcca tctgtttcta
    79741 ttttatggaa acgagcaatt aaagcagttt tgttaattgg aactagggaa tttttcaaca
    79801 actctaattt agtttttgac tctatagctg gattttttac atcgaacttg tatttctcaa
    79861 gcggttccaa ataaaattca aaaagttgga acatttcaat aaagcggaat taactttttg
    79921 ttatttatga tcgtaaaacg gttcttgaac tttgtattta cggaagattt aaataaatgg
    79981 attttccttg aaattaatgt ttgaagcgag ttacaattct aagttaagtt gtcttctatg
    80041 aaaaacgtaa tcatcacagg tgcaagttct ggaattggaa aggaattggc taggctttac
    80101 gcacaaactg gagcaaacgt agcccttacg gcgagacgaa aggacgttct caaaaaaatt
    80161 gtagaagaat tgaaatcttc tggaacgaag ggtaaaattc tttttgcttc tttggatgta
    80221 tctgatgcag accaaaattt taaggtcatt cctaaattga ttaatgagtt aggtggttta
    80281 gatctgatcg ttttaaatgc gggcatttct actacttctt catttggtgg aagaagtttt
    80341 gaagcggatc gtgcagtgat tgaaaccaat ttgatcggtg cgatggcggg tgtagaagcg
    80401 gttcttccgg tttttcaaaa acagaaatca ggtcaaattg tagcgatctc ttccgttgca
    80461 tcgtttagag gacttcctgg ttctgctagc tattcttctt ccaaggcggg attatctgtc
    80521 tatatggaag cgcttcgagg agaagtaaaa cgatatggaa tttctgtaag cgtaattcat
    80581 cctggattta tagacactcc gatcaataat cggatgaagt ctcgcccttt tgtaatttcc
    80641 gtagaacgag gtgcgcaaaa aatatttaaa agaattgaaa acaatgtttt atcggctaca
    80701 gttccttggt tcccatgggt tttcctgggt tatcttatga aacgcattcc agaattttta
    80761 tggtcgaaga tcagtctgaa ataaacttac cctttgaaaa acagaatccg aaaggtaaaa
    80821 atttgattcg ggttttattt gtctgtcttg gaaatatttg cagatcccct gccgcagaag
    80881 gagctttttt ggatttgatt caaaagagaa atttagaatc ttccttctta gtagattctt
    80941 gtggaacttc tagatatcat atcggagaac ttcctgatcc tagaaccaga caagccgcgc
    81001 gaaaaagagg aatcgaacta actcataggg cgagacagtt tagaagagaa gattttagag
    81061 aattcgacta cattctaacg atggataaat ctaatcagaa agacgtttta tctctcgcgt
    81121 cttcggatga ggaaagaaaa aaagtacaat tgtttcgatt ttttcaaaaa gattcaaaaa
    81181 aagattccga ggttccagat ccgtattacg gaactttgaa agactttgaa gaagtgcaaa
    81241 atattgtctc ggacgccgca gaagactttc ttgaattcct gctttctaga aaattggatt
    81301 taaaaaccta atccaagaaa gtgggagaga atattcacaa atgggtgaat ccaatcaaaa
    81361 gaaagtagtc gttataggcg cggggtttgg cggtttacag gccgttaaac aactatctca
    81421 aaataacaat ttagacatta cagtaatcga taaaaagaat caccacctat ttcagccgct
    81481 tctgtatcaa gtggctactg cagttttaag tccagcggat atagcgattc ctactcgttc
    81541 tttggtagga gaaagtaaaa atgtaactgt ggttttaggg gaagcaacta aaattgatct
    81601 caaaacaaaa acggtttatt atcaaaacac ttcaacgaat tatgattatc taatattatc
    81661 tgcgggcgct aggtccagtt atttcggaaa tgatcattgg gaaaaataca cgattggtct
    81721 caaaaattta aaggacgcat taaagattcg tcataaactt ttgatttcgt ttgaaaaagc
    81781 cgagttgtcc ggtgatccgg aagtggttaa gtctctttta aattacgtga ttataggtgg
    81841 tggtccaact ggagtggaac tcgcgggttc tatcgcagaa ctttcccatc aaattattcg
    81901 ggatgaattt catacgattg accccgcctt atctaagata actttgatcg aagcttctcc
    81961 tagattactg atgacctttg atccttcttt aggagagttt acaaaaaaac gtttagaaag
    82021 aaggggagtg gaggttttga ccggcaccag agtgattgat attaacgaac gaggagttca
    82081 actcgaagga aaaatgattc ctactcaaac ggttatctgg gcggcgggag ttcaggccaa
    82141 tagcattgcg gctacgttag gcgtcacatt ggaccgagga ggtagggtga tcgtggacga
    82201 gttttgcaac atcgaaggtc actccgaagt ttttgtaatc ggggacatcg ccagttattc
    82261 taaaggttta gaacgtccat tgccgggagt ttctcccgtt gcgatgcaac agggaagata
    82321 tgtcgcttct ctcattcaaa acgatctaaa aaataaaaaa cgaaaacctt ttcattatat
    82381 agacaaaggt tctatggcta cgatcggtag aacggacgcg gtcgctcagg tgggaattct
    82441 gaaaatgaaa ggtctatttg gttggttggc ttggcttttt gtccatttgt tttatcaggt
    82501 aggatttaag aataagatta cgattttaat cacctgggtt tggtcttata ttgcttttcg
    82561 tgcagaggca agggtaattc aagacgaaat cagcgcggat aacggttgaa tatgaaaatt
    82621 agattcttgg tggcgattgc tttcttgtgc gttagtcttt ttttgtcctt ttattttttg
    82681 aaaaatacgg aatatatacc gaaagatgca atagccgtat ccaatcactt tctgcgattg
    82741 ttgattacaa aaaagcttaa agaggcatac agtttaacga acgagaatgc gattgtggga
    82801 acttcttacg aaagatttca aaaaaaagtc gatcaagaat tagggaatag agacaggatg
    82861 ggcaactgtg acctttcaat taagtcttat ggcccgaaac aaacgtatgg aaacagactt
    82921 aagagatatt ggaaccaaga tactgttgag gtcgatccac tctatgtaga atactatcct
    82981 tgcggacttc catttcaaat tgtactacat ctcaatcgaa atggagaatg gaagatcgtt
    83041 aattttcagt ctcacgctga ttaaaacttt tgaatcaata ataaaatcaa attttttaat
    83101 attctttgtg aggggattgg tctgctacgg tcgtcgattc tttattttgc gatttcgatt
    83161 gatcgattgt gatatagaag tatttttgct gggaaaagtg tttttgattc agggatcgaa
    83221 tgtttctcag aacttcaatc cactctccag ataattttac gaactgggaa ttcaacggaa
    83281 aaggaatatg aacgattcat taacaaacgc gatcttgaaa ggagacgttc cggtggtgga
    83341 tttggtatca aatgctttat taaattaata tgatacgata ttgtgggata agatgtctat
    83401 atcctatcga tcagagattg gatcgaaatt aagatggagt gtcttctccg aaaattctta
    83461 tggtaaaatg ttttgttgaa acaaacataa attcgaaaaa aaagatttaa ggaatgctta
    83521 aatactcaca aaatcgtaat ccttttttag tccgaataaa agtaaatttc ctctgcagat
    83581 ccccttctga attggaagtt ggtttttgaa ccgttactaa aacagcatag acctttgtag
    83641 aactaaactc ttcttttgag agaatacagg aacggttgaa tcgatctgga attggatctt
    83701 ccaaatcgat tttatagttg tttggattta agagttttgt ttttatctcg gcatttaaga
    83761 ataggggctt gtctttttcc aaaaaggtat caattgatat ataggaaaga tcggaatata
    83821 atttatcata attcgaatcc tgaaatttct ccaatcggga ttcttcttcc ggagtattgg
    83881 tcaaacattc cggacaataa atgcaattcg tagagagcct ttttgtttct ttgagatcgt
    83941 ctgtaagaat tgaatttgca aattggatcc atactttttg tatctctgat tcggtttgat
    84001 tttttgaatc gatagaatcc ggaatctcgt tcagttttag tttataaaat atcgaaagac
    84061 ctgcgattga aatcatcagc aaaaatagaa gaatttggat tttatatttt ttcatagttt
    84121 ttagaaatta ttactcagac gcatgaatag aatacttggg ttagattgtt tcaaaaattt
    84181 gaatattttg atcctgcttt aaaatgctag taaatcccga atttgcggta ttttttaagt
    84241 accactattt ttttcgtaaa ttcagccgtt aataacttgg tactattttc atgcgtccgg
    84301 gtagtaagag ctaggttttt tgagtcggtt aacgattcta taaaatagat ttgtttaaac
    84361 tccatcaagc ttatttgata agtagaatct ttcccatgat tctgtttttc ttttttcagt
    84421 gaaaacaagg gaagtgtttt atgcttcttt tcccttgaaa aaattcttga atccttcttt
    84481 cttatgttga aaatgctccg tgatatgaat ccttcatttt ggtcgggcaa aacgattgta
    84541 ttaactggtg gttcttctgg aattggagag gcgattttag ggattttatc taaattagat
    84601 tgtactttga tcaatctttc tagaactgaa ccgaaacttt taaaacaaaa gaaaggtatc
    84661 gttgctgatt ggattcatat ctctactgat ttaagttctg agaaagaaat agacaaggcg
    84721 gttaaaaaaa tttctaaaga ttatcgaggt atagacgttc tatttgcaaa cgctggtatt
    84781 acaactcatt ctcgttttga ttctactaga atcgaaactt ttcgtaaaac ctttgatatt
    84841 aattttttcg gtcctattta tctcattcaa agattattac ctcagatcaa actaaatcga
    84901 ggttccgtaa ttgctacgtc tactgtgagt ggactctacg ggatcccagg aagaagtgct
    84961 tattcttctt ctaagtctgc cttacactct gctttggaag cggcaaggat cgaactttcc
    85021 gaagatggtt tgtcgtttat cattttctgt ccaccttata ctaaaacgaa actacgttct
    85081 tctggtttgg acggagacgg aaacgttttg aacgaatctc aacattctag tgacaagatt
    85141 aaatctcccg aagaagtcgc gtctaaaatg atcgattcgg tggaagatcc agaatctaga
    85201 ttagttatca tggacagctc tggttttttt ctaaaatggt taagaaactt tgcacctgca
    85261 tttttagaaa aaactctatt caaaaaactt tataaagatt ttcactagaa ggaaagcatg
    85321 gaaacaagaa gtattgttaa agaatttcaa tttgattatc ctcttatgag ggtttggaat
    85381 gcggttactg taaatgaaga attaattcac tggcttgcgg ataaggtgac ggggcgtcct
    85441 aaagaaggag ctaactttgc ttggacttgg aggctcggga tggaaggaga tcttacgact
    85501 aacggtattt ataaaaagat aattcctttt aaagaattga tactactttg gcaagatcat
    85561 cctgcaggag aaatagaatt aaaattggaa tttcattctt taggcgaaga ttcctctaaa
    85621 ttggtagtta caaattcagg gtatccggtt ggagataagt atgacgtatg gatagaagct
    85681 gcttctgaag gttgggaaga agagggaaaa catttgaggg agtatttgaa aaagtcttga
    85741 acgcctaagg cctcttaaaa ggatggtaaa aagaacctat taggaaaggt gatttttacc
    85801 tgtggaacta cctgaattag agacttactt tcaaaccctc actgatctta ctgatgcgat
    85861 tgcggttgtc aattctcctt acgaatcaga cttcgatttt gatataagac agttagaaca
    85921 atattttgcg gacatcactt ccagaccttg ggagacttcg gatagagatt acttcaatct
    85981 tttttccagc cactttacgt ttcatactaa gatcgtggaa gaaatcattc atgaggcgag
    86041 aagagttttg atgcctgaaa gaagaactta tgtaaaacgt ttggttgctt atcataaaca
    86101 cgctgaagaa tggtttgcgg agttacaaaa gaaacgcaga cagttctctc agaaagatat
    86161 ggtgactgcc tgatttcatt tgacagtctt tcactttctt aaaatctgag ccggtattcc
    86221 caccggctct ttttttgtga tttgtttcaa attccaattt attttttgtc ggaactgatc
    86281 atgcgaaatc aaatgtcatc ttgctttgca gaacacgctg ttgtatgttt gctggactga
    86341 gagaaaatga ttgaataggt ttgggatttt acagttgaat gcaattttta tgtgagttcc
    86401 cacgttttaa aaataaaatc ctatgtagta gtttctatga tgagttttaa aaaagttttt
    86461 agttgcaaaa agtataattt tataaccggg agaattcctt gaaatcaaaa ccgtttcttt
    86521 ggtacccagt tcttttgttt tttgcgattt ttttattcga caaacttttc tttttagacc
    86581 aagtccggga ttacgtaaaa caagaattca cttatatcta ttacgacgtc aaaaaagaac
    86641 ttctcaaaga gatcgttttc aaatacggtc ccgacggaga atatactaga aaccccgaaa
    86701 aaaagaaaaa gctaatgatc cttatgggat cttctagaat gctctacttt caaaattcag
    86761 atcttttggc gttttatccg gattgggata tttataatct ttcttctgcg gttactaccc
    86821 cggcttatta tttatacttt ttggaaaaac tgataaaaaa cggtggagtt caccccgatc
    86881 tgatcgtgat cgaaacggat ccatttcagt ttaataaaaa cagtactaca ttcaaaaaag
    86941 cgaatttagc aaatagtttt gatcctatct tcattctaaa atatgcatgg acttttggaa
    87001 aagaaaacgt aaattattac tttgcgaatt ttcttttcgg agtgagttat aacaaaccct
    87061 atatcggaaa cgtaatcaaa cgttttaaga atgaaaattc tgcgatgggt gaattgttaa
    87121 aaacgatgac gattgccact ctaaaatctg ataagggaaa tgcaatttct ccggcgggcg
    87181 cttatgtgga aaaagacttt ggtaaaattc aagagtctgc ccgtaaaacg atcggttgga
    87241 tctatccttc ttacgcccct tcggagatgc agtatgaatt ctataagaaa atttttatac
    87301 tacaaagaga agaaaatcta aaaatcttat tcgtaagacc tggagtttct cctcctatgg
    87361 aaaaagtttt ggacgagtta aaaattccag aaacttggtc acaaaaaata aaaccaattc
    87421 atgacgattg gaaaattcct ttgatcgata tgagtaaaga tccttattat gcctgtaatt
    87481 cttatgcgga tagtggacat atttctttgg attgttatcg tccttttatc cgatttattt
    87541 tgcttcatta ttatttagat ccaaaataaa aatcaatttt ctcaaagttt gaaccacgac
    87601 gaattcaatc ttgttgtaat ataattttct gctcaactga ttgaaaacta taaagctaaa
    87661 ttatgttttt cttaaatgct taacgtgagt tctggataag gtgatgagaa atttttttaa
    87721 aacatgagtt cctatttgca gaaatgaatt tgccgagcat agttgttgct ggattgtgct
    87781 aagttaaaag agaaaagttt tgttgagttc aggagtcagt cgttatatta aattttgatt
    87841 ctccaagatt ctctttctct aaattcatat gattaaagtg taaactatta aataatgtgg
    87901 gttctacgta aggaattcgt tttataaaaa ataaatattt aaaaatttgt aatatgactt
    87961 aatctgtggg aactctcaca aatttatatt ttaacgtaat caggacgtga aaactctgtt
    88021 ttctcttaaa gtcaattttt tcgtaaaaaa aatagatgtg ggaactacca caaatcgtgg
    88081 atttgcagtt ggactttgta aattgtggga actactatga aatacaaaag aatcatcgtc
    88141 taatccgatt tttgcacaaa atcgttgttt tagggtcatc atcaaaattt aaattcgttt
    88201 taacgcgagt tcagttgaga aaaacttttt taaaagtatg agttcccaca aatttagaaa
    88261 ttgtttataa aatcgtggat ttgcagtagt tcctacagaa acagttgctt ggaaaccgtt
    88321 tatcattttg taattattct ttttttagaa tttgattttg taatactcac atcccacatc
    88381 attttacaga cgaacctaaa ttttgtaata gttcccacgc ttgaatacga cagattcaat
    88441 tattataaac ttctatttta taaatagtaa tagttcccac attctaagat tgttttggat
    88501 aatccatctg atttctcaaa ttcaggcagt ataaattcta aaggaaatgg gcggagttcc
    88561 tacctttaag gaatcgatct gtaaaattca gatttttttc agaaaaatga atcataggtt
    88621 ccttatgccc ttgcctatat taggataggt ggaattctac attttcgtaa aaatgtacga
    88681 ttttttttgt aagtcgttta tagttcttat aggcaaatca ctttcatttg tgatttcgga
    88741 ttttcttgac ttttgaattc tattctttta cgtttgtggg aagttttcaa acttttaagg
    88801 aataatgatg aaacgatttt gtttggctat tgttacggtt gcgatttctt attgtaactc
    88861 cactcctaat gtggagaata aaggtaaaga tttagaagtt caaattcttc ctccaaatat
    88921 ccgtgtggaa aagtataaag aaactttcaa catgaaagcg gaaggtccgg ttgttaccga
    88981 ttgtagtggt aaaccttgtt ctactgaaca gttagatggt ttaaaatcgg atcaaatcaa
    89041 aaagttcaaa aagaacggag cttggaaaga atatcaggaa aaagaagatt ctgctacgaa
    89101 aaagaaagtt tctgttctaa ttcgaaccgg tgaatataag gatgataaaa gggaaggttc
    89161 ttggaagact ctttacgaaa ccggtgaggt tctgcgtgac actccttacg taggtggtgt
    89221 aaaagaagga gaagaaaaga aattcaaaag agatggtgtt caaacagaga gtattactta
    89281 taaagccgat aaaaagaacg ggccttattg gaaaaaaaac aacgaaggtt tgatggacga
    89341 agaaggttcc tataaagaag atcaaaaaga tggtctttgg actgaatact acgcggaccc
    89401 cggtcaaaat ggtgctaaga aaaaagtgtc caactattct aacggtttaa aacaaggtca
    89461 ggaaacttct tttcataagg acgggagtac ggttcaaagc gaaggttctt acaaggatga
    89521 tctgaaaacc ggtatctgga aaacctatta tgataacggt tcgattcaga tggaaggtgg
    89581 ttacaaacct aagttagaac ctggaaccga aaaagaaaaa gatccaaaag aaaaaaaagc
    89641 ccttcgttcc ggttactgga aagaatatta taaaaatgga aatatatttg cagaaggtca
    89701 aagagagcat actcgaaaag gaatttggaa atttaattgg agcaatggaa atcccgccta
    89761 caaaggtgag atgatgaacg agtttatgat gtcctctgcg gaagcttata acaaagaagg
    89821 acagttgatc ggaaaaggaa aacttcagtt ttccatcatg aacatagacg aggctacaaa
    89881 cgaactcaaa gcgagttata aaccagacat cccatttaca tattataagg acggtaaaaa
    89941 acaatttgaa attgtaagcg attctaaagc gatcgaatac gacgaaaatg gttctaaaac
    90001 cggagagggt cccatcatgg tcggtacaaa taagaaaaac ggctgttgga cggttggttc
    90061 tggaaaagtg tattacatca acggaaacga aaacaaaaga atgggagaaa tgcaaggttg
    90121 taaataatct atacgttagc ttagaaaacg tcttattttt ttagttcaaa aagcgttttc
    90181 taagcggttg ttcttgctgt gtttgatatt tgagaggata attgttttat tcgagagttt
    90241 gtatattcat atttgattat atgatttcga tttttatcaa aaaataaaat tcaatctaaa
    90301 agctggtctc gaaacctcaa agaatttatg agataattct ttagaaattt tgaatcaagt
    90361 gcagtagttc ctacaaatta ggtttcattt ggcaatttgc aaactttcga gcagttctaa
    90421 tctcgttaaa ttttcgtagt agttcccacc ccacaacgcg attcatagag agcgttgtgt
    90481 tgagttttcc ctattttggg tggggtggta aggttcggaa aatttttctc tatcagaaaa
    90541 acatactttt tgcaaataaa aagactcatt cttgtcggaa cacttgaaaa atgtgcgttt
    90601 ttaatccttc tcattctaaa atcctattaa cttgtgggta aggtgatcgc tctcgacggg
    90661 tcgcgtttta gggccgctcg ggtaacttaa caacacctcc ctaaactcaa tgcatcgttt
    90721 ctatggtcac tctgcaggat ttttgggaca gatcctagcg taagacttga gctttatcgt
    90781 aaaaagttgg gtgtgggaac taccacgaaa attatgcggg tgctctaaat gtagtagttt
    90841 ctactttctt agataatatg ttgagcttct ttaatatttt taaatcaatt tttatttaag
    90901 cgttcgtttt acatttatcg ttaaaatttt caataaaaac tgtggtagtt cccacagaaa
    90961 ttcatcgcat ggtttgactt ttgagtatta aagtttctgt atgagttccc acattttcgt
    91021 aaaactaaag agtcttggaa ctcgatggga agggccctta ggaaggggtc gtaaaaccgc
    91081 gattttatgt gagaatcgaa tgatgattct ttttggattt aataaaaaat gagtttgtat
    91141 aaaaaaagta aaaatgtcgt tacgtgttaa gagttacaat ttctaagttt tgtaaaagtg
    91201 tccacgctac tcgtttaaat aacatgagtt cggtggttga aaaaattttc taaaagtatg
    91261 agttcctaca attttagaat ttgttcataa aatcgtgatt tgaagtagtt cctacacttg
    91321 aatactacag attcaattgt tataaacttc tattctataa attatggtag ttcccacatt
    91381 taaagaattg atctgtaaaa ttcagattct aacttttttc agaatcatga gttccttagg
    91441 ccgaactcac attaaacaaa aaccggattt aggagagaac gtttttttaa aacttaccga
    91501 taatgtcgta tgagcactga aaattctact cgatcctttt ggaaacgaga cttggtgatt
    91561 tttattccca cggcgatttt gttttttatt ttgggttttt acttaaaaaa ttgtggttca
    91621 gggattcaaa gaaccgcaaa ggtgacgtat aacggatctt ttacgcaagg tgtattagtt
    91681 tctatagatt ctaagatttt aaaaatcaca gaacccgatc aggaaattca gacggatcta
    91741 atcgaaaaaa tagaatttat agccgaagaa aaatcttctg attccaccga actttccgca
    91801 aacgataaat tatttgtagg cacgtatcaa ttgaacgttg gccctcacaa aggaaccctt
    91861 caattttttg gtggaaaaaa tggaaggctc tacggagttc taaaattctc aaattgggga
    91921 aaggggaaat cagaattttt gagtggggta tttacaaaag gaaatcaaat ccaatttgtc
    91981 cgttcttgtg taggtataaa atgttccgag ataggtagca acgttccatt ttctcaaaaa
    92041 tacatagggg ttttagaagg tagatcgatt tcaggcacct accgaggtaa taatagttcc
    92101 ggtaattggg atgcaaaaag ataggcagaa gatagtctaa ctattttctg ttacatctca
    92161 ttttttatat gtagttttct ttgattgttt ttaaaaaaaa ggaaagcggt ttgtaaagtt
    92221 ttgtgtcctt tgaattcgct tgaagcgaat gataggttgt cgaattctta ccttatggaa
    92281 aaagaaacac tggaagactt agagtttgcc aggatcaaac tggaaactct caaacaagaa
    92341 ctgggaaaag aaattacagg acaagacgaa gttattcgaa acgtattggt ttgtctgatc
    92401 tgtcaaggtc atgtactttt agaagggatg cccgggcttg caaaaacact acttgcaagg
    92461 tcacttgcaa gtgcgctgga tttaaacttt aaaagaattc aatttacacc tgatctctta
    92521 ccagccgatc tcgtcggaac agtagtattt aatccaaaaa ccacagaatt tgaaactaga
    92581 aagggaccag tgtttaccgg agttttactc gcggacgaaa ttaatagagc tccggctaag
    92641 gttcagtctg ctcttctaga aagtatggaa gaaaagaccg ttacgattgg agacaaaacc
    92701 tataaactag acaaaccgtt tttagtaatc gcaactcaaa atccaatcga tcaggacgga
    92761 acttatcctc ttcccgaagc tcagatggac cgatttttga tgaagatcaa cgtagattac
    92821 ccaactttgg aagaggaagt ttccattttg gatcaacacg gaaaaataag ttcggcaaac
    92881 ggaaagatca aaaaaaccgt ttcttcctct gaaattttac gactatcttc tatgctcgac
    92941 gaagtattta tcgaagaaaa aatcaaatcc tatattgtac gattggttcg aaatacaaga
    93001 ccagaagaaa gaaccattcc ggaactcatt ccgtatatcc gacacggagc ttctccgaga
    93061 gcttctttaa gtatattaaa aagttctaaa gcaaatgctc ttttgagtgg taggacatac
    93121 gtaactccgg aagacgtaaa aacgtctctt gtggaaatat taagacatag aatactgctt
    93181 acctttgagg caatttcgga agaattgaac gtagagtctt tgattcgaac tgttgtggag
    93241 gcaactccgg ttccttaatt ttgtatgatc cgtaaagaat tcttatcaat tttatcaaat
    93301 ctggagttgg aacgtaaatc ccgttctttt aaagtaaagg ctggaaatgc ggaaagttcc
    93361 aaacgaggaa gagggctgga ttttaaagat gtaagactct atgattttgg agacgataca
    93421 aggctgatcg attggaacgt aacttctcgt tttggagaat tgtatgtaag ggaattctac
    93481 gaagaaaaag aaaggcaagc catcgttttt tacgatatat cttcttctat ggaatggggc
    93541 tcaggagaat tttctagagc agaaaatgcc tttcaggttt tagctcttat ctctttactt
    93601 tatgtacaaa aaggaaatcg agttaagatc gttctctatt gtgatcgggt ggaatgggaa
    93661 accgattttt tacgctccag aaacgaactg cttccggtat tacgaaaaat ctcttctaaa
    93721 gaattgattc ctagaaagtc agaacctctt ttgccatttc ggtatttaaa aaatagagtt
    93781 catagatacg cggacgtatt tttgttaagt gattttatag gaatccacgg tttaaaaaaa
    93841 tattccagtc ttaaaaaaaa ttattctctt cacgcaattc gttttaggga ccctttggaa
    93901 ataaatcctc ctaaatcact attatctttt ttttatatta gagatccgga agaatccaac
    93961 ggtggccttt tgggaaaaag tctttctccg gaatttgaat taaaatcgtt acattctttt
[truncated: 9,360,193 more chars]
