# Supplementary material for: Horizontal transfer of the rfb cluster in Leptospira is a genetic determinant of serovar identity
Source: Life Sci Alliance. 2022 Dec 9;6(2):e202201480. doi: 10.26508/lsa.202201480 (PMC9736851; doi:10.26508/lsa.202201480)
Supplement: Supplementary file 9 [file LSA-2022-01480_Supplemental_Data_3.zip › Supp_Data_2-rfb_sequences/sequences_used_Fig_5C/Hardjo_383473.gbk]

LOCUS       IKMNLDEC_1           4339653 bp    DNA     linear       08-DEC-2021
DEFINITION  Genus species strain strain.
ACCESSION   
VERSION
KEYWORDS    .
SOURCE      Genus species
  ORGANISM  Genus species
            Unclassified.
COMMENT     Annotated using prokka 1.14.6 from
            https://github.com/tseemann/prokka.
FEATURES             Location/Qualifiers
     source          1..4339653
                     /organism="Genus species"
                     /mol_type="genomic DNA"
                     /strain="strain"
     gene            complement(76..375)
                     /locus_tag="IKMNLDEC_00001"
     CDS             complement(76..375)
                     /locus_tag="IKMNLDEC_00001"
                     /inference="ab initio prediction:Prodigal:002006"
                     /inference="similar to AA sequence:ISfinder:ISLin2"
                     /codon_start=1
                     /transl_table=11
                     /product="IS3 family transposase ISLin2"
                     /protein_id="X:IKMNLDEC_00001"
                     /translation="MNKKGKYSPEFKEQAVKRTLSGSFTIKEVAGSLGISYFVLRQWR
                     GEYLKKSEDQLPLTDKQLKESEELKKLRKENLKLKEEVTILKKFAAMLSREQNPD"
     gene            1205..2326
                     /gene="dnaN"
                     /locus_tag="IKMNLDEC_00002"
     CDS             1205..2326
                     /gene="dnaN"
                     /locus_tag="IKMNLDEC_00002"
                     /inference="ab initio prediction:Prodigal:002006"
                     /inference="similar to AA sequence:UniProtKB:Q9I7C4"
                     /codon_start=1
                     /transl_table=11
                     /product="Beta sliding clamp"
                     /protein_id="X:IKMNLDEC_00002"
                     /db_xref="COG:COG0592"
                     /translation="MKIKVNTSEFLKAIHAVEGVITTREIKSILSNLKIEAEGKETFL
                     SATDLEISIKTSVPADVTQEGNVSLPAKQLSSFFKTIHFEDTNLSLEESDSNSSIVYI
                     TDASGKNDYKSKISGMDADEIKTISKIDSSQVSSFPSTLINDMIRKTSYAIAHEDQRF
                     IFNGLYMIPNGDKLIFVGTDGRRLCKIERTLPSPLQFKDSIIVPAKAIREISKMIATS
                     EIGNIGLIDGQIYVSANNIELLCKLIEGNFPNYEQVIPKNTKFSTSISKEEFQVSLRQ
                     VLTAAEEPSKQVRLTFSKNNLNLFAQTLGASEASINKPIEYSGDEVTIAFKGEYLMDI
                     FRSIDDNEVKIEFSDANSPVIFKDPSDPEFISVIMPMKL"
     gene            2988..4085
                     /gene="recF"
                     /locus_tag="IKMNLDEC_00003"
     CDS             2988..4085
                     /gene="recF"
                     /locus_tag="IKMNLDEC_00003"
                     /inference="ab initio prediction:Prodigal:002006"
                     /inference="similar to AA sequence:UniProtKB:Q8RDL3"
                     /codon_start=1
                     /transl_table=11
                     /product="DNA replication and repair protein RecF"
                     /protein_id="X:IKMNLDEC_00003"
                     /db_xref="COG:COG1195"
                     /translation="MFLKHLTIQNFRNHEELNLDFDSRLIFFVGDNGEGKTNLLEAIC
                     ILSWLKSFRESEDLNLIRWGSENYFLRGKIKDNLKESVLEIGFTSKPSVKRKLKFNQE
                     EIKKRTDLIGKFITVLLTPMDLKIIEGGPAERRKFIDAFISSFDPFYLESLLEYNKIL
                     KHRNALLKSGNPDISHLSIWDKKIVEKGIFILNKRREVVLELNSFYRVNLDKLSGGKD
                     GLELIYKPNVKDQDEFLEKLNHNLSRDLRLGYTSVGIHRDDLFIGTDQRDITEFGSQG
                     QKRSTVIALKAATFNYYKNILNTIPVLLIDDVIRELDVKRREYFVDLVVTAGQAFFTT
                     TDLEGIQDYVGKLKDQKQIFLIRQGKVEPIK"
     gene            4082..4546
                     /locus_tag="IKMNLDEC_00004"
     CDS             4082..4546
                     /locus_tag="IKMNLDEC_00004"
                     /inference="ab initio prediction:Prodigal:002006"
                     /codon_start=1
                     /transl_table=11
                     /product="hypothetical protein"
                     /protein_id="X:IKMNLDEC_00004"
                     /translation="MKDNLISSKKIETSEFRSILNQMGITEENLQEKISIHTLKNRWK
                     EIVGPVFASNSEVNSIQFGKLRILVSHNAYKQELLFLQNRIIRESARFLGKGIVRSIE
                     ISIGKLTASYSITNTETKEKKGLEGKDDLIAILEKETDPEIKKRYLEILQYL"
     gene            4612..6531
                     /gene="gyrB_1"
                     /locus_tag="IKMNLDEC_00005"
     CDS             4612..6531
                     /gene="gyrB_1"
                     /locus_tag="IKMNLDEC_00005"
                     /EC_number="5.6.2.2"
                     /inference="ab initio prediction:Prodigal:002006"
                     /inference="similar to AA sequence:UniProtKB:O08399"
                     /codon_start=1
                     /transl_table=11
                     /product="DNA gyrase subunit B"
                     /protein_id="X:IKMNLDEC_00005"
                     /db_xref="COG:COG0187"
                     /translation="MSQEETSYSAGQIKILEGLEAVRKRPGMYIGTQDETGLHKMVYE
                     VVDNSVDEAMAGHCTEIKISILPDNIVEVKDNGRGIPVDIHPDKKISTIEVVMTILHA
                     GGKFENDAYKVSGGLHGVGVSVVNALSEYLEVEVHQKGKVYTQKYEKGVPVSSVQIQG
                     DSSERGTIVRFKPDATIFTTVDFQFDVLSARFRELAFLNKGLVLVVEDHRRGKENILR
                     NEFQFSGGIVSFVEHINENKHPMHKVIHFERNKDDVLAEISIQYSETYTENIFCFTNN
                     INNNLGGTHLEGFRAALTRTLNDFLKKDSTLSKKHPTGLSGEDVKEGLTAVISIKIPQ
                     PQFNSQTKEKLVNAEIKGIMQTLSSEGLTLFFEENPNITKKILEKCILSAKAREAARK
                     DRDLTRRKTVLEGGGLPGKLADCSEKDPAHSELYLVEGDSAGGSAKQGRDRNTQAILP
                     LKGKILNVEKARLDKILSSEEIRVLVSALGTGIGEDEFNIDKIRYHKIMIMTDADIDG
                     SHIRTLLLTFFFRYMRPVIERGYLYVAQPPLYLIKHGKNSTYVYSDKEKEELLKNIGA
                     EKVVIQRYKGLGEMNPEQLWETTMDPSNRVVLKVKLDDFVEAEETFNVLMGDEVQPRK
                     QFIEVNAAKVANLDL"
     gene            6550..9054
                     /gene="gyrA_1"
                     /locus_tag="IKMNLDEC_00006"
     CDS             6550..9054
                     /gene="gyrA_1"
                     /locus_tag="IKMNLDEC_00006"
                     /EC_number="5.6.2.2"
                     /inference="ab initio prediction:Prodigal:002006"
                     /inference="similar to AA sequence:UniProtKB:P05653"
                     /codon_start=1
                     /transl_table=11
                     /product="DNA gyrase subunit A"
                     /protein_id="X:IKMNLDEC_00006"
                     /db_xref="COG:COG0188"
                     /translation="MSQEMENETKVLSYNIAGKPDIADALKNGVRVIPVEIEDQMKEA
                     YLGYAMSVIVGRALPDVRDGLKPVHRRILHAMNERAWRSDRPYVKCAKIVGEVIGNYH
                     PHGDASVYEALVRMVQEFSLRVPLIDGQGNFGSIDGDNPAAYRYTEARLEKVAEELLR
                     DIEKETVSFSPNYDDTKEQPDVLPANFPNLLVNGSSGIAVGMATNIPPHNLRETIDAV
                     IAVIRNPEITIPEILKIIPGPDFPTSGIIIGGEGLISAYSTGKGSIRIRSKVEIEEKK
                     NGREVIVVTEIPYQVNKKVLLEKIGDLVNEKQIEGISEILDLSDRKGIRVEIHIKKDA
                     NAQVILNQLYKMTQLQVSYGITMLAILDNKPKIFNIKEILTAYAAHRREVIVRRTQFD
                     LDKAEKRAHILEGLKIALENIEDVIKVIRASKNPPEAKQQLMIRFSLSEVQSDAILEM
                     RLQRLTSLEVQKIIDELEEVRKLIIDLKDILGKPSRVNEIVCTELQEVGDKYGNKRKT
                     EISIETIESSSFNAEDLIADEEIVIQITYDQFIKRLPIDTFKRQKRGGKGIQGLSQKR
                     DDVIKIMKAAMTHDNIMFFSNIGKVYVMKAYELPIASKEARGKSLKAIINLREDEYIS
                     SVFTFRGEDMDKDLLLVTRKGFIKRIQLKEFGNVKKSGIIAIGLREGDELIKVESMTD
                     KDEVMIFSKKGLALRIEGNIIRAQGRTASGVTGMRLAEDDAIVGLSKYKEGEDIFVVS
                     EEGYGKRLGFEEFAAKGRGGKGMAYLKITEKNGFSVGTGSVGSEDEIILITQQGMTIR
                     INAFDISKLGRTAVGVRIVDLKDNDKVQDFTVLGEN"
     gene            9059..10048
                     /gene="dusB"
                     /locus_tag="IKMNLDEC_00007"
     CDS             9059..10048
                     /gene="dusB"
                     /locus_tag="IKMNLDEC_00007"
                     /EC_number="1.3.1.-"
                     /inference="ab initio prediction:Prodigal:002006"
                     /inference="similar to AA sequence:UniProtKB:P0ABT5"
                     /codon_start=1
                     /transl_table=11
                     /product="tRNA-dihydrouridine synthase B"
                     /protein_id="X:IKMNLDEC_00007"
                     /db_xref="COG:COG0042"
                     /translation="MIRIGNVTIPGKISLSPMAGISDSPTRRICRKFGAAFSYTEFVN
                     TDELVHRAPKALKMFRYKSEERPITFQIFGNRLEVIAEAAEIVQELKPDIIDLNMGCS
                     TRKVSLRGAGAGLLRRPLLAGKIIEAIKKRVNISVTAKIRIGWDSTSRNYLEVSKILE
                     ESGVDALTVHGRTKEMAYTGFADWDAIGEIKVNRKIPIFGNGDIKSFQEANFKIDKYL
                     LDGVLIGRNAIGNPWIFSGVKKEELSWSEVLDVILQHLRWMIEDYGEEFGLVLFRKHL
                     VKYLNGLEFDLAWKTELLEIKEWNRFEDILLSDKKRIEFTVPTFGTTKRFAFP"
     gene            10055..10303
                     /locus_tag="IKMNLDEC_00008"
     CDS             10055..10303
                     /locus_tag="IKMNLDEC_00008"
                     /inference="ab initio prediction:Prodigal:002006"
                     /codon_start=1
                     /transl_table=11
                     /product="hypothetical protein"
                     /protein_id="X:IKMNLDEC_00008"
                     /translation="MTNDHHDLSLEDYLQRVRDRLLICLDNFLGRRLSIIEASRLRWR
                     LGNELNDDDPLFRAFLGIDSETDRLPIGDERNFGILKP"
     gene            10640..11377
                     /locus_tag="IKMNLDEC_00009"
     CDS             10640..11377
                     /locus_tag="IKMNLDEC_00009"
                     /inference="ab initio prediction:Prodigal:002006"
                     /codon_start=1
                     /transl_table=11
                     /product="hypothetical protein"
                     /protein_id="X:IKMNLDEC_00009"
                     /translation="MKQIKLFLILSFLLLIMIGCKKEEKKQEAQILGNRYANFDQWIY
                     KVPGSDKKEDQVSLVYGMEEVTGLENVEAEVTTKKGTSTVTYIKVKTVENKEGFAPAK
                     NFSENVYFVLNDADDAFVKPTITANTKGKLKRGMYCLEQEVIQEFSKVTCYDSILTED
                     KLNNYYDVWIKTISTSLSKDPLLGETVKLLKKSSQELAKYNSVSDEEKNKILQVATES
                     LKKAAAKQDEFNTDINTLAGKFGIILQ"
     gene            complement(11729..12706)
                     /locus_tag="IKMNLDEC_00010"
     CDS             complement(11729..12706)
                     /locus_tag="IKMNLDEC_00010"
                     /inference="ab initio prediction:Prodigal:002006"
                     /codon_start=1
                     /transl_table=11
                     /product="hypothetical protein"
                     /protein_id="X:IKMNLDEC_00010"
                     /translation="MTVFKFVLLVSSFFLLSSLSQCTTILLRDYQESAKIYGFYYYFY
                     EGFKDTSGKPGTTIIESPDDWFDSNKIFQYCANNPLSSLEANLDKDYSYEIQRRKKDE
                     ICKKLGNSTESNLIIEANGNLLLFDLGTKIAVTSGHHQHSSISPLDLVIYRGPPLRKS
                     IQNIKAAWISKDSICLEDSSKKIVSLDCSHTEGNGDFERRVCFQTSADCSNKTLAPLH
                     LSSIPRSAPTYFLKERCYGKVNECNNVSIAVWFPGQHTSNKSQIIEIEIGKFSEQMIM
                     SKTIPYVMSYGLYPVTIVWDVITFPFQIAAFIIFFNDFSLGGYVPPGKK"
     gene            complement(13141..13701)
                     /locus_tag="IKMNLDEC_00011"
     CDS             complement(13141..13701)
                     /locus_tag="IKMNLDEC_00011"
                     /inference="ab initio prediction:Prodigal:002006"
                     /codon_start=1
                     /transl_table=11
                     /product="hypothetical protein"
                     /protein_id="X:IKMNLDEC_00011"
                     /translation="MINRLIALSLATMIFAACSSTDTGQKDATTVGDGGWTFEGWGGP
                     PEQRNDGKTPRDTNPKDWYYIKFSSRASGKAVAKKSQAMMQSTCREASRLQGASDVVK
                     KMVGETVESASGVSDGEATASVIVSQSQGVVKGVGVYECKATGSGSDPKDVSKDNWEE
                     CQCVIYAKFPGGKDALVAKAQEVSKQ"
     gene            13780..15387
                     /locus_tag="IKMNLDEC_00012"
     CDS             13780..15387
                     /locus_tag="IKMNLDEC_00012"
                     /inference="ab initio prediction:Prodigal:002006"
                     /codon_start=1
                     /transl_table=11
                     /product="hypothetical protein"
                     /protein_id="X:IKMNLDEC_00012"
                     /translation="MNPRFPILKLRIHLDHTKFYMLRNLFFFFCLVTHPIFSTSITFL
                     PGKMDGRLPVTLERIDDRSQEISKFGAFYANLLLRARVDTTEKVRDKEIFNKFKNSHF
                     AKEDFLKICSELSTDFLVRDELGFQNNITLDRTLYDCSQRRLEEFHLSEKSDLFILMR
                     SMTERSFPWIPSKKRQTIASVSNQSSRELIFVIDLSPSFQREREEWVRFVKNTSWDSL
                     TGIRIVTFSEGKISILPKASSLAELRTQIGSLKSFGKSNLDDLSEALLNIKRSLVGSV
                     SKSQEVVILTNAKGKIPNPALASSIQNLQTSGYRVLLFTASYFSASQTRYYKGIFPKG
                     NLFDITYFRKISTTKDSKTLIFRGRQIYFTYSNVSPNQAIDESSLNKVSYSGKYMESE
                     SINPLNFMEIYSELTGDKIFTSDTLQTNLTFLLSGVLLKDEFREGNETEVLVKSGEKA
                     YWIFLPQGMKIPQVDEQVQYQTRYVPSANSVDGVVNVANLTENYKISPSQILECTPIQ
                     VRNYFQNTNKSSFECIIRGRVLQVKGL"
     gene            15409..16302
                     /gene="zraR"
                     /locus_tag="IKMNLDEC_00013"
     CDS             15409..16302
                     /gene="zraR"
                     /locus_tag="IKMNLDEC_00013"
                     /inference="ab initio prediction:Prodigal:002006"
                     /inference="similar to AA sequence:UniProtKB:P25852"
                     /codon_start=1
                     /transl_table=11
                     /product="Transcriptional regulatory protein ZraR"
                     /protein_id="X:IKMNLDEC_00013"
                     /db_xref="COG:COG2204"
                     /translation="MNSEEHIFIGNASNSIKIFNRLKSLSQSNLPLFVTGGPGSGKTF
                     VSNLIASLSGTNPQIFIIDSDHHENQRSLESALSVKDNVYFLFKDFPNFPKENQAYLL
                     KRIRENQNNSRFVFISGKEWKQKLEAGQILESLYFEISNFRLDLPDLRERKEDIPLLI
                     KHFLEILSDKYKRKEIRLSEKLYHILLNYDFPGNIRQLRNLLESMISLFAVRILDVKH
                     LPPQMFETSYVYSEFIEVKTGIPLRDYEREIIKKNLILVNGNREKAAKILGISERTIY
                     RKIIEFGLSDEVEGKNLPSDV"
     gene            complement(16244..17332)
                     /locus_tag="IKMNLDEC_00014"
     CDS             complement(16244..17332)
                     /locus_tag="IKMNLDEC_00014"
                     /inference="ab initio prediction:Prodigal:002006"
                     /codon_start=1
                     /transl_table=11
                     /product="hypothetical protein"
                     /protein_id="X:IKMNLDEC_00014"
                     /translation="MATKTKEYKNSIEFLNDWNQKLPQIVFVAAKESYEFEILAEKYK
                     DSIRKTGESHEIVIFVSEPGDFERFQSEAFNLDIFSNRKLFIIKSGLEFFKPISTGKG
                     KNNESLQKQFSNFPDSIQLLIHYNHWEVPNKVLQIFGGKANLIKTKNFYPNETRGGLL
                     QACKEIGVQLDEDAIDEFLHKIPPSMGAYLQSLSKLKLYLSKKIFTKQDIEDVLLFSG
                     EFNSSGLVDFFMESDRIRFFKELKKFQSGKDSLLLFFSILKEKIDQLRKYKIISKKYE
                     TSLSDEELYEFLGIQSYSPARKNFVRNRLKKEATFFSDKTIGELYDFLIDMNIRIKTN
                     SEKEESLFYFKRRMEDFFLQLRRKDRIL"
     gene            17904..18119
                     /locus_tag="IKMNLDEC_00015"
     CDS             17904..18119
                     /locus_tag="IKMNLDEC_00015"
                     /inference="ab initio prediction:Prodigal:002006"
                     /codon_start=1
                     /transl_table=11
                     /product="hypothetical protein"
                     /protein_id="X:IKMNLDEC_00015"
                     /translation="MNISSGVQRISFPNEALTYVSPARMGGKVYAVEPIRREDFNSDT
                     NTHGTNFSTPSKETLPTTRGSLIDFYA"
     gene            complement(18110..18673)
                     /gene="maf"
                     /locus_tag="IKMNLDEC_00016"
     CDS             complement(18110..18673)
                     /gene="maf"
                     /locus_tag="IKMNLDEC_00016"
                     /EC_number="3.6.1.9"
                     /inference="ab initio prediction:Prodigal:002006"
                     /inference="similar to AA sequence:UniProtKB:Q02169"
                     /codon_start=1
                     /transl_table=11
                     /product="dTTP/UTP pyrophosphatase"
                     /protein_id="X:IKMNLDEC_00016"
                     /db_xref="COG:COG0424"
                     /translation="MIVLRSKSPRRKQILESLDLDFRIESEDIDESSLKDEHPLEYLK
                     RISLSKLGTRSKDELLISCDTIVVQENSILQKPENFSQAIEMLERLSGKTHIVYSGLG
                     IYYNRLEQFAFDSSKVHFHTWNKEQIKKYIERYSPFDKAGSYGVQDIEGPVQSFEGSY
                     TNILGFPIRMFFQYHELWKKYLKGNQA"
     gene            18734..19630
                     /locus_tag="IKMNLDEC_00017"
     CDS             18734..19630
                     /locus_tag="IKMNLDEC_00017"
                     /inference="ab initio prediction:Prodigal:002006"
                     /codon_start=1
                     /transl_table=11
                     /product="hypothetical protein"
                     /protein_id="X:IKMNLDEC_00017"
                     /translation="MKENPLTQRDQIGYIFCVLVLIWNVSIFSQAVSNESKDPKEKQK
                     TQSDRELIETGKLESVRKKAYLGLKGIRVSLLNFGKKQELDKLANDYGQAETLYIKAE
                     YGNATIAFENIFKSIISFEESIRKDYESKTTQLSQELAPLIVTIRLDEKNKNRSILPV
                     LEKYYIRFGETSKASAQELEKGDKTSALYYQRQALLSLYQTKILLGKNEDSALSLSDK
                     VSKNKILDSDYLKPEELLYWDDAEGRLNTEAETNRKKEKTKTLKSYEWRLGISAEKNQ
                     SKNEIKNQDSTQNNSSENKIKP"
     gene            19775..20278
                     /locus_tag="IKMNLDEC_00018"
     CDS             19775..20278
                     /locus_tag="IKMNLDEC_00018"
                     /inference="ab initio prediction:Prodigal:002006"
                     /codon_start=1
                     /transl_table=11
                     /product="hypothetical protein"
                     /protein_id="X:IKMNLDEC_00018"
                     /translation="MNHFLNIKIFYKKLWICFLILLIFPSCRRGSFDRIKESSFQYFC
                     KEYLLFCEYVVAKIDMFDCDPLHNTYEKDGTHYIDREVLVDDLTIEKEEKDTEVFDPY
                     SEKKSKKEKSKDTNADFGKNIRIDPRKLIRVFDTERGKKPSIANGSESIEDIRPCYPV
                     KQQYNRE"
     gene            20283..21026
                     /gene="fabG_1"
                     /locus_tag="IKMNLDEC_00019"
     CDS             20283..21026
                     /gene="fabG_1"
                     /locus_tag="IKMNLDEC_00019"
                     /EC_number="1.1.1.100"
                     /inference="ab initio prediction:Prodigal:002006"
                     /inference="similar to AA sequence:UniProtKB:Q9KQH7"
                     /codon_start=1
                     /transl_table=11
                     /product="3-oxoacyl-[acyl-carrier-protein] reductase FabG"
                     /protein_id="X:IKMNLDEC_00019"
                     /translation="MNDLFNVKNKTVLVTGSTRGIGRYFAEGFKNAGAIVYGTGSSQE
                     SIKKFDGSGIKGFAADIRQPDVMTPIIESIVKEHGRLDVLVNNAGIASNKPAAFLKED
                     EIESIIQTNFTGVFRACTAYYKIHKKKGGNIINIASILGMRGTKLASVYSGTKGAVIN
                     MTRALAVEWIGSGYRVNAICPGFIDTDMTEMIKEKPDVLEQMTNAIPMGRLGKPEDLV
                     GAAIFFASDASSYVTGQTIVVDGGITAGL"
     gene            21042..21650
                     /gene="yciO"
                     /locus_tag="IKMNLDEC_00020"
     CDS             21042..21650
                     /gene="yciO"
                     /locus_tag="IKMNLDEC_00020"
                     /inference="ab initio prediction:Prodigal:002006"
                     /inference="similar to AA sequence:UniProtKB:P0AFR4"
                     /codon_start=1
                     /transl_table=11
                     /product="putative protein YciO"
                     /protein_id="X:IKMNLDEC_00020"
                     /db_xref="COG:COG0009"
                     /translation="MILSLHSINPEKRKLQQISDQLSQGKIYIFPTDTVYALLADSQS
                     KLGVEKLYELKNISKNQPLSLICPSISIASNYIEHLSNDAFRLMKKITPGPFTFITSA
                     NKHLPRVSFSNQKEKQIGIRIPDAIYLQELMKIHPNPLTSTSVFANDEFIIEVDSLEK
                     IYGSRVEGIVDGGILKVELSTILDLTGDEITIIREGKGFELL"
     gene            22140..23822
                     /locus_tag="IKMNLDEC_00021"
     CDS             22140..23822
                     /locus_tag="IKMNLDEC_00021"
                     /inference="ab initio prediction:Prodigal:002006"
                     /codon_start=1
                     /transl_table=11
                     /product="hypothetical protein"
                     /protein_id="X:IKMNLDEC_00021"
                     /translation="MKQFLFLLCVFLLFQNCSVKPTENPCDTSTSLFYKSLFLNFILT
                     SGKTSICGMHTSVQLPPPTILNIKSKSTLNTGFLIGEMDESASGVQISLDSGPFMDAQ
                     TSGNQWKFQLPAAGVSTTIPSSGIWRDWSLHTISVRSTSKESNSIPITITVQKGSNKD
                     INGDGYPDALIGSQAANRVRAYLSLGKAKGLDLVPVTLLNGAGGFGYSVKLGDIDGDG
                     YADAVVGSATNTFAIYLGSIGGLSTTAINYIPIGVGGLLNVDVGDINGDGFSDVLIGV
                     PYDVGNIGRVYSYFSNGVMGQGVTFGQQLNNPGNAGSAAFYGYAITLGDINGDGKSDA
                     IIGAVGSGQVGASFVYLAQAAGAFAAYSQTITGSTANEWYANSAIATDINRDGFADLF
                     VGAYQESGGVGRVHLYLSNLGILVNTANGPISGLAGSQTGTSVATGDVNGDGFLDLLT
                     GGYSYTSTFPNQGYAITHLTTGDTMGLTVNPLNLLTIPVNLGDMGNSIASVDINGDGL
                     SDVLVGAPSSVGGTNVGNVYLYISNGLDGYTSAPQIFVEPDVNGTFGTSVDL"
     gene            complement(24399..24518)
                     /locus_tag="IKMNLDEC_00022"
     CDS             complement(24399..24518)
                     /locus_tag="IKMNLDEC_00022"
                     /inference="ab initio prediction:Prodigal:002006"
                     /codon_start=1
                     /transl_table=11
                     /product="hypothetical protein"
                     /protein_id="X:IKMNLDEC_00022"
                     /translation="MDYDKNPIEGCAVGKTSTDKNGKFSLSELEYEFLELNRK"
     gene            complement(24657..25019)
                     /gene="yfgD"
                     /locus_tag="IKMNLDEC_00023"
     CDS             complement(24657..25019)
                     /gene="yfgD"
                     /locus_tag="IKMNLDEC_00023"
                     /inference="ab initio prediction:Prodigal:002006"
                     /inference="similar to AA sequence:UniProtKB:P76569"
                     /codon_start=1
                     /transl_table=11
                     /product="putative protein YfgD"
                     /protein_id="X:IKMNLDEC_00023"
                     /db_xref="COG:COG1393"
                     /translation="MILKLKVYEYKNCSTCRNALKFLSGKKVKLEILPIRETPPKKSE
                     LKTMLQYLGNESKKLFNTSGNDYKELGLKNKLSSLSLEEQLDLLSKNGNLVKRPFVLG
                     EGFGFVGFKEEEWKKWIS"
     gene            26114..27127
                     /gene="fliG_1"
                     /locus_tag="IKMNLDEC_00024"
     CDS             26114..27127
                     /gene="fliG_1"
                     /locus_tag="IKMNLDEC_00024"
                     /inference="ab initio prediction:Prodigal:002006"
                     /inference="similar to AA sequence:UniProtKB:Q9WY63"
                     /codon_start=1
                     /transl_table=11
                     /product="Flagellar motor switch protein FliG"
                     /protein_id="X:IKMNLDEC_00024"
                     /db_xref="COG:COG1536"
                     /translation="MLNKKTNLTGRQKAAVFLIAVGSEVSSEIFKHLREDEIEQITFE
                     IARLDKITPEDKEKVLVEFNELMMAQEFISNGGIDFARGLLEKALGNQKAIDIINRLT
                     SSLQVRPFDFIRRTDPQHLLNFIQNEHPQTIALILSYLDPQKASNILSNLPHTIQAEV
                     AKRIATMDRVSPDVLREVERVLERKLSTLASEDYTSAGGIDSVVEILNLVDRGTEKTI
                     IEALEEEDPELAEEIKKRMFVFEDIVLLDDRAIQKVMREVDNSDLAKALKSVDTEVQE
                     KIFKNMSKRAANLLREDMDFMGPIRIKDVEDAQQKIVNIIRKLEDAGEIVVARAGEDE
                     LVM"
     gene            27192..29468
                     /locus_tag="IKMNLDEC_00025"
     CDS             27192..29468
                     /locus_tag="IKMNLDEC_00025"
                     /inference="ab initio prediction:Prodigal:002006"
                     /codon_start=1
                     /transl_table=11
                     /product="hypothetical protein"
                     /protein_id="X:IKMNLDEC_00025"
                     /translation="MIRLVRTFTYILVFWILCSCVSDSDRFQNLDLITQAEWTASLGN
                     HLKDRLEKSNVQKSFLRNKKEKLNIETNSREKESKDFKNWKLITRFPVNFNFLFSIPK
                     QSGFHDVTVKVEFSIHSDSIFLTFLKQPTAIYFPDLGENWELYLNGIPIRKEKFLKQT
                     DTGDLIPSVRRSLKSVILPIPSGVLKEGKNTILIYMIGESDFTHYIPNEHFGFYHSKG
                     YKILSLEQIYESTFEYWDLLLYGIYTIFGIYHIYFYFIRRKDLYYLYFGLFSFFSSVY
                     FFSSSNLIFQKFVNPNPELDSSLFFRMQYSSLTLIFPSFYYFLKDYFSPKEKGSVIAS
                     FFVIFLIGLFFAFLTVPFSWVHIAFKICQILGICFSVYILFFSIQTVRKKKQDARKIL
                     VGICVCIVFSTWELYGSVFENAKYHSTFFKLVYLFFIISIASTLVLRYVQLYKDAQLL
                     NKYLIDQKEAFYRFVPVDFIRIIDRESPISISVGDSKEKSMTVLTSCIRNFASLSKTV
                     PLNQTITFLNSYLSEMEELVYKTTGFVDKYIGNEILALFGDYDERAAKENFNSADNAV
                     ESAIKMVNAIRSGKLVKNFLIPSFWNLEIGIGINTGSVILGTVGSERRIDTTVIGDAV
                     DLSSGLRSLTALYKSKILISHHTYLRLHRMSEIGIRMIDSVILKERDQAVDIYEVIES
                     DPESIKEFKLKTLELLSQGILEYKSKRFDEAAKIFRQLYREEPKDFISMIYLKRCKLY
                     SSKPPDENWDGVFRFQTK"
     gene            29984..30154
                     /locus_tag="IKMNLDEC_00026"
     CDS             29984..30154
                     /locus_tag="IKMNLDEC_00026"
                     /inference="ab initio prediction:Prodigal:002006"
                     /codon_start=1
                     /transl_table=11
                     /product="hypothetical protein"
                     /protein_id="X:IKMNLDEC_00026"
                     /translation="MKKILYYNFLKNSVILFLCILELLKNSIMAINKTASIADLHKIE
                     TDGELIFQQFYS"
     gene            30157..30714
                     /locus_tag="IKMNLDEC_00027"
     CDS             30157..30714
                     /locus_tag="IKMNLDEC_00027"
                     /inference="ab initio prediction:Prodigal:002006"
                     /codon_start=1
                     /transl_table=11
                     /product="hypothetical protein"
                     /protein_id="X:IKMNLDEC_00027"
                     /translation="MRFFIIKIKLRFNFFIRFQVLLFKKVLFIICLLSAVSIFSSDLP
                     DFQLKDQRNKILNSKNLKGKMVFLLGCSYMDIVLCRKHGRKIYWRMQNLIDESEDFVE
                     FIAFVDLRNAPNAIQVYIDENKSKNYESILLDTKGVLSSGIRPNVSWLRIFSRSKKQI
                     FESYYKEVDDQTVDFLYEIVRKQKK"
     gene            30686..31888
                     /locus_tag="IKMNLDEC_00028"
     CDS             30686..31888
                     /locus_tag="IKMNLDEC_00028"
                     /inference="ab initio prediction:Prodigal:002006"
                     /codon_start=1
                     /transl_table=11
                     /product="hypothetical protein"
                     /protein_id="X:IKMNLDEC_00028"
                     /translation="MKLYVNKKSKIGICVFILFFNCVEKKPQQAAYWREYLSYQKSIL
                     KEYPNGGIRNALFGNLTSKDEFILQEKDNILSIDFYLQKTNQGFKNVLTTEKIPENVP
                     YQIHVEYFPTSFRDQNTFQMKRKTVTILPFYSYLDFFHHIDRFQNFLRSDFDHSSKLT
                     TISNTHRYLCSVSHCNFGRGENFSWLLYELDESTKAVYPQFYKRFDKLLNQVSYKITI
                     FKTGEFLSGIELYNEGTKTFLKIPDTFAGYWSKPEILHIRISLFIQVYGLKIDIRNLG
                     YTLRFYSSKNYEKVTGEFSKLPEKKISGRFLKIFPPGMVDWFIPGNMEEYFDQYFTLL
                     VKGSEGKGGNKFESESFRNGKNMKVILKSQAEIFRDRFSPFRSSDEKDDQPSFWDILQ
                     ETLIEDLY"
     gene            32113..32817
                     /locus_tag="IKMNLDEC_00029"
     CDS             32113..32817
                     /locus_tag="IKMNLDEC_00029"
                     /inference="ab initio prediction:Prodigal:002006"
                     /codon_start=1
                     /transl_table=11
                     /product="hypothetical protein"
                     /protein_id="X:IKMNLDEC_00029"
                     /translation="MDGIALFTSQGLYFIFKWIHFLAGVAWIGLLWYINFVQGSFFAE
                     TDADTKKKATQQLVPRVLWWFRWGAMFTFLSGWCMIIHQIINGATLSSGQWLAIILGG
                     GLLGSLMWFNVWFVIWPAQKVVIASAKGETTENPAPRAARGLLASRTNTLLSIPMLFL
                     MGAARNLSISFDVTSAEAHTFLGVILGILAIVEINALTATPESASFKPIKTVKGVITS
                     GFILCLIIYVLLEALL"
     gene            32821..33180
                     /locus_tag="IKMNLDEC_00030"
     CDS             32821..33180
                     /locus_tag="IKMNLDEC_00030"
                     /inference="ab initio prediction:Prodigal:002006"
                     /codon_start=1
                     /transl_table=11
                     /product="hypothetical protein"
                     /protein_id="X:IKMNLDEC_00030"
                     /translation="MKISKNRGGFSRLLTVCIFSILILANCKEDENLSPEQKMISQGK
                     GLYITNCSSCHNQNPALDGAVGPAIRGSNFELLKARIVEGTYPPGYIPKRTSKVMNRL
                     PLNDEQIRSIETFLNTP"
     gene            complement(33177..34025)
                     /gene="cysQ_1"
                     /locus_tag="IKMNLDEC_00031"
     CDS             complement(33177..34025)
                     /gene="cysQ_1"
                     /locus_tag="IKMNLDEC_00031"
                     /EC_number="3.1.3.7"
                     /inference="ab initio prediction:Prodigal:002006"
                     /inference="protein motif:HAMAP:MF_02095"
                     /codon_start=1
                     /transl_table=11
                     /product="3'(2'),5'-bisphosphate nucleotidase CysQ"
                     /protein_id="X:IKMNLDEC_00031"
                     /translation="MEHPLAPPIDFPLEEVKRRIKSVQSVSGIFIESALKLQKDLKTF
                     SFSTEIEERDQIHKADEMMGKFIVEYLRQNFPSDSILSEDHYKHEGNNSFRWVLDPID
                     GSMNFVRGIPLYCVSIGLEHRESPVAGVVFAPGLSTKYSAILSQGAFKNGLRIDVSNT
                     ESLARAMLVPSFPTNRKEILNEVISDITAFISCGRSMRRTGSFVLDTCWVAEGLLDGI
                     WEKGVKLWDTAASSVILMEAGGKLTDFNGKHFLSGNSEVVVSNGKVHSQIVDIMRNVR
                     DSIGRN"
     gene            complement(34045..34956)
                     /locus_tag="IKMNLDEC_00032"
     CDS             complement(34045..34956)
                     /locus_tag="IKMNLDEC_00032"
                     /inference="ab initio prediction:Prodigal:002006"
                     /codon_start=1
                     /transl_table=11
                     /product="hypothetical protein"
                     /protein_id="X:IKMNLDEC_00032"
                     /translation="MELIQIEELNKILSSISGQNRPHEIFVDNLHTAFLEFEENFILP
                     STSVYEIDFSAAKEFLLQAEQLIPELIQGCNVLPIPKPKKNSNQLFLVKEIHFSEENQ
                     NKKFIFVVSFILTYLGGAPNSMIVKQPVQGKTAAVRTRRIYFLARILPLESLEFQNDV
                     LVDFLTRRYKETEFMIDVDSVSSYNKSQHTYSELFDDVDYSKQISMIHSILNINKEIW
                     KPGKVFEPIDVELHTISSRFLESSQERIFNQFETFRHLIDLLLSPESMTINLMNQEPL
                     HEWLHSFETERGITPSGNMLWKILKRK"
     gene            complement(35565..37541)
                     /gene="bgaA"
                     /locus_tag="IKMNLDEC_00033"
     CDS             complement(35565..37541)
                     /gene="bgaA"
                     /locus_tag="IKMNLDEC_00033"
                     /EC_number="3.2.1.23"
                     /inference="ab initio prediction:Prodigal:002006"
                     /inference="similar to AA sequence:UniProtKB:D9SM34"
                     /codon_start=1
                     /transl_table=11
                     /product="Beta-galactosidase BgaA"
                     /protein_id="X:IKMNLDEC_00033"
                     /db_xref="COG:COG1874"
                     /translation="MIFGADYYPEQWTRKDWEEDISIMKEMGLSSIRLAEFAWAMMEP
                     KEGKYDFSFFDHILSLIQKNEMTAILGTPTATFPPWLAKKFPDIIQERDGIQRTIGTR
                     RQACFSSPNYRKAVIKIVTAMAKHFGNHPVVIGWQIDNEIGHEGSDIDHSQTSLKAFR
                     IWLKNKYKTIQNLNETWGNVFWGMIFNSFEEIPIPGRHVASNFHPSLIQDFYRFHSDT
                     IIDFVKLQAQILRKFSVGRPLTTNLYPSPFLPIIDMAELATYLDYISWDNYPTWGEQE
                     APFPHPFISAMQQYNRGLKNLPFTVMEQISGFQGHDLLGYLPAPGQTKLWMKHSIAHG
                     SNAIYFFRYRTARFGQEQLCYGILDHDKKKTERYYELQKGIQEIEKYTEDFTEELFPA
                     EVALVHDIENARNWKHQPISTGLKFSPVPWSQVGYDIEMATWFSGMNVLNVNTHFRPA
                     SKIDFKDYKIIILPMYTMVNETVFKRLEEFVREGGTLVLGFRTGAKDLNGWMYDSQIP
                     GPFAEMAGIKIRKFESVGNQKVKFRFRFFPGTCSKICEILEPTTAEVWARYTDGKKFY
                     KGSPVITANNYHKGKVIYVGSSLEPLSFVLLYRRILKEAKIPFIFYGPNVEKIFRSGR
                     KQNYEIFINHSGKKSLAGLKILDPYEVRILSKKK"
     gene            37727..38584
                     /gene="hslO"
                     /locus_tag="IKMNLDEC_00034"
     CDS             37727..38584
                     /gene="hslO"
                     /locus_tag="IKMNLDEC_00034"
                     /inference="ab initio prediction:Prodigal:002006"
                     /inference="similar to AA sequence:UniProtKB:P99082"
                     /codon_start=1
                     /transl_table=11
                     /product="33 kDa chaperonin"
                     /protein_id="X:IKMNLDEC_00034"
                     /translation="MHNQDSLIYGILPDVHFRYSVAEISYSVTAASNLHNLDDSNTEL
                     LARTMIGAFFLADQIKEDTKVSLQIQFNEDSSIHSVLAYSDRQGRMKGVLRERPEEDV
                     EPAKAMEDYSGVMKVFRWKDGACIYQSVVPYLNQSFEENFRNYLNSSEQIICFVTLYI
                     RKNGFHWDVRGILLQSLPEAKEEHIQKIASLSEKIDKNINDFLGKDVYSCLNKIGEST
                     RSAVQILEEGQPEFRCDCSENKIRELIQTLGKKEAMQIVDEIGMIEVTCEFCTSVYRF
                     EREKVSELF"
     gene            38592..39164
                     /locus_tag="IKMNLDEC_00035"
     CDS             38592..39164
                     /locus_tag="IKMNLDEC_00035"
                     /inference="ab initio prediction:Prodigal:002006"
                     /codon_start=1
                     /transl_table=11
                     /product="hypothetical protein"
                     /protein_id="X:IKMNLDEC_00035"
                     /translation="MELEFKNLKLDELDKPAEFLALLILSFLKEGLHPIFLFTGVMGA
                     GKTTFASKLVKKIFPNTNVNSPTYTLINEYSISKKTDLSLNFQNILAKNFIPKEKFGQ
                     EKFQIYHFDLHRLKSPDELEDLGFEEIWGKTGISIIEWWQIAKEDLNLLPLKIEVEFK
                     TISEYERTIIIKSTDIENFVSLKNLWEHSI"
     gene            39161..39841
                     /locus_tag="IKMNLDEC_00036"
     CDS             39161..39841
                     /locus_tag="IKMNLDEC_00036"
                     /inference="ab initio prediction:Prodigal:002006"
                     /codon_start=1
                     /transl_table=11
                     /product="hypothetical protein"
                     /protein_id="X:IKMNLDEC_00036"
                     /translation="MKKILFFDATNQWILVESFCLNPDKELETIASYSGIHPRESSKL
                     LIQELKSVLQKSNWKTPDLIISALGPGSFTGLRIAVATARNLSQLWKIPAIGFDSLNV
                     YTSFYYQEVGDPVIVGIEAKQKKIYFGMEDNRGFFGSIDVRPEDIINKIPEDRLQTFL
                     TSQKYSDHTDFFSGNSILENLPSASALLNQNINLIQEALDFPDRFPYWKLVPNYVRGT
                     YVDDRSTI"
     gene            39847..42102
                     /gene="rnr"
                     /locus_tag="IKMNLDEC_00037"
     CDS             39847..42102
                     /gene="rnr"
                     /locus_tag="IKMNLDEC_00037"
                     /EC_number="3.1.13.1"
                     /inference="ab initio prediction:Prodigal:002006"
                     /inference="similar to AA sequence:UniProtKB:O32231"
                     /codon_start=1
                     /transl_table=11
                     /product="Ribonuclease R"
                     /protein_id="X:IKMNLDEC_00037"
                     /db_xref="COG:COG0557"
                     /translation="MNIKKKQTTENKSVKSNRKKKTFDKSNKTKKERTDGFRENEIGK
                     KILKYIQSRAGSVIQFKDLNAKILREENQNSYGKKREKWEFQEKEREILETLKILETE
                     GLIELEKKNIIINSNQKLQGTISISKKGDGFVKLSSGVEIFVPNQYTQSAIQGDLVEV
                     RPYGVGKKRRLEGEVTEILRRGRDLYRMIVTEKEPKFIFGKLLDIDGEEKEGYLLRKT
                     ILTDLQEEIQSGDVLIVKLKEETEHEKNLYEVQFLRFESDTKEDLDLMRMLMKYNYNI
                     LYPENIILDLPEEVDESTVDDWNERVDLRNLKCITIDGEYSKDFDDAISFVEEKNRIR
                     FYVHIADVSYYVRPGNDLDEEAYNRATSVYLGSRVVPMLPPELSESLCSLIAGKNRLA
                     FTVEMEADWKGKITHAKYYKSIINVKERYTYNKAESEILSGDSDNWIFRMNEFAKILR
                     TKRIEDGRVDLNLKENKVVTDSEHNVIEIAIQDRLQSHILIEEFMLSANIKVAEYIRK
                     KKHPTLYRVHEAMNEEKIESLNAFLQLNATKILLKDSSYESIRSVLKELEAKPAERLF
                     NMFLLRTFMQAYYSGEHLGHWGLGFEDYCHFTSPIRRYPDLVCHRVLQNILLGKKPIY
                     TPEEIVTFGLHCSHQERKASDAERDYYKLKACRYLEKTGIKEFSATITGCRPHLIFVD
                     LENPAVDACLFSSEFTDEGEIRLETDFSFYSKKYSKIYTLGDKIEVELDRIDYEEIKI
                     FVKMKKFQKKV"
     gene            42274..42774
                     /locus_tag="IKMNLDEC_00038"
     CDS             42274..42774
                     /locus_tag="IKMNLDEC_00038"
                     /inference="ab initio prediction:Prodigal:002006"
                     /codon_start=1
                     /transl_table=11
                     /product="hypothetical protein"
                     /protein_id="X:IKMNLDEC_00038"
                     /translation="MESFLQEPISRNRFLKLVLKLSAFLMLPGLGACSNGSIPKLRGL
                     KETQYLGFKSIGEVFLKGNPILDFDLGIAADDYIYGHPTPIDTEDILLLLGRIPSSTL
                     AAFIFDFSLQSMSSLNIEEREKRLLSWKTSSLGIKRGIYSILRQTSFFLVSKDQRIQK
                     LAGYEG"
     gene            42778..44391
                     /locus_tag="IKMNLDEC_00039"
     CDS             42778..44391
                     /locus_tag="IKMNLDEC_00039"
                     /EC_number="1.1.-.-"
                     /inference="ab initio prediction:Prodigal:002006"
                     /inference="similar to AA sequence:UniProtKB:P9WMV7"
                     /codon_start=1
                     /transl_table=11
                     /product="putative GMC-type oxidoreductase"
                     /protein_id="X:IKMNLDEC_00039"
                     /db_xref="COG:COG2303"
                     /translation="MGGIPAANDKIITPKKHKEIIKKESIKNGIWELNSDVVVIGSGA
                     GGAVAAATLAKNGWNVILIEEGSYFTPAQFNGNEFISSARLYRDAGFIVTEEQTLSIL
                     QGRTIGGSTTVNWQTSLYPPDYVTEEWDRRFGLKGYSRKDMDFYISSVHERLGVHPVP
                     QNLINANNNILMKGGKSLGLDPEVLNNNNRGCIGLGRCGLGCPINAKQSMFLTYIPDA
                     IESGAIVIANMKAQVIHDGPTKTVIADFTPDPYEKTPDVVIQKLKISTKVVVVSAGAI
                     EGPALLQRSGIGNDWVGRNLKVHPTSTIFAVFNEKINMYSGPPQSAVIKDGHNQDNTG
                     YGFWLEVAPFRPTLVASLIPFYGSKQFEQIEKYSNMSAGIVLVRDGSDGEANASVKWS
                     LGRRKVYFELTSGDGKNMLRGLKMLAEVQAAAGAKELIFPFTDMETPVLVDRNTKFDW
                     VLEKKFNPGSLVVGSAHPHGSIQAANSPEKGAIDLNMELYGHKNIYVMDASVYPTGLS
                     VNPQITTMSLVLRASQTLALKKSEKLSQF"
     gene            44533..46041
                     /gene="bepA_1"
                     /locus_tag="IKMNLDEC_00040"
     CDS             44533..46041
                     /gene="bepA_1"
                     /locus_tag="IKMNLDEC_00040"
                     /EC_number="3.4.-.-"
                     /inference="ab initio prediction:Prodigal:002006"
                     /inference="protein motif:HAMAP:MF_00997"
                     /codon_start=1
                     /transl_table=11
                     /product="Beta-barrel assembly-enhancing protease"
                     /protein_id="X:IKMNLDEC_00040"
                     /translation="MAFRILFFSIFLYSFSVSLYADLKEGKKAYARKDFSKAMDEFQK
                     FNDANPTSGEAWMYMGYIYEYRRDYPKSIQSFKKAVNLSLPKKDLINCYQKIILYFNY
                     QRDYHEVISYSNRLLKISPDLSHIQKIRSTAEERLSSGHHVVHHHAKKHSEETETAGP
                     SNEEEYLKILKKEPNNASARWNLSLIYANHKKFQQAETLLEGLVKDFPEKHDYLYKYG
                     VILIRLEKYSEALRILDKLENKIGNDNAKMLYYANLNQAVAYHKMKHYEEAAKYYRKS
                     YTAHNTVQPLIGLTKLKYEVKDCENAIKTAEKALEFGERTHEIRMYLALCKIQNKEET
                     EGYTILKEIASKLEKENPEFKNLPDVYNDGILKLARYYTNRGEYEKALRYFHSVQSSE
                     EEEREYRFYLGKAYYYTGKIDQSILLLEKVNNSSGAYYLLAKCYANKDNLEKTMEYIR
                     KAAEIKPAIWSTAAEEKEFDRFKEKSSFKSFLETKGSDKETNQNNNQALDKT"
     gene            complement(46252..46956)
                     /gene="aroD"
                     /locus_tag="IKMNLDEC_00041"
     CDS             complement(46252..46956)
                     /gene="aroD"
                     /locus_tag="IKMNLDEC_00041"
                     /EC_number="4.2.1.10"
                     /inference="ab initio prediction:Prodigal:002006"
                     /inference="similar to AA sequence:UniProtKB:O66440"
                     /codon_start=1
                     /transl_table=11
                     /product="3-dehydroquinate dehydratase"
                     /protein_id="X:IKMNLDEC_00041"
                     /db_xref="COG:COG0710"
                     /translation="MNQREFKIVLTINEDEFFSLKKHPFCDRIEIRLDLFSPKNIGQN
                     LVDKIEELNAKCIFTYRQPEDTDQVAFAKKEELDFYKIISKIDPKVHYLDLELNRPND
                     LFESNLDKGFGLVRSVHKFDGILSEQEIRDWIDKDFYLKSEKYKSILPLIYKFAVFPN
                     SIHELTKFLSSFRIVSNEFRKLNILLTGICMGPLGIVSRVFPDSFGSIFTYCCLNNPK
                     APGQVDLESLIQLRNL"
     gene            complement(46960..47928)
                     /gene="kdsD"
                     /locus_tag="IKMNLDEC_00042"
     CDS             complement(46960..47928)
                     /gene="kdsD"
                     /locus_tag="IKMNLDEC_00042"
                     /EC_number="5.3.1.13"
                     /inference="ab initio prediction:Prodigal:002006"
                     /inference="similar to AA sequence:UniProtKB:Q9HVW0"
                     /codon_start=1
                     /transl_table=11
                     /product="Arabinose 5-phosphate isomerase KdsD"
                     /protein_id="X:IKMNLDEC_00042"
                     /db_xref="COG:COG0517"
                     /translation="MDPIFEKIEKAIDTEIESILYFRKNLDPSIKQAIELILECKGKL
                     IVTGVGKSGDVGKKISSTLSSTGTPSVFLHPADAAHGDAGIISCEDIIIAIGKSGESE
                     ELLNLIPTIKNIGAKLVSMTANVDSKLAKESDVVLITPVLKEACPLELAPTSSTTIAL
                     ILGDAIAMCLMELKNFKRENFALYHPAGRLGKRLSLKIDDVMRKDKDLAKVLPDTKLE
                     NILTEITVKRQGATGVTDLNGTLLGIITDFDIRKKLKEGKLDSSISAEQLMNPSPTMF
                     LSGSNAYDVLKQMESRPNPISVAPIVDNSKRLIGIVSIHDLLQKGL"
     gene            complement(47912..48451)
                     /gene="rfaH"
                     /locus_tag="IKMNLDEC_00043"
     CDS             complement(47912..48451)
                     /gene="rfaH"
                     /locus_tag="IKMNLDEC_00043"
                     /inference="ab initio prediction:Prodigal:002006"
                     /inference="protein motif:HAMAP:MF_00951"
                     /codon_start=1
                     /transl_table=11
                     /product="Transcription antitermination protein RfaH"
                     /protein_id="X:IKMNLDEC_00043"
                     /translation="MIENSDVNEWYVLYTNPRSEKKLKRLFQERKIECFLPLISKKKK
                     WSDRWKVIEEPMYPSYIFVKISFFKDRVRILQLPGAHHFVFYLGKPYIIPEEDLDLVR
                     TFLETYPDKIQVEIQEKLLPGKKVLIQEGPFAGFKAEIIQRKNEEQIVVKFPGMNLVT
                     SVTLDIKTLKLEETLGSNF"
     gene            complement(48435..48914)
                     /locus_tag="IKMNLDEC_00044"
     CDS             complement(48435..48914)
                     /locus_tag="IKMNLDEC_00044"
                     /inference="ab initio prediction:Prodigal:002006"
                     /codon_start=1
                     /transl_table=11
                     /product="hypothetical protein"
                     /protein_id="X:IKMNLDEC_00044"
                     /translation="MSVKLSFLISGLIHTLLFLFYSITFLKFSKIENLKIHLKKGTTP
                     TVTLSFLQDGSNKNSKSFMSENLSNEGTLRKEIEKFKNEIHFPQGALDQRLESDCSWE
                     VRIKSDGKGEILRTLQPCKYSIFEVEFNRALRTWKFDLKEGTNLIIPVSFKIYDREF"
     gene            49996..51693
                     /gene="aer"
                     /locus_tag="IKMNLDEC_00045"
     CDS             49996..51693
                     /gene="aer"
                     /locus_tag="IKMNLDEC_00045"
                     /inference="ab initio prediction:Prodigal:002006"
                     /inference="similar to AA sequence:UniProtKB:P50466"
                     /codon_start=1
                     /transl_table=11
                     /product="Aerotaxis receptor"
                     /protein_id="X:IKMNLDEC_00045"
                     /db_xref="COG:COG0840"
                     /translation="MRKNLPITSQEITIPINSVLISRTDMKGRISYVSQDFANISGFS
                     EEEMLGEPHNLIRHPDVPSEIFREMWETIQDGNPWSGIIKNRAKSGDYYWVDATVTPV
                     MNEGVISGYMSVRKKATEDQIRRAEILFSQLKNTKSFLWKLKEGIQILFKKLGLSGKI
                     IVYALLVFVPLLFANFEWIRNGMIVLPILGVSCGSVGILFLINTILNYRKEIREIISI
                     QKEIVSGNFLMEIPEKKGNSEIFEIRSSLRVFVISIWGLLVQIKENFEKNQELYQYLS
                     QSSEQFQSKTQNQAASVEQTASASHELSSTLDEIVKSIHLQSTGLTAINDGIGKVNES
                     IQNVSKSMDNLSSQTSSVKEKASQSEKTFEKAILAMNEIKEYSNGISNIIGIITSISE
                     KTNLLSLNASIESARAGEAGKGFSVVAEEISKLASQTRESIKDIVNLIDNTTKAVNLG
                     AEKFQESLSIVKQLTDYIGEVNSSATIVRASLFAQAEKLGEIRKNTDQVNQLGETVSE
                     SSGFQKTASDEISLSMQNIAESSELIARTSGEIKQLVDESIRKAAKLYEILKHFKTS"
     gene            52298..53176
                     /locus_tag="IKMNLDEC_00046"
     CDS             52298..53176
                     /locus_tag="IKMNLDEC_00046"
                     /inference="ab initio prediction:Prodigal:002006"
                     /codon_start=1
                     /transl_table=11
                     /product="hypothetical protein"
                     /protein_id="X:IKMNLDEC_00046"
                     /translation="MGNRFLRLTIFISIALTLFSFWDHHLVGYLKDFIVFIHEIGHAI
                     AALLTGGSVHTIELHGNESGETIASSGSGFFIFVVSAGYLGSCLMGGFLLNRGFSGKM
                     IRPTLISFGTILLLMTISYSKPGNLAQYTGIFWGLGFVLLGLFNLRINRFVLVFIGTS
                     ISLYSLYDLLDFTGNIAYTDAGIMAAWITGANSSQVVPKSVIVLGYLIALLWSFFSLS
                     IIFVSVKKVFQSEEIVVPEQEFQQNDFFQSSENENKETPFPGEVTPEVMEWFFSKGLD
                     LNGKPLPAEFLEKEEL"
     gene            53173..54111
                     /locus_tag="IKMNLDEC_00047"
     CDS             53173..54111
                     /locus_tag="IKMNLDEC_00047"
                     /EC_number="5.1.3.2"
                     /inference="ab initio prediction:Prodigal:002006"
                     /inference="similar to AA sequence:UniProtKB:A0R5C5"
                     /codon_start=1
                     /transl_table=11
                     /product="UDP-glucose 4-epimerase"
                     /protein_id="X:IKMNLDEC_00047"
                     /db_xref="COG:COG1088"
                     /translation="MKKQRILITGGAGFIGSHLCERLLKEGNEVICLDNLHTGRKKNI
                     QKLLNDSKFEFIRHDVTDPIKLEVDQIYNMACPASPVHYQSNAIKTIKTNVLGMMNML
                     GLAKRVGARILQASTSEVYGNPLEHPQKETYWGNVNPIGIRSCYDEGKRVAETLCFDY
                     QRNHKVDIRVIRIFNTYGPRMLPDDGRVVSNFIVQALKKENITLYGDGDQTRSFCYVD
                     DLVEGIVRMMNTENFNGPVNLGNDGEFTVRELAELVLKETGSSSKIVHKPLPQDDPAR
                     RKPDLTLAKQQLGFEPKVSLVEGIRKTIEYFKNNLD"
     gene            54185..55354
                     /gene="pntA_1"
                     /locus_tag="IKMNLDEC_00048"
     CDS             54185..55354
                     /gene="pntA_1"
                     /locus_tag="IKMNLDEC_00048"
                     /EC_number="7.1.1.1"
                     /inference="ab initio prediction:Prodigal:002006"
                     /inference="similar to AA sequence:UniProtKB:P07001"
                     /codon_start=1
                     /transl_table=11
                     /product="NAD(P) transhydrogenase subunit alpha"
                     /protein_id="X:IKMNLDEC_00048"
                     /db_xref="COG:COG3288"
                     /translation="MNIGILKESKEETRVSVTPDIVDALKKIGATVLVEKGAGEQSYY
                     HDEDYKKAGASLVSRQDVINKSNLIVSIHFADPTTLGKMKPGTIYLGMFQPAMNAQTV
                     QKLASKKVEVLSLDAIARITRAQSMDVLSSQATVAGYKAVLLAASHLARFFPMLTTAA
                     GTITPASVLIIGAGVAGLQAIASSRRLGAVVDVFDTRPEVKEQVHSLGAKFVEVEGAS
                     HSAAAGGYAVEQTEEYKKRQQEAIDKYAQKADVIITTALIPGKKAPLLITKKIVDNMK
                     SGSVVVDLASSMGGNCEYTKHGQNVVTPKGVTVIGHKNLAGSIPADASKMFSKNVLNF
                     LKLLIKDKKINLDLNDEILSSTTITYQGEVRHKLTLDALGSKSGAAKPKKSASKK"
     gene            complement(55313..55849)
                     /locus_tag="IKMNLDEC_00049"
     CDS             complement(55313..55849)
                     /locus_tag="IKMNLDEC_00049"
                     /inference="ab initio prediction:Prodigal:002006"
                     /codon_start=1
                     /transl_table=11
                     /product="hypothetical protein"
                     /protein_id="X:IKMNLDEC_00049"
                     /translation="MIDIVDQIDFSLSTWIRTNLHNPRLNRILSKINRGEVFLLILLP
                     FLYLKNDLPIVWYWVLLFTGLITYANDRFVLFLKKLIARKRPLITIAGKVDSNPDMKH
                     SFPSAHAANSMTAVLILVLLFKFSPALILISFLAGVGRLLSLHHFVSDVIGGWMIGTI
                     FGFFGLFLGSALLRFCCS"
     gene            complement(55846..57165)
                     /gene="hisS"
                     /locus_tag="IKMNLDEC_00050"
     CDS             complement(55846..57165)
                     /gene="hisS"
                     /locus_tag="IKMNLDEC_00050"
                     /EC_number="6.1.1.21"
                     /inference="ab initio prediction:Prodigal:002006"
                     /inference="similar to AA sequence:UniProtKB:P60911"
                     /codon_start=1
                     /transl_table=11
                     /product="Histidine--tRNA ligase"
                     /protein_id="X:IKMNLDEC_00050"
                     /db_xref="COG:COG0124"
                     /translation="MENQKNFLTTAPYKGTRDFYPEDMRLRNWMFSVMRETVLSFGYE
                     EYDGPILESFDLYKAKSGEEIVERQLYDFIDKGERRVAIRPEMTPTLARMVAGNLRNL
                     PKPVRWFSIPNLWRYEQPGKGRLREHWQLNVDLFGVDSHRAELEILLIADSILKKFGA
                     PIGSYQIKVSHRKLLDSFLKNSLKLNGDQVHGVSKLLDKKSKISPEAFETEMKPFLNN
                     FKEQFSLIETYLNSNLETVSKIPGIDTNSVSFIQNLFQELGELGIDKQLLFDPSIIRG
                     FDYYTGCIFEVFDTNPENRRSLYGGGRYDNLIGLFSKEQLSGIGFGLGDVTLKNFLEG
                     HNLIPDLSREKTIFLPIMDESLFVDTFKLSKELRENEILTETMLDSAKIGKQIQIAEK
                     KGYRYVLFLGESEIRTETVQIKDLISGEQKSLPRKGLSDTLKKDFQL"
     gene            complement(57172..58320)
                     /locus_tag="IKMNLDEC_00051"
     CDS             complement(57172..58320)
                     /locus_tag="IKMNLDEC_00051"
                     /inference="ab initio prediction:Prodigal:002006"
                     /codon_start=1
                     /transl_table=11
                     /product="hypothetical protein"
                     /protein_id="X:IKMNLDEC_00051"
                     /translation="MSVQFQTHMQAQRSWETIQDVNKIKYILKEYIHFQGLLVKESPF
                     HQELKPMEIREDGTFIFPIDSTLTNINDELVLYRTLSKHIEISFDVIEKTDTQIICKP
                     LFARIAKAKRMSPRIEGLMGKVIAHKFLIPRKELDIAKVLGTSGQIILNDLNRKVKQI
                     YPSSKLVFNSSKELSPEEELVKKYKKPIYIRDTSTLDSNPEGEFANLDLLPIKETLQE
                     ELILEERLRFFKSSKTRSLLIYPILFKSGGETQIFAMGVIESSEGPISDQVVPLYKEM
                     EEIFNSRMGDSNTKSLDKRQNILNISEGGILLEVTDPELIQSFLHKPVFTADITFKMQ
                     APLRFAFHIRHISQVGEIYHVGAEIVGSNDAKANMTLLKKNMNFIKTQ"
     gene            complement(58330..60393)
                     /gene="pal_1"
                     /locus_tag="IKMNLDEC_00052"
     CDS             complement(58330..60393)
                     /gene="pal_1"
                     /locus_tag="IKMNLDEC_00052"
                     /inference="ab initio prediction:Prodigal:002006"
                     /inference="protein motif:HAMAP:MF_02204"
                     /codon_start=1
                     /transl_table=11
                     /product="Peptidoglycan-associated lipoprotein"
                     /protein_id="X:IKMNLDEC_00052"
                     /translation="MRPFSKLIFILAFCIFLPVFSQPLPDLPEKQFGQPLNTQNDEYN
                     PIVSPDGRYIVFQSNRPGGEGGMDIWISENIRFLDKEIPAEWTKPVNMNQNIWEELKR
                     PPAAGVRKPNLFNSNAFEGGISILFDSNNAPSEIYFTSTINLAVGRSGFEGLNIYRTI
                     KDKKTGRWTDPEHLSEINSNFNDKMPAISPDGNFLIFSSDRPGGYGDFDLWISVRNPK
                     NGSWSQPKNLGSPLNSSESEILPFIHQDGEQLYFSSNREDERKKFKIFRIFLKYKSAL
                     DNMLEDEEETEETPTTKPTEILIPKIDQSSLLLLPKPFNTDKWEGFDNEGISFDKDGI
                     WAYISSNRSGGEGQFDIFRFQVPESIRNSYTLNFKGLVLDGSEKTMIGLDSTLKIYDG
                     TKPANVITSKRIGGDLSKGKPSNFATTLQTGKVYKIEISSPGFHPQEDILDLRGDIGK
                     NRKVYRTYVLLPIQVGEGKTEETKIEQPIENQKPNSAALKVIVADASTKQIIPDAKVT
                     LFTPMNRKGESLVQDADKKSFLIKKLPDNDFELFATASKYISESINIIQKNISKNGTV
                     TIYLKAESDVDPVYNLRVYFEFNKTKITEENKKLLDPLVGYLLKNASDKIEIGGHTDN
                     VASKEYNTRLSAKRARNVYEYLLSKGIPEKRMRIRAYWYSQPDADNETETGRAKNRRV
                     GFRKL"
     gene            60487..61329
                     /gene="folP"
                     /locus_tag="IKMNLDEC_00053"
     CDS             60487..61329
                     /gene="folP"
                     /locus_tag="IKMNLDEC_00053"
                     /EC_number="2.5.1.15"
                     /inference="ab initio prediction:Prodigal:002006"
                     /inference="similar to AA sequence:UniProtKB:P0AC13"
                     /codon_start=1
                     /transl_table=11
                     /product="Dihydropteroate synthase"
                     /protein_id="X:IKMNLDEC_00053"
                     /db_xref="COG:COG0294"
                     /translation="MESKQDSNSSSYSTKIFGVLNITEDSFSDGGKYLTFKSSSEKAN
                     SLLNQGADVIDIGAQSSNIQASLIGPEIEWIRMKELISNLVAKGVRISVDSFQPQVIA
                     SSLSAGVEFINHIRGFVDEESIREISKYARTNRKFILMYSHNHSNRAETKSHLTPNNV
                     ILEIVRFFRERKKILLNAGIAQEQLIFDPGMGFFLSSDFQVSFEVLKKIKTLQEEFSP
                     MMVSVTKKSFLGNALGGLKVEEREIPTVIAELYLCIQNVEYIRTHEPKNLKQALKIWN
                     LMNK"
     gene            complement(62134..63222)
                     /locus_tag="IKMNLDEC_00054"
     CDS             complement(62134..63222)
                     /locus_tag="IKMNLDEC_00054"
                     /inference="ab initio prediction:Prodigal:002006"
                     /codon_start=1
                     /transl_table=11
                     /product="hypothetical protein"
                     /protein_id="X:IKMNLDEC_00054"
                     /translation="MWELIREFTIEKIIQNCKTSFMRRNLWELPRFSFRILRRTLPFF
                     IIFLFHFCIYPIREAEVLETDVSFLYLNSTEFPQNELEKMNSIWKVRKLRDKGTTAED
                     KNNLGILFAKNSLLDDAESFWKECMKISESNPVCFSNLIRMYYLIDEYEISKKEISIY
                     LKTAKKEQIQQVKKLLTNQNRKEETILLLDVQSKIPGMEVVSWDELSTYFLEKQDYEK
                     AYFYLEKILEINPYHKNARASMVLLAHDLEKWDDLLMFAMNLNSTDDKIPDLNYYIAK
                     AYYEKRNYSEALEWIRKSPESERETLAFIELWKKILLSVNPNSDLHPILTYIKKMQAK
                     GIQIKEEDVLPTLNPSGKKTIEDIKVGR"
     gene            complement(63442..64344)
                     /gene="bepA_2"
                     /locus_tag="IKMNLDEC_00055"
     CDS             complement(63442..64344)
                     /gene="bepA_2"
                     /locus_tag="IKMNLDEC_00055"
                     /EC_number="3.4.-.-"
                     /inference="ab initio prediction:Prodigal:002006"
                     /inference="protein motif:HAMAP:MF_00997"
                     /codon_start=1
                     /transl_table=11
                     /product="Beta-barrel assembly-enhancing protease"
                     /protein_id="X:IKMNLDEC_00055"
                     /translation="MTGADIGKRFNQALNLEKEGKYPEAILLYEGLIQSQPKYQKSYL
                     NLGALYSKQGNSKKAIEIYQKALQVGKSPELYYNIGIELYRSGETETAIRSLKKSLEI
                     EKRFLKSHILLAYCYRQLEKDDKTELYLTNAIRLDPKNRMALTALATLYFEKERWKEC
                     LEAANKVSKLFPNDSRMQVLLSEVHTRLGNFKQSFEILKQATSQSKGFTRFSDTIEEF
                     KKNPEEAAFFDSLEKLTKNKLNEFRSKFEMSQENPEDFSPPNPQDALDLSLMYLFHGD
                     KERALKYMLYAQKQLEESNSQNDV"
     gene            64451..65359
                     /gene="rlpA"
                     /locus_tag="IKMNLDEC_00056"
     CDS             64451..65359
                     /gene="rlpA"
                     /locus_tag="IKMNLDEC_00056"
                     /EC_number="4.2.2.-"
                     /inference="ab initio prediction:Prodigal:002006"
                     /inference="protein motif:HAMAP:MF_02071"
                     /codon_start=1
                     /transl_table=11
                     /product="Endolytic peptidoglycan transglycosylase RlpA"
                     /protein_id="X:IKMNLDEC_00056"
                     /translation="MKQIAILTALIIFTSCASVESKRSVSASGDPSEIFFEKEIIPMD
                     SNSNFVSQKPARRSFEEELSVEKYAKAQPPEKTNSSGDFDEVGMSSWYGAKFHGKPTA
                     SGEKFDKTKLTAAHPTLPLGSIIRVQNLENQKEVIVRVNDRGPFVKDRIIDLSEKAAD
                     TLDFKDVGIAKVGIKVVKRGGAANEESEDLENSDDEEALLEDGKPEKLNPQKSDYQNK
                     PIAGGKYIKGAPKGYTVQVGVFREQSRAESYKSNLGQEYGEKTFLFTRDGLFVIQLGD
                     FASRTEAESLKSKLKNDGIDCFIPKK"
     gene            complement(66076..66783)
                     /gene="cysE"
                     /locus_tag="IKMNLDEC_00057"
     CDS             complement(66076..66783)
                     /gene="cysE"
                     /locus_tag="IKMNLDEC_00057"
                     /EC_number="2.3.1.30"
                     /inference="ab initio prediction:Prodigal:002006"
                     /inference="similar to AA sequence:UniProtKB:Q06750"
                     /codon_start=1
                     /transl_table=11
                     /product="Serine acetyltransferase"
                     /protein_id="X:IKMNLDEC_00057"
                     /db_xref="COG:COG1045"
                     /translation="MFENIKFIRKYDPAAKSYLEIVLCYPGLHALWFHKLAHFLYRMK
                     LPLIPRMINTFSRFITGIDIHPGAKIANGIMIDHGHGVVIGETATIAKGCLIYQGVTL
                     GGTGKESGKRHPSLLENVVVGAGAKILGNITIGKNVRVGAGSVVMRDVPHDSTVVGIP
                     AKVVRSKMPIGEEGEHMLDHNEIPDPVAKVFSILLERIETLQKEVHSIDKSGIHSVKS
                     NDNLEEILDEFIHGGGI"
     gene            66985..67911
                     /locus_tag="IKMNLDEC_00058"
     CDS             66985..67911
                     /locus_tag="IKMNLDEC_00058"
                     /inference="ab initio prediction:Prodigal:002006"
                     /codon_start=1
                     /transl_table=11
                     /product="hypothetical protein"
                     /protein_id="X:IKMNLDEC_00058"
                     /translation="MKQYKFSTHIILFVLTFLTLTFQSEFFKIPFLSAESLKELFFLR
                     LPYSLSLIIILFAHEMGHFLAARYYGIQVTWPYFIPIPLAPIGTMGAVIRILEPIRNK
                     KQLFDIGIWGPLMSLILSVPCYVIGIYMSSLVPMESVKGNPGIISFGESIFTIFVNQW
                     ILGPFNPAIQDVWIHPLAQAGWVGLLVTAINLLPFGQLDGGHVIYSVFGEKYRNWIYY
                     LFICFLFLCLWNFSWLLWGFLIYFIIKIEHPFVPDSAVPLDRVRKIGGLLILFTLIFI
                     FVPSPIQFGTDINRPGLAEEIWTSLKLVYSDL"
     gene            67875..69290
                     /locus_tag="IKMNLDEC_00059"
     CDS             67875..69290
                     /locus_tag="IKMNLDEC_00059"
                     /inference="ab initio prediction:Prodigal:002006"
                     /codon_start=1
                     /transl_table=11
                     /product="hypothetical protein"
                     /protein_id="X:IKMNLDEC_00059"
                     /translation="MDFSQIGLFRSLILVLVVISTPVFDQDQEIKLTENAYGFTYDGT
                     NFWYLDSTHRSLYRVDPNGKQESFSLNVPFLTGINFDSREGRIFVAGRKLILKVEPNT
                     GGVTERIPVPIEKIAGVASINSLLYILDQENGKISILDKATGKLIGGFLTDRAQPRDL
                     VFARDSIWVSDSSDGNIYRYNPDNGAITGSIKTPSKEIRGIVFLGSKIFVIDRAGKEV
                     RKVSFVETDRFIASGETIRLMKVRLTFSLNEISIAGGSLGIFQPPTTEHQRIRNLKMA
                     QTGFKQDFIGSEKAFVKVLGVDDSKGKQTLEYSFEVRTQNIRYYVTDEFLEKKEKVGD
                     DLKLFLKDGPIETQKNSYYVDKIFDARLFRNTIPSLKKSLLDSGVPVRSQYTAFITSS
                     NSVSFKDTMDVYIPGFGWAPIQNVKPSSDESSRVFKKGEESIDLFRADSWNDIQSPVF
                     YKSRGSEEWKNLPAEIQVILE"
     gene            complement(70092..71474)
                     /gene="dinF"
                     /locus_tag="IKMNLDEC_00060"
     CDS             complement(70092..71474)
                     /gene="dinF"
                     /locus_tag="IKMNLDEC_00060"
                     /inference="ab initio prediction:Prodigal:002006"
                     /inference="similar to AA sequence:UniProtKB:P28303"
                     /codon_start=1
                     /transl_table=11
                     /product="DNA damage-inducible protein F"
                     /protein_id="X:IKMNLDEC_00060"
                     /db_xref="COG:COG0534"
                     /translation="MSRKELNTLLPKDLSISIETRHKFYKLTFYNILANITVPLTGIV
                     DTSILGNLNTYVFMAGAALSGILFDFMFWMFGFLRMGTTGLTAQAVGEKNEKESIFIL
                     VRSISLACFFGAMILIFSPWIREIGFQILEGSSEVKMAGISYFDARIPGSIAVLCNYV
                     FTGWFLGRGKSSVVLIATVVGNGINVILDVWFIFKLGWEAYGAGLATSISQFGMLLIF
                     IFLFFIELKIQNISKFLFLNNKNLFSVQGFSSLLHLNKDIFLRTFFLIITFSIFRNFS
                     SEAGTEILATNSILLQLILVSAYLVDGAAFATESLAGNIYGKKNWKLLKELLYLAFYN
                     SIFFTSIFLGSVFLFPNFIFGMITKSDKVLSLLMDYRFWLFPVLEVGAIAFILDGFFI
                     GLTKGKILRNSMLISTAFFFFPIVYLGKIQKDNHLLWLSLVLFMVGRALTLSFQAKKF
                     FENSKLQNVN"
     gene            complement(71491..72774)
                     /gene="gltP"
                     /locus_tag="IKMNLDEC_00061"
     CDS             complement(71491..72774)
                     /gene="gltP"
                     /locus_tag="IKMNLDEC_00061"
                     /inference="ab initio prediction:Prodigal:002006"
                     /inference="similar to AA sequence:UniProtKB:P21345"
                     /codon_start=1
                     /transl_table=11
                     /product="Proton/glutamate-aspartate symporter"
                     /protein_id="X:IKMNLDEC_00061"
                     /db_xref="COG:COG1301"
                     /translation="MRVFEKLTSLNIKILSSLKEKLWLKIFVGMLAGILTGVLLGSDL
                     SLVDRNTAQLTTSWLIIPGLIFINLLQMIMIPLIFSSIILGICSAENLENIKKLGIRT
                     LIYFVFTTFIAVTIGITLALWLKPGKSAVQIQTTFSSKVPAPAEIPSLDKYPELLMSF
                     FPKNPFLSITQGEMLNVIVFSILLGIAILSVSKDLSKPILTILNSVFQISMKIVHWAM
                     LLTPFAVFGLMTKAISSIGIELLVTLGVYMSVVLLGLLLIIGVYSIILIFLARRSPID
                     FFTKIAGLQLLAFSTSSSAAVMPVSIQTATENLGVRKNIAEFIIPVGATINMDGTALY
                     QSVATIFLAQYFGIELAPAQLVFILFATVGASIGTPSTPGIGIVILATILSGLGIPTE
                     GIGIILGVDRFLDMCRTTINVTGDITASCVMDKMT"
     gene            72914..75043
                     /locus_tag="IKMNLDEC_00062"
     CDS             72914..75043
                     /locus_tag="IKMNLDEC_00062"
                     /inference="ab initio prediction:Prodigal:002006"
                     /codon_start=1
                     /transl_table=11
                     /product="hypothetical protein"
                     /protein_id="X:IKMNLDEC_00062"
                     /translation="MGLDFLRSDLILFNYYSFGSLLVTITTFFLAAFFLSLKRKTVAT
                     FHLGVAFFTFGLFEIGYFMAAFYYHPIAAYHRWLTGCLILPTITHFTQFFIRYPSNNN
                     RKFGFWMMVFQHILGFIVACFFIYLTAISEKIYHFTAHHWDFNALIASKYLAFIIAFY
                     SVIAFIIIPSWRIITDKEKKKFAIFLFSIGFMIAAFYPNISNVLSRDGYMERSTYMTS
                     NVIFFIAAFSVVVIAFINNSTERTTFMVKIVGITLFTICLIMQALVFISNQDKESEYD
                     SLNIVNAERVLESGRGNGEVQYTLRYDERTGELITDDYDPKYGLDLSLVKVDLQNTLI
                     YEEIASLKEDRFRENLKIILDESPEYFAGHKDTIYNFVKENSSLNTKDLKKELLKYAE
                     KLNKDAFVNTNKLQGINSDSFCEQGKSYLEKNKDLESYRNGILKNLEGCNWKGKELSG
                     KELKAEFLKYFSYFKPAETRHYRRSIDGLGHHVAFMKYLPSKKQVVELGFSYKRYREF
                     VHPTSVKQTIILFAVIFVVLVLFPLFFKSSLVNPLNNLLSGVEKVNKGDLDVQVPVKV
                     RDEIGFLADSFNSMVSSIKQARRELQDYAENLEEKVKERTQEVQEKMEEVQRLKVQQD
                     GDYFLTSLLAKPLFYNANKSKLVHSEFMLKQKKQFEFRGKHSDLGGDICITGNLRLGK
                     PDHYKRYTMVMNGTQWASPCRVRVVPW"
     gene            75004..76098
                     /locus_tag="IKMNLDEC_00063"
     CDS             75004..76098
                     /locus_tag="IKMNLDEC_00063"
                     /inference="ab initio prediction:Prodigal:002006"
                     /codon_start=1
                     /transl_table=11
                     /product="hypothetical protein"
                     /protein_id="X:IKMNLDEC_00063"
                     /translation="MGKSMQGAGGALVMGVVMNSIMARSAANNRILDKTPSEWLEDVY
                     NEIHAVFKSFNGSMVISATIFLIEEESGKCFYFNAEHPFTVLYRDGKASFLEEGLQLR
                     KLGLDSEFDFQVRTFELKKGDVLILGSDGRDDIDLTPEETVRTINEDENLFLVNVEKG
                     KGNLEDIESEIRKHGELTDDLSLLKVEFQMERKSDEPEEETFTGGDRIEVALNPDIIY
                     EDAKQLYKNGKVDQALELLKTGYTHDTANQKINKLLGLLSFKGKDYTTAIEVLNNYLK
                     TDPGLHEYWFYLSIANKKVGKYEQALQASLKLNDIQPENLSNLVNLSDIYRLMDQFDL
                     AEEVAKKLIHLDPGNQNGERLLKLIERDRA"
     gene            76091..76981
                     /locus_tag="IKMNLDEC_00064"
     CDS             76091..76981
                     /locus_tag="IKMNLDEC_00064"
                     /inference="ab initio prediction:Prodigal:002006"
                     /codon_start=1
                     /transl_table=11
                     /product="hypothetical protein"
                     /protein_id="X:IKMNLDEC_00064"
                     /translation="MHKFLFGILFLISFSLYSDKRAWIRKIPLSRGELVLEIQNHSQD
                     KNWNEFAYHKTSDLFKALESYSGISFHEASASVFEGQKASEKYKVLLIVQDRILLNGT
                     RVGGYNNISGDLGSVRGIFMEPNLSPVGYPALLFHELGHFYFSDLPWLSEGLVSFLPF
                     VLYKERKINLTKEELISIAEEWNTEEGLQGEKDFPLDPDFREKNPSSTSTFYNKALKI
                     QYILYKELGPAGYRDFVKKLVFENSPKTTKEVILKLKSIRDKNWTSLLKGWVIPGPYE
                     VYTWKTFQKESILGTFVQLP"
     gene            77579..77806
                     /locus_tag="IKMNLDEC_00065"
     CDS             77579..77806
                     /locus_tag="IKMNLDEC_00065"
                     /inference="ab initio prediction:Prodigal:002006"
                     /codon_start=1
                     /transl_table=11
                     /product="hypothetical protein"
                     /protein_id="X:IKMNLDEC_00065"
                     /translation="MKALKSSKNFSFSNYTDIYKIKYREFITKYRLNAKYWHSIVLGN
                     RSYRRSLIRNHFDFIIESKTPVVKVMPVLKE"
     gene            77852..81058
                     /gene="bepA_3"
                     /locus_tag="IKMNLDEC_00066"
     CDS             77852..81058
                     /gene="bepA_3"
                     /locus_tag="IKMNLDEC_00066"
                     /EC_number="3.4.-.-"
                     /inference="ab initio prediction:Prodigal:002006"
                     /inference="protein motif:HAMAP:MF_00997"
                     /codon_start=1
                     /transl_table=11
                     /product="Beta-barrel assembly-enhancing protease"
                     /protein_id="X:IKMNLDEC_00066"
                     /translation="MSETESIWSNILLNYYSFGSLLSFVTAILIAGVFLFIDKKVSST
                     KHLAFGALLLGIFQFGYVFAAVLYHPFAAYHRWITVGLILPAILHIGQFVARYPENDF
                     PKFNRITMIVLWIVAVFSVGYFCYSTWDASVKYHFTAHHWDFNAENVSRTIAIIIFSY
                     VFINFLAIPIWRIIYLKGKTRWIIFAFLMSFLVGGTVPVVANLLSRDGYIERSIYLTS
                     IVLLFMAAFFIILILYLNFSVEKTSFMLKIVGITFVTVLTIMQVLVYISNQDKESEYD
                     ILSQIYMEKVLEGGTVKGGIAYILKWNREDNSFDQEKFDSKLHPNLEQIEIDFKNTLL
                     YDEIFNLSEKDFRESLTKLMEESHRNFGGYKYSIINFLKEHPDLKDKTLKLELNKELS
                     RLGLHVFVTSNKLDNIFEEDFCTKGKSYLENAQEVRMFRVALESRWNDCKWDGKEIAL
                     SKLKEEVLNYFRPFVPSFTRYYRKKDVGNHSLHYIGFIKYNHKKNNVSEVGFSYRTYR
                     EFMHPTALKQILVLGVVIVVIIFLFPLFFRGSLVAPLNDLLSGVEKVNEGDLEVEVPI
                     RVKDEIGFLADSFNDMVSSIRDARKELQDYAEHLATKVRLRTEELSEKIEEFQRLKIQ
                     QDGDYFLTSLLAKPLNYNANKSTRISTQFLLRQKKQFEFRGKRADLGGDVCITGNLRL
                     GIPSDYKRYVFAMNGDAMGKSMQGAGGALVMGVVVNSILARSAANDRILDISPEQWLT
                     ETYEEINSVFKSFNGSMVISASFFLIEESSGKTYYFNAEHPFTVFYQDGKATFLDSSL
                     MLRKIGLESEYPFQVFTTTLKEGDVLIVGSDGKDDLDLTPDQDTRTINEDETLFLKTV
                     EIGKGNIEQIEQLIYKEGEITDDLSLLRIEYGIRSADPEESSLNTDKTRNDFLKEETS
                     DWSASYSHARQLYKDGNVKEAIDELAELYSKTPEDIKVIKLLALLSFKDKDYIKAVEV
                     LGKYLEVDPELSEYWYYLSIANKKLGKFSEAIYASEKVLAKQPDNTNNLVNLSDLYRL
                     QNEYTRAKEIAAQVLDLDPQNENAKKILRKIENGISKT"
     gene            complement(81771..82241)
                     /locus_tag="IKMNLDEC_00067"
     CDS             complement(81771..82241)
                     /locus_tag="IKMNLDEC_00067"
                     /inference="ab initio prediction:Prodigal:002006"
                     /codon_start=1
                     /transl_table=11
                     /product="hypothetical protein"
                     /protein_id="X:IKMNLDEC_00067"
                     /translation="MNKSKLIAIFFAFVLISTPAFAGEEDAILGKWWNKEKDAQVDVH
                     KCGAKICGKIVWLKEPTYPADSKEGTPGSPKIDVHNKDESLRTRPILGLVFLTGFSYE
                     GEQIWTGGRVYDPKGGKTYDGRLTLRNADTLDLKGGYKVGFMMIGKESTWTRVK"
     gene            complement(82317..82838)
                     /gene="dcd"
                     /locus_tag="IKMNLDEC_00068"
     CDS             complement(82317..82838)
                     /gene="dcd"
                     /locus_tag="IKMNLDEC_00068"
                     /EC_number="3.5.4.30"
                     /inference="ab initio prediction:Prodigal:002006"
                     /inference="similar to AA sequence:UniProtKB:Q9KFV3"
                     /codon_start=1
                     /transl_table=11
                     /product="dCTP deaminase, dUMP-forming"
                     /protein_id="X:IKMNLDEC_00068"
                     /db_xref="COG:COG0717"
                     /translation="MILTGKEIQKRIGNDIVITPYSEKQLNPNSYNLRLHEELLVYTE
                     LPLDMKKPNPAEKLVIPESGLLLKPGILYLGRTLESTETHNLVPMLEGRSSIGRLGML
                     VHVTAGFGDVGFKGFWTLEISVIQPLIVYPGVEVCQIFYHTLEGQITEYTSGKYQANR
                     GIQTSMLYKDFEK"
     gene            complement(82839..83621)
                     /gene="crt_1"
                     /locus_tag="IKMNLDEC_00069"
     CDS             complement(82839..83621)
                     /gene="crt_1"
                     /locus_tag="IKMNLDEC_00069"
                     /EC_number="4.2.1.150"
                     /inference="ab initio prediction:Prodigal:002006"
                     /inference="similar to AA sequence:UniProtKB:P52046"
                     /codon_start=1
                     /transl_table=11
                     /product="Short-chain-enoyl-CoA hydratase"
                     /protein_id="X:IKMNLDEC_00069"
                     /db_xref="COG:COG1024"
                     /translation="MNEFSTVLYSTEKEIAVLLLNRPEKRNAISKELLSTLHKNILKA
                     KKEKSIRSLVLSGVGPSFCAGADLKERVTMSPKEVKHFLEDLKNCFLELENFPYPTVA
                     ALDGDAFGGGLELALCCDLILLKNDIRIGLTETRLGIIPGGGGTQRLSRRIGISKAKE
                     MIFTGKTIDAQTALDFGIANSIWHDSSLPAAKMLAEEIASQCAPIALQLAKKAITEGY
                     GQDIRKALITESKYYNNTLNTEDRLEALKAFQEKRKPIFKGK"
     gene            83810..84448
                     /locus_tag="IKMNLDEC_00070"
     CDS             83810..84448
                     /locus_tag="IKMNLDEC_00070"
                     /inference="ab initio prediction:Prodigal:002006"
                     /codon_start=1
                     /transl_table=11
                     /product="hypothetical protein"
                     /protein_id="X:IKMNLDEC_00070"
                     /translation="MAAIGFGNPVITLIDPPSGSPPQSDGVSYTGTQITIQGRNFTPN
                     STETTVKFNGITGTIFSITTTEIITTVPTGATAGFLTVSKADGACDTVYGTDGYNCSA
                     RRFYVDCYKAYNNIYGDETAINYPDSQTIEFKENFSTKAFRSNLREAGGTILAFECDN
                     LISVKYFSPSCKTTDVGTFDAPVFNPTINFTDNYAVQYFITTGKGSCKINFQ"
     gene            85353..85562
                     /locus_tag="IKMNLDEC_00071"
     CDS             85353..85562
                     /locus_tag="IKMNLDEC_00071"
                     /inference="ab initio prediction:Prodigal:002006"
                     /codon_start=1
                     /transl_table=11
                     /product="hypothetical protein"
                     /protein_id="X:IKMNLDEC_00071"
                     /translation="MKVVSSVQLGLPEKGVKDTRKIPKEEGMIHVEPYENKQANVSDK
                     RAFAIEAGQDGDFYKVKGTFVDKVG"
     gene            complement(85650..86018)
                     /locus_tag="IKMNLDEC_00072"
     CDS             complement(85650..86018)
                     /locus_tag="IKMNLDEC_00072"
                     /inference="ab initio prediction:Prodigal:002006"
                     /codon_start=1
                     /transl_table=11
                     /product="hypothetical protein"
                     /protein_id="X:IKMNLDEC_00072"
                     /translation="MIIVEGIDYFLIPAENPEASAKFYSDIFDFESLDEKSGEYVIMG
                     LDSINIKLQKISGFKNSLGENKIPVLSFVLDVDDFTEAIAELEENKISIVRGPETNQS
                     GEFLHFLDPSGNVLEISYKD"
     gene            complement(86128..87216)
                     /locus_tag="IKMNLDEC_00073"
     CDS             complement(86128..87216)
                     /locus_tag="IKMNLDEC_00073"
                     /inference="ab initio prediction:Prodigal:002006"
                     /codon_start=1
                     /transl_table=11
                     /product="hypothetical protein"
                     /protein_id="X:IKMNLDEC_00073"
                     /translation="MKSQGWIFKPSLDLTFIIFPGIVSVVFLFILKKYNILPSEINPW
                     TWFCTVLLIDVAHVYSTLFRSYFNMEEWREKKNLLITLPIVCFLFSIFLYSFGTIWFW
                     RIMAYVAVFHFIRQQFGFLALYRKKTTSVQVPFLFDKITIYLMGGVPILYWHLTDQKR
                     EFSWFMEGDFLIYPFPALANSILWLQQIWLCCYILIHIYHFTKYRSIPLGKILLVLNT
                     WIVWFFGIVYFNSDFSFTITNVINHGVPYIFLLFYYTIQNQSEIKIEMFQTGSWIKIL
                     SCFLGILFVFAFIEEWIWDSFIWKDHSFIFKNSNFYSFELPEFVSALLVSVLFLPQFT
                     HYILDAYLWKVEKSNPRLFHFFEISEKN"
     gene            complement(87213..88853)
                     /locus_tag="IKMNLDEC_00074"
     CDS             complement(87213..88853)
                     /locus_tag="IKMNLDEC_00074"
                     /inference="ab initio prediction:Prodigal:002006"
                     /codon_start=1
                     /transl_table=11
                     /product="hypothetical protein"
                     /protein_id="X:IKMNLDEC_00074"
                     /translation="MNYNSKNISRKSFLAILGFCFSALVSGIWFLKFRKKISGKIIGP
                     NMEIGHRIRNSKFNQIAHNVNFSNSEKVKVLILGAGISGLSAGYYLYKSGFDEFKILE
                     LENDPGGNSKSGKNSIGSFPWGAHYLPQPNEEAVLVRKFLEENKIIIGKDKNGKPIYE
                     EKYLCFDPEERIFYQGRWNEGLFPGGTPGSVSANEEQKFKNFIRIWRSKIGRDGKKAF
                     SIPIDLSSRDPEFLKLDRINFFEYIKEQGFRTKELFWFLDYSVRDDFGGSMNTVSAWI
                     GLHYFCSRPVDENGEDLTLLTWPEGNGFLVEKLRSPIQSKIQTETLIEKVKPSASKKA
                     RFEVQVYQPFTKEQRHLLCDSIVYALPAFTRKYILDETSNVTEGLVYSPWLVANLSVD
                     KVPTGKGIPPCWDNVIYQSPSLGYIVSTHQDLRASREKSILTYYQAFGEKDTISTRKR
                     MMKTSWEDWKESIFFDLKKAHPDIEKRTQNIDVMTYAHAMIRPIPGLIWGGQREKLSV
                     SYPNLHFAHSDLSGISIFEEALTRGYNAANKILGEQKI"
     gene            88947..89696
                     /locus_tag="IKMNLDEC_00075"
     CDS             88947..89696
                     /locus_tag="IKMNLDEC_00075"
                     /inference="ab initio prediction:Prodigal:002006"
                     /codon_start=1
                     /transl_table=11
                     /product="hypothetical protein"
                     /protein_id="X:IKMNLDEC_00075"
                     /translation="MALFLDFDNTFLDSVGIYETTILQLCKNAKEYGFLSVKEFSRFY
                     EVARKETKFELSDSPSNRLRLIYFKKMCLSKWGTLDPKWILKLENDYFKYFQEGIKVR
                     KQKYKREYKEVFMLLKIISEKHKILFCTNENLRTQLIKMNLVFPKSFLYSILSSEEVG
                     KEKPSKEFFSRASGLVNNETVISMIGDSLKDDVEGALRNGIPAIHLTSIFSKKNEPLK
                     ERKIELEVNSIKKEYSYLETNDLRTALESFL"
     gene            complement(89685..90536)
                     /gene="COQ3_1"
                     /locus_tag="IKMNLDEC_00076"
     CDS             complement(89685..90536)
                     /gene="COQ3_1"
                     /locus_tag="IKMNLDEC_00076"
                     /EC_number="2.1.1.222"
                     /inference="ab initio prediction:Prodigal:002006"
                     /inference="protein motif:HAMAP:MF_00472"
                     /codon_start=1
                     /transl_table=11
                     /product="Ubiquinone biosynthesis O-methyltransferase,
                     mitochondrial"
                     /protein_id="X:IKMNLDEC_00076"
                     /translation="MNRTCYLCSSAQNSVVFVENGIDIVQCSNCSHVFSTYEQEEHYE
                     GYWDDDSSYDLGWWDNAHREIYQDFINKFLIAPSGKILDVGCGLGFFVKRIIDQKPNW
                     EAIGYEISEKAVQFAKDKNGLKNVFSGIVQNSGIKKGSLDIITLWDVIEHIPKPHSLL
                     EYLHSLLKPGGILFLQTPNFPIQLFKAKLKVMLKGMRTDGHYLEAKDHINDYTEKTMK
                     MLAKQTGFQNCKFTILKPIASVSGSQGGSFGSFFKKVYYYVTKIIWLFSFKTMNLNNT
                     LFAVLKK"
     gene            90675..91520
                     /gene="dapF"
                     /locus_tag="IKMNLDEC_00077"
     CDS             90675..91520
                     /gene="dapF"
                     /locus_tag="IKMNLDEC_00077"
                     /EC_number="5.1.1.7"
                     /inference="ab initio prediction:Prodigal:002006"
                     /inference="similar to AA sequence:UniProtKB:Q81XR2"
                     /codon_start=1
                     /transl_table=11
                     /product="Diaminopimelate epimerase"
                     /protein_id="X:IKMNLDEC_00077"
                     /db_xref="COG:COG0253"
                     /translation="MASLKFTKMEGIGNDYVYIDSTRNDIRLTPEQIQKISDRNFGIG
                     SDGVIFIRNSKQGDFMMDMYNSDGSSSEMCGNGIRCVAKYIYDHGLTSSKNPKIETGA
                     GILEVDLKIGSGNKVDLVSVDMGKPVLVPSQIPVVWKNEETIIDQPLEIGDKNLKFTA
                     VSMGNPHCVIFVDDSDEFPVRGIGPLIERHSIFPKRVNVEFVTIRGKDHLYQRTWERG
                     AGETLACGTGACAVMVAGNLTGRSGKDVQIDLRGGTLRIQWQESGNILMTGPAREIFS
                     GEIEI"
     gene            complement(91527..92231)
                     /locus_tag="IKMNLDEC_00078"
     CDS             complement(91527..92231)
                     /locus_tag="IKMNLDEC_00078"
                     /inference="ab initio prediction:Prodigal:002006"
                     /codon_start=1
                     /transl_table=11
                     /product="hypothetical protein"
                     /protein_id="X:IKMNLDEC_00078"
                     /translation="MEKEVQTYLRLKQFVAPFLGFAVNINAYGTEHIAHEGKLILVSN
                     HRSDMDPFIISYTFPRYISWIAADYTFRIPIFKDLAKLAGGIPMAIDGKISMASIKMV
                     QQVFKREGVLGIFPEGHDYMVQNNFSAPMVPFHEGFAAFSIRNKVDILPSVIVPIEES
                     YSDIPIPSLVRSFMGMPKEVCDIKRRSIYKKVRVLYGPKIDHRPYLEGKLENNLKKLS
                     NEVRVRMENLQKTEVV"
     gene            complement(92270..92554)
                     /locus_tag="IKMNLDEC_00079"
     CDS             complement(92270..92554)
                     /locus_tag="IKMNLDEC_00079"
                     /inference="ab initio prediction:Prodigal:002006"
                     /codon_start=1
                     /transl_table=11
                     /product="hypothetical protein"
                     /protein_id="X:IKMNLDEC_00079"
                     /translation="MPEFDSIDLMNYAVYGNELDPEWADIRNYIKSSASAQKELEELR
                     RSVPHPQNARKRRDPSQPQELGRDKSYSSDPRNANSTEEKKKWWSIFSGE"
     gene            93163..93354
                     /locus_tag="IKMNLDEC_00080"
     CDS             93163..93354
                     /locus_tag="IKMNLDEC_00080"
                     /inference="ab initio prediction:Prodigal:002006"
                     /codon_start=1
                     /transl_table=11
                     /product="hypothetical protein"
                     /protein_id="X:IKMNLDEC_00080"
                     /translation="MCLFEPRTAIHRKPVLLSSFFLKSYSACGVGYGHNRGAGKIFLK
                     VRVSTFMEMIDPGFLVSKD"
     gene            93682..93855
                     /locus_tag="IKMNLDEC_00081"
     CDS             93682..93855
                     /locus_tag="IKMNLDEC_00081"
                     /inference="ab initio prediction:Prodigal:002006"
                     /codon_start=1
                     /transl_table=11
                     /product="hypothetical protein"
                     /protein_id="X:IKMNLDEC_00081"
                     /translation="MEKIEGEFVKRHNLKIEEVRQIEIIKQKEGSKILEFPKRSIWNT
                     EKIRKLCEKLFFQ"
     gene            93983..94330
                     /locus_tag="IKMNLDEC_00082"
     CDS             93983..94330
                     /locus_tag="IKMNLDEC_00082"
                     /inference="ab initio prediction:Prodigal:002006"
                     /codon_start=1
                     /transl_table=11
                     /product="hypothetical protein"
                     /protein_id="X:IKMNLDEC_00082"
                     /translation="MEISKEDYSVETEKNRGRIKISGTLRLLNVDEYDPIISAIETVL
                     DNSGRGKAVIDIKNLDFLNSAGIASLSRFVAVYDKKNFRNVEIKGNKNRYWQIAFLEN
                     VKKLRSEIQTSLE"
     gene            complement(94334..94909)
                     /locus_tag="IKMNLDEC_00083"
     CDS             complement(94334..94909)
                     /locus_tag="IKMNLDEC_00083"
                     /inference="ab initio prediction:Prodigal:002006"
                     /codon_start=1
                     /transl_table=11
                     /product="hypothetical protein"
                     /protein_id="X:IKMNLDEC_00083"
                     /translation="MNYPVKYGHYNLIPDSLPCESEFTLKLRPMDLRVQWRRCSLTAD
                     YISNYCSYQEKLDSDASNTISIIINELIENAAKFSKDRKGEIFLDLKYYSEILKIEIK
                     NLTDEISKNKLEKSISALVDRNSDEIYINKLKKGEKNDSGIGLLLLSKDFPVRLGFLI
                     NEVSSATYEVIVRAYLDLNEVIKTKFKTLNF"
     gene            complement(95101..95634)
                     /locus_tag="IKMNLDEC_00084"
     CDS             complement(95101..95634)
                     /locus_tag="IKMNLDEC_00084"
                     /inference="ab initio prediction:Prodigal:002006"
                     /codon_start=1
                     /transl_table=11
                     /product="hypothetical protein"
                     /protein_id="X:IKMNLDEC_00084"
                     /translation="MREILAQPANHILLTTVNLDSKPHRQLLTDSLFLEVLQKANASP
                     RKRANHNFHELSEVYQRFLNVLTRDTYVQAHRHKFPPKPETFLALKGDLGFILFNDDG
                     SIQETHYLSSQGPVYGIDIVPGVFHTLVCLSENAICFEGKSGPYEPTTDKDFASWAPA
                     ETDPNRNEYLDKLRKLF"
     gene            complement(96005..96826)
                     /locus_tag="IKMNLDEC_00085"
     CDS             complement(96005..96826)
                     /locus_tag="IKMNLDEC_00085"
                     /inference="ab initio prediction:Prodigal:002006"
                     /codon_start=1
                     /transl_table=11
                     /product="hypothetical protein"
                     /protein_id="X:IKMNLDEC_00085"
                     /translation="MKKIFVNSNILKKKIFIFFIFALGIGISIWIIIQNFTNYQITVF
                     SNISNETQKSIVQTSQNQNSEKIIEGCKILPLNEKFKNSTSEHLRGGAICNFTIHRNL
                     PIYKFHLVGGINIYNVFDRIEISKGSENVFVQTLKIERIDSPQEDEEFFVAEDMNFDG
                     YKDIRLILYQGETGNKGYTFWLFDPSKNFFIENKELNELVRPVFDLKTKTIQTHYHIS
                     ACEYINQTYKIAKNGKLIQISEETQEWIEKNKSFRQKIGKLKNGTWVYRTRLTEC"
     gene            complement(97460..97536)
                     /locus_tag="IKMNLDEC_00086"
     tRNA            complement(97460..97536)
                     /locus_tag="IKMNLDEC_00086"
                     /product="tRNA-Arg"
                     /inference="COORDINATES:profile:Aragorn:001002"
                     /note="tRNA-Arg(acg)"
     gene            complement(97542..97952)
                     /locus_tag="IKMNLDEC_00087"
     CDS             complement(97542..97952)
                     /locus_tag="IKMNLDEC_00087"
                     /inference="ab initio prediction:Prodigal:002006"
                     /codon_start=1
                     /transl_table=11
                     /product="hypothetical protein"
                     /protein_id="X:IKMNLDEC_00087"
                     /translation="MNFKKYLKKYEPVLRNFPEIANRFLRSERFLVYLVSLPFFGTWL
                     IGFTFYWENQTVRKYSGISFLNFLYFLGFLLVSVLVSWIPIAGPWLGNIIHLMGILIY
                     LGISGLLLYNYTSAKKIGLTIPERHLSHLESYIH"
     gene            complement(97906..98352)
                     /locus_tag="IKMNLDEC_00088"
     CDS             complement(97906..98352)
                     /locus_tag="IKMNLDEC_00088"
                     /inference="ab initio prediction:Prodigal:002006"
                     /codon_start=1
                     /transl_table=11
                     /product="hypothetical protein"
                     /protein_id="X:IKMNLDEC_00088"
                     /translation="MSSERFKTQELIQETLRILKSEELPGLIAALSYIPFFGWLLIWI
                     FRKTQKFAYFHILQSLKLNCAFIVIYSIVWFLREFPVISWILSLIRMNPIVTDFISYV
                     SWIAFLSYSLLGAWNAYQEKESTLPFFPEMENELQKIFKKIRTGSP"
     gene            complement(98394..98482)
                     /locus_tag="IKMNLDEC_00089"
     tRNA            complement(98394..98482)
                     /locus_tag="IKMNLDEC_00089"
                     /product="tRNA-Ser"
                     /inference="COORDINATES:profile:Aragorn:001002"
                     /note="tRNA-Ser(gct)"
     gene            complement(98495..98578)
                     /locus_tag="IKMNLDEC_00090"
     tRNA            complement(98495..98578)
                     /locus_tag="IKMNLDEC_00090"
                     /product="tRNA-Ser"
                     /inference="COORDINATES:profile:Aragorn:001002"
                     /note="tRNA-Ser(tga)"
     gene            98681..99928
                     /gene="rlmCD_1"
                     /locus_tag="IKMNLDEC_00091"
     CDS             98681..99928
                     /gene="rlmCD_1"
                     /locus_tag="IKMNLDEC_00091"
                     /EC_number="2.1.1.189"
                     /inference="ab initio prediction:Prodigal:002006"
                     /inference="similar to AA sequence:UniProtKB:O31503"
                     /codon_start=1
                     /transl_table=11
                     /product="23S rRNA (uracil-C(5))-methyltransferase RlmCD"
                     /protein_id="X:IKMNLDEC_00091"
                     /db_xref="COG:COG2265"
                     /translation="MKSDSEGHKSSSKIQIHKGKILLKPRSWVNLGYSIANSEKETFF
                     LKNAIPGETVDTVLLKRSGSLFWGVASEIQEVSSERISSDCSIFPRCGGCSYRHVSYQ
                     KELEIKKFLLQETLEHFLSKKHIQIPEIEILSGDPNGYRNTAQIQLGFAGNQRLAGFY
                     EEFSHSIVNLPEEGCKNLPQEMNFAFAEFLKQEVKGSKQILKSKTLSFRLEGTKVISY
                     KKKSVSFSENIRIPELKRIVWEIPAGGFSQVNRYLIAPWLEKIFELVPNNQNRILELY
                     CGSGLIAIALKSKTTSWLGYEISSDCVQQAKRNVLLNGISSCDFKTLNLETDWIDSEE
                     VLNSSFWIMNPPRAGLSKKVLQTLIKTSPNGFLYSSCNHTTLVRDLSLFLNKDYKLSN
                     VTLVDFFPRTKHFEVIVKVEKKD"
     gene            100206..100859
                     /locus_tag="IKMNLDEC_00092"
     CDS             100206..100859
                     /locus_tag="IKMNLDEC_00092"
                     /inference="ab initio prediction:Prodigal:002006"
                     /codon_start=1
                     /transl_table=11
                     /product="hypothetical protein"
                     /protein_id="X:IKMNLDEC_00092"
                     /translation="MFKSYQFKLTMYNFIKNNVMYRYLYFVLKIFILIFLLLQCKQDQ
                     EDSKDPFKDLSDEEIMSLVQFYNIVTPRCGADVAIARKIASFSFDDIEVVYSYSEDKP
                     ITICGMDKGFAEITIQKSGRYKVGSMKSGYYKIKCGTSTLSNEKHLAVYLNNSNLNPV
                     NGSDETGSFIIFNASAGDKFKINLIVSSSGVYCGNSYGGVAGTQIEDSAATGILQKL"
     gene            101760..103034
                     /locus_tag="IKMNLDEC_00093"
     CDS             101760..103034
                     /locus_tag="IKMNLDEC_00093"
                     /inference="ab initio prediction:Prodigal:002006"
                     /codon_start=1
                     /transl_table=11
                     /product="hypothetical protein"
                     /protein_id="X:IKMNLDEC_00093"
                     /translation="MFRKIKWFMIFLLSFVFEVANLAAQSQAELFAKPGVIGDSLSQG
                     FFGATVEKKTQRWAYPVLVSEQAGSSVSYNVLKGPWIDFESFLQGNCGLFCIVSSLIG
                     GNVSTVDLPTNAGITGAEYSSVLRTSGKCKDVTAMKWKKEWSWWNWFWPTYRWVKVQD
                     CQTPDKFHRFGLRDSGTQIEIMEKVKPTFIFGTAAGNHVLCTVLTTSTSCLDEARYKK
                     DIREVMKRLAAIGSIKGGVLFTIPNVTTLFFLDRYRDPKGRGNLTGLKAFYRSFVTHE
                     GQVLDSREVNQITNYLSMLNDEIKAQGAAMGFAVADLKVVFDDLKENGRRIESPSGWS
                     PGNARASWPLPGQPGVFSLDGVHPNMYGHAVFANELIKAINSHYGFSIPQVSEYAAWY
                     YDSLNRDPIDLKKYLKEYTFGIFISWILRTFT"
     gene            103290..103979
                     /locus_tag="IKMNLDEC_00094"
     CDS             103290..103979
                     /locus_tag="IKMNLDEC_00094"
                     /inference="ab initio prediction:Prodigal:002006"
                     /codon_start=1
                     /transl_table=11
                     /product="hypothetical protein"
                     /protein_id="X:IKMNLDEC_00094"
                     /translation="MKFKKEYIFIIFILAVFLILFLVFWPENSKKRVVSIAEENKVVL
                     KTKYYSEMDPYYPDAPHPFNEDPDLEVQAKKLWPEAFRPKKTPEEKEQIRKEWADFIA
                     RYPKNLYIPSEFRPPLTETEEKKARERLDTFTDIETKNAIIYSLAKYAEPGKAPEEPS
                     SQPNVDPKEQRTYFQYRIEELESRIQLIEYTIQEGRLDPDQAETAYQDLGDWKKELSE
                     LKQVQNQIPDL"
     gene            104017..105564
                     /locus_tag="IKMNLDEC_00095"
     CDS             104017..105564
                     /locus_tag="IKMNLDEC_00095"
                     /inference="ab initio prediction:Prodigal:002006"
                     /codon_start=1
                     /transl_table=11
                     /product="hypothetical protein"
                     /protein_id="X:IKMNLDEC_00095"
                     /translation="MRLFSICIFILWSCEGPPRPEMLPVPEEKKEIPLEQVQEELNSE
                     NPQVRAQAILEISNRMYKPSLGKIRNLLKNDVNPAVKGTAAIALGTWKDKTSIPEIIK
                     LFSKDSGVTPEILLEALARMGDPSCANTILPFLQSQDHTLRLIAVDTLVRIGADSAGK
                     AILNLARKNQDPKIAKTYAMALGKLKVRSAESYLMELAKMAEPSPTLAATYLALGRIS
                     SKKSIPILIRGLAGDFDKGSENSMIALIEIKSPAAITPTIPILKHKNRDVRYRAVNVL
                     SEIPSSQTGPKVLKILEENEPNSVGPAALVLGRIGFKPARPTIEKSFINSQLPDREMI
                     GRSLGYLGDKKSIPVLLNVLKESEGEGRYGAVWSLGVLQATEVLDDLIAASKSKDSKL
                     SLLAIEALGFLGSPKALSTLTALAEKNPDSSSIIVSAIASIPGEESRKVLEDFAQKKN
                     VSLQQVAISELGERKERASIPVLMKILHENEEVSFKLLMLSLSSITGKNFHSRNEWLN
                     WYKLNFK"
     gene            105573..106616
                     /locus_tag="IKMNLDEC_00096"
     CDS             105573..106616
                     /locus_tag="IKMNLDEC_00096"
                     /inference="ab initio prediction:Prodigal:002006"
                     /codon_start=1
                     /transl_table=11
                     /product="hypothetical protein"
                     /protein_id="X:IKMNLDEC_00096"
                     /translation="MFHFKTILFVLTGFIFFVSACKTPPPKDPWIVPSLKENEKLFLA
                     PLKVDEFVSKDLGGRHYPASNELRIDLFKPYIENLEGGYLGAGTDQNFTFIVWAKSKY
                     VWLMDFDYTICLINRIHLLFFRIAVDPESYRELWARKNKHTSFEIIKKEWEKDPEWPL
                     IREAWEVAHRGKSDVPQRWNELDRTSQRFGLKTFIHSKEEYNYIRNMVLQGRIQILKG
                     DINAEKSMRSVAERAARLNVPIRVVYLSNIEDYFSYSDSFRDNLLSLPTDEKGVVLRT
                     MQNGTKEEYGSPDGEKIPVDYPLHYNVQPLENLQDWMLLSGHLHKGILMQFRTPIQKG
                     FSIIKSGPVEVLK"
     gene            106613..107470
                     /locus_tag="IKMNLDEC_00097"
     CDS             106613..107470
                     /locus_tag="IKMNLDEC_00097"
                     /inference="ab initio prediction:Prodigal:002006"
                     /codon_start=1
                     /transl_table=11
                     /product="hypothetical protein"
                     /protein_id="X:IKMNLDEC_00097"
                     /translation="MRYFIFGFLVFIFLILNCISKNHNTTNLKITERGNCKSGFGLYV
                     FTYGRSLYPDRFLNVEEDKESREIVYLFYLIRIPGKNILIDSGFLNESYKKKFGFSNF
                     ENPDRLIKKCGIDPKEITDIVLTHFHFDHAGGIFLFPSAILHIQNHDLDLLKKQSYFP
                     NQSMYLNSLIKTNQIHSFDGTYSLLPGLQILFTGGHTPGSQALEWISPSGMQILFTGD
                     ECYFIEECKNGIGLPKEAAFSLKRNRDFIEYIRILNGKGTKILTLHDPSILQEGEEIT
                     PGVRVLDFF"
     gene            complement(107941..108819)
                     /locus_tag="IKMNLDEC_00098"
     CDS             complement(107941..108819)
                     /locus_tag="IKMNLDEC_00098"
                     /inference="ab initio prediction:Prodigal:002006"
                     /codon_start=1
                     /transl_table=11
                     /product="hypothetical protein"
                     /protein_id="X:IKMNLDEC_00098"
                     /translation="MGFHFIKWPSFGNLDRNFNPIRNRVRYRNVHPSSNRIFFTIQLF
                     QEYKNLITPGSDLYPGKVVDIKYNGKISSTFSELSSEPVIQFVTNKNKTIVFHGGPRD
                     YEEYKIGYQVAVLYDITTDKVIWTYNVSILKIQVLVLMVISTFLLIIGQFLSMEIITD
                     IIRDIKATRAKEYAYPEKNVRGTLSIIWENLLRKNRSLPIEKEKEVSLYYKSLTVKLN
                     SIFTVLLFIGVIIPAFFHDLRLGIPIGYGIFSFSLLGIMIKEFFNPNRSLQTCYGLFL
                     FWIMLSTIILAITVWI"
     gene            complement(108985..111036)
                     /gene="menE_1"
                     /locus_tag="IKMNLDEC_00099"
     CDS             complement(108985..111036)
                     /gene="menE_1"
                     /locus_tag="IKMNLDEC_00099"
                     /EC_number="6.2.1.26"
                     /inference="ab initio prediction:Prodigal:002006"
                     /inference="protein motif:HAMAP:MF_00731"
                     /codon_start=1
                     /transl_table=11
                     /product="2-succinylbenzoate--CoA ligase"
                     /protein_id="X:IKMNLDEC_00099"
                     /translation="MYKNLADMLIQSTEKYGDRPVFWSKGEDKEFHPTSYNQLYDMGI
                     ALAEALIQLGLKAREHVGVLADNRLEWILTDYAVQFSGAANVPRGTDVTESELEYILN
                     HSEAKIVFIENDKMLEKYNKVKSKVPKVETIIIMDKSSSAKGKNIHKIYDLVEEGRSL
                     RAKGSKKAEKRIEEIKPEDLFTLIYTSGTTGMPKGVMLMHSNMIHQMVYVVPMLLTEI
                     KPTDSMLSILPIWHIFERINEYGAISSGIQTYYTKVADLRNDLAKAKPSFMASAPRVW
                     ENVYANIYNKVNDPKQTPPIRRVLFKLAYFFSKHYNASRRFLNGLEVDYENRNIMKSL
                     VIGIRSLIVLLLTGPFTLSAISILAYLTLPVYGIHLPNWLFFSLVGLGLVFNAKTLDT
                     IVLSKIRAATGGRLKASLSGGGALQSHVDNFFNDIGMLVLEGYGMTETSPVISVRPFV
                     KPIIGSVGFLVPKSELIIKDENGNVLTHINDQYEVLAGKLGQKGIVFVKGPQVMKGYY
                     KNPEVTKKTIVDGWMNTGDIGFINFKKTLTLTGRAKDTVVLLGGENVEPVPIENKMDE
                     SPFIKQSMVIGQDQKVLGAIIVPDMEHLGVWCKENGIDSSKIDEIIKNPKVIDFYKKE
                     VRSYNSTKTGFKSFEQVQHVILAKKPFEVGDELTNLLKMKRHVITEKYSKEIKKIYEK
                     D"
     gene            complement(111215..111496)
                     /locus_tag="IKMNLDEC_00100"
     CDS             complement(111215..111496)
                     /locus_tag="IKMNLDEC_00100"
                     /inference="ab initio prediction:Prodigal:002006"
                     /codon_start=1
                     /transl_table=11
                     /product="hypothetical protein"
                     /protein_id="X:IKMNLDEC_00100"
                     /translation="MTLFKKILIQLLIAAMALTGFSALVAEETSETPSEQTESPKETK
                     SEKKGKKSKKSKKSKKSKKSKKSKKEKAESKKEEAAPASESSTPAGEEQ"
     gene            complement(111571..112230)
                     /gene="aat"
                     /locus_tag="IKMNLDEC_00101"
     CDS             complement(111571..112230)
                     /gene="aat"
                     /locus_tag="IKMNLDEC_00101"
                     /EC_number="2.3.2.6"
                     /inference="ab initio prediction:Prodigal:002006"
                     /inference="similar to AA sequence:UniProtKB:P0A8P1"
                     /codon_start=1
                     /transl_table=11
                     /product="Leucyl/phenylalanyl-tRNA--protein transferase"
                     /protein_id="X:IKMNLDEC_00101"
                     /db_xref="COG:COG2360"
                     /translation="MKDFSDFFRNPHIWDREIVAVGGDLSPERLLYAYKNGIFPWSDQ
                     PILWYCLDPRSIFDLNKLHISKRLKRKINQKRYTITFNRAFEQVMRCCAYRPGEDTWI
                     TNLFIKSYTEFHKLGYAHSLEVWDENGKLGGGVYGIAIGNFFAGESMFSFIPDFGKIG
                     LFHLFEALKKDHFTLFDTQQLNLVTLSLGAYQIPKKEYLKRLESAVASGKKWNPSHFV
                     L"
     gene            complement(112280..112828)
                     /gene="thpR"
                     /locus_tag="IKMNLDEC_00102"
     CDS             complement(112280..112828)
                     /gene="thpR"
                     /locus_tag="IKMNLDEC_00102"
                     /EC_number="3.1.4.58"
                     /inference="ab initio prediction:Prodigal:002006"
                     /inference="protein motif:HAMAP:MF_01940"
                     /codon_start=1
                     /transl_table=11
                     /product="RNA 2',3'-cyclic phosphodiesterase"
                     /protein_id="X:IKMNLDEC_00102"
                     /translation="MRTFLGISIPEEIKEQLTSICYGLPDIRWVPKENFHITLVFLGE
                     QSSERLDILSDFCSEISFTEFDLSLKSVGTFGKQKSPSILFAAVKPSIELSQLHKTLD
                     SGIRKLGFSIDRQNYQPHLTIGRFKNSNETRVIMYLEEFANFVSSNFKVSEFHIYSSK
                     TFSNGPVYSIEESFSLLPSYKI"
     gene            complement(112876..114654)
                     /gene="menF"
                     /locus_tag="IKMNLDEC_00103"
     CDS             complement(112876..114654)
                     /gene="menF"
                     /locus_tag="IKMNLDEC_00103"
                     /EC_number="5.4.4.2"
                     /inference="ab initio prediction:Prodigal:002006"
                     /inference="protein motif:HAMAP:MF_01935"
                     /codon_start=1
                     /transl_table=11
                     /product="Isochorismate synthase MenF"
                     /protein_id="X:IKMNLDEC_00103"
                     /translation="MRIEELLFSDQPFMIFDEGFHPFGKIIFRNPIKTIEVYHLDTLL
                     TSLNEINVYIKQGYYVAGFISYEAGYFFSDMNWKKIDTVLPLLYFAVFQNPEKFPEIE
                     TGPSQNYGFYISSIPNRKTYFENLDIIRTKLYQGEIYQINYTDKIFFDFEGDILSFYK
                     TLSERQPVPYGSWIRTYDWDILSFSPELFFEKKEKTLITKPMKGTYPRGKSPKEDKKN
                     AEALINSDKEKAENLMITDLMRNDLGKISKEGSVHVQNLFSVEKYKTIFQMTSTIQSE
                     LLDSIEWKDIFKELFPGGSITGAPKLRAMQLIQELEKPRGVYTGAIGVIQPNQNAVFS
                     IGIRTLELKKGKGNIGIGSGITWDSDPEKEWLEILEKAKFFTEASNKFSLFETILYKN
                     GIFYFQKEHLKRIKNSAKTFGFPFSEQEWISCLKKVSTNCISSNTYRVKISLNYLGKF
                     TLEFQTLENFPKKGTLKICNTLMNSSSEFRKHKTNLREIYDREGKRSREAGHLDILFL
                     NEKKEITEGSISNIFVKIGNSYFTPPPMSSGLLPGIFRNRLLKRKGFYEKTLSLDDLF
                     RSNSVFLCNSLRGILRVKEVYNFIKE"
     gene            114686..116830
                     /locus_tag="IKMNLDEC_00104"
     CDS             114686..116830
                     /locus_tag="IKMNLDEC_00104"
                     /inference="ab initio prediction:Prodigal:002006"
                     /codon_start=1
                     /transl_table=11
                     /product="hypothetical protein"
                     /protein_id="X:IKMNLDEC_00104"
                     /translation="MSLRFKEIVKICGIIFISGMIYYVLALIGRKTAIYPSYAAAIWP
                     ASGAALGFTLLFGNYAVLGVFLASVLFNFGTGILSGDNLYLNFLIGFFSAFQSYVGKT
                     VLTRKIPGYKISDRTQFVFLFIFLEAIVCVINATGSVASMYFLGEIDLSSIRQSWLTW
                     WVGEVLGVYVGAPFILFWFRGPYKLFRWKEFFESAILLFLIVFFSLTSFDLTTSVFFF
                     NYSLGYVLVPLILWSAFRLGERASSLAVILSSIIAIFGSIPTRFNAESIGESSILLQF
                     FIAVLSITSLLVVSMVNERKEVEDQLRISHQSLEEKVEERTHELLRSNEILREEIQEK
                     NEARAALEKSQTRYMGLFEHLPVAIIEADYSELKRVLDCLPSDIQGDIFSDYIETRPD
                     FVRHCFNSIQVVGVNQETVNLLRVGSIDEVYKGWRFFFSQDNFKVFKRVLRKIREKSY
                     FYEVEVGFRVKDNTRLDIKIRWSVPPGFESSLSSVIVTLLDFTEIKSAERKLQLSLNE
                     KEVMLKEIHHRVKNNLQVISSLLSMQSDYVQDKQSLSVFIESQNRLRTMSMIHEELYQ
                     SENLGKIQYSVYIEKLLNQLFQVYGKSDSVVLVTLLEPLDITVNRAIPIGLIINELVS
                     NSLKYAFPEGRSIPNKPELRVSFSKSGENLEMRVEDNGIGMPFGFDLKDSNSLGLKLV
                     NILVRQLGGKIDFSSDSKKGTQFKIHIPLSIG"
     gene            complement(117598..117801)
                     /locus_tag="IKMNLDEC_00105"
     CDS             complement(117598..117801)
                     /locus_tag="IKMNLDEC_00105"
                     /inference="ab initio prediction:Prodigal:002006"
                     /codon_start=1
                     /transl_table=11
                     /product="hypothetical protein"
                     /protein_id="X:IKMNLDEC_00105"
                     /translation="MWELPQITILRTNSKIVGTHTFKKFFLIFLRRTHVQFIGVPTDF
                     VSLQKSKYIFRNLTRMSSYIFQN"
     gene            complement(118139..119641)
                     /gene="besB"
                     /locus_tag="IKMNLDEC_00106"
     CDS             complement(118139..119641)
                     /gene="besB"
                     /locus_tag="IKMNLDEC_00106"
                     /EC_number="4.5.1.-"
                     /inference="ab initio prediction:Prodigal:002006"
                     /inference="similar to AA sequence:UniProtKB:G8XHD7"
                     /codon_start=1
                     /transl_table=11
                     /product="L-2-amino-4-chloropent-4-enoate
                     dechlorinase/desaturase"
                     /protein_id="X:IKMNLDEC_00106"
                     /translation="MLKEINEPHRTLCGERIPFENIHAVSVSLPQLSDVIGYEEKRTE
                     TLSRLKSGYPRFVAHSYIARILDYNRDTKKINTPQFIISSKKAANWIVQKFSIQNFEI
                     IEDEGITTLVIPDLKDLEKEILSFIQHTGCLASSRMAEDFLLKKGILQEIFREKVEKE
                     NPVDKILSTLSSFYGDLNPEILLSASGMNGVYSAFESLSLIQQKKGKTIWVRLGWLYV
                     DNIRILEKYTESSYVIHNATDLEELEIFLKQNSEQVAGIITECPTNPLLLVPDYEKLK
                     SIVDHYKIPLIVDISVAGSAIINILPYVDVIVESLTKFACGNGDLMMGAVILNKNSNW
                     FSEILPLCKEWIEKPYFRDCERLAYEIKDYEKRVFKISENVKKLAEFFSKQPGIRKVF
                     WTGAIDSFQNFQKVTRLPNIHSGVLSIELSTSLEKFYDRLTLLKGPSFGTEFTLNMLY
                     VYLAHYDLVIQDEGRKFLKENGLDPNLIRISVGIEDPELLIEEYKKALEV"
     gene            complement(119701..120765)
                     /gene="prfA"
                     /locus_tag="IKMNLDEC_00107"
     CDS             complement(119701..120765)
                     /gene="prfA"
                     /locus_tag="IKMNLDEC_00107"
                     /inference="ab initio prediction:Prodigal:002006"
                     /inference="similar to AA sequence:UniProtKB:P0A7I0"
                     /codon_start=1
                     /transl_table=11
                     /product="Peptide chain release factor RF1"
                     /protein_id="X:IKMNLDEC_00107"
                     /db_xref="COG:COG0216"
                     /translation="MIDRLEKIQEKYLRISEELNQAKDPSSLKNLYKERSRLTPLYLK
                     VEEYLKIYKDRKDAEELIQSEKDEEMHSMLKEEIREANLKLETLEREFEILLLPPDPN
                     SGKNILVEIRAGTGGEEAGLFVADLFRMYSKFADKQKIKTEIIDSSPTGIGGLKEIIF
                     ALEDDRAYDLFKFEGGTHRVQRIPSTESGGRIHTSAVTVAVLPEADEEEVQINESDLR
                     IDVYRSSGAGGQHVNTTDSAVRITHIPTGVVVACQDEKSQHKNKAKALRILSARILEK
                     QAEDKKQASDAIKKQMIGSGDRSERVRTYNFPQGRCTDHRIGFTSHNLSAIMEGDLDE
                     LIGALTEEDRVRKISETQTH"
     gene            120806..121411
                     /locus_tag="IKMNLDEC_00108"
     CDS             120806..121411
                     /locus_tag="IKMNLDEC_00108"
                     /inference="ab initio prediction:Prodigal:002006"
                     /codon_start=1
                     /transl_table=11
                     /product="hypothetical protein"
                     /protein_id="X:IKMNLDEC_00108"
                     /translation="MENHISFAEVFSEKFLSLLTDLRGYRSPFGKTVGNPSELIQECI
                     QKASIRAGAIGLGLSISKRHFGYLTLLPEMILFYRIQGHLVKDIAALYGKESQVSPEI
                     MSYCIFPDKNHALIRSIVRDVGTRVLVRPATLEIFRSIGFHLGWKLFQRNGNFSSRFS
                     WLPYIGSVLNGGISFLDTKTTGRRARDLFQKELEFTGRFEQ"
     gene            121512..122753
                     /locus_tag="IKMNLDEC_00109"
     CDS             121512..122753
                     /locus_tag="IKMNLDEC_00109"
                     /inference="ab initio prediction:Prodigal:002006"
                     /codon_start=1
                     /transl_table=11
                     /product="hypothetical protein"
                     /protein_id="X:IKMNLDEC_00109"
                     /translation="MKFKTILKNKIKPYCFAIFLGIYLFSHEKIISSKISFFLKQIFI
                     KRNMILVLFGISFFNFCKSSHETFIEEIQELVEQEKYEKASEKLKEKLQFPKDRDELL
                     SAEAPESTRIIEFSNDRLKLVWTEDQKIFFQDLAAGENNSRSLDQIPSNLSLSQNANY
                     ALVEYTMQASGGCRYVAISLKDSSLSYEAGAQVSCKSRGSILPDGSKIYYFVDDNLYE
                     EKTVEPRKPVLVLQKEKIVSPFPNLKTRFLMYPSGNSFLIFSGNAGAYNLYWFHPFQK
                     TAEKIDKDILSPILYYGNGESAYYIGGEIGKLHLRRINFSSKAKPVITKLFTVSRKEI
                     NPWKLSKKNEFLSGYSGKVHLWGPAKKSQNLPILCERVFLTGDDRIVCEAEPGQLFLS
                     KLDFQPEDWSIWKLYEEVRSK"
     gene            complement(123082..124104)
                     /locus_tag="IKMNLDEC_00110"
     CDS             complement(123082..124104)
                     /locus_tag="IKMNLDEC_00110"
                     /inference="ab initio prediction:Prodigal:002006"
                     /codon_start=1
                     /transl_table=11
                     /product="hypothetical protein"
                     /protein_id="X:IKMNLDEC_00110"
                     /translation="MILFWKNVAASFILIPIFLGIAYIFSGKQISSEQYNTLTRKEYQ
                     ILTNGYDRNAGNVVVIQPEWRLENFSSEERFLKFVEAPLKQAKQNGLLKKNTLVVFPP
                     HTGSFLYFLNSRQEVFKKANLEEAFHFIKLEILFKSIFGLNTEQKPNPSSTYLRIFSN
                     LSRTYGVYILPGSILTPIENSNPDLKIWQEVVYIFDPNKQISFKENILARTPTATWKK
                     NLTAFQKTEIQSNEIENNSLTTYQFPFARFGIFYLDEFKNPEFQEKVKKTFVSRVIVL
                     GENPSETDLKEWATKSNLESTIRVIPSGSFLDKTYGGGSYIKTRYGSSTPGVNSREPL
                     ILNLFL"
     gene            complement(124116..124550)
                     /locus_tag="IKMNLDEC_00111"
     CDS             complement(124116..124550)
                     /locus_tag="IKMNLDEC_00111"
                     /inference="ab initio prediction:Prodigal:002006"
                     /codon_start=1
                     /transl_table=11
                     /product="hypothetical protein"
                     /protein_id="X:IKMNLDEC_00111"
                     /translation="MSKHGFFQITQKLFLRKGDELLILRDRKSGLGDLPGGRMNENEF
                     FEDWSLSMQREIEEELGSQVQIRVSTKPLFIHKHKVNEGNFPCIIIAYHADYLGGDII
                     LSDEHDYISWEKVQTYEPSPLFTEYMLDAVNLYLKEYAPLVH"
     gene            complement(125018..125686)
                     /locus_tag="IKMNLDEC_00112"
     CDS             complement(125018..125686)
                     /locus_tag="IKMNLDEC_00112"
                     /inference="ab initio prediction:Prodigal:002006"
                     /codon_start=1
                     /transl_table=11
                     /product="hypothetical protein"
                     /protein_id="X:IKMNLDEC_00112"
                     /translation="MIRTLLFEFPLTTFFVFLMVATFFIVNVFLPEHLIRQYFLNHPG
                     QIQPLSWIGAVFYHGNLIHLFGNMFYLFFLGRAVEYKAGKGRWLLFFFMAALISSLLD
                     SFIRGVILHDPTPVVGASGAISGIAAVAALLSPFSLRFNQRNIPFPVFLVAWIMVYSD
                     ITNVFTEDGVARWAHLGGFISVIFAAYFLKPTERKQLHSGFILNLIFIILTLILAFFY
                     SNRS"
     gene            126259..126735
                     /locus_tag="IKMNLDEC_00113"
     CDS             126259..126735
                     /locus_tag="IKMNLDEC_00113"
                     /inference="ab initio prediction:Prodigal:002006"
                     /codon_start=1
                     /transl_table=11
                     /product="hypothetical protein"
                     /protein_id="X:IKMNLDEC_00113"
                     /translation="MAFLEEALTASKNAILEVSFQQYETVLKFEISQVYSAIEAVKTT
                     LSGEIEKLRYEIAVKIVNLQGEILDLRAEMKINFSEVNSKILKLQFEFEMETAKIRKE
                     LKTEIADLRAETKTDFLELQKSIVDIHKTIATQTRWILGGMLGVATLFAAIGKVIN"
     gene            complement(127105..127188)
                     /locus_tag="IKMNLDEC_00114"
     tRNA            complement(127105..127188)
                     /locus_tag="IKMNLDEC_00114"
                     /product="tRNA-Leu"
                     /inference="COORDINATES:profile:Aragorn:001002"
                     /note="tRNA-Leu(cag)"
     gene            127262..127882
                     /gene="hisB"
                     /locus_tag="IKMNLDEC_00115"
     CDS             127262..127882
                     /gene="hisB"
                     /locus_tag="IKMNLDEC_00115"
                     /EC_number="4.2.1.19"
                     /inference="ab initio prediction:Prodigal:002006"
                     /inference="similar to AA sequence:UniProtKB:A0QX83"
                     /codon_start=1
                     /transl_table=11
                     /product="Imidazoleglycerol-phosphate dehydratase"
                     /protein_id="X:IKMNLDEC_00115"
                     /db_xref="COG:COG0131"
                     /translation="MTDKLIGFYDPVRMKAERKTSETEIKLEMNLRGTGQYQFDTEIP
                     FFEHMLSHISKHGLIDLNLWLRGDIEIDCHHSVEDTAILMGATIHKQLGDKAGIFRYG
                     HFTLTMDEVLTTVAVDLGGRYFFKYTGPELTGKFGIYDAELSLEFLQKLALNAKMNLH
                     VVVHYGDNKHHVHESIFKALGKALRMAIAQDSAAAGAIPSTKGVLE"
     gene            127879..128511
                     /gene="hisH_1"
                     /locus_tag="IKMNLDEC_00116"
     CDS             127879..128511
                     /gene="hisH_1"
                     /locus_tag="IKMNLDEC_00116"
                     /EC_number="4.3.2.10"
                     /inference="ab initio prediction:Prodigal:002006"
                     /inference="similar to AA sequence:UniProtKB:P61779"
                     /codon_start=1
                     /transl_table=11
                     /product="Imidazole glycerol phosphate synthase subunit
                     HisH"
                     /protein_id="X:IKMNLDEC_00116"
                     /db_xref="COG:COG0118"
                     /translation="MIAILDYGMGNIHSCLKAVSLYTKDFVFTKDHSTIENSKALILP
                     GDGHFDKAMENLNSTGLRKTIDKHVTSGKPLFGICIGFQILFESSEEIAQGSKKEQIE
                     GLGYIKGKIKKFHGKDFKVPHIGWNRLQIRRKDKSVLLKGIGDQSFFYFIHSYRPTDA
                     EGNAITGLCDYYQEKFPAVVEKNNIFGTQFHPEKSHTHGLKLLENFIRFI"
     gene            128508..129233
                     /gene="hisA"
                     /locus_tag="IKMNLDEC_00117"
     CDS             128508..129233
                     /gene="hisA"
                     /locus_tag="IKMNLDEC_00117"
                     /EC_number="5.3.1.16"
                     /inference="ab initio prediction:Prodigal:002006"
                     /inference="similar to AA sequence:UniProtKB:P10372"
                     /codon_start=1
                     /transl_table=11
                     /product="1-(5-phosphoribosyl)-5-[(5-
                     phosphoribosylamino)methylideneamino]
                     imidazole-4-carboxamide isomerase"
                     /protein_id="X:IKMNLDEC_00117"
                     /db_xref="COG:COG0106"
                     /translation="MIVIPAIDLFDNCAVRLFKGNYEEKKIYSSEPWKLAESFAKNGA
                     TLLHLVDLNGARNQLGVNEDSILKIRETTSLKVQLGGGIRDKEKLAYYDKIGINRFIL
                     GTAAVTNPDLLKYALDNYGKERVVVAVDARDGIVKIAGWEKDSGIHYRDLLERLVKAG
                     IEHIVFTDIAQDGTLAGPNLEAYREILNSYPFQVIASGGIASLKDLMDLSSLKTKISL
                     YGVITGKALYEGKLDLAKAISSI"
     gene            129324..130538
                     /locus_tag="IKMNLDEC_00118"
     CDS             129324..130538
                     /locus_tag="IKMNLDEC_00118"
                     /inference="ab initio prediction:Prodigal:002006"
                     /codon_start=1
                     /transl_table=11
                     /product="hypothetical protein"
                     /protein_id="X:IKMNLDEC_00118"
                     /translation="MNQFSKNKISIILSVLGLIFSFLLIQKYYGDSSSVGETICNALS
                     ESGSCDKVSESAYSAIRNVPGLGDLPIALFGFLFYGFVGFLFVFSEIKKESAEANLRL
                     AFYVLVLGLVADLGLFLLSVGVIKALCGLCAATYVVTIALLIVNFPTFKSLSDKSIGT
                     VLNSLNGNVFNFIIVILSFFVLGLYGGKISTGGARLVSGAANGEKSISEQLKEFGTTP
                     TVSIDLKDVPVVGDPNAPITIVKYADFNCGHCMHTSKILKSFLSEYNGIIKVAYKNFP
                     LDGNCNRLVGRKSPEASSCVAASAALCANEQKKFYPVYTGLYDDNEAGVMHTAVTVTR
                     LAEKNGLNMNQFRSCMSSTKIRDQINREVDEAEKLKINSTPTLFINSKPLPKSGTPNV
                     DFLHQLIRQLIN"
     gene            130562..131086
                     /locus_tag="IKMNLDEC_00119"
     CDS             130562..131086
                     /locus_tag="IKMNLDEC_00119"
                     /inference="ab initio prediction:Prodigal:002006"
                     /codon_start=1
                     /transl_table=11
                     /product="hypothetical protein"
                     /protein_id="X:IKMNLDEC_00119"
                     /translation="MENEKRFCRNCGTHILAESIQCLFCGSFQSLNSISFFRYIAESK
                     FLRTKIFYPILPVLGLFLIVIHVLTRFEKVPLLASILFFVWAFVFSVSGWIGELILDL
                     KFRGDVKDFKEGFIEWQKRLYDRSPYFSYFGMILFVAVPLIQWQNSLWFSLSSAGIWT
                     LLISFIFLVILPLL"
     gene            complement(131078..131275)
                     /locus_tag="IKMNLDEC_00120"
     CDS             complement(131078..131275)
                     /locus_tag="IKMNLDEC_00120"
                     /inference="ab initio prediction:Prodigal:002006"
                     /codon_start=1
                     /transl_table=11
                     /product="hypothetical protein"
                     /protein_id="X:IKMNLDEC_00120"
                     /translation="MRSQVIKIKKIECITRVYNNLTGAESPVPPIPFNLSFTDYWRDS
                     PRFSYIELTFFITLEINNFLK"
     gene            131485..133308
                     /locus_tag="IKMNLDEC_00121"
     CDS             131485..133308
                     /locus_tag="IKMNLDEC_00121"
                     /inference="ab initio prediction:Prodigal:002006"
                     /codon_start=1
                     /transl_table=11
                     /product="hypothetical protein"
                     /protein_id="X:IKMNLDEC_00121"
                     /translation="MSKFSIFKKILFGILILLSLAFTLILHTIFFKPITLGLFYEKIF
                     WESILEDPEYLTSLGILNRFGIGGYQKKLTDISIEKQEQDLKKAKKDLEILLSYGKEN
                     LSGQELLSFEILEWSLRLKISGERFLFHDYPANQLFGVQSQLPTFLATQHPVTSSQDV
                     EDYIARLEAIPKKIDQLIEGILFRDKNGILPPDFILDRLISEVKGFVAVPAKKNLLYT
                     TFEKKIKKIDSVSVDFQNRSLERVKQSIESKVYPAYSKLLILFLKQKEHADSRAGVWK
                     LPDGDLYYIHELKKHTTTELTPEEIHNIGLSEVSRIQNEMKIILKKVGKNMPIPIAMS
                     ELRKDPKFLFPDTEEGKLHALEEYKKILKDSEEKTKSLFFRMPKSKVEVERIPVFKEK
                     TAPGAYYDEPALDGSRPGIFYANLRDTKEIPKFGMKTLTYHETIPGHHLQIAIMQELE
                     KLPRFRNTATFTAYVEGWALYAERLAKDYDFFQDPYSDLGRLQAELFRAVRLVVDTGL
                     HYKRWNREKAISYMIQNTGMAPKDVTAEIERYVVYPGQACSYKLGMLKILELREKVKA
                     RKKKTFDIREFHSVVLNNGSLPLNILEKLIQDELLNDQEKK"
     gene            complement(134312..135133)
                     /gene="thiD"
                     /locus_tag="IKMNLDEC_00122"
     CDS             complement(134312..135133)
                     /gene="thiD"
                     /locus_tag="IKMNLDEC_00122"
                     /EC_number="2.7.1.49"
                     /inference="ab initio prediction:Prodigal:002006"
                     /inference="similar to AA sequence:UniProtKB:P55882"
                     /codon_start=1
                     /transl_table=11
                     /product="Hydroxymethylpyrimidine/phosphomethylpyrimidine
                     kinase"
                     /protein_id="X:IKMNLDEC_00122"
                     /db_xref="COG:COG0351"
                     /translation="MDNENIKPVTLTIAGSDSGGGAGIQADLKTFTALGTFGTSAITC
                     LTSQNPSSVTGILEVNANFLEKQILAVLDYFPVKAIKTGMLFSTSIIETTSSILSKRK
                     KEENHFFLVIDPVMVATSGAKLLQDSAIDVLLTKLIPIGNLITPNLDEAEILSGKKIN
                     TSAEMPDLAKEIFEKFKVPTLLKGGHLQNEKVAIDVLYDGKKISKFEKPFVNGFYPHG
                     TGCTYSSAIASYLALGKNLIEAIDYAKEYLHAAIEQSYIAGKDKTLNHTPLFHKT"
     gene            complement(136140..136553)
                     /gene="ogt"
                     /locus_tag="IKMNLDEC_00123"
     CDS             complement(136140..136553)
                     /gene="ogt"
                     /locus_tag="IKMNLDEC_00123"
                     /EC_number="2.1.1.63"
                     /inference="ab initio prediction:Prodigal:002006"
                     /inference="protein motif:HAMAP:MF_00772"
                     /codon_start=1
                     /transl_table=11
                     /product="Methylated-DNA--protein-cysteine
                     methyltransferase"
                     /protein_id="X:IKMNLDEC_00123"
                     /translation="MKHKKVNSEISFFKEVYVLVKKIPKGKVTSYGRIAALLGKPRAA
                     RAVGYALNALSKDQEQKVPWQRVINSQGKISFRGDTGRSILQRKILEDEGVKFDFADK
                     IDWKVFGWPDMIPSKSLLKKRKLTSISVVKQKKRK"
     gene            complement(137282..139111)
                     /gene="sasA_1"
                     /locus_tag="IKMNLDEC_00124"
     CDS             complement(137282..139111)
                     /gene="sasA_1"
                     /locus_tag="IKMNLDEC_00124"
                     /EC_number="2.7.-.-"
                     /inference="ab initio prediction:Prodigal:002006"
                     /inference="protein motif:HAMAP:MF_01837"
                     /codon_start=1
                     /transl_table=11
                     /product="Adaptive-response sensory-kinase SasA"
                     /protein_id="X:IKMNLDEC_00124"
                     /translation="MTIRRLIALGPIVYLILLIVCFQLIFALIIRSFHFFSLESYGFI
                     FTLLVGAILGFITYIVSVRVLKLTSSKFLRRIFPFLQFSNSEIVKYLSILDQFKNDLI
                     ATNLTGLVCEKILKFIQTIIPTKKVIVFFWKEEMGKFAPFPDSGEIQFFIFDPFLLWI
                     TENDRIYNFKEFATDPSLSKIRNSAENFFTKTEAELVVPLILNKSLLGIIVLGERQNR
                     KNYTLSEINKLNEIRSVSVMALSNAIFYERLIELTETLEEKVKIRTQELEETQSQLIM
                     SEKMASLGIMVAGIAHEINTPAGVINGAADNLDQNMNYLVQNVFDVVLFARYRKLRKN
                     FELALLHLLRDKKKSELDSKEKFRLKNQLKEEMKSMNFSPTLTSELSNFIIENQIGKE
                     RKYIYNIILKDDDRGYFMLKNAAYINRNIKNIRYAIRNIVRIVKALKSYSHLDQSKTF
                     SSSNIIEGMETTLIILNNQIKYGIDVIKNFQEIPLVICNPDELNQVWTNLIQNSIQAL
                     KGKGKIEISVFPWNGYVVVEIEDNGPGIPAKIQDRIWDPFFTTKDQGEGTGLGLGIVK
                     GIVEKHKGKITLNSNPGKTVFRVELPINPENNIVKVETRNKKL"
     gene            139129..140085
                     /gene="rsgA_1"
                     /locus_tag="IKMNLDEC_00125"
     CDS             139129..140085
                     /gene="rsgA_1"
                     /locus_tag="IKMNLDEC_00125"
                     /EC_number="3.6.1.-"
                     /inference="ab initio prediction:Prodigal:002006"
                     /inference="similar to AA sequence:UniProtKB:Q8ZKB0"
                     /codon_start=1
                     /transl_table=11
                     /product="Small ribosomal subunit biogenesis GTPase RsgA"
                     /protein_id="X:IKMNLDEC_00125"
                     /db_xref="COG:COG1162"
                     /translation="MLESDSSVKEFFTISRVYGAYYEIYSSKRGIVRAFLRGRLRTVA
                     AQERHPFVVGDKILAEFSTGKDWVICERLERSSFLTRKSREGDTQVLCANVDQTAVLA
                     SLKSPETKDGFLDRCLAAVFTSGTQPLILFTKLDLVSEVEAENRMKVYRNLGYKVLGI
                     SCTTGQGIPELQKYLHGKMTFLVGNSGVGKSTLINLLTQTQVQKTSGISISKDKGKHT
                     TTNSLLLILEDGTALIDSPGIKEWGILHLKKEEILESFPELSSQKKYCEEPNCCKLSS
                     DCAMLSALEKEALTSERKKSLESMLTSLDNPHRVTRRDRISK"
     gene            140082..140885
                     /locus_tag="IKMNLDEC_00126"
     CDS             140082..140885
                     /locus_tag="IKMNLDEC_00126"
                     /inference="ab initio prediction:Prodigal:002006"
                     /codon_start=1
                     /transl_table=11
                     /product="hypothetical protein"
                     /protein_id="X:IKMNLDEC_00126"
                     /translation="MKVTHSCLEFDSIEGLIDFAREFETGSMIRFLSPIEDNSGNVLV
                     KEEVQVKESTLARLRDIKGQYTPKFEVKLNKELLDQIQNILAIKIVNQLKVTDMKFLK
                     FMYENTNYNFKGIIRNSLLSKKTILTLLKVYNQNLNFFKYISELGLLSLGIVMIPDTM
                     RFRLLRRYAFTAGILMDVPRIGVDKFTKLPSDDNEKVRVAHKCSDILQKLDLIEFTYG
                     SISNHMPLGMIEDSTSSDKAAPGENIDETFLDDIISNDGESDSKVDGSR"
     gene            140928..141383
                     /locus_tag="IKMNLDEC_00127"
     CDS             140928..141383
                     /locus_tag="IKMNLDEC_00127"
                     /inference="ab initio prediction:Prodigal:002006"
                     /codon_start=1
                     /transl_table=11
                     /product="hypothetical protein"
                     /protein_id="X:IKMNLDEC_00127"
                     /translation="MTDALKLARYIANVSHNAVDKDYVMEELVYYIAYNTSKKYFDEL
                     LANPLVATFKEFEVNVKRLRKIAEVEMKCVYPPSAWAYPKPKSSQVLCKNKVWDCPNI
                     VMGWDIHVITAQEAFGWVGTSLPVDNYPKCRLEEELDEIMVEPEKPKKK"
     gene            141516..142445
                     /locus_tag="IKMNLDEC_00128"
     CDS             141516..142445
                     /locus_tag="IKMNLDEC_00128"
                     /inference="ab initio prediction:Prodigal:002006"
                     /codon_start=1
                     /transl_table=11
                     /product="hypothetical protein"
                     /protein_id="X:IKMNLDEC_00128"
                     /translation="MKRYLSIVILCTFAMLLLVCSTNKSSGSDQVKTESNATSARIVW
                     LLGDVKILSDSGEKKAELGASLSSTDRVVTGPNGGAEIMVADSGIIKMSKNSDIEISS
                     LMNPNGSDTNVQVNYGKIVTMVKKGQKTTEFTVSTPTALAGVRGTSFLTSVESPEGSK
                     INCAKANCTVRFAVIEGTIAVSKKGESSEVILSKNRELRIEKNQKLTDKLIRSLQNDS
                     LSEMKELIVLHKNETFEYGKLVEELKSSSEELKILSQSGSVEEVKAAFQKREADRNNA
                     DEITKTAKAVNETKYVQQDVQKEKLKLNPKETF"
     gene            142556..144211
                     /locus_tag="IKMNLDEC_00129"
     CDS             142556..144211
                     /locus_tag="IKMNLDEC_00129"
                     /inference="ab initio prediction:Prodigal:002006"
                     /codon_start=1
                     /transl_table=11
                     /product="hypothetical protein"
                     /protein_id="X:IKMNLDEC_00129"
                     /translation="MDFSFNLVDNNGTVMRSTFSPIRFFTFSFLWILIDCSSVQKIEN
                     FNSVLQEPTFKSLKEEEAILGGSSDSDYKIRKTGNTIPVFVLSPIQTPEGMDSKLAAF
                     LSDEVRLIWAKVKGKQVRIQEMSWKNPSQLSQELKRLNVDAVIKTDIREVSGKWVVNQ
                     KITDPVKEIVYGSVDGSFQSPKIEDELQANQAYYLKHGSGVLALDAKSSLVPIWEKSL
                     SSGEIDSILKKSIQGYLSFSASSADTEVLFQGEKIGIASFRNYPLPEGLQQIQITRPG
                     QKDISKSLQIRSGQTISIYQEWKEDRTLGGVRILSFPEALQVALDGLKMGETPFYRSN
                     LTPGAMQLELVRETENGPLVYYEGQLIVDADKITEIALPYKTDNLISEPEFWKLSGEK
                     GFQAFSGKTLDFQNVSSLPPGWYGVFSAPFVPENMELEGIIPITAESDSGIVAISFHT
                     SKKTISLEYEKERLSVYSFPSNGNNVGTYKFKKEDKEDGRPFRIITDVKEGTIRLYLG
                     YSKVLEDRLDVSGVWRISILTRGENFSKRSPLRNLKIEYKGYK"
     gene            144208..147801
                     /gene="lapB"
                     /locus_tag="IKMNLDEC_00130"
     CDS             144208..147801
                     /gene="lapB"
                     /locus_tag="IKMNLDEC_00130"
                     /inference="ab initio prediction:Prodigal:002006"
                     /inference="protein motif:HAMAP:MF_00994"
                     /codon_start=1
                     /transl_table=11
                     /product="Lipopolysaccharide assembly protein B"
                     /protein_id="X:IKMNLDEC_00130"
                     /translation="MKGLNSMRNKIISISVFVLICGQFTIHCLSKDFRKSQTQDAILE
                     KDSATREKLKKVSRILNEGNSYFQKGNFEKSLEKANIAINTYPTAPGYYLAGVSEYKL
                     GKNREALISLKKGTDIDSENEQILLTLGIIYTAEGKNEDAIEVYGKLESLQVKDRYNY
                     SFKKAVILKNLGKFEQSYETLKKIPVKEFAFPAQLNMQLGDAAVQLKKYEEAEVYFEE
                     ARKNDPELLSAKKSASVTRVASALENGNQAMRKKNYKEAASHFQTAIQNDPKNPTPYI
                     FLGNARILSGEYEAALKAFESSLALKSDYQEAISGIAAVYYKTGNYRKSVAVLEKATS
                     QFPNNAVYQNQMGLNMKALGEPAKALVYFTRAKELDPTFVEPVTNLVFLLISENRYKT
                     ARKEAESLKSESEKKQIISFIDVSEQIYEGDRHLRKGDTKIAKTFYEKAKKASEQEPS
                     VYNAFGRLHFISGELKASEENFKKALSIDKQNIPALQGLIRLYSSQKNQTLANQYTKE
                     LENLTGNDPSAAIVLGRTYEDKKEYEKAENVYKNLQKKFPNNEAINFRLAMLYYKISL
                     EENEKNNHDSALNWISKAEKLSKDIPEIAETRKTIQENQKFATVIPTIQKANKLFDTR
                     QYEKAIPLYQEAFQKTGKLTLYIKIAECHLALGSEEKGISMLENPPPGTRNLQTREAI
                     NAFLLRKGEIDKAEIGFKEILTKKPDSYYSHYQMGIIHLQRKKYEASIDAFDRSLLLN
                     KDFVAARIGKGISLYHSGNKKLSKEEFEAATQQDAANELAPYNIGIILFNDNLYNEAI
                     GIFKEIIQKNPEFSDAHYQISYIYYKRGDLEQAEKEIRKALDLERNEGNLFALIRILS
                     EQRNKMANPAIKKEVLDLGRELAEKFPSSPHAAQAERLVIADEDNPVILQSYQSRGKL
                     IGVPVIINNSVILNYGTSVESLDKDRGIRHWRIQTATPYKFLLADKRLVGVSEKKIEV
                     MDLKTGITLRETMLPSGEVKKVNLSGENVLVEIVSGKKSKIYSYSDQLELNGSVVFEG
                     SFWSGIKSGVLFSIAQKDGIQAQVYDSSLKDLNAKKISHKGTGDLRYLGSYETGIFFL
                     SGKKIVSLDNEKSASMDLPNDSASQFVVRSPYLWFHVGKTVYRIESSSLKLNSFNVEA
                     SDIEGILPGKKDDGIVLFKSGKAIRYSIDGKPIWSYSLKDEEGKVYSLVYR"
     gene            complement(148521..149174)
                     /gene="trmB"
                     /locus_tag="IKMNLDEC_00131"
     CDS             complement(148521..149174)
                     /gene="trmB"
                     /locus_tag="IKMNLDEC_00131"
                     /EC_number="2.1.1.33"
                     /inference="ab initio prediction:Prodigal:002006"
                     /inference="protein motif:HAMAP:MF_01057"
                     /codon_start=1
                     /transl_table=11
                     /product="tRNA (guanine-N(7)-)-methyltransferase"
                     /protein_id="X:IKMNLDEC_00131"
                     /translation="MVQDLEQKLWSIASGIPFSSDYFLQASPIRKLKKENLFSKVFET
                     YFLELGSGWGEVAISMALQRPNTGFILMEKKFDRIRHTIREIEKHSLDNVKILCVNFN
                     WFLEEVFEENLFSEILLNFPDPWPKKRHHKKRTVNSKFLESLKILLPEKGKFYFATDY
                     GPYARKVIRLFRDSKAFSPEKVELKSERNEIPVSHFERKKREEGKRIYYIDRVLVQK"
     gene            149224..150162
                     /gene="rbn_1"
                     /locus_tag="IKMNLDEC_00132"
     CDS             149224..150162
                     /gene="rbn_1"
                     /locus_tag="IKMNLDEC_00132"
                     /EC_number="3.1.26.11"
                     /inference="ab initio prediction:Prodigal:002006"
                     /inference="protein motif:HAMAP:MF_01818"
                     /codon_start=1
                     /transl_table=11
                     /product="Ribonuclease BN"
                     /protein_id="X:IKMNLDEC_00132"
                     /translation="MKIKLYGVRGSLPTPLSESEYREKILKILKAAHSEIKRNNKTFS
                     EEEFLNSLDPSLSRTIGGNTTCVFIQAQSGERYIIDCGSGIRQLGNDLLAEGLKPGDT
                     VHILITHTHWDHIQGWMFFKPAYFPGVNIHFYSTIPNLQERFERQQNEEHFPVTLSSM
                     MSNKTFHLLEKNESIKIGSVKVTPFLLRHPGNCTGFRFEEQDKSFLFCTDVEVQEPDL
                     EEFFELKKTFGKTDMLIIDAQYSSEEAEKKVGWGHTSGRVAVRCGEILEVKRLVLTHH
                     EPDHKDEDIFKIFYQESKVSSKMEIVLGRENDSFSL"
     gene            150290..150637
                     /locus_tag="IKMNLDEC_00133"
     CDS             150290..150637
                     /locus_tag="IKMNLDEC_00133"
                     /inference="ab initio prediction:Prodigal:002006"
                     /codon_start=1
                     /transl_table=11
                     /product="hypothetical protein"
                     /protein_id="X:IKMNLDEC_00133"
                     /translation="MRAEIGQKKTTGDIFADKRFYKRFRKNNLVKMVLGKNEILGNLE
                     DMSMIGASISSREEILLGERVKFMSPMLSTAIEADVIRKDLIEEKYKYGLVFHNLSDA
                     AIAEILNKIASAD"
     gene            150753..151421
                     /locus_tag="IKMNLDEC_00134"
     CDS             150753..151421
                     /locus_tag="IKMNLDEC_00134"
                     /inference="ab initio prediction:Prodigal:002006"
                     /codon_start=1
                     /transl_table=11
                     /product="hypothetical protein"
                     /protein_id="X:IKMNLDEC_00134"
                     /translation="MKIGGEHKVQLGIPRDESLYYIGHGQLESAPASTSVLHVISHEL
                     GHVAEFKSEALRDRAEIRSLNMKIHYEFRNGKLVAVAGETEVVTAKKSEETLRKDTET
                     SQQESLKEKDFPKKEETSKTKSEDREKQILSEIRRIESELKIFETKKDVEEKGFDSIR
                     KTELEEKKRKLEMVLSQEKLKAVLKDTMDTFKELMDKQTRMSLKIFNTNVSDKLGNFL
                     DARI"
     gene            complement(151644..152297)
                     /gene="engB"
                     /locus_tag="IKMNLDEC_00135"
     CDS             complement(151644..152297)
                     /gene="engB"
                     /locus_tag="IKMNLDEC_00135"
                     /inference="ab initio prediction:Prodigal:002006"
                     /inference="similar to AA sequence:UniProtKB:P38424"
                     /codon_start=1
                     /transl_table=11
                     /product="putative GTP-binding protein EngB"
                     /protein_id="X:IKMNLDEC_00135"
                     /db_xref="COG:COG0218"
                     /translation="MNEDPQKKDEPFFKDVEFKASYGKADQIPSQGTPQIAFAGRSNA
                     GKSSLLNAILERKSLAKVSSTPGKTKLLNFFFVNHSIYLVDLPGFGYSANSHKDHEAM
                     MGLLMDYLNLAKDLKCLFLVCDSQRELPEEELELIGTCFERNIKPVLVRTKIDKLNQS
                     DLSKLRKKMKNIHELYPMLETVLVSNKSGKGLPELRKIVYSLIETVKNRLERIEEIS"
     gene            complement(152294..153595)
                     /gene="tilS"
                     /locus_tag="IKMNLDEC_00136"
     CDS             complement(152294..153595)
                     /gene="tilS"
                     /locus_tag="IKMNLDEC_00136"
                     /EC_number="6.3.4.19"
                     /inference="ab initio prediction:Prodigal:002006"
                     /inference="protein motif:HAMAP:MF_01161"
                     /codon_start=1
                     /transl_table=11
                     /product="tRNA(Ile)-lysidine synthase"
                     /protein_id="X:IKMNLDEC_00136"
                     /translation="MRDKISESTQKIFHAVWERIAPFHEMIQSRPAVLSYSGGKDSSI
                     LLHFYFWLWIEKKIPAPCIYHLDHSIRFNLEQEKKIFEYADSTFPFSKIFKKKNIPAL
                     SRRLGKTLEETGRAFRYKDLKKISDQYEGYIVTGHHSSDYLETILLNLIRGGGWNSLR
                     TLGWYEKNRFRPLFAFSQEEIETILQSEFWKIFEDESNNSDEYLRNRIRSYIIPLLLR
                     EGANPDRIYKNFHRIEKPVSKIFSKKNSDHKIPSFLKIDIWVLNDLSQRERKFFIDRY
                     LRSLNLYPTTRNFFRDLTDLLQKENSFSLENKETWFWKSTSSDLYLIPKNSPCLREFR
                     FEPKEMVLKWNGNQKKIPPDLIPDLCPAGAKIRKNGMSIEISEILRQKEIPVPVRKML
                     PILRGERKVDVICLSLWDPKIGDIVADREVEILPDFQEPGV"
     gene            154387..156486
                     /gene="norR"
                     /locus_tag="IKMNLDEC_00137"
     CDS             154387..156486
                     /gene="norR"
                     /locus_tag="IKMNLDEC_00137"
                     /inference="ab initio prediction:Prodigal:002006"
                     /inference="protein motif:HAMAP:MF_01314"
                     /codon_start=1
                     /transl_table=11
                     /product="Anaerobic nitric oxide reductase transcription
                     regulator NorR"
                     /protein_id="X:IKMNLDEC_00137"
                     /translation="MSGYVKPSPLRSIQEVATAMNSTLDPDKLLDLILERCIQICEVG
                     SGSLMLINEKENVLDIVTFRGMNPSVRTKVKLKVGEGITGIVAASGEGMIVSDVTANP
                     HYISIKDDIMSELAVPMIVEDAVIGVISLDSSRKGAFNEEHLEIISTLANQAAQIFKN
                     LQIFRQLEQKNKIQQVLIDISRTVTSTLVLQEIFEDIMDRLEKSLNLERGSIVLFEPE
                     KAILKLEAASGLTAEEMEKGVYLPGEGVTGKVFETGEPIIIESIANDENFINRVGNAA
                     HFKNNPENVSFLAAPIKSDTDVLGVVSVYFVHKKYIDLKTYLDFLQVVASVIYQAIRI
                     QKLIDEEKREISRENVLLKRELKNKYKFGSLIGKSKPMEKLFEMIHLVSDSRASVLIT
                     GESGTGKEMIASAIHYNSSRADKPFIKINCAAIPENLLESELFGHKKGSFTGAVSDKK
                     GKFEMADTGTIFLDEIGEMDLNLQSKLLRVLQEKEIEAVGSVKPKKIDVRVIAATNAD
                     LEKLISEKRFRPDLFYRLNVVNMVTPPLRERSDDIPLLINHFIAKYAEENGKKITGVT
                     REAHKLLMNYSWPGNVRELENVIERAVVLSQLEMLDIQDFSEINGRLLYGDEDFDPET
                     GDSESSVEIANSRFSSSNLDALDGRAIEVVVGEVEARLIKYAMKKFKYTKTRVAKFLG
                     INRNTLDKKIKDLKIDY"
     gene            complement(156745..156870)
                     /locus_tag="IKMNLDEC_00138"
     CDS             complement(156745..156870)
                     /locus_tag="IKMNLDEC_00138"
                     /inference="ab initio prediction:Prodigal:002006"
                     /codon_start=1
                     /transl_table=11
                     /product="hypothetical protein"
                     /protein_id="X:IKMNLDEC_00138"
                     /translation="MSRTPYIQFYLLNLLKNSIVVINKTTLINRFYETDGELTFQ"
     gene            157161..158387
                     /locus_tag="IKMNLDEC_00139"
     CDS             157161..158387
                     /locus_tag="IKMNLDEC_00139"
                     /inference="ab initio prediction:Prodigal:002006"
                     /codon_start=1
                     /transl_table=11
                     /product="hypothetical protein"
                     /protein_id="X:IKMNLDEC_00139"
                     /translation="MIQTIDQKTTLNTQNFYKYLPSLSSFTDIIEPSNYFTVPDDWNL
                     IITDVVNSTDAIRSGHYKDVNIAGCITAMAVSNLMGDMDYPFLFGGDGMTLLLPDSAL
                     PGVRDILFSIRELVKSNFGLKLRAGIVNVGELKKTGKELKLCKLKISDFYNQAILTGN
                     ALDVAESFIKNDDSSNPYIIPLTHKIKIKPDFTGFTCRWQDIPSHRGETVSFIVKMNS
                     PSTSSDQELLKIVLDQVSVLLGNDVEIHPLKEEKIKVDLSGKYPSKEATVHSGSRTGI
                     FYFLRRIKIKIEGLAVNLAIKTQWRFGPKINGKELRELRKSQVIASDFRKYDGTLKMV
                     IACDSDSRESFLKFLDDLYRQGKLFYGYHVSDRALMTCALHEGSIREVHFVDSADGGY
                     ALAAAQLKEQIKASRG"
     gene            complement(158376..158774)
                     /locus_tag="IKMNLDEC_00140"
     CDS             complement(158376..158774)
                     /locus_tag="IKMNLDEC_00140"
                     /inference="ab initio prediction:Prodigal:002006"
                     /codon_start=1
                     /transl_table=11
                     /product="hypothetical protein"
                     /protein_id="X:IKMNLDEC_00140"
                     /translation="MLLVPTYIADSPIGGFGLFAGRDIQKGELIWKYHPKTVWVLTDS
                     ELNLLPHSVQEMFRTYSYQTEGKWFYCSDNSKFMNHSDDPNTKEDFTSDQTNPIGQDS
                     ATRLILKGEELTCNYKLFDDNWKMKLGLTS"
     gene            complement(158828..160648)
                     /locus_tag="IKMNLDEC_00141"
     CDS             complement(158828..160648)
                     /locus_tag="IKMNLDEC_00141"
                     /EC_number="3.6.3.-"
                     /inference="ab initio prediction:Prodigal:002006"
                     /inference="similar to AA sequence:UniProtKB:Q99T13"
                     /codon_start=1
                     /transl_table=11
                     /product="Putative multidrug export ATP-binding/permease
                     protein"
                     /protein_id="X:IKMNLDEC_00141"
                     /db_xref="COG:COG1132"
                     /translation="MKRPLEYNPELIQKSEPLPEKGSSKKWKVPNPKKEKAGSETEGA
                     PSLLIFGLFRFAKKYKGRIFLIIGLLCFEIGFYASIPFSFKYLIDEALINRNQNALYW
                     IGAYLAIGTIAFAILGTLRDYLYNWASARIIQDLRLQMYEHLDQLSLDFFSNNKLGDI
                     LSRFFNDLTALEHALLAFIPWGLGPLLEAVFGTILLFLLDWKLALIALLIWPISFLGP
                     GFLSRKSTEISYTRKLEEAQVLSLVEESISAQNLIRAYDLSDYFFARFKNNCEKLFQV
                     SLRLGLTNSYLERSAGSGILLLQGVLLLVGTIFAYHNTLSIGTLAAFLPPFLNLSYSL
                     LYLSQYLPALNHASGSAKRILELLRTPVFESNPEESSIPELKEAIHFENVHFRYKGRS
                     KNLSDITLTISKGSYTAIVGGSGVGKSTFIKLLLGMVQPNEGRILFDGMDINLLSRSS
                     VRSLVGVVFQETFLFNTTIFENIRIGKPSATLEEVIEAAKRAEIHETILSLPMGYETN
                     AGDRGTKLSGGERQRIAIARAFLRNPQILLLDEATSSLDPVTEARIMKTLSLLREGRT
                     VISVTHRLSTIREADQVFQMRNGKLERFSVPEPEQQAMVL"
     gene            160821..161435
                     /gene="glnD_1"
                     /locus_tag="IKMNLDEC_00142"
     CDS             160821..161435
                     /gene="glnD_1"
                     /locus_tag="IKMNLDEC_00142"
                     /EC_number="2.7.7.59"
                     /inference="ab initio prediction:Prodigal:002006"
                     /inference="protein motif:HAMAP:MF_00277"
                     /codon_start=1
                     /transl_table=11
                     /product="Bifunctional
                     uridylyltransferase/uridylyl-removing enzyme"
                     /protein_id="X:IKMNLDEC_00142"
                     /translation="MIQFHYKENGGFYTVTLKTSETAPGTLHKMVKAMFFMGWEIVSG
                     DIETIEEDGQFYSYDIFTLKSEETDSKIKASKLGVLMSSVFTDDFVLEEIIHHSSEID
                     LRNTFHLSADSRLEFEDVEFATRTKFSLEAPDRKGLLYFVTGVLKENGINIHSAKIRT
                     DQTGNRAQDTFILSDTKGVGFAGTSLEDRVSRNILEISLNSSWK"
     gene            161602..163071
                     /locus_tag="IKMNLDEC_00143"
     CDS             161602..163071
                     /locus_tag="IKMNLDEC_00143"
                     /inference="ab initio prediction:Prodigal:002006"
                     /codon_start=1
                     /transl_table=11
                     /product="hypothetical protein"
                     /protein_id="X:IKMNLDEC_00143"
                     /translation="MDAQKDLQKFDFTEEIIQHFKINSVIPVDFYNRNGQILIHKKEN
                     ADGDDITKLLRFESQGIYFLKSEFEKISGGKQGDGPNNVNGRDVSFAKLVNAELTVDL
                     AKNASNFLSELKKFPLHGNQLRHLNKSIDGILEDFKSTPDMETGLVNIIEVMSSAGVP
                     MDSEILTKRTVISMAMKVRAGKAFTKVDMEQKKLDQMNLMMSSYLADVGYTQMKIPME
                     RDLKAEEFEYIKNHPIISYLMIANLPDLDDNIKTLVLNHHRPHKGEGMNNNYPQPKVL
                     IHKLNVYKEKYKDDPKKTVLVADIQKQIRNILTNNLPMEDIGVISIAGEFASLTTRQA
                     WREAFDPLVAMKLILNNSFFAYNEKTLRDFYDHIGLSLCNNQPFIREGDFVIVVTQDS
                     NQKVFFEVCIIREMYKTQIRPMLERIGTIKPNFSNMGKLRISGFDIASLKLDRRKAVY
                     NLEKNQDPRRIVYVLDSNMDARLYEELTKQTGEIPKESA"
     gene            164426..165922
                     /locus_tag="IKMNLDEC_00144"
     CDS             164426..165922
                     /locus_tag="IKMNLDEC_00144"
                     /inference="ab initio prediction:Prodigal:002006"
                     /codon_start=1
                     /transl_table=11
                     /product="hypothetical protein"
                     /protein_id="X:IKMNLDEC_00144"
                     /translation="MNSNASHHSQSVNRELLEKFEFNSDVIKSFISQSEIPVDFYNKN
                     GQILIHKKSDASEEDVTRLQKFESQGIYFLISEKDKVTKPKDNPDMVHGREVSFTKLV
                     NPNLTVALAKEASELLEELKHFPLTNNHIRLVQKGIDDILADFKGSTDMELGLVNVIE
                     VMRQAGIKADSEMMTKRTVISMAMKLRGLKALSKTDNEIQKTKQLNIMLASFMVDIGK
                     SRMKLPNHTDLRPEEFDYIKNHPIISYLMIGNLSGVNSEVKSAVLNSHRTFRGEGLNN
                     NYPTTNIIIRRLTEYLQKYKDDKTKKILIEDIQKQIHYALNNTYTDEDPGIISISGEF
                     ASLSSDQEWRNSYDALASMKLILNNSFFSYNEKIVRDFFDFMALSLCENQSVLNPGDY
                     VIVVSTDSQRKIHFETCVIKEIFRHQTRPLLERIGTIRPVIINKGKIKIQGYDPHSFR
                     QDKRKAVFDLNNSMDPRRVIYVIDPELEPSLYEKVDQSFRGTVPRSAA"
     gene            165984..167126
                     /gene="aroC"
                     /locus_tag="IKMNLDEC_00145"
     CDS             165984..167126
                     /gene="aroC"
                     /locus_tag="IKMNLDEC_00145"
                     /EC_number="4.2.3.5"
                     /inference="ab initio prediction:Prodigal:002006"
                     /inference="similar to AA sequence:UniProtKB:P12008"
                     /codon_start=1
                     /transl_table=11
                     /product="Chorismate synthase"
                     /protein_id="X:IKMNLDEC_00145"
                     /db_xref="COG:COG0082"
                     /translation="MPSSWGKIFKVSTFGESHGTSVGVVVEGVPAGIPIRLEEIQKDL
                     NRRRPGQSNLTTPRDETDTVRVVSGVFEGKTIGSPIALIVDNQNTISKDYENLRTTFR
                     PSHADYTYQMKYGFRAHVGGGRSSVRETIGRVAAAAIARMILKDDLGIETIAWVDSIG
                     TVQSNIGDKYPKSREEVDQNEVRCPDVGSADQMRSLILKMKEAGDSVGGTIQCVSYNL
                     PPGLGDPVYDKLDGDLAKAILSIPACKGFEVGSGFSGTLLTGSSHNDEFYVEEGTGRV
                     RTRTNHSGGLQGGISNGEELVIRAAFKPTSTIFKKQNTINLKGEETILEAKGRHDPCV
                     LPRAVPIIEAVVNLVLIDAYLYQRAINPQWFQKWARIPDYYKDLEL"
     gene            167930..169378
                     /locus_tag="IKMNLDEC_00146"
     CDS             167930..169378
                     /locus_tag="IKMNLDEC_00146"
                     /inference="ab initio prediction:Prodigal:002006"
                     /codon_start=1
                     /transl_table=11
                     /product="hypothetical protein"
                     /protein_id="X:IKMNLDEC_00146"
                     /translation="MVKIKIDGIEYEVDEKKNLISAAKDVGVDIPFFCYHPKLSIVGM
                     CRMCLIEIEGVPRLQAACNTKVTEGLSIFTKNDRIKEAREGTMEFLLANHPLDCPVCD
                     KAGECQLQDNAFKEGKGNSRFTLEKRNVPQEEVGSNLIINHNRCIVCYRCVRFEEEIV
                     GESNLGLFERGYHSIIGLAKNEPIQHNFQGALADLCPTGALLNNKTLFKSRVWWYKNG
                     ESICHGCSTGCNVTTNVRDNKMYRYMPRIDEEKDMYFLCDHGRFDIDWLNENRLFAYY
                     QNGNVSESTVVLPAIAEKVRQSKRIAILGGAKESNENLKTILQSVESFEKSVIVEARV
                     EEVQYKAPEQKDFLMTTDFRPNTRGAVDSGFISSQEINAICKSIELGEIDLVFVIHEN
                     IKKFLHSIPSNVTLVLLNTNLTQEISEATYGIPIQTFAEQAGSFTNKNGLNQSFQKVM
                     EPPKGLLNSGSVFRRIAELVKTSPKEAEVGNR"
     gene            169365..169892
                     /gene="nqo9"
                     /locus_tag="IKMNLDEC_00147"
     CDS             169365..169892
                     /gene="nqo9"
                     /locus_tag="IKMNLDEC_00147"
                     /EC_number="7.1.1.-"
                     /inference="ab initio prediction:Prodigal:002006"
                     /inference="similar to AA sequence:UniProtKB:Q56224"
                     /codon_start=1
                     /transl_table=11
                     /product="NADH-quinone oxidoreductase subunit 9"
                     /protein_id="X:IKMNLDEC_00147"
                     /db_xref="COG:COG1143"
                     /translation="MGTVNVVRVASRHKLSWYEKFYFYSIGKGLWITLKHFIKAAILR
                     KAVTIEFPEKKRKYSTRFRGMHTMKRDEQGRERCTSCFCCMWICPADAIYIEAAEVTP
                     EIQHLHPEDKYAKKFEIDLLRCIFCGMCEEACPKGAIYLDGPGEMATDNREDLILTKE
                     RMMQLVGGPIIGERQ"
     gene            complement(170315..170563)
                     /locus_tag="IKMNLDEC_00148"
     CDS             complement(170315..170563)
                     /locus_tag="IKMNLDEC_00148"
                     /inference="ab initio prediction:Prodigal:002006"
                     /codon_start=1
                     /transl_table=11
                     /product="hypothetical protein"
                     /protein_id="X:IKMNLDEC_00148"
                     /translation="MNKNEFTSIEVIPGYLGGKPFIKGTGVRVSEILDLLLAGISRKG
                     ILREYPGICNHDIDSAVSFLEAKLEMARQSQYTHEKVS"
     gene            170908..171432
                     /gene="sigM"
                     /locus_tag="IKMNLDEC_00149"
     CDS             170908..171432
                     /gene="sigM"
                     /locus_tag="IKMNLDEC_00149"
                     /inference="ab initio prediction:Prodigal:002006"
                     /inference="similar to AA sequence:UniProtKB:O07582"
                     /codon_start=1
                     /transl_table=11
                     /product="ECF RNA polymerase sigma factor SigM"
                     /protein_id="X:IKMNLDEC_00149"
                     /db_xref="COG:COG1595"
                     /translation="MVQSDSVDFSVLYEDNYRTVYHFLLKICGDPEVAEDLTQEAFLK
                     AFTFFHKFDSKIASFSTWTCSIAKNLYFKHYNKQKKEFGNIRLSDLVGDIEIDPEIPE
                     NLEKVFLEKAIKDTIESLPEPEKSIILYKELKKKTLKETAQVLGISERTVSRRLISAI
                     SLLRTKLEQQGFQF"
     gene            171442..172815
                     /locus_tag="IKMNLDEC_00150"
     CDS             171442..172815
                     /locus_tag="IKMNLDEC_00150"
                     /inference="ab initio prediction:Prodigal:002006"
                     /codon_start=1
                     /transl_table=11
                     /product="hypothetical protein"
                     /protein_id="X:IKMNLDEC_00150"
                     /translation="MKTELDDIERFEDLLGRYLYGELNAEDKRELLQFVLKNERARSM
                     YQSSTRTNSILSRTFSDIKQTPHLKSSIQKKILEFPNTILKSRSLVLGLTAAMLFLVV
                     GVSFWFKYQFELDSKLDQVFINSYGDCKIDGVASQPGESLLNRKLVSGNFSICEFQVE
                     GAQSVAVRMLPDSEVSVTGDKKYSSLNVARGSVLVDSIQNESTGEGLLAILSPDVRAF
                     LAGTKVIYSRNVGESYSKLDIDVLDGKVEVETGPLIAFEKTASTLTKEEKEFLKMNFP
                     ILFQSRKVQVNRGQSLSWKGIPESSLNKIRSLEKSIEEAKSQGLKLEEDFVFALNSDV
                     RRLGNENTIGMSSMEEDLNKKIKNILPNQEKELEEKFKSMVRFAPSDLKQVEKLKSLV
                     AKLDNTALIQILKDKNQPDHERVIHFKDGSQVKGFIYQHESFYILLKNDGNLLFPIDA
                     VDSIHFE"
     gene            173092..173438
                     /gene="ssrA"
                     /locus_tag="IKMNLDEC_00151"
     tmRNA           173092..173438
                     /gene="ssrA"
                     /locus_tag="IKMNLDEC_00151"
                     /product="transfer-messenger RNA, SsrA"
                     /inference="COORDINATES:profile:Aragorn:001002"
     gene            174202..174852
                     /locus_tag="IKMNLDEC_00152"
     CDS             174202..174852
                     /locus_tag="IKMNLDEC_00152"
                     /inference="ab initio prediction:Prodigal:002006"
                     /codon_start=1
                     /transl_table=11
                     /product="hypothetical protein"
                     /protein_id="X:IKMNLDEC_00152"
                     /translation="METKIAIYSDVVCPWCYIGKKRLEDAISIRKKSHPDDKIEIEWR
                     AFQLNPDLAPEGEDRILHMTRKFGSMDRVKMMVQRVADIANSENLPFLLEQEGHQPNT
                     FLLHALIRKAKEYGKDSILSEIFFRKFFAEGKNLSDTNIILESLREAGIQEDDFYSIK
                     ENTILLQEVREEEQKGRELGVSGVPFFVFNEKYAVSGAQESNLFLQVFDRLESEIS"
     gene            176043..177296
                     /gene="avtA"
                     /locus_tag="IKMNLDEC_00153"
     CDS             176043..177296
                     /gene="avtA"
                     /locus_tag="IKMNLDEC_00153"
                     /EC_number="2.6.1.66"
                     /inference="ab initio prediction:Prodigal:002006"
                     /inference="similar to AA sequence:UniProtKB:P09053"
                     /codon_start=1
                     /transl_table=11
                     /product="Valine--pyruvate aminotransferase"
                     /protein_id="X:IKMNLDEC_00153"
                     /db_xref="COG:COG3977"
                     /translation="MQYSIFGQKFLKQTGIGQLMDDLSNPPPGSCLLGGGNPAFIPEL
                     IEIWREIVSKQIESGSIDKILGGYESPSGILELRETVASILSDESGTKISKDQIAITN
                     GSQNAFYFLLNFFSGNFGNDQRKKILFPILPEYIGYTDQTLEPDSFLSFVPEIREIED
                     RYYKYFISLENFDSIPSWKKEAGCICVSRPTNPTGNVITDQELEFLIERANNVGIPLL
                     VDNAYGFPFPNVVFGKNSFIHRSGMIQGFSLSKLGLPGVRTGFVVGDSETITLLHRAN
                     SVINLTSANPGQFIALDLFRSGRWKELCEKIILPFYLKKSIFTQEAILNNWSSQIDYK
                     IHQSEGAFFLWVWVRNLSLSVSDLYPILKEAGVIVVPGKTFFPGTDSNWSHREECFRL
                     SFAREDKEIEEGVLKIGKVLEKFLK"
     gene            177384..179726
                     /locus_tag="IKMNLDEC_00154"
     CDS             177384..179726
                     /locus_tag="IKMNLDEC_00154"
                     /inference="ab initio prediction:Prodigal:002006"
                     /codon_start=1
                     /transl_table=11
                     /product="hypothetical protein"
                     /protein_id="X:IKMNLDEC_00154"
                     /translation="MESTEQEQDISFEELAASKPTEIQSLAPDYIFLNEGAVGLSATA
                     RCILDELRDWHKKTEKHGSKSIHPSYLLTLDKLSDLLNKYRNLSEQAKSPPSIDLALR
                     QLVDYEKKGKNKSAYIYPFLVRNGAKIQARIAIASPQKETKTDVNPYRAACFEFSEEM
                     IDLILQNRAKKPKLPDEDSPGAFLLHKNKAGKNWLFPKLASLEAEFSTLLKKGFQPYS
                     YIPMTDFLRDFLTYANKKNYVMKILPDYHIILDDLQLNPDGSYVNQPEVIAHYRCQVD
                     ALEKFAIPYLKELSERAGYGLFGTRIIEFEQTHIQMVEPGRKQNSEKVKALISLINDY
                     PFDRETDELGKKVSETCRLSIQIISRLMEEKEKLSQRKEESVFKSLKLKILHKISENT
                     LEEQTLYRFSPEQKLKSSGLSDETRYPSLIEELKKEISDQYGMKVIEKPDQTSEIYAV
                     DPGYMAAVLHKLSSLATKNVAYQKELEIAKEINASLSNPKHPGLNAKLKAEHIVKLQQ
                     GIQTMEQLEVEKQRSREFAKKFNLPMGMLGFVASMILFLIASVHFKTTGILFVGIPVS
                     LFLGLMIAFHFRDKEKSDILSGGSSSSSFGSGFKGEYGAMSSSNSYETGEDSEDERYQ
                     SSKGETPKEKKVSLIAKGAERFVFPSRFTKITDKIHDSRSLRKKIFENLDNIRNNVAH
                     LKGEKDDDKVASTIEYALLQNSATIIIPDDLVPQGMPGSIILSHNDLKAPLIRDQIAE
                     FLRNEAQKKQYDKKLVKYYTFLINTIEVEYYKYLPSRKKK"
     gene            180606..180716
                     /locus_tag="IKMNLDEC_00155"
     rRNA            180606..180716
                     /locus_tag="IKMNLDEC_00155"
                     /product="5S ribosomal RNA"
     gene            180935..181096
                     /gene="rpmH"
                     /locus_tag="IKMNLDEC_00156"
     CDS             180935..181096
                     /gene="rpmH"
                     /locus_tag="IKMNLDEC_00156"
                     /inference="ab initio prediction:Prodigal:002006"
                     /inference="similar to AA sequence:UniProtKB:Q9RSH2"
                     /codon_start=1
                     /transl_table=11
                     /product="50S ribosomal protein L34"
                     /protein_id="X:IKMNLDEC_00156"
                     /db_xref="COG:COG0230"
                     /translation="MKRNYQPSRVKRARTHGFRARMATAGGRKVLSRRRKKGRYKLTV
                     SDEKLGKKY"
     gene            181423..181647
                     /gene="yidD"
                     /locus_tag="IKMNLDEC_00157"
     CDS             181423..181647
                     /gene="yidD"
                     /locus_tag="IKMNLDEC_00157"
                     /inference="ab initio prediction:Prodigal:002006"
                     /inference="similar to AA sequence:UniProtKB:P0A8C8"
                     /codon_start=1
                     /transl_table=11
                     /product="Putative membrane protein insertion efficiency
                     factor"
                     /protein_id="X:IKMNLDEC_00157"
                     /db_xref="COG:COG0759"
                     /translation="MNRFVIQLIQLYKRLLSPLLPPACRFTPTCSEYAAQAFQEYGFF
                     RALQLSIWRILRCNPLSRGFDDPLPPNTKG"
     gene            181657..183540
                     /gene="yidC"
                     /locus_tag="IKMNLDEC_00158"
     CDS             181657..183540
                     /gene="yidC"
                     /locus_tag="IKMNLDEC_00158"
                     /inference="ab initio prediction:Prodigal:002006"
                     /inference="protein motif:HAMAP:MF_01810"
                     /codon_start=1
                     /transl_table=11
                     /product="Membrane protein insertase YidC"
                     /protein_id="X:IKMNLDEC_00158"
                     /translation="MEDRQTRLFLALILSMGIWMGVNYFFFPNTSTKKNTETKQTQSD
                     KTSENTKQQITSGKTKESNSADPVVQKEKITPFDTKKSFIVTDSYIVEFSSLGGKISK
                     FYMKDFTGPNGELIQVARKNPETVVVDGKSYQAVELSRDKGFDFNFSDSLVEISDSPW
                     NYIQFSLTEDKINHSISFSAVSPDRSYQLKKEFRFYPSENYFKLSISIINFSKEKLSF
                     ASQKNVRYLRTFGSLGPYPKDRPLSDRDTANFFRFYYLGGSFQDTLDGSSSVGFWSSV
                     GNFFTGNSGTDESFSIKTDKESGVDFAGTGSRYFIAVADPLDHKPHGIVLDNRPKNES
                     GAVLVYDNILLNPGENYNLDFASYIGIRESEGMAFKNPELDPSQSKNSPFVGLSSDLN
                     KSFNQGITTPFRNGIIWILKQIYRFTIPNYGWSIIIFAILFKLVFYPLNQKQADSMKK
                     MQELSPQLKTINEKFANDPKMRQQKTMELYKKNNVNPVGGCLPMVIQIPIFIALYTAF
                     SDTIDLWNSPFLWVKDLSEPDVIWTSPAIPYFTQTGIGLNLLALLMVGTQVFQTRMTS
                     VSMDPNQKMLMYVMPVMMLYIFWNMPSGVTLYWTFQNVLSIGQQWITNHLKKTEEKKK
                     AKV"
     gene            183572..184282
                     /locus_tag="IKMNLDEC_00159"
     CDS             183572..184282
                     /locus_tag="IKMNLDEC_00159"
                     /inference="ab initio prediction:Prodigal:002006"
                     /codon_start=1
                     /transl_table=11
                     /product="hypothetical protein"
                     /protein_id="X:IKMNLDEC_00159"
                     /translation="MENYIFEAEAKSKSEAEEYTLKTLRLNSDEVRFETVDSGKGGFF
                     GISQKKPAIVRAYVISRDLPAEKIIHGVVLTVLKKMGIEAEVVGMGDVDGKIYVEVAS
                     KESGLVIGKRGSTLDAIQFILNLMVDSKIRHGRKIVLDIESYRDKRELSLVRLGKSVA
                     ATVAKTGKSKLLEPMNPFERRIIHMALQENEKVFTRSEGNGTYKKVRIIPMKDKHKYK
                     DVVEKGPNNDLLEEVNFE"
     gene            184275..185645
                     /gene="mnmE"
                     /locus_tag="IKMNLDEC_00160"
     CDS             184275..185645
                     /gene="mnmE"
                     /locus_tag="IKMNLDEC_00160"
                     /EC_number="3.6.5.-"
                     /inference="ab initio prediction:Prodigal:002006"
                     /inference="similar to AA sequence:UniProtKB:Q9WYA4"
                     /codon_start=1
                     /transl_table=11
                     /product="tRNA modification GTPase MnmE"
                     /protein_id="X:IKMNLDEC_00160"
                     /db_xref="COG:COG0486"
                     /translation="MNDTIAAVSTSSGAGAIGIIRMSGPEALTISSSFLFSKNKFLSP
                     SEILPRAAIQCVFQIGDRKIDQILFFYFKSPNSYTGEDLCEFHFHGNPILLREALDAI
                     FRAGARPAKQGEFSRRAFLNEKLDLTEVEAIGRLISARSRFELELAQKNVFGEVTRFT
                     SNLRSQLISLKAECEAEIDFSTEDLTYESLEERKTRIENVKSLCQTLISKSSSAEKLI
                     QQFRIVLYGEPNTGKSSLMNVLLGKERSIISEIPGTTRDYISEEILLEGIPVRLVDTA
                     GVRETTDHIEKLGIERSEKEFQSADIRLFLVDVSKKENWKEFINKSRERLEGSILIAN
                     KIDILNSSWDRNLFSDVKDLIVLEISCKTKEGISNLLDAIKERTGKLGHSEDYVLLEE
                     RQRYHFETIVRCLDKTLHLLKEGAPAEIYIQEINYALAEIGEVNGKVDTEEVLGRIFS
                     KFCVGK"
     gene            185642..186955
                     /gene="maeB"
                     /locus_tag="IKMNLDEC_00161"
     CDS             185642..186955
                     /gene="maeB"
                     /locus_tag="IKMNLDEC_00161"
                     /EC_number="1.1.1.40"
                     /inference="ab initio prediction:Prodigal:002006"
                     /inference="similar to AA sequence:UniProtKB:P76558"
                     /codon_start=1
                     /transl_table=11
                     /product="NADP-dependent malic enzyme"
                     /protein_id="X:IKMNLDEC_00161"
                     /db_xref="COG:COG0280"
                     /translation="MKFYRRKVEFEKHGKNRMREKSLQYHALHPKGKIEVVPTKPTED
                     SYDLSLAYSPGVAYPCLEIKDSPELVYEYTNKGNLVGIITNGTAILGLGDIGALAGKP
                     VMEGKAVLFKKFAGIDVFDIEINTKDPDEFIRAVKLLEPTFGGINLEDIKAPESFYIE
                     EQLIEKMNIPVFHDDQHGTAIITVAGLLNSFKLTGKNPDDVKVVICGAGAAGIAIAEL
                     IQHIGIKKEQIFLVDTKGVIHHNRNDLNDSKKKYIQKTDSTTLRDVMKGSDIFIGVSV
                     ENMVDEDMVRSMSKNPVIFALANPDPEIPYRVAKAVRSDLIMGTGRSDNPNQVNNVLG
                     FPFIFRGALDVRARHITLEMKLAAARSLAELARLEVPEVVSKAYGGEKFTFGPEYLIP
                     KPFDKRVLFHVAPAVAEAAVASGSARIPYLGREKYLGFLEGIIKS"
     gene            187635..189734
                     /locus_tag="IKMNLDEC_00162"
     CDS             187635..189734
                     /locus_tag="IKMNLDEC_00162"
                     /inference="ab initio prediction:Prodigal:002006"
                     /codon_start=1
                     /transl_table=11
                     /product="hypothetical protein"
                     /protein_id="X:IKMNLDEC_00162"
                     /translation="MIWARWVMSKSENQVPTPETFVLSSEDTQDMIGDQELKVLMLQY
                     NPGAFKDIDLIEKGVENYFLFNQSPFALTKIEQLQHLKLNDLKFLEERRGIQSYQFLL
                     FQKEIRELQIANVIIRPASLKADQIVKVKRGCVLQSVAAILEMLYARDQFILNISKNS
                     DVEDWVHQNYINVDDKGIQINLSDSKFLEKSMQNLESLSLESLLDRLKVRGDLFSNIF
                     QILNQKPGEILNQLSLIKVEPEVLPVLEKRGSRSPLLQLHPRFHLFQPSFEELLSFRH
                     TSKEKNEQNKSTELEIIFELFNVIARKILLQILPGEESSWIELTGHSQAERYLQELKK
                     HPAFTSGKSWAGGGDFIRSYEVLLQTVRTLEHLKKESLINLITGENLVRFKESKEPIH
                     FDLSNFEVDDASIKSVGMSRTELFREVLERIRSREDFLKKERKGSGGETIGLMILAKS
                     MILRAFIEVRQKRTSIHNLIRQNGFPRGIYEFLKEVSDVKDGQVAVDEQIRLSKAIAE
                     WEEDTEKERIRSERASKSILERIIEFILSLFGIKVAPKERDTTNKGQVKKDFKNIESD
                     HSSQEPSKPKKKKSLGVIVGPKEKELMIPSRVQKAIDYVDRKNNGLIWLDEVVAAISS
                     PEFGKDKVADLIYYDQKRRYMEIRAMNQVRHVFIRKELESDSAWIQTTLDYLDNVSAK
                     KPEFSALADTLRRFQNE"
     gene            189821..191215
                     /gene="fumC"
                     /locus_tag="IKMNLDEC_00163"
     CDS             189821..191215
                     /gene="fumC"
                     /locus_tag="IKMNLDEC_00163"
                     /EC_number="4.2.1.2"
                     /inference="ab initio prediction:Prodigal:002006"
                     /inference="similar to AA sequence:UniProtKB:P05042"
                     /codon_start=1
                     /transl_table=11
                     /product="Fumarate hydratase class II"
                     /protein_id="X:IKMNLDEC_00163"
                     /db_xref="COG:COG0114"
                     /translation="MKTRIETDSMGEIAVDDSKYWGAQTERSLHHFHIGNDRFPREMI
                     RALGILKKSAAVVNAELGLLSEDKKKLIVQAADEVISGKLDEHFPLSVWQTGSGTQTN
                     MNSNEVISNRAIEIAGGVKGSKKPIHPNDDVNKAQSSNDTFPTAMHIAAAEQLNQKLI
                     PALIQLKETFKKKTDEFQNIIKIGRTHLQDATPLTLGQEFSGYVQQLEYNIARVKAVL
                     PSVYRLALGGTAVGTGLNTHPQFAVKAAAQIAKETGLPFVSAENKFEALAAHDSLVET
                     SGVLKTIAASLMKIANDIRWLSSGPRCGIGEISIPENEPGSSIMPGKVNPTQSEQMTM
                     VAAQVIANDVAVNIGGASGNFELNVFKPLIIHNVLNSIRLLSDSCVSFEEHCARGIIP
                     NKEKLNEHLNNSLMLVTALNPHIGYDNAAKIAKNAHKKGTTLKESGIELGLLTSEQFD
                     QWVLPEKMIHPSVD"
     gene            complement(191579..191740)
                     /locus_tag="IKMNLDEC_00164"
     CDS             complement(191579..191740)
                     /locus_tag="IKMNLDEC_00164"
                     /inference="ab initio prediction:Prodigal:002006"
                     /codon_start=1
                     /transl_table=11
                     /product="hypothetical protein"
                     /protein_id="X:IKMNLDEC_00164"
                     /translation="MGNCTLKIFDIVVLVLGYTLFWTFLIWTLMGIVAVLFWYSLFLP
                     KKKKFFQRK"
     gene            complement(191722..192162)
                     /locus_tag="IKMNLDEC_00165"
     CDS             complement(191722..192162)
                     /locus_tag="IKMNLDEC_00165"
                     /inference="ab initio prediction:Prodigal:002006"
                     /codon_start=1
                     /transl_table=11
                     /product="hypothetical protein"
                     /protein_id="X:IKMNLDEC_00165"
                     /translation="MNHIVYKNLKNYKYQLVKSYNFQTEIKTDLSLKIGKSEVKVFVN
                     LDPEGLLKIEAGYAWDGPSGPTIDTKTFIRGSLIHDALYQLMREEKLDRIKYRENADQ
                     LLKKICLEDGMNSFRASYVYQFVRWFGESAARPKDESKEWEIAP"
     gene            complement(192185..192382)
                     /locus_tag="IKMNLDEC_00166"
     CDS             complement(192185..192382)
                     /locus_tag="IKMNLDEC_00166"
                     /inference="ab initio prediction:Prodigal:002006"
                     /codon_start=1
                     /transl_table=11
                     /product="hypothetical protein"
                     /protein_id="X:IKMNLDEC_00166"
                     /translation="MLSTFKAQLKIQFEDLEFNDFSDAVQEEFGIVNVTTMTLYTKKR
                     LGVKQSTIEKIKETQQNHLAY"
     gene            complement(192442..193038)
                     /locus_tag="IKMNLDEC_00167"
     CDS             complement(192442..193038)
                     /locus_tag="IKMNLDEC_00167"
                     /inference="ab initio prediction:Prodigal:002006"
                     /codon_start=1
                     /transl_table=11
                     /product="hypothetical protein"
                     /protein_id="X:IKMNLDEC_00167"
                     /translation="MLKSKDSPNKTIRMELPNNRYKERPDIALAVQQIGEIKREKDRI
                     KSKTDDQIAKLLLDLQNEMDPLDLKIQHLVSGIKFYVDHHLEELFPNPEYKTCKLATG
                     TLKLRKVPPSVKTRGTAKFYEKVLTDNNLLEKFNNLVSKLSGVYLRIKLELNKEQILA
                     EPIKAIQKLGIQLNEEKERLYISPNETELEIEAVENVA"
     gene            complement(193047..193196)
                     /locus_tag="IKMNLDEC_00168"
     CDS             complement(193047..193196)
                     /locus_tag="IKMNLDEC_00168"
                     /inference="ab initio prediction:Prodigal:002006"
                     /codon_start=1
                     /transl_table=11
                     /product="hypothetical protein"
                     /protein_id="X:IKMNLDEC_00168"
                     /translation="MIKQKSIKSKIQKNKKKPSVKKIPSVAVLSSSTNAIAVDMTPQK
                     AKPSN"
     gene            complement(193233..193700)
                     /locus_tag="IKMNLDEC_00169"
     CDS             complement(193233..193700)
                     /locus_tag="IKMNLDEC_00169"
                     /inference="ab initio prediction:Prodigal:002006"
                     /codon_start=1
                     /transl_table=11
                     /product="hypothetical protein"
                     /protein_id="X:IKMNLDEC_00169"
                     /translation="MIDLEKIKRYIVNGEVVHKGEFWRRGRKLSQRLEQIVIESKLNL
                     RDIAFKYSAKIEEGTQCGPLYREHLADVIKGIRNTKRYVKAIEESWGLPIETIRSIYR
                     EDKEAEKRMEKLDSNSIQEFAIWYKNILNSKKETYNIIKIANIEDQNVSEIAI"
     gene            complement(193707..193886)
                     /locus_tag="IKMNLDEC_00170"
     CDS             complement(193707..193886)
                     /locus_tag="IKMNLDEC_00170"
                     /inference="ab initio prediction:Prodigal:002006"
                     /codon_start=1
                     /transl_table=11
                     /product="hypothetical protein"
                     /protein_id="X:IKMNLDEC_00170"
                     /translation="MTVNLCVQCNQNESMRQTDLCEECLIQNFKPLISLSDKIRSFHA
                     NNEKSALHEEPKGAA"
     gene            complement(193917..194222)
                     /locus_tag="IKMNLDEC_00171"
     CDS             complement(193917..194222)
                     /locus_tag="IKMNLDEC_00171"
                     /inference="ab initio prediction:Prodigal:002006"
                     /codon_start=1
                     /transl_table=11
                     /product="hypothetical protein"
                     /protein_id="X:IKMNLDEC_00171"
                     /translation="MKQEVLTTIAEKNPILSRDNLDPIVLSDIEEKMIVQIAEYVREQ
                     FTTFDWRWDDHSEMHDKTVTSLFLVKNDILQICGKNQSKTQEFIRILEYILEEEFDE"
     gene            complement(194222..194458)
                     /locus_tag="IKMNLDEC_00172"
     CDS             complement(194222..194458)
                     /locus_tag="IKMNLDEC_00172"
                     /inference="ab initio prediction:Prodigal:002006"
                     /codon_start=1
                     /transl_table=11
                     /product="hypothetical protein"
                     /protein_id="X:IKMNLDEC_00172"
                     /translation="MIIINGDECKDFICITLKMKTLAKFAREAEVNYDYLSKSLNGQH
                     SYTEIREAFKKWNVPYRMGRSTRLHNKRKNRRAA"
     gene            194626..195024
                     /locus_tag="IKMNLDEC_00173"
     CDS             194626..195024
                     /locus_tag="IKMNLDEC_00173"
                     /inference="ab initio prediction:Prodigal:002006"
                     /codon_start=1
                     /transl_table=11
                     /product="hypothetical protein"
                     /protein_id="X:IKMNLDEC_00173"
                     /translation="MYKSDKKFPDRLKKLIEILGLSQAEFARSIDLKPAFISDLINQR
                     AKSFSQESLLKLRAAHNVNPLWLISGEGQMLITELEMKTDLETDHYRSLLRKIKTRPQ
                     IEVLLESLMEVSDSELEALRVVIEKFRKKK"
     gene            complement(195025..195192)
                     /locus_tag="IKMNLDEC_00174"
     CDS             complement(195025..195192)
                     /locus_tag="IKMNLDEC_00174"
                     /inference="ab initio prediction:Prodigal:002006"
                     /codon_start=1
                     /transl_table=11
                     /product="hypothetical protein"
                     /protein_id="X:IKMNLDEC_00174"
                     /translation="METREDLREFLYWKVEGTLKKFEYDFQVSPQPIQILRHTYAQEI
                     VNLVFESLEKK"
     gene            complement(195226..195411)
                     /locus_tag="IKMNLDEC_00175"
     CDS             complement(195226..195411)
                     /locus_tag="IKMNLDEC_00175"
                     /inference="ab initio prediction:Prodigal:002006"
                     /codon_start=1
                     /transl_table=11
                     /product="hypothetical protein"
                     /protein_id="X:IKMNLDEC_00175"
                     /translation="MNGSSSNRVTRKDLQIQSMRHIEIIVIWSHCDFEFKNPNDLGQK
                     KVIFTDLGWILSGVKIY"
     gene            195765..196067
                     /locus_tag="IKMNLDEC_00176"
     CDS             195765..196067
                     /locus_tag="IKMNLDEC_00176"
                     /inference="ab initio prediction:Prodigal:002006"
                     /codon_start=1
                     /transl_table=11
                     /product="hypothetical protein"
                     /protein_id="X:IKMNLDEC_00176"
                     /translation="MSIINGNTKKGSLLKSSQSLGSEKEKPILETTELLPIKDKTQIL
                     KTKEAARYLNLSVRTFNQYVIDHEIPFIQWSPRVRRFMVGDLDKVVLARRTKKQIY"
     gene            196257..196490
                     /locus_tag="IKMNLDEC_00177"
     CDS             196257..196490
                     /locus_tag="IKMNLDEC_00177"
                     /inference="ab initio prediction:Prodigal:002006"
                     /codon_start=1
                     /transl_table=11
                     /product="hypothetical protein"
                     /protein_id="X:IKMNLDEC_00177"
                     /translation="MESSKISQIKLGIKDFLVILGFVISGVIQYNTMYKEHEIRIVKI
                     ETEMASIAEDLAEIKADVKDLIKLTSAKGRRIE"
     gene            196487..196813
                     /locus_tag="IKMNLDEC_00178"
     CDS             196487..196813
                     /locus_tag="IKMNLDEC_00178"
                     /inference="ab initio prediction:Prodigal:002006"
                     /codon_start=1
                     /transl_table=11
                     /product="hypothetical protein"
                     /protein_id="X:IKMNLDEC_00178"
                     /translation="MKFLLKDDRTGKSSDTTLRTWIVFFLVVSYLIVLSILSVFSPDS
                     LRPLQMDIIQWLIVFYGAVGSLYLGKRINENLNSKKRILGEFLDRFQDPKRSDATVQD
                     VESRQL"
     gene            196867..197436
                     /locus_tag="IKMNLDEC_00179"
     CDS             196867..197436
                     /locus_tag="IKMNLDEC_00179"
                     /inference="ab initio prediction:Prodigal:002006"
                     /codon_start=1
                     /transl_table=11
                     /product="hypothetical protein"
                     /protein_id="X:IKMNLDEC_00179"
                     /translation="MISYISHPIAPWNPQRKDPITPRLFLKDYQQCMGNIFQDFIIYI
                     GLIYRIPDFIHLTTYNYYALFEDWAIKNKKNVYDSGDHSEYFNILMNSNNIPFKIVKK
                     KGDKEELCSYFENGNFPCGLGTYLTKKGHIIRGIGIVINDEGKKFLKVSDPYGVGPSY
                     LDPYGYMIQYELDVLFDLGVPTALYLENF"
     gene            198560..199174
                     /locus_tag="IKMNLDEC_00180"
     CDS             198560..199174
                     /locus_tag="IKMNLDEC_00180"
                     /inference="ab initio prediction:Prodigal:002006"
                     /codon_start=1
                     /transl_table=11
                     /product="hypothetical protein"
                     /protein_id="X:IKMNLDEC_00180"
                     /translation="MRISHLDYLKSLILSIKTLPESPSADPISLFSENKIFQSAPNAS
                     DYPNLFPFCIIFQSPLVSVPDGRRFQRLDSEFVNGIKNIRFLKRHYIQEFKYTIDFWM
                     QDSLKDIPSSGHLNSGALGIFDQILIFLSNQRKFITLHGVTVEVKPGSFSIIANPSEN
                     LGFYKLTTEIFFNDGLFETESVPTLAQGTFQIEEPTEIGTSGEQ"
     gene            199171..199407
                     /locus_tag="IKMNLDEC_00181"
     CDS             199171..199407
                     /locus_tag="IKMNLDEC_00181"
                     /inference="ab initio prediction:Prodigal:002006"
                     /codon_start=1
                     /transl_table=11
                     /product="hypothetical protein"
                     /protein_id="X:IKMNLDEC_00181"
                     /translation="MKVVEFIKKYEITPVLAAGFLDHLRRVPEEDVKEEILRNVYQEF
                     SGINLDKIKNSTWEQVAVHIEEKIFTKANVRESN"
     gene            199484..200971
                     /locus_tag="IKMNLDEC_00182"
     CDS             199484..200971
                     /locus_tag="IKMNLDEC_00182"
                     /inference="ab initio prediction:Prodigal:002006"
                     /codon_start=1
                     /transl_table=11
                     /product="hypothetical protein"
                     /protein_id="X:IKMNLDEC_00182"
                     /translation="MSTGNVTTYHQDGGINFNDVKPDHVGSKVGTAETGDANRVYVIN
                     NTPQAKDVFGRGELVDALEQFFEEFDESKGQKPVPVLCVRPFNDLAGSVGTPTKVGGG
                     EAALPTTSGIPTGSRVVVLKITKAGACGIAEYRKSVDAGANFSTPLIIPSSGSAISLD
                     VGVSTTFTNASTPANTFQLGDTFTFIITGPSASNASRLAAIEVLKREYGSYWIHVLGP
                     ASRAFAMSCNVILEEMETEHHLPSFMILEARSKNESETIPQYFQYIQDEFEPFVSPKG
                     RVMIAVGEARYIKGGVNASGGYSAVKSAGDSIGAWRNFATMATAKIAATPVNVSIGYV
                     KDMRSLTFSEIRYWDEGYRNYMDLLHDMGLMVLKQYDDYDGIFIARDKIKAGSDSDFK
                     ELPERRRADKMHRILYRESLQFLNMDTEVDSGSGGLDYLKAYIDSKISAEMESPGRKE
                     ISGHEIVLDPNKTFNTDRILKAKCKMYVSNRTKAIEWETSFATPK"
     gene            200981..201415
                     /locus_tag="IKMNLDEC_00183"
     CDS             200981..201415
                     /locus_tag="IKMNLDEC_00183"
                     /inference="ab initio prediction:Prodigal:002006"
                     /codon_start=1
                     /transl_table=11
                     /product="hypothetical protein"
                     /protein_id="X:IKMNLDEC_00183"
                     /translation="MALEVVKENYSFTNLELKLFGYDMVSFSGFKFDHAVEIELTYGK
                     SGEIVGYTTKNYKRSISAEIYFEELDRLTLLAAPYGGLIEKLPPAPLTAVLKAEGRPD
                     FKYLAPAAKITKYVADFKSGNSGAVAVPLEIALLSIPIISFA"
     gene            201461..201871
                     /locus_tag="IKMNLDEC_00184"
     CDS             201461..201871
                     /locus_tag="IKMNLDEC_00184"
                     /inference="ab initio prediction:Prodigal:002006"
                     /codon_start=1
                     /transl_table=11
                     /product="hypothetical protein"
                     /protein_id="X:IKMNLDEC_00184"
                     /translation="MNPLISSIPALKEAFEKLPQPYQNIDDDFIARNKDVIDMIKSHF
                     ADKGGLHVLDAGEGRKIICRVPNKTQVDETLEKARKEKQTDVAQRLTGQCCLYPSFEV
                     VNGWAQDSPGIFIPISNKLIELTATTQEVTAKKL"
     gene            201925..202080
                     /locus_tag="IKMNLDEC_00185"
     CDS             201925..202080
                     /locus_tag="IKMNLDEC_00185"
                     /inference="ab initio prediction:Prodigal:002006"
                     /codon_start=1
                     /transl_table=11
                     /product="hypothetical protein"
                     /protein_id="X:IKMNLDEC_00185"
                     /translation="MYYFPGRKIEYPKDGDERENYEAQLVAELEFVQQIEINTLTRAI
                     VKAFNGD"
     gene            202100..204256
                     /locus_tag="IKMNLDEC_00186"
     CDS             202100..204256
                     /locus_tag="IKMNLDEC_00186"
                     /inference="ab initio prediction:Prodigal:002006"
                     /codon_start=1
                     /transl_table=11
                     /product="hypothetical protein"
                     /protein_id="X:IKMNLDEC_00186"
                     /translation="MADTNTNELKIVFTIADLASSKINEINGKWDNMKQLIGENKKYS
                     EQFKQSIQEVDSSFMNMKKGFAILDLGLSLAKTCKELYDARTESSKLEKNLKILGLSA
                     KEVGDVSKSAFKLSDETGISVETILSSVNKIKSSFKNLNTADLNVLVGTVANAVLATD
                     GNFSDLTERLISSGKQIKNFNGDVKQLDFCNITDFQLSSEKMNMFSFQLNRVSEVWKN
                     FKILLGEGIENSGLVKFGIIESVLKNIFRTLADGIGKVNAFLGESPKLAEFAGTFLML
                     GGGVLIAAGSLMVLKSAALGLFAALKVAAMSNPIGLAVVGIVTALALIITYWDDIKTT
                     AVETWNWIVNTWSNLSGFGKLLVVWLMPIVGIPLMIYENWDKIKNIFLLVGTGITKGF
                     SNISPYIQPIINAPSWIVSAWNSLTNFFGKIVNSIFRIFANLPSGIQEILVLAMVNPI
                     FGLYSLIWQALSNVIGNIRNRMKDSGKSLFTAFSEGILDSVADLKSTIYNVMQVIDRY
                     LPHSNALEGPLSKLTHSGSAFVDTFILGMKQKNNTLVGFLGEMSNGFKSGLNLIQQSG
                     TKTVTTFSEGISSGKSVVYNKVMDVLEKTRRLFPNSDAKEGPFSTLTKSGKATFAEFS
                     AGLESEIPKINPILQRFNQVLTNDSKGIIKRTLESKESSESISGKSNVVSNTNIGSVI
                     GQLVIGNKITDKKKISEMITDAIFQELDRFEEMELI"
     gene            204253..204798
                     /locus_tag="IKMNLDEC_00187"
     CDS             204253..204798
                     /locus_tag="IKMNLDEC_00187"
                     /inference="ab initio prediction:Prodigal:002006"
                     /codon_start=1
                     /transl_table=11
                     /product="hypothetical protein"
                     /protein_id="X:IKMNLDEC_00187"
                     /translation="MIGGITPPALPAGYLPLEAITGDIDRLKVSWSGNRYEFPSGTKI
                     KAHREKEIVMTPIPGGKNGTVKELTGYKDWTITVEFTLLASIYGAGSFSAPSNPLIKT
                     MRQKMRELRDLWEQEETLWLSHAMLRALGITNVVCQKFELLNAPIQYEQGIIITFLSD
                     DEYDLDLASIEAKNGVVESSL"
     gene            204795..205166
                     /locus_tag="IKMNLDEC_00188"
     CDS             204795..205166
                     /locus_tag="IKMNLDEC_00188"
                     /inference="ab initio prediction:Prodigal:002006"
                     /codon_start=1
                     /transl_table=11
                     /product="hypothetical protein"
                     /protein_id="X:IKMNLDEC_00188"
                     /translation="MSQFYVLKNNDTLQRLSARYYGKWEIWRLILDNNPQIEDWNNLR
                     AGVLIEIPEPLAEDRLHTIADGETYESISFLYYGTEHFSGKIRENNSNIQPYENIGST
                     LFIEALVSKAELQNAKRRMNL"
     gene            205166..206197
                     /locus_tag="IKMNLDEC_00189"
     CDS             205166..206197
                     /locus_tag="IKMNLDEC_00189"
                     /inference="ab initio prediction:Prodigal:002006"
                     /codon_start=1
                     /transl_table=11
                     /product="hypothetical protein"
                     /protein_id="X:IKMNLDEC_00189"
                     /translation="MFVLNQELEISNIKFPAITEAVLESSREIPTDILTIKLPKYKNL
                     KKDSIVKFSKVTWKAGYFQYGLLSEFNGYILEISPKVPLELKCVDPFFFCQRKMMTQD
                     YHQKPLMVFLNDCIHPQIKSDISIIVRDSDIKQTVDIRCAKKSARYALYELKKTHGVD
                     VFFHDWKLVVQKAYKHTDLSFSSKKNKTQNSNESQETFPIFRFGKNIIQDELTPLESK
                     PFKIIVRGENPKTGQTYRGAYGTGETCYYEIDGLDSQGAEKRAKEIFNEKCGSGFKGK
                     FVSFGFPSITHSQIIEVQDPDDLSRSAKAFVDKVIKKFNKDGYRQEIFPGFYYEPPKT
                     GSSKSNGKK"
     gene            206209..206781
                     /locus_tag="IKMNLDEC_00190"
     CDS             206209..206781
                     /locus_tag="IKMNLDEC_00190"
                     /inference="ab initio prediction:Prodigal:002006"
                     /codon_start=1
                     /transl_table=11
                     /product="hypothetical protein"
                     /protein_id="X:IKMNLDEC_00190"
                     /translation="MADKTIIQAIVQAWKIGFPIFFPKLGIVDSVDSEKKLLIVKVAE
                     DFIHDVIWTEPVVPMQGSKCLLIARDNIEKRYTAFGFEKIDSIKTKIADKVEIEVNES
                     KTFLNYNNIIKLTIDDEGFLLDLGGKPFKIRGNIEQDGDFKTTGKIEAEKEVTAFAQS
                     SNSVSLSTHLTDYVDTPVGPSVSNKPKAGT"
     gene            206781..207143
                     /locus_tag="IKMNLDEC_00191"
     CDS             206781..207143
                     /locus_tag="IKMNLDEC_00191"
                     /inference="ab initio prediction:Prodigal:002006"
                     /codon_start=1
                     /transl_table=11
                     /product="hypothetical protein"
                     /protein_id="X:IKMNLDEC_00191"
                     /translation="MIDFANDSVQFGDLTLDPSDNDLLSDSNSVRIVLSEIREMFEMT
                     VADDIDYPEIYSRQRIAQNSTEYDELSERIQDAERILKFHPIINPQSINIILDEERRL
                     VVDFRLKTGESVKGILMN"
     gene            207367..208497
                     /locus_tag="IKMNLDEC_00192"
     CDS             207367..208497
                     /locus_tag="IKMNLDEC_00192"
                     /inference="ab initio prediction:Prodigal:002006"
                     /codon_start=1
                     /transl_table=11
                     /product="hypothetical protein"
                     /protein_id="X:IKMNLDEC_00192"
                     /translation="MNLNITKEQVLNEHLQSVKASGVFKNHTFSPTSKTFSILRAVSN
                     AIFLFIDDNLVSIQKAIHPHTAEDDALHEHLIRRGMQWKPSLPAIIKVRIGSSVPSII
                     NREIPQSLIVTTSGNEDQRVKFFLQESLILPAGTAADAQGKYTVEALAQCTVDGPIGN
                     VVSRSINLIENPPDGIDYVSNIEINPIQQGQYRETRTSVRARLRNAEGVSSKWTPTWY
                     VGEAETFAFVKRAIFKSSKNLKMDGEVKILVQGTVASLTDSQLTQIINYFNSEENDPG
                     GVAHVLVENISETIINKTVTVKFSSSDTIPSQVVLDQIKDEYFLSLEEGQDFVDAQLK
                     ALYQALPNCIDVEFNPLGNIDVPAGSLANAGPAFQVIGVVYV"
     gene            208490..209155
                     /locus_tag="IKMNLDEC_00193"
     CDS             208490..209155
                     /locus_tag="IKMNLDEC_00193"
                     /inference="ab initio prediction:Prodigal:002006"
                     /codon_start=1
                     /transl_table=11
                     /product="hypothetical protein"
                     /protein_id="X:IKMNLDEC_00193"
                     /translation="MSDKFTFNFDSTVWKNQRSLIRKLGVDSLWYKVLKSILSILNER
                     AVRLSWLYRQMWLETSDGFGLILWGTRYKIEKLPGETDDLYRNRLLLAKLFKMSIASV
                     SSKRQVIQFSTGLDPEEIRYSKIYESEEAKNCFTMGGILDQRMMSRKYVLFRYRFFFP
                     KLSDSFNRSALVQSIENVNIGGNVCELWENQGEFDPFVMGGNLTGQFHSRRAEKIREY
                     SVY"
     gene            209221..209943
                     /locus_tag="IKMNLDEC_00194"
     CDS             209221..209943
                     /locus_tag="IKMNLDEC_00194"
                     /inference="ab initio prediction:Prodigal:002006"
                     /codon_start=1
                     /transl_table=11
                     /product="hypothetical protein"
                     /protein_id="X:IKMNLDEC_00194"
                     /translation="MEKIYVYSSESLEEYPYSNLSSIELEVELFNRDKSEEKKKKIHQ
                     GIAFPPEGFKFECGALKELSLSEKADRGLTSVPENMKIEEETLVPKTELELLQCGFLT
                     ISAYKEKKIQKIKTKFDEAMDQILSKYPKTEPLSWPILAPQAKRWIYASAEEKESLKS
                     EFISLISESKSQNDEDITELASSIFIKSNAYESFSGVCKKLKREMILQIENNTKTNVN
                     VLYNELEAIVIDFPSFEGDNHG"
     gene            209936..211468
                     /locus_tag="IKMNLDEC_00195"
     CDS             209936..211468
                     /locus_tag="IKMNLDEC_00195"
                     /inference="ab initio prediction:Prodigal:002006"
                     /codon_start=1
                     /transl_table=11
                     /product="hypothetical protein"
                     /protein_id="X:IKMNLDEC_00195"
                     /translation="MDKLSGIEFPGVGKRVFPEDWKKEQESKSQEIINRDLDLLGFGI
                     QNGGTIVIGSGPNRVDLIDTLIAYDEEGKRIQVTPIAGIPVPNNVTCTLVVRHKFLET
                     QYDSPSNLPSDGTNLWRDNSFEILTRQGLLVTGDVPLRLISSNASGVVSLGTDLRTWR
                     GIFTNNIKDGQITEEKQASSVKTGLITDLHAELIGAINPDVNHPLKLVQGINQAYLYS
                     KNFIDVTFKQERKFLGEMFWMDDLKSPSIDFPAFCLASPDQLISVSGTGGMPDLVSYW
                     LNKPLRYDPLGNNITDFDTISYTISSNVLTVTFPTTTACQKIIDALGEDYQVQGSFTN
                     WMTGTILQTIGGIPANSTLAITAFSSASRTISFSCTATNSSGSLSGVKIRFYKHRLPD
                     ITPGTTITNQVRHFTVQGRGFVSVMDSDSDWIGGLRRRDRFQGHYHEFYGMIGSYSGS
                     STAHFGSASANTYLFQGGGTSGQPVRTPNTDGTNGPPRAGKTTDARGISGFPYIFVRR
                     VL"
     gene            212390..213946
                     /locus_tag="IKMNLDEC_00196"
     CDS             212390..213946
                     /locus_tag="IKMNLDEC_00196"
                     /inference="ab initio prediction:Prodigal:002006"
                     /codon_start=1
                     /transl_table=11
                     /product="hypothetical protein"
                     /protein_id="X:IKMNLDEC_00196"
                     /translation="MDKLSGIEFPSVGKRVFPEDWKKEQESKSQEIINRDLDAFGPGI
                     DSGGNIVVGSLANRIDLTDTLIAYDEYGRRIEIPPTIGIVIPNNAACTIVVRHKFQET
                     EYNNPLNVPEDGPIIWRDNSFEIIARQGVLVAGDVALRTVSTNTSGIVTLGNDLRIFR
                     GIKGIRIKNNEVTEEKQAGSVKTGILTDLHTDIVTAINPDTNNPLKFVKAINQVYLFL
                     KNFIDVTFKQERKFLGEMFWMDDLKSPSSDFPAFCLSSPDQLINSTGNGGMPDLVSYW
                     LNQSLRYEPLGTNITDFDAISYTIASNVLTVTFPNTTACQKIIDALGEDNLIHGSFTN
                     WMTGTILQAIGGIPANSTLAISALSASNRTISFTCTAANSSGSLSGVKVRFYKHRLPD
                     AVQGTTITNQVRHFTVQGRGFVSVMDFEGEWIGGLRRRDRFQGHRHGASTSISFDIPQ
                     GATGGLGSLVAAGYYSDGTPRGLLLNGYPSTTVTGPTTDSPSGSHRIGKTTDARGISG
                     FPYIFAKRVL"
     gene            214999..216528
                     /locus_tag="IKMNLDEC_00197"
     CDS             214999..216528
                     /locus_tag="IKMNLDEC_00197"
                     /inference="ab initio prediction:Prodigal:002006"
                     /codon_start=1
                     /transl_table=11
                     /product="hypothetical protein"
                     /protein_id="X:IKMNLDEC_00197"
                     /translation="MLAILISAILSLYIFISFGILAEKILKVKFQFTDRVLVGLSVTN
                     TLVSLVSLFLPITILVLFIFLSFCFVFLYFERKNLKLLTFGLIHKNIIVIITFPFLLS
                     ALVFSLNPPFAYDSGLYHIQSIKWIQEYSVVPGLANLHGRFGFNPNIFTIFALTSLKE
                     IFKQEIFSVNFVIYSILVLHSINRIYKILKQEGFTNSFLLHSIVLFLILEQFMSLSSP
                     TPDLISIVLPLYILTNLPKNENGIHSKLNLENYFSSIILSVYTISVKLATIPLCILIL
                     LLIIRYKFDGKKLLIVISIIFLILLPWLIRNVILSGYLIYPFSAIDIFNFDWKVPLNA
                     VVSEKLSITGWARNPGEGYKEAAQMKFWEWFPIWWNTISKLNRLFIVISFLSPIFIFI
                     YSLFKKIKIDFQTFAILFTSWIGVIFWILLAPDIRFGKAFLGVSAISPLLYFNFKINF
                     FPIKISKTSKQIILVFIFIIVSVFLINRRTYNRCKNFIRENSAFFVRPKKNRNSTKSR
                     I"
     gene            216539..216679
                     /locus_tag="IKMNLDEC_00198"
     CDS             216539..216679
                     /locus_tag="IKMNLDEC_00198"
                     /inference="ab initio prediction:Prodigal:002006"
                     /codon_start=1
                     /transl_table=11
                     /product="hypothetical protein"
                     /protein_id="X:IKMNLDEC_00198"
                     /translation="MNDLEVFIPAEGDRCYDYEIPCMPYKNYSLILRGKTLQSGFKYI
                     QN"
     gene            216743..216904
                     /locus_tag="IKMNLDEC_00199"
     CDS             216743..216904
                     /locus_tag="IKMNLDEC_00199"
                     /inference="ab initio prediction:Prodigal:002006"
                     /codon_start=1
                     /transl_table=11
                     /product="hypothetical protein"
                     /protein_id="X:IKMNLDEC_00199"
                     /translation="MGPRVIGQNPSSANRERDLSLGIFCWVTFRTQDVELPQLDLSDK
                     VENSVSYFY"
     gene            complement(217026..217613)
                     /gene="pal_2"
                     /locus_tag="IKMNLDEC_00200"
     CDS             complement(217026..217613)
                     /gene="pal_2"
                     /locus_tag="IKMNLDEC_00200"
                     /inference="ab initio prediction:Prodigal:002006"
                     /inference="protein motif:HAMAP:MF_02204"
                     /codon_start=1
                     /transl_table=11
                     /product="Peptidoglycan-associated lipoprotein"
                     /protein_id="X:IKMNLDEC_00200"
                     /translation="MVKKILNLILLGAIAFSFTLCSSAEKKEESAAPEPSTQEQSAAA
                     NRNVDVNSPEAIADSLNEKLKDFRYPDGLTRPGFSYKKADVTPGDFSEWSKTNAPVIK
                     EGLGKLPDSYALEITGHTDAIGPEQAEGAKKGNIFYSELRANAVKQALIKQGIPANRI
                     VTKGAGSSEPVSGLDAKDAKNRRVTFRFATSAPQQ"
     gene            217749..218687
                     /gene="rluD"
                     /locus_tag="IKMNLDEC_00201"
     CDS             217749..218687
                     /gene="rluD"
                     /locus_tag="IKMNLDEC_00201"
                     /EC_number="5.4.99.23"
                     /inference="ab initio prediction:Prodigal:002006"
                     /inference="similar to AA sequence:UniProtKB:P33643"
                     /codon_start=1
                     /transl_table=11
                     /product="Ribosomal large subunit pseudouridine synthase
                     D"
                     /protein_id="X:IKMNLDEC_00201"
                     /db_xref="COG:COG0564"
                     /translation="MNLELKADVSEEFSGNRLDRFLKYSLGDEISRATIQKWIEAGYV
                     QGQDGKILDKSSWKVKTGEKYLLSIPPKPPLNLEPIPMELPVILERENFLIIHKPSGI
                     ASHSGPGDRSPSLVNGLIYHFKELSKMGGEARPGIVHRLDKPTEGLILIAKNDRAHGK
                     LSELFRKREIEKKYYAWVQGHPPEESGTIDLPIARHPVERLKMTVSPKGRRSITHYKV
                     LKYINSRSGRKFSFIEVGLETGRTHQIRVHFQNQRCPVVGDLLYSRAGSQFESYGLQL
                     LSYFLKFKDPFTNEKIEAILPLSERFLRFEKNAPLL"
     gene            complement(218656..219498)
                     /gene="yafV"
                     /locus_tag="IKMNLDEC_00202"
     CDS             complement(218656..219498)
                     /gene="yafV"
                     /locus_tag="IKMNLDEC_00202"
                     /EC_number="3.5.1.3"
                     /inference="ab initio prediction:Prodigal:002006"
                     /inference="similar to AA sequence:UniProtKB:P0DP65"
                     /codon_start=1
                     /transl_table=11
                     /product="Omega-amidase YafV"
                     /protein_id="X:IKMNLDEC_00202"
                     /translation="MNPNELNVALIQCDLSWENQKANYEHVRNLIHSTLEKNSNKKPD
                     LILLPETFATGFTMRSERIAEADEGPTETFLQEIANFTRATICAGWIRKNQNGKPFNT
                     VSVVNPNGIIILRYSKIYPFTFGGENRHYSAGSEILSYNLNGFRITPFICYDIRFPEI
                     FRKVAGETDIFTIHANWPVPRIHHWELILKTRAIENQAYVFGVNRIGVAGYNQSISHN
                     GHSLAVAPNGDFVDAGEGNETILFYKAHKNSISDYRKDFPVLLDRKDPNLIGIKVTEH
                     SSQI"
     gene            complement(219581..220333)
                     /locus_tag="IKMNLDEC_00203"
     CDS             complement(219581..220333)
                     /locus_tag="IKMNLDEC_00203"
                     /inference="ab initio prediction:Prodigal:002006"
                     /codon_start=1
                     /transl_table=11
                     /product="hypothetical protein"
                     /protein_id="X:IKMNLDEC_00203"
                     /translation="MKAPNGDLAIVTGSSKGIGKAISEFLVSEGYRVIGISRTEPNSY
                     LLKDSSLYRHIYMDLSNTKEIEFKLSNIFKEECTLKILVNNAGMGNFSPHEEISFDTL
                     EKMLLVNFVSPILITKLFLRDLKKNEGWIFQIHSIAALKESIRGAAYAGSKAGLRHFG
                     LNLFEEIRKSGVKLVNINPDITKTEFYDHLDFEMDSDPTSYLNVSEILNVFKFSLSNP
                     ENVGFTEITIRPKFHRISKKPFVRKNENDLKD"
     gene            complement(220330..221367)
                     /locus_tag="IKMNLDEC_00204"
     CDS             complement(220330..221367)
                     /locus_tag="IKMNLDEC_00204"
                     /inference="ab initio prediction:Prodigal:002006"
                     /codon_start=1
                     /transl_table=11
                     /product="hypothetical protein"
                     /protein_id="X:IKMNLDEC_00204"
                     /translation="MRSSNFISPKRFSHIYVEESAKDHPKTLEILSKFPKSYTIPINS
                     YKEVFNPSAQNFQAQKRSPKLILAKRKEQFLYSGSGVAPDFGYRFFYYNALVLNCLYN
                     CSYCYLQGMYPSANIVIFVNNEDFILETKEQLTFSKPLYLCISYDTDLLALENTLGYC
                     KEWILFASSYPDLIIEIRTKSANFKSIADLKPVSNVILAWTLSPDSVIQEHEPLTPRL
                     SSRLKNIKEALSSGWQVRLCIDPILNVPDWKSVYLEFIHKIFEEIPGEKLREISLGVF
                     RMNLDYFKNSKKRRPDSYLFYLPMNTDSGMKSYPEDLEKEMFAVVEKELELFVSKEKI
                     HRLFANEIGFK"
     gene            complement(221339..222214)
                     /locus_tag="IKMNLDEC_00205"
     CDS             complement(221339..222214)
                     /locus_tag="IKMNLDEC_00205"
                     /inference="ab initio prediction:Prodigal:002006"
                     /codon_start=1
                     /transl_table=11
                     /product="hypothetical protein"
                     /protein_id="X:IKMNLDEC_00205"
                     /translation="MIFISVALFAEAKPLIENLGLNILRNKTVFPIYQNENHALVISG
                     TGKIYSAMSVVFLLNEFKDQISDSSWILNFGVCGARKDISEIGKSFLIHKITDEGSFK
                     NVYPDILFHSPIPESALRTFDKPIFDDVVSELPNTLVDMEAFGFFTASRKFFSSDKIR
                     VVKIVSDNLNKLEYSKIKNISEMISFRIQNSLSDILSILSIPVFQKNNIQLLAEETST
                     LLQICEVLRLSETERIQLKDWMIGYKMRTGNSPDLGLSILKNSNGFLKPGQTKVETRE
                     LGKKGLYALKQFYQS"
     gene            222291..222605
                     /locus_tag="IKMNLDEC_00206"
     CDS             222291..222605
                     /locus_tag="IKMNLDEC_00206"
                     /inference="ab initio prediction:Prodigal:002006"
                     /codon_start=1
                     /transl_table=11
                     /product="hypothetical protein"
                     /protein_id="X:IKMNLDEC_00206"
                     /translation="MNLIEKVKEEFWPKLKTVVSKIPFTEDLIALYYSMMDPETPFRT
                     KLIIAGALIYFISPLDAIPDFIPGAGFLDDAGVIAAVLASVQSAIREEHRIKAREFLE
                     KK"
     gene            222602..223417
                     /gene="suhB_1"
                     /locus_tag="IKMNLDEC_00207"
     CDS             222602..223417
                     /gene="suhB_1"
                     /locus_tag="IKMNLDEC_00207"
                     /EC_number="3.1.3.11"
                     /inference="ab initio prediction:Prodigal:002006"
                     /inference="similar to AA sequence:UniProtKB:O67791"
                     /codon_start=1
                     /transl_table=11
                     /product="Fructose-1,
                     6-bisphosphatase/inositol-1-monophosphatase"
                     /protein_id="X:IKMNLDEC_00207"
                     /db_xref="COG:COG0483"
                     /translation="MSLDNEIKIRYEHFLNFVPEVMKFLAATQEENDLGIVYKGEIDL
                     VTKADKGSEERIINEIERAFPSDSILGEEGTNKKGSSIFKWIIDPLDGTINYSHRLPL
                     YCTCIGLENQENQEVVMGIIPLPAMNEIYHARKGQGAFKNQKQISVSKTKELKQSLLC
                     TGFPYDREKRIDRLMFYYKNFLLKTRGVRRTGAAGLDLCWVAEGRFDAFWEEDLKPWD
                     MAAGAIILAEAGGEMSTYDGNTFTPYIPNVIASNKLLHQKMIERMGDYLHDVT"
     gene            complement(223725..225059)
                     /locus_tag="IKMNLDEC_00208"
     CDS             complement(223725..225059)
                     /locus_tag="IKMNLDEC_00208"
                     /inference="ab initio prediction:Prodigal:002006"
                     /codon_start=1
                     /transl_table=11
                     /product="hypothetical protein"
                     /protein_id="X:IKMNLDEC_00208"
                     /translation="MKSSLKKIAVVCPIFSDKVSGGSEKLIFQFVELLASDFEITVLT
                     TRSLDYISWKNSIPIQSKDLFQDGSNPSKQIHFEKRSSSLGGSYKILQFTVEKQRNID
                     RFNRLSKKILEKPSLQNKENVNYWLQEQGPYVPELIQFIEFRKSEYDIFFFVSYLYYP
                     LVFGLPLVEEKSIVIPTFHDEAPAYLPIYKEVLTDRSSYSFNTPEELEVFRNILGFKP
                     TIYSITGMNLNFDRWSNFKENSNFLENSETVHSSIKSKSPNSSENSPFLLYVGRVDQG
                     KGFLEMVEWFLEWKTKSYFLHTLKIAGKIVSKIPKKILENPNVEFLGFVEENTKLNLI
                     ENCSCLINSSPLESFSIVLMEVWLKEKPVLVNARSDVLKGHCLRSNGGLFYSDRKSFF
                     AALNFILDHPIESIEMGKNGKKYVEQNFNPKIVKDKLLRLIEKTIQKKYSGS"
     gene            complement(225043..226092)
                     /locus_tag="IKMNLDEC_00209"
     CDS             complement(225043..226092)
                     /locus_tag="IKMNLDEC_00209"
                     /inference="ab initio prediction:Prodigal:002006"
                     /codon_start=1
                     /transl_table=11
                     /product="hypothetical protein"
                     /protein_id="X:IKMNLDEC_00209"
                     /translation="MKEIHQFSAGFNPGDAISNQMLEIRNHLKNFEYKGDIFSENIGA
                     SKLTFVKKYKTYNKSSKDILFYHHSIHSNVLDFLRSFRSPRVLIYHNVTPHHFFESYD
                     LKMSYLLKKGREELKKMNEKFDFVFAVSKFNQMELEELGFQNVEILPITYQLSERFPK
                     IEKSKSKIKKIIFVGRITPNKKQDDLIRLAFAYKSIISDQFQFYLAGFSSKELYLYRE
                     ELERMLDFYDLRKNVLITGFLSDLELNSLYQEADAFVSMSEHEGFCVPLIEAMIYRIP
                     ILAFSGGAVSETLSGAGVLFKEKNFPNLAILLNKILTDVSFQNQILTGQDLRLNEFKK
                     TDYKSVLRKALEIIS"
     gene            complement(226089..227147)
                     /locus_tag="IKMNLDEC_00210"
     CDS             complement(226089..227147)
                     /locus_tag="IKMNLDEC_00210"
                     /inference="ab initio prediction:Prodigal:002006"
                     /codon_start=1
                     /transl_table=11
                     /product="hypothetical protein"
                     /protein_id="X:IKMNLDEC_00210"
                     /translation="MKVYQHVTEFKDGDGIGNDIKGIRNVFEKIGVSSSIICLKNFSK
                     EPFPIEVHPTTLRFSPNDIHILNYGGCGYPLDWFRNLPGKKIVRYQSFTPAIYFKNFL
                     SPEIYNTLQLEEKRSLLELYSLKNETDLFLPSSEFNVNFLRSLQITNTFVLPIVKKYP
                     IRETIIKDKKEFTIGFIGRISPNKKIEDLLTLLESILKIRQNVQLLICGNVSSIFKEY
                     YNFLKKNILFKRLMENVQIRLGSSDTEINSFLNSMDLYVCMSEHEGFNIPVLDAFGAG
                     IPVISYCAGATPETMKTGGIIFKDKSSSSINLLAFLIDNLLEKKSLRQQISDKEQEIA
                     QEYNFFPFESFFREKILA"
     gene            complement(227144..228148)
                     /locus_tag="IKMNLDEC_00211"
     CDS             complement(227144..228148)
                     /locus_tag="IKMNLDEC_00211"
                     /inference="ab initio prediction:Prodigal:002006"
                     /codon_start=1
                     /transl_table=11
                     /product="hypothetical protein"
                     /protein_id="X:IKMNLDEC_00211"
                     /translation="MEDKFQELFEIRDSRINVREIMEEIESKLKKNPSTKEDIEKLTH
                     WKFSPPSPEGYRDFDPSEIAHLFEKGISPPKFTNPKLRFVKGPLKWLLIRFAEFYSFL
                     DKKLSENRTRAFYSVLHELILIRSENQNLKRKMESFYSEFLEWNQAIGKEVRPEFLWA
                     NENLYSEDSTQESENFLLESVDPSEKVLVLSPGWGKMLKQLLKLGAKFDSISWNKSCA
                     EFIKNSITTNIQLEEPGEIPKSCSEYSKIIISENLSIHPHWLIEKALKTLSLKVSPGT
                     EIRFRFSNENSNYPSPFLPLRLTRVQEPLIRDYLKQLGFRNIIEKKSEDGFTVLSFRK
                     "
     gene            228234..229199
                     /gene="rmd_1"
                     /locus_tag="IKMNLDEC_00212"
     CDS             228234..229199
                     /gene="rmd_1"
                     /locus_tag="IKMNLDEC_00212"
                     /EC_number="1.1.1.281"
                     /inference="ab initio prediction:Prodigal:002006"
                     /inference="similar to AA sequence:UniProtKB:Q9HTB6"
                     /codon_start=1
                     /transl_table=11
                     /product="GDP-6-deoxy-D-mannose reductase"
                     /protein_id="X:IKMNLDEC_00212"
                     /db_xref="COG:COG1089"
                     /translation="MKCLITGAGGFVGSYLLKELKRSYTDFLGIGIQSGPNITEDLEL
                     PKSYRSVVCDIRNLNQVCSIIHEFSPDVIFHLAAQPFVPKAVEDPGETLEINIHGTLN
                     LLESLRSLKKKVRFVYISSSDVYGNVPESYLPVTESVVPAPLNPYSSSKYCAEIYCLQ
                     YHRWIQDLEIVIARPFNHTGPKQGLNFVIPNFCSQVLKALKRPESERKILVGDLSSSR
                     DFLDVRDVVCAYRILAERGKPGEIYNICSGKEVIIRDVLDGIISTSGQKIPVEVDSTR
                     FRPAEMKRLFGDNQKLRQLGWEPRFELLDTIQDIYNSIEHSSLIY"
     gene            complement(230205..231074)
                     /gene="ctaB"
                     /locus_tag="IKMNLDEC_00213"
     CDS             complement(230205..231074)
                     /gene="ctaB"
                     /locus_tag="IKMNLDEC_00213"
                     /EC_number="2.5.1.141"
                     /inference="ab initio prediction:Prodigal:002006"
                     /inference="similar to AA sequence:UniProtKB:Q3J5F9"
                     /codon_start=1
                     /transl_table=11
                     /product="Protoheme IX farnesyltransferase"
                     /protein_id="X:IKMNLDEC_00213"
                     /db_xref="COG:COG0109"
                     /translation="MASSTFFSDWNQMLKPRVTSLVLATIIPGLYLASEQSPSGFLIA
                     ITLFGTFLMSSASFIFNQVIEKDRDAKMKRTSNRPIPSGRISVVQATLVGIAMMGSSF
                     YVLAVYVNLLTALCAFAALISYVFLYTIFLKPRTTQNIVIGGVAGCVGPLIGYAAIGN
                     SLPVQAWSLFMMIFLWTPAHFWALAIFLKEEYSDADFPMLPVVKGIHQTTKSIFFYTI
                     LYSIACVSFYFLESSMGFLYLIVSLIVCIWMGILSYQLIQNPEPQSARKFFFFSILHL
                     FIINITIVVDHLI"
     gene            complement(231090..232037)
                     /gene="ctaA"
                     /locus_tag="IKMNLDEC_00214"
     CDS             complement(231090..232037)
                     /gene="ctaA"
                     /locus_tag="IKMNLDEC_00214"
                     /EC_number="1.3.-.-"
                     /inference="ab initio prediction:Prodigal:002006"
                     /inference="protein motif:HAMAP:MF_01664"
                     /codon_start=1
                     /transl_table=11
                     /product="Heme A synthase"
                     /protein_id="X:IKMNLDEC_00214"
                     /translation="MNSNSDISSKFSLFYKVSLFLSVLIFLNLLYGPLVRATGSGLAC
                     PDWPFCFGKIFPTFDFQIFMEVSHRYYSAFLGLILLCLTIWTFADKILRKEFGIYLGI
                     AILLLISQINLGRLTVTLKLDPTSVNLHLLNAIAFFLVILTVSINSREKVLHQSEHFI
                     ETTHLFRKDNILYFILLIGIVIQIILGGRVSSHYAGLACPDFPTCWGQWIPDNPLEIV
                     KIQVFHRFGAYAVVLLLVAALSFAIWKNFPTTSRRFLQISMYLVVAQVILGILNIFFG
                     LPKLITALHTGFAVLLLTSTYLSLISRVVVLTNERRAEK"
     gene            232288..232440
                     /locus_tag="IKMNLDEC_00215"
     CDS             232288..232440
                     /locus_tag="IKMNLDEC_00215"
                     /inference="ab initio prediction:Prodigal:002006"
                     /codon_start=1
                     /transl_table=11
                     /product="hypothetical protein"
                     /protein_id="X:IKMNLDEC_00215"
                     /translation="MTQQSGYNRPGFWTFIIVLLGNLAFFAYLSFLHPGVKEHSLNLP
                     ANIQAK"
     gene            232466..233305
                     /locus_tag="IKMNLDEC_00216"
     CDS             232466..233305
                     /locus_tag="IKMNLDEC_00216"
                     /inference="ab initio prediction:Prodigal:002006"
                     /codon_start=1
                     /transl_table=11
                     /product="hypothetical protein"
                     /protein_id="X:IKMNLDEC_00216"
                     /translation="MAFRKSLISGIAFCLLTVSIYSYDPAARFDKNEKPKELEGVGVQ
                     EKLGNQLDLSLSFRDETGKSILLSSFFKRDKPVLLSLVYYKCPTLCNFHLNGVTDVLK
                     KLSWEVGNEFEYVAVSFDPKETFDLASAKKNAYLKEYARGNGQGWHFLTGDQKEITAL
                     AESVGFSYKWNSENEQWIHSSVAYIITPSGKISRYLHGITFDERTLKLSLLEASDGKI
                     GDFTDQFALFCFQFDPGKNTYTLYAYNIMKLGGFFTLLIMAAFLIPFWIRHNRNSELI
                     RKE"
     gene            233316..234317
                     /gene="ctaC"
                     /locus_tag="IKMNLDEC_00217"
     CDS             233316..234317
                     /gene="ctaC"
                     /locus_tag="IKMNLDEC_00217"
                     /EC_number="1.9.3.1"
                     /inference="ab initio prediction:Prodigal:002006"
                     /inference="similar to AA sequence:UniProtKB:Q04441"
                     /codon_start=1
                     /transl_table=11
                     /product="Cytochrome c oxidase subunit 2"
                     /protein_id="X:IKMNLDEC_00217"
                     /db_xref="COG:COG1622"
                     /translation="MTWLNLITATSFMPVQASEVAKNVDHLYLFLLVSSLISFVILIG
                     GMTWFIFKYRRKTDSDKTAYITHNTLAEFLWSFIPLVIMIVIFWWGWRIFADLRSVHE
                     KGDIEIHVTARQWQWTFKYPNGVTIVSPNATEKLNTLFQPNGIYVPVGKTVRLVMTSQ
                     DVLHSFYVPAFRNKMDAIPGRYTTLTFTPTEKGDFVVYCTEFCGTSHSNMLSAIRVVD
                     NETFDKWYAEAGNVDLSKIPPTELGKKLYAEKACAGCHSTDGSRLVGPSYKGLFGSTR
                     EFESGPGVIADENYIRKSILQPTAQVVKGYPPAMPSYQGQLSDDEINALIEYIKTLK"
     gene            234328..235932
                     /gene="ctaD"
                     /locus_tag="IKMNLDEC_00218"
     CDS             234328..235932
                     /gene="ctaD"
                     /locus_tag="IKMNLDEC_00218"
                     /EC_number="1.9.3.1"
                     /inference="ab initio prediction:Prodigal:002006"
                     /inference="similar to AA sequence:UniProtKB:P31833"
                     /codon_start=1
                     /transl_table=11
                     /product="Cytochrome c oxidase subunit 1"
                     /protein_id="X:IKMNLDEC_00218"
                     /db_xref="COG:COG0843"
                     /translation="MSTATASHTDNYLNHEKGIWSWLTTIDHKRIGIMYFFAIMSFFL
                     LGGIFALLVRLELFTPGQTLGFVTPDIYNRMMTYHGAIMVFMMIVPGIPAIFGNFILP
                     IQLGAKDVAFPRLNLASWYIFMTGAGIAAFSLFTQKVDTGWTFYTPYSISNSVSNGVI
                     MLVMGAFVMGFSSILTGLNFIVTTHKLRAPGMTMNRIPLMVWALYATSIIQVLATPVL
                     AITLLLLVAERTLGVGIFDPTLGGDPVLFQHFFWFYSHPAVYIMILPAMGVISELVAT
                     FSKKVIFGYTAIAYSSLAIAAVSFLVWGHHMFVSGQSEFAGVLFSFITMLVGVPTAIK
                     LFNWISTMYKGSVRLDAPMLFAIGFMFLFTIGGLTGVFLASTGMDVHFHDTYFVVAHF
                     HYVMVGGTLMAVMGALIYWFPKVTGKMTSDLLGRISWVFIFTGFNVTFFPQFILGSMG
                     MPRRYYDYLPEFTGLNQISTIGSWLIGTGFLVGLIAVIHGLIAGKTAGDNPWGGKTLE
                     WTIPSPPTHENFEKTPVITGGPYEYR"
     gene            235919..236563
                     /gene="qoxC"
                     /locus_tag="IKMNLDEC_00219"
     CDS             235919..236563
                     /gene="qoxC"
                     /locus_tag="IKMNLDEC_00219"
                     /EC_number="1.10.3.-"
                     /inference="ab initio prediction:Prodigal:002006"
                     /inference="similar to AA sequence:UniProtKB:E0TW65"
                     /codon_start=1
                     /transl_table=11
                     /product="Quinol oxidase subunit 3"
                     /protein_id="X:IKMNLDEC_00219"
                     /translation="MSTAKHFHHAHHFESAEHQYDASKQGIWLFLVTEILMFGALFVG
                     YTIYHSLYPEIFHAGSHHLSVPMGAFNTVVLLFSSFTMALGIHYVQVDKKKEAIIALA
                     VTVLCALTFMVVKYFEYTSKIHHGLLPGKFFTNTEMADIKNAAMFFGFYFVMTGIHGS
                     HVLIGAGLIIWVMIKVIKGEVNSSYYTPVEGVGLFWHVVDLIWIYLFPLLYLVG"
     gene            238098..238397
                     /locus_tag="IKMNLDEC_00220"
     CDS             238098..238397
                     /locus_tag="IKMNLDEC_00220"
                     /inference="ab initio prediction:Prodigal:002006"
                     /codon_start=1
                     /transl_table=11
                     /product="hypothetical protein"
                     /protein_id="X:IKMNLDEC_00220"
                     /translation="MKKTLILGIILLMTMIGCKPCSDLEAKICTDLGAKCEKWKSMGK
                     PGLPPEDQDQYRSGKRKLIGILLESVGLMERNAQACQGLSSNYEAIISSLKKSVE"
     gene            239060..239731
                     /locus_tag="IKMNLDEC_00221"
     CDS             239060..239731
                     /locus_tag="IKMNLDEC_00221"
                     /inference="ab initio prediction:Prodigal:002006"
                     /codon_start=1
                     /transl_table=11
                     /product="hypothetical protein"
                     /protein_id="X:IKMNLDEC_00221"
                     /translation="MQNIDYSRRLKQSTVRPPVRENTDFSRTIQTVQHHKKSGSPIQI
                     FSSTRSAFVLLLGSISLFTAGIVVGLKLDQKEESFAQNEIQTTLRNVPSHEKKNEIRS
                     LFFSNQKNEEPLKNQESLLKLNSKESISGVNGDSKILYPPQAGETNYLVVVGTSDSLQ
                     AVGLGKRILMARNEFKGRIFRSSKGELYLGYFYSEEEAKEALEKIQPLNDPLFHSAKV
                     RALKL"
     gene            239769..240362
                     /gene="carD"
                     /locus_tag="IKMNLDEC_00222"
     CDS             239769..240362
                     /gene="carD"
                     /locus_tag="IKMNLDEC_00222"
                     /inference="ab initio prediction:Prodigal:002006"
                     /inference="similar to AA sequence:UniProtKB:A0R561"
                     /codon_start=1
                     /transl_table=11
                     /product="RNA polymerase-binding transcription factor
                     CarD"
                     /protein_id="X:IKMNLDEC_00222"
                     /db_xref="COG:COG1329"
                     /translation="MCYFLKQSFNGSYHTYLAAKKKNSEIEHKVGNYVVYPIHGVGEI
                     LEISKKNILGKKKDCYVLEIQGSKMKVMIPVDKAEQVRIRPIIDKKEIKKVIALLKKD
                     EVDTEEDWKIRYQNNLNKIKSGSIYEVGEVCRNLFRRASGKELSIMERKLYESAYNLV
                     KMEVALSKGVTQEEAGNLVSDVLASTLSPSEKKAEEE"
     gene            240404..241435
                     /gene="yacL"
                     /locus_tag="IKMNLDEC_00223"
     CDS             240404..241435
                     /gene="yacL"
                     /locus_tag="IKMNLDEC_00223"
                     /EC_number="3.1.-.-"
                     /inference="ab initio prediction:Prodigal:002006"
                     /inference="similar to AA sequence:UniProtKB:Q06754"
                     /codon_start=1
                     /transl_table=11
                     /product="putative PIN and TRAM-domain containing protein
                     YacL"
                     /protein_id="X:IKMNLDEC_00223"
                     /db_xref="COG:COG4956"
                     /translation="MIHFYKVLTSLFLSGITFAVTHKQAGDIYLAGPIAGVVLLVSFI
                     LLYGESNFFPKLKADVLFCAGLGALLGLAIAWFVGAAVHFEELNVAFYFLFALFGILS
                     GVAFAKEPGLGIFGGGGSGNGFGVGIEKEEVRDKILDTSVVIDGRILDIADTHFLDGP
                     LILPNFVLREIQLISDSSDPIKRARGRRGLEMLNKLQRKGSIEVKITYKDYSDTREVD
                     AKLIKLARDTGGKIVTNDFNLNKVAELQGVKVLNLNTLANALKPVVLPGEELGIQVIK
                     EGKDENQGIGYLEDGTMVVIENGGHLVGKEVKVTVTSIIQTAAGKMIFTKANSNGVSE
                     KGNRQPHSS"
     gene            241497..243089
                     /gene="pckA"
                     /locus_tag="IKMNLDEC_00224"
     CDS             241497..243089
                     /gene="pckA"
                     /locus_tag="IKMNLDEC_00224"
                     /EC_number="4.1.1.49"
                     /inference="ab initio prediction:Prodigal:002006"
                     /inference="similar to AA sequence:UniProtKB:A6VKV4"
                     /codon_start=1
                     /transl_table=11
                     /product="Phosphoenolpyruvate carboxykinase (ATP)"
                     /protein_id="X:IKMNLDEC_00224"
                     /db_xref="COG:COG1866"
                     /translation="MQAQTQVKGLKELGLEPSEIFHNLSYDEIYEHEKKNGETVVSSN
                     GTMMVDTGIFTGRSPKDKYFVDEPSSNGNIWWSHINFKVSEAIFDELYKKCVNYLSHK
                     KLYVFDGYAGANPETRVSLRVVSEKAWQHHFCTNMFLRPTKEELVGLDPEFTIINACG
                     IKNENFKQHGMNSEVFVIFHLAKKICIIGGTEYGGEMKKGIFSVMNYKLPLQGILSMH
                     CSANVGQDGDTALFFGLSGTGKTTLSTDPNRKLIGDDEHGWDDNGIFNIEGGCYAKVI
                     NLDPKTEPDIYEAIRKDALLENVVYDPQTKIVDYSSAAKTENTRVSYPIFHINNIQVP
                     SKGGHPKTIIFLTYDAFGVLPPVSKLSIEQAMYHFLSGYTAKVAGTERGIKEPTATFS
                     ACFGAAFMTLHPTKYAKLLGEKMKKHNVRAYLMNTGLVGGSYGVGKRMNLPSTRKIID
                     EILNGNIEKSEFVTHPVFQVAYPKTISGIDSAILDPREAWTDKAAYDQTAKKLGEMFI
                     KNFKQYAEGSKDFDFTAFGPKI"
     gene            complement(243924..244664)
                     /locus_tag="IKMNLDEC_00225"
     CDS             complement(243924..244664)
                     /locus_tag="IKMNLDEC_00225"
                     /inference="ab initio prediction:Prodigal:002006"
                     /codon_start=1
                     /transl_table=11
                     /product="hypothetical protein"
                     /protein_id="X:IKMNLDEC_00225"
                     /translation="MNLKFIFFTQKILFKSIILFLTAISFSYCVKESLPTNIPSSAKF
                     QKEFNAYVLSEPGRRRVYYDNGKIYQDCSINELGLENGLCKIYSKYEDRILAKGNYEN
                     GVRRGEWIWNFDNGNLYIRQNFGKGSRKPEVMMNGDEGNEEGLFERFYENGQLELKGN
                     YTEGYRDNLWQKYFPDGELEYTGYYKNGKKVKTWFYYYPTHKTEAIEVFDDNGNFISR
                     TTYFPNGTINCEMKKGLEPVCQTSISSK"
     gene            complement(244701..245495)
                     /locus_tag="IKMNLDEC_00226"
     CDS             complement(244701..245495)
                     /locus_tag="IKMNLDEC_00226"
                     /inference="ab initio prediction:Prodigal:002006"
                     /codon_start=1
                     /transl_table=11
                     /product="hypothetical protein"
                     /protein_id="X:IKMNLDEC_00226"
                     /translation="MAKKDLLKQAAGAHVRKTLGGEAKEEQIPSNQKEVPIPETWKEN
                     SSILVETSSQKETLKEESENQKQITIKNKIDSPLKTYNQETKESPSIQNSSSAREEKY
                     LPKKNHLHRISSVMRLEDYTKPESPEREGSSRFLKIIGVILLVIAIWFFWPAKHEIYM
                     DIDKMTPEKVSGMSSQKEYHFSHGQDFFIYYKKGWSTPKKVRLTIYRTDGGKEEFSIQ
                     EKDFRKNFEKFQTYYDDTFFDQQGSYEVEIRDEDGELLVSKKFTID"
     gene            complement(245488..246264)
                     /gene="soj_1"
                     /locus_tag="IKMNLDEC_00227"
     CDS             complement(245488..246264)
                     /gene="soj_1"
                     /locus_tag="IKMNLDEC_00227"
                     /EC_number="3.6.-.-"
                     /inference="ab initio prediction:Prodigal:002006"
                     /inference="similar to AA sequence:UniProtKB:P37522"
                     /codon_start=1
                     /transl_table=11
                     /product="Sporulation initiation inhibitor protein Soj"
                     /protein_id="X:IKMNLDEC_00227"
                     /db_xref="COG:COG1192"
                     /translation="MKQILCIANQKGGVGKTTTAVHLAFGLALKKERVILLDLDAQGN
                     ATSVFIKENSYSFHSEEGREKSLYKIFRDGGDLREVLTLTRIQGLKIAPSHPSLAEVD
                     VMLSGKIDGFFQLRDSLELIKDDFDYVIIDCPPSLSMITLNAFVASTGLLVPLQVSKF
                     SLDGIEAILEAHKNTVKRFNPSLKVLGAVLTMFNPRTTLSQTLEPMIEPYLKLFSSRI
                     PPSVSVEEAHMMKQTLFEYQPKGKAAQSYQSFVEEVLELG"
     gene            246378..247838
                     /gene="gatB"
                     /locus_tag="IKMNLDEC_00228"
     CDS             246378..247838
                     /gene="gatB"
                     /locus_tag="IKMNLDEC_00228"
                     /EC_number="6.3.5.-"
                     /inference="ab initio prediction:Prodigal:002006"
                     /inference="similar to AA sequence:UniProtKB:O30509"
                     /codon_start=1
                     /transl_table=11
                     /product="Aspartyl/glutamyl-tRNA(Asn/Gln) amidotransferase
                     subunit B"
                     /protein_id="X:IKMNLDEC_00228"
                     /db_xref="COG:COG0064"
                     /translation="MAEFETIIGLEVHAQLNTESKIFSTSATKFGSPPNSQTNPVCLG
                     LPGALPVLNEFALEKAIMAGLAFGCDITLFTKFDRKNYFYPDLPKGYQISQFDKPICT
                     GGGVTFTIKGEDSARYVRLTRIHLEEDAGKLIHSADPNIPQSYVDLNRAGTPLIEIVS
                     EPDMRSSDEAYYYLNSLKSVLKYIRVSDCNMEEGSLRCDANVSIRLKGSDKFGTRVEI
                     KNLNSFKAVKAAIDYEVEWQKEMALEGKTFQQQTKLWDSVANKTVTMRTKEMSHDYRY
                     FPDPDLPVIVLQKETVESVRSKLPELPNERKNRFVEKLGLPKYDAEVLTAEREVADYF
                     EDALKVSGDAKKTSNWVKDEILGIVNKENITISEFSVSARRIGELVKLIADGKISGKI
                     AKTVFEELLTSDKDAETIVTEKNLIVVRDDKEIERIVDEAIANNQDAVTKYKSGKDRA
                     LGAIVGYVMKVSKGKADPELVNQMLLEKLGPLPPKS"
     gene            249184..252705
                     /gene="dnaE"
                     /locus_tag="IKMNLDEC_00229"
     CDS             249184..252705
                     /gene="dnaE"
                     /locus_tag="IKMNLDEC_00229"
                     /EC_number="2.7.7.7"
                     /inference="ab initio prediction:Prodigal:002006"
                     /inference="similar to AA sequence:UniProtKB:Q9XDH5"
                     /codon_start=1
                     /transl_table=11
                     /product="DNA polymerase III subunit alpha"
                     /protein_id="X:IKMNLDEC_00229"
                     /db_xref="COG:COG0587"
                     /translation="MSLTMQDFAHLHLHTNYSMLDGAIRIKELMQHVKECGMSSVAMT
                     DHGNMFGAVEFYNEAIKQGIKPIIGSEFYVSPNRKQETEMVKIADGNAYHLILLAKNE
                     EGYKNLIRLSSKSYTEGFYKKARIDYDLLDRHSEGLVCLTACLAGEVNRKILEGKIDE
                     SFQLAGKLNEIFRKEDFYMEIQNHGIPEQMTVAKQVYEFGKKTGIPLVVTNDSHFLKK
                     NDQEAQDILLRIGMQKRITDPMEFGFNGEFYVKNGDEMAKIFPEIPEAFYNTLEISNK
                     VNLKLQFGNYLLPEFEVPEGYDADSYLEKLIWEGIERKYPNLSPEIKERVIFELNTIK
                     NMKFAGYFLIVQDYINYAKRNGIPVGPGRGSAAGSIVAYALGITNVEPLQHNLLFERF
                     LNPDRKDMPDIDTDFCVERREEVINYIRRRYGEEKVGQIITFNSLAAKAALKDVARVL
                     NLPFGEANEMTKAFPNKLGMSISEALSTSSELKNFSEKDDINHKIFAIAQRLEGNYRQ
                     PGRHAAGVVISPYPLEEVVPLSTVAEKEKPGVRAIVTQYDKNNLESIGLIKMDILGLK
                     NLTTLDYAIKLIEQRRGIRINLDEISYDDANTYSLLRKANTLGIFQLESTGITDLVAK
                     SQVSNFDEIVALIALYRPGPMGEGMLDEYLDRKSGKKQVTYPHPSCEPILKETFGVPV
                     YQEQVMSISRVVGGFSVGDSDVLRKAMAKKKADLMDKLKVQFVEGAVKQGIQEKVAKD
                     LFEQLERFGGYGFNKSHSVAYAIITYQTAYLKANYTIEYLTALLASDHGKTTDIVKYI
                     NNAREMGIQILNPDVSESQASFSVIDNTTIRFGLSAMKGVGETAANSIIQARTKVGSF
                     RTLQDFALNIDTRLINKKVFEALIQAGALDSFGYTRKCLFESVDSILTFAQKEQERAN
                     EGQFSLFGNEESSFSLNLPKDALEWEIDEKLKREKAIAGLYLSGHPLDKYEKQLKSLK
                     TIPIEKFDDLKSGTKVEVAGVISSKNIKLSKRNEEFANFKLEDRTGEIECVAFAKTYQ
                     KYKEFIKEDQAIFIKGDLDKIEVGDAELRGQVKVNSIEILDDATIEDKLEKSLHLRLE
                     ERHTEDPELVPKLYALLACYKGESSVYFHIVENQEEKRVIRAHDTYSIQPINELFLRL
                     ADLLGDRSVFYSVGEQLKVINKSQAAG"
     gene            complement(253743..254642)
                     /locus_tag="IKMNLDEC_00230"
     CDS             complement(253743..254642)
                     /locus_tag="IKMNLDEC_00230"
                     /inference="ab initio prediction:Prodigal:002006"
                     /codon_start=1
                     /transl_table=11
                     /product="hypothetical protein"
                     /protein_id="X:IKMNLDEC_00230"
                     /translation="MKKFLLIIIWTAFHLSMEAENNKVLNYLVPVKTDQLENKITSTF
                     GESRGDHFHNGLDISSANEPVLAMADGKVLYSRYTEDHPFEDELGTGNSVWLDHGSGN
                     FTAYYHLKDGRISKLLKPDGIKAGDKIGITGNSGHSSGAHLHFVVLRKYGLEILDPMK
                     FLSPIPDSSAPEISSLLVHVNGKFTNINDGDNINLSKEFPFTISIIDAGEKKSQRRGI
                     TKVQYFLNGETLQSADFSALQYSASEWKNPDGFSFTNLYYKDLYLVGNLNLKSGENTI
                     KVVAWDFRGNVSERSFTFYVSRI"
     gene            254680..255585
                     /locus_tag="IKMNLDEC_00231"
     CDS             254680..255585
                     /locus_tag="IKMNLDEC_00231"
                     /inference="ab initio prediction:Prodigal:002006"
                     /codon_start=1
                     /transl_table=11
                     /product="hypothetical protein"
                     /protein_id="X:IKMNLDEC_00231"
                     /translation="MNLSKDKTLDLVSRCGDGEEDALRQFFEIYSEDIYNFPMKIFHL
                     SEDDAGDFFIYAFERLKTGSRFGSFKGKSSFRTWFYSVLRNMLIDWQRTKRELKVTNL
                     GKISKEGKEYATIEDEPDTRPEMQEEASEFSDRFNQALEEIGVDKRVIFKLSYIYYLN
                     LNEDEVQYLLEKTGLSPEALKEKILHLRAELSNREEENIRMEDKITSLYLNILELKEK
                     QQNTAKIAPILPMEVDKTSHALKKKYEQRKRLLEKKKKGHFLARTPYREVAELIGISE
                     GNVSVTLLRLIEKIQKKLDFSDLDF"
     gene            255621..256349
                     /locus_tag="IKMNLDEC_00232"
     CDS             255621..256349
                     /locus_tag="IKMNLDEC_00232"
                     /inference="ab initio prediction:Prodigal:002006"
                     /codon_start=1
                     /transl_table=11
                     /product="hypothetical protein"
                     /protein_id="X:IKMNLDEC_00232"
                     /translation="MDSGSEINQENELLLSLLSGEEAGSDIDIKLQNQLIQMEESIQA
                     GINASTLSYLYEASKKGKFSELQESIDLQKADLTGYLTKEIPEYLKRYVSLELARKSA
                     PKESIVVKLGKSGARIFESLVESLQINTRVDYAPSMRSALTKDPSEFVVFEEKVLDNS
                     KFTYQLVQETPETAFLSVKIESPDANSFQRVNLYKDTRFILSNQFNNEGIANFSGLRE
                     GKYTVEFQGKENSKSLDLFILLEV"
     gene            256493..258322
                     /locus_tag="IKMNLDEC_00233"
     CDS             256493..258322
                     /locus_tag="IKMNLDEC_00233"
                     /inference="ab initio prediction:Prodigal:002006"
                     /codon_start=1
                     /transl_table=11
                     /product="hypothetical protein"
                     /protein_id="X:IKMNLDEC_00233"
                     /translation="MLNLIIDRVGSVNVFNILDTSGSGSESHLQSTIDEDLILEYIKE
                     IENLVRVSNAVNSKGMNHKTLETEILHELKILGETFYDQFFPAPIQEKLRLTTEKYLH
                     LNIDPKLGVIPWELLHDGTCFLSDKFFIGKTVRGESSQNLFKEKEKLRMLIVADPTED
                     LEWAQKEGEQLFRVLSEKVSSSRLEIEFIGGRQVTKLKLLSLIKGKNIIHYSGHLYFS
                     DDPLENGWQISESKILKAREIKNSGFNTDLVFSNSCQSNSNASRTLNSDLMNNFAGAF
                     LMSGIKSFIGTNWEIIDNQNTIDFTIQFYSYLFSDKSIGESLFLAKEYARRTFDTNDL
                     TWTNYSLHGIPNQQVILDPTKGKTIQKIINPTLISKFYPSNIAVSYYSFIQKQKEETE
                     SPFELIRSLIDSFEEFSKIVGGIIFSDHQHHSLGKYIPNNPDDAVEVKKWWELIYQCL
                     LDFRKLEISPLISNIQEVLQVNKDTIQKMIQWIELYRRGQILRDSADGYLISFQYYYE
                     NLLMELEELEKTSIFLVSTNSNNHLFFRGLKPETSLVVAPVVKQDYIGEQIEKFRGKV
                     IVFNENKMTIVPMLCSVIENSETKDLELSFPGFKSEKKSIQNT"
     gene            258327..259013
                     /locus_tag="IKMNLDEC_00234"
     CDS             258327..259013
                     /locus_tag="IKMNLDEC_00234"
                     /inference="ab initio prediction:Prodigal:002006"
                     /codon_start=1
                     /transl_table=11
                     /product="hypothetical protein"
                     /protein_id="X:IKMNLDEC_00234"
                     /translation="MSLCQPSKGNFSCGSCCGIFNLDLKPEEIQKLILERTEEFKNSV
                     DFQRPWTMAEYRKVREKKEESIGRKDEHTYNCPFLGAFEKKIGCMIHPTFSGDPLSQN
                     YSFYGSSICQGYECRNMERKSSLFWENLLGEMELDSFTYSAIASDYKTLDLIEETFFQ
                     KGISIEVLFQSKKDLLKRLILRKINQNVAMMNTSFEIPMEEKSGSAIQRLTQRLNLIS
                     APNLLNEINL"
     gene            complement(260024..260341)
                     /locus_tag="IKMNLDEC_00235"
     CDS             complement(260024..260341)
                     /locus_tag="IKMNLDEC_00235"
                     /inference="ab initio prediction:Prodigal:002006"
                     /codon_start=1
                     /transl_table=11
                     /product="hypothetical protein"
                     /protein_id="X:IKMNLDEC_00235"
                     /translation="MEKEIKEALNFAIGAAKSLREQADSILLKVEKEFKELASKGAQD
                     QSEVAKNLRKYIEDALHSVEGVAGQVNSKVEEVKSKVNQGVSSTKVPLNGSKGRAETA
                     GKH"
     assembly_gap    261073..262393
                     /estimated_length=1321
                     /gap_type="within scaffold"
                     /linkage_evidence="paired-ends"
     gene            262529..262759
                     /locus_tag="IKMNLDEC_00236"
     CDS             262529..262759
                     /locus_tag="IKMNLDEC_00236"
                     /inference="ab initio prediction:Prodigal:002006"
                     /codon_start=1
                     /transl_table=11
                     /product="hypothetical protein"
                     /protein_id="X:IKMNLDEC_00236"
                     /translation="MQKVCFSDREKFSPPKNRENSAQRFPMGRVGKLNTTLFMNRVVG
                     WELSFTEDFVVIPTIDLEIQLFVGLVMVGSEI"
     gene            complement(263114..264118)
                     /locus_tag="IKMNLDEC_00237"
     CDS             complement(263114..264118)
                     /locus_tag="IKMNLDEC_00237"
                     /inference="ab initio prediction:Prodigal:002006"
                     /codon_start=1
                     /transl_table=11
                     /product="hypothetical protein"
                     /protein_id="X:IKMNLDEC_00237"
                     /translation="MKTKLAKIIPFIILSFCLMNVSFEPIFYDPKDVDSMEALLEGSG
                     REHAAQWGIERGLISKIQLTSKVMEELNEKTIPSDAQLEATVDRISRILLGQKIMLFI
                     YGFLIFLSVTSFLALHHKAWFYTYLNRSLYLISVLPILMSLQYPLKSIPQTPIVGTIS
                     SLFLFVLTVLLIYMFFTISKVYENQADRFAVFQTAQNGEEGEFQSASSSKISWIPMLF
                     HFSGIMITGILLGNLIYIPIFLLQKHYSFEFGILLIVLLLLMMTFYIRNYFRMGKNEE
                     LTSTGNITLSVSYLQFRIIRNTIFIVFAVLGVTLFVVLLFTILSMNTWILDLASRRGL
                     "
     gene            complement(264131..265144)
                     /locus_tag="IKMNLDEC_00238"
     CDS             complement(264131..265144)
                     /locus_tag="IKMNLDEC_00238"
                     /inference="ab initio prediction:Prodigal:002006"
                     /codon_start=1
                     /transl_table=11
                     /product="hypothetical protein"
                     /protein_id="X:IKMNLDEC_00238"
                     /translation="MSSNQVYTFQFISKDTSLSVHILFTSVIDIQQAKIEKLEVVAVG
                     KSENIESVQLSVSTHKDIVKVCQKLKYEGKQLKNLTNRLVELFQTNGKSDDFMEQLIH
                     YFNGKDNDKIKYILNQVISQAAGNSKPDIQFFYTIIDRSRLNEENQKDIFEDSSLEEK
                     NEDTSSEPTSFEIKKPVETLEQFIPSGARVIPMKYVLSPVSGIQISTLKPGDKIMIQL
                     LKSDSSSQSIIETMKLETPEGQIRPLPGTVVASKNNGVENETVIQIGSDIFGKIYEEE
                     NSIKVRPYSGEKPILIGEKSSSPKNKTKISETQEDSGLMITILIALGILGISMTAIFS
                     FLF"
     gene            265271..266644
                     /gene="lolE"
                     /locus_tag="IKMNLDEC_00239"
     CDS             265271..266644
                     /gene="lolE"
                     /locus_tag="IKMNLDEC_00239"
                     /inference="ab initio prediction:Prodigal:002006"
                     /inference="similar to AA sequence:UniProtKB:P75958"
                     /codon_start=1
                     /transl_table=11
                     /product="Lipoprotein-releasing system transmembrane
                     protein LolE"
                     /protein_id="X:IKMNLDEC_00239"
                     /db_xref="COG:COG4591"
                     /translation="MKVNLFRGSLIFLVTSRYIRGSRVAGLLSLKSRLSFIVMAVGVS
                     LLIVVLSIFNGFQRQVKESLWQGGPHITVENKFDSGDIKNYEKIIAWLSRNPYLKDRI
                     VSIGGSITSHGLIQNTNSFIPIMVRALPVENIHDLVGNKLTNFPRIVHHNREEIARYN
                     VENQVLIGKEMAGIYDFDLGANLTMAVPGGRFSLGKGVDVSIKTFRTVGFFKTGYYNY
                     DTHYVFLSLPVAQKFFNLKDSVNQIAIKVKSLDDLQNCKKEILKEFRNPDFENEIGYS
                     ASFSVRTIAEEQENFFTALKLEKTIISIIVFLFIILAALGMVASVYSLVRAKRKSIGV
                     LKALGLPSSGVLLIFTLNAMVVGVLASLVGGVSGIFIASNLETIVNGLSELINMVGYY
                     FYHSEWTNVELVPKDVYYFDHIPVDIDISFIFMVTTAATILSGIAGYFPARWAAGLNP
                     VDTIRND"
     gene            266646..267323
                     /gene="lolD_1"
                     /locus_tag="IKMNLDEC_00240"
     CDS             266646..267323
                     /gene="lolD_1"
                     /locus_tag="IKMNLDEC_00240"
                     /EC_number="3.6.3.-"
                     /inference="ab initio prediction:Prodigal:002006"
                     /inference="similar to AA sequence:UniProtKB:P75957"
                     /codon_start=1
                     /transl_table=11
                     /product="Lipoprotein-releasing system ATP-binding protein
                     LolD"
                     /protein_id="X:IKMNLDEC_00240"
                     /db_xref="COG:COG1136"
                     /translation="MSLIKVRNLVKNYHILDKEFKILDHLDLDVEEGEIVSVEGKSGI
                     GKSTLLNILGSMDSSDSGEVNVCGVLLDQISEIGKEKFRAEKVSFIFQHHLLLPDFTA
                     LENVSIPLLINGIQPGKARQMSIEMLDRVGLRERHDNFPSQLSGGESARVGVARALVA
                     GKKLVLADEPTGNLDRENSRNLMALILELQKEFRFSMVIVTHDMELASLVHKRNQLSG
                     GKLQPIL"
     gene            complement(268395..269066)
                     /locus_tag="IKMNLDEC_00241"
     CDS             complement(268395..269066)
                     /locus_tag="IKMNLDEC_00241"
                     /inference="ab initio prediction:Prodigal:002006"
                     /codon_start=1
                     /transl_table=11
                     /product="hypothetical protein"
                     /protein_id="X:IKMNLDEC_00241"
                     /translation="MKKRRSLFNKPNSIQKQILKKILRLFYFVFILSILFTNITCEQN
                     TKNKIQKVLSNRQIPVEEKIRQTSFLLLGDRLKEIEISPNFAPDGSATGSLVITLSVG
                     GNTALTFLGQKEYKERMKLEAALLSFRVLQTLKGLPIESLRVSIVKPYYVKNSETDSI
                     EEFEVFRAKMEKNSLTRIQGFETVDSFAADSYDSPEPEVLDVMVQIVQTWKVELDELN
                     RVELN"
     gene            269598..269882
                     /locus_tag="IKMNLDEC_00242"
     CDS             269598..269882
                     /locus_tag="IKMNLDEC_00242"
                     /inference="ab initio prediction:Prodigal:002006"
                     /codon_start=1
                     /transl_table=11
                     /product="hypothetical protein"
                     /protein_id="X:IKMNLDEC_00242"
                     /translation="MKPKKISNDDLESLITGVKSQSIEVVGNYLYKGFRIQVSKYNLS
                     GAERVQLLYQKRRNNGLCIVCGNKVTKKNPSSGKLYRLCEHHRKTIDKKK"
     gene            270100..270738
                     /locus_tag="IKMNLDEC_00243"
     CDS             270100..270738
                     /locus_tag="IKMNLDEC_00243"
                     /inference="ab initio prediction:Prodigal:002006"
                     /codon_start=1
                     /transl_table=11
                     /product="hypothetical protein"
                     /protein_id="X:IKMNLDEC_00243"
                     /translation="MIKKSGLEINFKLNFLLGYSAFQLIKPNNRLETVFTFPKTTQKG
                     QNTTFLRVIVSFLILFCFAGSLSANSLFETQAENLLRIAEEAYKDRKFHKSIEEIKNF
                     LILYPSSKFKNKAYQVLKDNYSRLGRPEKVLEINLYQYAQEPTSSLGLNALFEAGKLY
                     LEIGEENKAKEVFKSICNQSFSRELAEKASLELSEREILNDSHTEIQECAEK"
     gene            270824..272041
                     /locus_tag="IKMNLDEC_00244"
     CDS             270824..272041
                     /locus_tag="IKMNLDEC_00244"
                     /inference="ab initio prediction:Prodigal:002006"
                     /codon_start=1
                     /transl_table=11
                     /product="hypothetical protein"
                     /protein_id="X:IKMNLDEC_00244"
                     /translation="MSTGIFQIVNFQKGSYIIVEGKKDSPSFFIIREGKVKIGRENPV
                     VGEDPNSVQGPGDFFGVVAAMSQHAQIESAVALTDVSVIEVSYDQFGTLIQRNTPVAM
                     KIIRYFSMKLRQFDQTITRLTFRSAVEEDPNELYNIGENYFNQKNNHHAAYAFQKYLQ
                     YLPNGPFATQAKLKLQTMNQPMQSPVIDLTKFNRMYADNEMIFCEHEPGRELYIIQNG
                     KVKITKIVDKNEVLLAVLQNGDIFGEMALLDNKPRSASAIAWGHVQLLAINKANFEGM
                     VKAQPQLATRLITLLSERIWTAYKQLANLMINDPQGRIADTLLTLVEKNRIKITPKVL
                     YNFEIGTKDLIKMVGLSYPKDENLVLDLLTKNKWIKLDQGKLSCTDLVELEKLVHVYR
                     KKSQMENKLKKRV"
     gene            272062..272748
                     /gene="alkA"
                     /locus_tag="IKMNLDEC_00245"
     CDS             272062..272748
                     /gene="alkA"
                     /locus_tag="IKMNLDEC_00245"
                     /EC_number="3.2.2.21"
                     /inference="ab initio prediction:Prodigal:002006"
                     /inference="similar to AA sequence:UniProtKB:P37878"
                     /codon_start=1
                     /transl_table=11
                     /product="DNA-3-methyladenine glycosylase"
                     /protein_id="X:IKMNLDEC_00245"
                     /db_xref="COG:COG0122"
                     /translation="MSSPNSSQSTNFKKRSSNVLENREVRLKKASSWLRKKDPITKKL
                     IDSIGLCKLKTIGTPYQVLIKSVLGQQLSVKVALTFERRLISLVGSKKIPSPEQILKI
                     PNDEMRKIGVSQAKTETIKRIAEAYLKRSITDSKLHKLEDSDVLKLLCSIKGVGPWTA
                     EMVLIFALDRWDHFSINDLILRKSVEKHYGISKDNKKEIQLFLNTYSPYRTILSWYLW
                     ADIDGGEGWG"
     gene            273599..275035
                     /locus_tag="IKMNLDEC_00246"
     CDS             273599..275035
                     /locus_tag="IKMNLDEC_00246"
                     /inference="ab initio prediction:Prodigal:002006"
                     /codon_start=1
                     /transl_table=11
                     /product="hypothetical protein"
                     /protein_id="X:IKMNLDEC_00246"
                     /translation="MMRNLIVVFILLQACSAEHLYNFSNPETREYWFRFLIQQGDIIS
                     EIDMETEIRTETIGFETEVSDEDLDSLGLQWTLLQGAPRARTYGVNVGTDRNDFIYVA
                     GDTNEALFQEQLIGRRDVILGKYDSHKNIIWRRQIGASQALLQVKDFGVDPNGNSYIL
                     GLTWNDFAGPASGKSELFLIKFNSEGTQIWAKRVGNRGLYDMYPHKMAIDQLGNSYVI
                     GNSTGSFEGNTTRGCTFILKFDTNGNQIWVKQIVITGAIIIPNGVTIDKVTGNIYMTG
                     SGNVNFETFSSLSADTSFLFIFKYNSNGSRQFFAQLGFTSSITEGISISLDPLSNVFV
                     GGKTNFDLESGEQTNFRGFLVKYDSSGVLQWIRYFGPIHLDKQTVVNAILTDEVGNVF
                     LTGRSNANLLDEVQSSIGNENLFLTKHNSSGEIKWFQQVGTAETSINSRGLARDSEGS
                     IYCTGYSNGSINKVSKIGFQDLFLLKYR"
     gene            275109..275804
                     /locus_tag="IKMNLDEC_00247"
     CDS             275109..275804
                     /locus_tag="IKMNLDEC_00247"
                     /inference="ab initio prediction:Prodigal:002006"
                     /codon_start=1
                     /transl_table=11
                     /product="hypothetical protein"
                     /protein_id="X:IKMNLDEC_00247"
                     /translation="MNRNRNIIHVGLSDLFLPITVRSKSEIFQFQSNLEELGIEITST
                     NYAPNQNVLTRQLSQSVLTVQVLNAGPNITQLLVVSENPEVSLESIEEDFERVLEAFD
                     KVWSIQGKNVVKSDLTVRLLTDSSTEHAFGEIWEKRLRQNRDGLQQLGRPILGGGLRF
                     VLPPLNNQDPEDHGIEIKIESFFPDPRKVFMETIFLWSAPRIIHEKWGASDRIQKVIQ
                     YVEQHLIPFLDQT"
     gene            276035..276451
                     /locus_tag="IKMNLDEC_00248"
     CDS             276035..276451
                     /locus_tag="IKMNLDEC_00248"
                     /inference="ab initio prediction:Prodigal:002006"
                     /codon_start=1
                     /transl_table=11
                     /product="hypothetical protein"
                     /protein_id="X:IKMNLDEC_00248"
                     /translation="MPQGLEADTFQGKAYVGLVPFRMKGVRPIFLPPLPWVSYFSELN
                     VRTYVKTQGKPGVYFFSLDAGNRIIVEVARKYFHLPYLNADIHFKREGIKKEFHCFRI
                     DSRANPGEFHVLLRKFINRNKILWKIGSQKDIVFIV"
     gene            277034..277792
                     /locus_tag="IKMNLDEC_00249"
     CDS             277034..277792
                     /locus_tag="IKMNLDEC_00249"
                     /inference="ab initio prediction:Prodigal:002006"
                     /codon_start=1
                     /transl_table=11
                     /product="hypothetical protein"
                     /protein_id="X:IKMNLDEC_00249"
                     /translation="MLAHIRPNQLFCTDKDREQSLRTLGMMLELSEKCYVFGKYFFID
                     AFDSEEYPFLLRKGFDLMGIGMDSENVGNILKGYIISGSYEGKELLDRIVIFEGIETI
                     QKELPISVFLERVASYFGESYQKNFWDFVNQKRKEIDTILLNDFYAEFYNSKPQIDSD
                     ILLSRAFHSLSYNELKDLLRQVSLPDLAEALKSVREKLVIQVLGFLDRESSRWLMKEL
                     MRSDDSHDSSEKIKEAQLKILGIVASKKELNREF"
     gene            complement(278491..280629)
                     /locus_tag="IKMNLDEC_00250"
     CDS             complement(278491..280629)
                     /locus_tag="IKMNLDEC_00250"
                     /inference="ab initio prediction:Prodigal:002006"
                     /codon_start=1
                     /transl_table=11
                     /product="hypothetical protein"
                     /protein_id="X:IKMNLDEC_00250"
                     /translation="MVRFNFFQGQILFLLGIFFVFNHCTQDSEPPHVSAISGVIDLTS
                     WNFEQHGPVALQGDWIFRWKEFIKNPKIDSEKNRIMPVPKAWTRIQEPNGKNYPGTGI
                     ATYFLKVILPENLSSNNLAILAETSETAYEVWIDDNKIGAQGVPGETADTSTPEWNVK
                     ILPFQINKKEFQIRIPLSNFYHARGGLTARLILGNEDQIIRLRERRMTMDVFLLGFLV
                     AMALYHFTLYFLRKKDAALWYFGTICFVFCFREISTGQNLIQVIIPDISYNVHMRIVY
                     LSFYLLTPITAAFLRALFPEELKKEIYYGIVFISSIFSLIVISQDPVLFTATIELYYL
                     FTFFCFAIGFYVLMLALIRKKPGAIAILVGMLGIFLSYSQDIFYTKRIIPTFILAPFG
                     LIALIFSEAYLLAKRYSLAFNAVEDMSESLKKINSSYRLFVPKELLKILNKHDILDIK
                     LGDIAEEEMSLLYNEIRTFSDFSEKITGKENFEFINSFLGKVGPAIRERDGFIDKYFG
                     EAFLALFPPEPEKALESAIEIQRILREFNRERIANGKDPIRSGSGIHTGPILLGTIGE
                     TERMESTVISSSVNVASKIVQLSRTYESSLLITDSTLFRLTNSSEYFYRVVDRIQIRD
                     QRSIYTVLEVLNGLPENLIDSYMKTREEFEHGILLFREKHFEEACLIFNRILEKNRVD
                     QAARVYLEKSVHNCRFGVPENWQGITLLED"
     gene            280895..281380
                     /locus_tag="IKMNLDEC_00251"
     CDS             280895..281380
                     /locus_tag="IKMNLDEC_00251"
                     /inference="ab initio prediction:Prodigal:002006"
                     /codon_start=1
                     /transl_table=11
                     /product="hypothetical protein"
                     /protein_id="X:IKMNLDEC_00251"
                     /translation="MIRNGNVKRVRNLLQNGFNPNLNFYHGITSLSVAVKYHRLEIVQ
                     VLIEYRADPDLADRITGFISLIHSILENNFSLDMMFVLIQSGADPDRKDELHHCVNEG
                     KLEALQLLLEKGGNPNVQDLDELLVFILPNPLKECLSLWSCFYGADSTIQDKYRKTYL
                     M"
     gene            281441..282622
                     /gene="rlmCD_2"
                     /locus_tag="IKMNLDEC_00252"
     CDS             281441..282622
                     /gene="rlmCD_2"
                     /locus_tag="IKMNLDEC_00252"
                     /EC_number="2.1.1.189"
                     /inference="ab initio prediction:Prodigal:002006"
                     /inference="similar to AA sequence:UniProtKB:O31503"
                     /codon_start=1
                     /transl_table=11
                     /product="23S rRNA (uracil-C(5))-methyltransferase RlmCD"
                     /protein_id="X:IKMNLDEC_00252"
                     /db_xref="COG:COG2265"
                     /translation="MKPPVNQSCQHYPECAGCDRLHIGYEKQLQHKQEEIEKRFKGFK
                     GLEIRQIIKSPKDQMYRHKVQLPFGHRKIGKKSVLTLGLHNKENTFIIDQKECRIQDE
                     DLTTVAAAIRHWARNENLEPYHEKKGSGLLRHIVLRKANATQEILVGIVTNESEIPGR
                     KKLTDRLYSYIQQFLYKENSKADVVGILQNVNRKNTKVVLGEKEVTWYGRHFVKEKIG
                     KLDFQIGLSTFFQVNPFQIENLYNLILEDLPENKCVVDAYCGIGTISLYIASKSKKVI
                     GLEENSSSIRSAIGASKANGIENVHFIKGKVLDTLRAALNENSDVVVLDPPREGLDAE
                     TKSILLNSKVNQILYVSCNPETLLRDAIELTKSFKYEKITPVDLFPHTSHLESVSVFT
                     K"
     gene            complement(283676..285991)
                     /locus_tag="IKMNLDEC_00253"
     CDS             complement(283676..285991)
                     /locus_tag="IKMNLDEC_00253"
                     /inference="ab initio prediction:Prodigal:002006"
                     /codon_start=1
                     /transl_table=11
                     /product="hypothetical protein"
                     /protein_id="X:IKMNLDEC_00253"
                     /translation="MISAIQLLNFGKFKGKEFELSNSATVFLGKNESGKTTIFDALRL
                     AIGSRFLTASQEPKKSILSRYGETCLEGYNILGKAPDLSKDSAPQFVHCVSLREGELE
                     FAFNNDKLIKPDFLRSKLLNNGVNLEGISSSFKKIHSPKTGSKDADHFNDLKEEIVNL
                     QTKRSKLILEIENLHSRNKNNSEKEEKHFKDQNKEIEIKNKLAQIEKNSALDLKIQKK
                     IQILECISEIQRLKSIEESIRKNLLYSKDESAGFDSFQKEIEKSKNNASSFELLLKDK
                     ENTINSKKKELNDYKTQLSILQKLKQKAEEWFDKIDTILKEDGFSEEIKTTHSNPLHQ
                     LLGLILSGLGFCGVLGSFALFLFSKLSLTMFLSGVFLSGGLIILGLWLFSHKKESVNF
                     RYSSEKEKNFVLKISGQWNLTFPEYSIPLMEKIENLRQFFSKQIQNFDLKTAQVESIE
                     KEIRFLTEELDPIRSNLKLEAEKISNLESKRNSWLNDRRSATIQDYHKQVAEFQTQSK
                     YFSEGLKKILTEHSSHSLEDLEIKQKTLIATMEDVPNEFPNDPERQFRDSKKRELEKE
                     LQSLDNELKKLNTAIQVEDARIQDLLPEKEKDLKDTILSLFEKELEFSKIESKRKSAK
                     IAQELFEEISKDQSTQFVLIASEIGKEIDLLLPKRSVILEAIDKKDSIKMQDEAGTFR
                     SIDHLSGGTLATFYLIFKLFLARKTVPKKGILLLDEPFVHLDRGRIESAFFYLKKFQE
                     ETEYQICFFTKQEEIADTVLRFFKDSKKISL"
     gene            complement(285993..287078)
                     /locus_tag="IKMNLDEC_00254"
     CDS             complement(285993..287078)
                     /locus_tag="IKMNLDEC_00254"
                     /inference="ab initio prediction:Prodigal:002006"
                     /codon_start=1
                     /transl_table=11
                     /product="hypothetical protein"
                     /protein_id="X:IKMNLDEC_00254"
                     /translation="MIRFLHTADLHLSLKEKVYSLSVLKEIVSTAKTEKCTHILFCGD
                     LFDRNSDIASLKEDVKEILTSFSGKILFIPGNHEELGISEGSYPISADLSPISYPQKN
                     DRFKLWFEEIDGVDAEFFGFPFCRNLDYSNIQFNEKKTLYRIALLHGTDTKLVEYLGP
                     SPEDADSILDSKPFLDAKFDYLALGHIHSERSEKIGSLLIAYPGSPRIVSSGEFGPRS
                     VNIVTLGKNGTPVLQKKIISSAGEFKEFSLSANLAGQIPELSKIPALISELDFVRIKI
                     SGIVEDEHIVSETLDNFSKSLICRKLEIKTNDLKTSSALIDNPIAKVFYDKLMDKKSN
                     WNGQNSPDWNEVLVLGLEQIEEFSGKK"
     gene            287655..288902
                     /gene="ccr"
                     /locus_tag="IKMNLDEC_00255"
     CDS             287655..288902
                     /gene="ccr"
                     /locus_tag="IKMNLDEC_00255"
                     /EC_number="1.3.1.85"
                     /inference="ab initio prediction:Prodigal:002006"
                     /inference="similar to AA sequence:UniProtKB:Q3IZ91"
                     /codon_start=1
                     /transl_table=11
                     /product="Crotonyl-CoA carboxylase/reductase"
                     /protein_id="X:IKMNLDEC_00255"
                     /db_xref="COG:COG0604"
                     /translation="MSQIESVPIGTLPPLGQVPKKMYAQVVRPERYGDPITAIQEELI
                     DVPEIAPDEVLVAVMAAGVNYNNVWAALGFPVDVIGARNKKGEPEKFHIGGSDASGIV
                     YKVGADVKNVKVGDEVVLHCGIWDKNDPWVKAGKDPMFAPSQLIWAYETNWGSFAQFC
                     KVQDHQCLPKPKHLTWEESAAYMLVGATAYRMLHHWKPNDVQKDDVVLIWGGAGGLGA
                     MAIQIVKAAGGIPIAVVSEDDKIDFCKKLGAAGVINRKKFNHWGALTSEINKTEKFIE
                     WTKAAREFGKAIWDIAGKGNNPRIVFEHPGETTIPTSMFVCETGGMVVICAGTTGYNA
                     TVDLRYLWMRQKRLQGSHFANDENSKGLNDLVIDKKVDPCLSKTFAWNETAHSHQLMK
                     ENKHPAGNMSILVGAEKTGLGKK"
     gene            complement(289032..289652)
                     /gene="IMPDH_1"
                     /locus_tag="IKMNLDEC_00256"
     CDS             complement(289032..289652)
                     /gene="IMPDH_1"
                     /locus_tag="IKMNLDEC_00256"
                     /EC_number="1.1.1.205"
                     /inference="ab initio prediction:Prodigal:002006"
                     /inference="protein motif:HAMAP:MF_01964"
                     /codon_start=1
                     /transl_table=11
                     /product="Inosine-5'-monophosphate dehydrogenase"
                     /protein_id="X:IKMNLDEC_00256"
                     /translation="MFFWITKGVSETYIPTVQSEIIHPLHSIFPNTSTKKLETGDNLE
                     YKLEKGIHSEYKSNSSLRKSGLNSIESLSTLMAKDLMTSPVVSFLEDNPIKRAEEIFV
                     QKRFRHVPVLNQKNTLCGILSDRDWMRWRLEHNPDTTQTIGEIMKTKILSVQIHARIL
                     EISKILFEERIGCLPIINDKIEVIGIITRSDILRAILKMSQIEFLA"
     gene            complement(289654..290571)
                     /locus_tag="IKMNLDEC_00257"
     CDS             complement(289654..290571)
                     /locus_tag="IKMNLDEC_00257"
                     /inference="ab initio prediction:Prodigal:002006"
                     /codon_start=1
                     /transl_table=11
                     /product="hypothetical protein"
                     /protein_id="X:IKMNLDEC_00257"
                     /translation="MSGLVWVENLEVENMQTQSFDQIRSALEDIIFEIQSGCTNCEWY
                     IPVEKIISALNIRKEDYYRIFYNLRNEVHFSSRAAAGFNETHADSLIQLLSKILKIEG
                     ISEEFAKNGIYFDDNYLAELQISLKENIQTRLARHELDRELLLLLSSATLDFDDAFDS
                     YFDDKFNFERIVENGISDFIELKFIQNDYGADVFLKNHIFSILNTKVFHLREITKEYR
                     DRAYYDLFGTFRKKPKKKKSVSVFQEMDPETQRHLDVLGFDAPCTLEELKKRFKELIK
                     KYHPDVNKDGLEMTQKIIASYNYLILRMS"
     gene            290674..292779
                     /locus_tag="IKMNLDEC_00258"
     CDS             290674..292779
                     /locus_tag="IKMNLDEC_00258"
                     /inference="ab initio prediction:Prodigal:002006"
                     /codon_start=1
                     /transl_table=11
                     /product="hypothetical protein"
                     /protein_id="X:IKMNLDEC_00258"
                     /translation="MLPLIAVLVCFLVYFLGYKFYSGYISKSIFDLKNGLNDTPAHKL
                     NDGVDYLPTKPVVLFGHHYASIAGLAPVLGPAVAVIWGWLPAMLWVVFGSIFVGCVHD
                     FGALVVSVRNQGKSIGQVAEDLLGHRARSLFHAIIFFLVSLAMGVFVLVLAEMFSADP
                     KVDLFPSLNTADKIIPSIKNSRDQNVLKQPSSLILKEEEKQRASVNSASHTVTKEKKS
                     SSVTTSKHKSISDNVYSNSIDLKKKSTLTNSTQAQNSTITNSETANEKVHHHPGEIRT
                     EEKPSIRLRSHFPEAVIPSAVIMILAVIMGYLHYKKGMNLTPLTVFSVFGTLGSMILG
                     MQDSVLSWTGLNHVETSPSTGTWKYILLFYAFLASVTPVWLLLQSRDYINSFLLYLGI
                     VLIYLGFFTGGILQNFHSFNAEVIRTTTIGLDLIPFVFITIACGAVSGFHALVSSGTT
                     AKQLDKETDARPIGYGGMIGESLLGLSAVIACTIGFTSSEEWSGFYRSWSGIQGLAPQ
                     VGAYIYGTGRFLLQIGIPETFGQGFIALIVISFALTSLDSATRLLRYNIEEIAESTRI
                     SWIQTFVGNRYVSSLIACIAIGFFAFLEIEQDGKKKPAGLALWKLFGTTNQLLAGLAL
                     LVVTIFLLKLKKKIKVSFIPMLFVLSVTLWAMIKNFLDFLTGPSPNLLLATVGGTLIF
                     LTLWLLLEAVLTWNRIRKV"
     gene            292776..293324
                     /gene="nudC"
                     /locus_tag="IKMNLDEC_00259"
     CDS             292776..293324
                     /gene="nudC"
                     /locus_tag="IKMNLDEC_00259"
                     /EC_number="3.6.1.22"
                     /inference="ab initio prediction:Prodigal:002006"
                     /inference="protein motif:HAMAP:MF_00297"
                     /codon_start=1
                     /transl_table=11
                     /product="NADH pyrophosphatase"
                     /protein_id="X:IKMNLDEC_00259"
                     /translation="MKYCSSCGSSVTYKIPEGDNRSRHVCDQCGTIHYQNPKIIVGSI
                     PIWENRILLCRRAIEPRKGFWTLPAGFLENRETVEEGAIRETKEEANAEINILGLQSV
                     YSIPHISQIYMFFLANLVNGKFSVSSESEEIKLFSIEEIPWEELAFTSVSFALRKYVD
                     SSVKNSLHLGNTRDRKNLPKES"
     gene            293632..295401
                     /locus_tag="IKMNLDEC_00260"
     CDS             293632..295401
                     /locus_tag="IKMNLDEC_00260"
                     /inference="ab initio prediction:Prodigal:002006"
                     /codon_start=1
                     /transl_table=11
                     /product="hypothetical protein"
                     /protein_id="X:IKMNLDEC_00260"
                     /translation="MRNEIRLIVTSFFLFNFSLYSNTFLKTNTEAFSPNWDGKNDVLE
                     FRISKSALPRLSDWELVIKNSGDDIVKIFKADHRRKRGFSFFGLLQDDTQLSPLEITI
                     PESILWFGEDSKGFLLPDGEYKYRLRLVTENNENLLSEEKTILLDSHSPSSEIGVKTR
                     VLFLNGDRNSSRINISQKVFGESSDYFTGEFLDSEGKVVKSYTWKLKDVPSVLIWDGT
                     DFSNKQLSNGIYTYRLIGSDKVKNESISVISDLTIRNEMIGVDMFSDSKIYSYQPGSL
                     KNSARFTFYVSPKLKSDSYEIEVFQKKGNEEKTVYRLRETGEPGTEWKWDLKNQTGDF
                     VSAGTYFCRLTVHSRYERYQSIPSSFEISKESFNLDLSLSTKEFSPDNDGKNDLLRIY
                     LSHQGIPLQSWEITLYEIPPYTSLKRKIKTWNGEGQPGSEIFWEGLDESGVRIGSLSE
                     FYFEWKYTDVLGRESNGKGAEFKTTILVLEEDHSLRISIPESQVEARWWSLPGKIRSL
                     LNEFPGYKIELQSHSSHQGDEEVNQVGTEERAREALEYFFSKTVPFGRIRFRGYGETL
                     PLIPGSGKYEADKNQRIDFYLSL"
     gene            295407..296138
                     /locus_tag="IKMNLDEC_00261"
     CDS             295407..296138
                     /locus_tag="IKMNLDEC_00261"
                     /inference="ab initio prediction:Prodigal:002006"
                     /codon_start=1
                     /transl_table=11
                     /product="hypothetical protein"
                     /protein_id="X:IKMNLDEC_00261"
                     /translation="MCTALIYRNPDLEIFGIGFNRDESVKRKPSLAPKKLENGSIFAI
                     APLDGDYGGTWIGINSSREIFCLLNFYEATLKLLRNPTSRGLLVRSCLLGEVKPESLK
                     SEDLNHYYPFKLLRITLDKTETFVWDGKELITDFYTESFQILGSSFTQGLKAQISREA
                     VFREYYLPKTLPNMDEFLKLSKDFLTSHLPEKGALSSCMHRREAHTVSKTEIVLQENK
                     CIITYQEGQPCEATDAKVFKTDFTK"
     gene            complement(296413..296766)
                     /locus_tag="IKMNLDEC_00262"
     CDS             complement(296413..296766)
                     /locus_tag="IKMNLDEC_00262"
                     /inference="ab initio prediction:Prodigal:002006"
                     /codon_start=1
                     /transl_table=11
                     /product="hypothetical protein"
                     /protein_id="X:IKMNLDEC_00262"
                     /translation="MKVFRITTLTLILMILISCSQNVKRISYVSVDKPKDGILSNENR
                     SVEFGKFRFGIVYIPPVGVHPYLKEAEIQSGSTTLRNVDVVMRPGFCLLPLMPVVCFT
                     RYSIIVESNPVQSSP"
     gene            complement(296763..297095)
                     /locus_tag="IKMNLDEC_00263"
     CDS             complement(296763..297095)
                     /locus_tag="IKMNLDEC_00263"
                     /inference="ab initio prediction:Prodigal:002006"
                     /codon_start=1
                     /transl_table=11
                     /product="hypothetical protein"
                     /protein_id="X:IKMNLDEC_00263"
                     /translation="MKKLSILGITAVLALYCSASQKIYLLSYGDWKGKKLPEVEKIKG
                     EIKQGEDCGFRFSLSKALENALLNSRYDTILDAEVTHSASMLAPFNCIAVKGFALDSS
                     EIQKENKK"
     gene            297442..298251
                     /locus_tag="IKMNLDEC_00264"
     CDS             297442..298251
                     /locus_tag="IKMNLDEC_00264"
                     /inference="ab initio prediction:Prodigal:002006"
                     /codon_start=1
                     /transl_table=11
                     /product="hypothetical protein"
                     /protein_id="X:IKMNLDEC_00264"
                     /translation="MKAVFGITIYVVLSGPFSVFADYASNGATHLVRVERGIKTNEFL
                     IQALNSTISNLGSEANKALYKRIIQHHVETNQLYFQFDLEKSYSELKRTQDLLVILYS
                     DVIESSRKTIRGELDSLGQKAIRETETKPKKHLEMAYRELSAAEQKKIISDNTRPYLQ
                     PIKLELLYESLKLLKQSRKYVVLLSMKYLSDFPPDPETEDFTGILNEINRAMFSRKDE
                     FAKIHFDNHFHTYSGENLYDSYWQAPALEELEKPLGEIDSAYSRARRNAKR"
     assembly_gap    299138..299311
                     /estimated_length=174
                     /gap_type="within scaffold"
                     /linkage_evidence="paired-ends"
     assembly_gap    299500..299597
                     /estimated_length=98
                     /gap_type="within scaffold"
                     /linkage_evidence="paired-ends"
     gene            299633..300109
                     /locus_tag="IKMNLDEC_00265"
     CDS             299633..300109
                     /locus_tag="IKMNLDEC_00265"
                     /inference="ab initio prediction:Prodigal:002006"
                     /inference="similar to AA sequence:ISfinder:ISLin1"
                     /codon_start=1
                     /transl_table=11
                     /product="IS110 family transposase ISLin1"
                     /protein_id="X:IKMNLDEC_00265"
                     /translation="MKKTDKEDSLKIARLIQRHPIEELPTVPIPNDEEEDNRRLCSEH
                     ENWTKQLTQGKNRLHSLFTQAGLTQITKKHLRTKVSREASVTLLSDRYKKEAERILKV
                     LDLVELNLKLIEEEIQEALKKNKAYVQTIMSMPGIGMITSLAIKANSISHSLWVVR"
     gene            300094..300474
                     /locus_tag="IKMNLDEC_00266"
     CDS             300094..300474
                     /locus_tag="IKMNLDEC_00266"
                     /inference="ab initio prediction:Prodigal:002006"
                     /inference="similar to AA sequence:ISfinder:ISLin1"
                     /codon_start=1
                     /transl_table=11
                     /product="IS110 family transposase ISLin1"
                     /protein_id="X:IKMNLDEC_00266"
                     /translation="MGRSISYMGDCKRFSSAKQAAYYAGLVPRVDISGDTVRYGRIIN
                     RGCHSIRRVIVQAAWSLVRCQHGGKVKEFYQRLYLKKGAKKSIIATSRKMIEVLYVMI
                     RTGKLFDSMPENILNRKLTQYGLM"
     gene            complement(301008..301868)
                     /gene="prmC"
                     /locus_tag="IKMNLDEC_00267"
     CDS             complement(301008..301868)
                     /gene="prmC"
                     /locus_tag="IKMNLDEC_00267"
                     /EC_number="2.1.1.297"
                     /inference="ab initio prediction:Prodigal:002006"
                     /inference="similar to AA sequence:UniProtKB:B0B9D1"
                     /codon_start=1
                     /transl_table=11
                     /product="Release factor glutamine methyltransferase"
                     /protein_id="X:IKMNLDEC_00267"
                     /translation="MQHPDSILTLLKKSEEFLKKKEIPSARLDAEILLADLLNLQRVK
                     LYVNFERLLNETEKNAYRERILERSKNKPTAYITSQKAFYNSIFFVNENVLIPRPETE
                     ELVEKVLSDFKGNIGEQNVLDLCTGSGCIGISLKLARKDWNITLSDISKEALEVAAKN
                     AIQILGEEKHIQFLESDLFLSIPKESKFNLIVTNPPYIPISDKAEMMKDVIDYEPHLA
                     LFLENPKDFLSTLIAQAHERLVEGGKLYMEILPSLSETIISDSIAKGWENGKIEKDLS
                     GKERFVILTR"
     gene            complement(303075..303148)
                     /locus_tag="IKMNLDEC_00268"
     tRNA            complement(303075..303148)
                     /locus_tag="IKMNLDEC_00268"
                     /product="tRNA-Arg"
                     /inference="COORDINATES:profile:Aragorn:001002"
                     /note="tRNA-Arg(cct)"
     gene            complement(303151..303816)
                     /gene="crp_1"
                     /locus_tag="IKMNLDEC_00269"
     CDS             complement(303151..303816)
                     /gene="crp_1"
                     /locus_tag="IKMNLDEC_00269"
                     /inference="ab initio prediction:Prodigal:002006"
                     /inference="similar to AA sequence:UniProtKB:P9WMH3"
                     /codon_start=1
                     /transl_table=11
                     /product="CRP-like cAMP-activated global transcriptional
                     regulator"
                     /protein_id="X:IKMNLDEC_00269"
                     /db_xref="COG:COG0664"
                     /translation="MDMMLESMFSKFGQTYEPNQIIFCENEPGNNFFLIQSGKVKIVK
                     TVPNPTKKEDYLIKTLDILEQGDVFGEMAILEEQPRSATAIAISEVKVLNFNRANFEL
                     LMTKNPMLALKILTIFSVRINDAKRRLLILLMDDIQGKVADVFLMLYEKMHAHSDFKE
                     IVLNVSQHDVAEWCAQPVGEVQKVLNTLSKSGKIELYEDKIVIHNIADFQRIVAQKRK
                     PNS"
     gene            complement(303816..304871)
                     /gene="cpoB_1"
                     /locus_tag="IKMNLDEC_00270"
     CDS             complement(303816..304871)
                     /gene="cpoB_1"
                     /locus_tag="IKMNLDEC_00270"
                     /inference="ab initio prediction:Prodigal:002006"
                     /inference="protein motif:HAMAP:MF_02066"
                     /codon_start=1
                     /transl_table=11
                     /product="Cell division coordinator CpoB"
                     /protein_id="X:IKMNLDEC_00270"
                     /translation="MAGPIIRNYKGGSIIYFEKDKAEDIYVLRNGRVILTFPAVDTGQ
                     EVKEDVRIGEFFGVKSALGKYPREETAQVLGSATVLVFKPNEFEQFVAEKTHLILKMM
                     KVFSSQLRQVHKKLKEILGQSDTRNPAFELMNVAEVFYKNNNFPHAIYAFEKYLQHYS
                     GTTYAGRATELLELAKRNSPYPLNMPPLVFEGSTSRVTPETLQNIMKPAVEKSAITAG
                     VDNSITSLYNRAHTLVNVGKHTDAMVIYKDLLNRTDFKFDSERKLVENSLFQLSVCLL
                     KQNDLDSANSSFSTYIKKYPSGESIKESLFHLAEISELQGDRQRARMLYGKVALLPPE
                     KDSISQKSKLKAKEMST"
     gene            complement(304882..306132)
                     /gene="dadD"
                     /locus_tag="IKMNLDEC_00271"
     CDS             complement(304882..306132)
                     /gene="dadD"
                     /locus_tag="IKMNLDEC_00271"
                     /EC_number="3.5.4.31"
                     /inference="ab initio prediction:Prodigal:002006"
                     /inference="protein motif:HAMAP:MF_01281"
                     /codon_start=1
                     /transl_table=11
                     /product="5'-deoxyadenosine deaminase"
                     /protein_id="X:IKMNLDEC_00271"
                     /translation="MEYELVNACIVTKDRWISNGSIVIKDGIIASVNAGGPPAGKRIR
                     LNLNGLYVYPGLINGHDHLLSTYLPRVAPSKPYLNWLPWDNDLKSSIVFSERQQLDPE
                     QLYLLGSYKNLISGVTSVQDHIPHFVQDPFIETMPVRILNRFTLSHSICTYSLDWGDG
                     PEEEYAKALKQDIPYITCIAEGFDSESRDSLKNLYQLGCLGEHTVLVHGIVLSESDIT
                     LIAQKKSHLVWCPEANLFLYERTTDIKDVLKHGVNVCLGTDSSICGSLNLLEEIKNAR
                     KFYQTEYGEDLSPKTLFEMVTSNPAKAFRIEKQLGSIEVGKIADLTILTRNFEDPYLN
                     LCESNLNSIRLVLRDGLPVYGDISLKSFFEESGVRVEKISIENAEKYLVASPGKLLES
                     LVVSLGYKKDLAFFPVQKEFDNFE"
     gene            complement(306151..306783)
                     /locus_tag="IKMNLDEC_00272"
     CDS             complement(306151..306783)
                     /locus_tag="IKMNLDEC_00272"
                     /inference="ab initio prediction:Prodigal:002006"
                     /codon_start=1
                     /transl_table=11
                     /product="hypothetical protein"
                     /protein_id="X:IKMNLDEC_00272"
                     /translation="MFFFVLPKIFAAGSQNPSIYTVQKGDTYFSLGKKFKVDYHKIME
                     WNGKKEKDSLLPGEILKIQKPTSTENQKIVSKNTKSNFVKSESVESSKPNFKFPLKNR
                     TPIQSHFTKLSFAPHKGILFKATRHAEVRPASPGKVLVVDEMEGYKKYVILEHKNGYS
                     TVYANLKTVSVNEGETVDPSKILGSLESGKGLYFQLNHGSSAIDPSLQIR"
     gene            complement(307065..309185)
                     /gene="fusA_1"
                     /locus_tag="IKMNLDEC_00273"
     CDS             complement(307065..309185)
                     /gene="fusA_1"
                     /locus_tag="IKMNLDEC_00273"
                     /inference="ab initio prediction:Prodigal:002006"
                     /inference="similar to AA sequence:UniProtKB:P41084"
                     /codon_start=1
                     /transl_table=11
                     /product="Elongation factor G"
                     /protein_id="X:IKMNLDEC_00273"
                     /db_xref="COG:COG0480"
                     /translation="MSTAVAEFKPSEKLLKTRNIGISAHIDSGKTTLTERILFYTNRI
                     HAIHEVRGKDGVGAKMDSMDLERERGITIQSAATYCQWKNHTINIIDTPGHVDFTVEV
                     ERSLRVLDSAILVLCGVAGVQSQSITVDRQMRRYNVPRVAFINKLDRTGANPFRVIEQ
                     LKEKLKHNAVPVQIPIGLENDLKGIVDLVTMKAYYFEGKDGMDIQEKEIPDDLKELAQ
                     KKHEELLDAASMFSDELTEALLEGTPTEEMIKKAIRTGTIELKMTPVFMGSAFKNKGV
                     QKLLDGVLDYLASPVDVKNKALDQNNNEEMIVLESNFEKPLVCLAFKLEDGRYGQLTY
                     VRVYQGKLAKGMTIYNMSNNKKHNVGRLCRMHSDEMEDIDSAEAGDIIALFGIDCASG
                     DTFTDGKLKVSMESMFVPAPVISLTIEAKESKHLNNLAKALNRFTKEDPTFQTHVDQE
                     SGQTIIKGMGELHLEVYIERMKREYGVELITGAPQVAYRETITSKADFDYTHKKQTGG
                     QGQFGRVAGYMEPIPLEETLDYDFVNKVVGGAIPREYIQSVDKGFKSCLERGSLIGFP
                     IIGVRCVINDGAYHDVDSSDMAFQIAGRYAFRQGFNKANPQILEPIMKVEVDGPSEFQ
                     GAILGSLNQRRGMILNTTEEDAYCKTEAEVPLADMFGYSTVLRSSTQGKAEFSMEFSR
                     YAPVPRNVAEELMKKYKVNNKDED"
     gene            309472..311091
                     /gene="ktrB"
                     /locus_tag="IKMNLDEC_00274"
     CDS             309472..311091
                     /gene="ktrB"
                     /locus_tag="IKMNLDEC_00274"
                     /inference="ab initio prediction:Prodigal:002006"
                     /inference="similar to AA sequence:UniProtKB:O32081"
                     /codon_start=1
                     /transl_table=11
                     /product="Ktr system potassium uptake protein B"
                     /protein_id="X:IKMNLDEC_00274"
                     /db_xref="COG:COG0168"
                     /translation="MQPLKFIKRNVNRIAKAFLLLSVARTLCLGFTITILIGSFGIYI
                     SESGRLSYTVSLYLATSSICVTGLSPVLLSELQRSTQLIMMFLIQIGGLGIITFTVLI
                     GVLVVRSLSRSTRLASFVYEATDAHLAKRMRDKKLEQQSAVISPGKKKTEAEASYVRR
                     MLISLFNITLSIEAVGATLLFFCMPETDRLPGTPNRFFLSIFTSISAFNNAGFSIVDD
                     LSFLSKDPLCLLIVQFLIVMGGIGFPVIIFIEKSILEIIQKFMGKVEAVTETFIMRRT
                     VLLGEDPPAWYIFVIATSVRLEGRLEIYRKELFGDANRMQMAIIVLGSLILIHIGGIA
                     ILLIEYNNVETIGKMVFSEKLFNSFFLSVSSRTAGFNTFDITEIESATYVLLCALMFI
                     GGGPQGAAGGIKITTFFILILYLKNVIRPQARVQAWGEDVSKNSVAISTRIYFLATIS
                     LVVFMFLITLANGNRHGIETIFFEVMSAFGTVGLSLGMTAYTNDLEKFLYIALMFMGR
                     VGTFTLLIAFTGHSGLGDLGGKDDGLKIQVG"
     gene            complement(311350..311694)
                     /locus_tag="IKMNLDEC_00275"
     CDS             complement(311350..311694)
                     /locus_tag="IKMNLDEC_00275"
                     /inference="ab initio prediction:Prodigal:002006"
                     /codon_start=1
                     /transl_table=11
                     /product="hypothetical protein"
                     /protein_id="X:IKMNLDEC_00275"
                     /translation="MFFKDSNFTKKNFLKNLFLVREPEIKFLKSSEQTKINISRKISE
                     EEWESFFNRLTTARIEANLTQAQVAKSLGKYQSYISKIESGEKKLFMEDFVRLYKLYN
                     KSPKYFCSVFSK"
     gene            311751..311969
                     /locus_tag="IKMNLDEC_00276"
     CDS             311751..311969
                     /locus_tag="IKMNLDEC_00276"
                     /inference="ab initio prediction:Prodigal:002006"
                     /codon_start=1
                     /transl_table=11
                     /product="hypothetical protein"
                     /protein_id="X:IKMNLDEC_00276"
                     /translation="MELEEFLKKTGRNIQKLRKEKGFTQENMDEGDYAIPVRTLQDIE
                     AGRTNFTASSIFKISKRLKVKLKDLLDV"
     gene            complement(312155..312361)
                     /locus_tag="IKMNLDEC_00277"
     CDS             complement(312155..312361)
                     /locus_tag="IKMNLDEC_00277"
                     /inference="ab initio prediction:Prodigal:002006"
                     /codon_start=1
                     /transl_table=11
                     /product="hypothetical protein"
                     /protein_id="X:IKMNLDEC_00277"
                     /translation="MIYFLESKYSNTNEFNFSKIIESMKGELLGSDIDEIDLLYDNTV
                     IALSELYFEFKDYGTVNYKGLKHI"
     gene            313394..314293
                     /gene="cyoE"
                     /locus_tag="IKMNLDEC_00278"
     CDS             313394..314293
                     /gene="cyoE"
                     /locus_tag="IKMNLDEC_00278"
                     /EC_number="2.5.1.141"
                     /inference="ab initio prediction:Prodigal:002006"
                     /inference="protein motif:HAMAP:MF_00154"
                     /codon_start=1
                     /transl_table=11
                     /product="Protoheme IX farnesyltransferase"
                     /protein_id="X:IKMNLDEC_00278"
                     /translation="MLFQYLKLLRIHQWIKNVIIFAGIIFAKKLTDPESVQRVVAAFF
                     LFSLVASCQYVVNDYLDRKEDALHPEKKHRPLASGKLDPSFALFITGIILPLSLILAY
                     LLYPAFFALVAFYLVFNVLYSKFLKHMVILDVMSISIGFVIRAIAGAVVIHVTFSSWL
                     LLCTFMLALFWGFSKRRGELIILEGNAKGHRKILNEYSTGFLDMMLGIVATMTLMSYV
                     LYVTSTATIANLGTDRLIYTIPVVVYAIFRSLYIIYIKNMGHNPTKAILSDWGVLFAG
                     LIWVALVITIMYSDFGNGIRFEL"
     gene            315009..315512
                     /locus_tag="IKMNLDEC_00279"
     CDS             315009..315512
                     /locus_tag="IKMNLDEC_00279"
                     /inference="ab initio prediction:Prodigal:002006"
                     /codon_start=1
                     /transl_table=11
                     /product="hypothetical protein"
                     /protein_id="X:IKMNLDEC_00279"
                     /translation="MKGIFKKSYNVLFWVLLFLGITISLSFFKASDLKPSISLNEMKT
                     FEGANYDSKNQITVVYFWATWCGVCSANLPLIKFYSQLLEDSSRFSFISVEEGDNLKE
                     LNQYIIENDLKFKVIPANVSFLKEWKVNSYPSFVILDRSGRIRFADSGMMNPFSFFLR
                     IWIVYLF"
     gene            316298..317068
                     /locus_tag="IKMNLDEC_00280"
     CDS             316298..317068
                     /locus_tag="IKMNLDEC_00280"
                     /inference="ab initio prediction:Prodigal:002006"
                     /codon_start=1
                     /transl_table=11
                     /product="hypothetical protein"
                     /protein_id="X:IKMNLDEC_00280"
                     /translation="MEPFKPKPLLNKSELRQIKKSRTRVEGKKVITDDVKKLKSLNVT
                     PDLPKKELVDYYKEPIWIEYYIPRESRFAYEVKYLFIKLIDPKPEPKDVILQEAISKE
                     EFIDVLDVMFRYPEKENLIRSSYVNTFSFLESISANYKQFLKTKDVYDLRVPLFHTEA
                     LMKWEPTVATLEFLGPYTIYNLNWLIRKLNEMEEEFSLEDETISLLIKRRNEYWEENS
                     LPIDEDFELFAALFYEQAFPHRGSEFEDNLLFKDTNKE"
     gene            complement(317239..317601)
                     /locus_tag="IKMNLDEC_00281"
     CDS             complement(317239..317601)
                     /locus_tag="IKMNLDEC_00281"
                     /inference="ab initio prediction:Prodigal:002006"
                     /codon_start=1
                     /transl_table=11
                     /product="hypothetical protein"
                     /protein_id="X:IKMNLDEC_00281"
                     /translation="MFRIISKFFLALLVFGFISTSYAQIGQINPSSISGKYKVSGTNP
                     NGSSYNGSVTISQSNGEYLFTWTVAGQTFTGTGTLEGTTLTVDWGETEPVIYEVKNGG
                     KLLEGTWAGGNATETLRK"
     gene            318260..318688
                     /locus_tag="IKMNLDEC_00282"
     CDS             318260..318688
                     /locus_tag="IKMNLDEC_00282"
                     /inference="ab initio prediction:Prodigal:002006"
                     /codon_start=1
                     /transl_table=11
                     /product="hypothetical protein"
                     /protein_id="X:IKMNLDEC_00282"
                     /translation="MNQNLIMKKNISIQTSISKVWNALIDPEVIKLYLFGTQAISDWK
                     EGSSIIFTGVWNGKEYKDHGTILKLEKEKMFRYNYWSSFSEVANIPENYSILTFELKP
                     EGNFTSLSLTQENFPNPAAYEHSDVGWNQALNILKENLEK"
     gene            319368..320390
                     /gene="pikAII"
                     /locus_tag="IKMNLDEC_00283"
     CDS             319368..320390
                     /gene="pikAII"
                     /locus_tag="IKMNLDEC_00283"
                     /EC_number="2.3.1.239"
                     /inference="ab initio prediction:Prodigal:002006"
                     /inference="similar to AA sequence:UniProtKB:Q9ZGI4"
                     /codon_start=1
                     /transl_table=11
                     /product="Narbonolide/10-deoxymethynolide synthase PikA2,
                     modules 3 and 4"
                     /protein_id="X:IKMNLDEC_00283"
                     /translation="MQRTIALVQKKGSLENISLETEALPEPNENEVQIEVHSIGLNFA
                     DLFAIQGLYSATPQGAFIPGLEYSGVVISTGKKVKNVKKKDKIMGVTRFGGYSSHLNI
                     DSRYVFKLPSKWNFDQGAGFLVQGLTAYYALAALGDLKKGQTVLIHSAAGGVGILANR
                     IAKKLGAFTIGTVGTSSKIDLLKKEGYDKQIVRSSRFKNDLQESLSGTDLNLVLECIG
                     GKIFQESYEVMAPMGRMIVYGAAEMMGEGSSVNWARIAYKYFSRPKLDPMKMVSDNKA
                     VMGFNLIWLYEKVEILTKHLNALVKLNISPPLIGKTFEFDNLNEALKYFQSGTSMGKV
                     VLKVKS"
     gene            320712..321653
                     /locus_tag="IKMNLDEC_00284"
     CDS             320712..321653
                     /locus_tag="IKMNLDEC_00284"
                     /EC_number="2.5.1.10"
                     /inference="ab initio prediction:Prodigal:002006"
                     /inference="similar to AA sequence:UniProtKB:Q08291"
                     /codon_start=1
                     /transl_table=11
                     /product="Farnesyl diphosphate synthase"
                     /protein_id="X:IKMNLDEC_00284"
                     /translation="MNSSSFSKIFHSYKSTFENFLNSQTLSILSKQSAPELFEAMKYS
                     LVAGGKRLRPVLALAAFGGLQNETQNVLLLGASLECIHTYSLIHDDLPSMDNDDFRRG
                     LPTLHKKFSESTAILAGDALNSFAFYFISWIRVENGDHFLHRNLLEILHAGCGAPGMV
                     SGQVYDLQMERENVKENDSTNQSDKIEMLQLTHRLKTGALIKSALLLGNRLRKDWKKR
                     ETSLSQYGEDLGLLFQITDDILDVEGTQESLGKTPGKDQKSGKITYPMLFGMDRCKKM
                     VEELQKNLIFTSSDFVSTEEEQTFFQELPIYIGQRKN"
     gene            321634..322413
                     /gene="tlyA"
                     /locus_tag="IKMNLDEC_00285"
     CDS             321634..322413
                     /gene="tlyA"
                     /locus_tag="IKMNLDEC_00285"
                     /EC_number="2.1.1.226"
                     /inference="ab initio prediction:Prodigal:002006"
                     /inference="similar to AA sequence:UniProtKB:P9WJ63"
                     /codon_start=1
                     /transl_table=11
                     /product="16S/23S rRNA (cytidine-2'-O)-methyltransferase
                     TlyA"
                     /protein_id="X:IKMNLDEC_00285"
                     /db_xref="COG:COG1189"
                     /translation="MAREKIRLDVLLFERGFADSLEKAKSLILSGSVLVNEQKVTKVG
                     FKFPKDSEIRILNIIPEYVSRGVYKLLKAFEVFPLQVDGKLCIDLGASTGGFTQVLLE
                     KGAWKVFACDVGYGQLAEKLRNHSSVIVKDRFHLKNLSALEIDWENNRFQTPHPEAIV
                     IVMDLSFISLRSVFPVIQKLRKEKDIPKLECVSLIKPQFEANRNDLVKGILKDSKIRF
                     QIVLSLCRYLKKEIGGFVLGLEWSPIEGRDGNKEILLFWNL"
     gene            322616..323842
                     /gene="oatA"
                     /locus_tag="IKMNLDEC_00286"
     CDS             322616..323842
                     /gene="oatA"
                     /locus_tag="IKMNLDEC_00286"
                     /EC_number="2.3.1.-"
                     /inference="ab initio prediction:Prodigal:002006"
                     /inference="similar to AA sequence:UniProtKB:Q7A3D6"
                     /codon_start=1
                     /transl_table=11
                     /product="O-acetyltransferase OatA"
                     /protein_id="X:IKMNLDEC_00286"
                     /translation="MGQKIENKREEIPSLNGLRAFAITIVFIYHYYFYSGYTAANNNS
                     FLQAFIDMLHHFEVNLFFILSGFLISMALWKEWSDNGKIRYLDFFLKRNYRLLPVYYL
                     FITISYFINRVSYSMSQKWIATKQLSVPNTLMALNVMVSTDNGLRNAWADFVFIGNYW
                     KGPNIHTWFLSITEQFYFIFPFFCGFILFKRDFFTRQCILWFLYLIPGILRIIIYLNP
                     DFFGTDYETLVFRPTHTRADSIVIGVILMDWIVNRKDDLKKYLSGRIVSFLLLLFPIL
                     ILVFINFQSKSIYSFFSGTVRFNLIDFAYILILLSVILFPNTLLAKGLSLKFLVPISN
                     LSYTIYIWHLLLSLISFGAIKFFFPSLFETGLAFFILSLLISFLFTLGVSWIINRFIE
                     EPLSRLFKRLFSTSSK"
     gene            complement(324240..326756)
                     /gene="quiP"
                     /locus_tag="IKMNLDEC_00287"
     CDS             complement(324240..326756)
                     /gene="quiP"
                     /locus_tag="IKMNLDEC_00287"
                     /EC_number="3.5.1.97"
                     /inference="ab initio prediction:Prodigal:002006"
                     /inference="similar to AA sequence:UniProtKB:Q9I4U2"
                     /codon_start=1
                     /transl_table=11
                     /product="Acyl-homoserine lactone acylase QuiP"
                     /protein_id="X:IKMNLDEC_00287"
                     /db_xref="COG:COG2366"
                     /translation="MKRILPTVSNFWNQIPIWVRRSLVTILVLAILIKVLFALLIFWK
                     TPRLSGELKIPGLTQPVSVIRDSYGVPHIRSENSHSAYFALGYVSASDRLFQMEILRR
                     AAKGELSEVLGAELVPTDIFLRQVLLRRTAERMLQESEKVNPQILKELDSFLEGVNYF
                     LKTESLPIEFTILGYKPKPFDRLDVMSALSLLSFSFAEALRNDTLYTILERKLPNRNV
                     SELFPRHDTEEPFSIQQNQPSYSPKKLTENSKVFLPLAKEPKFSKSNELSDLDLVIQK
                     TNWILKELPSLSGSNSWVIGPSRSTTGGAILANDPHIGYGNPGTWYEVHLRTGDHESY
                     GYHLPIFPFPLIAHNVQKAWALTMLENDDMDFYEEILHPTKPNLVKEKGNWVPVQILK
                     ESIQVKGEEPREITIQVTSHGPILSKPIQGYTGPVVSLYWIFHHVSVPLLETIYSLGR
                     CSSLTECNTIVSNLTAPGLNVSYADKNGNIAWWSVGRFPIRKKKTNTRKILNGASGEE
                     DVIGYIPFSQNPKLINPPEGIILTANHLPTYELKGYGKPEGYWQESDRGRRIYELLSQ
                     KKNWTVDDMKKIQTDVHSFSARSIVPLISLEIEEDKNWSGVFKEALDIYRKFDGENTL
                     DSSGATIFHTLNQFVMLNLWVDEFGESNLQIFGQTAERWNAYKSILANPKSDFWDDIT
                     TPDLKETRREILIRSFAQTVRYLAKEHGGSPSTWKWKDAHKITFEHPMGKIPVLDSIF
                     NQGPFSVASGESVINLMNQKEINPKIRPRVGPSKRRIIDLINPENSWSVLPTGNSGNL
                     GSPFYGDQIELFLNGEHRKIRFTQSQIEKDSKYILNMIPK"
     gene            327969..328115
                     /locus_tag="IKMNLDEC_00288"
     CDS             327969..328115
                     /locus_tag="IKMNLDEC_00288"
                     /inference="ab initio prediction:Prodigal:002006"
                     /codon_start=1
                     /transl_table=11
                     /product="hypothetical protein"
                     /protein_id="X:IKMNLDEC_00288"
                     /translation="MNQKTAKLLNKYAELKGISSKQIKREWLVLNEHQKDQKRQEILK
                     ELVK"
     gene            328271..328657
                     /gene="queD"
                     /locus_tag="IKMNLDEC_00289"
     CDS             328271..328657
                     /gene="queD"
                     /locus_tag="IKMNLDEC_00289"
                     /EC_number="4.1.2.50"
                     /inference="ab initio prediction:Prodigal:002006"
                     /inference="similar to AA sequence:UniProtKB:P65870"
                     /codon_start=1
                     /transl_table=11
                     /product="6-carboxy-5,6,7,8-tetrahydropterin synthase"
                     /protein_id="X:IKMNLDEC_00289"
                     /db_xref="COG:COG0720"
                     /translation="MEEIELTKEFRFDAAHLLPNVPDGHKCKRLHGHSFRFKLHLKGT
                     IDPKTGWLIDYAAVSKIVKPLIENHLDHYYLNDVPGLENPTSENLSIWLWNHLKPLLP
                     LLYKITLNETCTSACIYEGPNKNSSV"
     gene            328667..329395
                     /gene="queC"
                     /locus_tag="IKMNLDEC_00290"
     CDS             328667..329395
                     /gene="queC"
                     /locus_tag="IKMNLDEC_00290"
                     /EC_number="6.3.4.20"
                     /inference="ab initio prediction:Prodigal:002006"
                     /inference="similar to AA sequence:UniProtKB:Q6D820"
                     /codon_start=1
                     /transl_table=11
                     /product="7-cyano-7-deazaguanine synthase"
                     /protein_id="X:IKMNLDEC_00290"
                     /db_xref="COG:COG0603"
                     /translation="MNSSSNEKNKDLNRKNFSSKTDSSNNKAVVLLSGGLDSTTCLYQ
                     AIADGKEIQALSFDYGQRHKIELSYAKKVTRKLGIPHTIQKLKPELFLGSSLTQKSLH
                     VPKNSLRKEEIPNTYVPGRNILFLSFAVSLAEGTGSDSIYIGVNSMDYSGYPDCRPEF
                     IKMFEMAIQLGTKKGSQGPSIKILTPLQNLSKKEIVLLGNQLKVPFHLTFSCYDPKNG
                     KACGKCDACLLRKKGFQETGVSEK"
     gene            329473..329757
                     /gene="pntA_2"
                     /locus_tag="IKMNLDEC_00291"
     CDS             329473..329757
                     /gene="pntA_2"
                     /locus_tag="IKMNLDEC_00291"
                     /EC_number="7.1.1.1"
                     /inference="ab initio prediction:Prodigal:002006"
                     /inference="similar to AA sequence:UniProtKB:P07001"
                     /codon_start=1
                     /transl_table=11
                     /product="NAD(P) transhydrogenase subunit alpha"
                     /protein_id="X:IKMNLDEC_00291"
                     /db_xref="COG:COG3288"
                     /translation="MEQFVGYLTIFLLAVFVGFEVITRIPPLLHTPLMSGSNAISGIT
                     IIGAILSLHSVNGPLINIIGFIAMVAATINVVGGFLVTHRMLGMFKKKEK"
     gene            329760..331160
                     /gene="pntB"
                     /locus_tag="IKMNLDEC_00292"
     CDS             329760..331160
                     /gene="pntB"
                     /locus_tag="IKMNLDEC_00292"
                     /EC_number="7.1.1.1"
                     /inference="ab initio prediction:Prodigal:002006"
                     /inference="similar to AA sequence:UniProtKB:P0C188"
                     /codon_start=1
                     /transl_table=11
                     /product="NAD(P) transhydrogenase subunit beta"
                     /protein_id="X:IKMNLDEC_00292"
                     /db_xref="COG:COG1282"
                     /translation="MTASIINLIYLLSSILFIIGLKLLSHPKTAVRGNFVGAVGMFFA
                     VAAALVEKGLAYEYILAGFIVGTAIGVYLSVKVEMTSMPQLVAALNGFGGLASFLVAG
                     AAIMEVLHQGTNLEVLKSYQFTISTAASGIIGAVTLTGSFVAYGKLQGILSEKAVRYP
                     GDQIVKVLFLLGSLVLSYFVVIEPQKIEWYWYVVVVGSILGILLVMPIGGADMPVVIA
                     LLNSYSGIAASATGFVLGNNVLIIAGSLVGASGIILTQIMCKAMNRSLPNVLFGGLGA
                     AVDNSKGGEDIYAGKTKSTSAEEVAMLLDMAQRVVIVPGYGMAVAQAQHAVRDLYNIL
                     TDRGIDVEFAIHPVAGRMPGHMNVLLAEADIPYDKMKEMDEINPSFEQVDVVIINGAN
                     DVVNPLAKTDPGSPIAGMPILDVDKAKTVIVIKRSLSPGFAGVPNPLFIQDNALMYFQ
                     DGKKATQEIVTALKET"
     gene            332713..333216
                     /locus_tag="IKMNLDEC_00293"
     CDS             332713..333216
                     /locus_tag="IKMNLDEC_00293"
                     /inference="ab initio prediction:Prodigal:002006"
                     /codon_start=1
                     /transl_table=11
                     /product="hypothetical protein"
                     /protein_id="X:IKMNLDEC_00293"
                     /translation="MKQHSLKKLRRSIFVVLLTFFLAASDSYADESEKKTYSTKNIDV
                     TVKDKDGYNHFLVFTKVMTPDKSYVAYNVEFWVNNYVYSEMDTFSQISFKAGKKSFNG
                     NFYKSDVSSNALVLYFYMEESVIKGLLASSADRLSIFQKNKTVFEYTIATKDNFKKAL
                     KEITTVE"
     gene            333243..333365
                     /locus_tag="IKMNLDEC_00294"
     CDS             333243..333365
                     /locus_tag="IKMNLDEC_00294"
                     /inference="ab initio prediction:Prodigal:002006"
                     /codon_start=1
                     /transl_table=11
                     /product="hypothetical protein"
                     /protein_id="X:IKMNLDEC_00294"
                     /translation="MNFKKNKYRLTFVLRKKLHKYPEFGFYGGSLKFRVYFKFY"
     gene            complement(334006..335001)
                     /gene="glpQ_1"
                     /locus_tag="IKMNLDEC_00295"
     CDS             complement(334006..335001)
                     /gene="glpQ_1"
                     /locus_tag="IKMNLDEC_00295"
                     /EC_number="3.1.4.46"
                     /inference="ab initio prediction:Prodigal:002006"
                     /inference="similar to AA sequence:UniProtKB:P37965"
                     /codon_start=1
                     /transl_table=11
                     /product="Glycerophosphodiester phosphodiesterase"
                     /protein_id="X:IKMNLDEC_00295"
                     /db_xref="COG:COG0584"
                     /translation="MIKRISQSMNLKIKVGFLLKPLVVFIFYFGTNFCSSSSILNKPL
                     NGSLDLQGHRGARGLKPENTWPAFEEAIRYGMTTLELDTVLTKDNKIIIHHDSFTNPT
                     ICQKKDGTQIVSTSLYELTLSELKQLDCGAKKNPKYFEQIPVPGTELITIEEFFTLVA
                     NAEKKNPNRTKLKFNIETKFPDDSNSQIPIGKVKEHVNLLVQAIENAKVTDRTTIQSF
                     YLPALTIVKEINPKLKTSALFSLTYFQGAMMKLGFGNGTRQDALQKTLEVKADIISPY
                     FLYVTKEFVQKIHSHKISVIPWTVNDVEDMKKLIDAGIDGIISDYPDRLAHIIKN"
     gene            336262..336750
                     /locus_tag="IKMNLDEC_00296"
     CDS             336262..336750
                     /locus_tag="IKMNLDEC_00296"
                     /inference="ab initio prediction:Prodigal:002006"
                     /codon_start=1
                     /transl_table=11
                     /product="hypothetical protein"
                     /protein_id="X:IKMNLDEC_00296"
                     /translation="MYQKLWIITICFFVTFPTMSQNQPNFPDYGNPIHLEVAKKIALK
                     AQSEAKKNGWKMVISIVDSGGNLVLLEKMDGAQFASIDISQGKAKCANNFRRSTKIME
                     ETVAAGGIGLRILALPNVYPLEGGELILIDGKIAGAIGVSGGTSVQDGQVARSGLEVL
                     KE"
     gene            complement(337533..337940)
                     /locus_tag="IKMNLDEC_00297"
     CDS             complement(337533..337940)
                     /locus_tag="IKMNLDEC_00297"
                     /inference="ab initio prediction:Prodigal:002006"
                     /codon_start=1
                     /transl_table=11
                     /product="hypothetical protein"
                     /protein_id="X:IKMNLDEC_00297"
                     /translation="MSLKKYNGSCHCGKIRYELDLDLSKGTSKCNCSYCSKVRNWSSM
                     VKPNAFHLITGENELGSYQFGTKSATHQFCKNCGVRLFTKGHLEELGGAFISVSLATL
                     DNVDLEELITSPLWYADGLHNNWRTQPSEIRHL"
     gene            complement(338764..339147)
                     /gene="fliE"
                     /locus_tag="IKMNLDEC_00298"
     CDS             complement(338764..339147)
                     /gene="fliE"
                     /locus_tag="IKMNLDEC_00298"
                     /inference="ab initio prediction:Prodigal:002006"
                     /inference="protein motif:HAMAP:MF_00724"
                     /codon_start=1
                     /transl_table=11
                     /product="Flagellar hook-basal body complex protein FliE"
                     /protein_id="X:IKMNLDEC_00298"
                     /translation="MEINSNSSLWHSYNSGYNGNKPHPLSPKGDQVKVSITEDRHYKD
                     VKQPVSPDYVAESFSEAMKNALTSVNDLQVEADELTQKMVFDPNSVDAHQVMIASEKA
                     RVALTFTKTIADGVVRAYRELTSLR"
     gene            complement(339150..339611)
                     /gene="flgC"
                     /locus_tag="IKMNLDEC_00299"
     CDS             complement(339150..339611)
                     /gene="flgC"
                     /locus_tag="IKMNLDEC_00299"
                     /inference="ab initio prediction:Prodigal:002006"
                     /inference="similar to AA sequence:UniProtKB:P0A1I7"
                     /codon_start=1
                     /transl_table=11
                     /product="Flagellar basal-body rod protein FlgC"
                     /protein_id="X:IKMNLDEC_00299"
                     /db_xref="COG:COG1558"
                     /translation="MGLFSSINISATGLSAQRLRMDVISNNIANSTTTRNTNGDGPFR
                     RDRVVMTPINLRTKWRSPVYPFGVSPGEGKGVKVMKVEKDMTPLRLVYDPTHPDSIQI
                     GPKKGYVEMPNVNIVTEMTDMISASRSYEANVQMINGSKAMFNKALEIGRA"
     gene            complement(339677..340108)
                     /gene="flgB"
                     /locus_tag="IKMNLDEC_00300"
     CDS             complement(339677..340108)
                     /gene="flgB"
                     /locus_tag="IKMNLDEC_00300"
                     /inference="ab initio prediction:Prodigal:002006"
                     /inference="similar to AA sequence:UniProtKB:P24500"
                     /codon_start=1
                     /transl_table=11
                     /product="Flagellar basal body rod protein FlgB"
                     /protein_id="X:IKMNLDEC_00300"
                     /db_xref="COG:COG1815"
                     /translation="MFEKTHFMKTQDLLERGMNNSIFKRKVISDNIANADVPHFKRSE
                     VIFESMIKRAIESEKIEAIKEVPTQISDERHIQFFKPLDYREVQPKANTDYLTTMRAD
                     GNNVDVEKEVVEASNSQMQYMMMAERINQNYRELKQVMRMA"
     gene            340230..340520
                     /locus_tag="IKMNLDEC_00301"
     CDS             340230..340520
                     /locus_tag="IKMNLDEC_00301"
                     /inference="ab initio prediction:Prodigal:002006"
                     /codon_start=1
                     /transl_table=11
                     /product="hypothetical protein"
                     /protein_id="X:IKMNLDEC_00301"
                     /translation="MSEIPETIEITPDLSTLFHDYYTFRTILMEAIAKKPKNIVLNLG
                     NIPIMNSISISSLIWFLKNARSEGIGCTISSIHPDLLNTFEVLNLKDYLEVQ"
     gene            340917..341258
                     /locus_tag="IKMNLDEC_00302"
     CDS             340917..341258
                     /locus_tag="IKMNLDEC_00302"
                     /inference="ab initio prediction:Prodigal:002006"
                     /codon_start=1
                     /transl_table=11
                     /product="hypothetical protein"
                     /protein_id="X:IKMNLDEC_00302"
                     /translation="MKRIVLVSTLILFLFTACKKKEELILGDWVKIKECSEKGECINQ
                     EKRNHLQIFPQGLAKYDAFHLTYKMQGDDIHFNLADLAFDLEYRILKVNEKELRLFNK
                     KTNAEEYFEKN"
     gene            341291..342340
                     /locus_tag="IKMNLDEC_00303"
     CDS             341291..342340
                     /locus_tag="IKMNLDEC_00303"
                     /inference="ab initio prediction:Prodigal:002006"
                     /codon_start=1
                     /transl_table=11
                     /product="hypothetical protein"
                     /protein_id="X:IKMNLDEC_00303"
                     /translation="MKRIFYLFLFLFFLSGILFANEEDESFPESNQDQVPLSPTDAAR
                     RKIQITALNTETVNLIRANNLSKASINIDKIKKLDENSVEYHYLKGSYLYAQGRYPQS
                     KNSLLKAIQIHSSHDPSYYLLGMIFVQRNKWAKSLEYFQKAVELSNYNPFYRINLALA
                     YFETGNFLRAKAEAERAIELKPNFRAAKLLLLKSNFLLGNKADAYSQCVDFVKEGFIS
                     KEYMLIHARLVMEIHQNYRKAIKIYSQYGELPLHEKRFLAQAYYNTGNYRAAAAAYQS
                     VIQLKIVEEEDKIQYIRSLSFIKDYKRLESFVAFWLQEEPDKRKKIQEALDIAELLKE
                     NDSKVFHMFPSRSPY"
     gene            342538..343779
                     /locus_tag="IKMNLDEC_00304"
     CDS             342538..343779
                     /locus_tag="IKMNLDEC_00304"
                     /inference="ab initio prediction:Prodigal:002006"
                     /codon_start=1
                     /transl_table=11
                     /product="hypothetical protein"
                     /protein_id="X:IKMNLDEC_00304"
                     /translation="MQKLDHKPKISIPAIFVIICFFVLVWYLPAHERFGFFNIAFWFV
                     YLIALVGFISILSDLLSFFMKKRRAQDFAISIILFIFSVYYSIGVYEVIISIQETENY
                     LSTKGKILENEIRWTGDIASKRPTEFYLHLKYSYISPDGVEQIGSYTYLYRTDLPSRD
                     DSRSFVKKYPIGSEITVFYNPKNPQISCLFQGFDGGMDWFLYLEIIDLLFVILLIYVS
                     IRFLYLGITDQGSVKNDSRLIQEKDEQIFKNQIGTLPSNTECTHEEHFYIFKIRWISY
                     LMFIVLSMPIFVSIGFIFFYRGYENLFLFQNRNPAIIEIISILFFIFGIIAVVLISIN
                     KTIIRLNRVSCIIYNSPIRWRRIKKLELANLKNYFIIENPTFFGNELWVKDLENNDIF
                     IDRFDSYDQVVFFKKFMENLT"
     gene            complement(343869..344285)
                     /gene="ybaN"
                     /locus_tag="IKMNLDEC_00305"
     CDS             complement(343869..344285)
                     /gene="ybaN"
                     /locus_tag="IKMNLDEC_00305"
                     /inference="ab initio prediction:Prodigal:002006"
                     /inference="similar to AA sequence:UniProtKB:P0AAR5"
                     /codon_start=1
                     /transl_table=11
                     /product="Inner membrane protein YbaN"
                     /protein_id="X:IKMNLDEC_00305"
                     /db_xref="COG:COG2832"
                     /translation="MEIKDYSDEVRLHRSRLVRFLLFITGSISLALGIIGIFTPILPT
                     TPFLLLSAACYARASHRFYNWLMNNRYFGSYIRDWRIHKMIPLRAKILAISMIFLTIG
                     TTVFFFIPILAVKILVSLIGIFVVIYLIRIPTKRKN"
     gene            complement(344741..345121)
                     /locus_tag="IKMNLDEC_00306"
     CDS             complement(344741..345121)
                     /locus_tag="IKMNLDEC_00306"
                     /inference="ab initio prediction:Prodigal:002006"
                     /codon_start=1
                     /transl_table=11
                     /product="hypothetical protein"
                     /protein_id="X:IKMNLDEC_00306"
                     /translation="MNEKDLFSQIDSLDPDLETSLVRYLDTLIHYNQDQMDGKGLATH
                     EELETGTFTMLRLLQKNLSYLPLYLRYLGSLDLEHTVAQLDVLFSLKKQYSSEQLKPL
                     KEFVKNANIESFLWRLENDETLED"
     gene            complement(345406..346383)
                     /locus_tag="IKMNLDEC_00307"
     CDS             complement(345406..346383)
                     /locus_tag="IKMNLDEC_00307"
                     /inference="ab initio prediction:Prodigal:002006"
                     /codon_start=1
                     /transl_table=11
                     /product="hypothetical protein"
                     /protein_id="X:IKMNLDEC_00307"
                     /translation="MKSLIKIYLTLILFLLIFQCKNSDKENALLLAGASLIIAQELEA
                     QSLMSGPVLIDQETELTNYQFKFYNSTQKLTLEAYFSKPAGMGPFPLIVMMHGCAGAH
                     SNSDASKPPSSLYTEWAGRGKTLGYATLLIDSFTPRNAPQNQCSNGAGVGTSEVTDRP
                     TDAYAAIAYVKRSKVVNNDRIVLLGWSHGGSSVFATVDTNSTLQYRSENQRPFKAVIS
                     FYPGCGLNNAFGGISNSQYLPYTHIKILAAGADPLYTGGYCNTRVSRAQTLGASSATN
                     NSIAMTVYPNTHHSFDEAKVVSSKFDTNDVAAKPNADQEAVNFFQLYNP"
     gene            347029..347724
                     /locus_tag="IKMNLDEC_00308"
     CDS             347029..347724
                     /locus_tag="IKMNLDEC_00308"
                     /inference="ab initio prediction:Prodigal:002006"
                     /codon_start=1
                     /transl_table=11
                     /product="hypothetical protein"
                     /protein_id="X:IKMNLDEC_00308"
                     /translation="MKFFSIIFHPTLILPWGILIAFSTDARYEPWEIATASIPIILQG
                     GTDWGGSCLFAGWVANYLFFSFVAPIYATVSVPETSEVNFITTLQSVVKKMKWYIFFF
                     LLLGPITIFQDTLITPNDHRNLFLFFFVFYTFLILYISTLLYFKIRYRVIFSVIPLLI
                     LFLLMSDGITTKAGQWNVQGVDPEIHVRGIRHQLFLNWHKLCDFIFGDVKTDPLIKIE
                     DFLFLISKSRFND"
     gene            complement(348009..348581)
                     /locus_tag="IKMNLDEC_00309"
     CDS             complement(348009..348581)
                     /locus_tag="IKMNLDEC_00309"
                     /inference="ab initio prediction:Prodigal:002006"
                     /codon_start=1
                     /transl_table=11
                     /product="hypothetical protein"
                     /protein_id="X:IKMNLDEC_00309"
                     /translation="MTFKDQIIYFAGSAYDSKNRQSFPDVPTDLIVYLRTCKNNNIIW
                     SLGDTHNAPDIVLLRKIEQLKWINLLVSPFNDEMDIAEIVHKIDPNEEKEGYYELLAL
                     DIFLASTSYEPDGILVWLPDLNTYGSWDMNHYELTVFPGHTWNDIIASPKQFLESQWL
                     SERERPQEINTGNVFLYFDLWEKCMFKNSD"
     gene            complement(348601..351495)
                     /gene="gcvP"
                     /locus_tag="IKMNLDEC_00310"
     CDS             complement(348601..351495)
                     /gene="gcvP"
                     /locus_tag="IKMNLDEC_00310"
                     /EC_number="1.4.4.2"
                     /inference="ab initio prediction:Prodigal:002006"
                     /inference="similar to AA sequence:UniProtKB:P74416"
                     /codon_start=1
                     /transl_table=11
                     /product="Glycine dehydrogenase (decarboxylating)"
                     /protein_id="X:IKMNLDEC_00310"
                     /translation="MNSTLQNQTKTNLEKVGTDPLDTFPRRHIGPNLQQTAEMLKELG
                     LSSVEELIDKAVPVGIRLKKSLDLPKASTEHKILQNLKGIASQNQVFRSYIGAGYHSC
                     IIPGVIQRNILENPGWYTAYTPYQAEISQGRLEALLNFQTMIIDLTGLEISNASLLDE
                     GTAAAEAMFLAYSVRKNETAKKFFVSELCHPQTIDVVVTRANPLGIEVQIGNHESIEL
                     NEDFFGVLLQYPATDGKIIDYTSFIQRSHNVGAISTVAADLLALTLLKSPGEMGADIA
                     VGSSQRFGLPLGFGGPHAGYFATKDEFKRSMPGRLIGVSKDSQGNSGLRLSLQTREQH
                     IRRDKATSNICTAQVLLAVISSMYAIYHGPEGLKNIATRIYKFTSIFANVLKNAGFSI
                     TNEFFFDTITIQAGTKVQEILNRAYSKKINFREYKDGKIGITLDETVNLEDLKDLLEI
                     FEIKNTDIEKLFVDVSNVPDSFKRKTSYLTHPVFQSHHTETKMLRYIRKLESRDLSLT
                     TSMIPLGSCTMKLNATTEMYPVTWPEFGAIHPFAPADQTKGYKIIFEQLEKWLCEITG
                     FAGVSLQPNAGSQGEYAGLLAIRRYHESRNESYRNVCLIPISAHGTNPASAAMAGFQV
                     VVVSCDPNGNVDLEDLKAKAEEHKKDLAALMITYPSTHGVFEESVKEICQIVHSCGGQ
                     VYMDGANMNAQVGLTSPGEIGADVCHLNLHKTFCIPHGGGGPGVGPIGVAKHLVPFLP
                     GHVLVDNATGNEHGAVSAAPWGSASIVLISWVYIALMGSEGLTNATRNSILNANYIAK
                     RLEKVYPVLYKGKNGFVAHECILDLRPFKKSAGIEVEDVAKRLIDYGFHAPTMSFPVP
                     GTLMIEPTESESLEELDRFCEAMLLIYQEILDVQNGTLDKTDNPLKNSPHTAAMVTSD
                     RWDHLYPRERAAYPASWLKDHKFWPYVGRVDNVYGDRNLVCSCLPIESYQ"
     gene            complement(351535..351927)
                     /gene="gcvH"
                     /locus_tag="IKMNLDEC_00311"
     CDS             complement(351535..351927)
                     /gene="gcvH"
                     /locus_tag="IKMNLDEC_00311"
                     /inference="ab initio prediction:Prodigal:002006"
                     /inference="similar to AA sequence:UniProtKB:P64214"
                     /codon_start=1
                     /transl_table=11
                     /product="Glycine cleavage system H protein"
                     /protein_id="X:IKMNLDEC_00311"
                     /translation="MAETQAPTGYLFSEKHEWVKVEGDMALIGISDFAQSALGDIVFV
                     DLPKTGKNIKQFETFGTIESVKAAEDLYAPIGGEVIESNSALSKNPGDVNSKPFDSWM
                     IKVKGFSTSELDKLLTPEKYKALVAGLE"
     gene            complement(351945..353135)
                     /gene="gcvT"
                     /locus_tag="IKMNLDEC_00312"
     CDS             complement(351945..353135)
                     /gene="gcvT"
                     /locus_tag="IKMNLDEC_00312"
                     /EC_number="2.1.2.10"
                     /inference="ab initio prediction:Prodigal:002006"
                     /inference="similar to AA sequence:UniProtKB:P54378"
                     /codon_start=1
                     /transl_table=11
                     /product="Aminomethyltransferase"
                     /protein_id="X:IKMNLDEC_00312"
                     /db_xref="COG:COG0404"
                     /translation="MNRKFSLKINLSLYGTGKNWYMENLMSQDKKTPLYETHRTLGAK
                     MIPFGGWDMPVQYSGIIAEHNATREAAGLFDVSHMGEIFITGNPKSILLFLESITCNS
                     VASLSDFQVQYNAILNQNGGLVDDVTIYKFSSEKYMICSNASNYEAVTEHLLEHLPIS
                     GVKVDNQSLQWHQIALQGPKANEIFSKFLKRDLDSIQYYRFMLLPYQGEEIIVSRTGY
                     TGEDGFEIYSSIPIGLKLWNELLEFGKPYGLLPCGLGARDTLRIEAKYPLYGHELNDQ
                     WTPIESGIGWIVKEKENPYFSSEKILFQKKNGVPSKIVSFALTEAGVPRENFRVLDSQ
                     GNEIGKTTSGTFSPSLKKGIGLALIQSEKIKDGEPIQIEIREQPKQAIITMKPFIPGS
                     IRKN"
     gene            353826..354086
                     /locus_tag="IKMNLDEC_00313"
     CDS             353826..354086
                     /locus_tag="IKMNLDEC_00313"
                     /inference="ab initio prediction:Prodigal:002006"
                     /codon_start=1
                     /transl_table=11
                     /product="hypothetical protein"
                     /protein_id="X:IKMNLDEC_00313"
                     /translation="MRKIIFIIVVLIFGLTTNVCNYLSPQEKCMEDNACRNRAQACFA
                     GFALVNVLFHIEVSNEEITSRAFLCNTLQSNCELDCYRKHPY"
     gene            354565..354894
                     /locus_tag="IKMNLDEC_00314"
     CDS             354565..354894
                     /locus_tag="IKMNLDEC_00314"
                     /inference="ab initio prediction:Prodigal:002006"
                     /codon_start=1
                     /transl_table=11
                     /product="hypothetical protein"
                     /protein_id="X:IKMNLDEC_00314"
                     /translation="MKKFYILMLILTLFVVQCSELSPRQKCYEDNYCKSADADCIAAS
                     LLISSLFENNNSRTNTGTTNGGTTNGNTTTNSNSSSSLLSVLYNPLFCIGSKASCEAD
                     CDKKHPY"
     gene            complement(355155..356828)
                     /locus_tag="IKMNLDEC_00315"
     CDS             complement(355155..356828)
                     /locus_tag="IKMNLDEC_00315"
                     /inference="ab initio prediction:Prodigal:002006"
                     /codon_start=1
                     /transl_table=11
                     /product="hypothetical protein"
                     /protein_id="X:IKMNLDEC_00315"
                     /translation="MFRIWIVFLCFGFSLSLFSQESSKLGEKEIRSSQRVRFINRSSA
                     RAGEEVRGTNEKVGSGLAESLKKEPDKTHTQGGISVTRIAPEEKKFGADVISVLEDSD
                     FGHINSIQRILTGFVKLNFGYDDKNSDILATYILYYNAIHRKDKSYISKKYSNSVIKF
                     VTPQSIGISKRYSEWPGKTQILIPLVEDVLGKDVHTDELEDEVNKELDKKKDGQSEKD
                     KFGDLQNEKNKKELEELKRRKEENQNKQKEISDKETKTDKELQELNKDPVKNKVQIVE
                     KKKEKEQIQKEKEAVKKEEQKLKEKEKEVVKKDEERKNNNSSSSSSSSSSSSKSDSKS
                     DSSSSKSGSDKSASDDKKSEAELKKELADTKKELETKKEEEKKKEEFDKNVVGGKIFF
                     LKTLKYLDKGHYNNELQVLDPTKDDTIIRGDFNKICGRTFEIVDGKALVIGFEDGHSS
                     NHKLILIDQETLKPVLFAEDNIFWRSPMIIKGDEIYAFEEVEEKYYLSRFGKDLKKQA
                     KSSEEISPNSNVTFYGEKIYVTGKEESSGNIQITVFNKADLKLIKKIKP"
     gene            356988..358079
                     /gene="serC"
                     /locus_tag="IKMNLDEC_00316"
     CDS             356988..358079
                     /gene="serC"
                     /locus_tag="IKMNLDEC_00316"
                     /EC_number="2.6.1.52"
                     /inference="ab initio prediction:Prodigal:002006"
                     /inference="similar to AA sequence:UniProtKB:Q9HZ66"
                     /codon_start=1
                     /transl_table=11
                     /product="Phosphoserine aminotransferase"
                     /protein_id="X:IKMNLDEC_00316"
                     /db_xref="COG:COG1932"
                     /translation="MYLFQERIYNFGAGPAMLPNEVMEIAAAEFLNYKGSGMSVMEVS
                     HREPLFEDVITEAEILLRKLLNLGEDYSIAFFSGGATLHFSALPLNLLKEGESFDVAH
                     TGIWTKKAWEEGLKFNEVNVIYDSTNNNFTDVPVLTDSNLSGKGKYLHITSNNTIYGT
                     QYPEIPKIKQIPLVADMTSELLSRKIDVKDFGVIFAGAQKNIGPSGLSLAIIRNDLLG
                     ISGRKIPILLDYSVMVKNRSLYNTPSTYSIYIAKLVFEWLLKLGGIEAIEKVNEQKAK
                     LIYDFIDSSSLYVCPVQKRARSKMNVVFLLKDKNLDSKFLDEAEKNGLHGLGGHRLVG
                     GFRASIYNSMPLTGVQKLVSFMKDFESKI"
     gene            358079..358678
                     /locus_tag="IKMNLDEC_00317"
     CDS             358079..358678
                     /locus_tag="IKMNLDEC_00317"
                     /inference="ab initio prediction:Prodigal:002006"
                     /codon_start=1
                     /transl_table=11
                     /product="hypothetical protein"
                     /protein_id="X:IKMNLDEC_00317"
                     /translation="MKFLSFKKFFLILIRVFTLVGALSGGLLASGLNFNTQLPIKDCF
                     TNETTSSELSNLYKSTFPLEEKKRIAETIAYKEGKSRFQSIVCIQNKNLSEEDQSKLF
                     MDWNRHIFTYAELNSYYENYILSDDKTRSLNSIEWELLTTHLKQKKELLTRLNDATGF
                     ALNGEKISEENFSMIYLSLFLLQIEFWDAMPKTFRDSIL"
     gene            359165..359602
                     /gene="rpiB"
                     /locus_tag="IKMNLDEC_00318"
     CDS             359165..359602
                     /gene="rpiB"
                     /locus_tag="IKMNLDEC_00318"
                     /EC_number="5.3.1.6"
                     /inference="ab initio prediction:Prodigal:002006"
                     /inference="similar to AA sequence:UniProtKB:P37351"
                     /codon_start=1
                     /transl_table=11
                     /product="Ribose-5-phosphate isomerase B"
                     /protein_id="X:IKMNLDEC_00318"
                     /db_xref="COG:COG0698"
                     /translation="MKKIGIASDHGGFELKEFLRKSLAGELEIVDYGTKDESSVDYPI
                     VISAACKKVLSKEVEGLIALCGTGIGASIAANRMSGIRAALCHDQFTAEMSKRHNNAN
                     VLVLGGRIIGKELALNIVRTWINTSFEGGRHERRVNQLETLNS"
     gene            359666..361588
                     /locus_tag="IKMNLDEC_00319"
     CDS             359666..361588
                     /locus_tag="IKMNLDEC_00319"
                     /inference="ab initio prediction:Prodigal:002006"
                     /codon_start=1
                     /transl_table=11
                     /product="hypothetical protein"
                     /protein_id="X:IKMNLDEC_00319"
                     /translation="MISKYLKKYSDFHKLSSVAYNVLMFVDHVFVVSCSVLHQNSGFS
                     NNSYVLKLWNKIKIVFLLTILFFYPFSLFTETKTFPLDDLQKNGLELSGNNSENKVLK
                     LQTKNRSFGSELYLDFESGNPSDLKDASGNYKILMSSYLPDSENVFHSKRSARFSGKR
                     TGIKIAHSYSGLLTSKDLTKEFYISFSFLPGTVEKDATLISKLYETSGNSYGWDLKIA
                     DDRLKAGFYSFFETEEKRFLSLYLTSNTTLKKNQWNRVLLYFNPNDREIVLYLNGKES
                     ARAAVPASQNLTRIGFHADDTTSFRIASSYYGWMENFSVFPGKPNPSSEDTSFPGQNF
                     DSETHTSESKFGIGISPVYKSKYSSSFLEEVQLKAVVPTSSALELYLRVSPVPFTPNS
                     ESPAWIGVDLRKLENSKIDSLEPDTYRIPLKYSLKKFLGITEDKTDLLPFRYYQWRVK
                     FKSDPSGNKTPELKNISLTFRETNPPVRPLGLKVAENGVDDSGPSICLNWKSNPEKDV
                     INGGGYFIHYGIHPDRMVGIVRGTLGESGETPNKKNRPKHPASDYLDPISGLPPGKNY
                     IHIQEYYNKLSTCIDNRIISLNSEILLEKNQLFLKKGTTYFFRISAYNKFYHFQNGKD
                     QVSTLSDPVEVYFLSE"
     gene            complement(361550..361966)
                     /locus_tag="IKMNLDEC_00320"
     CDS             complement(361550..361966)
                     /locus_tag="IKMNLDEC_00320"
                     /inference="ab initio prediction:Prodigal:002006"
                     /codon_start=1
                     /transl_table=11
                     /product="hypothetical protein"
                     /protein_id="X:IKMNLDEC_00320"
                     /translation="MKYYLSKSLLEIIIQDPSDLKTIVVESIERLIKEQHLFYTGTIS
                     ILPLLEKEKDPIQKEIIWSQIKRLCLEILDFKAENLSLAQKLSLEFGNIEWVWNEISI
                     AIQKDLDGFITVDKNLPDQKMIKILLAQKINFNGIT"
     gene            complement(361963..362151)
                     /locus_tag="IKMNLDEC_00321"
     CDS             complement(361963..362151)
                     /locus_tag="IKMNLDEC_00321"
                     /inference="ab initio prediction:Prodigal:002006"
                     /codon_start=1
                     /transl_table=11
                     /product="hypothetical protein"
                     /protein_id="X:IKMNLDEC_00321"
                     /translation="MAKVDKRFQLLMTEEELELLKKEAEKRNLSAGEMLRLSFRNEVY
                     RSDSYERLEALKILSKLK"
     gene            complement(362151..362753)
                     /locus_tag="IKMNLDEC_00322"
     CDS             complement(362151..362753)
                     /locus_tag="IKMNLDEC_00322"
                     /inference="ab initio prediction:Prodigal:002006"
                     /codon_start=1
                     /transl_table=11
                     /product="hypothetical protein"
                     /protein_id="X:IKMNLDEC_00322"
                     /translation="MYFVRLLIWFLYFVFCISSLFATEENRKEWNKSVKEKILKMNEA
                     REETESIPYLEKFVEKNPADLTVKLWYARALFYRKDLEIPEHSEEIFSRTEKLKKIKT
                     NYLLAAKTFEEVLKYLSQATPRDPDLGKWHFLWAMSEWYAGREDRAIQIFKKSFKYDF
                     RLNEANYNIACIYQTLGQLKDAEIYFRAYLKNDKEMREEN"
     gene            complement(362773..364863)
                     /locus_tag="IKMNLDEC_00323"
     CDS             complement(362773..364863)
                     /locus_tag="IKMNLDEC_00323"
                     /inference="ab initio prediction:Prodigal:002006"
                     /codon_start=1
                     /transl_table=11
                     /product="hypothetical protein"
                     /protein_id="X:IKMNLDEC_00323"
                     /translation="MTGLKLRIAILILSVLSFFYYRFIPYFPDGIYYKNRMNSAFTNL
                     NEELRHLETGLGQINSISELENLQLEFPIVSGLKFVTESDLSSRKDPEGKLLKETLKD
                     GTSRLFFLKPSLVFCLPHPEKKKLILAELREDLFRVSFSGVESMLIPDLKFGGYAEPG
                     GFNKGRISFLLIEELSRSENAVNRIEIGSSPFIGYYYATPENSYGFLKGILILKPGND
                     GLFFLFLSGFLILLFLIDFMIRILRIKRNFFTHKEGKEIQEIIGQISKRIDALQTAKQ
                     KAIESAQKSEVEEIQTLTSEEVDFDLQNVPIPMKEVKQEDGPSIFVLPFELKREGYVS
                     PAFLRDPEKFKEPEPIAPEIEKKRSEIFTPELQDLISKVNEPIREKPDIQIAKQEIEP
                     EPISTNHTELGPGYMKWLNTLPIRERRKILEVLDELRYGLESEYSFILKYYISVFLDL
                     KLYGFAIHYYDRRNGSYSPFVTQGLRERTSGNMIFLYDDQYIGKESGTYSIIEITDER
                     KMDRFFRKKFDPIDLEICTSILTIPLSNFGIPFRFFLFFKDPLTKENAQEIENLIFHS
                     LEPVIPAFEEYDRKILGELFRDKRDVVSSRVHLMRIATDGERGLTRSFKIEFHGKNFK
                     TLESLRKKTMSQISEIIGPEDICFGIGVGAFGLYTRKNLEKQIRSLIDQTGNPYDFVE
                     DIYPENGKNLFIYL"
     gene            complement(364860..365792)
                     /locus_tag="IKMNLDEC_00324"
     CDS             complement(364860..365792)
                     /locus_tag="IKMNLDEC_00324"
                     /inference="ab initio prediction:Prodigal:002006"
                     /codon_start=1
                     /transl_table=11
                     /product="hypothetical protein"
                     /protein_id="X:IKMNLDEC_00324"
                     /translation="MTFDLYRKIAFALTLILLGLIPISIPFFKKEWKESSMEFSLNPA
                     GNEGILKRESFLKVWSDIKKAPLFEAGPKIEYSIRNFSLPKQAKELGESLLKNLELRS
                     IKIYDSSYHLVYSSESTKEIFNKDLRLGDLKISPSGINFDSMGIPIYRSKNGEWFLWM
                     NGFTLGTHVSIPFNIREKQIYWIFESEKIGHDSLIGSNDLRSLNYPDNLEEILAEFNK
                     PTINWKERPLWEKNKIGNHIIFLSYDKGSRIKQLILIFSFLSFLLGACGLGILSSTLV
                     HSIIVEKEFDHKEKVLKMRDVFLRIIQLLKRDLS"
     gene            365905..366876
                     /gene="gpmI_1"
                     /locus_tag="IKMNLDEC_00325"
     CDS             365905..366876
                     /gene="gpmI_1"
                     /locus_tag="IKMNLDEC_00325"
                     /EC_number="5.4.2.12"
                     /inference="ab initio prediction:Prodigal:002006"
                     /inference="protein motif:HAMAP:MF_01038"
                     /codon_start=1
                     /transl_table=11
                     /product="2,3-bisphosphoglycerate-independent
                     phosphoglycerate mutase"
                     /protein_id="X:IKMNLDEC_00325"
                     /translation="MIFYMFIDGIGFGPDDPETNPFSRYAKSFFLPLAGKSIPQNASL
                     SLKNAVFLKTDASMGIKGLPQSATGQTSLWTGINACKVLQRHLSGFPTFTLKKIISKY
                     SIIRILEEHGFKADLLNCYTPAFTEYVKKNPRHVSASTLIQMASDKPLKGMDDLRRGR
                     GLYMDITHEYLKEFSRGYLDESDELFQVRDPYQTGKSIIRNCKEDDYTLCIYEFFLTD
                     KIGHKMNWEAAEKHISELESFLTGILEELNPEEDQLIVTSDHGNLENLSVDVHTLNQV
                     PTVLYGKYTSKMEQKIRSIVDIPSAIYDVLGIDIELKDEEFIKSEVT"
     gene            367049..367477
                     /locus_tag="IKMNLDEC_00326"
     CDS             367049..367477
                     /locus_tag="IKMNLDEC_00326"
                     /inference="ab initio prediction:Prodigal:002006"
                     /codon_start=1
                     /transl_table=11
                     /product="hypothetical protein"
                     /protein_id="X:IKMNLDEC_00326"
                     /translation="MIHNRSVQEFVQLIKKGEKKFTGVSVEDFNFTLRNYDLEGVEFE
                     DCFININLEKCNLKNAKFIFCNLKTISVRDCSIENCYISDCHIESIIITGKNIDQIVF
                     GTNYAYGMTLSPEKCLIYVRNEILKVHKFELTLYSLEIDF"
     gene            complement(367550..368686)
                     /gene="cpoB_2"
                     /locus_tag="IKMNLDEC_00327"
     CDS             complement(367550..368686)
                     /gene="cpoB_2"
                     /locus_tag="IKMNLDEC_00327"
                     /inference="ab initio prediction:Prodigal:002006"
                     /inference="protein motif:HAMAP:MF_02066"
                     /codon_start=1
                     /transl_table=11
                     /product="Cell division coordinator CpoB"
                     /protein_id="X:IKMNLDEC_00327"
                     /translation="MNRSIILITGFLFICAGLLTAVYQTTIQDEDSKRKNVLEKIKEG
                     EEYLKQTNSKAAEKAVDIFSELSAREIPEEHSFRVKYDMGRALERNQDSLLALGIYRE
                     LNQKEGLSRDERSKVAYSMGNLLLQLNRDEEGKGHLEEVLRISADSKLRSNALSAIAD
                     YYMKKGNYDLSRKNYVLALQEDPENVKARVRWGKSLRRMGKDWSAYDVYDDYAQAGFY
                     FDPEKEKVSSEFRSGILEKARQLYVRKQYYGAIDTFKKALDMGVSSKAEEQALFYIAE
                     SYEAIGKSDSALQYLNRVLGNQDGSLDQTALFRKGTIYFKSGKYEKAAALFQEATDKY
                     PDSPVGRKASAWKKESLDQVEDNLHYKQEDKEKSKEDLETEKLD"
     gene            complement(368683..370257)
                     /locus_tag="IKMNLDEC_00328"
     CDS             complement(368683..370257)
                     /locus_tag="IKMNLDEC_00328"
                     /inference="ab initio prediction:Prodigal:002006"
                     /codon_start=1
                     /transl_table=11
                     /product="hypothetical protein"
                     /protein_id="X:IKMNLDEC_00328"
                     /translation="MKISTRILLLFSLMILVSFPGAQDHTFNQNQVENYSIANSIHAE
                     ILKKDENSVRIFWDAPKETGEIIVARSSSMIDTPEKCMVADSLGKYPSGIAGGVTQIF
                     DYNLKPGTYYYAVILAHRVKNGTVKLIPGRNFTTIPVVIEHALTPTENKIPEIPDDAR
                     VIDLTVKREGKYLRLNWTPYEKAIPNATVYTVYRSAEPMSSLSLMRKAEKLTELSHPE
                     STFLDQDLNKSQTIYYGVSVRSGAKEVLPLINGQSFIRYFYIGNPNKGGSENITNPEY
                     SEDEMRIKDLTAEVDDLNVKLSWKAPEKADTNTVYTIYQALKPLSGGTATFLGGNVRK
                     LGEVNHPDTEAQIKMKSLDAKVYFGVTVKHKDKEGFNLVENESFIAISPNKKPENSEE
                     NSAEETPQENQEETSASDPEKEQEKSEEISKDTKQEEEFSGNNDELDKILRETYWKKE
                     YSRTIRDLKPYAKNGNSVYMKGKAKFFTGLSYYKKGNYKEALKYFINKDSKFYNTERS
                     EFWSKRCLSRISGGNP"
     gene            370588..371250
                     /locus_tag="IKMNLDEC_00329"
     CDS             370588..371250
                     /locus_tag="IKMNLDEC_00329"
                     /inference="ab initio prediction:Prodigal:002006"
                     /codon_start=1
                     /transl_table=11
                     /product="hypothetical protein"
                     /protein_id="X:IKMNLDEC_00329"
                     /translation="MSDLDYYENPEYQNFLISSKRRELTPPEIVFKHFNLKEVMNLVD
                     FGMGLGYFTLELKKQLPKDAWLWGADYQQDLLDEVLHWKNREEISNFTPFFIEKSDHP
                     LLPEWIPAPDAVFASLVLSTFPDPGLAMDGLIRSIKKGGKLIVLDWMKNEYSIGPKIN
                     DKISLDKMKFLAELYHLDIVKNVRISEHVYGLEVVAGKNFEYSFYDLREEEDTTEEFI
                     RS"
     gene            complement(371491..371730)
                     /locus_tag="IKMNLDEC_00330"
     CDS             complement(371491..371730)
                     /locus_tag="IKMNLDEC_00330"
                     /inference="ab initio prediction:Prodigal:002006"
                     /codon_start=1
                     /transl_table=11
                     /product="hypothetical protein"
                     /protein_id="X:IKMNLDEC_00330"
                     /translation="MWELPQITILKTNSKIVGTHTFRKFSFIFPANSRYISFFETFFV
                     RTILIFVLKNPRAKDRSGVKLLSFKFLSFDQIIFQ"
     gene            complement(372027..372929)
                     /locus_tag="IKMNLDEC_00331"
     CDS             complement(372027..372929)
                     /locus_tag="IKMNLDEC_00331"
                     /inference="ab initio prediction:Prodigal:002006"
                     /codon_start=1
                     /transl_table=11
                     /product="hypothetical protein"
                     /protein_id="X:IKMNLDEC_00331"
                     /translation="MIKVYFTLFLVFGFFKSLKAEIHPCTANFKFNRISKNGIYLSST
                     NPNVSTIAVQFEEADSFVDGLALIKLGGKYGYIDKSGKLVIKPQFGEAYSFSEDLALV
                     KIQGSYGYIDRNGNLVIQTQFEHSGFFSEGLAFVKFREKFGYIDKTGSIVIQPQFESA
                     SDFSEGLASVRIIDRWGFINRSGQIVIKPQFQFPASFSGGIAAVTKDRIDFYIDKNGN
                     QTTTPQFKDFFSFSKDLIPILIEKKWGYMDPKHSIVIKPQFEEAGSISSNQMVRIKVR
                     GKWGFINFSECLKKVPQKSNKTEY"
     gene            complement(373006..373554)
                     /locus_tag="IKMNLDEC_00332"
     CDS             complement(373006..373554)
                     /locus_tag="IKMNLDEC_00332"
                     /inference="ab initio prediction:Prodigal:002006"
                     /codon_start=1
                     /transl_table=11
                     /product="hypothetical protein"
                     /protein_id="X:IKMNLDEC_00332"
                     /translation="MKDHKMKIAIILAVFFLFLMIMLRFLHFIPTWNKFYIWINYLLF
                     LISIILLLYIIFQIGKVFWKLSKWLTICLIIPLIMPVLFYFSFIFIVNHLAGNEDPRC
                     NIDKITEYPIGEYPKTLFVIYYNCTPDLVFKVRKGWLPIWENVNFVESDSEHSQIIEI
                     SDQYGNRYGYDPIQNNFWHILK"
     gene            complement(374109..375413)
                     /locus_tag="IKMNLDEC_00333"
     CDS             complement(374109..375413)
                     /locus_tag="IKMNLDEC_00333"
                     /inference="ab initio prediction:Prodigal:002006"
                     /codon_start=1
                     /transl_table=11
                     /product="hypothetical protein"
                     /protein_id="X:IKMNLDEC_00333"
                     /translation="MKRIIEIVLSTLALILFSPILIGVSFLILLINGLPIFFFQERLG
                     LLKKPFLIFKFRTMKDGKVTNLGYWLRKTGIDELPQIWNILIGNMGIVGPRPLTQLDI
                     DRLNWNGKFHEMRWSVLPGITGLSQLYSGMGARISFCFDRFYLESKNLGLNILIVLLT
                     FVINLFGKNRIREKLKSKLKTRKNKIQWKHWKNHFKKNENRILPKIDFETLELNSNEM
                     RSIAYSLAIFQLGESGEGRIAKEIDKTILFGIDDFYKEALKLFVKEEGRHARILGECI
                     RALKGELIKSNWTEKLFHFGKRLLGIRLKLMVLLAAEVVGICFYKKLSEKIPNGFIKS
                     ALLEIVKDEEKHLRFHGDFFRTQVRNFFSKFVFKLLWRFVAFAACVAVILDHRKTFCI
                     LGISNWKTFLKFQEIAKTTEDFITEGLEFIPISQNVGTYTKI"
     gene            375528..376289
                     /locus_tag="IKMNLDEC_00334"
     CDS             375528..376289
                     /locus_tag="IKMNLDEC_00334"
                     /inference="ab initio prediction:Prodigal:002006"
                     /codon_start=1
                     /transl_table=11
                     /product="hypothetical protein"
                     /protein_id="X:IKMNLDEC_00334"
                     /translation="MKEKVLNLLIVEDNERLRKSLIEGMKEFAKLKISYDCAKGEEAI
                     DFALKNEFDVLLADVRLAGTLSGIETIVAIRKEYPRKPVVIYSIQDSDEYFRAFRKAG
                     ILSHYAYVRKSNYLLPQMIVPLIELAYEGKSFIDPEIETRIVEVKDQDENSPMAILEP
                     NEKIVAKMLGEGLSNEQIAARLGFKDKRTISRINGQIYAAWDLNESNSDEKVARTRAA
                     LIVRENRFLQWEEDGNVYYRNGSGDWIRWESNLEL"
     gene            376243..378468
                     /locus_tag="IKMNLDEC_00335"
     CDS             376243..378468
                     /locus_tag="IKMNLDEC_00335"
                     /inference="ab initio prediction:Prodigal:002006"
                     /codon_start=1
                     /transl_table=11
                     /product="hypothetical protein"
                     /protein_id="X:IKMNLDEC_00335"
                     /translation="MGPEIGFDGNQILNFNLEILICSVFFYLSSILFWLASTTIVNLE
                     KRNLPATFTITLLIVVSMLFGFFSWIGESGILKILNYPAVYFFPGIFGLILIPFGWLF
                     INVWFLGFLKVKQNNGVSQNFLTDFWKTNVLGLFFTDLNDRSIKAYFLKMGYYKFFIL
                     LLLSSQIFAIIFFLNWSSKFPLNLSIFSFWNVVPFSFRLSYLFYILICISVPIIGLFS
                     FRTSKKILPEIAKNKAVPYLKTISLLLLGVVILVFFLFLGGEIGIIEDPVLKLFLNPV
                     PFYVFLIGIQFLVSISVLALGQALISYEIFTGRILPKIGLRQEWKKINLGFLLITFLY
                     FIISTLGFSKIELFLIGSYVYNVSRTFLLKKNKELRLAKNSILNSIITTENIAENVIS
                     SPKEKLQKPFEILCSDILETSSALFISESRIPFVADMILTYPIDLEKNKNIDYNIFKK
                     KNVFFENEDITYLEENDIPDFVLCLKVLNDHSGEGLLFLGQKENGGLYAEEEIETAKA
                     VASWILFSLFVESNSLILSSLQKKHIEEQRIFDYKTRQILHDEILPEIHSSILMFSQL
                     KNDKIFSEQIQLLTNLHKRISSFLRELPDASLEIQRLGLIEALIRLTGSEFETSWFDW
                     DFDSELKYRFPITKPEALEILFYACRESIRNAVKYSGERANEKISIAFLESDKDKKGI
                     LIRIKNKIENDKTNVLESAGQGLRIHSALLKIFGGYLTLEFLNANTAFVEIFLPEDRI
                     D"
     gene            378486..379115
                     /locus_tag="IKMNLDEC_00336"
     CDS             378486..379115
                     /locus_tag="IKMNLDEC_00336"
                     /inference="ab initio prediction:Prodigal:002006"
                     /codon_start=1
                     /transl_table=11
                     /product="hypothetical protein"
                     /protein_id="X:IKMNLDEC_00336"
                     /translation="MNPFTEKFLRQLDALRNHKEYSEIEPIVTDLLAMNSLEIIRSMT
                     EDLSENFRKIENTYLSLEKNIRVIRFYWAGKEIFPYIPTTSWIDCYSGYELLADDSLR
                     YKGHIAGKYRLKGKYTNENNRKEIRLYAFQEVLQNVLENEEEDEENVSELEIYEDLEI
                     LFILRTLEWTYDSIKAALENTTILKMQSTAFFVTPGQDEHSILVMDFKV"
     gene            complement(379189..380502)
                     /gene="mtaB"
                     /locus_tag="IKMNLDEC_00337"
     CDS             complement(379189..380502)
                     /gene="mtaB"
                     /locus_tag="IKMNLDEC_00337"
                     /EC_number="2.8.4.5"
                     /inference="ab initio prediction:Prodigal:002006"
                     /inference="similar to AA sequence:UniProtKB:P54462"
                     /codon_start=1
                     /transl_table=11
                     /product="Threonylcarbamoyladenosine tRNA
                     methylthiotransferase MtaB"
                     /protein_id="X:IKMNLDEC_00337"
                     /db_xref="COG:COG0621"
                     /translation="MHSPIAEQTVLFNTLGCRLNFFESDGLFASLSKHGYRSAKSEEH
                     PEVVIINTCTVTNKADSKNRNTIRNAIKKFPGSQIWVTGCYAETDRESIEAIPGVAGV
                     VGNTEKSKLPAMILEKRGLIEESELVGKIFDRFSYSDVLPNGHTRAYLKIQDGCNRKC
                     SYCKIPQARGLGVSRNYQDVLDQVRFLQDNGVGEIVLTGVNLGWYRDSENKKAFNKIL
                     GEILNILEYSRIRISSIEPPDVGNELVELMTHPRFTPFLHIPLQSGNSEILKKMKRTY
                     TPETFRKRVEIAKEKIPNLFLGTDIIVGFPGETEEMFQDSVSMIRDLGFAKIHTFPFS
                     VRRNTLAETFPDSVSKEIKKERVHTLNSLSRELHQKYALSEIEKVREAILEQSGIAVT
                     DNYLKVKLSDTELKNLKVGQFLNVKLLQYEPEADKEGTFIGRVFR"
     gene            complement(380483..381592)
                     /gene="bepA_4"
                     /locus_tag="IKMNLDEC_00338"
     CDS             complement(380483..381592)
                     /gene="bepA_4"
                     /locus_tag="IKMNLDEC_00338"
                     /EC_number="3.4.-.-"
                     /inference="ab initio prediction:Prodigal:002006"
                     /inference="protein motif:HAMAP:MF_00997"
                     /codon_start=1
                     /transl_table=11
                     /product="Beta-barrel assembly-enhancing protease"
                     /protein_id="X:IKMNLDEC_00338"
                     /translation="MSICKFRFLQYTLVLNLFQNLKTTWQKFLQIHLPQFPFMVLNNF
                     FAWKFSYEFPHIFNFRINFLSMILDHEGQSYNRTSRFSSSLLKSKNRLIENKTSGIKG
                     GIFYSFRNQFLFLLLSLLVLTHSPLLLAQTNEDYSIALKEFETKNYEKSLEIIRVLHE
                     QGKRSYETHYLAGHCHFALGRIKSAGSHWSEALSMKPGDPAVSLDYSRFLLNNGREDD
                     GLLVIARAYELNPRNKDIRLLFGTALLYNGKARDALNITEKLKAEDSNDYRPLVLEGQ
                     IYYYLGNIEKAEVSLKWANSLVPNNANVLNNLALVYEKASNQENKKGKYGNAKNFLNS
                     AKEQIESALKLEPENSHFKNNLKRIEAKLNAFSNS"
     gene            complement(381614..382039)
                     /locus_tag="IKMNLDEC_00339"
     CDS             complement(381614..382039)
                     /locus_tag="IKMNLDEC_00339"
                     /inference="ab initio prediction:Prodigal:002006"
                     /codon_start=1
                     /transl_table=11
                     /product="hypothetical protein"
                     /protein_id="X:IKMNLDEC_00339"
                     /translation="MPILIPVLILISYLLIRKIWFHLRKIRTIAGIEKISLCVFYPDL
                     FLPEVRVFYKYYFQGGVYYGSGYMLLTDFIGQEEYSIYRNADGLPVLEMENQVVLSEE
                     QIEHFLMQKYPSIIVYIDPVEPFHSLIDCINAKSMSMTA"
     gene            complement(382042..384582)
                     /gene="clpC"
                     /locus_tag="IKMNLDEC_00340"
     CDS             complement(382042..384582)
                     /gene="clpC"
                     /locus_tag="IKMNLDEC_00340"
                     /inference="ab initio prediction:Prodigal:002006"
                     /inference="similar to AA sequence:UniProtKB:Q7A797"
                     /codon_start=1
                     /transl_table=11
                     /product="ATP-dependent Clp protease ATP-binding subunit
                     ClpC"
                     /protein_id="X:IKMNLDEC_00340"
                     /translation="MLEFTKRAKRVINEIAQDEAKRLGSDYIGPEHILLGLLKEEDSV
                     AIKILNNLNINLNELRKEVERRTREASGALLMDVAGGQDRYQKIIELSKEEAKRLKHN
                     YVGTEHILLALLRDNNNIAGGALYSFSVNYNVIKSEILRLLGAPPTSSVGVSSTTQSG
                     PQPRQEKTKTPILDEFARDLTQLARDKKLDPVVGRATEIQRVIQILSRKTKNNPVLVG
                     ESGVGKTAIVEGLALAIVEKSVPDLLFEKRVLSLDLASLIAGTKYRGEFEERLKKIMK
                     EITSSTNIIIFIDELHTLIGAGAAEGAVDAANILKPALARGELQCIGATTSAEYRKYI
                     EKDSALERRFQVVKVAEPSVDDAIQILQGLKKAYETHHKVRYSDKALEQSVKLSHRYI
                     NDRYLPDKAIDIIDEAGAKARLANCARPQTIKDLEEEIKSLASKKEELVRAQEYEKAA
                     GVRDEVNRKKQAMEEKLRSWQEKMEDFAVNIEEDDILSVISLWTGIPLEKMEESESDK
                     LLRLEEELKKRVVGQAEAIEKIAKAVRRARTGFKSERRPTGSFIFLGPTGVGKTELAK
                     ALANFLFGNDDAMLRVDMSEYMEPHAVSRLIGAPPGYVGYDDGGQLTEFVRKRPYSII
                     LLDEIEKAHHDIFNILLQIMEEGNLTDTKGRKVNFRDTIIIMTSNIGAKEIQAGGRLG
                     FEDRKDEALKYKSDQTRDQLKKYFNPEFLNRVDEVIYFGSLTKENIMSIIDIMVIDTN
                     KRLHEKTIQISITQAAKDHIMDIGYDEKFGARPLRRVFQRELEDHMAVQTLKGAYKEP
                     TKIEIDFKEGKLEFLETPWTDYKPVDPKTGGNDNSSGNPERSEEIALV"
     gene            complement(384727..385512)
                     /locus_tag="IKMNLDEC_00341"
     CDS             complement(384727..385512)
                     /locus_tag="IKMNLDEC_00341"
                     /inference="ab initio prediction:Prodigal:002006"
                     /codon_start=1
                     /transl_table=11
                     /product="hypothetical protein"
                     /protein_id="X:IKMNLDEC_00341"
                     /translation="MSSETCIYCGTNRTIWNQKGKIGCIHCLKLFRKEYQTHIRQKDF
                     MISSRFLQGQEFETFLRFESLSESEKIIELDRISSPFTYRLRIGRNLSGRIYPIAAGV
                     PTQILREFLTHTLQVNPTLLKTEELPQQISWGEGNFFFGDEEHIRWEVLASTVSELFR
                     QIENSPLEKLENQNDFDYDPELGYVTSCPTNAGTGIKISFKLSTKSWENRKNASFKIP
                     GFLEFYLENSSEFVVFYLKNFALSQKNSFLNLVYYLALQVEPA"
     gene            387147..387725
                     /locus_tag="IKMNLDEC_00342"
     CDS             387147..387725
                     /locus_tag="IKMNLDEC_00342"
                     /inference="ab initio prediction:Prodigal:002006"
                     /codon_start=1
                     /transl_table=11
                     /product="hypothetical protein"
                     /protein_id="X:IKMNLDEC_00342"
                     /translation="MNLRKTNPENEEYKNILTDLEIRSLINASRDKPDHFVRIRFLIM
                     FGLKPEELISIRCGDVDLENQLLMVRGDRGRKDRHLKISPFLLGDFYGTVRHKNPEEY
                     LFPGRNGKLHPKTIQKFFEKLEHKTGIQVSCSKIRETIAVRLSSRGFSIQFIADFLGL
                     KTRRAVYQLIGKKSKLKAVKKFSLDEILDIET"
     gene            387790..388056
                     /locus_tag="IKMNLDEC_00343"
     CDS             387790..388056
                     /locus_tag="IKMNLDEC_00343"
                     /inference="ab initio prediction:Prodigal:002006"
                     /codon_start=1
                     /transl_table=11
                     /product="hypothetical protein"
                     /protein_id="X:IKMNLDEC_00343"
                     /translation="MEIKTKKIGKHTLVALNGRLDIGHSDEVEAKLLDDVQSGQGDIL
                     INLENISYISSSGDSYLCRYGKRIGKAGKEIEALLYHSTCKKSI"
     gene            388163..389650
                     /locus_tag="IKMNLDEC_00344"
     CDS             388163..389650
                     /locus_tag="IKMNLDEC_00344"
                     /inference="ab initio prediction:Prodigal:002006"
                     /codon_start=1
                     /transl_table=11
                     /product="hypothetical protein"
                     /protein_id="X:IKMNLDEC_00344"
                     /translation="MSRFLPAKTITWFALVILVFFFLWTSYNDRLEFPPVWPDEVLFF
                     SPSQDFAEFGTVRTQVLEGLIPGMEEVTLWMPPLYFFSGGFWMKYVFPGIVGLRLYTL
                     VVAAVCIFIFCGILLRIGFSSLSALFSCLLLVTDLLFLRVGTMARMETLCLFFALTSL
                     FCIVRTALDEIPKPVGKIESLFSGIFLGLSFLSHPFGSVFGIPSLYLLWKRKSLFSIL
                     FWIGGMIPILVWVVWLLPHWDLFLFQFGLQFGRKKELFSVFSILTKIKILIGGYENPG
                     VRILFYIFLLAGIGINQRLLKEKKEQFLFLLIWILGTVVFLFLSTEFYYVMYLTLPLS
                     ALGGILLEESDRKRVIYVGSGLLFCNLIVLFLAYRKVGFINPEFDLGKKFSEEIASEL
                     KYSKKVYLQAIPDPYFYLKEKYPNQKILEFIPGELPIPPEMFVNTLDTIDTFVFSEGT
                     KRNENVENYLKENASSFYKRSISVSPSTTRKLIRAQAEIYLRKKK"
     gene            389647..390297
                     /locus_tag="IKMNLDEC_00345"
     CDS             389647..390297
                     /locus_tag="IKMNLDEC_00345"
                     /inference="ab initio prediction:Prodigal:002006"
                     /codon_start=1
                     /transl_table=11
                     /product="hypothetical protein"
                     /protein_id="X:IKMNLDEC_00345"
                     /translation="MKSYICSKIFKFHNILFFLLISCVGKEGEQHGLSSLLPLVSPLL
                     KVGIIGDSLSQRSDGFGLREKLGSRFTITDYSVSGMDVPGCTHMIGSVLTERQDLLIL
                     ELGTNDAIPGSIDQFPENYETLLSSIQARSNSIILVTILPPTINPGYRENIFRINSYL
                     KSLGSRYPITDVESVFLEKEKSVSLYSQTDPVHPNPVGYDLMGTAYADTILKFYFK"
     gene            complement(390941..392002)
                     /locus_tag="IKMNLDEC_00346"
     CDS             complement(390941..392002)
                     /locus_tag="IKMNLDEC_00346"
                     /inference="ab initio prediction:Prodigal:002006"
                     /codon_start=1
                     /transl_table=11
                     /product="hypothetical protein"
                     /protein_id="X:IKMNLDEC_00346"
                     /translation="MLKQTEKSENYLLSLLGMILFIIFGLFNCGVEINPSGPSGADCK
                     KIEGLPGPEDLAIDREEKILYISSHERRIKNQTGKIFKIDLKNPSATPEEILVKYPSE
                     FRPHGISLLKTKNTYRLYVISHPEFFKIHTIEIFERKGKEWFHVGTLTDPLLTNPNDL
                     SVVSENEIYLSNDHGKGNILRYLWDDLFQIKRSEISYYDGKTWSNLGNPLSFGNGILY
                     TKDSQGNEFLYRSGYMDQSVFQFQIRREQGKPILGKPKRILINFGPDNLEIDSKGRIF
                     AVTHGSGYQFLRHIGNPEYLSPTIVFRISSDGTFQEVFANSGDLISAGSTAIPFEGRL
                     YIAQVFNPYILNCEYSNSD"
     gene            392152..392409
                     /locus_tag="IKMNLDEC_00347"
     CDS             392152..392409
                     /locus_tag="IKMNLDEC_00347"
                     /inference="ab initio prediction:Prodigal:002006"
                     /codon_start=1
                     /transl_table=11
                     /product="hypothetical protein"
                     /protein_id="X:IKMNLDEC_00347"
                     /translation="MENKRLNDIINVGIGAVQTSREIFDKLVDELNEGKEKIEARFDQ
                     LKTQGEKDMSDNALKLKVNLAWGLVRFEEIRDNILNHFIKK"
     gene            complement(393943..394016)
                     /locus_tag="IKMNLDEC_00348"
     tRNA            complement(393943..394016)
                     /locus_tag="IKMNLDEC_00348"
                     /product="tRNA-Pro"
                     /inference="COORDINATES:profile:Aragorn:001002"
                     /note="tRNA-Pro(ggg)"
     gene            complement(394273..394755)
                     /locus_tag="IKMNLDEC_00349"
     CDS             complement(394273..394755)
                     /locus_tag="IKMNLDEC_00349"
                     /inference="ab initio prediction:Prodigal:002006"
                     /codon_start=1
                     /transl_table=11
                     /product="hypothetical protein"
                     /protein_id="X:IKMNLDEC_00349"
                     /translation="MKIIIARHGEAETTSLDGTDRSRPLTAKGEADVRKMGNFFKTGF
                     KITKIYHSPYERTKNTAKIYTDILQPEQETESLNYLEAGQDMSRVCPMIREYSNSDTI
                     LLVGHSPDVSIFAEKLLGISGVGKSFLFSPGSALAINVPREKFHDGQIIWFVCPDFLC
                     "
     gene            394963..395877
                     /gene="yxlF"
                     /locus_tag="IKMNLDEC_00350"
     CDS             394963..395877
                     /gene="yxlF"
                     /locus_tag="IKMNLDEC_00350"
                     /EC_number="3.6.3.-"
                     /inference="ab initio prediction:Prodigal:002006"
                     /inference="similar to AA sequence:UniProtKB:P94374"
                     /codon_start=1
                     /transl_table=11
                     /product="putative ABC transporter ATP-binding protein
                     YxlF"
                     /protein_id="X:IKMNLDEC_00350"
                     /db_xref="COG:COG1131"
                     /translation="MSEFAIEIDSIQKKYKEQKALKGVSFRVPKGSVFGLLGPNGAGK
                     TSLVRILMGFSKQTEGNFRLFGLPFSTRLRQKIGYLPEKISIPGFLTGEEFLTFSGKL
                     AGMKSALIRDKSKSLLEKTGIADAASKKVSGYSKGMLQRLGLASALISDPELLILDEP
                     GSGLDPKGYIDFRETLVEENRIKGTTVLLNSHRLLEVEKVCHEIGILNLGTLAAIGPL
                     ESLKEGKNRILIKLESVTSELDSYIRKISSEQKIKENQIEFLPMGGIDLRKIPAELVA
                     LGANILKYERTTESLEEVFLRVTGGNDE"
     gene            395870..396694
                     /locus_tag="IKMNLDEC_00351"
     CDS             395870..396694
                     /locus_tag="IKMNLDEC_00351"
                     /inference="ab initio prediction:Prodigal:002006"
                     /codon_start=1
                     /transl_table=11
                     /product="hypothetical protein"
                     /protein_id="X:IKMNLDEC_00351"
                     /translation="MNNFSWIQDQIPKVFSIAFLTLRETLRKRVVYFIFIISALFLFL
                     NFTCQIQIGSQDRSGNPDFQVYVTFLFFAFWNTVLALFLPVSLLGDELENKTYIPILA
                     RPVSPLTYIGGKSLGVLLLVFANGIFLIGTYLAKQQISGGNFSWDLLKACFTMFFVFY
                     FLILFGFVIVLGFGKNVGFFGGLALLVFSTFLDLFIYESAAASMVQASDLKKQILEVI
                     YWILPQEGTVFFFSSSLLAKSLSQVHYYGEYSLIQISVWVFLCFGFVKVILDRKEL"
     gene            396778..398289
                     /locus_tag="IKMNLDEC_00352"
     CDS             396778..398289
                     /locus_tag="IKMNLDEC_00352"
                     /inference="ab initio prediction:Prodigal:002006"
                     /codon_start=1
                     /transl_table=11
                     /product="hypothetical protein"
                     /protein_id="X:IKMNLDEC_00352"
                     /translation="MKIQWFHYENEGYYLSVKNLNEPIESLNPLYLRITHFNQNIDKI
                     IGFILDRYLQYLDIGPLRECIFSILRETLMNAIKANQKRMVFKKAGLDIKDPDQYLIG
                     MERFKEELISKKDLYADLLEQNGLYVLITFGFNQNSFLLKVSNNVGILPEEDQRIQER
                     ISKARSYNDLSEVFENHGDESEGASLGLAMSLLMLKNEGIEGDSYRIKSEEGITSAYI
                     KIPFEFKKRNINLQKTGDIFAELDTLPTFPDNINQIMSLINKPDSSIQNITELVSRDV
                     SLSTNILKLANSASFSQRARVEDLEDAIKVIGLSELNNILLSLGTKKILEEKYNEFEA
                     IWERSSLSAFICRRLGERMGWKKQTITVLVCAALLHDVGRVILLSIDPNVSAKISEIL
                     GNRLYPSPLTLEEAALGISHTTLGGMICEKWNFSDTIRVAAEMHHRPLLVKREFQDTV
                     FAIYLSDMIIDISSGISDYSMIQSAVLQHFGFKKEEEFVEFMDKTLLEYKNFP"
     gene            complement(398286..399191)
                     /gene="rsmA"
                     /locus_tag="IKMNLDEC_00353"
     CDS             complement(398286..399191)
                     /gene="rsmA"
                     /locus_tag="IKMNLDEC_00353"
                     /EC_number="2.1.1.182"
                     /inference="ab initio prediction:Prodigal:002006"
                     /inference="similar to AA sequence:UniProtKB:Q1RK29"
                     /codon_start=1
                     /transl_table=11
                     /product="Ribosomal RNA small subunit methyltransferase A"
                     /protein_id="X:IKMNLDEC_00353"
                     /translation="MSSREYPFRKVSEIRKFLESKSSAPLKKWGQNFLIDPNAIRSIL
                     DCLNFDLLSTIDRILEIGPGLGAISHGLLDFKKPVTLFEIDPIYSNWLREYLPEFELK
                     EGNALDFLSEYSQDSTYLFGNLPYYISSELTLNSVKNLKGLKGATFLVQKEFAKRISA
                     EPSSIQFYLSAYGNWSLKKDIKAGAFYPKPNVDSSILEYKSLPVFKNESGFIALECIC
                     RTAFWGKRKKLTSSFRDAPIESLPLEVYSSENFSEKTFRTECLKALKSVNIDLDKRPE
                     ELKSKDFHEAAKILSAYISEILNIY"
     gene            complement(399154..401442)
                     /locus_tag="IKMNLDEC_00354"
     CDS             complement(399154..401442)
                     /locus_tag="IKMNLDEC_00354"
                     /inference="ab initio prediction:Prodigal:002006"
                     /codon_start=1
                     /transl_table=11
                     /product="hypothetical protein"
                     /protein_id="X:IKMNLDEC_00354"
                     /translation="MEKHIRNWIPCSAFSKFSLGTLTGIVIDLIFPGTVLLWAGFAIG
                     LFSISHFLKKRFQISKYFIFGIFFLLYVLTAFPEKFQINLQKKYFNVSQKNPFGKPEK
                     IFQKKFREQVLLNLKEAGLEKNSNRIALGLIFGESKQLSQEFKTKAKEGGILHLFAAS
                     GLHLGVLMGVQFRLLSLIPSLGYNTPRIIPLLTGFLYLSALGYPTSLARAWIFAGMLL
                     FQGLFFRKLRPVDLLLGSAWILWLVDPIRFYSVSFCLSFGAVTGIFFFSYPIRIACNF
                     LSDENKISYFLKENLSISFSAGLGTMPVLLLAFESYSFGSILLNLIMVPLAGILLPIL
                     YLSLLIQKTKLILLTEPIWSITEFLIQILIYLSENLSKPLGFYKEMKGSVWIGITGWI
                     LLCIKILYYSYFIEKNYLKNTEQSIEKETLSSYEKFTENKTTSLQSESISIDIKKSQL
                     SYNQIFNSKNIIFIKQNTQSDRSPKRQKTNELLFPNYKKETPLLRDSNPEMFKTKVSF
                     QKQILPAFQKNSRPLNNKSKNTNQKIQNLEYYFLFKNKSFSKKTYPIFCILFFLTTLG
                     IHILLYKSPDWFPSKNRIINNKFFFIFRNGDSLIFSGKCKYGFKRISNAFKISKKIYC
                     DSTEKHPLTKVFVEDESCLSWTFQCLQDHPQTKIFYSGLDFEAWSQKSRFYFLKSKPI
                     REISISHRSKILFFHTKKDSLFQLAQKTKIGSGWILLETPFGNQEDSKVWNRNRKLLG
                     LTESWVFLEKDELQRIPISESF"
     gene            complement(402306..403274)
                     /gene="trpS"
                     /locus_tag="IKMNLDEC_00355"
     CDS             complement(402306..403274)
                     /gene="trpS"
                     /locus_tag="IKMNLDEC_00355"
                     /EC_number="6.1.1.2"
                     /inference="ab initio prediction:Prodigal:002006"
                     /inference="similar to AA sequence:UniProtKB:Q9PIB4"
                     /codon_start=1
                     /transl_table=11
                     /product="Tryptophan--tRNA ligase"
                     /protein_id="X:IKMNLDEC_00355"
                     /db_xref="COG:COG0180"
                     /translation="MRILTGVQPSGKLHLGNFFSVIRKLKEYQDSTDLFCFIADLHSL
                     TTFSSKEKQRENTFNAACDFLALGIDPDRCTFWLQSSVPEVTELAWYLSHFISVNQLS
                     LAHSYKDKVAKGFHPGGGLFFYPVLMAADILGFDSDRVPVGKDQKQHLEFARDIASTF
                     NREVGPVFKIPEPEIDEITALVPGVDGQKMSKSYGNTINFFDSEKELKKSIMSITTDS
                     AGIDEPKDPSKSNIYAIHSLFLDAKGKENLKQKFLTPGIGYGDLKKQLLQDTLDYFAP
                     YRKEREKIGADKIFVEESLKKGQTKARKIISNVLDRVRKELGIYQF"
     gene            complement(403271..405091)
                     /locus_tag="IKMNLDEC_00356"
     CDS             complement(403271..405091)
                     /locus_tag="IKMNLDEC_00356"
                     /inference="ab initio prediction:Prodigal:002006"
                     /codon_start=1
                     /transl_table=11
                     /product="hypothetical protein"
                     /protein_id="X:IKMNLDEC_00356"
                     /translation="MSGSSRTDAHKTFADLYRKQRSPEHQEKIDEVIQKSNDIFIRID
                     LMKKVDEEFEKKRQEENKKSEDEDKAKRTAEKSTTTSKSSAKPARKTETSSGGIGFLT
                     NLFGGNTAINKFAKESGTMDVGFLGRKLQISSGVHNLFKFLKEDQIIATIQALRFCEQ
                     QGWRYWKPLVYNVVLNFNKLLNSIITLDSLFIDQISPEIFLNRATKLELYYARHLSRA
                     DCKDIIMTEVPELIRKDEKLVPKMPQITAGLSYGLNLEDGRPKMSDAIRAFHIVATKR
                     MITWDEVVQQLNIPPINETKFQGSPDIIKEVETTLLRLADDIQTRLNRKEELQGLRER
                     YFKIDDKGKMNFDFLNSIVDDYFENHVPENMQSASLKSSFKGTPHKLMYLLLRDFQAS
                     FAPILEGTVKVGTKNQSRDVIIMLPGLFKSDIEQINNLLRLLDAFNKKYPSFQYSFAT
                     YNEHTTSTVGVEDQITQNLLKLIGDAAGFMGKFAEKINILVENHLLAKQYEASGKLNE
                     RVLVSKEKVIEEIKILHRFIPYCDSPIVSGNRLNGKTLEFAFLEMAKLLYNYAVIYKD
                     KLTITKLTLHKKIDTELASLTKEYERLAGKPYDTKRTEET"
     gene            complement(405097..405690)
                     /gene="lolA_1"
                     /locus_tag="IKMNLDEC_00357"
     CDS             complement(405097..405690)
                     /gene="lolA_1"
                     /locus_tag="IKMNLDEC_00357"
                     /inference="ab initio prediction:Prodigal:002006"
                     /inference="protein motif:HAMAP:MF_00240"
                     /codon_start=1
                     /transl_table=11
                     /product="Outer-membrane lipoprotein carrier protein"
                     /protein_id="X:IKMNLDEC_00357"
                     /translation="MAFLKIRRILPGAAGLILVCGISVSGDPGRDRLGALLGRMSEIS
                     SLRASVTINNEISGTLSFKKPNYLHVKFSDGRVVSSNGRFLWFYSPARAIVGKQDLRG
                     TSGGVFGLLSGYEEVTQVGGSIRLKSPTKTYEEIVVTMNSDNTPKSLRMKKRGSSEYT
                     SISFSGVQTNVGLSASLFNFSAPSSAQIVENPLNEKE"
     gene            complement(405815..406774)
                     /gene="etfA"
                     /locus_tag="IKMNLDEC_00358"
     CDS             complement(405815..406774)
                     /gene="etfA"
                     /locus_tag="IKMNLDEC_00358"
                     /inference="ab initio prediction:Prodigal:002006"
                     /inference="similar to AA sequence:UniProtKB:Q0AZ33"
                     /codon_start=1
                     /transl_table=11
                     /product="Electron transfer flavoprotein subunit alpha"
                     /protein_id="X:IKMNLDEC_00358"
                     /db_xref="COG:COG2025"
                     /translation="MSNVFIVGELKDGELKKISREITSAGRKIADSIGGKVIALLIGN
                     GVEKHAPELAAVGADTILTVNSGDYNAETYSNQVAEVIKAQNPAVVLLPHTSQGKDYS
                     PRVAVKVGAGIIADVVGFSVDGGKVVAKKPIYSGKAYANFKVTSPIQIFTVRPNSQEI
                     TQKAGAGAVEATSPSAGNAKVKIVSSDLSGGSKVQLTEASIIVSGGRGIKGPENWPIL
                     QELADTLGAALGASRAAVDAGWISHSHQVGQTGKTVSPNCYIACGISGAIQHLAGMGS
                     SKYIVAINKDGDAPIFKVATYGIVGDLFEVVPAVTAEFKKVLG"
     gene            complement(406786..407547)
                     /gene="etfB"
                     /locus_tag="IKMNLDEC_00359"
     CDS             complement(406786..407547)
                     /gene="etfB"
                     /locus_tag="IKMNLDEC_00359"
                     /inference="ab initio prediction:Prodigal:002006"
                     /inference="similar to AA sequence:UniProtKB:P38975"
                     /codon_start=1
                     /transl_table=11
                     /product="Electron transfer flavoprotein subunit beta"
                     /protein_id="X:IKMNLDEC_00359"
                     /translation="MKIIVLVKQVPDTETSIKVGDKSINETGIKWIISPYDEFAIEEG
                     IRLREKHGGEVIAVSLGPDRVVEALRTAYAMGADRAVHIKVDNYVPFDTNNTAELISN
                     FAKAENADVIIGGRQSIDTDSSQVVIQVAELLGIPHIAFAINLEINGTAVKATKEVEG
                     GTQTVETSTPVALTAQKGLNEPRYPSLKGIMTAKKKPVETKSAADLGSPASKIEIVGL
                     EPPPPRIPGRKLEAADANAFASQLVKALREEAKVI"
     gene            complement(407630..408052)
                     /locus_tag="IKMNLDEC_00360"
     CDS             complement(407630..408052)
                     /locus_tag="IKMNLDEC_00360"
                     /inference="ab initio prediction:Prodigal:002006"
                     /codon_start=1
                     /transl_table=11
                     /product="hypothetical protein"
                     /protein_id="X:IKMNLDEC_00360"
                     /translation="MLSKNYLMIYALILTILCVLFFFLSYGFFQKSDTLLQKDSKTQE
                     TETKRTGSFQNESPRKNKSNLFKPSVFRSQFQSALHSPFQKESIFLLLSLCTWMLLPL
                     FWGLAFFLKTDANVLIVIGFMIWTYYWLKYLLSTDETV"
     gene            408110..409294
                     /gene="acdA_1"
                     /locus_tag="IKMNLDEC_00361"
     CDS             408110..409294
                     /gene="acdA_1"
                     /locus_tag="IKMNLDEC_00361"
                     /EC_number="1.3.99.-"
                     /inference="ab initio prediction:Prodigal:002006"
                     /inference="similar to AA sequence:UniProtKB:P45867"
                     /codon_start=1
                     /transl_table=11
                     /product="Acyl-CoA dehydrogenase"
                     /protein_id="X:IKMNLDEC_00361"
                     /db_xref="COG:COG1960"
                     /translation="MRALLEKSNDLFNPTENHLALRENVAKFAKENMDTQAKEHDDYE
                     TFNLSLFRRIGSELGLFGVTVPEEDGGMGMDAVAAVIIHEELSAYDPGFTLSYLAHEV
                     LFVNNFYHSSNAAQRAKYLLKVISGEWIGGMGMTEPGAGTDVLGMRTIAVKKGDKYVL
                     NGSKQYITNGNVGSVFLVYAKMNKDSKRTTSFIVESSFPGFSVGKKEEKMGMRSSPTT
                     QLIFEDCEVPAENLVGQEDGALVHMMRNLEIERITLAAQSLGIAKRCVDVMADYTIRH
                     REAFGKKLSEFGQIQRLLAESYADYQAARALVYQVASGIHPESRNSLGAASAKLVATQ
                     MAERVSRNAIQALGGYGYCREYPVERLHRDSILLSIGGGTNEAMQKNIVADLKKIYEG
                     TP"
     gene            409291..409986
                     /gene="trmR_1"
                     /locus_tag="IKMNLDEC_00362"
     CDS             409291..409986
                     /gene="trmR_1"
                     /locus_tag="IKMNLDEC_00362"
                     /EC_number="2.1.1.-"
                     /inference="ab initio prediction:Prodigal:002006"
                     /inference="protein motif:HAMAP:MF_02217"
                     /codon_start=1
                     /transl_table=11
                     /product="tRNA 5-hydroxyuridine methyltransferase"
                     /protein_id="X:IKMNLDEC_00362"
                     /translation="MSRKNISLTESLEEYIFRNSVREPDSFLKLRKETGTLAQANMQI
                     SPEEGQFLNILTKISGAKRIIEIGTFTGYSSLCFASALPEDGKILCCDVSEEWTNVAR
                     KYWKENGLENKIFLKLGSALETLQVLIDSKSAPSWASDFAFGPSSIDLFFLDADKENY
                     PNYYPLILKLLKPGGLLIADNVLWDGSVVDLSHQEPSTIGIRKFNELVYNDSLVDISL
                     VPIADGVSLVRKR"
     gene            complement(410048..411127)
                     /locus_tag="IKMNLDEC_00363"
     CDS             complement(410048..411127)
                     /locus_tag="IKMNLDEC_00363"
                     /inference="ab initio prediction:Prodigal:002006"
                     /codon_start=1
                     /transl_table=11
                     /product="hypothetical protein"
                     /protein_id="X:IKMNLDEC_00363"
                     /translation="MKHFLNIFFVGLLLVGCASESGENSNASQLLLGIVNHKQLNLAH
                     PERNSELRILDIPTHYVDSISGNNSNAGTKSAPYRTITKAIIASKADGTKVILVAPGT
                     YDKSLGETFPIYIPDGVNLYGDYDGKGLVGGSSSLYAGPPGTTPKTGPTWINGGGDDI
                     PHVNATIIPNNNSQIAGFKITNPNPDIPDDYSVRGISIQNFVSIKIKNNTITGMPLGI
                     GIQYEYYHVTAVGHNIISGNQLTFNYHGIINNGIRASYDKVENNVISKNYIGIGSPIG
                     LDLGQGPTGSAGNNTISCNSYNDIWIPGNGNETQIIYAMNNNWDHFPPQISFDHSKAG
                     LDIGHVSNATLVYYEDGGLAPNACK"
     gene            411564..411905
                     /gene="trmR_2"
                     /locus_tag="IKMNLDEC_00364"
     CDS             411564..411905
                     /gene="trmR_2"
                     /locus_tag="IKMNLDEC_00364"
                     /EC_number="2.1.1.-"
                     /inference="ab initio prediction:Prodigal:002006"
                     /inference="protein motif:HAMAP:MF_02217"
                     /codon_start=1
                     /transl_table=11
                     /product="tRNA 5-hydroxyuridine methyltransferase"
                     /protein_id="X:IKMNLDEC_00364"
                     /translation="MSALETLQVLIDLKSAPTWASDFAFGPSSIDLFFLDADKENYPN
                     YYSLILKLLKPGGLLIADNVLWDGSVADLSHQEPSTIGIRKFNELVYNDSLVDISLVP
                     IADGVSLVRKR"
     gene            complement(412344..412892)
                     /locus_tag="IKMNLDEC_00365"
     CDS             complement(412344..412892)
                     /locus_tag="IKMNLDEC_00365"
                     /inference="ab initio prediction:Prodigal:002006"
                     /codon_start=1
                     /transl_table=11
                     /product="hypothetical protein"
                     /protein_id="X:IKMNLDEC_00365"
                     /translation="MKYKIILILSLMLFLFVSCPDEKKENELSTYILYSVLINATTQY
                     DCVTSSEVVSDSYNKTTITFENKPQYYNSPSGNVVPKAIMPILIKKGQTIQVSSITTN
                     VKYEATNQDLTFLFRKDGCHGTNSEIATYAGATNTNVFLGNTNTVSLTQFKFTADYNG
                     IILIVGKNLGASLPGDIRVNVF"
     gene            complement(413666..414211)
                     /locus_tag="IKMNLDEC_00366"
     CDS             complement(413666..414211)
                     /locus_tag="IKMNLDEC_00366"
                     /inference="ab initio prediction:Prodigal:002006"
                     /codon_start=1
                     /transl_table=11
                     /product="hypothetical protein"
                     /protein_id="X:IKMNLDEC_00366"
                     /translation="MNIQKKLYIFILAIQTFNCSSSWLNIGCDLYCYAIVSELEAILE
                     PPSITYNSYSPLIFTKNVNTSYTPEIKKITPTEGAFTIAPDFPTSLYLDNSTGIISGT
                     PTQAQTKSTYRVQYENAGTILESNRFYILVQESSESGICNTTGIFPGCNSEQPYSCSD
                     AVQPTYCYRELSHCQQDIYCY"
     gene            complement(414289..414831)
                     /locus_tag="IKMNLDEC_00367"
     CDS             complement(414289..414831)
                     /locus_tag="IKMNLDEC_00367"
                     /inference="ab initio prediction:Prodigal:002006"
                     /codon_start=1
                     /transl_table=11
                     /product="hypothetical protein"
                     /protein_id="X:IKMNLDEC_00367"
                     /translation="MKKTLLIIFLIITILNCDPDKLNPYGIDGNEEENFRNIVLFLAL
                     RPSLTYEKTQLIFIKNINTSYTPILRNASIAGGSFMISPNISNTLSFNTSTGIISGTP
                     TLSQTKSVYIVDFINQETQIQSNPFNIFVEESEGSGACNTTGIFSGCDSKRPFSCSDA
                     IRPAKCYFRASDCQNDVYCY"
     gene            complement(416005..417447)
                     /locus_tag="IKMNLDEC_00368"
     CDS             complement(416005..417447)
                     /locus_tag="IKMNLDEC_00368"
                     /inference="ab initio prediction:Prodigal:002006"
                     /codon_start=1
                     /transl_table=11
                     /product="hypothetical protein"
                     /protein_id="X:IKMNLDEC_00368"
                     /translation="MIRLIILIFIIFFQTCSPTSGKEIKNFLIPLVQGNGIGPIAIHE
                     NLDSLDPEEIPFRENLVNFEWALLYGDHLKLTKDSHLAVDDNGFIYIAADTDGNPFYD
                     NSVHRLITGKKLVLGKYDSQKNEIWTHELENPYVNLDVTGIAVDTKGNAYVTGSSTIK
                     NYFEKSRIEKKQFLFVIKINSEGNLEWIREIGSSNDAYKVNPRTIAVDTLGNSYVVGT
                     SNGPFEGDSVKPESGFITKFDTNGNQVWVKELSALEAKITPTSVAFDKRSGNIYLCGS
                     ANNNNIRNDKNSGIGRNDLLVFKYDENGNGQIFARLGFALGSVFGNTITTDPLGNVLV
                     GAYTDVDFASSTIQYNSHNGLIIKYDSSGAQKWIRQFGPSTPLKSTFISEITTDRLGN
                     VFTTGSTNGFIKFNDGPSEGNRDVFVTKHSSSGEVLKLWQWGVQQKTMIGSGIGADFN
                     GNLYATGWTDGELFENRNIGKIDIFLIKFQ"
     gene            complement(417638..417835)
                     /locus_tag="IKMNLDEC_00369"
     CDS             complement(417638..417835)
                     /locus_tag="IKMNLDEC_00369"
                     /inference="ab initio prediction:Prodigal:002006"
                     /codon_start=1
                     /transl_table=11
                     /product="hypothetical protein"
                     /protein_id="X:IKMNLDEC_00369"
                     /translation="MGKILLLVDSNILQAQLKKFIFQKKSKSEFYKSIPKMQKPPKTN
                     ILQLNCKTQFLTQTHINTNYS"
     gene            complement(418167..419408)
                     /locus_tag="IKMNLDEC_00370"
     CDS             complement(418167..419408)
                     /locus_tag="IKMNLDEC_00370"
                     /inference="ab initio prediction:Prodigal:002006"
                     /codon_start=1
                     /transl_table=11
                     /product="hypothetical protein"
                     /protein_id="X:IKMNLDEC_00370"
                     /translation="MNLAIQLLKKNRILIFHITTSFIFLFSVYTYFYTIRKYSVNFPF
                     GDDYNTILGFLDLWEKSHSKISILFSQYNEHRLVFLRIIILAYLKLFHIIDFSHLILI
                     GNTFILLCLLLLYYTIEDKRKFILISPIFLAILNFSNWETQTWAMASLSNYPVIYFGF
                     LSLYFLSKDKLIDFVLGIFFAVIAVFCQGNGMFVFLSGIPLLLKDKPKLFIWLFIFLM
                     IILLYFIIFPYNKPNGHPEFFSNTKFFFLSRIYYGLALLSNVFNSKFVLILGMIPLLG
                     ILYLYKNYLKISKLHLSMISFLLLSLSSLVITRGGFGFEQAFSSRYHINTLFLYSLIY
                     ICLFPLIRIKKHFLLILFFTLLFYYNTNLINIHQLSVQKNKIMNDKSCMSECTEYKTF
                     PNVSRAKELLINFSAKGFFRN"
     gene            complement(419602..421152)
                     /locus_tag="IKMNLDEC_00371"
     CDS             complement(419602..421152)
                     /locus_tag="IKMNLDEC_00371"
                     /inference="ab initio prediction:Prodigal:002006"
                     /codon_start=1
                     /transl_table=11
                     /product="hypothetical protein"
                     /protein_id="X:IKMNLDEC_00371"
                     /translation="MIRLIILIFIIFFQACSPTSGKEIKNFLIPLIQGNSSFPQNSFT
                     SNPEERPIDLDQNPNILEENPMIIEENAVIPEERPLVFGRNPLNLEWATLLEIPSNNT
                     IKTPNIAIDGNGFIYVASDSNANLIGDKLKIGTRDVILKKYDSHQNELWMKRIGSRNT
                     HLTITGLAADINGNAYVTGYTNGPLEKALISDQDMFVIKFNTDGTIAWKKQAAPQRAK
                     GVYNTYKVFTEGITVDIFGNSYIVGTSNGPFGDNADGNLGGGYIIKFDTNGNQIWVKQ
                     ISIVGASIYPKNVAVDEDLRQIYVAGTSKNANFRTNKTFNYSNGAGGDDLFILRFDEN
                     GNQEFFTQTNLYRDSITPNSLTVDSFGNVLVGGSSIIDLEFGTYERTYLRGVLIKYDL
                     NGDERWIRQLGPREDAQFIQRSTTITGIATDENGNIFTTGSTNGNIINEHSEPLGNQD
                     IFLTKYNYLGQIEWIRQIGRLGETLYPGKIGIDFNRNLYTTGLTDDNGKEYQVIGGDL
                     DLFLIKFR"
     gene            421630..421764
                     /locus_tag="IKMNLDEC_00372"
     CDS             421630..421764
                     /locus_tag="IKMNLDEC_00372"
                     /inference="ab initio prediction:Prodigal:002006"
                     /codon_start=1
                     /transl_table=11
                     /product="hypothetical protein"
                     /protein_id="X:IKMNLDEC_00372"
                     /translation="MILPIPFIKNVGKLIFKELYFIKIEYIKNLKDVVGVFKIIVFNP
                     "
     gene            complement(421885..422604)
                     /locus_tag="IKMNLDEC_00373"
     CDS             complement(421885..422604)
                     /locus_tag="IKMNLDEC_00373"
                     /EC_number="2.7.4.-"
                     /inference="ab initio prediction:Prodigal:002006"
                     /inference="similar to AA sequence:UniProtKB:M9XB82"
                     /codon_start=1
                     /transl_table=11
                     /product="Polyphosphate:AMP/ADP phosphotransferase"
                     /protein_id="X:IKMNLDEC_00373"
                     /db_xref="COG:COG2326"
                     /translation="MRLKEIDTLPPKDKLKEEVIQKTEEYIKNLSYLQEKLYALKKHS
                     ILIILQGVDTAGKDSTIKHVFAGINPQGCYVKSWSIPNSEEIQFDFLWRIHKYVPPKG
                     MIYIHNRSHYEDVIMPKIQGTLSDKRIEERMESIRDFEKHLFRENGTVILKFFLHISK
                     EEQLKRIQERISDPDKNWKYDPSDQTTQDRWDDYQSAYEMILNDKNQFKEWYIIPADK
                     KWFRNYQVVKILCKELEKIIS"
     gene            complement(422622..423308)
                     /locus_tag="IKMNLDEC_00374"
     CDS             complement(422622..423308)
                     /locus_tag="IKMNLDEC_00374"
                     /inference="ab initio prediction:Prodigal:002006"
                     /codon_start=1
                     /transl_table=11
                     /product="hypothetical protein"
                     /protein_id="X:IKMNLDEC_00374"
                     /translation="MIRKKTTKQKETGKSQQTRSLLFKTAILSFQKEGYDETTMRTIA
                     KKAGLAVGASYYHFKTKEEIVLEFYRTTQEEANIQNIEFCKSNLDLKDRIKNIIRFKL
                     GQFIGYEKFLHVLSRSGGDPKHPLSPFSKETKQIREDAISIFRNAILDSKNPFPSDLK
                     EDLPLLFWLFQLGIIYVWLFDESTHKRKTELLIDKGLDLIFQLLKLSSLPIFKSVRKS
                     ILSLVNLFKK"
     gene            complement(423317..424150)
                     /locus_tag="IKMNLDEC_00375"
     CDS             complement(423317..424150)
                     /locus_tag="IKMNLDEC_00375"
                     /inference="ab initio prediction:Prodigal:002006"
                     /codon_start=1
                     /transl_table=11
                     /product="hypothetical protein"
                     /protein_id="X:IKMNLDEC_00375"
                     /translation="MKQIIFGMILFGITSSTFADSMSDFFKVVRNGDLLQTQKILASK
                     PELLNQKDSRGRSAVFFAIESNDTKMLQYILDKANDESPSIISDNDYAGDYPIHYAAQ
                     FPDKNIIELYYSRYPYSDYLNRHGENALDIATHYENTAVISFLNAQGLKHSKPGSGPY
                     TIGLYFGYLIISILMTIWVARTLFHNGRVFLVKMFNGEEKLADSINHLLIVGFYLINI
                     GYISLSLSTEQKPLDLAECIEVLTKKVGIVLLILGAMHFFNLFLFAKFRKKISNTFGE
                     S"
     gene            425257..425991
                     /locus_tag="IKMNLDEC_00376"
     CDS             425257..425991
                     /locus_tag="IKMNLDEC_00376"
                     /inference="ab initio prediction:Prodigal:002006"
                     /codon_start=1
                     /transl_table=11
                     /product="hypothetical protein"
                     /protein_id="X:IKMNLDEC_00376"
                     /translation="MIQKKIVMLVFLIVFFSNCHKSENKQDNNLLLLQALAVQDPGIA
                     GLLAPMDLMRSMGGSSGAGAYSKGIVSPFQTTSTTEEVSTVCPLGGKVLHTGEWNESD
                     SQTGANLQYSLKVKYIDCRIMGRDTSGTGANRIMALNGDAMIEGRADLIFDVGFAPQD
                     AKPELRYTMNSTSRNNFDSYTVNGHAYPKSDITTKASNGKYAFEHMDDVDKATMTVDE
                     TVEVTGKIGDEEINQVIKYKSTTKLH"
     gene            427045..427392
                     /locus_tag="IKMNLDEC_00377"
     CDS             427045..427392
                     /locus_tag="IKMNLDEC_00377"
                     /inference="ab initio prediction:Prodigal:002006"
                     /codon_start=1
                     /transl_table=11
                     /product="hypothetical protein"
                     /protein_id="X:IKMNLDEC_00377"
                     /translation="MTKEESIETKGITPAMFHILLSLAEGPQHGYGIGKSVEISSEGN
                     FHLGPGTLYRTLELIRGFGWVRYSKKKVMENDDPRRLYYEITSDGKEILVYELKKMET
                     TLKRAKKLKLLGN"
     gene            427395..427901
                     /locus_tag="IKMNLDEC_00378"
     CDS             427395..427901
                     /locus_tag="IKMNLDEC_00378"
                     /inference="ab initio prediction:Prodigal:002006"
                     /codon_start=1
                     /transl_table=11
                     /product="hypothetical protein"
                     /protein_id="X:IKMNLDEC_00378"
                     /translation="MIFRFFKILIQIVYPVSFPKKMKDAIQIHLEDSYRDGSFRIFYL
                     FDILISGFRERILSEMRSLRLLWEYDHRSVFGLIILIPWNLFLILIFASLFIGGPGWL
                     KFFHNFPYEKNVPAESVFPFLLFLAGVLLVQDLFLLKKKRSVFKRYSYLFYINMSLVV
                     PFFLILVL"
     gene            427909..428454
                     /locus_tag="IKMNLDEC_00379"
     CDS             427909..428454
                     /locus_tag="IKMNLDEC_00379"
                     /inference="ab initio prediction:Prodigal:002006"
                     /codon_start=1
                     /transl_table=11
                     /product="hypothetical protein"
                     /protein_id="X:IKMNLDEC_00379"
                     /translation="MKIFALSILVLVVLLVAFLFYMGAFSRVLVQEEMKGPFYVLSHE
                     RIGDYRNVGLTFEALQKELPEKGIRNFKLFSIYLDNPNEVPKEKLRCEVGALFSEPLE
                     KIPNGLSLELKIRTIPSKKYLTAEFPLRNFLSIFLGIYKVYPKLFRACEERGCDLKGR
                     ASIEIYEPLTEHKTTYLLPLD"
     gene            complement(429984..431681)
                     /gene="caiA_1"
                     /locus_tag="IKMNLDEC_00380"
     CDS             complement(429984..431681)
                     /gene="caiA_1"
                     /locus_tag="IKMNLDEC_00380"
                     /EC_number="1.3.8.13"
                     /inference="ab initio prediction:Prodigal:002006"
                     /inference="protein motif:HAMAP:MF_01052"
                     /codon_start=1
                     /transl_table=11
                     /product="Crotonobetainyl-CoA reductase"
                     /protein_id="X:IKMNLDEC_00380"
                     /translation="MQYPFNQSTNPGLAPFDISNYKGNRGKNFYEEDRVLQTLVEKYS
                     KGYDSTHKKAMIEHLLGYGALVGGILDELTEASHKEGKYGEIVKYDRTGNRIDAVVYS
                     NEQKLSRKISYDYGIVNLNYHSSWKHPFTDLHRYALAYLANQNGEGGVTCPLAMTEGM
                     IKVLEALGTSEQKEKYLPLVAGEGSQSHFMAGQYVTERVGGSNVSANRTIARKQDNGK
                     WILTGEKWFCSNPGDLWVTTARVEDTNTIGMFLVPRIKDDGTLNGHHILRKKDIIGSR
                     GKLTVEIVYDGVEAEALGRPAHGIANLIKYVIGISRLHVSIAASGISRRAWMEAYEYA
                     KFRTAYGSKILEFSSLLKQLSDQRLKHTAMLTSIFRHFHTPETLKLAGEVLAPLLKYK
                     CSATSTEITYNSILVLGGNGIVGDFSPLPRLHNDSIINETWEGTHLLLSEHVLRGFKR
                     EKVAKAFFKYVEEITDPNSVAVETIRKKSELLQNLLDHSSSQELDLNRIYIADLAFET
                     FALAALSDASGKNSPDSQKDLSAFRDGYLDLVNSSQTFSQKENFSGNTENLKSVIHF"
     gene            complement(432277..433935)
                     /gene="gpmI_2"
                     /locus_tag="IKMNLDEC_00381"
     CDS             complement(432277..433935)
                     /gene="gpmI_2"
                     /locus_tag="IKMNLDEC_00381"
                     /EC_number="5.4.2.12"
                     /inference="ab initio prediction:Prodigal:002006"
                     /inference="similar to AA sequence:UniProtKB:P39773"
                     /codon_start=1
                     /transl_table=11
                     /product="2,3-bisphosphoglycerate-independent
                     phosphoglycerate mutase"
                     /protein_id="X:IKMNLDEC_00381"
                     /db_xref="COG:COG0696"
                     /translation="MNPNMKLSKKYTFRSRKVLLIILDGVGYSPKGPESGNAIAGAKL
                     PFLNRVWNQFPTLHIQAHGKAVGMPSDDDMGNSEVGHNVLGSGRIFDQGAKLVSNSIA
                     SGDIFNGQAWKEVIGNSKKNNSTLHLLGLFSDGNVHSHIDHTKALISQAILEKVPKIR
                     LHILLDGRDVPEKSALDYLNPFETWLDSLRKSGTDIRIASGGGRMTITMDRYEADWSM
                     VERGWKVHVKGEGRYFSSAKEAIETFRSENPKIIDQYLPSFVISDNGKPVGKIQDGDS
                     VVFTNFRGDRAIEISLAFTEKNFDKFDRGPLPNVLYAGIMQYDGDLKLPERFLVAPPV
                     IDRTLGEYMASSNIPQYALSETQKYGHVTYFWNGNKSGYFDQNSEEYREILSDIIPFD
                     QSPEMKALLITEALEKALNENKQDFYRVNYANGDMVGHTGNYLATVQAMEFLDGCVER
                     LWKTCEKQNIVLLVTADHGNADEMFQLDKKGNVEKDSHGNPIPKTSHTLNPVPISILD
                     PENKIRFNSKLSNPGLANVAATILDVMGYETPEGYHPSLIQNES"
     gene            434314..436332
                     /locus_tag="IKMNLDEC_00382"
     CDS             434314..436332
                     /locus_tag="IKMNLDEC_00382"
                     /inference="ab initio prediction:Prodigal:002006"
                     /codon_start=1
                     /transl_table=11
                     /product="hypothetical protein"
                     /protein_id="X:IKMNLDEC_00382"
                     /translation="MSKPVLNPTFGGANQTQNFLKVKKINEVVSYYLNDRLTHSVYKA
                     IVTQTSHKNVRSQNLFQVESKVPEAPELTTAEVAFHIKRLLEDGVVLQFAYFYVDPAT
                     SELKLKPCYVAYSDAELGDLTRIYLLLVDLSVNSILSYLENRPSLGKEMLWEDLEADF
                     KGENIQKLKLFFNPESYFQAPNISIPLNPEYVKDMLLEITDGLVKKGRIREIPEVGYL
                     VVKIKELQTLFELVDEFHFKKVFPKYKWALSDAFAAISQEERMHANDPSALPTTLFGK
                     KRARAIEKALESDSEIKSKRKLIGVELILNLSDEIESTLKSSYQEQIRNRFHEMTDHL
                     SKQAGRWDKLVLFISDEEFKTYPTELKRLLTEDRHIAYSPWETKGITIHSFMRMDTET
                     IRSVIKSLSTAANVEAWKILGIRNLIELNEDSIHSVFKDEEFVRNYGKVLRKGYVRYF
                     PWYFSILDFVGVAKLLQDLFFQGAKEKIRSEQSYFKSKNRDAAFKLEQSKIQEKLKED
                     EKIKALEQKSKLSEALNQYYFERNIPPVLKEILYEIPGYSPELIHQIVDREKFVLIQD
                     SSGDKTESILMHPNDESFRFRAKEIHKVLTEKKKSLDFKFRNKEEDFQSEKVAKTLKY
                     LDSWFASKPEQAHASKEGKNNSGNSNEDPYENFRKEIVKIKGKEKIST"
     gene            complement(436997..437860)
                     /locus_tag="IKMNLDEC_00383"
     CDS             complement(436997..437860)
                     /locus_tag="IKMNLDEC_00383"
                     /inference="ab initio prediction:Prodigal:002006"
                     /codon_start=1
                     /transl_table=11
                     /product="hypothetical protein"
                     /protein_id="X:IKMNLDEC_00383"
                     /translation="MTKNHNSMSRTYQLITSSGIFVLIILFPLSLTASTIVLKNGRTL
                     QGKIINQSRTEVQIEVNGKLQTISKAEISEINLKDPKKEESKKKEVITTQPPDHTNPT
                     TTQLSWQDTRWAITGRSAILPGWGQWKLGQKRWAIISFLLFASAALYANNCKEKAIAE
                     ENDYKINSTAITIAAFADPNLNPITSDETVRATALITRIFTTAAATNPYFNSYDRATS
                     QYNQAQWLLGAIYGLQLIHTFLLAKDYQKLQTLLSDPSPEGWKFSTLVVRNQMNGSTE
                     ISPNIVYTIRF"
     gene            437943..438491
                     /gene="fecI"
                     /locus_tag="IKMNLDEC_00384"
     CDS             437943..438491
                     /gene="fecI"
                     /locus_tag="IKMNLDEC_00384"
                     /inference="ab initio prediction:Prodigal:002006"
                     /inference="similar to AA sequence:UniProtKB:P23484"
                     /codon_start=1
                     /transl_table=11
                     /product="putative RNA polymerase sigma factor FecI"
                     /protein_id="X:IKMNLDEC_00384"
                     /db_xref="COG:COG1595"
                     /translation="MAHTSELEKLYNHNKDDLFHYIRKSFYDENSAQDILHDSFLNFF
                     KYYENRDIPDPTSCRMILFRIARNLIINHSKSYYQRNVSLVGEDAGSSFTSKSPSPEF
                     SVMEKIDQLDVKNIIDSLLDTISTEYKEALLLRYQQDLKLDEISKILGMSISGVSRLI
                     ERAEKALAQEGKKIGFQPADYI"
     gene            438621..439700
                     /locus_tag="IKMNLDEC_00385"
     CDS             438621..439700
                     /locus_tag="IKMNLDEC_00385"
                     /inference="ab initio prediction:Prodigal:002006"
                     /codon_start=1
                     /transl_table=11
                     /product="hypothetical protein"
                     /protein_id="X:IKMNLDEC_00385"
                     /translation="MNDASTGSINMKNKTNTPEFEGYSKFLKEKGPTTQLPAFDPSWI
                     GKQPRFIVEDKIMNVSTDNTNIFRFPKIVWLAAAAILLFTIGVWVTFYTSKPESEIVR
                     GTTLKAAVVFVKGQVSVMRDVEMKLHRGDLLNESDIILTGTGGALDIGLTDSSVVRVK
                     ENSKLILKQLREDNGSQIRINLTSGRVLNIIEKEKKTSNFYVETPSAVAAVRGTSFEV
                     NASENESMVFVVEGAVEVISLNPAKKIYILEKSKLVTVNKDGEIESIDISKLNSTLPE
                     YKEMRKNLGSLDSELLLDVQNLKSAKTEEELSKAYDLSIERIIMKDGRELRGVVVSQK
                     KGKLVVQTLKGSYILDEDAVDKIKY"
     gene            complement(441172..441621)
                     /locus_tag="IKMNLDEC_00386"
     CDS             complement(441172..441621)
                     /locus_tag="IKMNLDEC_00386"
                     /inference="ab initio prediction:Prodigal:002006"
                     /codon_start=1
                     /transl_table=11
                     /product="hypothetical protein"
                     /protein_id="X:IKMNLDEC_00386"
                     /translation="MIQNFFSTKESLSPLLLRLGLSICIFPHGAQKLLGWFGGAGYEA
                     SMDYLVNTAQFPATLSILAIMSEFFGSIAILLGFCTRFSAFGITCTLAVAGWTHKEIG
                     FFMNWFGNQNGEGFEYHILSVSMGLSLLLFGGGSWSLDSWIYDHLDS"
     gene            442134..442283
                     /locus_tag="IKMNLDEC_00387"
     CDS             442134..442283
                     /locus_tag="IKMNLDEC_00387"
                     /inference="ab initio prediction:Prodigal:002006"
                     /codon_start=1
                     /transl_table=11
                     /product="hypothetical protein"
                     /protein_id="X:IKMNLDEC_00387"
                     /translation="MPILREAFAKFSGSLLGVQVKLNVLVSMGAREAQQTPPLRSVFR
                     FWDKF"
     gene            442941..443111
                     /locus_tag="IKMNLDEC_00388"
     CDS             442941..443111
                     /locus_tag="IKMNLDEC_00388"
                     /inference="ab initio prediction:Prodigal:002006"
                     /codon_start=1
                     /transl_table=11
                     /product="hypothetical protein"
                     /protein_id="X:IKMNLDEC_00388"
                     /translation="MSEETQEKKNKKINKMTVAEINAAIQTSKEKMNGSSSKYILHLN
                     ARLEELAVKGKK"
     gene            443182..445122
                     /gene="yheS"
                     /locus_tag="IKMNLDEC_00389"
     CDS             443182..445122
                     /gene="yheS"
                     /locus_tag="IKMNLDEC_00389"
                     /inference="ab initio prediction:Prodigal:002006"
                     /inference="similar to AA sequence:UniProtKB:P63389"
                     /codon_start=1
                     /transl_table=11
                     /product="putative ABC transporter ATP-binding protein
                     YheS"
                     /protein_id="X:IKMNLDEC_00389"
                     /db_xref="COG:COG0488"
                     /translation="MLQFIDIKHQYGSNVLFNGFSWHIKPGSRVCLVGPNGSGKSTLF
                     RIAEGKFIPDEGSVAKSKNTEISVFQQIPEFNPEALVIDTALEKHKHYREYSERLKEI
                     NRKFDLVSHDSKEFTTILDEQSALEEYAFTYGVHELESKARKVLGGLGFSNVQMEMKV
                     REFSPGYQHRLGLAITLLNPGNLLLLDEPTNHLDNTSKEWLADYLNSTGQSFVLVTHD
                     PEFLDATCDTIAELSSSEVIEFRGTLEEYFEHKNELQEKLRAQYRKEETYLKKRMEWI
                     ERFRAKATKAKQVQSAIKKLEKRNKVEAPEESFWNSKSDYRFNFISSGKITVRIEDGA
                     FSYSDKTPSIFSGANLEISAGDKIAVVGPNGAGKSTFLRCLLEIHKLTSGKIYYGPKT
                     KIGYFSQNHHEELDPSKNLIQTVMSAYPDLSEQQARSLLGYFSFSDDSVYKQTSLLSG
                     GEQSRLRLAMLVRFPANSIFLDEPTNHLDLVVRDNLLRALMEYEGSLLIISHDPEFLR
                     SLCNRTISVDKEQIRDFNCTFEDYLKYNLQETTSSKQQVGNLVFKKEETGQTRSKRNS
                     DKNRIKKIQKDLEQLETKIELLEKSKKNLEEVLADPDFFKNRSYQLELDNLNETKNEI
                     TRLTLEWESLQLEFEELSGTVN"
     gene            445626..445961
                     /locus_tag="IKMNLDEC_00390"
     CDS             445626..445961
                     /locus_tag="IKMNLDEC_00390"
                     /EC_number="2.8.1.-"
                     /inference="ab initio prediction:Prodigal:002006"
                     /inference="similar to AA sequence:UniProtKB:D3RPB9"
                     /codon_start=1
                     /transl_table=11
                     /product="Sulfurtransferase"
                     /protein_id="X:IKMNLDEC_00390"
                     /db_xref="COG:COG0607"
                     /translation="MTPKELKSRLDLRKTAKDSFYLLDVRNPNEVDICTIEGTDLLIP
                     VGELSNRLSEIDSWKQSGKDVIVYCRSGGRSAMACGMLKQSGFSKVHNVEGGILLYSD
                     EVDSSIIKY"
     gene            446464..447282
                     /locus_tag="IKMNLDEC_00391"
     CDS             446464..447282
                     /locus_tag="IKMNLDEC_00391"
                     /inference="ab initio prediction:Prodigal:002006"
                     /codon_start=1
                     /transl_table=11
                     /product="hypothetical protein"
                     /protein_id="X:IKMNLDEC_00391"
                     /translation="MRKLKFYVILILFLVGVNCFIIERYWVRFQEYEFKSDKVTKDFD
                     GYKIAVVSDLHYGFLNPEFWVRWVIKRVNSQNADLVVGLGDYVKKRNTDVELLRVWPI
                     LKELKAKDGAYFVNGNHDHWANDKLSLELLEKSGRSIRNKNIVIRRNISKFILAGIGD
                     FWEDRTDIDKVLSGTFSKDLRIVLSHNPDSSNTKHKEKVDLFLTGHTHGGQVRIPFFN
                     FSPVLPVKDSNFDIGFKKNKFGEDVFISAGIGWSILPIRFFCPSEISLIVLRSP"
     gene            447610..447720
                     /locus_tag="IKMNLDEC_00392"
     CDS             447610..447720
                     /locus_tag="IKMNLDEC_00392"
                     /inference="ab initio prediction:Prodigal:002006"
                     /codon_start=1
                     /transl_table=11
                     /product="hypothetical protein"
                     /protein_id="X:IKMNLDEC_00392"
                     /translation="MKRSLWIAFETQQNGSLWIAFETQQNGSLWIAFETQ"
     gene            complement(448059..448595)
                     /locus_tag="IKMNLDEC_00393"
     CDS             complement(448059..448595)
                     /locus_tag="IKMNLDEC_00393"
                     /inference="ab initio prediction:Prodigal:002006"
                     /codon_start=1
                     /transl_table=11
                     /product="hypothetical protein"
                     /protein_id="X:IKMNLDEC_00393"
                     /translation="MYYFCRQNLFEETNTLEIVTPTDRIWISGKKFSEPVSQRTLDLD
                     PEYGTELADFFDTSWPVMSDKLIQAFSEIGVKNFDSYPMILRRVDTGEKYYNFSAVNF
                     IGEIDAIDRERSLFTPNALRKFKSIVISSEKVGDLKSFRLVDGPGLLVVTEAVADYLR
                     KWDFKALLLQPTQEYDGV"
     gene            complement(449075..449686)
                     /locus_tag="IKMNLDEC_00394"
     CDS             complement(449075..449686)
                     /locus_tag="IKMNLDEC_00394"
                     /inference="ab initio prediction:Prodigal:002006"
                     /codon_start=1
                     /transl_table=11
                     /product="hypothetical protein"
                     /protein_id="X:IKMNLDEC_00394"
                     /translation="MTVTRHKRRSRNSLNRENIVQVAMEILQEKGIDGLSMRKIAEKL
                     NCSVASPYSHFTSQEEIIQVLIAKGETELTQLLRNAQKNGKNAFEQLAGIARAYWDFS
                     LNNKELHKVMFNTVHGHMHRKAFPSLPTSYRVFLETIRNGCINQEFKLPKSEYPAIAR
                     MMWAWMYGLMVLDLTNMLKRRRGGKDDPLAEGFLYFRKILLEE"
     gene            450554..451735
                     /gene="thlA"
                     /locus_tag="IKMNLDEC_00395"
     CDS             450554..451735
                     /gene="thlA"
                     /locus_tag="IKMNLDEC_00395"
                     /EC_number="2.3.1.9"
                     /inference="ab initio prediction:Prodigal:002006"
                     /inference="similar to AA sequence:UniProtKB:P45359"
                     /codon_start=1
                     /transl_table=11
                     /product="Acetyl-CoA acetyltransferase"
                     /protein_id="X:IKMNLDEC_00395"
                     /db_xref="COG:COG0183"
                     /translation="MEEAVILDGIRTPFGNFGGTLKDLSAVDLGVLVSKTILERTGVS
                     SEAIGESIFGNVIPTGKEAIYLARHIGLKTGLPLGVPALTLNRLCGSGMEAIIQAAKK
                     IYLGDADAVLAGGVESMSNAPYVVRNARWGVRYGSAEFEDTLEQGLTDQYVGLIMGQT
                     AENLADQYKISRQEQDEWAAISQTRAEKATLEGRLKEEIFTVTIPGKKPVILEKDEFI
                     KGASGVDKLGSLKAVFREGGTVTAGNASGLNDGAAVTIVASSSYAKKLGKKPLAIIRG
                     YGHAGCDPAKMGIGPALAIPAALKKAGLKLSDMSLVEVNEAFAAQYLAVQKELGLNPE
                     ITNVNGGAVAIGHPLGASGARVTITLAYELKRRKAKYGIASLCIGGGQGIALVLENPE
                     V"
     gene            451846..452280
                     /locus_tag="IKMNLDEC_00396"
     CDS             451846..452280
                     /locus_tag="IKMNLDEC_00396"
                     /inference="ab initio prediction:Prodigal:002006"
                     /codon_start=1
                     /transl_table=11
                     /product="hypothetical protein"
                     /protein_id="X:IKMNLDEC_00396"
                     /translation="MKLSRKILKRFLLIIFVFLIFNQEMYSECAVCYTIVYVELKEKF
                     GKKKNFFFAVPPEIEDTNGKTSPIRLDQIHLDQIEIEQKWKKTGFLTFYKKIQKSVDE
                     NGDNAYCSLQKPVIRKAFSISKITIIRHIQNVYSPITFCKSK"
     gene            complement(452377..453708)
                     /locus_tag="IKMNLDEC_00397"
     CDS             complement(452377..453708)
                     /locus_tag="IKMNLDEC_00397"
                     /inference="ab initio prediction:Prodigal:002006"
                     /codon_start=1
                     /transl_table=11
                     /product="hypothetical protein"
                     /protein_id="X:IKMNLDEC_00397"
                     /translation="MKNNFFFKLAIFTLILNCSFPTKESEILSSNQVLPFFTLGIGKD
                     SLKSIGKKRWFFGVKSILLHHTYGLKAGEYLDKSKSSGWMVHFIVLENGSVYGVEEPS
                     KILYKAAPGMDETTIHVSWEGNNDSILKNEVQLKSLVNLIETLSKKHSIPLNNYDITS
                     KKGIFTHTQSKKKFGRFLDTGECGSEKVLSSVLLKLQGKFFSETEWKDRFDSGWVIRK
                     EKFTDPSGKKIVPTYNRGRGTTSAPIIELNSVEKTSDGKAPEEKRLRYNQRGSISPDC
                     IVLHFTAIPDYQKTLEVLEKRNLSATFLADQDGKVYQLLDSILDAAAAAAGTNSNCFQ
                     VEIVGKDTEMLLANQEQTKAVVRLVKELSEKYKIPLNNERIESLRGVYSHTQAKKKWG
                     GSIYLDGKDFDPGESYMKEVLEQAGGTYYPEENWFDRQSENWILLFTDFQP"
     gene            complement(453705..454286)
                     /locus_tag="IKMNLDEC_00398"
     CDS             complement(453705..454286)
                     /locus_tag="IKMNLDEC_00398"
                     /inference="ab initio prediction:Prodigal:002006"
                     /codon_start=1
                     /transl_table=11
                     /product="hypothetical protein"
                     /protein_id="X:IKMNLDEC_00398"
                     /translation="MAARIFYYLSTGIILIGLALAAYSPDLFQWETLEWVYQKRTFFL
                     FSLIFITSVILIYLIYWKAKKGILHSKSKTEIHLQESLNELVEDNQSLFSFLKAATES
                     LGKQIETSKQNLSPEFFSACSTEYLKLTREFETSSEIFKSIPMAPEEDPKKNKINFKI
                     YEYSEIINRHRKLSKNLEKLREDLTRLRNKVSR"
     gene            454397..454558
                     /locus_tag="IKMNLDEC_00399"
     CDS             454397..454558
                     /locus_tag="IKMNLDEC_00399"
                     /inference="ab initio prediction:Prodigal:002006"
                     /codon_start=1
                     /transl_table=11
                     /product="hypothetical protein"
                     /protein_id="X:IKMNLDEC_00399"
                     /translation="MQEPILKPNFQSKVVNFGLYKIKKALKEEGFEVVEKPNGKIVLV
                     IRVGKERQK"
     gene            454868..455695
                     /locus_tag="IKMNLDEC_00400"
     CDS             454868..455695
                     /locus_tag="IKMNLDEC_00400"
                     /inference="ab initio prediction:Prodigal:002006"
                     /codon_start=1
                     /transl_table=11
                     /product="hypothetical protein"
                     /protein_id="X:IKMNLDEC_00400"
                     /translation="MEDDFDLYDRVGEWTELKLEIVKKYAESFQGALKNLNFKTIYID
                     GFCNSGEAISKKTSEKIDGSALRALKVTPPFHEYHFVDLEEKRVHHLQSLVSSETNAY
                     FHIGNSNKVLPAKVFPKFHYDKYERIFCLLDPYKLTLDWDVVKAAGKSKITDVLINFP
                     VLDMNRNVLWSNNESISDNNREKMNRFWGDDSWKGIVYSEENDLFGPVTVRNEKPMQK
                     ILEAYADRLKTVAGFAEVAKPLPMRNSVNAIVYYLIFATQKSLAIKIINSIMKKYRK"
     gene            455699..456418
                     /locus_tag="IKMNLDEC_00401"
     CDS             455699..456418
                     /locus_tag="IKMNLDEC_00401"
                     /inference="ab initio prediction:Prodigal:002006"
                     /codon_start=1
                     /transl_table=11
                     /product="hypothetical protein"
                     /protein_id="X:IKMNLDEC_00401"
                     /translation="MGAKSNIEWTEATWNPVTGCTKISAGCANCYAEVLTRRFEKDWG
                     KFSEVKIHPFRLSIPQKKKNPTIFFVNSMSDLFHKDVPNEFILEIFKVMRENPQHTFQ
                     ILTKRPERLVAMNKELIWTPNIWMGVSVENRKVYSRIDFLRKTGAIIKFLSVEPLLES
                     VADIDLAGLNWVIVGGESGLKARPLQKNWVIEVLRTCRKEKVAFFFKQWGGRNKKLAG
                     RLLNGREYNEMPILPKIKKVI"
     gene            complement(456553..457350)
                     /locus_tag="IKMNLDEC_00402"
     CDS             complement(456553..457350)
                     /locus_tag="IKMNLDEC_00402"
                     /inference="ab initio prediction:Prodigal:002006"
                     /codon_start=1
                     /transl_table=11
                     /product="hypothetical protein"
                     /protein_id="X:IKMNLDEC_00402"
                     /translation="MIRKILSGFYFIYCIRLFFLFFVFLFLSECSVYRRIFPKEDEFL
                     KSLNLPEWVLESNIKLRVLSGLQDLPNPEDSLPEDEIASFENKTRRILATSPQAMKDL
                     FEATGCIDGSRLAGIRANRITEKEEDVWYGICRNGKEDAIIFRLFQMGNTDLYRKYEK
                     ETLPAWEEARKLAANNPDKAVRLANQVIELEPAHPAARKLLGQLYLKGGYCRGSIRNY
                     RLYLRVMPLAGDKWKIHDQLKEKCGEFLKAEPSKEEVELPDADPDAM"
     gene            457469..457924
                     /gene="ribH"
                     /locus_tag="IKMNLDEC_00403"
     CDS             457469..457924
                     /gene="ribH"
                     /locus_tag="IKMNLDEC_00403"
                     /EC_number="2.5.1.78"
                     /inference="ab initio prediction:Prodigal:002006"
                     /inference="similar to AA sequence:UniProtKB:Q81MB5"
                     /codon_start=1
                     /transl_table=11
                     /product="6,7-dimethyl-8-ribityllumazine synthase"
                     /protein_id="X:IKMNLDEC_00403"
                     /db_xref="COG:COG0054"
                     /translation="MIQELKADLNGKGQKHCVIVSRFNEFITESLLKGALESFRMHGV
                     EDVTVVRVPGAYEMPVVVSKAAASKKYDSIVCLGAVIRGATAHFDLVAGESAKIGSIG
                     VQHSIPVIFGVLTTDTIEQAIERAGTKAGNKGAEAAATAVEMVNLLSFL"
     gene            457925..458341
                     /gene="nusB"
                     /locus_tag="IKMNLDEC_00404"
     CDS             457925..458341
                     /gene="nusB"
                     /locus_tag="IKMNLDEC_00404"
                     /inference="ab initio prediction:Prodigal:002006"
                     /inference="similar to AA sequence:UniProtKB:Q9X286"
                     /codon_start=1
                     /transl_table=11
                     /product="Transcription antitermination protein NusB"
                     /protein_id="X:IKMNLDEC_00404"
                     /db_xref="COG:COG0781"
                     /translation="MSARRTSREIAVMALYQLELTQPPLKEVLKFKWYDKKTEPEERD
                     FAVSIVNGVVKNQEQIDTLIKKYSKNWDFSRISIVNKAILRLSIYALLYTWEVPKNVT
                     IDEAVELTKEFESEESARFVNGVLDAILKNEIKSDG"
     gene            458334..460400
                     /gene="cpoB_3"
                     /locus_tag="IKMNLDEC_00405"
     CDS             458334..460400
                     /gene="cpoB_3"
                     /locus_tag="IKMNLDEC_00405"
                     /inference="ab initio prediction:Prodigal:002006"
                     /inference="protein motif:HAMAP:MF_02066"
                     /codon_start=1
                     /transl_table=11
                     /product="Cell division coordinator CpoB"
                     /protein_id="X:IKMNLDEC_00405"
                     /translation="MDKEIRKNRLFLEGIEEEESYFPENKEPVRIRRSYNKLLIFWIL
                     MGLLVLGGIGFAVYHQFFRNSSSGSEFAGAFNKDLIQNKSDINRLLERPYIPDGNANP
                     ALTKCINLYKERFTRQAFDTCNEFLDSTGTQEEKSIALTVLGVIHDESGRYPQAIERL
                     QKAIQYDPKNFYAYYNLTLSYKHAGRFADARMAALKAKEIAPSDPRVSLLAGNLFNEL
                     NDPDAAIDAYKEGLSTSPDDMHLTYNLGVSYFKKGEIPQAEEEFKKVVIKTPSGRLAA
                     LSHSYLGNIAYNKQDYKNAEYHFRQASNLSPNEAKYLYNLAIVLQKNGNKEEALKYLE
                     LARDAGANDPEIYRLIAEGFSNLNQGEMSISALQKSLKYNPTDVDSLFQLAEAYYNKG
                     DLLSAEETYRRIVSSTPGDSFTETALINLGVVLDQMERYGEAVTTLNRVIELNPKNAK
                     AYHTLGIVYKHSGNGTLAIENWRKSTAIEPENIQSREALGDYLLENKFFREAVEEYIG
                     LVKHKDDAYKVYLKMAEAYMGMQDDSNAEKILLKVLNSSRDGADLKNAHKKLALLYNK
                     SKDPDLKNRAKDEAFRSAHMDPNDMEGRLVLAKILIDSNSILDREKAIDELTAIVRSD
                     VRPKTAATAYNYLGICYYKNGEFKRAVRAFQSSIDLDPSLSEAYENKRAASAALEENT
                     RREGYF"
     gene            460421..461737
                     /locus_tag="IKMNLDEC_00406"
     CDS             460421..461737
                     /locus_tag="IKMNLDEC_00406"
                     /inference="ab initio prediction:Prodigal:002006"
                     /codon_start=1
                     /transl_table=11
                     /product="hypothetical protein"
                     /protein_id="X:IKMNLDEC_00406"
                     /translation="MISFLFITSIQAAETPKDEFKEKVFNFSKLQATAITEIRAKNRL
                     DLVKELPTIFQNESIEEKAQIAILKLFSELEDLDGLAPNWVVVLDLVFQKTTNVNLKK
                     EILLLAEKKKEKRLIYSVIAAFSDPETQVRTLSYRLMNLLKDDRALPILLDMSLSKDP
                     VHRMYFLESSLIIKDERIQNQIHKLANDESPGVRKKYLIAINRLGMTDKFSQFQKSAT
                     NDPDDDVKMVALEILKNKKGRQYLSLFYKGLNDSNSDIRRISLEALLLYQDKQGAKVV
                     SDQLVKEDNSFLRARMIDLLLDLGNNGGGQGILSVLTNAEDAELRTKAAYAVGKLGAN
                     TNAVELTKILSEEKENAVKWQLIHSLGELKDKNAVPALLVLARNPREKLNLRIEAVNT
                     IRTINDPDSLPSIFEAYVSENEQTLRTELENTLREILNLKFPPKIP"
     gene            complement(462329..463183)
                     /locus_tag="IKMNLDEC_00407"
     CDS             complement(462329..463183)
                     /locus_tag="IKMNLDEC_00407"
                     /inference="ab initio prediction:Prodigal:002006"
                     /codon_start=1
                     /transl_table=11
                     /product="hypothetical protein"
                     /protein_id="X:IKMNLDEC_00407"
                     /translation="MHLYIFPIIATIFFFVSSSLFGENLKLDLEQTNEILKHIQKDHR
                     IGWENLETQIDFNLLKDKINKGSKSEVLKIFNEIKQTNRLKNLHQVDFNQDGKLDLIY
                     DPEYPTQDFVLIFLNTSKGYKLLYNRGGMIVDFKRSQKFVTFYIKAPSCCCLQYGSLE
                     ILNFDFDSNQLKSQISVSYSGVLRHPTQLEYFKRFKVSKNSAKLRTTSVIDDKEIPDP
                     CSDQKIQGNRIDLYNTNFEGFALSNKLNEKQMPDWYFVLIPSPYIKDKVYNLGWFQKQ
                     DLELIDTK"
     gene            464443..465729
                     /gene="leuA_1"
                     /locus_tag="IKMNLDEC_00408"
     CDS             464443..465729
                     /gene="leuA_1"
                     /locus_tag="IKMNLDEC_00408"
                     /EC_number="2.3.3.13"
                     /inference="ab initio prediction:Prodigal:002006"
                     /inference="similar to AA sequence:UniProtKB:Q9JZG1"
                     /codon_start=1
                     /transl_table=11
                     /product="2-isopropylmalate synthase"
                     /protein_id="X:IKMNLDEC_00408"
                     /db_xref="COG:COG0119"
                     /translation="MKQDSQSENESIVRDLSVSEDQRNVKFFSDLQTPIPKHLPFFMD
                     VTLRDGNQALRRPWNLEQKETIFKQLLKLGVQGIEVGFASSNNQEFEACKYLSSIAPD
                     NVVISSLSRAVEKEIEVSWKAIRFAPKPRIHIVYPVSAFTIQNVLKITPEKVLDRISQ
                     SVAYAKSLVGSKGEVQFSGEHFGDSLENLDFAAEAFQIALNNGADVVNLPNTVERYRP
                     WLFVSMVKAVANLLPEDTRISIHTHNDLGMATATTVESYFAGAVQLETALNGLGERAG
                     NTNTYEVAIALHNCGVEVPLNFSTIYETSRLVSYLSEIPIYEKAPLIGEDVISHRSGI
                     HQDGVAKTRHLQKGAYRAFDAALIGRPEGDRIEFTNQSGKSAVYCILKDAGENITLEE
                     AGRLQPILKKISEDLGRRELTLEEIRIEWNRLLRAI"
     gene            complement(465737..465907)
                     /locus_tag="IKMNLDEC_00409"
     CDS             complement(465737..465907)
                     /locus_tag="IKMNLDEC_00409"
                     /inference="ab initio prediction:Prodigal:002006"
                     /codon_start=1
                     /transl_table=11
                     /product="hypothetical protein"
                     /protein_id="X:IKMNLDEC_00409"
                     /translation="MQSQVIEIKEIEYITVTHNNLTGAKEPGPAALQPDSSKFSYVEL
                     DFITKSHLNKKH"
     gene            complement(466168..466641)
                     /locus_tag="IKMNLDEC_00410"
     CDS             complement(466168..466641)
                     /locus_tag="IKMNLDEC_00410"
                     /inference="ab initio prediction:Prodigal:002006"
                     /codon_start=1
                     /transl_table=11
                     /product="hypothetical protein"
                     /protein_id="X:IKMNLDEC_00410"
                     /translation="MKFRSIVILMFAVFFTSGALFAEKSTEEHIKSLSSGSDSEKYES
                     AVALGKNKEKSAIPELIQLLNRNNEPKIATAAAISLGKIAEPGDSTIALKNKIISSEN
                     GDIVYASLASLLNITTKNEKLEDSTKEAFEYADKNRRSDEFVADLLDLIKKKLKL"
     gene            467403..468563
                     /locus_tag="IKMNLDEC_00411"
     CDS             467403..468563
                     /locus_tag="IKMNLDEC_00411"
                     /inference="ab initio prediction:Prodigal:002006"
                     /codon_start=1
                     /transl_table=11
                     /product="hypothetical protein"
                     /protein_id="X:IKMNLDEC_00411"
                     /translation="MTASPFQFHSFKSFFQKWKKEFFPLRILDKYLFGEFFKIFIGTV
                     ILLTGIMLLSLVNDNLRNFTATKAPRYHVALFLVYSIPKIISTTVVSMSLMFSICFTV
                     GQFSVNKELVSMMAAGVSFFRIVTPLILFGILMWIIMLLATELIVRPVNKLAKIEHDT
                     LTEGMGTLANSVYQFHVKGKEGFYYLYFYDPDKDEINGGFNYIRLRPDGSPETVISSL
                     KAKYNYETKLWKMKKVEEWHFDNDLKLSSQETYEEKEYELPEEPSYFKVPAGSVEEMN
                     LFQLKEEEKRRIQKGLAYGDVLTEKHSVFALPMMTIIVTLIGTIAGYFTKKTAGVASL
                     GITIGVVLIYYIFNSAGKSLGENGVIPPFAGVWITPSLFLGLCFWMFRRMNL"
     gene            469621..471042
                     /gene="tdh_1"
                     /locus_tag="IKMNLDEC_00412"
     CDS             469621..471042
                     /gene="tdh_1"
                     /locus_tag="IKMNLDEC_00412"
                     /EC_number="1.1.1.103"
                     /inference="ab initio prediction:Prodigal:002006"
                     /inference="protein motif:HAMAP:MF_00627"
                     /codon_start=1
                     /transl_table=11
                     /product="L-threonine 3-dehydrogenase"
                     /protein_id="X:IKMNLDEC_00412"
                     /translation="MKIEFSAMDYRSDETFEKANYLFKGSLEKGWEIYRNGKEYLCLG
                     PGYKLLRTKLCGVCSTDLSRSFLPFPLPQVIGHEVIAEDMESIHGLKQKYVVEINDTF
                     EARGEKPFDKFCEEGIASHSPTRKVLGIDRLPGGFGPYILAPQNAAISYHTLSDKVAV
                     LIEPFAASLQAVLSSPPKDGDEVAVLGPRRLGSLVVAALAAFRNSSGTRFKISALSRR
                     DHLLKLSFKLGADQMIDLGKEKIETLDKRYTIVYDTTGTTSGFESAIRLTSRELHLKT
                     TNGQEVFGIKKLTELVVDELSLLKFADENLNFCWEKENRSNRTVYVAPNVGKVTLPSH
                     FKVYYGKIEDAEKILSTEDFRGRIPRFDLGIAGTVEEIDRLIRPSRSHENSLIRPRGA
                     ILFQGKSEKNYILEFLNSGKSIRSSRCGDFQLAIKLLQENKKISEALEKNMVTHFYSP
                     EDLNQAFKTAKSSESIKVVIKHF"
     gene            complement(471590..472108)
                     /locus_tag="IKMNLDEC_00413"
     CDS             complement(471590..472108)
                     /locus_tag="IKMNLDEC_00413"
                     /inference="ab initio prediction:Prodigal:002006"
                     /codon_start=1
                     /transl_table=11
                     /product="hypothetical protein"
                     /protein_id="X:IKMNLDEC_00413"
                     /translation="MEVPLTNLIHSAEKLIRDKRSSARNVSTRVEQESLDKTEFSSGL
                     TSRYLKIQETLSSLQGEFTREQMKLGILNEGNTPNSELINILFGETPLFRELAENPEI
                     DQNTLKEKIQEKKNKLTDTIRNLEVESENIFSVGMLKDQNHFSKSLETISGKSVQMKQ
                     LSEKTIERLIKE"
     gene            472449..472667
                     /locus_tag="IKMNLDEC_00414"
     CDS             472449..472667
                     /locus_tag="IKMNLDEC_00414"
                     /inference="ab initio prediction:Prodigal:002006"
                     /codon_start=1
                     /transl_table=11
                     /product="hypothetical protein"
                     /protein_id="X:IKMNLDEC_00414"
                     /translation="MSSTIILKKVGSELYRSISKMWELPQITILQTNSKIVGTNSIRA
                     NLAAKIITGFSTLVNQLHTENIIQHHHL"
     gene            complement(473124..473339)
                     /locus_tag="IKMNLDEC_00415"
     CDS             complement(473124..473339)
                     /locus_tag="IKMNLDEC_00415"
                     /inference="ab initio prediction:Prodigal:002006"
                     /codon_start=1
                     /transl_table=11
                     /product="hypothetical protein"
                     /protein_id="X:IKMNLDEC_00415"
                     /translation="MNTILNYVIPHAFGLIFITIGWYISILNVGLTRFTENVLITKWT
                     LSGLGMIVVGAYLPEIWISIRNLFKRK"
     gene            473451..474497
                     /locus_tag="IKMNLDEC_00416"
     CDS             473451..474497
                     /locus_tag="IKMNLDEC_00416"
                     /inference="ab initio prediction:Prodigal:002006"
                     /codon_start=1
                     /transl_table=11
                     /product="hypothetical protein"
                     /protein_id="X:IKMNLDEC_00416"
                     /translation="MSEIQNWNEDEEDFPIPIKEAGKTESRLSALLFNLLTRHSPMSF
                     TKIRSLLPDHYQNLENPDSDRKKLSRDIEELGELGFLVRSTQEGYILDRNVSNRELKL
                     DKEEFSVLAETILRSYQETPSLELYSLSQKLFEGKLDIYPELETDLKTQKNLSQVEAS
                     ASEELLKKLLEALKIKSPIQFLYYKTFPEETYKVEADPIRLIRKNSEDYYLLAYDRKK
                     KERRRFIIPKITKVETIAENPLYQPQGQKRENSQDWVLHPILFQVHEPIEVELICDPE
                     FSYKVRNSISEIPYEEFSRDSFRFKVTNQEGLFPLLIEARDSIQKILPESVAINFRKN
                     VEQMAIYYRSFIES"
     gene            complement(476035..477336)
                     /gene="rep"
                     /locus_tag="IKMNLDEC_00417"
     CDS             complement(476035..477336)
                     /gene="rep"
                     /locus_tag="IKMNLDEC_00417"
                     /EC_number="3.6.4.12"
                     /inference="ab initio prediction:Prodigal:002006"
                     /inference="protein motif:HAMAP:MF_01920"
                     /codon_start=1
                     /transl_table=11
                     /product="ATP-dependent DNA helicase Rep"
                     /protein_id="X:IKMNLDEC_00417"
                     /translation="MKNKVQYSSAQQKVINENTRFVQVVAAAGSGKTSTMVGIIERIL
                     VENLFPKESVLVLTFSRKAAIEISNRIQKVTDKNSIRVQTFHAYCLYALSQWHPKFTL
                     KKPKILSPEEKNQFYRGFLKKERNKIGGIPYDFFWAENIPFIQENFSELKKDLEFAYQ
                     KFKYNNGFLDFEDLVKMFLDGLKNEEEWTSEPRSLLQKIIVDEFQDTDLEQLEFLKLL
                     SQRASIVVVGDDSQAIYSFRGTSPEAFLNFQHLFQPCKVHFLNTNYRSLPEIIHTSSI
                     PIQKNHHKINKEVFPFRHEKGFVGKIFIEEAADLIPFLNRAILTSKDDFKILCRSNFR
                     ISEYIREGIPKRYLMTIHASKGLEFHTVFVDVADGWNARLDSTLKTIEEERRILYVGL
                     SRAKDRLLILGTSKNSRRETIENTFFHYFKKLKNIVPEDLI"
     gene            479276..479611
                     /locus_tag="IKMNLDEC_00418"
     CDS             479276..479611
                     /locus_tag="IKMNLDEC_00418"
                     /inference="ab initio prediction:Prodigal:002006"
                     /codon_start=1
                     /transl_table=11
                     /product="hypothetical protein"
                     /protein_id="X:IKMNLDEC_00418"
                     /translation="MKINKLIFIVSLFGFLSVGSLFAVSEEVEDQLLEKALVESAVTK
                     EQKTAIGNYLKAIAQQKVTRAEELRELARRSTGGKFLASSVQSQKYLKQAQALEKEAQ
                     RYQSVLGSL"
     gene            complement(480718..481272)
                     /locus_tag="IKMNLDEC_00419"
     CDS             complement(480718..481272)
                     /locus_tag="IKMNLDEC_00419"
                     /inference="ab initio prediction:Prodigal:002006"
                     /codon_start=1
                     /transl_table=11
                     /product="hypothetical protein"
                     /protein_id="X:IKMNLDEC_00419"
                     /translation="MKPNLYINFLRTVVYSVPQNLIVFYQKNRSKTLRTSFLLALNRF
                     YPSFRTSSYCKNSTFSSKKVQILKPKQIFFSRILNKLNTLTFCNRNKSNPIIDFVSKK
                     IFIVYFLVISIASSNLIAQEENQTVKEKMTCQKIELIINGQKYDDGHKCISAEAICYL
                     VEGLSLSCFAKPNNEQISDKPKTN"
     gene            complement(481342..482787)
                     /locus_tag="IKMNLDEC_00420"
     CDS             complement(481342..482787)
                     /locus_tag="IKMNLDEC_00420"
                     /inference="ab initio prediction:Prodigal:002006"
                     /codon_start=1
                     /transl_table=11
                     /product="hypothetical protein"
                     /protein_id="X:IKMNLDEC_00420"
                     /translation="MRKIFLILILSLPVLYYIITVLSWEKKKKIPITGDEPHYLMISE
                     SILKDWDFDLKNNYEEDRVTKKIIGPVDVENHTIEKNGKYYSIHSIGTSCIVSIGYTI
                     YGIVGARISLALLAGILPFLFYQLGKTFQFVGMEAAGIAVLYSISLPFPLAAGQIFPD
                     LPTGVLLILVFTILLRIDSKTYRDILSPNIFSPTPEVLKKIFKNQNILIFICGITIGS
                     LIWFHVKNLPIITFILFWILIDKKLNLKSKGILLGTSLFFILSFLICNLIWFQSIFGP
                     YGEKNSPPTFDLNFSHWITVFLGLFMDRNQGLFFQNPMIWLQGIIGFLLLIRDTNSRR
                     IGVLLLLVLILQLGLNAGHPCSYGCLSLPGRFQWSAAVLFFLPVLYGWKVFNSLSKKV
                     IWKVYVIYQIWIGKYWFDHTASLYHLMEPNSDKRSGFFPKKILPYLPSWTDPNLSWKD
                     LLNWIWIGIFLLPILILSYLWVRNNRKSPKV"
     gene            484200..485075
                     /locus_tag="IKMNLDEC_00421"
     CDS             484200..485075
                     /locus_tag="IKMNLDEC_00421"
                     /inference="ab initio prediction:Prodigal:002006"
                     /codon_start=1
                     /transl_table=11
                     /product="hypothetical protein"
                     /protein_id="X:IKMNLDEC_00421"
                     /translation="MTLEELASVTGINNQKDLKEQLGELFFLGATPHVADLIQVDYDS
                     ETDTFGLILPFRFDSSLRLSIREWLTLRKILEEVVEASSDPKTNSTARKILQKIISIV
                     PIAGQEALSVYKTNIQNAIQNEKSLILEYQSRMGEKSTLRKVDPWFLFHSLEDYLLGY
                     CHERKAPRNFRLDNILSLKIGSDPILQPAGQKKSDYIREFEEFRKSWENSSGIAEIWH
                     TREVFYNLNRKLDLERTEKTQKLDNVVYHLSKAKIREENWFLETILPFGKNVILERPT
                     HLAKRILRELESILH"
     gene            485578..486471
                     /gene="ispE"
                     /locus_tag="IKMNLDEC_00422"
     CDS             485578..486471
                     /gene="ispE"
                     /locus_tag="IKMNLDEC_00422"
                     /EC_number="2.7.1.148"
                     /inference="ab initio prediction:Prodigal:002006"
                     /inference="similar to AA sequence:UniProtKB:P83700"
                     /codon_start=1
                     /transl_table=11
                     /product="4-diphosphocytidyl-2-C-methyl-D-erythritol
                     kinase"
                     /protein_id="X:IKMNLDEC_00422"
                     /db_xref="COG:COG1947"
                     /translation="MISPAKINLGLEIPFKRLDGFHEIRSVFLKISWGDDIEIEPASN
                     GVFELFSNNEIILEKRKLYDQVSEKGDIKNNILYKTFIKARSLFPELPGVKIHLTKRI
                     SPAGGLGGGSTNAASLLNFLFSWRPFFTSDEMFVLAAEIGSDVPFFLGEGHAFVTGKG
                     EILEEIEVHHGQGILALTPQVMNTSEMYSLLKKPLQESASQKNGNTLSKNLISILKNG
                     DWSSLQGRLWNDFEPVAFQLHPELGVLKDKFLEFGSSYCSLTGSGSSMYGLVQGLEIQ
                     EELLQRLRQEFSNLTFVRFNF"
     gene            486476..486551
                     /locus_tag="IKMNLDEC_00423"
     tRNA            486476..486551
                     /locus_tag="IKMNLDEC_00423"
                     /product="tRNA-Gln"
                     /inference="COORDINATES:profile:Aragorn:001002"
                     /note="tRNA-Gln(ttg)"
     gene            486577..487335
                     /gene="glmU"
                     /locus_tag="IKMNLDEC_00424"
     CDS             486577..487335
                     /gene="glmU"
                     /locus_tag="IKMNLDEC_00424"
                     /inference="ab initio prediction:Prodigal:002006"
                     /inference="similar to AA sequence:UniProtKB:Q8DQ18"
                     /codon_start=1
                     /transl_table=11
                     /product="Bifunctional protein GlmU"
                     /protein_id="X:IKMNLDEC_00424"
                     /db_xref="COG:COG1207"
                     /translation="MKPTQDKVAVVLAAGKGTRMKTDQPKVAVELNGKPLLLHVLDHL
                     KGSGVERIVVVVGYKKELVQSLCSKIPGVTFAEQKEQLGTAHALLCAETELKNFQGSV
                     IVACGDVPMITSETFSNIVKQHKENEFSATILSAVVEKPTGYGRIIRNSSGEVTAIVE
                     EKDSSTEEKLINEINTGTYVFDGEGLFDSLRKIGNQNAQGEYYLPDLVKLYRNSGKKL
                     GAMKLKNHLESHGVNSPEDLQMLSALIKGEAVHP"
     gene            487332..488270
                     /gene="prs"
                     /locus_tag="IKMNLDEC_00425"
     CDS             487332..488270
                     /gene="prs"
                     /locus_tag="IKMNLDEC_00425"
                     /EC_number="2.7.6.1"
                     /inference="ab initio prediction:Prodigal:002006"
                     /inference="similar to AA sequence:UniProtKB:P14193"
                     /codon_start=1
                     /transl_table=11
                     /product="Ribose-phosphate pyrophosphokinase"
                     /protein_id="X:IKMNLDEC_00425"
                     /db_xref="COG:COG0462"
                     /translation="MNGDIAVFAGNSNKQIAEEICTHLGIQSGKINLKKFSDGEISVK
                     IEDNVRGKEVFIVQSTSAPANDHLMELILIMDALRRASVSSISVVIPYYGYGRQDRKV
                     EPRVPISARVVADLIEVVGLDRILTMDLHADQIQGFFRVPVDNLHFAPVLAEYVNTKK
                     IDDLVIVSPDSGGAERARAFGKKVNGSLAIIDKRRPKANVSEVMNVIGEIEGKNCILL
                     DDMIDTAGTICKAADALLKHGAKSVYCAATHGVLSGEAVDRINSTQFSEVVLANTIAI
                     PESKKINKLKSLSVAPLFANAIQRIHTNQSVSTLFD"
     gene            488288..488926
                     /locus_tag="IKMNLDEC_00426"
     CDS             488288..488926
                     /locus_tag="IKMNLDEC_00426"
                     /inference="ab initio prediction:Prodigal:002006"
                     /codon_start=1
                     /transl_table=11
                     /product="hypothetical protein"
                     /protein_id="X:IKMNLDEC_00426"
                     /translation="MSQNTIHKIAVKKRTTTGKNENNRLRSSGMVPVNIIGGGVATSG
                     AVNEKELEKMVHSGIRQSTLIELDVEGQGAQKVFVKEIQRFPEIDRIRHVDFYKVVPG
                     QKIVTKIGIETTGIAKGSKTGGQFEHIIHEIRVKTIPEDLLENLTIDVTDLDVGDSIK
                     ISQLKVPTSWEILINGDPIVTSVNKTKALLAAERAEAKGSAADDAKAKKGKK"
     gene            488973..489536
                     /gene="pth_1"
                     /locus_tag="IKMNLDEC_00427"
     CDS             488973..489536
                     /gene="pth_1"
                     /locus_tag="IKMNLDEC_00427"
                     /EC_number="3.1.1.29"
                     /inference="ab initio prediction:Prodigal:002006"
                     /inference="similar to AA sequence:UniProtKB:P9WHN7"
                     /codon_start=1
                     /transl_table=11
                     /product="Peptidyl-tRNA hydrolase"
                     /protein_id="X:IKMNLDEC_00427"
                     /db_xref="COG:COG0193"
                     /translation="MKLIVGLGNPGDRYNNNRSNIGFKILDVIANNINVEIKTKKKKS
                     LIGRGDFEGEEVVLLKPQTFSDLSGESVLYIASFLKIQVGEILVIQEDWTLPLGRIVV
                     DKGTQETDHPGVKSIVQSLRSPNFIRIRIGIQNDGFNLKNRESFLKEDFEPMENLSLI
                     QIINDAEAAIRSISLGDIDDVIEKYHL"
     gene            489696..491663
                     /gene="ftsH_1"
                     /locus_tag="IKMNLDEC_00428"
     CDS             489696..491663
                     /gene="ftsH_1"
                     /locus_tag="IKMNLDEC_00428"
                     /EC_number="3.4.24.-"
                     /inference="ab initio prediction:Prodigal:002006"
                     /inference="similar to AA sequence:UniProtKB:P0AAI3"
                     /codon_start=1
                     /transl_table=11
                     /product="ATP-dependent zinc metalloprotease FtsH"
                     /protein_id="X:IKMNLDEC_00428"
                     /db_xref="COG:COG0465"
                     /translation="MNKNLKNVFFVLIIMMVVLIIAYNYENNAGATKDISYSDFLNML
                     EPVEGKKPLGKLYKGNVDKYNKIQIEKDVIEGYYIPSEYADSKTAKPVKFRTTVAPLD
                     KDLISSLRRANVSFDARSAEEGKFWSVIGSNILLIVILIGLFWFIMMRQIQSTGNKAF
                     SFGKSKAKMTMDPKVKVTFEDVAGCEEAKEELVEIIEFLKDPKKFHAIGARIPTGVLL
                     VGPPGTGKTLLARAVAGEAGVPFFSISGSDFVEMFVGVGASRVRDLFDQGKKNSPCII
                     FIDEIDAVGRLRGAGLGGGHDEREQTLNQMLVEMDGFEKNEGVIVMAATNRADVLDPA
                     LLRPGRFDRQVMVDLPDIKGREEILKVHSRKVPMTSDISLHSIARGTPGFTGADLANL
                     INEGALLAARKNKKRVTQEELEEARDKVMMGPERKSFFISEKEKEVIAYHEAGHAILG
[truncated: 9,236,380 more chars]
