# Supplementary material for: Horizontal transfer of the rfb cluster in Leptospira is a genetic determinant of serovar identity
Source: Life Sci Alliance. 2022 Dec 9;6(2):e202201480. doi: 10.26508/lsa.202201480 (PMC9736851; doi:10.26508/lsa.202201480)
Supplement: Supplementary file 9 [file LSA-2022-01480_Supplemental_Data_3.zip › Supp_Data_2-rfb_sequences/sequences_used_Fig_5C/Manilae_2146755.gbk]

LOCUS       POPNHCPK_1           4238972 bp    DNA     linear       08-DEC-2021
DEFINITION  Genus species strain strain.
ACCESSION   
VERSION
KEYWORDS    .
SOURCE      Genus species
  ORGANISM  Genus species
            Unclassified.
COMMENT     Annotated using prokka 1.14.6 from
            https://github.com/tseemann/prokka.
FEATURES             Location/Qualifiers
     source          1..4238972
                     /organism="Genus species"
                     /mol_type="genomic DNA"
                     /strain="strain"
     gene            252..1565
                     /gene="dnaA"
                     /locus_tag="POPNHCPK_00001"
     CDS             252..1565
                     /gene="dnaA"
                     /locus_tag="POPNHCPK_00001"
                     /inference="ab initio prediction:Prodigal:002006"
                     /inference="similar to AA sequence:UniProtKB:P05648"
                     /codon_start=1
                     /transl_table=11
                     /product="Chromosomal replication initiator protein DnaA"
                     /protein_id="X:POPNHCPK_00001"
                     /db_xref="COG:COG0593"
                     /translation="MNLVWNKILEEVSKKISPQYYERFIDTLKLETINSEKCTIIAPS
                     ATIKTHVERKYQSIIENAILETCGDKIPVEILIETKAASPLQSILEKSFDQKDFQFNP
                     DYTFETFIVGDCNRLAYTAAKECVRKPAEINPLYIFGSVGVGKTHLLHAIGSELTKKD
                     PWKTVCYVDISSFMNEFRFALQSRELIESFKIKYQSYNCLIVDDIQLLSTNAEKTQDE
                     FFALFNFLFERKRQIVIASDRPSSELAIHERLKSRFVTGVQADIQYPDREIRKGIVTH
                     HSKIMDLGLSEDILDFLADQIEEDTRLLLGALNDIYLYKKSYSLLFLNLDKVKEIVKN
                     RLYRKKNIEFSHDRIIEAVAKEFNLNTAEIMGKSRKKELIIPRHICFYLLHNVFNVNK
                     SQVGRLFQTQHTTVIHGVRKTEELLSNNKEMRFLVERISSKYKLQ"
     gene            3212..4333
                     /gene="dnaN"
                     /locus_tag="POPNHCPK_00002"
     CDS             3212..4333
                     /gene="dnaN"
                     /locus_tag="POPNHCPK_00002"
                     /inference="ab initio prediction:Prodigal:002006"
                     /inference="similar to AA sequence:UniProtKB:Q9I7C4"
                     /codon_start=1
                     /transl_table=11
                     /product="Beta sliding clamp"
                     /protein_id="X:POPNHCPK_00002"
                     /db_xref="COG:COG0592"
                     /translation="MKIKVNTSEFLKAIHAVEGVITTREIKSILSNLKIEAEGKETFL
                     SATDLEISIKTSVPADVTQEGNVSLPAKQLSSFFKTIHFEDTNLSLEESDSNSSIVYI
                     TDASGKNDYKSKISGMDADEIKTISKIDSSQVSSFPSTLINDMIRKTSYAIAHEDQRF
                     IFNGLYMIPNGDKLIFVGTDGRRLCKIERTLPSPLQFKDSIIVPAKAIREISKMIATS
                     EVGNIGLIDGQIYVSANNIELLCKLIEGNFPNYEQVIPKNTKFSTSISKEEFQVSLRQ
                     VLTAAEEPSRQVRLTFSKNNLNLFAQTLGASEASINKPIEYSGDEVTIAFKGEYLMDI
                     FRSIDDNEVKIEFSDANSPVIFKDPSDPEFISVIMPMKL"
     gene            4996..6093
                     /gene="recF"
                     /locus_tag="POPNHCPK_00003"
     CDS             4996..6093
                     /gene="recF"
                     /locus_tag="POPNHCPK_00003"
                     /inference="ab initio prediction:Prodigal:002006"
                     /inference="similar to AA sequence:UniProtKB:Q8RDL3"
                     /codon_start=1
                     /transl_table=11
                     /product="DNA replication and repair protein RecF"
                     /protein_id="X:POPNHCPK_00003"
                     /db_xref="COG:COG1195"
                     /translation="MFLKHLTIQNFRNHEELNLDFDSRLIFFVGDNGEGKTNLLEAIC
                     ILSWLKSFRESEDSNLIRWGSENYFLRGKIKDNLKESVLEIGFTSKPSVKRKLKFNQE
                     EVKKRTDLIGKFITVLLTPMDLKIIEGGPAERRKFIDAFISSFDPFYLESLLEYNKIL
                     KHRNALLKSGNPDISHLSIWDKKIVEKGIFILNKRREVVLELNSFYRVNLDKLSGGKD
                     GLELIYKPNVKDQDEFLEKLNRNLSRDLRLGYTSVGIHRDDLFIGTDQRDITEFGSQG
                     QKRSTVIALKAATFNYYKNILNTIPVLLIDDVIRELDVKRREYFVDLVVTAGQAFFTT
                     TDLEGIQDYVGKLKDQKQIFLIRQGKVESIK"
     gene            6090..6554
                     /locus_tag="POPNHCPK_00004"
     CDS             6090..6554
                     /locus_tag="POPNHCPK_00004"
                     /inference="ab initio prediction:Prodigal:002006"
                     /codon_start=1
                     /transl_table=11
                     /product="hypothetical protein"
                     /protein_id="X:POPNHCPK_00004"
                     /translation="MKDDLISSKKIETSEFRSILNQMGITEENLQEKISIHTLKNRWK
                     EIVGPVFASNSEVNSIQFGKLRILVSHNAYKQELLFLQNRIIRESARFLGKGIVRFIE
                     ISIGKLTASYSITNTETKEKKGLEGKDDLIAILEKETDPEIKKRYLEILQYL"
     gene            6620..8539
                     /gene="gyrB_1"
                     /locus_tag="POPNHCPK_00005"
     CDS             6620..8539
                     /gene="gyrB_1"
                     /locus_tag="POPNHCPK_00005"
                     /EC_number="5.6.2.2"
                     /inference="ab initio prediction:Prodigal:002006"
                     /inference="similar to AA sequence:UniProtKB:O08399"
                     /codon_start=1
                     /transl_table=11
                     /product="DNA gyrase subunit B"
                     /protein_id="X:POPNHCPK_00005"
                     /db_xref="COG:COG0187"
                     /translation="MSQEETSYSAGQIKILEGLEAVRKRPGMYIGTQDETGLHKMVYE
                     VVDNSVDEAMAGHCTEIKISILPDNIVEVKDNGRGIPVDIHPDKKISTIEVVMTILHA
                     GGKFENDAYKVSGGLHGVGVSVVNALSEYLEVEVHQKGKVYTQKYEKGVPVSSVQIQG
                     DSSERGTIVRFKPDATIFTTVDFQFDVLSARFRELAFLNKGLVLVVEDHRRGKENILR
                     NEFQFSGGIVSFVEHINENKHPMHKVIHFERNKDDVLAEISIQYSETYTENIFCFTNN
                     INNNLGGTHLEGFRAALTRTLNDFLKKDSTLSKKHPTGLSGEDVKEGLTAVISIKIPQ
                     PQFNSQTKEKLVNAEIKGIMQTLSSEGLTLFFEENPNITKKILEKCILSAKAREAARK
                     ARDLTRRKTVLEGGGLPGKLADCSEKDPAHSELYLVEGDSAGGSAKQGRDRNTQAILP
                     LKGKILNVEKARLDKILSSEEIRVLVSALGTGIGEDEFNIDKIRYHKIMIMTDADIDG
                     SHIRTLLLTFFFRYMRPVIERGYLYVAQPPLYLIKHGKNSTYVYSDKEKEELLKNIGA
                     EKVVIQRYKGLGEMNPEQLWETTMDPSNRVVLKVKLDDFVEAEETFNVLMGDEVQPRK
                     QFIEVNAAKVANLDL"
     gene            8558..11062
                     /gene="gyrA_1"
                     /locus_tag="POPNHCPK_00006"
     CDS             8558..11062
                     /gene="gyrA_1"
                     /locus_tag="POPNHCPK_00006"
                     /EC_number="5.6.2.2"
                     /inference="ab initio prediction:Prodigal:002006"
                     /inference="similar to AA sequence:UniProtKB:P05653"
                     /codon_start=1
                     /transl_table=11
                     /product="DNA gyrase subunit A"
                     /protein_id="X:POPNHCPK_00006"
                     /db_xref="COG:COG0188"
                     /translation="MSQEMENETKVLSYNIAGKPDIADALKNGVRVIPVEIEDQMKEA
                     YLGYAMSVIVGRALPDVRDGLKPVHRRILHAMNERAWRSDRPYVKCAKIVGEVIGNYH
                     PHGDASVYEALVRMVQEFSLRVPLIDGQGNFGSIDGDNPAAYRYTEARLEKVAEELLR
                     DIEKETVSFSPNYDDTKEQPDVLPANFPNLLVNGSSGIAVGMATNIPPHNLRETIDAV
                     IAVIRNPEITIPEILKIIPGPDFPTSGIIIGGEGLISAYSTGKGSIRIRSKVEIEEKK
                     NGREVIVVTEIPYQVNKKVLLEKIGDLVNEKQIEGISEILDLSDRKGIRVEIHIKKDA
                     NAQVILNQLYKMTQLQVSYGITMLAILDNKPKIFNIKEILTAYAAHRREVIVRRTQFD
                     LDKAEKRAHILEGLKIALENIEDVIKVIRASKNPPEAKQQLMIRFSLSEVQSDAILEM
                     RLQRLTSLEVQKIIDELEEVRKLIIDLKDILAKPSRVNEIVCTELQEVGDKYGNKRKT
                     EISIETIESSSFNAEDLIADEEIVIQITYDQFIKRLPIDTFKRQKRGGKGIQGLSQKR
                     DDVIKIMKAAMTHDNIMFFSNIGKVYVMKAYELPIASKEARGKSLKAIINLREDEYIS
                     SVFTFRGEDMDKDLLLVTRKGFIKRIQLKEFGNVKKSGIIAIGLREGDELIKVESMTD
                     KDEVMIFSKKGLALRIEGNIIRAQGRTASGVTGMRLAEDDAIVGLSKYKEGEDIFVVS
                     EEGYGKRLGFEEFAAKGRGGKGMAYLKITEKNGFSVGTGSVGSEDEIILITQQGMTIR
                     INAFDISKLGRTAVGVRIVDLKDNDKVQDFTVLGEN"
     gene            11067..12056
                     /gene="dusB"
                     /locus_tag="POPNHCPK_00007"
     CDS             11067..12056
                     /gene="dusB"
                     /locus_tag="POPNHCPK_00007"
                     /EC_number="1.3.1.-"
                     /inference="ab initio prediction:Prodigal:002006"
                     /inference="similar to AA sequence:UniProtKB:P0ABT5"
                     /codon_start=1
                     /transl_table=11
                     /product="tRNA-dihydrouridine synthase B"
                     /protein_id="X:POPNHCPK_00007"
                     /db_xref="COG:COG0042"
                     /translation="MIRIGNVTIPGKISLSPMAGISDSPTRRICRKFGAAFSYTEFVN
                     TDELVHRAPKALKMFRYKLEERPITFQIFGNRLEIIAEAAEIIQELKPDIIDLNMGCS
                     TRKVSLRGAGAGLLRRPLLAGKIIEAIKKRVNIPVTAKIRIGWDSTSRNYLEVSKILE
                     ESGVDALTVHGRTKEMAYTGFADWDAIGEIKVNRKIPIFGNGDIKSFQEANFKIDKYL
                     LDGVLIGRNAIGNPWIFSGVKKEELSWSEVLDVILQHLRWMIEDYGEEFGLVLFRKHL
                     VKYLNGLEFDLAWKTELLEIKEWNRFEDILLSDKKRIEFTVPTFGTTKRFVFP"
     gene            12063..12311
                     /locus_tag="POPNHCPK_00008"
     CDS             12063..12311
                     /locus_tag="POPNHCPK_00008"
                     /inference="ab initio prediction:Prodigal:002006"
                     /codon_start=1
                     /transl_table=11
                     /product="hypothetical protein"
                     /protein_id="X:POPNHCPK_00008"
                     /translation="MTNDHHDLSLEDYLQRVRDRLLICLDNFLGRRLSIIEASRLRWR
                     LGNELNDDDPLFRAFLGIDSEIDRLPIGDERNFGILKP"
     gene            12648..13385
                     /locus_tag="POPNHCPK_00009"
     CDS             12648..13385
                     /locus_tag="POPNHCPK_00009"
                     /inference="ab initio prediction:Prodigal:002006"
                     /codon_start=1
                     /transl_table=11
                     /product="hypothetical protein"
                     /protein_id="X:POPNHCPK_00009"
                     /translation="MKQIKLFLILSFLLLVMIGCKKEEKKQEAQILGNRYANFDQWIY
                     KVPGSDKKEDQVSLVYGMEEVTGLENVEAEVTTKKGTSTVTYIKVKTVENKEGFAPAK
                     NFSENVYFVLNDADDAFVKPTITANTKGKLKRGMYCLEQEVIQEFSKVTCYDSILTED
                     KLNNYYDVWIKTISTSLSKDPLLGETVKLLKKSSQELAKYNSVSDEEKNKILQVATES
                     LKKAAAKQDEFNTDINTLAGKFGIILQ"
     gene            complement(13737..14714)
                     /locus_tag="POPNHCPK_00010"
     CDS             complement(13737..14714)
                     /locus_tag="POPNHCPK_00010"
                     /inference="ab initio prediction:Prodigal:002006"
                     /codon_start=1
                     /transl_table=11
                     /product="hypothetical protein"
                     /protein_id="X:POPNHCPK_00010"
                     /translation="MTVFKFVLLVFSFFLLSSLSQCTTILLRDYQESAKIYGFYYYFY
                     EGFKDTSGKPGATIIESPDDWFDSNKIFQYCANNPLSSLEANLDKDYSYEIQRRKKDE
                     ICKKLGNSTESNLIIEANGNLLLFDLGTKIAVTSGHHQHSSISPLDLVIYRGPPLRKS
                     IQNIKAAWISKDSICLEDSSKKIVSLDCSHTEGNGDFERRVCFQTSADCSNKTLAPLH
                     LSSIPRSAPTYFLKERCYGKVNECNNVSIAVWFPGQHTSNKSQIIEIEIGKFSEQMIM
                     SKTIPYVMSYGLYPVTIVWDVITFPFQIAAFIIFFNDFSLGGYVPPGKK"
     gene            complement(15112..15672)
                     /locus_tag="POPNHCPK_00011"
     CDS             complement(15112..15672)
                     /locus_tag="POPNHCPK_00011"
                     /inference="ab initio prediction:Prodigal:002006"
                     /codon_start=1
                     /transl_table=11
                     /product="hypothetical protein"
                     /protein_id="X:POPNHCPK_00011"
                     /translation="MINRLIALSLATMIFAACSSTDTGQKDATTVGDGGWTFEGWGGP
                     PEQRNDGKTPRDTNPKDWYYIKFSSRASGKAVAKKSQAMMQSTCREASRLQGASDVVK
                     KMVGETVESASGVSDGEATASVIVSQSQGVVKGVGVYECKATGSGSDPKDVSKDNWEE
                     CQCVIYAKFPGGKDALVAKAQEVSKQ"
     gene            15751..17358
                     /locus_tag="POPNHCPK_00012"
     CDS             15751..17358
                     /locus_tag="POPNHCPK_00012"
                     /inference="ab initio prediction:Prodigal:002006"
                     /codon_start=1
                     /transl_table=11
                     /product="hypothetical protein"
                     /protein_id="X:POPNHCPK_00012"
                     /translation="MNPRFPILKLRIHLDHTKFYMLRNLFFFFCLVTHPIFSTSITFL
                     PGKMDGRLPVTLERIDDRSQEISKFGAFYANLLLRARVDTTEKVRDKEIFNKFKNSHF
                     AKEDFLKICSELSTDFLVRDELGFQNNITLDRTLYDCSQRRLEEFHLSEKSDLFILMR
                     SMTERSFPWIPFKKRQTIASVSNQSSRELIFVIDLSPSFQREREEWVRFVKNTSWDSL
                     TGIRIVTFSEGKISILPKASSLAELRTQIGSLKSFGKSNLDDLSEALLNIKRSLVGSV
                     SKSQEVVILTNAKGKIPNPALASSIQNLQTSGYRVLLFTASYFSASQTRYYKGIFPKG
                     NLFDITYFRKISTTKDSKTLIFRGRQIYFTYSNVSPNQAIDESSLNKVSYSGKYMESE
                     SINPLNFMEIYSELTGDKIFTSDTLQTNLTFLLSGVLLKDEFKEGNETEVLVKSGEKA
                     YWIFLPRGMKIPQVDEQVQYQTRYVPSANSVDGVVNVANLTESYKISPSQILECTPIQ
                     VRNYFQNTNKSSFECIIRGRVLQVKGL"
     gene            17380..18273
                     /gene="zraR"
                     /locus_tag="POPNHCPK_00013"
     CDS             17380..18273
                     /gene="zraR"
                     /locus_tag="POPNHCPK_00013"
                     /inference="ab initio prediction:Prodigal:002006"
                     /inference="similar to AA sequence:UniProtKB:P25852"
                     /codon_start=1
                     /transl_table=11
                     /product="Transcriptional regulatory protein ZraR"
                     /protein_id="X:POPNHCPK_00013"
                     /db_xref="COG:COG2204"
                     /translation="MNSEEHIFIGNASNSIKIFNRLKSLSQSNLPLFVTGGPGSGKTF
                     VSNLIASLSGTNPQIFIIDSDHHENQRSLESALSVKDNVYFLFKDFPNFPKENQAYLL
                     KRIRENQNNSRFVFISGKEWKQKLEAGQILESLYFEISNFRLDLPDLRERKEDIPLLI
                     KHFLEILSDKYKRKEIRLSEKLYHILLNYDFPGNIRQLRNLLESMISLFAVRILDVKH
                     LPPQMFETSYVYSEFIEVKTGIPLRDYEREIIKKNLILVNGNREKAAKILGISERTIY
                     RKIIEFGLSDEVEGKNLPSDV"
     gene            complement(18215..19303)
                     /locus_tag="POPNHCPK_00014"
     CDS             complement(18215..19303)
                     /locus_tag="POPNHCPK_00014"
                     /inference="ab initio prediction:Prodigal:002006"
                     /codon_start=1
                     /transl_table=11
                     /product="hypothetical protein"
                     /protein_id="X:POPNHCPK_00014"
                     /translation="MATKTKEYKNSIEFLNDWNQKLPQIVFVAAKESYEFEILAEKYK
                     DSIRKTGESHEIVIFVSEPGDFERFQSEAFNLDIFSNRKLFIIKSGLEFFKPISTGKG
                     KNNESLQKQFSNFPDSIQLLIHYNHWEVPNKVLQIFGGKANLIKTKNFYPNETRGGLL
                     QACKEIGVQLDEDAIDEFLHKIPPSMGAYLQSLSKLKLYLSKKIFTKQDIEDVLLFSG
                     EFNSSGLVDFFMESDRIRFFKELKKFQSGKDSLLLFFSILKEKIDQLRKYKIISKKYE
                     TSLSDEELYEFLGIQSYSPARKNFVRNRLKKEATFFSDKTIGELYDFLIDMNIRIKTN
                     SEKEESLFYFKRRMEDFFLQLRRKDRIL"
     gene            19875..20090
                     /locus_tag="POPNHCPK_00015"
     CDS             19875..20090
                     /locus_tag="POPNHCPK_00015"
                     /inference="ab initio prediction:Prodigal:002006"
                     /codon_start=1
                     /transl_table=11
                     /product="hypothetical protein"
                     /protein_id="X:POPNHCPK_00015"
                     /translation="MNISSGVQRISFPNEALTYVSPARMGGKVYAVEPIRREDFNSDT
                     NTRGTNFSTPSKETLPTTRGSLIDFYA"
     gene            complement(20081..20644)
                     /gene="maf"
                     /locus_tag="POPNHCPK_00016"
     CDS             complement(20081..20644)
                     /gene="maf"
                     /locus_tag="POPNHCPK_00016"
                     /EC_number="3.6.1.9"
                     /inference="ab initio prediction:Prodigal:002006"
                     /inference="similar to AA sequence:UniProtKB:Q02169"
                     /codon_start=1
                     /transl_table=11
                     /product="dTTP/UTP pyrophosphatase"
                     /protein_id="X:POPNHCPK_00016"
                     /db_xref="COG:COG0424"
                     /translation="MIVLRSKSPRRKQILESLDLDFRIESEDIDESSLKDEHPLEYLK
                     RISLSKLGTRSKDELLISCDTIVVQENSILQKPENFSQAIEMLERLSGKTHIVYSGLG
                     IYYNRLEQFAFDSSKVHFHTWNKEQIKKYIERYSPFDKAGSYGVQDIEGPVQSFEGSY
                     TNILGFPIRMFFQYHELWKKYLKGNQA"
     gene            20705..21601
                     /locus_tag="POPNHCPK_00017"
     CDS             20705..21601
                     /locus_tag="POPNHCPK_00017"
                     /inference="ab initio prediction:Prodigal:002006"
                     /codon_start=1
                     /transl_table=11
                     /product="hypothetical protein"
                     /protein_id="X:POPNHCPK_00017"
                     /translation="MKENPLTQRDQIGYIFCVLVLIWNVSIFSQAVSNESKDPKEKQK
                     TQSDRELIETGKLESVRKKAYLGLKGIRVSLLNFGKKQELDKLANDYGQAETLYIKAE
                     YGNATIAFENIFKSIILFEESIRKDYESKTNQLSQELAPLIVAIRLDEKNKNRSILPV
                     LEKYYIRFGETSKASAQELEKGDKTSALYYQRQALLSLYQTKILLGKNEDSALSLSDK
                     VSKNKILDSDYLKPEELLYWDDAEGRLNTEAETNRKKEKTKTLKSYEWRLGISAEKNQ
                     SKNEIKNQDSTQNNSSENKIKP"
     gene            21746..22249
                     /locus_tag="POPNHCPK_00018"
     CDS             21746..22249
                     /locus_tag="POPNHCPK_00018"
                     /inference="ab initio prediction:Prodigal:002006"
                     /codon_start=1
                     /transl_table=11
                     /product="hypothetical protein"
                     /protein_id="X:POPNHCPK_00018"
                     /translation="MNHFLNIKIFYKKLWICFLILLVFPSCRRGSFDRIKESSFQYFC
                     KEYLLFCEYVVAKIDMFDCDPLHNTYEKDGTHYIDREVLADDLTIEKEEKDTEVFDPY
                     SEKKSKKEKSKDTNADFGKNIRIDPRKLIRVFDTERGKKPSIANGSESIEDIRPCYPV
                     KQQYNRE"
     gene            22254..22997
                     /gene="fabG_1"
                     /locus_tag="POPNHCPK_00019"
     CDS             22254..22997
                     /gene="fabG_1"
                     /locus_tag="POPNHCPK_00019"
                     /EC_number="1.1.1.100"
                     /inference="ab initio prediction:Prodigal:002006"
                     /inference="similar to AA sequence:UniProtKB:Q9KQH7"
                     /codon_start=1
                     /transl_table=11
                     /product="3-oxoacyl-[acyl-carrier-protein] reductase FabG"
                     /protein_id="X:POPNHCPK_00019"
                     /translation="MNDLFNVKNKTVLVTGSTRGIGRYFAEGFKNAGAIVYGTGSSQE
                     SIKKFDGSGIKGFAADIRQPDVMTPIIESIVKEHGRLDVLVNNAGIASNKPAAFLKED
                     EIESIIQTNFTGVFRACTTYYKIHKKKGGNIINIASILGMRGTKLASVYSGTKGAVIN
                     MTRALAVEWIGSGYRVNAICPGFIDTDMTEMIKEKPDVLEQMTNAIPMGRLGKPEDLV
                     GAAIFFASDASSYVTGQTIVVDGGITAGL"
     gene            23013..23621
                     /gene="yciO"
                     /locus_tag="POPNHCPK_00020"
     CDS             23013..23621
                     /gene="yciO"
                     /locus_tag="POPNHCPK_00020"
                     /inference="ab initio prediction:Prodigal:002006"
                     /inference="similar to AA sequence:UniProtKB:P0AFR4"
                     /codon_start=1
                     /transl_table=11
                     /product="putative protein YciO"
                     /protein_id="X:POPNHCPK_00020"
                     /db_xref="COG:COG0009"
                     /translation="MILSLHSINPEKRKLQQISDQLSQGKIYIFPTDTVYALLADSQS
                     KLGVEKLYELKNISKNQPLSLICPSISIASNYIEHLSNDAFRLMKKITPGPFTFITSA
                     NKHLPRVSFSNQKEKQIGIRIPDAIYLQELMKIHPNPLTSTSVFANDEFIIEVDSLEK
                     IYGSRVEGIVDGGILKVELSTILDLTGDEITIIREGKGFELL"
     gene            24111..25790
                     /locus_tag="POPNHCPK_00021"
     CDS             24111..25790
                     /locus_tag="POPNHCPK_00021"
                     /inference="ab initio prediction:Prodigal:002006"
                     /codon_start=1
                     /transl_table=11
                     /product="hypothetical protein"
                     /protein_id="X:POPNHCPK_00021"
                     /translation="MKQFLFLLCVFLLFQNCSVKPTENPCDTSTSLFYKSLFLNFILT
                     SGKTSICGMHTSVQLPPPTILNIKSKSTLNTGFLIGEMDESVSGVQISLDSGPFMDAQ
                     TSGNQWKFQLPAAGVSTTISSSGIWRDWSLHTISVRSTSKESNSIPITITVQKGSNKD
                     INGDGYPDALIGSQIANRVRAYLSLGKAKGLDLIPVTLLNGAGGFGYSVKLGDIDGDG
                     YADAVVGSATNTFAIYLGSIAGLSTTAINYIPIGAGLLNVDVGDINGDGFSDVLIGAP
                     YDVGNIGRVYSYFSNGVMGQGVTFGQQLNNPGNVGSTTFYGYAITLGDINGDGKSDAI
                     IGAVGSGQVGASFVYLAQATGAFAAYSQTITGSAANEWYANSAIATDINRDGFADLFV
                     GAYQESGGVGRVHLYLSNLGILVNTTNGPISGLAGSQTGTSVATGDVNGDGFLDLLTG
                     GYSYTSTFPNQGYATTHLTTGDTMGLTVNPLNLLTVPVNLGDMGNSIASVDINGDGLS
                     DVLVGAPSSVGGTNVGNVYLYISNGLDGYTLAPQIFVEPDVNGTFGTSVDL"
     gene            complement(26364..26483)
                     /locus_tag="POPNHCPK_00022"
     CDS             complement(26364..26483)
                     /locus_tag="POPNHCPK_00022"
                     /inference="ab initio prediction:Prodigal:002006"
                     /codon_start=1
                     /transl_table=11
                     /product="hypothetical protein"
                     /protein_id="X:POPNHCPK_00022"
                     /translation="MDYDKNPIEGCVVGKTSTDRNGKFSLSELEYKFLELNRK"
     gene            complement(26618..26980)
                     /gene="yfgD"
                     /locus_tag="POPNHCPK_00023"
     CDS             complement(26618..26980)
                     /gene="yfgD"
                     /locus_tag="POPNHCPK_00023"
                     /inference="ab initio prediction:Prodigal:002006"
                     /inference="similar to AA sequence:UniProtKB:P76569"
                     /codon_start=1
                     /transl_table=11
                     /product="putative protein YfgD"
                     /protein_id="X:POPNHCPK_00023"
                     /db_xref="COG:COG1393"
                     /translation="MILKLKVYEYKNCSTCRNALKFLSGKKVKLEILPIRETPPKKSE
                     LKTMLQYLGNESKKLFNTSGNDYKELGLKDKLSSLSLEEQLDLLSKNGNLVKRPFVLG
                     EGFGFVGFKEEEWKKWIS"
     gene            28057..29070
                     /gene="fliG_1"
                     /locus_tag="POPNHCPK_00024"
     CDS             28057..29070
                     /gene="fliG_1"
                     /locus_tag="POPNHCPK_00024"
                     /inference="ab initio prediction:Prodigal:002006"
                     /inference="similar to AA sequence:UniProtKB:Q9WY63"
                     /codon_start=1
                     /transl_table=11
                     /product="Flagellar motor switch protein FliG"
                     /protein_id="X:POPNHCPK_00024"
                     /db_xref="COG:COG1536"
                     /translation="MLNKKTNLTGRQKAAVFLIAVGSEVSSEIFKHLREDEIEQITFE
                     IARLDKITPEDKEKVLVEFNELMMAQEFISNGGIDFARGLLEKALGNQKAIDIINRLT
                     SSLQVRPFDFIRRTDPQHLLNFIQNEHPQTIALILSYLDPQKASNILSNLPHTIQAEV
                     AKRIATMDRVSPDVLREVERVLERKLSTLASEDYTSAGGIDSVVEILNLVDRGTEKTI
                     IEALEEEDPELAEEIKKRMFVFEDIVLLDDRAIQKVMREVDNSDLAKALKSVDTEVQE
                     KIFKNMSKRAANLLREDMDFMGPIRIKDVEDAQQKIVNIIRKLEDAGEIVVARAGEDE
                     LVM"
     gene            29135..31411
                     /locus_tag="POPNHCPK_00025"
     CDS             29135..31411
                     /locus_tag="POPNHCPK_00025"
                     /inference="ab initio prediction:Prodigal:002006"
                     /codon_start=1
                     /transl_table=11
                     /product="hypothetical protein"
                     /protein_id="X:POPNHCPK_00025"
                     /translation="MIRLIRTFAYILVFWILCSCVSDSDRFQNLDLITQAEWTASLGN
                     HLKDRLEKSNVQKSFLKNKKEKLNIETNSREKELKDFKNWKLITRFPVNFNFLFSIPK
                     QSGFHDVTVKVEFSIHSDSIFLTFLKQPTAIYFPDLGENWELYLNGIPIRKEKFLKQT
                     DTGDLIPSVRRSLKSVILPIPSGVLKEGKNTILIYMIGESDFTHYIPNEHFGFYRSKG
                     YKILSLEQIYESTFEYWDLLLYGIYTIFGIYHIYFYFIRRKDLYYLYFGLFSFFSSVY
                     FFSSSNLIFQKFVNPNPELDSSLFFRMQYSSLTLIFPSFYYFLKDYFSPKEKGSVIAS
                     FFVIFLIGLFFAFLTVPFSWVHIAFKICQILAICFSVYILFFSIQTVRKKKQDARKIL
                     VGICVCIVFSTWELYGSVFENAKYHSTFFKLVYLFFIISIASTLVLRYVQLYKDAQLL
                     NKYLIDQKEAFYRFVPVDFIRIIDRESPISISVGDSKEKSMTVLTSCIRNFASLSKTV
                     PLNQTITFLNSYLSEMEELVYKTTGFVDKYIGNEILALFGDYDERAAKENFNSADNAV
                     ESAIKMVNAIRSGKLVKNFLIPSFWNLEIGIGINTGSVILGTVGSERRIDTTVIGDAV
                     DLSSGLRSLTALYKSKILISHHTYLRLHRMSEIGIRMIDSVILKERDQAVDIYEVIES
                     DPESIKEFKLKTLELLSQGILEYKSKRFDEAAKIFRQLYREEPKDFISMVYLKRCKLY
                     SSKPPDENWDGVFRFQTK"
     gene            32075..32632
                     /locus_tag="POPNHCPK_00026"
     CDS             32075..32632
                     /locus_tag="POPNHCPK_00026"
                     /inference="ab initio prediction:Prodigal:002006"
                     /codon_start=1
                     /transl_table=11
                     /product="hypothetical protein"
                     /protein_id="X:POPNHCPK_00026"
                     /translation="MRFFIIKIKLRFNFFIRFQVLLFKKVLFIICLLSAVSIFSSDLP
                     DFQLKDQRNKVLNSKNLKGKMVFLLGCSYMDIVLCRKHGRKIYWRMQNLIDESEDFVE
                     FIAFVDLRNAPNAIQVYIDENKSKNYESILLDTKGVLSSGIRPNVSWLRIFSRSKKQI
                     FESYYKEVDDQTVDFLYEIVRKQKK"
     gene            32604..33806
                     /locus_tag="POPNHCPK_00027"
     CDS             32604..33806
                     /locus_tag="POPNHCPK_00027"
                     /inference="ab initio prediction:Prodigal:002006"
                     /codon_start=1
                     /transl_table=11
                     /product="hypothetical protein"
                     /protein_id="X:POPNHCPK_00027"
                     /translation="MKLYVNKKSKIGICVFILFFNCVEKKPQQAAYWREYLSYQKSIL
                     KEYPNRGIRNALFGNLTSKDEFLLQEKDNILSIDFYLQKTSQGFKNVLTTEKIPENVP
                     YQIHVEYFPTSFRDQNTFQMKRKTVTILPFYSYLDFFHHIDRFQNFLRSDFDHSSKLT
                     TISNTHRYLCSVSHCNSGRGENFSWLLYELDESTKAVYPQFYKRFDKLLNQVSYKITI
                     FKTGEFLSGIELYNEGTKTFLKIPDTFAGYWSKPEILHIRISLFIQVYGLKIDIRNLG
                     YTLRFYSSKNYEKVTGEFSKLPEKKISGRFLKIFPPGMVDWFIPGNMEEYFDQYFTLL
                     VKGSEGKGGNKFESESFRNGKNMKVILKSQAEIFRDRFSPFRSSDEKDDQPSFWDILQ
                     ETLIEDLY"
     gene            34032..34736
                     /locus_tag="POPNHCPK_00028"
     CDS             34032..34736
                     /locus_tag="POPNHCPK_00028"
                     /inference="ab initio prediction:Prodigal:002006"
                     /codon_start=1
                     /transl_table=11
                     /product="hypothetical protein"
                     /protein_id="X:POPNHCPK_00028"
                     /translation="MDGIALFTSQGLYFIFKWIHFLAGVAWIGLLWYINFVQGSFFAE
                     TDADTKKKATQQLVPRVLWWFRWGAMFTFLSGWCMIVHQIINGATLSSGQWLAIILGG
                     GLLGSLMWFNVWFVIWPAQKVVIASAKGETTENPAPRAARGLLASRTNTLLSIPMLFL
                     MGAARNLSISFDVTSAEAHTFLGVILGILAIVEINALTATPESASFKPIKTVKGVITS
                     GFILCLIIYVLLEALL"
     gene            34740..35099
                     /locus_tag="POPNHCPK_00029"
     CDS             34740..35099
                     /locus_tag="POPNHCPK_00029"
                     /inference="ab initio prediction:Prodigal:002006"
                     /codon_start=1
                     /transl_table=11
                     /product="hypothetical protein"
                     /protein_id="X:POPNHCPK_00029"
                     /translation="MKISKNRGGFSRLLTVCIFSILILANCKEDENLSPEQKMISQGK
                     GLYITNCSSCHNQNPALDGAVGPAIRGSNFELLKARIVEGTYPPGYIPKRTSKVMNRL
                     PLNDEQIRSIETFLNTP"
     gene            complement(35096..35944)
                     /gene="cysQ_1"
                     /locus_tag="POPNHCPK_00030"
     CDS             complement(35096..35944)
                     /gene="cysQ_1"
                     /locus_tag="POPNHCPK_00030"
                     /EC_number="3.1.3.7"
                     /inference="ab initio prediction:Prodigal:002006"
                     /inference="protein motif:HAMAP:MF_02095"
                     /codon_start=1
                     /transl_table=11
                     /product="3'(2'),5'-bisphosphate nucleotidase CysQ"
                     /protein_id="X:POPNHCPK_00030"
                     /translation="MEHPLAPPIDFPLEEVKRRIKSVQSVSGIFIESALKLQKDLKTF
                     SFSTEIEERDQIHKADEMMGKFIVEYLRQNFPSDSILSEDHYKHEGNNSFRWVLDPID
                     GSMNFVRGIPLYCVSIGLEHRESPVAGVVFAPGLSTKYSAILSQGAFKNGLRIDVSNT
                     ESLARAMLVPSFPTNRKEILNEVISDITAFISCGRSMRRTGSFVLDTCWVAEGLLDGI
                     WEKGVKLWDTAASSVILMEAGGKLTDFNGKHFLSGNSEVVVSNGKVHSQIVDIMRNVR
                     DSIGRN"
     gene            complement(35964..36875)
                     /locus_tag="POPNHCPK_00031"
     CDS             complement(35964..36875)
                     /locus_tag="POPNHCPK_00031"
                     /inference="ab initio prediction:Prodigal:002006"
                     /codon_start=1
                     /transl_table=11
                     /product="hypothetical protein"
                     /protein_id="X:POPNHCPK_00031"
                     /translation="MELIQIEELNKILSSISGQNRPHEIFVDNLHTAFLEFEENFILP
                     STSVYEIDFSAAKEFLLQAEQLIPELIQGCNVLPIPKPKKNSNQLFLVKEIHFSEENQ
                     NKKFIFVVSFILTYLGGAPNSMIVKQPVQGKTAAVRTRRIYFLARILPLESLEFQNDV
                     LVDFLTRRYKETEFMIDVDSVSSYNKSQHTYSELFDDVDYSKQISMIHSILNINKEIW
                     KPGKVFEPIDVELHTISSRFLESSQERIFNQFETFRHLIDLLLSPESMTINLMNQEPL
                     HEWLHSFETERGITPSGNMLWKILKRK"
     gene            complement(37487..39463)
                     /gene="bgaA"
                     /locus_tag="POPNHCPK_00032"
     CDS             complement(37487..39463)
                     /gene="bgaA"
                     /locus_tag="POPNHCPK_00032"
                     /EC_number="3.2.1.23"
                     /inference="ab initio prediction:Prodigal:002006"
                     /inference="similar to AA sequence:UniProtKB:D9SM34"
                     /codon_start=1
                     /transl_table=11
                     /product="Beta-galactosidase BgaA"
                     /protein_id="X:POPNHCPK_00032"
                     /db_xref="COG:COG1874"
                     /translation="MIFGADYYPEQWTRKDWEEDISIMKEMGLSSVRLAEFAWAMMEP
                     KEGKYDFSFFDHILSLIQKNEMTAILGTPTATFPPWLAKKFPDIIQERDGIQRTIGTR
                     RQACFSSPNYRKAVIKIVTAMAKHFGNHPVVIGWQIDNEIGHEGSDIDHSQTSLKAFR
                     IWLKNKYKTIQNLNETWGNVFWGMIFNSFEEIPIPGRHVASNFHPSLIQDFYRFHSNT
                     IIDFVKLQAQILRKFSVGRPLTTNLYPSPFLPIIDMAELATYLDYISWDNYPTWGEQE
                     APFPHPFISAMQQYNRGLKNLPFTVMEQISGFQGHDLLGYLPAPGQTKLWMKHSIAHG
                     SNAIYFFRYRTARFGQEQLCYGILDHDKKKTERYYELQKGIQEIEKYTEDFTEELFPA
                     EVALVHDIENARNWKHQPISTGLKFSPVPWSQVGYDIEMATWFSGMNVLNVNTHFRPT
                     SKIDFKDYKIIILPMYTMVNETVFKRLEEFVREGGTLVLGFRTGAKDLNGWMYDSQIP
                     GPFAEMAGIKIRKFESVGNQKVKFRFRFFPGTCSKICEILEPTTAEVWARYTDGKKFY
                     KGSPVITANNYHKGKVIYVGSSLEPLSFVLLYRRILKEAKIPFIFYGPNVEKIFRSGR
                     KQNYEIFINHSGKKSLAGLKILDPYEVRILSKKK"
     gene            39649..40506
                     /gene="hslO"
                     /locus_tag="POPNHCPK_00033"
     CDS             39649..40506
                     /gene="hslO"
                     /locus_tag="POPNHCPK_00033"
                     /inference="ab initio prediction:Prodigal:002006"
                     /inference="similar to AA sequence:UniProtKB:P99082"
                     /codon_start=1
                     /transl_table=11
                     /product="33 kDa chaperonin"
                     /protein_id="X:POPNHCPK_00033"
                     /translation="MHNQDSLIYGILPDVHFRYSVAEISYSVTAASNLHNLDDSNTEL
                     LARTMIGAFFLADQIKEDTKVSLQIQFNEDSSIHSVLAYSDRQGRMKGVLRERPEEDV
                     EPAKAMEDYSGVMKVFRWKDGACIYQSVVPYLNQSFEENFRNYLNSSEQIICFVTLYI
                     RKNGFHWDVRGILLQSLPEAKEEHIQKVASLSEKIDKNINDFLGKDVYSCLNKIGEST
                     RSAVQILEEGQPEFRCDCSENKIRELIQTLGKKEAMQIVDEIGMIEVTCEFCTSVYRF
                     EREKVSELF"
     gene            40514..41086
                     /locus_tag="POPNHCPK_00034"
     CDS             40514..41086
                     /locus_tag="POPNHCPK_00034"
                     /inference="ab initio prediction:Prodigal:002006"
                     /codon_start=1
                     /transl_table=11
                     /product="hypothetical protein"
                     /protein_id="X:POPNHCPK_00034"
                     /translation="MELEFKNLKLDELDKPAEFLALLILSFLKEGLHPIFLFTGVMGA
                     GKTTFASKLVKKIFPNTNVNSPTYTLINEYSISKKTDLSLNFQNILAKNFIPKEKFGQ
                     EKFQIYHFDLHRLKSPDELEDLGFEEIWGKTGVSIIEWWQIAKEDLNLLPLKIEVEFK
                     TISEYERTIIIKSTDIENFVSLKNLWEHSI"
     gene            41083..41763
                     /locus_tag="POPNHCPK_00035"
     CDS             41083..41763
                     /locus_tag="POPNHCPK_00035"
                     /inference="ab initio prediction:Prodigal:002006"
                     /codon_start=1
                     /transl_table=11
                     /product="hypothetical protein"
                     /protein_id="X:POPNHCPK_00035"
                     /translation="MKKILFFDATNQWILVESFCLNPDKELETIASYSGIHPRESSKL
                     LIQELKSVLQKSNWKTPDLIISALGPGSFTGLRIAVATARNLSQLWKIPAIGFDSLNV
                     YTSFYYQEVGDPVIVGIEAKQKKIYFGMEDNRGFFGSIDVRPEDIINKIPEDRLQTFL
                     TSQKYSDHTDFFSGNSILENLPSASALLNQNINLIQEALDFPDRFPYWKLVPNYVRGT
                     YVDDRSTI"
     gene            41769..44015
                     /gene="rnr"
                     /locus_tag="POPNHCPK_00036"
     CDS             41769..44015
                     /gene="rnr"
                     /locus_tag="POPNHCPK_00036"
                     /EC_number="3.1.13.1"
                     /inference="ab initio prediction:Prodigal:002006"
                     /inference="similar to AA sequence:UniProtKB:O32231"
                     /codon_start=1
                     /transl_table=11
                     /product="Ribonuclease R"
                     /protein_id="X:POPNHCPK_00036"
                     /db_xref="COG:COG0557"
                     /translation="MNIKKKQTTENKSVKSNRKKKTFDKTKKERTDGFRENEIGKKIL
                     KYIQFRAGSVIQFKDLNAKILREENQNSYGKKREKWEFQEKEREILETLKILETEGLI
                     ELEKKNIIINSNQKLQGTISISKKGDGFVKLSSGVEIFVPNQYTQSAIQGDLVEVRPY
                     GVGKKRRLEGEVTEILRRGRDLYRMIVTEKEPKFIFGKLLDIDGEEKEGYLLRKTILT
                     DLQEEIQSGDVLIVKLKEETEHEKNLYEVQFLRFESDTKEDLDLMRMLMKYNYNILYP
                     ENIILDLPEEVDEGTVDDWNERVDLRNLKCITIDGEYSKDFDDAISFVEEKNRIRFYV
                     HIADVSYYVRPGNDLDEEAYNRATSVYLGSRVVPMLPPELSESLCSLIAGKNRLAFTV
                     EMEADWKGKITHAKYYKSIINVKERYTYNKAESEILSGDSDNWIFRMNEFAKILRTKR
                     IEDGRVDLNLKENKVVTDSEHNVIEIAVQDRLQSHILIEEFMLSANIKVAEYIRKKKH
                     PTLYRVHEAMNEEKIESLNAFLQLNATKILLKDSSYESIRSVLKELEAKPAERLFNMF
                     LLRTFMQAYYSGEHLGHWGLGFEDYCHFTSPIRRYPDLICHRVLQNILLGKKPIYTPE
                     EIVTFGLHCSHQERKASDAERDYYKLKACRYLEKTGIKEFSATITGCRPHLIFVDLEN
                     PAVDACLFSSEFTDEGEIRLETDFSFYSKKYSKIYTLGDKIEVELDRIDYEEIKIFVK
                     MKKFQKKV"
     gene            44187..44687
                     /locus_tag="POPNHCPK_00037"
     CDS             44187..44687
                     /locus_tag="POPNHCPK_00037"
                     /inference="ab initio prediction:Prodigal:002006"
                     /codon_start=1
                     /transl_table=11
                     /product="hypothetical protein"
                     /protein_id="X:POPNHCPK_00037"
                     /translation="MESFLQEPISRNRFLKLVLKLSAFLMLPGLGACSNGSIPKLRGL
                     KETQYLGFKSIGEVFLKGNPILDFDLGIVADDYIYGHPTPIDTEDVLLLLGRIPSSTL
                     AAFIFDFSLQSMSSLNIEEREKRLLSWKTSSLGIKRGIYSILRQTSFFLVSKDQRIQK
                     LAGYEG"
     gene            44691..46304
                     /locus_tag="POPNHCPK_00038"
     CDS             44691..46304
                     /locus_tag="POPNHCPK_00038"
                     /EC_number="1.1.-.-"
                     /inference="ab initio prediction:Prodigal:002006"
                     /inference="similar to AA sequence:UniProtKB:P9WMV7"
                     /codon_start=1
                     /transl_table=11
                     /product="putative GMC-type oxidoreductase"
                     /protein_id="X:POPNHCPK_00038"
                     /db_xref="COG:COG2303"
                     /translation="MGGIPAANDKIITPKKHKEIIKKESIKNGIWELNSDVVVIGSGA
                     GGAVAAATLAKNGWNVILIEEGSYFTPAQFNGNEFISSARLYRDAGFIVTEEQTLSIL
                     QGRTIGGSTTVNWQTSLYPPDYVTEEWDRRFGLKGYSRKDMDFYISSVHERLGVHPVP
                     QNLINANNNILIKGGKSLGLDPEVLNNNNRGCIGLGRCGLGCPINAKQSMFLTYIPDA
                     IESGAIVIANMKAQVIHDGPTKTVIADFTPDPYEKTPDVVIQKLKISTRVVVVSAGAI
                     EGPALLQRSGIGNDWVGRNLKVHPTSTIFAVFNEKINMYSGPPQSAVIKDGHNQDNTG
                     YGFWLEVAPFRPTLVASLIPFYGSKQFEQIEKYSNMSAGIVLVRDGSDGEANASVKWS
                     LGRRKVYFELTSGDGKNMLRGLKMLAEVQAAAGAKELIFPFTDMETPVLVDRNTKFDW
                     VLEKKFNPGSLVVGSAHPHGSIQAANSPEKGAIDLNMELYGHKNIYVMDASVYPTGLS
                     VNPQITTMSLVLRASQTLALKKSEKLSQF"
     gene            46446..47954
                     /gene="bepA_1"
                     /locus_tag="POPNHCPK_00039"
     CDS             46446..47954
                     /gene="bepA_1"
                     /locus_tag="POPNHCPK_00039"
                     /EC_number="3.4.-.-"
                     /inference="ab initio prediction:Prodigal:002006"
                     /inference="protein motif:HAMAP:MF_00997"
                     /codon_start=1
                     /transl_table=11
                     /product="Beta-barrel assembly-enhancing protease"
                     /protein_id="X:POPNHCPK_00039"
                     /translation="MAFRILFFSIFLYSFSVSLYADLKEGKKAYARKDFSKAMDEFQK
                     FNDANPTSGEAWMYMGYIYEYRRDYPKSIQSFKKAVSLSLPKKDLINCYQKIILYFNY
                     QRDYHEVISYSNRLLKISPDLSHIQKIRSTAEERLSSGHHVVHHHSKKHSEETETAGP
                     SNEEEYLKILKKEPNDASARWNLSLIYANHKKFQQAETLLEGLVKDFPEKHDYLYKYG
                     VILIRLEKYSEALRILDKLENKIGNDNAKMLYYANLNQAVAYHKMKHYEEAAKYYRKS
                     YTAHNTVQPLIGLTKLKYEVKDCENAIKTAEKALEFGERTHEIRMYLALCKIQNKEET
                     EGYTILKEIASKLEKENPEFKNLPDVYNDGILKLARYYTNRGEYEKALRYFHSVQSSE
                     EEEREYRFYLGKAYYYTGKIDQSILLLEKVNNSSGAYYLLAKCYANKDNLEKTMEYIR
                     KAAEIKPAIWSTAAEEKEFDRFKEKSSFKSFLETKGSDKETNQNNNQALDKT"
     gene            complement(48165..48869)
                     /gene="aroD"
                     /locus_tag="POPNHCPK_00040"
     CDS             complement(48165..48869)
                     /gene="aroD"
                     /locus_tag="POPNHCPK_00040"
                     /EC_number="4.2.1.10"
                     /inference="ab initio prediction:Prodigal:002006"
                     /inference="similar to AA sequence:UniProtKB:O66440"
                     /codon_start=1
                     /transl_table=11
                     /product="3-dehydroquinate dehydratase"
                     /protein_id="X:POPNHCPK_00040"
                     /db_xref="COG:COG0710"
                     /translation="MNQREFKIVLTINEDEFFSLKKHPFCDRIEIRLDLFSPKNIGQN
                     LVDKIEELNAKCIFTYRQPEDTDQVAFAKKEELDFYKIISKIDPKVHYLDLELNRPND
                     LFESNLDKGFGLVRSVHKFDGILSEQEIRDWINKDFYLKSEKYKSILPLVYKFAVFPS
                     SIHELTKFLSSFRIVSNEFRKLNILLTGICMGPLGIVSRVFPDSFGSIFTYCCLNNPK
                     APGQVDLESLIQLRNL"
     gene            complement(48873..49841)
                     /gene="kdsD"
                     /locus_tag="POPNHCPK_00041"
     CDS             complement(48873..49841)
                     /gene="kdsD"
                     /locus_tag="POPNHCPK_00041"
                     /EC_number="5.3.1.13"
                     /inference="ab initio prediction:Prodigal:002006"
                     /inference="similar to AA sequence:UniProtKB:Q9HVW0"
                     /codon_start=1
                     /transl_table=11
                     /product="Arabinose 5-phosphate isomerase KdsD"
                     /protein_id="X:POPNHCPK_00041"
                     /db_xref="COG:COG0517"
                     /translation="MDPIFEKIEKAIDTEIESILYFRKNLDPSIKQAIELILECKGKL
                     IVTGVGKSGDVGKKISSTLSSTGTPSVFLHPADAAHGDAGIISCEDIIIAIGKSGESE
                     ELLNLIPTIKNIGAKLVSMTANVDSKLAKESDVVLITPVLKEACPLELAPTSSTTIAL
                     ILGDAIAMCLMELKNFKRENFALYHPAGRLGKRLSLKIDDVMRKDKDLAKVLPDTKLE
                     NILTEITVKRQGATGVIDLNGTLLGIITDFDIRKKLKEGKLDSSISAEQLMNPSPTMF
                     LSGSNAYDVLKQMESRPNPISVAPIVDNSKRLIGIVSIHDLLQKGL"
     gene            complement(49825..50364)
                     /gene="rfaH"
                     /locus_tag="POPNHCPK_00042"
     CDS             complement(49825..50364)
                     /gene="rfaH"
                     /locus_tag="POPNHCPK_00042"
                     /inference="ab initio prediction:Prodigal:002006"
                     /inference="protein motif:HAMAP:MF_00951"
                     /codon_start=1
                     /transl_table=11
                     /product="Transcription antitermination protein RfaH"
                     /protein_id="X:POPNHCPK_00042"
                     /translation="MIENSDVNEWYVLYTNPRSEKKLKRLFQERKIECFLPLISKKKK
                     WSDRWKVIEEPMYPSYIFVKISFFKDRVRILQLPGAHHFVFYLGKPYIIPEEDLGLVR
                     TFLETYPDKIQVEIQEKLLPGKKVLIQEGPFAGFKAEIIQRKNEEQIVVKFPGMNLVT
                     SVTLDIKTLKLEETLGSNF"
     gene            complement(50348..50827)
                     /locus_tag="POPNHCPK_00043"
     CDS             complement(50348..50827)
                     /locus_tag="POPNHCPK_00043"
                     /inference="ab initio prediction:Prodigal:002006"
                     /codon_start=1
                     /transl_table=11
                     /product="hypothetical protein"
                     /protein_id="X:POPNHCPK_00043"
                     /translation="MSVKLSFLISGLIHTLLFLFYSITFLKFSKIENLKIHLKKGTTP
                     TVTLSFLQDGSNKNSKSFMSENLSNEGTLRKEIEKFKNEIHFPQGALDQRLESDCSWE
                     VRIKSDGKGEILRTLQPCKYSIFEVEFNRALRTWKFDLKEGTNLIIPVSFKIYDREF"
     gene            complement(51296..51481)
                     /locus_tag="POPNHCPK_00044"
     CDS             complement(51296..51481)
                     /locus_tag="POPNHCPK_00044"
                     /inference="ab initio prediction:Prodigal:002006"
                     /codon_start=1
                     /transl_table=11
                     /product="hypothetical protein"
                     /protein_id="X:POPNHCPK_00044"
                     /translation="MKWSIEAALLNAVMEFFNNSIIQLIEIYFEFIPKTVQCGTTYYE
                     SLMSLDRSKAHKFLNAT"
     gene            51910..53607
                     /gene="aer"
                     /locus_tag="POPNHCPK_00045"
     CDS             51910..53607
                     /gene="aer"
                     /locus_tag="POPNHCPK_00045"
                     /inference="ab initio prediction:Prodigal:002006"
                     /inference="similar to AA sequence:UniProtKB:P50466"
                     /codon_start=1
                     /transl_table=11
                     /product="Aerotaxis receptor"
                     /protein_id="X:POPNHCPK_00045"
                     /db_xref="COG:COG0840"
                     /translation="MRKNFPITSQEITIPINSVLISRTDMKGRISYVSQDFANISGFS
                     EEEMLGEPHNLIRHPDVPSEIFREMWETIQDGNPWSGIIKNRAKSGDYYWVDATVTPV
                     MNEGVISGYMSVRKKATENQIRRAEILFSQLKNTKSFLWKLREGIQILFKKLGLSGKI
                     IVYALLVFVPLLFANFEWIRNGMIVLPMLGVSCGSVGILFLINTILNYRKEIREIISI
                     QKEIVSGNFLMEIPEKKGNSEIFEIRSSLRVFVISIWGLLVQIKENFEKNQELYQYLS
                     QSSEQFQSKTQNQAASVEQTASASHELSSTLDEIVKSIHLQSTGLTAINDGIGKVNES
                     IQNVSKSMDNLSSQTSSVKEKASQSEKTFEKAILAMNEIKEYSNGISNIIGIITSISE
                     KTNLLSLNASIESARAGEAGKGFSVVAEEISKLASQTRESIKDIVNLIDNTTKAVNLG
                     AEKFQESLSIVKQLTDYIGEVNSSATIVRASLFAQAEKLGEIRKNTDQVNQLGETVSE
                     SSGFQKTASDEISLSMQNIAESSELIARTSGEIKQLVDESIRKAAKLYEILKHFKTS"
     gene            54212..55090
                     /locus_tag="POPNHCPK_00046"
     CDS             54212..55090
                     /locus_tag="POPNHCPK_00046"
                     /inference="ab initio prediction:Prodigal:002006"
                     /codon_start=1
                     /transl_table=11
                     /product="hypothetical protein"
                     /protein_id="X:POPNHCPK_00046"
                     /translation="MGNRFLRLTIFISIALTLFSFWDHHLVGYLKDFIVFIHEIGHAI
                     AALLTGGSVHTIELHGNESGETIASSGSGFFIFVVSAGYLGSCLMGGFLLNRGFSGKM
                     IRPTLISFGTILLLMTISYSKPGNLAQYTGIFWGLGFVLLGLFNLRINRFVLVFIGTS
                     ISLYSLYDLLDFTGNIAYTDAGIMAAWITGANSSQVVPKSVIVLGYLIALLWSFFSLS
                     IIFVSVKKVFQSEEIVVPEQEFQQNDFFQSFENENKETPFPGEVTPEVMEWFFSKGLD
                     LNGKPLPAEFLEKEEL"
     gene            55087..56025
                     /locus_tag="POPNHCPK_00047"
     CDS             55087..56025
                     /locus_tag="POPNHCPK_00047"
                     /EC_number="5.1.3.2"
                     /inference="ab initio prediction:Prodigal:002006"
                     /inference="similar to AA sequence:UniProtKB:A0R5C5"
                     /codon_start=1
                     /transl_table=11
                     /product="UDP-glucose 4-epimerase"
                     /protein_id="X:POPNHCPK_00047"
                     /db_xref="COG:COG1088"
                     /translation="MKKQRILITGGAGFIGSHLCERLLKEGNEVICLDNLHTGRKKNI
                     QKLLNDSKFEFIRHDVTDPIKLEVDQIYNMACPASPVHYQSNAIKTIKTNVLGMMNML
                     GLAKRVGARILQASTSEVYGNPLEHPQKETYWGNVNPIGIRSCYDEGKRVAETLCFDY
                     QRNHKVDIRVIRIFNTYGPRMLPDDGRVVSNFIVQALKKENITLYGDGDQTRSFCYVD
                     DLVEGIVRMMNTENFNGPVNLGNDGEFTVRELAELVLKETGSSSKIVHKPLPQDDPAR
                     RKPDLTLAKQQLGFEPKVSLVEGIRKTIEYFKNNLD"
     gene            56099..57268
                     /gene="pntA_1"
                     /locus_tag="POPNHCPK_00048"
     CDS             56099..57268
                     /gene="pntA_1"
                     /locus_tag="POPNHCPK_00048"
                     /EC_number="7.1.1.1"
                     /inference="ab initio prediction:Prodigal:002006"
                     /inference="similar to AA sequence:UniProtKB:P07001"
                     /codon_start=1
                     /transl_table=11
                     /product="NAD(P) transhydrogenase subunit alpha"
                     /protein_id="X:POPNHCPK_00048"
                     /db_xref="COG:COG3288"
                     /translation="MNIGILKESKEETRVSVTPDIVDALKKVGATVLVEKGAGEQSYY
                     HDEDYKKAGASLVSRQDVINKSNIIVSIHFADPTTLGKMKPGTIYLGMFQPAMNAQTV
                     QKLASKKVEVLSLDAIARITRAQSMDVLSSQATVAGYKAVLLAASHLARFFPMLTTAA
                     GTITPASVLIIGAGVAGLQAIASSRRLGAVVDVFDTRPEVKEQVHSLGAKFVEVEGAS
                     HSAAAGGYAVEQTEEYKKRQQEAIDKYAQKADVIITTALIPGKKAPLLITKKIVDNMK
                     SGSVVVDLASSMGGNCEYTKHGQNVVTPKGVTVIGHKNLAGSIPADASKMFSKNVLNF
                     LKLLIKDKKINLDLNDEILSSTTITYQGEVRHKLTLDALGSKSGAAKPKKSASKK"
     gene            complement(57227..57763)
                     /locus_tag="POPNHCPK_00049"
     CDS             complement(57227..57763)
                     /locus_tag="POPNHCPK_00049"
                     /inference="ab initio prediction:Prodigal:002006"
                     /codon_start=1
                     /transl_table=11
                     /product="hypothetical protein"
                     /protein_id="X:POPNHCPK_00049"
                     /translation="MIDIVDQIDFSLSTWIRTNLHNPRLNRILSKINRGEVFLLILLP
                     FLYLKNDLPIVWYWVLLFTGLITYANDRFVLFLKKLIARKRPLITIAGKVDSNPDMKH
                     SFPSAHAANSMTAVLILVLLFKFSPALILISFLAGVGRLLSLHHFVSDVIGGWMIGTI
                     FGFFGLFLGSALLRFCCS"
     gene            complement(57760..59079)
                     /gene="hisS"
                     /locus_tag="POPNHCPK_00050"
     CDS             complement(57760..59079)
                     /gene="hisS"
                     /locus_tag="POPNHCPK_00050"
                     /EC_number="6.1.1.21"
                     /inference="ab initio prediction:Prodigal:002006"
                     /inference="similar to AA sequence:UniProtKB:P60911"
                     /codon_start=1
                     /transl_table=11
                     /product="Histidine--tRNA ligase"
                     /protein_id="X:POPNHCPK_00050"
                     /db_xref="COG:COG0124"
                     /translation="MENQKNFLTTAPYKGTRDFYPEDMRLRNWMFSVMRETVLSFGYE
                     EYDGPILESFDLYKAKSGEEIVERQLYDFIDKGERRVAIRPEMTPTLARMVAGNLRNL
                     PKPVRWFSIPNLWRYEQPGKGRLREHWQLNVDLFGVDSHRAELEILLIADSILKKFGA
                     PIGSYQIKVSHRKLLDSFLKNSLKLNGDQVHGVSKLLDKKSKISSEAFETEIKPFLNN
                     FKEQFSLIETYLNSNLETVSKIPGIDTNSVYFIQNLFQELGELGIDKQLLFDPSIIRG
                     FDYYTGCIFEVFDTNPENRRSLYGGGRYDNLIGLFSKEQLSGIGFGLGDVTLKNFLEG
                     HNLIPDLSREKTIFLPIMNESLFVDTFKLSKELRENEILTETMLDSAKIGKQIQIAEK
                     KGYRYVLFLGESEIRTETVQIKDLISGEQKSLPRKGLSDTLKKDFQL"
     gene            complement(59086..60234)
                     /locus_tag="POPNHCPK_00051"
     CDS             complement(59086..60234)
                     /locus_tag="POPNHCPK_00051"
                     /inference="ab initio prediction:Prodigal:002006"
                     /codon_start=1
                     /transl_table=11
                     /product="hypothetical protein"
                     /protein_id="X:POPNHCPK_00051"
                     /translation="MSVQFQTHMQAQRSWETIQDVNKIKYILKEYIHFQGLLVKESPF
                     HQELKPMEIREDGTFIFPIDSTLTNINDELVLYRTLSKHIEISFDVIEKTDTQIICKP
                     LFARIAKAKRMSPRIEGLMGKVIAHKFLIPRKELDIAKVLGTSGQIILNDLNRKVKQI
                     YPSSKLVFNSSKELSPEEELVKKYKKPIYIRDTSTLDSNPEGEFANLDLLPIKETLQE
                     ELILEERLRFFKSSKTRSLLIYPILFKSGGETQIFAMGVIESSEGPISDQVVPLYKEM
                     EEIFNSRMGDSNTKSLDKRQNILNISEGGILLEVTDPELIQSFLHKPVFTADITFKMQ
                     APLRFAFHIRHISQVGEIYHVGAEIVGSNDAKANMTLLKKNMNFIKTQ"
     gene            complement(60244..62307)
                     /gene="pal_1"
                     /locus_tag="POPNHCPK_00052"
     CDS             complement(60244..62307)
                     /gene="pal_1"
                     /locus_tag="POPNHCPK_00052"
                     /inference="ab initio prediction:Prodigal:002006"
                     /inference="protein motif:HAMAP:MF_02204"
                     /codon_start=1
                     /transl_table=11
                     /product="Peptidoglycan-associated lipoprotein"
                     /protein_id="X:POPNHCPK_00052"
                     /translation="MRPFSKLIFILAFCIFLPVFSQPLPDLPEKQFGQPLNTQNDEYN
                     PIVSPDGRYIVFQSNRPGGEGGMDIWISENIRFLDKEIPAEWTKPVNMNQNIWEELKR
                     PPAAGVRKPNLFNSNAFEGGISILFDSNNAPSEIYFTSTINLAVGRSGFEGLNIYRTI
                     KDKKTGRWTDPEHLSEINSNFNDKMPAISPDGNFLIFSSDRPGGYGDFDLWISVRNPK
                     NGSWSQPKNLGSPLNSSESEILPFIHQDGEQLYFSSNREDERKKFKIFRIFLKYKSAL
                     DNMLEDEEETEETPTTKPTEILIPKIDQSSLLLLPKPFNTDKWEGFDNEGISFDKDGI
                     WAYISSNRSGGEGQFDIFRFQVPESIRNSYTLNFKGLVLDGSEKTMIGLDSTLKIYDG
                     TKPANVITSKRIGGDLSKGKPSNFATTLQTGKVYKIEISSPGFHPQEDILDLRGNIGK
                     NRKVYRTYVLLPIQVGEGKTEETKIEQPIENQKPNSAALKVIVADASTKQIIPDAKVT
                     LFTPMNRKGESLVQDADKKSFLIKKLPDNDFELFATASKYISESINIIQKNISKNGTV
                     TIYLKAESDVDPVYNLRVYFEFNKTKITEENKKLLDPLVGYLLKNASDKIEIGGHTDN
                     VASKEYNTRLSAKRARNVYEYLLSKGIPEKRMRIRAYWYSQPDADNETETGRAKNRRV
                     GFRKL"
     gene            62401..63243
                     /gene="folP"
                     /locus_tag="POPNHCPK_00053"
     CDS             62401..63243
                     /gene="folP"
                     /locus_tag="POPNHCPK_00053"
                     /EC_number="2.5.1.15"
                     /inference="ab initio prediction:Prodigal:002006"
                     /inference="similar to AA sequence:UniProtKB:P0AC13"
                     /codon_start=1
                     /transl_table=11
                     /product="Dihydropteroate synthase"
                     /protein_id="X:POPNHCPK_00053"
                     /db_xref="COG:COG0294"
                     /translation="MESKQDSNSSSYSTKIFGVLNITEDSFSDGGKYLTFKSSSEKAN
                     SLLNQGADVIDIGAQSSNIQASLIGPEIEWIRMKELISNLVAKGVRISVDSFQSQVIA
                     SSLSAGVEFINHIRGFVDEESIREISKYARTNRKFILMYSHNHSNRAETKSHLTPDNV
                     ILEIVRFFRERKKILLNAGIAQEQLIFDPGMGFFLSSDFQVSFEVLKKIKTLQEEFSP
                     MMVSVTKKSFLGNALGGLKVEEREIPTVIAELYLCIQNVEYIRTHEPKNLKQALKIWN
                     LMNK"
     gene            complement(64053..65291)
                     /locus_tag="POPNHCPK_00054"
     CDS             complement(64053..65291)
                     /locus_tag="POPNHCPK_00054"
                     /inference="ab initio prediction:Prodigal:002006"
                     /codon_start=1
                     /transl_table=11
                     /product="hypothetical protein"
                     /protein_id="X:POPNHCPK_00054"
                     /translation="MIFYSKTKLYKSFHILQHLRNNYTKLKKRFFLSFVRVRLFSLKI
                     CCKIQKMWELIREFTIEKIIQNCKTSIMRRNLWELPRFSFRILRRTLPFFIISLFHFC
                     IYPIREAEVLETDVSFLYLNSTEFPQNELEKMNSIWKVRKLRDKGTTAEDKNNLGILF
                     AKNSLLDDAESFWKECMKISESNPVCFSNLIRMYYLIDEYEISKKEISIYLKTAKKEQ
                     IQQVKKLLTNQNRKEETILLLDVQSKIPGMEVISWDELSTYFLEKQDYEKAYFYLEKI
                     LEINPYHKNARASMVLLAHDLEKWDDLLMFAMNLNSTDDKIPDLNYYIAKAYYEKRNY
                     SEALEWIRKSPESERETLSFIELWKKILLSVNPNSDLHPILTYIKKMQAKGIQIKEED
                     VLPTLNPSGKKTIEDIKVGR"
     gene            complement(65361..66263)
                     /gene="bepA_2"
                     /locus_tag="POPNHCPK_00055"
     CDS             complement(65361..66263)
                     /gene="bepA_2"
                     /locus_tag="POPNHCPK_00055"
                     /EC_number="3.4.-.-"
                     /inference="ab initio prediction:Prodigal:002006"
                     /inference="protein motif:HAMAP:MF_00997"
                     /codon_start=1
                     /transl_table=11
                     /product="Beta-barrel assembly-enhancing protease"
                     /protein_id="X:POPNHCPK_00055"
                     /translation="MTGADISKRFNQALSLEKEGKYPEAILLYEGLIQSQPKYQKSYL
                     NLGALYSKQGNSKKAIEIYQKALQVGKSPELYYNIGIELYRSGETETAIRSLKKSLEI
                     EKRFLKSHILLAYCYRQLEKDDKTELYLTNAIRLDPKNRMALTALATLYFEKERWKEC
                     LEAANKVSKLFPNDSRMQVLLSEVHTRLGNFKQSFEILKQATSQSKGFTRFSDTIEEF
                     KKNPEEAAFFDSLEKLTKNKLNEFRSKFEMSQENPEDFSPPNPQDALDLSLMYLFHGD
                     KERALKYMLYAQKQLEESDSQNDV"
     gene            66370..67278
                     /gene="rlpA"
                     /locus_tag="POPNHCPK_00056"
     CDS             66370..67278
                     /gene="rlpA"
                     /locus_tag="POPNHCPK_00056"
                     /EC_number="4.2.2.-"
                     /inference="ab initio prediction:Prodigal:002006"
                     /inference="protein motif:HAMAP:MF_02071"
                     /codon_start=1
                     /transl_table=11
                     /product="Endolytic peptidoglycan transglycosylase RlpA"
                     /protein_id="X:POPNHCPK_00056"
                     /translation="MKQIAILTALIIFTSCASVESKRSVSASGDPSEIFFEKEIIPMD
                     SNSNFVSQKPAHRSFEEELSVEKYAKAQPPEKTNSSGDFDEVGMSSWYGAKFHGKPTA
                     SGEKFDKTKLTAAHPTLPLGSIIRVQNLENQKEVIVRVNDRGPFVKDRIIDLSEKAAD
                     TLDFKDVGIAKVGIKVVKRGGAANEESEDLENSDDEEALLEDGKPEKLNPQKSDYQNK
                     PIAGGKYIKGAPKGYTVQVGVFREQSRAESYKSNLGQEYGEKTFLFTRDGLFVIQLGD
                     FASRTEAESLKSKLKNDGIDCFIPKK"
     gene            complement(67996..68703)
                     /gene="cysE"
                     /locus_tag="POPNHCPK_00057"
     CDS             complement(67996..68703)
                     /gene="cysE"
                     /locus_tag="POPNHCPK_00057"
                     /EC_number="2.3.1.30"
                     /inference="ab initio prediction:Prodigal:002006"
                     /inference="similar to AA sequence:UniProtKB:Q06750"
                     /codon_start=1
                     /transl_table=11
                     /product="Serine acetyltransferase"
                     /protein_id="X:POPNHCPK_00057"
                     /db_xref="COG:COG1045"
                     /translation="MFENIKFIRKYDPAAKSYLEIVLCYPGLHALWFHKLAHFLYRMK
                     LPLIPRMINTFSRFITGIDIHPGAKIANGIMIDHGHGVVIGETATIAKGCLIYQGVTL
                     GGTGKESGKRHPSLLENVVVGAGAKILGNITIGKNVRVGAGSVVMRDVPHDSTVVGIP
                     AKVVRSKMPIGEEGEHMLDHNEIPDPVAKVFSILLERIETLQKEVHSIDKSGIHSVKS
                     NDNLEEILDEFIHGGGI"
     gene            68905..69831
                     /locus_tag="POPNHCPK_00058"
     CDS             68905..69831
                     /locus_tag="POPNHCPK_00058"
                     /inference="ab initio prediction:Prodigal:002006"
                     /codon_start=1
                     /transl_table=11
                     /product="hypothetical protein"
                     /protein_id="X:POPNHCPK_00058"
                     /translation="MKQYKFSTHIILFVLTFLTLTFQSEFFKIPFLSAESLKELFFLR
                     LPYSLSLIIILLAHEMGHFLAARYYGIQVTWPYFIPIPLAPIGTMGAVIRILEPIRNK
                     KQLFDIGIWGPLMSLILSVPCYVVGIYMSSLVPMESVKGNPGIISFGESIFTIFVNQW
                     ILGPFNPAIQDVWIHPLAQAGWVGLLVTAINLLPFGQLDGGHVIYSVFGEKYRNWIYY
                     LFICFLFLCLWNFSWLLWGFLIYFIIKIEHPFVPDSAVPLDRVRKIGGLLILFTLIFI
                     FVPSPIQFGTDINRPGLAEEIWTSLKSVYSDL"
     gene            69795..71210
                     /locus_tag="POPNHCPK_00059"
     CDS             69795..71210
                     /locus_tag="POPNHCPK_00059"
                     /inference="ab initio prediction:Prodigal:002006"
                     /codon_start=1
                     /transl_table=11
                     /product="hypothetical protein"
                     /protein_id="X:POPNHCPK_00059"
                     /translation="MDFSQIGLFRSLILVLVVISTPVFDQDQEIKLTENAYGFTYDGT
                     NFWYLDSTHRSLYRVDPNGKQESFSLNVPFLTGINFDSREGRIFVAGRKLILKVEPNT
                     GGVTERIPVPIEKIAGVASINSLLYILDQENGKISILDKATGKLIGGFLTDRAQPRDL
                     VFARDSIWVSDSSDGNIYRYNPDNGAITGSIKTPSKEIRGIVFLGSKIFVIDRAGKEV
                     RKVSFVETDRFIASGETIRLMKVRLTFSLNEISIAGGSLGIFQPPTTEHQRIRNLKMT
                     QTGFKQDFIGSEKAFVKVLGVDDSKGKQTLEYSFEVRTQNIRYYVTDEFLEKKEKVGD
                     DLKLFLKDGPIETQKNPYYVDKIFDARLFRNTISSLKKSLLDSGVPVRSQYTAFITSS
                     NSVSFKDTMDVYIPGFGWAPIQNVKPSSDESSRVFKKGEESIDLFRADSWNDIQSPVF
                     YKSRGSEEWKNFPAEIQVILE"
     gene            complement(72137..72640)
                     /locus_tag="POPNHCPK_00060"
     CDS             complement(72137..72640)
                     /locus_tag="POPNHCPK_00060"
                     /inference="ab initio prediction:Prodigal:002006"
                     /inference="similar to AA sequence:ISfinder:ISElsp1"
                     /codon_start=1
                     /transl_table=11
                     /product="IS3 family transposase ISElsp1"
                     /protein_id="X:POPNHCPK_00060"
                     /translation="MGRDKVFRLLKKNHLLLEKQRKYARTTNSNHPFFKYPNLIQNLI
                     PAEVNLIFVSDITYIRVKDGFAYLSLITDLYSRKIVGFKLYPSLETEGCIHALKMALA
                     QIPKGKKIIHHSDRGIQFCSKDYTDILLNAGHRISMTEENHCYENSVAERINKTLKFE
                     FRVTEFF"
     gene            complement(72777..73235)
                     /locus_tag="POPNHCPK_00061"
     CDS             complement(72777..73235)
                     /locus_tag="POPNHCPK_00061"
                     /inference="ab initio prediction:Prodigal:002006"
                     /codon_start=1
                     /transl_table=11
                     /product="hypothetical protein"
                     /protein_id="X:POPNHCPK_00061"
                     /translation="MTTIKRYSEAFKRKVIDEIENGKYNQNQAMKYYGIQGSVTIRGW
                     LKKYGKNHLMGKIVRVETDNELNQLKEAEKRIRELEKALSHVTIENVLYKSLVKVAER
                     DLKIDLKKTMVILYPRGRKNFRETEYCDKYIGCLSIFWKVSPGVLPKVHI"
     gene            complement(73410..74792)
                     /gene="dinF"
                     /locus_tag="POPNHCPK_00062"
     CDS             complement(73410..74792)
                     /gene="dinF"
                     /locus_tag="POPNHCPK_00062"
                     /inference="ab initio prediction:Prodigal:002006"
                     /inference="similar to AA sequence:UniProtKB:P28303"
                     /codon_start=1
                     /transl_table=11
                     /product="DNA damage-inducible protein F"
                     /protein_id="X:POPNHCPK_00062"
                     /db_xref="COG:COG0534"
                     /translation="MSRKELNTLLPKDLSISIETRHKFYKLTFYNILANITVPLTGIV
                     DTSILGNLNTYVFMAGAALSGILFDFMFWMFGFLRMGTTGLTAQAVGEKNEKESIFIL
                     VRSISLACFFGAMILIFSPWIREIGFQILEGSSEVKMAGISYFDARIPGSIAVLCNYV
                     FTGWFLGRGKSSVVLIATVVGNGINVILDVWFIFKLGWEAYGAGLATSISQFGMLLIF
                     IFLFFIELKIQNIPKFLFLNNKNLFSVQGFSSLLHLNKDIFLRTFFLIITFSIFRNFS
                     SEAGTEILATNSILLQLILVSAYLVDGAAFATESLAGNIYGKKNWKLLKELLYLAFYN
                     SIFFTSIFLGSVFLFPDFIFGMITKSDKVLSLLMDYRFWLFPVLEVGAIAFILDGFFI
                     GLTKGKILRNSMLISTAFFFFPIVYLGKIQKDNHLLWLSLVLFMVGRTLTLSFQAKKF
                     FENSKLQNVN"
     gene            complement(74809..76092)
                     /gene="gltP"
                     /locus_tag="POPNHCPK_00063"
     CDS             complement(74809..76092)
                     /gene="gltP"
                     /locus_tag="POPNHCPK_00063"
                     /inference="ab initio prediction:Prodigal:002006"
                     /inference="similar to AA sequence:UniProtKB:P21345"
                     /codon_start=1
                     /transl_table=11
                     /product="Proton/glutamate-aspartate symporter"
                     /protein_id="X:POPNHCPK_00063"
                     /db_xref="COG:COG1301"
                     /translation="MRVFEKLTSLNIKILSSLKEKLWLKIFVGMLAGILTGVLLGSDL
                     SLVDRNTAQLTTSWLIIPGLIFINLLQMIMIPLIFSSIILGICSAENLENIKKLGIRT
                     LIYFVFTTFIAVTIGITLALWLKPGKSAVQIQTTFSSKVPAPAEIPSLDKYPELLMSF
                     FPKNPFLSITQGEMLNVIVFSILLGIAILSVSKDLSKPILTILNSVFQISMKIVHWAM
                     VLTPFAVFGLMTKAISSIGIELLVTLGVYMSVVLLGLLLIIGVYSIILIFLARRSPID
                     FFTKIAGLQLLAFSTSSSAAVMPVSIQTATENLGVRKNIAEFIIPVGATINMDGTALY
                     QSVATIFLAQYFGIELAPAQLVFILFATVGASIGTPSTPGIGIVILATILSGLGIPTE
                     GIGIILGVDRFLDMCRTTINVTGDITASCVMDKMT"
     gene            76232..79417
                     /locus_tag="POPNHCPK_00064"
     CDS             76232..79417
                     /locus_tag="POPNHCPK_00064"
                     /inference="ab initio prediction:Prodigal:002006"
                     /codon_start=1
                     /transl_table=11
                     /product="hypothetical protein"
                     /protein_id="X:POPNHCPK_00064"
                     /translation="MGLDFLRSDLILFNYYSFGSLLVTITTFFLAAFFLSLKRKTVAT
                     FHLGVAFFTFGLFEIGYFMAAFYYHPIAAYHRWLTGCLILPTITHFTQFFIRYPSNNN
                     RKFGFWMMVFQHILGFIVACFFIYLTAISEKIYHFTAHHWDFNALIASKYLAFIIAFY
                     SVIAFIIIPSWRIITDKEKKKFAIFLFSIGFMIAAFYPNISNVLSRDGYMERSTYMTS
                     NVIFFIAAFSVVVIAFINNSTERTTFMVKIVGITLFTICLIMQALVFISNQDKESEYD
                     SLNIVNAERVLESGRGNGEVQYTLRYDERTGELITDDYDPKYGLDLSLVKVDLQNTLI
                     YEEIASLKEDRFRENLKIILDESPEYFAGHKDTIYNFVKENSSLNTKDLKKELLKYAE
                     KLNKDAFVNTNKLQGINSDSFCEQGKSYLEKNKDLESYRNGILKNLEGCNWKGKELSG
                     KELKAEFLKYFSYFKPAETRHYRRSIDGLGHHVAFMKYLPSKKQVVELGFSYKRYREF
                     VHPTSVKQTIILFAVIFVVLVLFPLFFKSSLVNPLNNLLSGVEKVNKGDLDVQVPVKV
                     RDEIGFLADSFNSMVSSIKQARRELQDYAENLEEKVKERTQEVQEKMEEVQRLKVQQD
                     GDYFLTSLLAKPLFYNANKSKLVHSEFMLKQKKQFEFRGKHSDLGGDICITGNLRLGK
                     PDHYKRYTMVMNGDAMGKSMQGAGGALVMGVVMNSIMARSAANNRILDKTPSEWLEDV
                     YNEIHAVFKSFNGSMVISATIFLIEEESGKCFYFNAEHPFTVLYRDGKASFLEEGLQL
                     RKLGLDSEFDFQVRTFELKKGDVLILGSDGRDDIDLTPEETVRTINEDENLFLVNVEK
                     GKGNLEDIESEIRKHGELTDDLSLLKVEFQMERKSDEPEEETFTGGDRIEVALNPDII
                     YEDAKQLYKNGKVDQALELLKTGYTHDTANQKINKLLGLLSFKGKDYTTAIEVLNNYL
                     KTDPGLHEYWFYLSIANKKVGKYEQALQASLKLNDIQPENLSNLVNLSDIYRLMDQFD
                     LAEEVAKKLIHLDPGNQNGERLLKLIERDRA"
     gene            79410..80300
                     /locus_tag="POPNHCPK_00065"
     CDS             79410..80300
                     /locus_tag="POPNHCPK_00065"
                     /inference="ab initio prediction:Prodigal:002006"
                     /codon_start=1
                     /transl_table=11
                     /product="hypothetical protein"
                     /protein_id="X:POPNHCPK_00065"
                     /translation="MHKFLFGILFLISFSLYSDKRAWIRKIPLSRGELVLEIQNHSQD
                     KNWNEFAYHKTSDLFKALESYSGISFHEASASVFEGQKASEKYKVLLIVQDRILLNGT
                     RVGGYNNISGDLGSVRGIFMEPNLSPVGYPALLFHELGHFYFSDLPWLSEGLVSFLPF
                     VLYKERKINLTKEELISIAEEWNTEEGLQGEKDFPLDPDFREKNPSSTSTFYNKALKI
                     QYILYKELGPAGYRDFVKKLVFENSPKTTKEVILKLKSIRDKNWTSLLKGWVIPGPYE
                     VYTWKTFQKESILGTFVQLP"
     gene            80901..81107
                     /locus_tag="POPNHCPK_00066"
     CDS             80901..81107
                     /locus_tag="POPNHCPK_00066"
                     /inference="ab initio prediction:Prodigal:002006"
                     /codon_start=1
                     /transl_table=11
                     /product="hypothetical protein"
                     /protein_id="X:POPNHCPK_00066"
                     /translation="MKALKSSKNFSFSNYTDIYKIKYRLNAKYWHSIVLGNRSYRRSL
                     IRNHFDFIIESETPVAKVMPVLKE"
     gene            81153..84359
                     /locus_tag="POPNHCPK_00067"
     CDS             81153..84359
                     /locus_tag="POPNHCPK_00067"
                     /inference="ab initio prediction:Prodigal:002006"
                     /codon_start=1
                     /transl_table=11
                     /product="hypothetical protein"
                     /protein_id="X:POPNHCPK_00067"
                     /translation="MSETESIWSNILLNYYSFGSLLSFVTAILIAGVFLFIDKKVSST
                     KHLAFGALLLGIFQFGYVFAAVLYHPFAAYHRWITVGLILPAILHIGQFVARYPENDF
                     PKFNRITMIVLWIVAVFSVGYFCYSTWDASVKYHFTAHHWDFNAENVSRTIAIIIFSY
                     VFINFLAIPIWRIIYLKGKTRWIIFAFLMSFLVGGTVPVVANLLSRDGYIERSIYLTS
                     IVLLFMAAFFIILILYLNFSVEKTSFMLKIVGITFVTVLTIMQVLVYISNQDKESEYD
                     ILSQIYMEKVLEGGTVKGGIAYILKWNREDNSFDQEKFDSKLHPNLEQIEIDFKNTLL
                     YDEIFNLSEKDFRESLTKLMEESHRNFGGYKYSIINFLKEHPDLKDKTLKLELNKELS
                     RLGLHVFVTSNKLDNIFEEDFCTKGKSYLENAQEVRMFRVALESRWNDCKWDGKEIAL
                     SKLKEEVLNYFRPFVPSFTRYYRKKDVGNHSLHYIGFIKYNHKKNNVSEVGFSYRTYR
                     EFMHPTALKQILVLGVVIVVIIFLFPLFFRGSLVAPLNDLLSGVEKVNEGDLEVEVPI
                     RVKDEIGFLADSFNDMVSSIRDARKELQDYAEHLATKVRLRTEELSEKIEEFQRLKIQ
                     QDGDYFLTSLLAKPLNYNANKSTRISTQFLLRQKKQFEFRGKRADLGGDVCITGNLRL
                     GIPSDYKRYVFAMNGDAMGKSMQGAGGALVMGVVVNSILARSAANDRILDISPEQWLT
                     ETYEEINSVFKSFNGSMVISASFFLIEESSGKTYYFNAEHPFTVFYQDGKATFLDSSL
                     MLRKIGLESEYPFQVFTTTLKEGDVLIVGSDGKDDLDLTPDQDTRTINEDETLFLKTV
                     EIGKGNIEQIEQLIYKEGEITDDLSLLRIEYGIRSADPEESSLNTDKTRNDFLKEETS
                     DWSASYSHARQLYKDGNVKEAIDELAELYSKTPEDIKVIKLLALLSFKDKDYIKAVEV
                     LGKYLEVDSELSEYWYYLSIANKKLGKFSEAIYASEKVLAKQPDNTNNLVNLSDLYRL
                     QNEYTRAKEIAAQVLDLDPQNENAKKILRKIENGISKT"
     gene            complement(85072..85542)
                     /locus_tag="POPNHCPK_00068"
     CDS             complement(85072..85542)
                     /locus_tag="POPNHCPK_00068"
                     /inference="ab initio prediction:Prodigal:002006"
                     /codon_start=1
                     /transl_table=11
                     /product="hypothetical protein"
                     /protein_id="X:POPNHCPK_00068"
                     /translation="MNKSKLIAIFFAFVLISTPAFAGEEDAILGKWWNKEKDAQVDVH
                     KCGAKICGKIVWLKEPTYPADSKEGTPGSPKIDVHNKDESLRTRPILGLVFLTGFSYE
                     GEQIWTGGRVYDPKGGKTYDGRLTLRNADTLDLKGGYKVGFMMIGKESTWTRVK"
     gene            complement(85618..86139)
                     /gene="dcd"
                     /locus_tag="POPNHCPK_00069"
     CDS             complement(85618..86139)
                     /gene="dcd"
                     /locus_tag="POPNHCPK_00069"
                     /EC_number="3.5.4.30"
                     /inference="ab initio prediction:Prodigal:002006"
                     /inference="similar to AA sequence:UniProtKB:Q9KFV3"
                     /codon_start=1
                     /transl_table=11
                     /product="dCTP deaminase, dUMP-forming"
                     /protein_id="X:POPNHCPK_00069"
                     /db_xref="COG:COG0717"
                     /translation="MILTGKEIQKRIGNDIVITPYSEKQLNPNSYNLRLHEELLVYTE
                     LPLDMKKPNPAEKLVIPESGLLLKPGILYLGRTLESTETHNLVPMLEGRSSIGRLGML
                     VHVTAGFGDVGFKGFWTLEISVIQPLIVYPGVEVCQIFYHTLEGQITEYTSGKYQANR
                     GIQTSMLYKDFEK"
     gene            complement(86140..86922)
                     /gene="crt"
                     /locus_tag="POPNHCPK_00070"
     CDS             complement(86140..86922)
                     /gene="crt"
                     /locus_tag="POPNHCPK_00070"
                     /EC_number="4.2.1.150"
                     /inference="ab initio prediction:Prodigal:002006"
                     /inference="similar to AA sequence:UniProtKB:P52046"
                     /codon_start=1
                     /transl_table=11
                     /product="Short-chain-enoyl-CoA hydratase"
                     /protein_id="X:POPNHCPK_00070"
                     /db_xref="COG:COG1024"
                     /translation="MNEFSTVLYSTEKEIAVLLLNRPEKRNAISKELLSTLHKNILKA
                     KKEKSIRSLVLSGVGPSFCAGADLKERVTMSPKEVKRFLEDLKNCFLELENFPYPTVA
                     ALDGDAFGGGLELALCCDLILLKNDIRIGLTETRLGIIPGGGGTQRLSRRIGISKAKE
                     MIFTGKTIDAQTALDFGIANSIWHDSSLPAAKMLAEEIASQCAPIALQLAKKAITEGY
                     GQDIRKALITESKYYNNTLNTEDRLEALKAFQEKRKPIFKGK"
     gene            87111..87749
                     /locus_tag="POPNHCPK_00071"
     CDS             87111..87749
                     /locus_tag="POPNHCPK_00071"
                     /inference="ab initio prediction:Prodigal:002006"
                     /codon_start=1
                     /transl_table=11
                     /product="hypothetical protein"
                     /protein_id="X:POPNHCPK_00071"
                     /translation="MAAIGFGNPVITLIDPPSGSPPQSDGVSYTGTQITIQGRNFTPN
                     STETTVKFNGITGTIFSITTTEIITTVPTGATAGFLTVSKADGACDTVYGTDGYNCSA
                     RRFYVDCYKAYNNIYGDETAINYPDSQTIEFKENFSTKAFRSNLREAGGTILAFECDN
                     LISVKYFSPSCKTTDVGTFDAPVFNPTINFTDNYAVQYFITTGKGSCKINFQ"
     gene            88654..88863
                     /locus_tag="POPNHCPK_00072"
     CDS             88654..88863
                     /locus_tag="POPNHCPK_00072"
                     /inference="ab initio prediction:Prodigal:002006"
                     /codon_start=1
                     /transl_table=11
                     /product="hypothetical protein"
                     /protein_id="X:POPNHCPK_00072"
                     /translation="MKVVSSVQLGLPEKGVKDTRKIPKEEGMIHVEPYENKQANVSDK
                     RAFAIEAGQDGDFYKVKGTFVDKVG"
     gene            complement(88951..89319)
                     /locus_tag="POPNHCPK_00073"
     CDS             complement(88951..89319)
                     /locus_tag="POPNHCPK_00073"
                     /inference="ab initio prediction:Prodigal:002006"
                     /codon_start=1
                     /transl_table=11
                     /product="hypothetical protein"
                     /protein_id="X:POPNHCPK_00073"
                     /translation="MIIVEGIDYFLIPAENPEASAKFYSDIFDFESLDEKSGEYVIMG
                     LDSINIKLQKISGFKNSLGENKIPVLSFVLDVDDFTEAIAELEENKISIVRGPETNQS
                     GEFLHFLDPSGNVLEISYKD"
     gene            complement(89429..90517)
                     /locus_tag="POPNHCPK_00074"
     CDS             complement(89429..90517)
                     /locus_tag="POPNHCPK_00074"
                     /inference="ab initio prediction:Prodigal:002006"
                     /codon_start=1
                     /transl_table=11
                     /product="hypothetical protein"
                     /protein_id="X:POPNHCPK_00074"
                     /translation="MKSQGWIFKPSLDLTFIIFPGIVSVVFLFILKKYNILPSEINPW
                     TWFCTVLLIDVAHVYSTLFRSYFNMEEWREKKNLLITLPIVCFLFSIFLYSFGTIWFW
                     RIMAYVAVFHFIRQQFGFLALYRKKTTSVQVPFLFDKITIYLMGGVPILYWHLTDQKR
                     EFSWFMEGDFLIYPFPALANSILWLQQIWLCCYILIHIYHFTKYRSIPLGKILLVLNT
                     WIVWFFGIVYFNSDFSFTITNVINHGVPYIFLLFYYTIQNQSEIKIEMFQTGSWIKIL
                     SCFLGILFVFAFIEEWIWDSFIWKDHSFIFKNSNFYSFELPEFVSALLVSVLFLPQFT
                     HYILDAYLWKVEKSNPRLFHFFEISEKN"
     gene            complement(90514..92154)
                     /locus_tag="POPNHCPK_00075"
     CDS             complement(90514..92154)
                     /locus_tag="POPNHCPK_00075"
                     /inference="ab initio prediction:Prodigal:002006"
                     /codon_start=1
                     /transl_table=11
                     /product="hypothetical protein"
                     /protein_id="X:POPNHCPK_00075"
                     /translation="MNYNSKNISRKSFLAILGFCFSALVSGIWFLKFRKKISGKIIGP
                     NMEIGHRIRNSKFNQIAHNVNFSNSEKVKVLILGAGISGLSAGYYLYKSGFDEFKILE
                     LENDPGGNSKSGKNSIGSFPWGAHYLPQPNEEAVLVRKFLEENKIIIGKDKNGKPIYE
                     EKYLCFDPEERIFYQGRWNEGLFPGGTPGSVSANEEQKFKNFIRIWRSKIGKDGKKAF
                     SIPIDLSSRDPEFLKLDRINFFEYIKEQGFRTKELFWFLDYSVRDDFGGSMNTVSAWI
                     GLHYFCSRPVDENGEDLTLLTWPEGNGFLVEKLRSPIQSKIQTETLIEKVKPSASKKA
                     RFEVQVYQPFTKEQKHLLCDSIVYALPAFTRKYILDETSNVTEGLVYSPWLVANLSVD
                     KVPTGKGIPPCWDNVIYQSPSLGYIVSTHQDLRASREKSILTYYQAFGKKDTISTRKR
                     MMKTSWEDWKESIFFDLKKAHPDIEKRTQNIDVMTYAHAMIRPIPGLIWGGQREKLSV
                     SYPNLHFAHSDLSGISIFEEALTRGYNAANKILGEQKI"
     gene            92248..92997
                     /locus_tag="POPNHCPK_00076"
     CDS             92248..92997
                     /locus_tag="POPNHCPK_00076"
                     /inference="ab initio prediction:Prodigal:002006"
                     /codon_start=1
                     /transl_table=11
                     /product="hypothetical protein"
                     /protein_id="X:POPNHCPK_00076"
                     /translation="MALFLDFDNTFLDSVGIYETTILQLCKNAKEYGFLSVKEFSRFY
                     EVARKEAKFELSDSPSNRLRLIYFKKMCLSKWGTLDPKWILKLENDYFKYFQEGIKIR
                     KQKYKREYKEVFMLLKIISEKHKLLFCTNENLRTQLIKMNLVFPKSFLYSILSSEEVG
                     KEKPSKEFFSRASGLVNNETVISMIGDSLKDDVEGALRNGIPAIHLTSIFSKKNEPLK
                     ERKIELEVNSIKKEYSYLETNDLRTALESFL"
     gene            complement(92986..93837)
                     /gene="COQ3_1"
                     /locus_tag="POPNHCPK_00077"
     CDS             complement(92986..93837)
                     /gene="COQ3_1"
                     /locus_tag="POPNHCPK_00077"
                     /EC_number="2.1.1.222"
                     /inference="ab initio prediction:Prodigal:002006"
                     /inference="protein motif:HAMAP:MF_00472"
                     /codon_start=1
                     /transl_table=11
                     /product="Ubiquinone biosynthesis O-methyltransferase,
                     mitochondrial"
                     /protein_id="X:POPNHCPK_00077"
                     /translation="MNRTCYLCSSAQNSVVFVENGIDIVQCSNCSHVFSTYEQEEHYE
                     GYWDDDSSYDLGWWDNAHREIYQDFINKFLIAPSGKILDVGCGLGFFVKRIIDQKPNW
                     EAIGYEISEKAVQFAKDKNGLKNVFSGIVQNSGIKKGSLDIITLWDVIEHIPKPHSLL
                     EYLHSLLKPGGILFLQTPNFPIQLFKAKLKVMLKGMRTDGHYLEAKDHINDYTEKTMK
                     MLAKQTGFQNCKFTILKPIASVSGSQGGSFGSFFKKVYYYVTKIIWLFSFKTMNLNNT
                     LFAVLKK"
     gene            93976..94821
                     /gene="dapF"
                     /locus_tag="POPNHCPK_00078"
     CDS             93976..94821
                     /gene="dapF"
                     /locus_tag="POPNHCPK_00078"
                     /EC_number="5.1.1.7"
                     /inference="ab initio prediction:Prodigal:002006"
                     /inference="similar to AA sequence:UniProtKB:Q81XR2"
                     /codon_start=1
                     /transl_table=11
                     /product="Diaminopimelate epimerase"
                     /protein_id="X:POPNHCPK_00078"
                     /db_xref="COG:COG0253"
                     /translation="MASLKFTKMEGIGNDYVYIDSTRNDIRLTPKQIQKISDRNFGIG
                     SDGVIFIRNSKQGDFMMDMYNSDGSSSEMCGNGIRCVAKYIYDHGLTSSKNPKIETGA
                     GILEVDLKIGSGNKVDLVSVDMGKPVLVPSQIPVVWKNEEIIIDQPLEIGDKNLKFTA
                     VSMGNPHCVIFVDDSDEFPVRGIGPLIERHFIFPKRVNVEFVTIRGKDHLYQRTWERG
                     AGETLACGTGACAVMVAGNLTGRSGKDVQIDLRGGTLRIRWQESGNILMTGPAREIFS
                     GEIEI"
     gene            complement(94828..95532)
                     /locus_tag="POPNHCPK_00079"
     CDS             complement(94828..95532)
                     /locus_tag="POPNHCPK_00079"
                     /inference="ab initio prediction:Prodigal:002006"
                     /codon_start=1
                     /transl_table=11
                     /product="hypothetical protein"
                     /protein_id="X:POPNHCPK_00079"
                     /translation="MEKEVQTYLRLKQFVAPFLGFAVNINAYGTEHIAHEGKLILVSN
                     HRSDMDPFIISYTFPRYISWIAADYTFRIPIFKDLAKLAGGIPMAIDGKISMASIKMV
                     QQVFKREGVLGIFPEGHDYMVQNNFSAPMVPFHEGFAAFSIRNKVDILPSVIVPIEES
                     YSDIPIPSLVRSFMGMPKEVCDIKRRSIYKKVRVLYGPKIDHRPYLEGKLENNLKKLS
                     NEVRVRMENLQKTEVV"
     gene            complement(95571..95855)
                     /locus_tag="POPNHCPK_00080"
     CDS             complement(95571..95855)
                     /locus_tag="POPNHCPK_00080"
                     /inference="ab initio prediction:Prodigal:002006"
                     /codon_start=1
                     /transl_table=11
                     /product="hypothetical protein"
                     /protein_id="X:POPNHCPK_00080"
                     /translation="MPEFDSIDLMNYAVYGNELDPEWADIRNYIKSSASAQKELEELR
                     RSVPHPQNARKRRDPSQPQELGRDKSYSSDPRNANSTEEKKKWWSIFSGE"
     gene            96450..96602
                     /locus_tag="POPNHCPK_00081"
     CDS             96450..96602
                     /locus_tag="POPNHCPK_00081"
                     /inference="ab initio prediction:Prodigal:002006"
                     /codon_start=1
                     /transl_table=11
                     /product="hypothetical protein"
                     /protein_id="X:POPNHCPK_00081"
                     /translation="MCVFNPSHSKILLTCGVGYGHNRGAGKIFLKVKVPTFMEMIDPG
                     FLVSKD"
     gene            96930..97103
                     /locus_tag="POPNHCPK_00082"
     CDS             96930..97103
                     /locus_tag="POPNHCPK_00082"
                     /inference="ab initio prediction:Prodigal:002006"
                     /codon_start=1
                     /transl_table=11
                     /product="hypothetical protein"
                     /protein_id="X:POPNHCPK_00082"
                     /translation="MEKIEGEFVKRHNLKIEEVKQIEIIKQKEGSKILEFPKRSIWNT
                     EKIRKLCEKLFFQ"
     gene            97231..97578
                     /locus_tag="POPNHCPK_00083"
     CDS             97231..97578
                     /locus_tag="POPNHCPK_00083"
                     /inference="ab initio prediction:Prodigal:002006"
                     /codon_start=1
                     /transl_table=11
                     /product="hypothetical protein"
                     /protein_id="X:POPNHCPK_00083"
                     /translation="MEISKEDYSVETEKNRGRIKISGTLRLLNVDEYDPIISAIETVL
                     DNSGRGKAVIDIKNLDFLNSAGIASLSRFVAVYDKKNFRNVEIKGNKNRYWQIAFLEN
                     VKKLRSEIQTSLE"
     gene            complement(97582..98157)
                     /locus_tag="POPNHCPK_00084"
     CDS             complement(97582..98157)
                     /locus_tag="POPNHCPK_00084"
                     /inference="ab initio prediction:Prodigal:002006"
                     /codon_start=1
                     /transl_table=11
                     /product="hypothetical protein"
                     /protein_id="X:POPNHCPK_00084"
                     /translation="MNYPVKYGHYNLIPDSLPCESEFTLKLRPMDLRVQWRRCSLTAD
                     YISNYCSYQEKLDSDASNTISIIINELIENAAKFSKDRKGEIFLDLKYYSEILKIEIK
                     NLTDEISKNKLEKSISALVDRNSDEIYINKLKKGEKNDSGIGLLLLSKDFPVRLGFLI
                     NEVSSATYEVIVRAYLDLNEVIKTKFKTLNF"
     gene            complement(98348..98881)
                     /locus_tag="POPNHCPK_00085"
     CDS             complement(98348..98881)
                     /locus_tag="POPNHCPK_00085"
                     /inference="ab initio prediction:Prodigal:002006"
                     /codon_start=1
                     /transl_table=11
                     /product="hypothetical protein"
                     /protein_id="X:POPNHCPK_00085"
                     /translation="MREILAQPANHILLTTVNLDSKPHRQLLTDSLFLEVLQKANASP
                     RKRANHNFHELSEVYQRFLNVLTRDTYVQAHRHKFPPKPETFLALKGDLGFILFNDDG
                     SIQETHYLSSQGPVYGIDIVPGVFHTLVCLSENAICFEGKSGPYEPTTDKDFASWAPA
                     ETDPNRNEYLDKLRKLF"
     gene            complement(99252..100067)
                     /locus_tag="POPNHCPK_00086"
     CDS             complement(99252..100067)
                     /locus_tag="POPNHCPK_00086"
                     /inference="ab initio prediction:Prodigal:002006"
                     /codon_start=1
                     /transl_table=11
                     /product="hypothetical protein"
                     /protein_id="X:POPNHCPK_00086"
                     /translation="MKKIFVNSNILKKKIFIFFIFVLGIGISIWIIIQNFTNYQITIF
                     SNISNETQKSIVQTNQNSEKIIEGCKILPINEKFKNSTSEHLRGGAICNFTIHRNLPI
                     YKFHLVGGINIYNVFDRIEISKGIENVFVQTLKIERIDSPQEDEEFFVAEDMNFDGYK
                     DIRLILYQGGTGNKGYIFWLFDPSKNFFIENKELNELVRPVFDLKTKTIQTHYHISAC
                     EYINQTYKIAKNGKLIQISEETQEWIEKNKSFRQKIGKLKNGTWVYRTRLTEC"
     gene            complement(100688..100764)
                     /locus_tag="POPNHCPK_00087"
     tRNA            complement(100688..100764)
                     /locus_tag="POPNHCPK_00087"
                     /product="tRNA-Arg"
                     /inference="COORDINATES:profile:Aragorn:001002"
                     /note="tRNA-Arg(acg)"
     gene            complement(100770..101180)
                     /locus_tag="POPNHCPK_00088"
     CDS             complement(100770..101180)
                     /locus_tag="POPNHCPK_00088"
                     /inference="ab initio prediction:Prodigal:002006"
                     /codon_start=1
                     /transl_table=11
                     /product="hypothetical protein"
                     /protein_id="X:POPNHCPK_00088"
                     /translation="MNFKKYLKKYEPVLRNFPEIANRFLRSERFLVYLVSLPFFGTWL
                     IGFTFYWENQTVRKYSGISFLNFLYFLGFLLVSVLVSWIPIAGPWLGNIIHLMGILIY
                     LGISGLLLYNYTSAKKIGLTIPERHLSHLESYIH"
     gene            complement(101134..101580)
                     /locus_tag="POPNHCPK_00089"
     CDS             complement(101134..101580)
                     /locus_tag="POPNHCPK_00089"
                     /inference="ab initio prediction:Prodigal:002006"
                     /codon_start=1
                     /transl_table=11
                     /product="hypothetical protein"
                     /protein_id="X:POPNHCPK_00089"
                     /translation="MSSERFKTQELIQETLRILKSEELPGLIAALSYVPFFGWLFIWI
                     FRKTQKFAYFHILQSLKLNCAFIVIYSIVWFLREFPVISWILSLIRMNPIVTDFISYV
                     SWIAFLSYSLLGAWNAYQEKESTLPFFPEMENELQKIFKKIRTGSP"
     gene            complement(101622..101710)
                     /locus_tag="POPNHCPK_00090"
     tRNA            complement(101622..101710)
                     /locus_tag="POPNHCPK_00090"
                     /product="tRNA-Ser"
                     /inference="COORDINATES:profile:Aragorn:001002"
                     /note="tRNA-Ser(gct)"
     gene            complement(101723..101806)
                     /locus_tag="POPNHCPK_00091"
     tRNA            complement(101723..101806)
                     /locus_tag="POPNHCPK_00091"
                     /product="tRNA-Ser"
                     /inference="COORDINATES:profile:Aragorn:001002"
                     /note="tRNA-Ser(tga)"
     gene            101909..103156
                     /gene="rlmCD_1"
                     /locus_tag="POPNHCPK_00092"
     CDS             101909..103156
                     /gene="rlmCD_1"
                     /locus_tag="POPNHCPK_00092"
                     /EC_number="2.1.1.189"
                     /inference="ab initio prediction:Prodigal:002006"
                     /inference="similar to AA sequence:UniProtKB:O31503"
                     /codon_start=1
                     /transl_table=11
                     /product="23S rRNA (uracil-C(5))-methyltransferase RlmCD"
                     /protein_id="X:POPNHCPK_00092"
                     /db_xref="COG:COG2265"
                     /translation="MKSDSEGHKSSSKIQIHKGKILLKPRSWVNLGYSIANSEKETFF
                     LKNAIPGETVDTVLLKRSGSLFWGVASEIQEVSSERISSDCSIFPRCGGCSYRHVSYQ
                     KELEIKKFLLQETLEHFLSKKHIQIPEIEILSGDPNGYRNTAQIQLGFAGNQRLAGFY
                     EEFSHSIVNLPEEGCKNLPQEMNFAFAEFLKQEVKGSKQILKSKTLSFRLEGTKVISY
                     KKKSVSFSENIRIPELKRIVWEIPAGGFSQVNRYLIAPWLEKIFELVPNNQNRILELY
                     CGSGLIAIALKSKATSWLGYEISSDCVQQAKRNVLLNGISSCDFKTLNLETDWIDSEG
                     VLNSSFWIMNPPRAGLSKKVLQTLIKTSPNGFLYSSCNHSTLVRDLSLFLNKDYKLSN
                     VTLVDFFPRTKHFEVIVKVEKKD"
     gene            103422..104075
                     /locus_tag="POPNHCPK_00093"
     CDS             103422..104075
                     /locus_tag="POPNHCPK_00093"
                     /inference="ab initio prediction:Prodigal:002006"
                     /codon_start=1
                     /transl_table=11
                     /product="hypothetical protein"
                     /protein_id="X:POPNHCPK_00093"
                     /translation="MFKSYQFKLTMYNFIKNNVMYRYLYFVLKIFILIFLLLQCKQDQ
                     EDSKDPFKDLSDEEIMSLVQFYNIVTPRCGADVAIARKIASFSFDDIEVVYSYSEDKP
                     ITICGMDKGFAEITIQKSGRYKVGSMKSGYYKIKCGTSTLSNEKHLAVYLNNSNLNPI
                     NGSDETGSFIIFNASAGDKFKINLIVSSSGVYCGNSYGGVAGTQIEDSAATGILQKL"
     gene            104977..106251
                     /locus_tag="POPNHCPK_00094"
     CDS             104977..106251
                     /locus_tag="POPNHCPK_00094"
                     /inference="ab initio prediction:Prodigal:002006"
                     /codon_start=1
                     /transl_table=11
                     /product="hypothetical protein"
                     /protein_id="X:POPNHCPK_00094"
                     /translation="MFRKIKWFMIFLLSFVFEVANLAAQSQAELFAKPGVIGDSLSQG
                     FFGATVEKKTQRWAYPVLVSEQAGSSVSYNVLKGPWIDFESFLQGNCGLFCIVSSLIG
                     GNVSTVDLPTNAGITGAEYSSVLRTSGKCKDVTAMKWKKEWSWWNWFWPTYRWVKVQD
                     CQTPDKFHRFGLRDSGTQIEIMEKVKPTFIFGTAAGNHVLCTVLTTSTSCLDEARYKK
                     DIREVMKRLAAIGSIKGGVLFTIPNVTTLFFLDRYRDPKGRGNLTGLKAFYRSFVTHE
                     GQVLDSREVNQITNYLSMLNDEIKAQGAAMGFAVADLKVVFDDLKENGRRIESPSGWS
                     PGNARASWPLPGQPGVFSLDGVHPNMYGHAVFANELIKAINSHYGFSIPQVSEYAAWY
                     YDSLNRDPIDLKKYLKEYTFGIFISWILRTFT"
     gene            106507..107187
                     /locus_tag="POPNHCPK_00095"
     CDS             106507..107187
                     /locus_tag="POPNHCPK_00095"
                     /inference="ab initio prediction:Prodigal:002006"
                     /codon_start=1
                     /transl_table=11
                     /product="hypothetical protein"
                     /protein_id="X:POPNHCPK_00095"
                     /translation="MKFKKEYIFILAVFLILFLVFWPENSKKRVVSIAEENKVVLKTK
                     YYSEMDPYYPDAPHPFNEDPDLEVQAKKLWPEAFRPKKTPEEKEQIRKEWADFIARYP
                     KNLYIPSEFRPPLTEAEEKKARERLDTFTDIETKNAIIYSLAKYAEPGKAPEEPSSQP
                     NVDPKEQRTYFQYRIEELESRIQLIEYTIQEGRLDPDQVETAYQDLGDWKKELSELKQ
                     VQNQIPDL"
     gene            107225..108772
                     /locus_tag="POPNHCPK_00096"
     CDS             107225..108772
                     /locus_tag="POPNHCPK_00096"
                     /inference="ab initio prediction:Prodigal:002006"
                     /codon_start=1
                     /transl_table=11
                     /product="hypothetical protein"
                     /protein_id="X:POPNHCPK_00096"
                     /translation="MRLFSICIFILWSCEGPPRPEMLPVPEEKKEIPLEQVQEELNSE
                     NPQVRAQAILEISNRMYKPSLGKIRNLLKNDVNPAVKGTAAIALGTWKDKTSIPEIIK
                     LFSKDSGVTPEILLEALARMGDPSCANTILPFLQSQDHTLRLIAVDTLVRIGADSAGK
                     AILNLARKNQDPKIAKTYAMALGKLKVRSAESYLMELAKMAEPSPTLAATYLALGRIS
                     SKKSIPILIRGLAGDFDKGSENSMIALIEIKSPAAITSTIPILKHKNRDVRYRAVNVL
                     SEIPSSQTGPKVLKILEENEPNSVGPAALVLGRIGFKPARPTIEKSFINSQLPDREMI
                     GRSLGYLGDKKSIPVLLNVLKESEGEGRYGAVWSLGVLQATEVLDDLIAASKSKDSKL
                     SLLAIEALGFLGSPKALSTLTALAEKNPDSSSIIVSAIASIPGEESRKVLEDFAQKKN
                     VSLQQVAISELGERKERASIPVLMKILHENEEVSFKLLMLSLSSITGKNFHSRNEWLN
                     WYKLNFK"
     gene            108781..109824
                     /locus_tag="POPNHCPK_00097"
     CDS             108781..109824
                     /locus_tag="POPNHCPK_00097"
                     /inference="ab initio prediction:Prodigal:002006"
                     /codon_start=1
                     /transl_table=11
                     /product="hypothetical protein"
                     /protein_id="X:POPNHCPK_00097"
                     /translation="MFHFKTILFVLTGFIFFVSACKTPPPKDPWIVPSLKENEKLFLA
                     PLKVDEFVSKDLGGRHYPASNELRIDLFKPYIENLEGGYLGAGTDQNFTFIVWAKSKY
                     VWLMDFDYTICLINRIHLLFFRIAVDPESYRELWARKNKHTSFEIIKKEWEKDPEWPL
                     IREAWEVAHRGKSDVPQRWNELDRTSQRFGLKTFIHSKEEYNYIRNMVLQGRIQILKG
                     DINAEKSMRSVAERAARLNVPIRVVYLSNIEDYFSYSDSFRDNLLSLPTDEKGVVLRT
                     MQNGTKEEYGSPDGEKIPVDYPLHYNVQPLENLQDWMLLSGHLHKGILMQFRTPIQKG
                     FSIIKSGPVEVLK"
     gene            109821..110678
                     /locus_tag="POPNHCPK_00098"
     CDS             109821..110678
                     /locus_tag="POPNHCPK_00098"
                     /inference="ab initio prediction:Prodigal:002006"
                     /codon_start=1
                     /transl_table=11
                     /product="hypothetical protein"
                     /protein_id="X:POPNHCPK_00098"
                     /translation="MRYFIFGFLVFVFLILNCISKNHNTTHLKITERGNCKSGFGLYV
                     FTYGRSLYPDRFLNVEEDKESREIVYLFYLIRIPGKNILIDSGFLNESYKKKFGFSSF
                     ENPDRLIKKCGIDPKEITDIVLTHFHFDHAGGIFLFPSAILHIQNHDLDLLKKQSYFP
                     NQSMYLNSLIKTNQIHSFDGTYSLLPGLQILFTGGHTPGSQALEWISPSGIQILFTGD
                     ECYFIEECKNGIGLPKEAAFSLKRNRDFIEYIRILNGKGTKILTLHDPSILQEGEEIT
                     PGVRVLDFF"
     gene            complement(111146..112075)
                     /locus_tag="POPNHCPK_00099"
     CDS             complement(111146..112075)
                     /locus_tag="POPNHCPK_00099"
                     /inference="ab initio prediction:Prodigal:002006"
                     /codon_start=1
                     /transl_table=11
                     /product="hypothetical protein"
                     /protein_id="X:POPNHCPK_00099"
                     /translation="MNIIFPGEAETPFLIFWAFILLSGPALGILIGILTRFETGFVIG
                     TFIPALIGFFFTIQLFQEYKNLITPGSDLYPGKVVDIKYNGKISSTLSESSSEPVIQF
                     VTNKNKTTVFHGGPRDYEEYKIGYQVAVLYDIATDKVIWTYNVSILKIQVLVLMVIST
                     FLLIIGQFLSMEIITDIIRDIKATRAKKYAYPEKNVRGTLSIIWENLLQKNRSLPIEK
                     EKEVSLYYKSLTVKLNSIFTVLLFIGVIIPTFFHNLRLGILIGYGIFSFSLLGIMIKE
                     FFNPNRSLQTCYGLFLFWIILSTIILAITVWIQ"
     gene            complement(112194..114245)
                     /gene="menE_1"
                     /locus_tag="POPNHCPK_00100"
     CDS             complement(112194..114245)
                     /gene="menE_1"
                     /locus_tag="POPNHCPK_00100"
                     /EC_number="6.2.1.26"
                     /inference="ab initio prediction:Prodigal:002006"
                     /inference="protein motif:HAMAP:MF_00731"
                     /codon_start=1
                     /transl_table=11
                     /product="2-succinylbenzoate--CoA ligase"
                     /protein_id="X:POPNHCPK_00100"
                     /translation="MYKNLADMLIQSTEKYGDRPVFWSKGEDKEFHPTSYNQLYDMGI
                     ALAEALIQLGLKAREHVGVLADNRLEWILTDYAVQFSGAANVPRGTDVTESELEYILN
                     HSEAKIVFIENDKMLEKYNKVKSKVPKVETIIIMDKSSSAKGKNIHKIYDLVEEGRSL
                     RAKGSKKAEKRIEEIKPEDLFTLIYTSGTTGMPKGVMLMHSNMIHQMVYVVPMLLTEI
                     KPTDSMLSILPIWHIFERINEYGAISSGIQTYYTKVADLRNDLAKAKPSFMASAPRVW
                     ENVYANIYNKVNDPKQTPPIRRILFKLAYFFSKHYNASRRFLNGLEVDYENRNIMKSL
                     VIGIRSLIILLLTGPFTLSAISILAYLTLPVYGIHLPNWLFFSLAGLGLVFNAKTLDT
                     IVLSKIRAATGGRLKASLSGGGALQSHVDNFFNDIGMLVLEGYGMTETSPVISVRPFV
                     KPIIGSVGFLVPKSELIIKDENGNVLTHINDQYEVLAGKLGQKGIVFVKGPQVMKGYY
                     KNPEVTKKTIVDGWMNTGDIGFINFKKTLTLTGRAKDTVVLLGGENVEPVPIENKMDE
                     SPFIKQSMVIGQDQKVLGAIIVPDMEHLGVWCKENGIDSSKIDEIIKNPKVIDFYKKE
                     VRSYNSTKTGFKSFEQVQHVILTKKPFEVGDELTNLLKMKRHVITEKYSKEIKKIYEK
                     D"
     gene            complement(114424..114705)
                     /locus_tag="POPNHCPK_00101"
     CDS             complement(114424..114705)
                     /locus_tag="POPNHCPK_00101"
                     /inference="ab initio prediction:Prodigal:002006"
                     /codon_start=1
                     /transl_table=11
                     /product="hypothetical protein"
                     /protein_id="X:POPNHCPK_00101"
                     /translation="MTLFKKILIQLLIAAMALTGFSALVAEETSETPSEQTESPKETK
                     SEKKGKKSKKSKKSKKSKKSKKSKKEKAESKKEEAAPASESSTPAGEEQ"
     gene            complement(114780..115439)
                     /gene="aat"
                     /locus_tag="POPNHCPK_00102"
     CDS             complement(114780..115439)
                     /gene="aat"
                     /locus_tag="POPNHCPK_00102"
                     /EC_number="2.3.2.6"
                     /inference="ab initio prediction:Prodigal:002006"
                     /inference="similar to AA sequence:UniProtKB:P0A8P1"
                     /codon_start=1
                     /transl_table=11
                     /product="Leucyl/phenylalanyl-tRNA--protein transferase"
                     /protein_id="X:POPNHCPK_00102"
                     /db_xref="COG:COG2360"
                     /translation="MKDFSDFFRNPYIWDREIVAVGGDLSPERLLYAYKNGIFPWSDQ
                     PILWYCLDPRSIFDLNKLHISKRLKRKINQKRYTITFNRAFEQVMRCCAYRPGEDTWI
                     TDLFIKSYTEFHKLGYAHSLEVWDENGKLGGGVYGIAIGNFFAGESMFSFIPDFGKIG
                     LFHLFETLKKDHFTLFDTQQLNLVTLSLGAYQIPKKEYLKRLESAVASGKKWNPSHFV
                     L"
     gene            complement(115489..116037)
                     /gene="thpR"
                     /locus_tag="POPNHCPK_00103"
     CDS             complement(115489..116037)
                     /gene="thpR"
                     /locus_tag="POPNHCPK_00103"
                     /EC_number="3.1.4.58"
                     /inference="ab initio prediction:Prodigal:002006"
                     /inference="protein motif:HAMAP:MF_01940"
                     /codon_start=1
                     /transl_table=11
                     /product="RNA 2',3'-cyclic phosphodiesterase"
                     /protein_id="X:POPNHCPK_00103"
                     /translation="MRTFLGISIPEEIKEQLASICYGLPDIRWVPKENFHITLVFLGE
                     QSSERLDILSDFCSEISFTEFDLSLKSVGTFGKQKSPSILFAAVKPSIELSQLHKTLD
                     SGIRKLGFSIDRQNYQPHLTIGRFKNSNETRVIMYLEEFANFVSSNFKVSEFHIYSSK
                     TFSNGPVYSIEESFSLLPSYKI"
     gene            complement(116085..117860)
                     /gene="menF"
                     /locus_tag="POPNHCPK_00104"
     CDS             complement(116085..117860)
                     /gene="menF"
                     /locus_tag="POPNHCPK_00104"
                     /EC_number="5.4.4.2"
                     /inference="ab initio prediction:Prodigal:002006"
                     /inference="protein motif:HAMAP:MF_01935"
                     /codon_start=1
                     /transl_table=11
                     /product="Isochorismate synthase MenF"
                     /protein_id="X:POPNHCPK_00104"
                     /translation="MRIEELLFSDQPFMIFDEGFHPFGKIIFRNPIKTIEVYHLDTLL
                     TSLNEINVYIKQGYYVAGFISYEAGYFFSDMNWKKIDTVLPLLYFAVFQNPEKFPEIE
                     TGPSQNYGFYISSIPNRKTYFENLDMIRTKLYQGEIYQINYTDKIFFDFEGDILSFYK
                     TLSERQPVPYGSWIRTYDWDILSFSPELFFEKKEKTLITKPMKGTYPRGKSPKEDKKN
                     AEALINSDKEKAENLMITDLMRNDLGKISKEGSVHVQNLFSVEKYKTIFQMTSTIQSE
                     LLDSIEWKDIFKELFPGGSITGAPKLRAMQLIQELEKPRGVYTGAIGVIQPNQNAVFS
                     IGIRTLELKKGKGNIGIGSGITWDSDPEKEWFEILEKAKFFTEASNKFSLFETILYKN
                     GIFYFQKEHLKRIKNSAKTFGFPFSEQEWISCLKKVSTNCISSNTYRVKISLNYLGKF
                     TLEFQTLENFPKKGTLKICNTLMNSSSEFRKHKTNLREIYDREGKRSREAGHLDILFL
                     NEKKEITEGSISNIFVKIGNSYFTPPMSSGLLPGIFRNRLLKRKGFYEKTLSLDDLFR
                     SNSVFLCNSLRGILRVKEVYNFIKE"
     gene            117892..120036
                     /locus_tag="POPNHCPK_00105"
     CDS             117892..120036
                     /locus_tag="POPNHCPK_00105"
                     /inference="ab initio prediction:Prodigal:002006"
                     /codon_start=1
                     /transl_table=11
                     /product="hypothetical protein"
                     /protein_id="X:POPNHCPK_00105"
                     /translation="MSLRFKEIVKICGIIFISGMIYYVLALIGRKTAIYPSYAAAIWP
                     ASGAALGFTLLFGNYAVLGVFLASVLFNFGTGILSGDNLYLNFLIGFFSAFQSYVGKT
                     VLTRKIPGYKISDRTQFVFLFIFLEAIVCVINATGSVASMYFLGKIDLSSIRQSWLTW
                     WVGEVLGVYVGAPFILFWFRGPYKLFRWKEFFESAILLFLIVFFSLTSFDLTTSVFFF
                     NYSLGYVLVPLILWSAFRLGERASSLAVFLSSIIAIFGSIPTRFNAESIGESSILLQF
                     FIAVLSITSLLVVSMVNERKEVEDQLRISHQSLEEKVEERTHELLRSNEILREEIQEK
                     NEARAALEKSQTRYMGLFEHLPVAIIEADYSELKRVLDCLPSDIQGDIFSDYIETRPD
                     FVRHCFNSIQVVGVNQETVNLLRVGSIDEVYKGWRFFFSQDNFKVFKRVLRKIREKSY
                     FYEVEVGFRVKDNTRLDIKIRWSVPPGFESSLSSVIVTLLDFTEIKSAERKLQLSLNE
                     KEVMLKEIHHRVKNNLQVISSLLSMQSDYVQDKQSLSVFIESQNRLRTMSMIHEELYQ
                     SENLGKIQYSVYIEKLLNQLFQVYGKSDSVVLVTLLEPLDITVNRAIPIGLIINELVS
                     NSLKYAFPEGRSIPNKPELRVSFSKSGENLEMRVEDNGIGMPFGFDLKDSNSLGLKLV
                     NILVRQLGGKIDFSSDSKKGTQFKIHIPLSIG"
     gene            complement(120285..121787)
                     /gene="besB"
                     /locus_tag="POPNHCPK_00106"
     CDS             complement(120285..121787)
                     /gene="besB"
                     /locus_tag="POPNHCPK_00106"
                     /EC_number="4.5.1.-"
                     /inference="ab initio prediction:Prodigal:002006"
                     /inference="similar to AA sequence:UniProtKB:G8XHD7"
                     /codon_start=1
                     /transl_table=11
                     /product="L-2-amino-4-chloropent-4-enoate
                     dechlorinase/desaturase"
                     /protein_id="X:POPNHCPK_00106"
                     /translation="MLKEINEPHRTLCGERIPFENIHAVSVSLPQLSDVIGYEEKRTE
                     TLSRLKSGYPRFVAHSYIARILDYNRDTKKINTPQFIISSKKAANWIVQKFSIQNFEI
                     IEDEGITTLVIPDLKDLEKEILSFIQHTGCLASSRMAEDFLLKKGILQEIFREKVEKE
                     NPVDKILSTLSSFYGDLNPEILLSASGMNGVYSAFESLSLIQQKKGKTIWVRLGWLYV
                     DNIRILEKYTESSYVIHNATDLEELEIFLKQNSEQVAGIITECPTNPLLLVPDYEKLK
                     SIVDHYKIPLIVDISVAGSAIINILPYVDVIVESLTKFACGNGDLMMGAVILNKNSNW
                     FSEILPLCKEWIEKPYFRDCERLAYEIKDYEKRVFKISENVKKLAEFFSKQSGIRKVF
                     WTGATDSFQNFQKITRLPNIHSGVLSIELSTSLEKFYDRLTLLKGPSFGTEFTLNMLY
                     VYLAHYDLVIQDEGRKFLKENGLDPNLIRISVGIENPELLIEEYKKALEV"
     gene            complement(121847..122911)
                     /gene="prfA"
                     /locus_tag="POPNHCPK_00107"
     CDS             complement(121847..122911)
                     /gene="prfA"
                     /locus_tag="POPNHCPK_00107"
                     /inference="ab initio prediction:Prodigal:002006"
                     /inference="similar to AA sequence:UniProtKB:P0A7I0"
                     /codon_start=1
                     /transl_table=11
                     /product="Peptide chain release factor RF1"
                     /protein_id="X:POPNHCPK_00107"
                     /db_xref="COG:COG0216"
                     /translation="MIDRLEKIQEKYLRISEELNQAKDPSSLKNLYKERSRLTPLYLK
                     VEEYLKIYKDRKDAEELIQSEKDEEMHSMLKEEIREANLKLETLEREFEILLLPPDPH
                     SGKNILVEIRAGTGGEEAGLFVADLFRMYSKFADKQKIKTEIIDSSPTGIGGLKEIIF
                     ALEDDRAYDLFKFEGGTHRVQRIPSTESGGRIHTSAVTVAVLPEADEEEVQINESDLR
                     IDVYRSSGAGGQHVNTTDSAVRITHIPTGVVVACQDEKSQHKNKAKALRILSARILEK
                     QAEDKKQASDAIKKQMIGSGDRSERVRTYNFPQGRCTDHRIGFTSHNLSAIMEGDLDE
                     LIGALTEEDRVRKISETQTH"
     gene            122952..123557
                     /locus_tag="POPNHCPK_00108"
     CDS             122952..123557
                     /locus_tag="POPNHCPK_00108"
                     /inference="ab initio prediction:Prodigal:002006"
                     /codon_start=1
                     /transl_table=11
                     /product="hypothetical protein"
                     /protein_id="X:POPNHCPK_00108"
                     /translation="MENHISFAEVFSEKFLSLLTDLRGYRSPFGKTVGNPSELIQECI
                     QKASIRAGAIGLGLSISKRHFGYLTLLPEMILFYRIQGHLVKDIAALYGKESQVSPEI
                     MSYCIFPDKNHALIRSIVRDVGTRVLVRPATLEIFRSIGFHLGWKLFQRNGNFSSRFS
                     WLPYIGSVLNGGISFLDTKTTGRRARDLFQKELEFTGRFEQ"
     gene            123658..124899
                     /locus_tag="POPNHCPK_00109"
     CDS             123658..124899
                     /locus_tag="POPNHCPK_00109"
                     /inference="ab initio prediction:Prodigal:002006"
                     /codon_start=1
                     /transl_table=11
                     /product="hypothetical protein"
                     /protein_id="X:POPNHCPK_00109"
                     /translation="MKFKTILKNKIKPYCFAIFLGIYLFSHEKIISSKISFFLKQIFI
                     KRNMILVLFGISFFNFCKSSHETFIEEIQELVEQEKYEKASEKLKEKLQFPKDRDELL
                     SAEAPESTRIIEFSNDRLKLVWTEDQKIFFQDLAAGENNSRSLDQIPSNLSLSQNANY
                     ALVEYTMQASGGCRYVAISLKDSSLSYEAGAQVSCKSRGSILPDGSKIYYFVDDNLYE
                     EKTVEPRKPVLVLQKEKIVSPFPNLKTRFLMYPSGNSFLIFSGNAGAYNLYWFHPFQK
                     TAEKIDKDILSPILYYGNGESAYYIGGEIGKLHLRRINFSSKAKPVITKLFTVSRKEI
                     NPWKLSKKNEFLSGYSGKVHLWGPAKKSQNLPILCERVFLTGDDRIVCEAEPGQLFLS
                     KLDFQPEDWSIWKLYEEVRSK"
     gene            complement(125249..126271)
                     /locus_tag="POPNHCPK_00110"
     CDS             complement(125249..126271)
                     /locus_tag="POPNHCPK_00110"
                     /inference="ab initio prediction:Prodigal:002006"
                     /codon_start=1
                     /transl_table=11
                     /product="hypothetical protein"
                     /protein_id="X:POPNHCPK_00110"
                     /translation="MILFWKNVAASFILIPIFLGIAYIFSGKQVSSEQYNTLTRKEYQ
                     ILTNGYDRNAGNVVVIQPEWRLENFSSEERFLKFVEAPLKQAKQNGLLKKNTLVVFPP
                     HTGSFLYFLNSRQEVFKKANLEEAFHFIKLEILFKSIFGLNTEQKPNPSSTYLRIFSN
                     LSRTYGVYILPGSILIPIENSNPDLKIWQEVVYIFDPNKQISFKENILARTPTATWKK
                     NLTAFQKTEIQSNEIENNSLTTYQFPFARFGIFYLDEFKNPEFQEKVKKTFVSRVIVL
                     GENPSETDLKEWAIKSNLESTIRVIPSGSFLDKTYGGGSYIKTRYGSSTPGVNSREPL
                     ILNLFL"
     gene            complement(126283..126717)
                     /locus_tag="POPNHCPK_00111"
     CDS             complement(126283..126717)
                     /locus_tag="POPNHCPK_00111"
                     /inference="ab initio prediction:Prodigal:002006"
                     /codon_start=1
                     /transl_table=11
                     /product="hypothetical protein"
                     /protein_id="X:POPNHCPK_00111"
                     /translation="MSKHGFFQITQKLFLRKGDELLILRDRKSGLGDLPGGRMNENEF
                     FEDWSLSMQREIEEELGSQVQIRVSTKPLFIHKHKVNEGNFPCIIIAYHADYLGGDII
                     LSDEHDYISWEKVQTYEPSPLFTEYMLDAVNLYLKEYASLVH"
     gene            complement(127185..127853)
                     /locus_tag="POPNHCPK_00112"
     CDS             complement(127185..127853)
                     /locus_tag="POPNHCPK_00112"
                     /inference="ab initio prediction:Prodigal:002006"
                     /codon_start=1
                     /transl_table=11
                     /product="hypothetical protein"
                     /protein_id="X:POPNHCPK_00112"
                     /translation="MIRTLLFEFPLTTFFVFLMVATFFIVNVFLPEHLIRQYFLNHPG
                     QIQPLSWIGAVFYHGNLIHLFGNMFYLFFLGRAVEYKAGKGRWLLFFFMAALISSLLD
                     SFIRGVILHDPTPVVGASGAISGIAAVAALLSPFSLRFNQRNIPFPVFLVAWIMVYSD
                     ITNVFTEDGVARWAHLGGFISVIFAAYFLKPTERKQLHSGFILNLIFIILTLILAFFY
                     SNRS"
     gene            complement(127831..128052)
                     /locus_tag="POPNHCPK_00113"
     CDS             complement(127831..128052)
                     /locus_tag="POPNHCPK_00113"
                     /inference="ab initio prediction:Prodigal:002006"
                     /codon_start=1
                     /transl_table=11
                     /product="hypothetical protein"
                     /protein_id="X:POPNHCPK_00113"
                     /translation="MILSQFNVDPAENKIIFRIIVEITTRCYIAGFGNQRDQKFSNRM
                     IIKLKIILNSYLIYYFLRGQKHFDSNSSF"
     gene            128427..128879
                     /locus_tag="POPNHCPK_00114"
     CDS             128427..128879
                     /locus_tag="POPNHCPK_00114"
                     /inference="ab initio prediction:Prodigal:002006"
                     /codon_start=1
                     /transl_table=11
                     /product="hypothetical protein"
                     /protein_id="X:POPNHCPK_00114"
                     /translation="MAFLEEALTASKNATLEISFQQYETFLKSEISQVDSAIKQVKTT
                     LSGEIEKLRYEVAVKIVNLQGEVLDLRAEMKINFSEVNSKILKLQFEFEMAKIRKELK
                     TEIADLRAETKTDFLELQKSIVDIRKTISTQTRWILGGMLGVATLFAF"
     gene            128924..129235
                     /locus_tag="POPNHCPK_00115"
     CDS             128924..129235
                     /locus_tag="POPNHCPK_00115"
                     /inference="ab initio prediction:Prodigal:002006"
                     /codon_start=1
                     /transl_table=11
                     /product="hypothetical protein"
                     /protein_id="X:POPNHCPK_00115"
                     /translation="MLLILFLPKKGLAPSQSRVVLDWVPGRLELASAHRVLRSRFSLF
                     RKAQNAFQVLASSPCYVVNFISAEEGTRPFTVSRRARLGSGASRTCLSTSCASVAFFA
                     F"
     gene            complement(129477..129560)
                     /locus_tag="POPNHCPK_00116"
     tRNA            complement(129477..129560)
                     /locus_tag="POPNHCPK_00116"
                     /product="tRNA-Leu"
                     /inference="COORDINATES:profile:Aragorn:001002"
                     /note="tRNA-Leu(cag)"
     gene            129634..130254
                     /gene="hisB"
                     /locus_tag="POPNHCPK_00117"
     CDS             129634..130254
                     /gene="hisB"
                     /locus_tag="POPNHCPK_00117"
                     /EC_number="4.2.1.19"
                     /inference="ab initio prediction:Prodigal:002006"
                     /inference="similar to AA sequence:UniProtKB:A0QX83"
                     /codon_start=1
                     /transl_table=11
                     /product="Imidazoleglycerol-phosphate dehydratase"
                     /protein_id="X:POPNHCPK_00117"
                     /db_xref="COG:COG0131"
                     /translation="MTDKLIGFYDPVRMKAERKTSETEIKLEMNLQGTGQYQFDTEIP
                     FFEHMLSHISKHGLIDLNLWLRGDIEIDCHHSVEDTAILMGTTIHKQLGDKAGIFRYG
                     HFTLTMDEVLTTVAVDLGGRYFFKYTGPELTGKFGIYDAELSLEFLQKLALNAKMNLH
                     VVVHYGDNKHHVHESIFKALGKALRMAIAQDSAAAGAIPSTKGVLE"
     gene            130251..130883
                     /gene="hisH"
                     /locus_tag="POPNHCPK_00118"
     CDS             130251..130883
                     /gene="hisH"
                     /locus_tag="POPNHCPK_00118"
                     /EC_number="4.3.2.10"
                     /inference="ab initio prediction:Prodigal:002006"
                     /inference="similar to AA sequence:UniProtKB:P61779"
                     /codon_start=1
                     /transl_table=11
                     /product="Imidazole glycerol phosphate synthase subunit
                     HisH"
                     /protein_id="X:POPNHCPK_00118"
                     /db_xref="COG:COG0118"
                     /translation="MIAILDYGMGNIHSCLKAVSLYTKDFVFTKDHSTIENSKALILP
                     GDGHFDKAMENLNSTGLRKTIDKHVTSGKPLFGICIGFQILFESSEEIAQGSKKEQIE
                     GLGYIKGKIKKFHGKDFKVPHIGWNRLQIRRKDKSVLLKGIGDQSFFYFIHSYRPTDA
                     EGNAITGLCDYYQEKFPAVVEKNNIFGTQFHPEKSHTHGLKLLENFIRFI"
     gene            130880..131605
                     /gene="hisA"
                     /locus_tag="POPNHCPK_00119"
     CDS             130880..131605
                     /gene="hisA"
                     /locus_tag="POPNHCPK_00119"
                     /EC_number="5.3.1.16"
                     /inference="ab initio prediction:Prodigal:002006"
                     /inference="similar to AA sequence:UniProtKB:P10372"
                     /codon_start=1
                     /transl_table=11
                     /product="1-(5-phosphoribosyl)-5-[(5-
                     phosphoribosylamino)methylideneamino]
                     imidazole-4-carboxamide isomerase"
                     /protein_id="X:POPNHCPK_00119"
                     /db_xref="COG:COG0106"
                     /translation="MIVIPAIDLFDNCAVRLFKGNYEEKKIYSSEPWKLAESFAKNGA
                     TLLHLVDLNGARNQLGVNEDSILKIRETTSLKVQLGGGIRDKEKLAYYDKIGINRFIL
                     GTAAVTNPDLLKYALDNYGKERVVVAVDARDGIVKIAGWEKDSGIHYRDLLERLVKAG
                     IEHIVFTDIAQDGTLAGPNLEAYREILNSYPFQVIASGGIASLKDLMDLSSLKTKISL
                     YGVITGKALYEGKLDLAKAISSI"
     gene            131696..132910
                     /locus_tag="POPNHCPK_00120"
     CDS             131696..132910
                     /locus_tag="POPNHCPK_00120"
                     /inference="ab initio prediction:Prodigal:002006"
                     /codon_start=1
                     /transl_table=11
                     /product="hypothetical protein"
                     /protein_id="X:POPNHCPK_00120"
                     /translation="MNQFSKNKISIILSVLGLIFSFLLIQKYYGDPSSVGETICNALS
                     ESGSCDKVSESAYSAIRNVPGLGDLPIALFGFLFYGFVGFLFVLSEIKKESAEANLRL
                     AFYVLVLGLVADLGLFLLSVGVIKALCGLCAATYGVTIALLIVNFPTFKSLSDKSIGT
                     VLNSLNGNFFNFIIVILSFFVLGLYGGKISTGGARLVSGAANGEKSISEQLKEFGTTP
                     TVSIDLKDVPVVGDPNAPITIVKYADFNCGHCMHTSKILKSFLSEYNGIIKVAYKNFP
                     LDGNCNRLVGRKSPEASSCVAASAALCANEQKKFYPVYTGLYDDNEAGVMHTAVTVTR
                     LAEKNGLNMNQFRSCMSSTKIRDQINREVDEAEKLKINSTPTLFINNKPLPKSGTPNV
                     DFLHQLIRQLIN"
     gene            132934..133458
                     /locus_tag="POPNHCPK_00121"
     CDS             132934..133458
                     /locus_tag="POPNHCPK_00121"
                     /inference="ab initio prediction:Prodigal:002006"
                     /codon_start=1
                     /transl_table=11
                     /product="hypothetical protein"
                     /protein_id="X:POPNHCPK_00121"
                     /translation="MENEKRFCRNCGTHILAESIQCLFCGSFQSLNSISFFRYIAESK
                     FLRTKILYPILPILGLFLIVVHVLTRFEKVPLLVSILFFVWAFVFSISGWIGELILNL
                     KFRGDVKDFKEGFIEWQKRLYDRSPYFSYFGMILFVAVPLIQWQNSLWFSLSSAGIWT
                     LLISFIFLVILPLV"
     gene            133857..135680
                     /locus_tag="POPNHCPK_00122"
     CDS             133857..135680
                     /locus_tag="POPNHCPK_00122"
                     /inference="ab initio prediction:Prodigal:002006"
                     /codon_start=1
                     /transl_table=11
                     /product="hypothetical protein"
                     /protein_id="X:POPNHCPK_00122"
                     /translation="MSKFSIFKKILFGILILLFLAFTLILHTIFFKPFTLGLFYEKIF
                     WESILEDPEYLTSLGILNRFGIGSYQKKLTDISIEKQEQDLKKAKKDLEILLSYGKEN
                     LSGQELLSFEILEWSLRLKISGERFLFHDYPANQLFGVQSQLPTFLATQHPVTSSQDV
                     EDYIARLEAIPKKIDQLIEGILFRDKNGILPPDFILDRLISEVKGFVAVPAKKNLLYT
                     TFEKKIKKIDSISVDFQNRSLERVKQSIESKVYPVYSKLLILFLKQKEHADSRAGVWK
                     LPDGDLYYIHELKKHTTTELTPEEIHNIGLSEVSRIQNEMKIILKKVRKNMPIPIAMS
                     ELRKDPKFLFPDTEEGKLHALEEYKKILKDSEEKTKSLFFRMPKSKVEVERIPVFKEK
                     TAPGAYYDEPALDGSRPGIFYANLRDTKEIPKFGMKTLTYHETIPGHHLQIAIMQELE
                     KLPRFRNTATFTAYVEGWALYAERLAKDYDFFQDPYSDLGRLQAELFRAVRLVVDTGL
                     HYKRWNREQAISYMIQNTGMAPKDVTAEIERYVVYPGQACSYKLGMLKILELREKVKA
                     RKKETFDIREFHSVVLNNGSLPLNILEKLIQDELLNDQEKK"
     gene            complement(136683..137504)
                     /gene="thiD"
                     /locus_tag="POPNHCPK_00123"
     CDS             complement(136683..137504)
                     /gene="thiD"
                     /locus_tag="POPNHCPK_00123"
                     /EC_number="2.7.1.49"
                     /inference="ab initio prediction:Prodigal:002006"
                     /inference="similar to AA sequence:UniProtKB:P55882"
                     /codon_start=1
                     /transl_table=11
                     /product="Hydroxymethylpyrimidine/phosphomethylpyrimidine
                     kinase"
                     /protein_id="X:POPNHCPK_00123"
                     /db_xref="COG:COG0351"
                     /translation="MDNENIKPVTLTIAGSDSGGGAGIQADLKTFTALGTFGTSAITC
                     LTSQNPSSVTGILEVNANFLEKQILAVLDYFPVKAIKTGMLFSTSIIEKTSSILSKRK
                     KEENHFFLVIDPVMVATSGAKLLQDSAIDVLLTKLIPIGNLITPNLDEAEILSGKKIN
                     TSAEMPDLAKDIFEKFKVPTLLKGGHLQNEKVAIDVLYDGKKISKFEKPFVNGFYPHG
                     TGCTYSSAIASYLALGKNLIEAIDYAKEYLHAAIEQSYIAGKDKTLNHTPLFHKT"
     gene            complement(138512..138925)
                     /gene="ogt"
                     /locus_tag="POPNHCPK_00124"
     CDS             complement(138512..138925)
                     /gene="ogt"
                     /locus_tag="POPNHCPK_00124"
                     /EC_number="2.1.1.63"
                     /inference="ab initio prediction:Prodigal:002006"
                     /inference="protein motif:HAMAP:MF_00772"
                     /codon_start=1
                     /transl_table=11
                     /product="Methylated-DNA--protein-cysteine
                     methyltransferase"
                     /protein_id="X:POPNHCPK_00124"
                     /translation="MKHKKVNSEISFFKEVYVLVKKIPKGKVTSYGRIAALLGKPRAA
                     RAVGYALNALSKDQEQKVPWQRVINSQGKISFRGDTGRSILQRKILEDEGVKFDFADK
                     IDWKVFGWPDMIPSKSLLKKRKLTSISVVKQKKRK"
     gene            complement(139654..141483)
                     /gene="sasA_1"
                     /locus_tag="POPNHCPK_00125"
     CDS             complement(139654..141483)
                     /gene="sasA_1"
                     /locus_tag="POPNHCPK_00125"
                     /EC_number="2.7.-.-"
                     /inference="ab initio prediction:Prodigal:002006"
                     /inference="protein motif:HAMAP:MF_01837"
                     /codon_start=1
                     /transl_table=11
                     /product="Adaptive-response sensory-kinase SasA"
                     /protein_id="X:POPNHCPK_00125"
                     /translation="MTIRRLIALGPIVYLILLIVCFQLIFALIIRSFHFFSLESYGFI
                     FTLLVGAILGFITYIVSVRVLKLTSSKFLRRIFPFLQFSNSEIVKYLSILDQFKNDLI
                     ATNLTGLVCEKILKFIQTIIPTKKVIVFFWKEEMGKFAPFPDSGEIQFFIFDPFLLWI
                     TENDRIYNFKEFATDPSLSKIRNSAENFFTKTEAELVVPLILNKSLLGIIVLGERQNR
                     KNYTLSEINKLNEIRSVSVMALSNAIFYERLIELTETLEEKVKIRTQELEETQSQLIM
                     SEKMASLGIMVAGIAHEINTPAGVINGAADNLDQNMNYLVQNVFDVVLFARYRKLRKN
                     FELALLHLLRDKKKSELDSKEKFRLKNQLKEEMKSMNFSPTLTSELSNFIIENQIGKE
                     RKYIYNIILKDDDRGYFMLKNAAYINRNIKNIRYAIRNIVRIVKALKSYSHLDQSKTF
                     SSSNIIEGMETTLIILNNQIKYGIDVIKNFQEIPLVICNPDELNQVWTNLIQNSIQAL
                     KGKGKIEISVFPWNGYVVVEIEDNGPGIPAKIQDRIWDPFFTTKDQGEGTGLGLGIVK
                     GIVEKHKGKITLNSNPGKTVFRVELPINPENNIVKVETRYKKL"
     gene            141501..142457
                     /gene="rsgA_1"
                     /locus_tag="POPNHCPK_00126"
     CDS             141501..142457
                     /gene="rsgA_1"
                     /locus_tag="POPNHCPK_00126"
                     /EC_number="3.6.1.-"
                     /inference="ab initio prediction:Prodigal:002006"
                     /inference="similar to AA sequence:UniProtKB:Q8ZKB0"
                     /codon_start=1
                     /transl_table=11
                     /product="Small ribosomal subunit biogenesis GTPase RsgA"
                     /protein_id="X:POPNHCPK_00126"
                     /db_xref="COG:COG1162"
                     /translation="MLESDSSVKEFFTISRVYGAYYEIYSSKRGIVRAFLRGRLRTVA
                     AQERHPFVVGDKILAEFSTGKDWVICERLERSSFLTRKSREGDTQVLCANVDQTAVLA
                     SLKSPETKDGFLDRCLAAVFTSGTQPLILFTKLDLVSEVEAENRMKVYRNLGYKVLGI
                     SCTTGQGIPELQKYLHGKMTFLVGNSGVGKSTLINLLTQTQVQKTSGISISKDKGKHT
                     TTNSLLLILEDGTALIDSPGIKEWGILHLKKEEILESFPELSSQKKHCEEPNCCKLSS
                     DCAMLSALEKEALTSERKKSLESMLTSLDNPHRVTRRDRISK"
     gene            142454..143755
                     /locus_tag="POPNHCPK_00127"
     CDS             142454..143755
                     /locus_tag="POPNHCPK_00127"
                     /inference="ab initio prediction:Prodigal:002006"
                     /codon_start=1
                     /transl_table=11
                     /product="hypothetical protein"
                     /protein_id="X:POPNHCPK_00127"
                     /translation="MKVTHSCLEFDSIEGLIDFAREFETGSMIRFLSPIEDNSGNVLV
                     KEEVQVKESTLARLKDIKGQYTPKFEIKLNKELLEQIQNILAIKIVNQLKVTDMKFLK
                     FMYENTNYNFKGIIRNSLLSKKTTLTLLKVYNQNLNFFKYISELGLLSLGIVMIPDTM
                     RFRLLRRYAFTAGILMDVPRIGVDKFTKLPSDDNEKVRVAHKCSDILQKLDLIEFTYG
                     SISNHMPLGMIEDSTSSDKAAPGENIDETFLDDIISNDGESDSKVDGSREDAIPEKSY
                     DIFQALLTDALKLARYIANVSHNAVDKDYVMEELVYYIAYNTSKKYFDELLANPLVAT
                     FKEFEVNVKRLRKIAEVEMKCVYPPSAWAYPKPKSSQVLCKNKVWDCPNIVMGWDIHV
                     ITAQEAFGWVGTSLPVDNYPKCRLEEELDAIMVEPEKPKKK"
     gene            143888..144817
                     /locus_tag="POPNHCPK_00128"
     CDS             143888..144817
                     /locus_tag="POPNHCPK_00128"
                     /inference="ab initio prediction:Prodigal:002006"
                     /codon_start=1
                     /transl_table=11
                     /product="hypothetical protein"
                     /protein_id="X:POPNHCPK_00128"
                     /translation="MKRYLSIVILCTFAMLLLVCSTNKSSGSDQVKTESNATSARIVW
                     LLGDVKILSDSGEKKAELGASLSSTDRVVTGPNGGAEIMVADSGIIKMSKNSDIEISS
                     LMNPNGSDTNVQVNYGKIVTMVKKGQKTTEFTVSTPTALAGVRGTSFLTSVESPEGSK
                     INCAKANCTVRFAVIEGTIAVSKKGESSEVILSKNRELRIEKNQKLTDKLIRSLQNDS
                     LSEMKELIVLHKNETFEYGKLVEELKSSSEELKILSQSGSVEEVKAAFQKREADRNNA
                     DEITKTAKAVNETKYVQQDVQKEKLKLNPKETF"
     gene            144928..146583
                     /locus_tag="POPNHCPK_00129"
     CDS             144928..146583
                     /locus_tag="POPNHCPK_00129"
                     /inference="ab initio prediction:Prodigal:002006"
                     /codon_start=1
                     /transl_table=11
                     /product="hypothetical protein"
                     /protein_id="X:POPNHCPK_00129"
                     /translation="MDFSFNLVDNNGTVMRSTFSLIRFFTFSFLWILIDCSSVQKIEN
                     FNSVLQEPTFKSLKEEEAILGGSSDSDYKIRKTGNTIPVFVLSPIQTPEGMDSKLAAF
                     LSDEVRLIWAKVKGKQVRIQEMSWKNPSQLSQELKRLNVDAVIKTDIREVSGKWVVNQ
                     KITDPVKEIVYGSVDGSFQSPKIEDELQANQAYYLKHGSGVLALDAKSSLVPIWEKSL
                     SSGEIDSILKKSIQGYLSFSASSADTEVLFQGEKIGIASFRNYPLPEGLQQIQITRPG
                     QKDISKSLQIRSGQTISIYQEWKEDRTLGGVRILSFPEALQVALDGLKMGETPFYRSN
                     LTPGAMQLELVRETENGPLVYYEGQLVVDADKITEIALPYKTDNLISEPEFWKLSGEK
                     GFQAFSGKTLDFQNVSSLPPGWYGVFSAPFVPENMELEGIIPITSESDSGIVAISFHT
                     SKKTISLEYEKERLSIYSFPSNGNNVGTYKFKKEDKEDGRPFRIITDVKEGTIRLYLG
                     YSKVLEDRLDVSGVWRISILTRGENFSKRSPLRNLKIEYKGYK"
     gene            146580..150173
                     /gene="lapB"
                     /locus_tag="POPNHCPK_00130"
     CDS             146580..150173
                     /gene="lapB"
                     /locus_tag="POPNHCPK_00130"
                     /inference="ab initio prediction:Prodigal:002006"
                     /inference="protein motif:HAMAP:MF_00994"
                     /codon_start=1
                     /transl_table=11
                     /product="Lipopolysaccharide assembly protein B"
                     /protein_id="X:POPNHCPK_00130"
                     /translation="MKGLNSMRNKIISISVFVLICGQFTIHCLSKDFRKSQTQDAILE
                     KDSATREKLKKVSRILNEGNSYFQKGNFEKSLEKANIAINTYPTAPGYYLAGVSEYKL
                     GKNREALTSLKKGTDIDSENEQILLTLGIIYTAEGKNEDAIEVYGKLESLQVKDRYNY
                     SFKKAVILKNLGKFEQSYETLKKIPVKEFAFPAQLNMQLGDAAVQLKKYEEAEVYFEE
                     ARKNDPELLSAKKSASVTRVASALENGNQAMRKKNYKEAASHFQTAIQNDPKNPTPYI
                     FLGNARILSGEYEAALKAFESSLALKSDYQEAISGIAAVYYKTGNYRKSVAVLEKATS
                     QFPNNAVYQNQMGLNMKALGEPAKALVYFTRAKELDPTFVEPVTNLVFLLISENRYKT
                     ARKEAESLKSESEKKQIISFIDVSEQIYEGDRHLRKGDTKIAKTFYEKAKKASEQEPS
                     VYNAFGRLHFISGELKASEENFKKALSIDKQNIPALQGLIRLYSSQKNQTLANQYTKE
                     LENLTGNDPSAAIVLGRTYEDKKEYEKAENVYKNLQKKFPNNEAINFRLAMLYYKISL
                     EENEKNNHDSALNWISKAEKLSKDIPEIAETRKTIQENQKFATVIPTIQKANKLFDTR
                     QYEKAIPLYQEAFQKTGKLTLYIKIAECHLALGSEEKGISMLENPPPGTRNLQTREAI
                     NAFLLRKGEIDKAEIGFKEILTKKPDSYYSHYQMGIIHLQRKKYEASIDAFDRSLLLN
                     KDFVAARIGKGISLYHSGNKKLSKEEFEAATQQDAANELAPYNIGIILFNDNLYNEAI
                     GIFKEIIQKNPEFSDAHYQISYIYYKRGDLEQAEKEIRKALDLERNEGNLFALIRILS
                     EQRNKMANPAIKKEVLDLGRELAEKFPSSPHAAQAERLVIADEDNPVILQSYQSRGKL
                     IGVPVIINNSVILNYGTSVESLDKDRGIRHWRIQTATPYKFLLADKRLVGVSEKKIEV
                     MDLKTGITLRETMLPSGEVKKVNFSGENVLVEIVSGKKSKIYSYSDQLELNGSVAFEG
                     SFWSGIKSGVLFSIAQKDGIQAQVYDSSLKDLNAKKISHKGTGDLRYLGSYETGIFFL
                     SGKKIVSLDNEKSASMDLPNDSASQFVVRSPYLWFHVGKTVYRIESSSLKLNSFNVEA
                     SDIEGILPGKKDDGIVLFKSGKAIRYSIDGKPIWSYSLKDEEGKVYSLVYR"
     gene            complement(150899..151552)
                     /gene="trmB"
                     /locus_tag="POPNHCPK_00131"
     CDS             complement(150899..151552)
                     /gene="trmB"
                     /locus_tag="POPNHCPK_00131"
                     /EC_number="2.1.1.33"
                     /inference="ab initio prediction:Prodigal:002006"
                     /inference="protein motif:HAMAP:MF_01057"
                     /codon_start=1
                     /transl_table=11
                     /product="tRNA (guanine-N(7)-)-methyltransferase"
                     /protein_id="X:POPNHCPK_00131"
                     /translation="MVQDLEQKLWSIASGIPFSSDYFLQASPIRKLKKENLFSKVFET
                     YFLELGSGWGEVAISMALQRPNTGFILMEKKFDRIRHTIREIEKHSLDNVKILCVNFN
                     WFLEEVFEENLFSEILLNFPDPWPKKRHHKKRTVNSKFLESLKILLPEKGKFYFATDY
                     GPYARKVIRLFRDSKAFSPEKVELKSERNEIPVSHFERKKREEGKRIYYIDRVLVQK"
     gene            151602..152540
                     /gene="rbn_1"
                     /locus_tag="POPNHCPK_00132"
     CDS             151602..152540
                     /gene="rbn_1"
                     /locus_tag="POPNHCPK_00132"
                     /EC_number="3.1.26.11"
                     /inference="ab initio prediction:Prodigal:002006"
                     /inference="protein motif:HAMAP:MF_01818"
                     /codon_start=1
                     /transl_table=11
                     /product="Ribonuclease BN"
                     /protein_id="X:POPNHCPK_00132"
                     /translation="MKIKLYGVRGSLPTPLSESEYREKILKILKAAHSEIKRNNKTFS
                     EEEFLNSLDPSLSRTIGGNTTCVFIQAQSGERYIIDCGSGIRQLGNDLLAEGLKPGDT
                     VHILITHTHWDHIQGWMFFKPAYFPGVNIHFYSTIPNLQERFERQQNEEHFPVPLSSM
                     LSNKTFHLLEKNESIKIGSVKVTPFLLRHPGNCTGFRFEEQDKSFLFCTDVEVQEPDL
                     EEFFELKKTFGKTDMLIIDAQYSSEEAEKKVGWGHTSGRVAVRCGEILEVKRLVLTHH
                     EPDHKDEDIFKIFYQESKVSSKMEIVLGRENDSFSL"
     gene            152668..153015
                     /locus_tag="POPNHCPK_00133"
     CDS             152668..153015
                     /locus_tag="POPNHCPK_00133"
                     /inference="ab initio prediction:Prodigal:002006"
                     /codon_start=1
                     /transl_table=11
                     /product="hypothetical protein"
                     /protein_id="X:POPNHCPK_00133"
                     /translation="MRAEIGQKKTTGDIFADKRFYKRFRKNNLVKMVLGKNEILGNLE
                     DMSMIGASISSREEILLGERVKFMSPMLSTAIEADVIRKDLIEEKYKYGLVFHNLSDA
                     AIAEILNKIASAD"
     gene            153131..153799
                     /locus_tag="POPNHCPK_00134"
     CDS             153131..153799
                     /locus_tag="POPNHCPK_00134"
                     /inference="ab initio prediction:Prodigal:002006"
                     /codon_start=1
                     /transl_table=11
                     /product="hypothetical protein"
                     /protein_id="X:POPNHCPK_00134"
                     /translation="MKIGGEHKVQLGIPRDESLYYIGHGQLESAPASTSVLHVISHEL
                     GHVAEFKSEALRDRAEIRSLNMKIHYEFRNGKLVAVAGETEVVTAKKPEETLRKDIET
                     SQQKSLKEKDFPKKEETSKTKSEDREKQILSEIRRIESELKIFETKKDVEEKGFDSIR
                     KTELEEKKRKLEMVLSQEKLKAVLKDTMDTFKELMDKQTRMSLKIFNTNVSDKLGNFL
                     DARI"
     gene            complement(154023..154676)
                     /gene="engB"
                     /locus_tag="POPNHCPK_00135"
     CDS             complement(154023..154676)
                     /gene="engB"
                     /locus_tag="POPNHCPK_00135"
                     /inference="ab initio prediction:Prodigal:002006"
                     /inference="similar to AA sequence:UniProtKB:P38424"
                     /codon_start=1
                     /transl_table=11
                     /product="putative GTP-binding protein EngB"
                     /protein_id="X:POPNHCPK_00135"
                     /db_xref="COG:COG0218"
                     /translation="MNEDPQKKDEPFFKDVEFKASYGKADQIPSQGTPQIAFAGRSNA
                     GKSSLLNAILERKSLAKVSSTPGKTKLLNFFFVNHSIYLVDLPGFGYSANSHKDHEAM
                     MGLLMDYLNLAKDLKCLFLVCDSQRELPEEELELIGTCFERNIKPVLVRTKIDKLNQS
                     DLSKLRKKMKNIHELYPMLETVLVSNKSGKGLPELRKIVYSLIETVKNRLERIEEIS"
     gene            complement(154673..155974)
                     /gene="tilS"
                     /locus_tag="POPNHCPK_00136"
     CDS             complement(154673..155974)
                     /gene="tilS"
                     /locus_tag="POPNHCPK_00136"
                     /EC_number="6.3.4.19"
                     /inference="ab initio prediction:Prodigal:002006"
                     /inference="protein motif:HAMAP:MF_01161"
                     /codon_start=1
                     /transl_table=11
                     /product="tRNA(Ile)-lysidine synthase"
                     /protein_id="X:POPNHCPK_00136"
                     /translation="MRDKISESTQKIFHAVWERIAPFHEMIQSRPAVLSYSGGKDSSI
                     LLHFYFWLWIEKKIPAPCIYHLDHSIRFNLEQEKKIFEYADSTFPFSKIFKKKNIPAL
                     SRRLGKTLEETGRAFRYKDLKKISDQYEGYIVTGHHSSDYLETILLNLIRGGGWNSLR
                     TLGWYEKNRFRPLFAFSQEEIETILQSEFWKIFEDESNNSDEYLRNRIRSYIIPLLLR
                     EGANPDRIYKNFHRIEKPVSKIFSKKNSDHKIPSFLKIDIWVLNDLSQRERKFFIDRY
                     LRSLNLYPTTRNFFRDLTDLLQKENSFSLENKETWFWKSTSSDLYLIPKNSPCLREFR
                     FEPKEMVLKWNGNQKKIPPDLIPDLCPAGAKIRKNGMSIEISEILRQKEIPVPVRKML
                     PILRGERKVDVICLSLWDPKIGDIVADREVEILPDFQEPGV"
     gene            156763..158862
                     /gene="norR"
                     /locus_tag="POPNHCPK_00137"
     CDS             156763..158862
                     /gene="norR"
                     /locus_tag="POPNHCPK_00137"
                     /inference="ab initio prediction:Prodigal:002006"
                     /inference="protein motif:HAMAP:MF_01314"
                     /codon_start=1
                     /transl_table=11
                     /product="Anaerobic nitric oxide reductase transcription
                     regulator NorR"
                     /protein_id="X:POPNHCPK_00137"
                     /translation="MSGYVKPSPLRSIQEVATAMNSTLDPDKLLDLILERCIQICEVG
                     SGSLMLINEKENVLDIVTFRGMNPSVRTKVKLKVGEGITGIVAASGEGMIVSDVTANP
                     HYISIKDDIMSELAVPMIVEDVVIGVISLDSSRKGAFNEEHLEIISTLANQAAQIFKN
                     LQIFRQLEQKNKIQQVLIDISRTVTSTLVLQEIFEDIMDRLEKSLNLERGSIVLFEPE
                     KAILKLEAASGLTAEEMEKGVYLPGEGVTGKVFETGEPIIIESIANDENFINRVGNAA
                     HFKNNPENVSFLAAPIKSDTDVLGVVSVYFVHKKYIDLKTYLDFLQVVASVIYQAIRI
                     QKLIDEEKREISRENVLLKRELKNKYKFGSLIGKSKPMEKLFEMIHLVSDSRASVLIT
                     GESGTGKEMIASAIHYNSSRADKPFIKINCAAIPENLLESELFGHKKGSFTGAVSDKK
                     GKFEMADTGTIFLDEIGEMDLNLQSKLLRVLQEKEIEAVGSVKPKKIDVRVIAATNAD
                     LEKLISEKRFRPDLFYRLNVVNMVTPPLRERSDDIPLLINHFIAKYAEENGKKITGVT
                     REAHKLLMNYSWPGNVRELENVIERAVVLSQLEMLDIQDFSEINGRLLYGDEDFDPET
                     GDSESSVEIANSRFSSSNLDALDGRAIEVVVGEVEARLIKYAMKKFKYTKTRVAKFLG
                     INRNTLDKKIKDLKIDY"
     gene            complement(159120..159245)
                     /locus_tag="POPNHCPK_00138"
     CDS             complement(159120..159245)
                     /locus_tag="POPNHCPK_00138"
                     /inference="ab initio prediction:Prodigal:002006"
                     /codon_start=1
                     /transl_table=11
                     /product="hypothetical protein"
                     /protein_id="X:POPNHCPK_00138"
                     /translation="MSRTPYIQFYLLNLLKNSIVVINKTTLINRFYETDGELIFQ"
     gene            159527..160753
                     /locus_tag="POPNHCPK_00139"
     CDS             159527..160753
                     /locus_tag="POPNHCPK_00139"
                     /inference="ab initio prediction:Prodigal:002006"
                     /codon_start=1
                     /transl_table=11
                     /product="hypothetical protein"
                     /protein_id="X:POPNHCPK_00139"
                     /translation="MIQTIDQKTTLNTQNFYKYLPSLSSFTDIIEPSNYFTVPDDWNL
                     IITDVVNSTDAIRSGHYKDVNIAGCITAMAVSNLMGDMDYPFLFGGDGMTLLLPDSVI
                     PGVRDILFSIRELVKSNFGLKLRAGIVNVGELKKTGKELKLCKLKISDFYNQAILTGN
                     ALDVAESFIKNDDSSNPYIIPLTHKIKIKPDFTGFTCRWQDIPSHRGETVSFIVKMNS
                     PSTSSDQELLKIVLDQVSVLLGNDVEIHPLKEEKIKVDLSGKYPSKEATVHSGSRTGI
                     FYFLRRIKIKIEGLAVNLAIKTQWRFGPKINGKELRELRKSQVIASDFRKYDGTLKMV
                     IACDSDSRESFLKFLDDLYRQGKLFYGYHVSDRALMTCALHEGSIREVHFVDSADGGY
                     ALAAAQLKEQIKASRG"
     gene            complement(160742..161140)
                     /locus_tag="POPNHCPK_00140"
     CDS             complement(160742..161140)
                     /locus_tag="POPNHCPK_00140"
                     /inference="ab initio prediction:Prodigal:002006"
                     /codon_start=1
                     /transl_table=11
                     /product="hypothetical protein"
                     /protein_id="X:POPNHCPK_00140"
                     /translation="MLLVPTYIADSPIGGFGLFAGRDIQKGELIWKYHPKTVWVLTDS
                     ELNLLPHSVQEMFRTYSYQTEGKWFYCSDNSKFMNHSDDPNTKEDFTSDQTNPIGQDS
                     ATRLILKGEELTCNYKLFDDNWKMKLGLTS"
     gene            complement(161202..163022)
                     /locus_tag="POPNHCPK_00141"
     CDS             complement(161202..163022)
                     /locus_tag="POPNHCPK_00141"
                     /EC_number="3.6.3.-"
                     /inference="ab initio prediction:Prodigal:002006"
                     /inference="similar to AA sequence:UniProtKB:Q99T13"
                     /codon_start=1
                     /transl_table=11
                     /product="Putative multidrug export ATP-binding/permease
                     protein"
                     /protein_id="X:POPNHCPK_00141"
                     /db_xref="COG:COG1132"
                     /translation="MKRPLEYNPELIQKSEPLPEKGSSKKWKVPNPKKEKAGSETEGA
                     PSLLIFGLFRFAKKYKGRIFLIIGLLCFEIGFYASIPFSFKYLIDEALINRNQNALYW
                     IGAYLAIGTIAFAILGTLRDYLYNWASARIIQDLRLQMYEHLDQLSLDFFSNNKLGDI
                     LSRFFNDLTALEHALLAFIPWGLGPLLEAVFGTILLFLLDWKLALIALLIWPISFLGP
                     GFLSRKSTEISYTRKLEEAQVLSLVEESISAQNLIRAYDLNDYFFARFKNNCEKLFQV
                     SLRLGLTNSYLERSAGSGILLLQGVLLLVGTIFAYHNTLSIGTLAAFLPPFLNLSYSL
                     LYLSQYLPALNHASGSAKRILELLRTPVFESNPEESSIPELKEAIHFENVHFRYKGRS
                     KNLSDITLTISKGSYTAIVGGSGVGKSTFIKLLLGMVQPNEGRILFDGMDINLLSRSS
                     VRSLVGVVFQETFLFNTTIFENIRIGKPSATLEEVIEAAKRAEIHETILSLPMGYETN
                     AGDRGTKLSGGERQRIAIARAFLRNPQILLLDEATSSLDPVTEARIMKTLSLLREGRT
                     VISVTHRLSTIREADQVFQMRNGKLERFSVPEPEQQAMVL"
     gene            163195..163809
                     /gene="glnD_1"
                     /locus_tag="POPNHCPK_00142"
     CDS             163195..163809
                     /gene="glnD_1"
                     /locus_tag="POPNHCPK_00142"
                     /EC_number="2.7.7.59"
                     /inference="ab initio prediction:Prodigal:002006"
                     /inference="protein motif:HAMAP:MF_00277"
                     /codon_start=1
                     /transl_table=11
                     /product="Bifunctional
                     uridylyltransferase/uridylyl-removing enzyme"
                     /protein_id="X:POPNHCPK_00142"
                     /translation="MIQFHYKENGGFYTVTLKTSETAPGTLHKMVKAMFFMGWEIVSG
                     DIETIEEDGQFYSYDIFSLKSEETDSKIKASKLGVLMSSVFTDDFVLEEIIHHSSEID
                     LRNTFHLSADSRLEFEDVEFATRTKFSLEAPDRKGLLYFVTGVLKENGINIHSAKIRT
                     DQTGNRAQDTFILSDTKGVGFAGTSLEDRVSRNILEISLNSSWK"
     gene            163976..165445
                     /locus_tag="POPNHCPK_00143"
     CDS             163976..165445
                     /locus_tag="POPNHCPK_00143"
                     /inference="ab initio prediction:Prodigal:002006"
                     /codon_start=1
                     /transl_table=11
                     /product="hypothetical protein"
                     /protein_id="X:POPNHCPK_00143"
                     /translation="MDAQKDLQKFDFTEEIIQHFKINSVIPVDFYNRNGQILIHKKEN
                     ADGDDITKLLRFESQGIYFLKSEFEKISGGKQGDGPNNVNGRDVSFAKLVNAELTVDL
                     AKNASNFLSELKKFPLHGNQLRHLNKSIDGILEDFKSTPDMETGLVNIIEVMSSAGVP
                     MDSEILTKRTVISMAMKVRAGKAFTKVDMEQKKLDQMNLMMSSYLADVGYTQMKIPME
                     RDLKAEEFEYIKNHPIISYLMIANLPDLDDNIKTLVLNHHRPHKGEGMNNNYPQPKVL
                     IHKLNVYKEKYKDDPKKTVLVADIQKQIRNILTNNLPMEDIGVISIAGEFASLTTRQA
                     WREAFDPLVAMKLILNNSFFAYNEKTLRDFYDHIGLSLCNNQPFIREGDFVIVVTQDS
                     NQKVFFEVCIIREMYKTQIRPMLERIGTIKPNFSNMGKLRISGFDIASLKLDRRKAVY
                     NLEKNQDPRRIVYVLDSNMDARLYEELTKQTGEIPKESA"
     gene            166657..168153
                     /locus_tag="POPNHCPK_00144"
     CDS             166657..168153
                     /locus_tag="POPNHCPK_00144"
                     /inference="ab initio prediction:Prodigal:002006"
                     /codon_start=1
                     /transl_table=11
                     /product="hypothetical protein"
                     /protein_id="X:POPNHCPK_00144"
                     /translation="MNSNASHHSQSVNRELLEKFEFNSDVIKSFISQSEIPVDFYNKN
                     GQILIHKKSDASEEDVTRLQKFESQGIYFLISEKDKVTKPKDNPDMVHGREVSFTKLV
                     NPNLTVALAKEASELLEELKHFPLTNNHIRLVQKGIDDILADFKGSTDMELGLVNVIE
                     VMRQAGIKADSEMMTKRTVISMAMKLRGLKALSKTDNEIQKTKQLNIMLASFMVDIGK
                     SRMKLPNHTDLRPEEFDYIKNHPIISYLMIGNLSGVNSEVKSAVLNSHRTFRGEGLNN
                     NYPTTNIIIRRLTEYLQKYKDDKTKKILIEDIQKQIHYALNNTYTDEDPGIISISGEF
                     ASLSSDQEWRNSYDALTSMKLILNNSFFSYNEKIVRDFFDFMALSLCENQSVLNPGDY
                     VIVVSTDSQRKIHFETCVIKEIFRHQTRPLLERIGTIRPVIINKGKIKIQGYDPHSFR
                     QDKRKAVFDLNNSMDPRRVIYVIDPELEPSLYEKVDQSFRGTVPRSAA"
     gene            168215..169357
                     /gene="aroC"
                     /locus_tag="POPNHCPK_00145"
     CDS             168215..169357
                     /gene="aroC"
                     /locus_tag="POPNHCPK_00145"
                     /EC_number="4.2.3.5"
                     /inference="ab initio prediction:Prodigal:002006"
                     /inference="similar to AA sequence:UniProtKB:P12008"
                     /codon_start=1
                     /transl_table=11
                     /product="Chorismate synthase"
                     /protein_id="X:POPNHCPK_00145"
                     /db_xref="COG:COG0082"
                     /translation="MPSSWGKIFKVSTFGESHGTSVGVVVEGVPAGIPIRLEEIQKDL
                     NRRRPGQSNLTTPRDETDTVRVVSGVFEGKTIGSPIALIVDNQNTISKDYENLRTTFR
                     PSHADYTYQMKYGFRAHVGGGRSSVRETIGRVAAAAIARMILKDDLGIETIAWVDSIG
                     TVQSNIGDKYPKSREEVDQNEVRCPDVGSADQMRSLILKMKEAGDSVGGTIQCVSYNL
                     PPGLGDPVYDKLDGDLAKAILSIPACKGFEVGSGFSGTLLTGSSHNDEFYVEEGTGRV
                     RTRTNHSGGLQGGISNGEELVIRAAFKPTSTIFKKQNTINLKGEETILEAKGRHDPCV
                     LPRAVPIIEAVVNLVLIDAYLYQRAINPQWFQKWARIPDYYKDLEL"
     gene            170162..171610
                     /locus_tag="POPNHCPK_00146"
     CDS             170162..171610
                     /locus_tag="POPNHCPK_00146"
                     /inference="ab initio prediction:Prodigal:002006"
                     /codon_start=1
                     /transl_table=11
                     /product="hypothetical protein"
                     /protein_id="X:POPNHCPK_00146"
                     /translation="MVKIKIDGIEYEVDEKKNLISAAKDVGVDIPFFCYHPKLSIVGM
                     CRMCLIEIEGVPRLQAACNTKVTEGLSIFTKNDRIKEAREGTMEFLLANHPLDCPVCD
                     KAGECQLQDNAFKEGKGNSRFTLEKRNVPQEEVGSNLIINHNRCIVCYRCVRFEEEIV
                     GESNLGLFERGYHSIIGLAKNEPIQHNFQGALADLCPTGALLNNKTLFKSRVWWYKNG
                     ESICHGCSTGCNVTTNVRDNKMYRYMPRIDEEKDMYFLCDHGRFDIDWLNENRLFAYY
                     QNGNISESTVVLPAIAEKVRQSKRIAILGGAKESNENLKTILQSVESFEKSVIVEARV
                     EEIQYKAPEQKDFLMTTDFRPNTRGAVDSGFISSQEINAICKSIELGEIDLVFVIHEN
                     IKKFLHSIPSNVTLVLLNTNLTQEISEATYGIPIQTFAEQAGSFTNKNGLNQSFQKVM
                     EPPKGLLNSGSVFRRIAELVKTSPKEAEVGNR"
     gene            171597..172124
                     /gene="nqo9"
                     /locus_tag="POPNHCPK_00147"
     CDS             171597..172124
                     /gene="nqo9"
                     /locus_tag="POPNHCPK_00147"
                     /EC_number="7.1.1.-"
                     /inference="ab initio prediction:Prodigal:002006"
                     /inference="similar to AA sequence:UniProtKB:Q56224"
                     /codon_start=1
                     /transl_table=11
                     /product="NADH-quinone oxidoreductase subunit 9"
                     /protein_id="X:POPNHCPK_00147"
                     /db_xref="COG:COG1143"
                     /translation="MGTVNVVRVASRHKLSWYEKFYFYSIGKGLWITLKHFIKAAILR
                     KAVTIEFPEKKRKYSTRFRGMHTMKRDEQGRERCTSCFCCMWICPADAIYIEAAEVTP
                     EIQHLHPEDKYAKKFEIDLLRCIFCGMCEEACPKGAIYLDGPGEMATDNREDLILTKE
                     RMMQLVGGPIIGERQ"
     gene            complement(172540..172788)
                     /locus_tag="POPNHCPK_00148"
     CDS             complement(172540..172788)
                     /locus_tag="POPNHCPK_00148"
                     /inference="ab initio prediction:Prodigal:002006"
                     /codon_start=1
                     /transl_table=11
                     /product="hypothetical protein"
                     /protein_id="X:POPNHCPK_00148"
                     /translation="MNKNEFTSIEVIPGYLGGKPFIKGTGVRVSEILDLLLAGISRKG
                     ILREYPGICNHDIDSAVSFLEAKLEMARQSQYTHEKVS"
     gene            173133..173657
                     /gene="sigM"
                     /locus_tag="POPNHCPK_00149"
     CDS             173133..173657
                     /gene="sigM"
                     /locus_tag="POPNHCPK_00149"
                     /inference="ab initio prediction:Prodigal:002006"
                     /inference="similar to AA sequence:UniProtKB:O07582"
                     /codon_start=1
                     /transl_table=11
                     /product="ECF RNA polymerase sigma factor SigM"
                     /protein_id="X:POPNHCPK_00149"
                     /db_xref="COG:COG1595"
                     /translation="MVQSDSVDFSVLYEDNYRTVYHFLLKICGDPEVAEDLTQEAFLK
                     AFTFFHKFDSKIASFSTWTCSIAKNLYFKHYNKQKKEFGNIRLSDLVGDIEIDPEIPE
                     NLEKVFLEKAIKDTIESLPEPEKSIILYKELKKKTLKETAQVLGISERTVSRRLISAI
                     SLLRTKLEQQGFQF"
     gene            173667..175040
                     /locus_tag="POPNHCPK_00150"
     CDS             173667..175040
                     /locus_tag="POPNHCPK_00150"
                     /inference="ab initio prediction:Prodigal:002006"
                     /codon_start=1
                     /transl_table=11
                     /product="hypothetical protein"
                     /protein_id="X:POPNHCPK_00150"
                     /translation="MKTELDDIERFEDLLGRYLYGELNAEDKRELLQFVLKNERARSM
                     YQSSTRTNSILSRTFSDIKQTPHLKSSIQKKILEFPNTILKSRSLVLGLTAAILFLVV
                     GVSFWFKYQFELDSKLDQVFINSYGDCKIDGVASQPGESLLNRKLVSGNFSICEFQVE
                     GAQSVAVRILPNSEVSVTGDKKYSSLNVVRGSVLVDSIQNESTGEGLLAILSPDVRAF
                     LAGTKVIYSRNVGESYSKLDIDVLDGKVEVETGPLIAFEKTASTLTKEEKEFLKMNFP
                     ILFQSRKVQVNRGQSLSWKGIPESSLNKIRSLEKSIEEAKSQGLKLEEDFVFALNSDV
                     RRLGNENTIGMFSMEEDLNKKIKNILPNQEKELEEKFKSMVRFAPSDLKQVEKLKSLV
                     AKLDNTALIQILKDKNQPDHERVIHFKDGSQVKGFIYQHESFYILLKNDGNLLFPIDA
                     VDSIHFE"
     gene            175315..175661
                     /gene="ssrA"
                     /locus_tag="POPNHCPK_00151"
     tmRNA           175315..175661
                     /gene="ssrA"
                     /locus_tag="POPNHCPK_00151"
                     /product="transfer-messenger RNA, SsrA"
                     /inference="COORDINATES:profile:Aragorn:001002"
     gene            176408..177058
                     /locus_tag="POPNHCPK_00152"
     CDS             176408..177058
                     /locus_tag="POPNHCPK_00152"
                     /inference="ab initio prediction:Prodigal:002006"
                     /codon_start=1
                     /transl_table=11
                     /product="hypothetical protein"
                     /protein_id="X:POPNHCPK_00152"
                     /translation="METKIAIYSDVVCPWCYIGKKRLEDAISIRKKSHPDDKIEIEWR
                     AFQLNPDLAPEGEDRILHMTRKFGSMDRVKMMVQRVADIANSENLPFLLEQEGHQPNT
                     FLLHALIRKAKEYGKDSILSEIFFRKFFAEGKNLSDTNIILESLREAGIQEDDFYSVK
                     ENTILLQEVREEEQKGRELGVSGVPFFVFNEKYAVSGAQESNLFLQVFDRLESEIS"
     gene            178249..179502
                     /gene="avtA"
                     /locus_tag="POPNHCPK_00153"
     CDS             178249..179502
                     /gene="avtA"
                     /locus_tag="POPNHCPK_00153"
                     /EC_number="2.6.1.66"
                     /inference="ab initio prediction:Prodigal:002006"
                     /inference="similar to AA sequence:UniProtKB:P09053"
                     /codon_start=1
                     /transl_table=11
                     /product="Valine--pyruvate aminotransferase"
                     /protein_id="X:POPNHCPK_00153"
                     /db_xref="COG:COG3977"
                     /translation="MQYSIFGQKFLKQTGIGQLMDDLSNPPPGSCLLGGGNPAFIPEL
                     IEIWREIVSKQIESGSIDKILGGYESPSGILELRETIASILSDESGTKISKDQIAITN
                     GSQNAFYFLLNFFSGNFGNDQRKKILFPILPEYIGYTDQTLEPDSFLSFIPEIREIED
                     RYYKYFISLENFDSIPSWKKEAGCICVSRPTNPTGNVITDQELEFLIERANNVGIPLL
                     VDNAYGFPFPNVVFGKNSFIHRSGMIQGFSLSKLGLPGVRTGFVVGDSETITLLHRAN
                     SVINLTSANPGQFIALDLFRSGRWKELCEKIILPFYLKKSIFTQEAILNNWSSQIDYK
                     IHQSEGAFFLWVWVRNLSLSVSDLYPILKEAGVIVVPGKTFFPGTDSNWSHREECFRL
                     SFAREDKEIKEGVLKIGKVLEKFLK"
     gene            179590..181932
                     /locus_tag="POPNHCPK_00154"
     CDS             179590..181932
                     /locus_tag="POPNHCPK_00154"
                     /inference="ab initio prediction:Prodigal:002006"
                     /codon_start=1
                     /transl_table=11
                     /product="hypothetical protein"
                     /protein_id="X:POPNHCPK_00154"
                     /translation="MESTEQEQDISFEELAASKPTEIQSLAPDYIFLNEGAVGLSATA
                     RCILDELRDWHKKTEKHGSKSIHPSYLLTLDKLSDLLNKYRNLSEQAKSPPSIDLALR
                     QLVDYEKKGKNKSAYIYPFLVRNGAKIQARIAIASPQKETKTDVNPYRAACFEFSEEM
                     IDLILQNRAKKPKLPDEDSPGAFLLHKNKAGKNWLFPKLASLEAEFSTLLKKGFQPYS
                     YIPMTDFLRDFLTYANKKNYVMKILPDYHIILDDLQLNPDGSYVNQPEVIAHYRCQVD
                     ALEKFAIPYLKELSERAGYGLFGTRIIEFEQTHIQMVEPGRKQNSEKVKALISLINDY
                     PFDRETDELGKKVSETCRLSIQIISRLMEEKEKLSQRKEESVFKSLKLKILHKISENT
                     LEEQTLYRFSPEQKLKSSGLSDETRYPSLIEELKKEISDQYGMKVIEKPDQTSEIYAV
                     DPGYMAAVLHKLSSLATKNVAYQKELEIAKEINASLSNPKHPGLNAKLKAEHIVKLQQ
                     GIQTMEQLEVEKQRSREFAKKFNLPMGMLGFVASMILFLIASVHFKTTGILFVGIPVS
                     LFLGLMIAFHFRDKEKSDILSGGSSSSSFGSGFKGEYGAMSSSNSYETGEDSEDERYQ
                     SSKGETPKEKKVSLIAKGAERFVFPSRFTKITDKIHDSRSLRKKIFENLDNIRNNVAH
                     LKGEKDDDKVASTIEYALLQNSATIIIPDDLVPQGMPGSIILSHNDLKAPLIRDQIAE
                     FLRNEAQKKQYDKKLVKYYTFLINTIEVEYYKYLPSRKKK"
     gene            182046..182264
                     /locus_tag="POPNHCPK_00155"
     CDS             182046..182264
                     /locus_tag="POPNHCPK_00155"
                     /inference="ab initio prediction:Prodigal:002006"
                     /codon_start=1
                     /transl_table=11
                     /product="hypothetical protein"
                     /protein_id="X:POPNHCPK_00155"
                     /translation="MFPIQLMAEGVTPLPISILSPMQLADKNTEVLCFTSHVFYLYTT
                     SLLNEGRGDFAFFKGPSLVRYYISLQTY"
     gene            182813..182923
                     /locus_tag="POPNHCPK_00156"
     rRNA            182813..182923
                     /locus_tag="POPNHCPK_00156"
                     /product="5S ribosomal RNA"
     gene            183142..183303
                     /gene="rpmH"
                     /locus_tag="POPNHCPK_00157"
     CDS             183142..183303
                     /gene="rpmH"
                     /locus_tag="POPNHCPK_00157"
                     /inference="ab initio prediction:Prodigal:002006"
                     /inference="similar to AA sequence:UniProtKB:Q9RSH2"
                     /codon_start=1
                     /transl_table=11
                     /product="50S ribosomal protein L34"
                     /protein_id="X:POPNHCPK_00157"
                     /db_xref="COG:COG0230"
                     /translation="MKRNYQPSRVKRARTHGFRARMATAGGRKVLSRRRKKGRYKLTV
                     SDEKLGKKY"
     gene            183630..183854
                     /gene="yidD"
                     /locus_tag="POPNHCPK_00158"
     CDS             183630..183854
                     /gene="yidD"
                     /locus_tag="POPNHCPK_00158"
                     /inference="ab initio prediction:Prodigal:002006"
                     /inference="similar to AA sequence:UniProtKB:P0A8C8"
                     /codon_start=1
                     /transl_table=11
                     /product="Putative membrane protein insertion efficiency
                     factor"
                     /protein_id="X:POPNHCPK_00158"
                     /db_xref="COG:COG0759"
                     /translation="MNRFVIQLIQLYKRLLSPLLPPACRFTPTCSEYAAQAFQEYGFF
                     RALQLSIWRILRCNPLSRGFDDPLPPNTKG"
     gene            183864..185747
                     /gene="yidC"
                     /locus_tag="POPNHCPK_00159"
     CDS             183864..185747
                     /gene="yidC"
                     /locus_tag="POPNHCPK_00159"
                     /inference="ab initio prediction:Prodigal:002006"
                     /inference="protein motif:HAMAP:MF_01810"
                     /codon_start=1
                     /transl_table=11
                     /product="Membrane protein insertase YidC"
                     /protein_id="X:POPNHCPK_00159"
                     /translation="MEDRQTRLFLALILSMGIWMGVNYFFFPNTSTKKNTETKQTQSD
                     KTSENTKQQITSGKTKESNSADPVVQKEKIIPFDAKKSFIVTDSYIVEFSSLGGKISK
                     FYMKDFTGPNGELIQVARKNPETVVVDGKSYQAVELSRDKGFDFNFSDSLVEISDSPW
                     NYIQFSLTKDKINHSISFSAVSPDRSYQLKKEFRFYPSENYFKLSISVINLSKEKLSF
                     ASQKNVRYLRTFGSLGPYPKDRPLSDRDTANFFRFYYLGGSFQDTLDGSSSVGFWSSV
                     GNFFTGNSGTDESFSIKTDKESGVDFAGTGSRYFIAVADPLDHKPHGIVLDNRPKNES
                     GAVLVYNNILLNPGENYNLDFASYIGIRESEGMAFKNPELDPSQSKNSPFVGLSSDLN
                     KSFNQGITTPFRNGIIWILKQIYRFTIPNYGWSIIIFAILFKLVFYPLNQKQADSMKK
                     MQELSPQLKTINEKFANDPKMRQQKTMELYKKNNVNPVGGCLPMVIQIPIFIALYTAF
                     SDTIDLWNSPFLWVKDLSEPDVIWTSPAIPYFTQTGIGLNLLALLMVGTQVFQTRMTS
                     VSMDPNQKMLMYVMPVMMLYIFWNMPSGVTLYWTFQNVLSIGQQWITNHLKKTEEKKK
                     AKV"
     gene            185779..186489
                     /locus_tag="POPNHCPK_00160"
     CDS             185779..186489
                     /locus_tag="POPNHCPK_00160"
                     /inference="ab initio prediction:Prodigal:002006"
                     /codon_start=1
                     /transl_table=11
                     /product="hypothetical protein"
                     /protein_id="X:POPNHCPK_00160"
                     /translation="MENYIFEAEAKSKSEAEEYTLKTLRLNSDEVRFETVDSGKGGFF
                     GISQKKPAIVRAYVISRDLPAEKIIHGVVLTVLKKMGIEAEVVGMGDVDGKIYVEVAS
                     KESGLVIGKRGSTLDAIQFILNLMVDSKIRHGRKIVLDIESYRDKRELSLVRLGKSVA
                     ATVAKTGKSKLLEPMNPFERRIIHMALQENEKVFTRSEGNGTYKKVRIIPMKDKHKYK
                     DVVEKGPNNDLLEEVNFE"
     gene            186482..187852
                     /gene="mnmE"
                     /locus_tag="POPNHCPK_00161"
     CDS             186482..187852
                     /gene="mnmE"
                     /locus_tag="POPNHCPK_00161"
                     /EC_number="3.6.5.-"
                     /inference="ab initio prediction:Prodigal:002006"
                     /inference="similar to AA sequence:UniProtKB:Q9WYA4"
                     /codon_start=1
                     /transl_table=11
                     /product="tRNA modification GTPase MnmE"
                     /protein_id="X:POPNHCPK_00161"
                     /db_xref="COG:COG0486"
                     /translation="MNDTIAAVSTSSGAGAIGIIRMSGPEALTISSSFLFSKNKFLSP
                     SEILPRTAIQCVFQIGDRKIDQILFFYFKSPNSYTGEDLCEFHFHGNPILLREALDAI
                     FRAGARPAKQGEFSRRAFLNEKLDLTEVEAIGRLISARSRFELELAQKNVFGEVTRFT
                     SNLRSQLISLKAECEAEIDFSTEDLTYESLEERKTRIENVKSLCQTLISKSSSAEKLI
                     QQFRIVLYGEPNTGKSSLMNVLLGKERSIISEIPGTTRDYISEEILLEGIPVRLVDTA
                     GVRETTDHIEKLGIEKSEKEFQSADIRLFLVDVSKKENWKEFINKSRERLEGSILIAN
                     KIDILNSSWDRNLFSDVKDLIVLEISCKTKEGISNLLDAIKERTGKLGHSEDYVLLEE
                     RQRYHFETIVRCLDKTLHLLKEGAPAEIYIQEINYALAEIGEVNGKVDTEEVLGRIFS
                     KFCVGK"
     gene            187849..189162
                     /gene="maeB"
                     /locus_tag="POPNHCPK_00162"
     CDS             187849..189162
                     /gene="maeB"
                     /locus_tag="POPNHCPK_00162"
                     /EC_number="1.1.1.40"
                     /inference="ab initio prediction:Prodigal:002006"
                     /inference="similar to AA sequence:UniProtKB:P76558"
                     /codon_start=1
                     /transl_table=11
                     /product="NADP-dependent malic enzyme"
                     /protein_id="X:POPNHCPK_00162"
                     /db_xref="COG:COG0280"
                     /translation="MKFYRRKVEFEKHGKNRMREKSLQYHALHPKGKIEVVPTKPTED
                     SYDLSLAYSPGVAYPCLEIKDSPELVYEYTNKGNLVGIITNGTAILGLGDIGALAGKP
                     VMEGKAVLFKKFAGIDVFDIEINTKDPDEFIRAVKLLEPTFGGINLEDIKAPESFYIE
                     EQLIEKMNIPVFHDDQHGTAIITVAGLLNSFKLTGKNPEDVKVVICGAGAAGIAIAEL
                     IQHIGIKKEQIFLVDTKGVIHHNRNDLNDSKKKYIQKTDSTTLRDVMKGSDIFIGVSV
                     ENMVDEDMVRSMSKNPVIFALANPDPEIPYRVAKAVRSDLIMGTGRSDNPNQVNNVLG
                     FPFIFRGALDVRARHITLEMKLAAARSLAELARLEVPEVVSKAYGGEKFTFGPEYLIP
                     KPFDKRVLFHVAPAVAEAAVASGSARIPYLGREKYLGFLEGIIKS"
     gene            189862..191940
                     /locus_tag="POPNHCPK_00163"
     CDS             189862..191940
                     /locus_tag="POPNHCPK_00163"
                     /inference="ab initio prediction:Prodigal:002006"
                     /codon_start=1
                     /transl_table=11
                     /product="hypothetical protein"
                     /protein_id="X:POPNHCPK_00163"
                     /translation="MSKSENQVPTPETFVLSSEDTQDMIGDQELKVLMLQYNPGAFKD
                     IDLIEKGVENYFLFNQSPFALTKIEQLQHLKLNDLKFLEERRGIQSYQFLLFQKEIRE
                     LQIANVIIRPASLKADQIVKVKRGCVLQSVAAILEMLYARDQFILNISKNSDVEDWVH
                     QNYINVDDKGIQINLSDSKFLEKSMQNLESLSLESLLDRLKVRGDLFSNIFQILNQKP
                     GEILNQLSLIKVEPEVLPVLEKRGSRSPLLQLHPRFHLFQPSFEELLSFRHTSKEKNE
                     QNKSTELEIIFELFNVIARKILLQILPGEESSWIELTGHSQAERYLQELKKHPAFTSG
                     KSWAGGGDFIRSYEVLLQTVRTLEHLKKESLINLITGENLVRFKESKEPIHFDLSNFE
                     VDDASIKSVGMSRTELFREVLERIRSREDFLKKERKGSGGETIGLMILAKSMILRAFI
                     EVRQKRTSIHNLIRQNGFPRGIYEFLKEVSDVKDGQVAVDEQIRLSKAIAEWEEDTEK
                     ERIRSERASKSILERIIEFILSLFGIKVAPKERDTTNKGQVKKDFKNIESDHSSQEPS
                     KPKKKKSLGVIVGPKEKELMIPSRVQKAIDYVDRKNNGLIWLDEVVVAISSPEFGKDK
                     VADLIYYDQKRRYMEIRAMNQVRHVFIRKELESDSAWIQTTLDYLDNVSAKKPEFSAL
                     ADTLRRFQNE"
     gene            192027..193421
                     /gene="fumC"
                     /locus_tag="POPNHCPK_00164"
     CDS             192027..193421
                     /gene="fumC"
                     /locus_tag="POPNHCPK_00164"
                     /EC_number="4.2.1.2"
                     /inference="ab initio prediction:Prodigal:002006"
                     /inference="similar to AA sequence:UniProtKB:P05042"
                     /codon_start=1
                     /transl_table=11
                     /product="Fumarate hydratase class II"
                     /protein_id="X:POPNHCPK_00164"
                     /db_xref="COG:COG0114"
                     /translation="MKTRIETDSMGEIAVDDSKYWGAQTERSLHHFHIGNDRFPREMI
                     RALGILKKSAAVVNAELGLLSEDKKKLIVQAADEVISGKLDEHFPLSVWQTGSGTQTN
                     MNSNEVISNRAIEIAGGVKGSKKPIHPNDDVNKAQSSNDTFPTAMHIAAAEQLNQKLI
                     PALIQLKETFKKKTDEFQNIIKIGRTHLQDATPLTLGQEFSGYVQQLEYNIARVKAVL
                     PSVYRLALGGTAVGTGLNTHPQFAVKAAAQIAKETGLPFVSAENKFEALAAHDSLVET
                     SGVLKTIAASLMKIANDIRWLSSGPRCGIGEISIPENEPGSSIMPGKVNPTQSEQMTM
                     VATQVIANDVAVNIGGASGNFELNVFKPLIIHNVLNSIRLLSDSCVSFEEHCARGIIP
                     NKEKLNEHLNNSLMLVTALNPHIGYDNAAKIAKNAHKKGTTLKESGIELGLLTSEQFD
                     QWVLPEKMIHPSVD"
     gene            complement(193785..193946)
                     /locus_tag="POPNHCPK_00165"
     CDS             complement(193785..193946)
                     /locus_tag="POPNHCPK_00165"
                     /inference="ab initio prediction:Prodigal:002006"
                     /codon_start=1
                     /transl_table=11
                     /product="hypothetical protein"
                     /protein_id="X:POPNHCPK_00165"
                     /translation="MGNCTLKIFDIVVLVLGYTLFWTFLIWTLMGIVAVLFWYSLFLP
                     KKKKFFQRK"
     gene            complement(193928..194368)
                     /locus_tag="POPNHCPK_00166"
     CDS             complement(193928..194368)
                     /locus_tag="POPNHCPK_00166"
                     /inference="ab initio prediction:Prodigal:002006"
                     /codon_start=1
                     /transl_table=11
                     /product="hypothetical protein"
                     /protein_id="X:POPNHCPK_00166"
                     /translation="MNHIVYKNLKNYKYQLVKSYNFQTEIKTDLSLKIGKSEVKVFVN
                     LDPEGLLKIEAGYAWDGPSGPTIDTKTFIRGSLIHDALYQLMREEKLDRIKYRKNADQ
                     LLKKICLEDGMNSFRASYVYQFVRWFGESAARPKDESKEWEIAP"
     gene            complement(194391..194588)
                     /locus_tag="POPNHCPK_00167"
     CDS             complement(194391..194588)
                     /locus_tag="POPNHCPK_00167"
                     /inference="ab initio prediction:Prodigal:002006"
                     /codon_start=1
                     /transl_table=11
                     /product="hypothetical protein"
                     /protein_id="X:POPNHCPK_00167"
                     /translation="MLSTFKAQLKIQFEDLEFNDFSDAVQEEFGIVNVTTMTLYTKKR
                     LGVKQSTIEKIKETQQNHLAY"
     gene            complement(194648..195244)
                     /locus_tag="POPNHCPK_00168"
     CDS             complement(194648..195244)
                     /locus_tag="POPNHCPK_00168"
                     /inference="ab initio prediction:Prodigal:002006"
                     /codon_start=1
                     /transl_table=11
                     /product="hypothetical protein"
                     /protein_id="X:POPNHCPK_00168"
                     /translation="MLKSKDSPNKTIRMELPNNRYKERPDIALAVQQIGEIKREKDRI
                     KSKTDDQIAKLLLDLQNEMDPLDLKIQHLVSGIKFYVDHHLEELFPNPEYKTCKLATG
                     TLKLRKVPPSVKTRGTAKFYEKVLTDNNLLEKFNNLVSKLSGVYLRIKLELNKEQILA
                     EPIKAIQKLGIQLNEDKERLYISPNETELEIEAVENVA"
     gene            complement(195253..195402)
                     /locus_tag="POPNHCPK_00169"
     CDS             complement(195253..195402)
                     /locus_tag="POPNHCPK_00169"
                     /inference="ab initio prediction:Prodigal:002006"
                     /codon_start=1
                     /transl_table=11
                     /product="hypothetical protein"
                     /protein_id="X:POPNHCPK_00169"
                     /translation="MIKQKSIKSKIQKNKKKPSVKKIPSVAVLSSSTNAIAVDMTPQK
                     AKPSN"
     gene            complement(195439..195906)
                     /locus_tag="POPNHCPK_00170"
     CDS             complement(195439..195906)
                     /locus_tag="POPNHCPK_00170"
                     /inference="ab initio prediction:Prodigal:002006"
                     /codon_start=1
                     /transl_table=11
                     /product="hypothetical protein"
                     /protein_id="X:POPNHCPK_00170"
                     /translation="MIDLEKIKRYIVNGEVVHKGEFWRRGRKLSQRLEQIVIESKLNL
                     RDIAFKYSAKIEEGTQSGPLYREHLADIIKGIRNTKRYVKAIEESWGLPIETIRSIYR
                     EDKEAEKRMEKLDSNSIQEFAIWYKNILNSKKENYNIIKIANIEDQNVSEIAI"
     gene            complement(195913..196092)
                     /locus_tag="POPNHCPK_00171"
     CDS             complement(195913..196092)
                     /locus_tag="POPNHCPK_00171"
                     /inference="ab initio prediction:Prodigal:002006"
                     /codon_start=1
                     /transl_table=11
                     /product="hypothetical protein"
                     /protein_id="X:POPNHCPK_00171"
                     /translation="MTVNLCVQCNQNESMRQTDLCEECLIQNFKPLISLSDKIRSFHA
                     NNEKSALHEEPKGAA"
     gene            complement(196123..196428)
                     /locus_tag="POPNHCPK_00172"
     CDS             complement(196123..196428)
                     /locus_tag="POPNHCPK_00172"
                     /inference="ab initio prediction:Prodigal:002006"
                     /codon_start=1
                     /transl_table=11
                     /product="hypothetical protein"
                     /protein_id="X:POPNHCPK_00172"
                     /translation="MKQEVLTTIAEKNPILSRDNLDPIVLSDIEEKMIVQIAEYVREQ
                     FTTFDWRWDDHSEMHDKTVTSLFLVKNYILQICGKNQSKTQEFIRILEYILEEEFDE"
     gene            complement(196428..196667)
                     /locus_tag="POPNHCPK_00173"
     CDS             complement(196428..196667)
                     /locus_tag="POPNHCPK_00173"
                     /inference="ab initio prediction:Prodigal:002006"
                     /codon_start=1
                     /transl_table=11
                     /product="hypothetical protein"
                     /protein_id="X:POPNHCPK_00173"
                     /translation="MIIINGDECKDFICITLKMKTLAKFAREAEVNYDYLSKSLNGQH
                     SYTEIREAFKKWNVPYRMGRRSTQLHNKRKNRRAA"
     gene            196835..197233
                     /locus_tag="POPNHCPK_00174"
     CDS             196835..197233
                     /locus_tag="POPNHCPK_00174"
                     /inference="ab initio prediction:Prodigal:002006"
                     /codon_start=1
                     /transl_table=11
                     /product="hypothetical protein"
                     /protein_id="X:POPNHCPK_00174"
                     /translation="MYKSDKKFPDRLKKLIEILGLSQAEFARSIDLKPAFISDLINQR
                     AKSFSQESLLKLRVAHNVNPLWLISGEGQMLITELEMKTDLETDHYRLLLRKIKTRPQ
                     IEVLLESLMEVSDSELEALRVVIEKFRKKK"
     gene            198009..198311
                     /locus_tag="POPNHCPK_00175"
     CDS             198009..198311
                     /locus_tag="POPNHCPK_00175"
                     /inference="ab initio prediction:Prodigal:002006"
                     /codon_start=1
                     /transl_table=11
                     /product="hypothetical protein"
                     /protein_id="X:POPNHCPK_00175"
                     /translation="MSIINGNTKKGSLLKSSQSLGSEKEKPILETTELLPIKDKTQIL
                     KTKEAARYLNLSVRTFNQYVIDHEIPFIQWSPRVRRFIVGDLDKVVLARRTKKQIY"
     gene            198501..198734
                     /locus_tag="POPNHCPK_00176"
     CDS             198501..198734
                     /locus_tag="POPNHCPK_00176"
                     /inference="ab initio prediction:Prodigal:002006"
                     /codon_start=1
                     /transl_table=11
                     /product="hypothetical protein"
                     /protein_id="X:POPNHCPK_00176"
                     /translation="MESSKISQIKLGIKDFLVILGFVISGVIQYNTMYKEHEIRIVKI
                     ETEMASIAEDLAEIKADVKDLIKLTSAKGRRIE"
     gene            198731..199057
                     /locus_tag="POPNHCPK_00177"
     CDS             198731..199057
                     /locus_tag="POPNHCPK_00177"
                     /inference="ab initio prediction:Prodigal:002006"
                     /codon_start=1
                     /transl_table=11
                     /product="hypothetical protein"
                     /protein_id="X:POPNHCPK_00177"
                     /translation="MKFLLKDDRTGKSSDTTLRTWIVFFLVVSYLIVLSILSVFSPDS
                     LRPLQMDIIQWLIVFYGAVGSLYLGKRINENLNSKKRILGEFLDRFQDSKRSDATVQD
                     VESRQL"
     gene            199111..199680
                     /locus_tag="POPNHCPK_00178"
     CDS             199111..199680
                     /locus_tag="POPNHCPK_00178"
                     /inference="ab initio prediction:Prodigal:002006"
                     /codon_start=1
                     /transl_table=11
                     /product="hypothetical protein"
                     /protein_id="X:POPNHCPK_00178"
                     /translation="MISYISHPIAPWNPQRKDPITPRLFLKDYQQCMGNIFQDFIIYI
                     GLIYRIPDFIHLTTYNYYALFEDWAIKNKKNVYDSGDHSEYFNILMNLNNIPFKIVKK
                     KGDKEELCSYFENGNFPCGLGTYLTKKGHIIRGIGIVINDEGKKFLKVSDPYGVGPSY
                     LDPYGYMIQYELDVLFDLGVPTALYLENF"
     gene            200794..201408
                     /locus_tag="POPNHCPK_00179"
     CDS             200794..201408
                     /locus_tag="POPNHCPK_00179"
                     /inference="ab initio prediction:Prodigal:002006"
                     /codon_start=1
                     /transl_table=11
                     /product="hypothetical protein"
                     /protein_id="X:POPNHCPK_00179"
                     /translation="MRISHLDYLKSLILSIKTLPESPSADPISLFSENKIFQSAPNAS
                     DYPNLFPFCIIFQSPLVSVPDGRRFQRLDSEFVNGIKNIRFLKRHYIQEFKYTIDFWM
                     QDSLKDIPSSGHLNSGALGIFDQILIFLSNQRKFITLRGVTVEVKPGSFSIIANPSEN
                     LGFYKLTTEIFFNDGLFETESVPTLAQGTFQIEEPTEIGTSGEQ"
     gene            201405..201641
                     /locus_tag="POPNHCPK_00180"
     CDS             201405..201641
                     /locus_tag="POPNHCPK_00180"
                     /inference="ab initio prediction:Prodigal:002006"
                     /codon_start=1
                     /transl_table=11
                     /product="hypothetical protein"
                     /protein_id="X:POPNHCPK_00180"
                     /translation="MKVVEFIKKYEITPVLAAGFLDHLRRVPEEDVKEEILRNVYQEF
                     SGINLDKIKNSTWEQVAVHIEEKIFTKANVSEPN"
     gene            201718..203205
                     /locus_tag="POPNHCPK_00181"
     CDS             201718..203205
                     /locus_tag="POPNHCPK_00181"
                     /inference="ab initio prediction:Prodigal:002006"
                     /codon_start=1
                     /transl_table=11
                     /product="hypothetical protein"
                     /protein_id="X:POPNHCPK_00181"
                     /translation="MSTGNVTTYHQDGGINFNDVKPDHVGSKVGTAETGDANRVYVIN
                     NTPQAKDVFGRGELVDALEQFFEEFDESKGQKPVPVLCVRPFNDLAGSVGTPTKVGGG
                     EAALPTTSGIPTGSRVVVLKITKAGACGIAEYRKSVDAGANFSTPLIIPSSGSAISLD
                     VGVSTTFTNASTPANTFQLGDTFTFIITGPSASNASRLAAIEVLKREYGSYWIHVLGP
                     ASRAFAMSCNVILEEMETEHHLPSFMILEARSKNESETIPQYFQYIQDEFEPFVSPKG
                     RVMIAVGEARYIKGGVNASGGYSAVKSAGDSIGAWRNFATMATAKIAATPVNVSIGYV
                     KDMRSLTFSEIRYWDEGYRNYMDLLHDMGLMVLKQYDDYDGIFIARDKIKAGSDSDFK
                     ELPERRRADKMHRILYRESLQFLNMDTEVDSGSGGLDYLKAYIDSKISAEMESPGRKE
                     ISGHEIVLDPNKTFNTDRILKAKCKMYVSNRTKAIEWETSFATPK"
     gene            203215..203649
                     /locus_tag="POPNHCPK_00182"
     CDS             203215..203649
                     /locus_tag="POPNHCPK_00182"
                     /inference="ab initio prediction:Prodigal:002006"
                     /codon_start=1
                     /transl_table=11
                     /product="hypothetical protein"
                     /protein_id="X:POPNHCPK_00182"
                     /translation="MALEVVKENYSFTNLELKLFGYDMVSFSGFKFDHAVEIELTYGK
                     SGEIVGYTTKNYKRSISAEIYFEELDRLTLLAAPYGGLIEKLPPAPLTAVLKAEGRPD
                     FKYLAPAAKITKYVADFKSGNSGAVAVPLEIALLSIPIISFA"
     gene            203695..204105
                     /locus_tag="POPNHCPK_00183"
     CDS             203695..204105
                     /locus_tag="POPNHCPK_00183"
                     /inference="ab initio prediction:Prodigal:002006"
                     /codon_start=1
                     /transl_table=11
                     /product="hypothetical protein"
                     /protein_id="X:POPNHCPK_00183"
                     /translation="MNPLISSIPALKEAFEKLPQPYQNIDDDFIARNKDVIDMIKSHF
                     ADKGGLHVLDAGEGRKIICRVPNKTQVDETLEKARKEKQTDVAQRLTGQCCLYPSFEV
                     VNGWAQDSPGIFIPISNKLIELTATTQEVTAKKL"
     gene            204159..204314
                     /locus_tag="POPNHCPK_00184"
     CDS             204159..204314
                     /locus_tag="POPNHCPK_00184"
                     /inference="ab initio prediction:Prodigal:002006"
                     /codon_start=1
                     /transl_table=11
                     /product="hypothetical protein"
                     /protein_id="X:POPNHCPK_00184"
                     /translation="MYYFPGRKIEYPKDGDERENYEAQLVAELEFVQQIEINTLTRAI
                     VKAFNGD"
     gene            204334..206490
                     /locus_tag="POPNHCPK_00185"
     CDS             204334..206490
                     /locus_tag="POPNHCPK_00185"
                     /inference="ab initio prediction:Prodigal:002006"
                     /codon_start=1
                     /transl_table=11
                     /product="hypothetical protein"
                     /protein_id="X:POPNHCPK_00185"
                     /translation="MADTNTNELKIVFTIADLASSKINEINGKWDNMKQLIGENKKYS
                     EQFKQSIQEVDSSFMNMKKGFAILDLGLSLAKTCKELYDARTESSKLEKNLKILGLSA
                     KEVGDVSKSAFKLSDETGISVETILSSVNKIKSSFKNLNTADLNALVGTVANAVLATD
                     GNFSDLTERLISSGKQIKNFNGDVKKLDFCNIADFQLSSEKMNMFSFQLNRVSEVWKN
                     FKILLGEGIENSGLVKFGIIESVLKNIFRTLANGIGKVNAFLGESPKLAEFAGTFLML
                     GGGVLIAAGSLMVLKSAALGLFAALKVAAMSNPIGLAVVGIVTALALIITYWDDIKTT
                     AVETWNWIVNTWSNLSGFGKLLVVWLMPIVGIPLMIYENWNKIKDIFLLVGTGITKGF
                     SNIYPYIQPIINAPSWIVSAWNSLTNFFGKIVNSIFRIFANLPSGIQEILVLAMVNPI
                     FGLYSLIWQALSNVIGNIRNRMKDSGKSLFTAFSEGILDSVADLKSTIYNVMQVIDRY
                     LPHSNALEGPLSRLTHSGSAFVDTFILGMKQKNNTLVGFLGEMSNGFKSGLNLIQQSG
                     TKTVTTFSEGISSGKSVVYNKVMDVLEKTRRLFPNSDAKEGPFSTLTKSGKATFAEFS
                     AGLESEIPKINPILQRFNQVLTSDSKGIIKRTLESKESSESISGKSNIASNTNIGSVI
                     GQLVIGNKITDKKKISEMITDAIFQELDRFEEMELI"
     gene            206487..207032
                     /locus_tag="POPNHCPK_00186"
     CDS             206487..207032
                     /locus_tag="POPNHCPK_00186"
                     /inference="ab initio prediction:Prodigal:002006"
                     /codon_start=1
                     /transl_table=11
                     /product="hypothetical protein"
                     /protein_id="X:POPNHCPK_00186"
                     /translation="MIGGITPPALPAGYLPLEAITGDIDRLKVSWSGNRYEFPSGTKI
                     KAHREKEIVMTPIPGGKNGTVKELTGYKDWTITVEFTLLASIYGAGSFSAPSNPLIKT
                     MRQKMRELRDLWEQEETLWLSHAMLRALGITNVVCQKFELLNAPIQYEQGIIITFLSD
                     DEYDLDLASIEAKNGVVESSL"
     gene            207029..207400
                     /locus_tag="POPNHCPK_00187"
     CDS             207029..207400
                     /locus_tag="POPNHCPK_00187"
                     /inference="ab initio prediction:Prodigal:002006"
                     /codon_start=1
                     /transl_table=11
                     /product="hypothetical protein"
                     /protein_id="X:POPNHCPK_00187"
                     /translation="MSQFYVLKNNDTLQRLSARYYGKWEIWRLILDNNPQIEDWNNLR
                     AGVLIEIPEPLAEDRLHTIADGETYESISFLYYGTEHFSGKIRENNSNIQPYENIGST
                     LFVEALVSKAELQNAKRRMNL"
     gene            207400..208431
                     /locus_tag="POPNHCPK_00188"
     CDS             207400..208431
                     /locus_tag="POPNHCPK_00188"
                     /inference="ab initio prediction:Prodigal:002006"
                     /codon_start=1
                     /transl_table=11
                     /product="hypothetical protein"
                     /protein_id="X:POPNHCPK_00188"
                     /translation="MFVLNQELEISNIKFPAITEAILESSREIPTDILTIKLPKYKNL
                     KKDSIVKFSKVTWKAGYFQYGLLNEFNGYILEISPKVPLELKCVDPFFFCQRKMMTQD
                     YHQKPLMVFLNDCIHPQIKSDISIIVRDSDIKQTVDIRCAKKSARYALYELKKTHGVD
                     VFFHDWKLVVQKAYKHTDLSFSSKKNKTQNSNESQETFPIFCFGKNIIQDELTPLESK
                     PFKIIVRGENPKTGQTYRGAYGTGETCYYEIDGLDSQGAEKRAKEIFNEKCGSGFKGK
                     FVSFGFPSITHSQIIEVQDPDDLSRSAKAFVDKVIKKFNKDGYRQEIFPGFYYEPPKT
                     GSSKSNGKK"
     gene            208443..209015
                     /locus_tag="POPNHCPK_00189"
     CDS             208443..209015
                     /locus_tag="POPNHCPK_00189"
                     /inference="ab initio prediction:Prodigal:002006"
                     /codon_start=1
                     /transl_table=11
                     /product="hypothetical protein"
                     /protein_id="X:POPNHCPK_00189"
                     /translation="MADKTIIQAIVQAWKIGFPIFFPKLGIVDSVDSEKKLLIVKVAE
                     DFIHDVIWTEPVVPMQGSKCLLIARDNIEKRYTAFGFEKVDSIKTKIADKVEIEVNES
                     KTFLNYNNIIKLTINDEGFLLDLGGKPFKIRGNIEQDGDFKTTGKIEAEKEVTAFAQS
                     SNSVSLSTHLTDYVDTPVGPSVSNKPKAGT"
     gene            209015..209377
                     /locus_tag="POPNHCPK_00190"
     CDS             209015..209377
                     /locus_tag="POPNHCPK_00190"
                     /inference="ab initio prediction:Prodigal:002006"
                     /codon_start=1
                     /transl_table=11
                     /product="hypothetical protein"
                     /protein_id="X:POPNHCPK_00190"
                     /translation="MIDFANDSVQFGDLTLDPSDNDLLSDSNSVRIVLSEIREMFEMT
                     VADDIDYPEIYSRQRIAQNSTEYDELSERIQDAERILKFHPVINPQSINIILDEERRL
                     VVDFRLKTGESVKGILMN"
     gene            209647..210777
                     /locus_tag="POPNHCPK_00191"
     CDS             209647..210777
                     /locus_tag="POPNHCPK_00191"
                     /inference="ab initio prediction:Prodigal:002006"
                     /codon_start=1
                     /transl_table=11
                     /product="hypothetical protein"
                     /protein_id="X:POPNHCPK_00191"
                     /translation="MNLNITKEQVLNEHLQSVKASGVFKNHTFSPTSKTFSILRAVSN
                     AIFLFIDDNLVSIQKAIHPHTAEDDALHEHLIRRGMQWKPSLPAIIKVRIGSSVPSII
                     NREIPQSLIVTTSGNEDQRVKFFLQESLILPAGTAADAQGKYTVEALAQCTVDGPIGN
                     VVSRSINLIENPPDGIDYVSNIEINPIQQGQYRETRTSVRARLRNAEGVSSKWTPTWY
                     VGEAETFAFVKRAIFKSSKNLKMDGEVKILVQGTVASLTDSQLTQIINYFNSEENDPG
                     GVAHVLVENISETIINKTVTVKFSSSDTIPSQVVLDQIKDEYFLSLEEGQDFVDAQLK
                     ALYQALLNCIDVEFNPLGNIDVPAGSLANAGPAFQVIGVVYV"
     gene            210770..211435
                     /locus_tag="POPNHCPK_00192"
     CDS             210770..211435
                     /locus_tag="POPNHCPK_00192"
                     /inference="ab initio prediction:Prodigal:002006"
                     /codon_start=1
                     /transl_table=11
                     /product="hypothetical protein"
                     /protein_id="X:POPNHCPK_00192"
                     /translation="MSDKFTFNFDSTVWKNQRSLIRKLGVDSLWYKVLKSILSILNER
                     AVRLSWLYRQMWLETSDGFGLILWGTRYKIEKLPGETDDLYRNRLLLAKLFKMSIASV
                     SSKRQVIQFSTGLDPEEIRYSKIYKSEEAKNCFTMGGILDQRMMSRKYVLFRYRFFFP
                     KLSDSFNRSALVQSIENVNIGGNVCELWENQGEFDPFVMGGNLTGQFHSRRAEKIREY
                     SVY"
     gene            211507..212229
                     /locus_tag="POPNHCPK_00193"
     CDS             211507..212229
                     /locus_tag="POPNHCPK_00193"
                     /inference="ab initio prediction:Prodigal:002006"
                     /codon_start=1
                     /transl_table=11
                     /product="hypothetical protein"
                     /protein_id="X:POPNHCPK_00193"
                     /translation="MEKIYVYSSESLEEYPYSNLSSIELEVELFNRDKSEEKKKKIHQ
                     GIAFPPEGFKFECGALKELSLSEKADRGLTSVPENMKIEEETLVPKTELELLQCGFLT
                     ISAYKEKKIQKIKTKFDEAMDQILSKYPKTEPLSWPILAPQAKRWIYASAEEKESLKS
                     EFISLISESKSQNDEDITELASSILIKSNAYESFSGVCKKLKREMILQIENNTKTNVN
                     VLYNELEAIVIDFPSFEGDNHG"
     gene            212222..213733
                     /locus_tag="POPNHCPK_00194"
     CDS             212222..213733
                     /locus_tag="POPNHCPK_00194"
                     /inference="ab initio prediction:Prodigal:002006"
                     /codon_start=1
                     /transl_table=11
                     /product="hypothetical protein"
                     /protein_id="X:POPNHCPK_00194"
                     /translation="MDKLSGIEFPGVGKRVFPEDWKKEQESKSQEIINRDLDLLGFGI
                     QNGGTIVIGSGPNRVDLIDTLIAYDEEGKRIQVTPIAGIPVPNNVTCTLVVRHKFLET
                     QYDSPSNLPSDGTNLWRDNSFEILTRQGLLVTGDVPLRLISSNAYGVITLGTDLRTWR
                     GIFTNNIKDGQITEEKQASSVKTGLITDLHAELIGAINPDVNHPLKLVQGINQAYLYS
                     KNFIDVTFKQERKFLGEMFWMDDLKSPSIDFPAFCLASPDQLISVSGTGGMPDLVSYW
                     LNKPLRYDPLGNNITDFDTISYTISSNVLTVTFPTTTACQKIIDALGEDYQVQGSFTN
                     WMTGTILQTIGGIPANSTLAITAFSSASRTISFSCSATNSSGSLSGVKIRFYKHRLPD
                     ITPGTTITNQVRHFTVQGRGFVSVMDSDSDWIGGLRRRDRLHDHAHDLPQTVPNNTTT
                     SSTPGGGPYWIGTTRIYTTGGAVANNNGSPRTGKTTDARGISGFPYIFVRRVL"
     gene            214290..214478
                     /locus_tag="POPNHCPK_00195"
     CDS             214290..214478
                     /locus_tag="POPNHCPK_00195"
                     /inference="ab initio prediction:Prodigal:002006"
                     /codon_start=1
                     /transl_table=11
                     /product="hypothetical protein"
                     /protein_id="X:POPNHCPK_00195"
                     /translation="MRGNLSNKTMDFEEYPRNKRLKPVSISFQKNLIIELLKNSMADI
                     SKIAHFNVMKTNGKLIFQ"
     gene            214655..216211
                     /locus_tag="POPNHCPK_00196"
     CDS             214655..216211
                     /locus_tag="POPNHCPK_00196"
                     /inference="ab initio prediction:Prodigal:002006"
                     /codon_start=1
                     /transl_table=11
                     /product="hypothetical protein"
                     /protein_id="X:POPNHCPK_00196"
                     /translation="MDKLSGIEFPSVGKRVFPEDWKKEQESKSQEIINRDLDAFGPGI
                     DSGGNIVVGSLANRIDLTDTLIAYDEYGRRIEIPPTIGIVIPNNAACTIVVRHKFQET
                     KYNNPLNVPEDGPIIWRDNSFEIIARQGVLVAGDVALRTVSTNTSGIVTLGNDLRIFR
                     GIKGIRIKNNEVTEEKQAGSVKTGILTDLHTDIVTAINPDTNNPLKFVKAINQVYLFL
                     KNFIDVTFKQERKFLGEMFWMDDLKSPSSDFPAFCLSSPDQLINSTGNGGMPDLVSYW
                     LNQSLRYEPLGTNITDFDAISYTIASNVLTVTFPNTTACQKIIDALGEDNLIHGSFTN
                     WMTGTILQAIGGIPANSTLAISALSASNRTISFTCTAANSSGSLSGVKVRFYKHRLPD
                     AVQGTTITNQVRHFTVQGRGFVSVMDFEGEWIGGLRRRDRFQGHRHGASTSISFDIPQ
                     GATGGLGSLVAAGYYSDGTPRGLLLNGYPSTTVTGPTTDSPSGSHRIGKTTDARGISG
                     FPYIFAKRVL"
     gene            217263..218942
                     /locus_tag="POPNHCPK_00197"
     CDS             217263..218942
                     /locus_tag="POPNHCPK_00197"
                     /inference="ab initio prediction:Prodigal:002006"
                     /codon_start=1
                     /transl_table=11
                     /product="hypothetical protein"
                     /protein_id="X:POPNHCPK_00197"
                     /translation="MLAILISAILSLYIFISFGILAEKILKVKFQFTDRVLVGLSVTN
                     TLVSLVSLFLPITILVLFIFLSFCFVFLYFERKNLKLLTFGLIHKNIIVIITFPFLLS
                     ALVFSLNPPFAYDSGLYHIQSIKWIQEYSVVPGLANLHGRFGFNPNIFTIFALTSLKE
                     IFKQEIFSVNFVIYSILVLHSINRIYKILKQEGFTNSFLLHSIVLFLILEQFMSLSSP
                     TPDLISIVLPLYILTNLPKNENGIHSKLNLENYFSSIILSVYTISVKLATIPLCILIL
                     LLIIRYKFDGKKLLIVISIIFLILLPWLIRNVILSGYLIYPFSTIDIFNFDWKVPLNA
                     VVSEKLSITGWARNPGEGYKEAAQMKFWEWFPIWWNTISKLNRLFVIISFLSPIFIFI
                     YSLFKKIKIDFQTFAILFTSWIGVIFWILLAPDIRFGKAFLGVSTISPLLYFNFRINF
                     FPIKISKTSKQIILVFIFIIISVFLINRRTYNRCKNFIRENSVFFVRPKKIEIPKNLE
                     FKKIQMNNLEVFIPAEGDRCYDYEIPCMPYKNYSLILRGKTLQSGFKYIQN"
     gene            complement(219287..219874)
                     /gene="pal_2"
                     /locus_tag="POPNHCPK_00198"
     CDS             complement(219287..219874)
                     /gene="pal_2"
                     /locus_tag="POPNHCPK_00198"
                     /inference="ab initio prediction:Prodigal:002006"
                     /inference="protein motif:HAMAP:MF_02204"
                     /codon_start=1
                     /transl_table=11
                     /product="Peptidoglycan-associated lipoprotein"
                     /protein_id="X:POPNHCPK_00198"
                     /translation="MVKKILNLILLGAIAFSFTLCSSAEKKEESAAPEPSTQEQSAAA
                     NRNVDVNSPEAIADSLNEKLKDFRYPDGLTRPGFSYKKADVTPGDFSEWSKTNAPVIK
                     EGLGKLPDSYALEITGHTDAIGPEQAEGAKKGNIFYSELRANAVKQALIKQGIPANRI
                     VTKGAGSSEPVSGLDAKDAKNRRVTFRFATSAPQQ"
     gene            220010..220948
                     /gene="rluD"
                     /locus_tag="POPNHCPK_00199"
     CDS             220010..220948
                     /gene="rluD"
                     /locus_tag="POPNHCPK_00199"
                     /EC_number="5.4.99.23"
                     /inference="ab initio prediction:Prodigal:002006"
                     /inference="similar to AA sequence:UniProtKB:P33643"
                     /codon_start=1
                     /transl_table=11
                     /product="Ribosomal large subunit pseudouridine synthase
                     D"
                     /protein_id="X:POPNHCPK_00199"
                     /db_xref="COG:COG0564"
                     /translation="MNLELKADVSEEFSGNRLDRFLKYSLGDEISRATIQKWIEAGYV
                     QGQDGKILDKSSWKVKTGEKYLLSIPPKPPLNLEPIPMELPVILERENFLIIHKPSGI
                     ASHSGPGDRSPSLVNGLIYHFKELSKMGGEARPGIVHRLDKPTEGLILIAKNDRAHGK
                     LSELFRKREIEKKYYAWVQGHPPEESGTIDLPIARHPVERLKMTVSPKGRRSITHYKV
                     LKYINSRSGRKFSFIEVGLETGRTHQIRVHFQNQRCPVVGDLLYSRAGSQFESYGLQL
                     LSYFLKFKDPFTNEKIEAILPLSERFLRFEKNAPLL"
     gene            complement(220917..221759)
                     /gene="yafV"
                     /locus_tag="POPNHCPK_00200"
     CDS             complement(220917..221759)
                     /gene="yafV"
                     /locus_tag="POPNHCPK_00200"
                     /EC_number="3.5.1.3"
                     /inference="ab initio prediction:Prodigal:002006"
                     /inference="similar to AA sequence:UniProtKB:P0DP65"
                     /codon_start=1
                     /transl_table=11
                     /product="Omega-amidase YafV"
                     /protein_id="X:POPNHCPK_00200"
                     /translation="MNPNELNVALIQCDLSWENQKANYEHVRNLIHSTLEKNSNKKPD
                     LILLPETFATGFTMRSERIAEADEGPTETFLQEIANFTRATICAGWIRKNQNGKPFNT
                     VSVVNPNGIIILRYSKIYPFTFGGENRHYSAGSEILSYNLNGFRITPFICYDIRFPEI
                     FRKVAGETDIFTIHANWPVPRIHHWELILKTRAIENQAYVFGVNRIGVAGYNQSISHN
                     GHSLAVAPNGDFVDAGEGNETILFYKAHKNSISDYRKDFPVLLDRKDPNLIGIKVTEH
                     SSQI"
     gene            complement(221842..222594)
                     /locus_tag="POPNHCPK_00201"
     CDS             complement(221842..222594)
                     /locus_tag="POPNHCPK_00201"
                     /inference="ab initio prediction:Prodigal:002006"
                     /codon_start=1
                     /transl_table=11
                     /product="hypothetical protein"
                     /protein_id="X:POPNHCPK_00201"
                     /translation="MKAPNGNLAIVTGSSKGIGKAISEFLVSEGYRVIGISRTEPNSY
                     LLKDSSLYRHIYLDLSNTKEIEFKLSNILKEERTLKILVNNAGMGNFSPHEEISFDTL
                     EKMLLVNFVSPILITKLFLRDLKKNEGWIFQIHSIAALKESIRGAAYAGSKAGLRHFG
                     LNLFEEIRKSGVKLVNINPDITKTEFYDHLDFEMDSDPTSYLNVSEILNVFKFSLSNP
                     ENVGFTEITIRPKLHRISKKPFVRKNENDLKD"
     gene            complement(222591..223628)
                     /locus_tag="POPNHCPK_00202"
     CDS             complement(222591..223628)
                     /locus_tag="POPNHCPK_00202"
                     /inference="ab initio prediction:Prodigal:002006"
                     /codon_start=1
                     /transl_table=11
                     /product="hypothetical protein"
                     /protein_id="X:POPNHCPK_00202"
                     /translation="MRSSNFISPKRFSHIYVEESAKNHPKTLEILSKFPKSYTIPINS
                     YKEVFNPSAQNFQAQKRSPKLILAKRKEQFLYSGSGVAPDFGYRFFYYNALVLNCLYN
                     CSYCYLQGMYPSANIVIFVNNEDFILETKEQLTFSKPLYLCISYDTDLLALENTLGYC
                     KEWILFASSYPDLIIEIRTKSANFKSIADLKPVSNVILAWTLSPDSVIQEHEPLTPRL
                     SSRLKNIKEALNSGWQVRLCIDPILNVPDWKSVYLEFIHKIFEEIPGEKLREISLGVF
                     RMNLDYFKNSKKRRPDSYLFYLPMNTDSGMKSYPEDLEKEMFAVVEKELELFVSKEKI
                     HRLFANEIGSK"
     gene            complement(223600..224475)
                     /locus_tag="POPNHCPK_00203"
     CDS             complement(223600..224475)
                     /locus_tag="POPNHCPK_00203"
                     /inference="ab initio prediction:Prodigal:002006"
                     /codon_start=1
                     /transl_table=11
                     /product="hypothetical protein"
                     /protein_id="X:POPNHCPK_00203"
                     /translation="MIFISVALFAEAKPLIENLGLNILRNKTVFPIYQNENHALVISG
                     TGKIYSAMSVVFLLNEFKDQISDSSWILNFGVCGARKDISEIGKSFLIHKITDEGSFK
                     NVYPDILFHSPIPESALRTFDKPIFDDVVSELPNTLVDMEAFGFFTASRKFFSSDKIR
                     VVKVVSDNLNKLEYSKIKNISEMISFRIQNSLSDIISILSIPVFQKNNIQLLAEETST
                     LLQICEVLRLSETERIQLKDWMIGYKIRTGNSPDLGLSILKNSNGFLKPGQTKVETRE
                     LGKKGLYALKQFYQS"
     gene            224552..224866
                     /locus_tag="POPNHCPK_00204"
     CDS             224552..224866
                     /locus_tag="POPNHCPK_00204"
                     /inference="ab initio prediction:Prodigal:002006"
                     /codon_start=1
                     /transl_table=11
                     /product="hypothetical protein"
                     /protein_id="X:POPNHCPK_00204"
                     /translation="MNLIEKVKEEFWPKLKTVVSKIPFTEDLIALYYSMMDPETPFRT
                     KLIIAGALIYFISPLDAIPDFIPGAGFLDDAGVIAAVLASVQSAIREEHRIKAREFLE
                     KK"
     gene            224863..225678
                     /gene="suhB_1"
                     /locus_tag="POPNHCPK_00205"
     CDS             224863..225678
                     /gene="suhB_1"
                     /locus_tag="POPNHCPK_00205"
                     /EC_number="3.1.3.11"
                     /inference="ab initio prediction:Prodigal:002006"
                     /inference="similar to AA sequence:UniProtKB:O67791"
                     /codon_start=1
                     /transl_table=11
                     /product="Fructose-1,
                     6-bisphosphatase/inositol-1-monophosphatase"
                     /protein_id="X:POPNHCPK_00205"
                     /db_xref="COG:COG0483"
                     /translation="MSLDNEIKIRYEHFLNFVPEVMKFLAATQEENDLGIVYKGEIDL
                     VTKADKGSEERIINEIERAFPSDSILGEEGTNKKGSSIFKWIIDPLDGTINYSHRLPL
                     YCTCIGLENQENQEVVMGIIPLPAMNEIYHARKGQGAFKNQKQISVSKTKELKQSLLC
                     TGFPYDREKRIDRLMFYYKNFLLKARGVRRTGAAGLDLCWVAEGRFDAFWEEDLKPWD
                     MAAGAIILAEAGGEMSTYDGNTFTPYIPNVIASNKLLHQKMIERMGDYLHDVT"
     gene            complement(226114..227448)
                     /locus_tag="POPNHCPK_00206"
     CDS             complement(226114..227448)
                     /locus_tag="POPNHCPK_00206"
                     /inference="ab initio prediction:Prodigal:002006"
                     /codon_start=1
                     /transl_table=11
                     /product="hypothetical protein"
                     /protein_id="X:POPNHCPK_00206"
                     /translation="MKSSLKKIAVVCPIFSDKVSGGSEKLIFQFVELLASDFEITVLT
                     TRSLDYISWKNSIPIQSKDLFQDNSIPSKQIHFEKRSSSLGGSYKILQFTVEKQRNID
                     RFNRLSKKILEKPSLQNKENVNYWLQEQGPYVPELIQFIEFRKSEYDIFFFVSYLYYP
                     LVFGLPLVEEKSIVIPTFHDEAPAYLPIYKEVLTDRSSYSFNTPEELEVFRNILGFKP
                     TIYSITGMNLNLDRWSNFKENSNFLENSETAHPSIKSKSPNSSENSPFLLYVGRVDQG
                     KGFLEMVEWFLEWKTKSYFLHTLKIAGKIVSKIPKKILENPNVEFLGFVEENTKLNLI
                     ENCSCLINSSPLESFSIVLMEVWLKEKPVLVNARSDVLKGHCLRSNGGLFYSDRKSFF
                     AALNFILDHPIESIEMGKNGKKYVEQNFNPKIVKDKLLRLIEKTIQKKYSGS"
     gene            complement(227432..228481)
                     /locus_tag="POPNHCPK_00207"
     CDS             complement(227432..228481)
                     /locus_tag="POPNHCPK_00207"
                     /inference="ab initio prediction:Prodigal:002006"
                     /codon_start=1
                     /transl_table=11
                     /product="hypothetical protein"
                     /protein_id="X:POPNHCPK_00207"
                     /translation="MKEIHQFSAGFNPGDAISNQMLEIRNHLKNFEYKGDIFSENIGA
                     SKLTFVKKYKTYNKSSKDILFYHHSIHSNVLDFLRSFRSPRVLIYHNVTPHHFFESYD
                     LKMSYLLKKGREELKKMNEKFDFVFAVSKFNQMELEELGFQNVEILPITYQLSERFPK
                     IEKSKSKIKKIIFVGRITPNKKQDDLIRLAFAYKSIISDQFQFYLAGFSSKELYLYRE
                     ELERMLDFYDLRKNVLITGFLSDLELNSLYQEADAFVSMSEHEGFCVPLIEAMIYRIP
                     ILAFSGGAVSETLNGAGVLFKEKNFPNLAILLNKILTDVSFQNQILTGQDLRLNEFKK
                     TDYKSVLRKALEIIS"
     gene            complement(228478..229536)
                     /locus_tag="POPNHCPK_00208"
     CDS             complement(228478..229536)
                     /locus_tag="POPNHCPK_00208"
                     /inference="ab initio prediction:Prodigal:002006"
                     /codon_start=1
                     /transl_table=11
                     /product="hypothetical protein"
                     /protein_id="X:POPNHCPK_00208"
                     /translation="MKVYQHVTEFKDGDGIGNDIKGIRNVFEKIGVSSSIICLKNFSK
                     EPFSIEVHPTTLRFSPNDIHILNYGGCGYPLDWFRNLPGKKIVRYQSFTPAIYFKNFL
                     SPEIYNTLQLEEKRSLLELYSLKNETDLFLPSSEFNVNFLRSLQITNTFVLPIVKKYP
                     IRETIIKDKKEFTIGFIGRISPNKKIEDLLTLLESILKIRQNVQLLICGNVSSIFKEY
                     YNFLKKNILFKRLMENVQIRLGSSDTEINSFLNSMDLYVCMSEHEGFNIPVLDAFGAG
                     IPVISYCAGATPETMKTGGIIFKDKSSSSINLLAFLIDNLLEKKSLRQQISNKEQEIA
                     QEYNFFPFESFFREKILA"
     gene            complement(229533..230537)
                     /locus_tag="POPNHCPK_00209"
     CDS             complement(229533..230537)
                     /locus_tag="POPNHCPK_00209"
                     /inference="ab initio prediction:Prodigal:002006"
                     /codon_start=1
                     /transl_table=11
                     /product="hypothetical protein"
                     /protein_id="X:POPNHCPK_00209"
                     /translation="MEDKFQELFEIRDSRINVREIMEEIESKLKKNPSTKEDIEKLTH
                     WKFSPPSPEGYRDFDPSEIAHLFEKGISPPKFTNPKLRFVKGPLKWLLIRFAEFYSFL
                     DKKLSENRTRAFYSVLHELILIRSENQNLKRKMESFYSEFLEWNQAIGKEVRPEFLWA
                     NENLYSEDSTQESENFLLESVDPSEKVLVLSPGWGKMLKQLLKLGAKFDSISWNKSCA
                     EFIKNSITTNIQLEEPGEIPKSCSEYSKIIISENLSIHPHWLIEKALKTLSLKVSPGT
                     EIRFRFSNENSNYPSPFLPLRLTRVQEPLIRDYLKQLGFRNIIEKKSEDGFTVLSFRK
                     "
     gene            230623..231588
                     /gene="rmd_1"
                     /locus_tag="POPNHCPK_00210"
     CDS             230623..231588
                     /gene="rmd_1"
                     /locus_tag="POPNHCPK_00210"
                     /EC_number="1.1.1.281"
                     /inference="ab initio prediction:Prodigal:002006"
                     /inference="similar to AA sequence:UniProtKB:Q9HTB6"
                     /codon_start=1
                     /transl_table=11
                     /product="GDP-6-deoxy-D-mannose reductase"
                     /protein_id="X:POPNHCPK_00210"
                     /db_xref="COG:COG1089"
                     /translation="MKCLITGAGGFVGSYLLKELKRSYTDFLGIGIQSGPNITEDLEL
                     PKSYRSVVCDIRNLNQVCSIIHEFSPDVIFHLAAQPFVPKAVEDPGETLEINIHGTLN
                     LLESLRSLKKKVRFVYISSSDVYGNVPESYLPVTESVVPAPLNPYSSSKYCAEIYCLQ
                     YHRWIQDLEIVIARPFNHTGPKQGLNFVIPNFCSQVLKALKRPESERKILVGDLSSSR
                     DFLDVRDVVCAYRILAERGKSGEIYNICSGKEVIIRDVLDGIISTSGQKIPVEVDSTR
                     FRPAEMKRLFGDNQKLRQLGWEPRFELSNTIQDIYNSIEHSSLIY"
     gene            complement(232750..233583)
                     /gene="ctaB"
                     /locus_tag="POPNHCPK_00211"
     CDS             complement(232750..233583)
                     /gene="ctaB"
                     /locus_tag="POPNHCPK_00211"
                     /EC_number="2.5.1.141"
                     /inference="ab initio prediction:Prodigal:002006"
                     /inference="similar to AA sequence:UniProtKB:Q3J5F9"
                     /codon_start=1
                     /transl_table=11
                     /product="Protoheme IX farnesyltransferase"
                     /protein_id="X:POPNHCPK_00211"
                     /db_xref="COG:COG0109"
                     /translation="MLKPRVTSLVLATIIPGLYLASEQSPSGFLIAITLFGTFLMSSA
                     SFIFNQVIEKDRDAKMKRTSNRPIPSGRISVVQATLVGIAMMGSSFYVLAVYVNLLTA
                     LCAFAALISYVFLYTIFLKPRTTQNIVIGGVAGCVGPLIGYAAIGNSLPVQAWSLFMM
                     IFLWTPAHFWALAIFLKEEYSDADFPMLPVVKGIHQTTKSIFFYTILYSIACVSFYFL
                     ESSMGFLYLIVSLIVCIWMGILSYQLIQNPEPQSARKFFFFSILHLFIINITIVVDHL
                     I"
     gene            complement(233635..234582)
                     /gene="ctaA"
                     /locus_tag="POPNHCPK_00212"
     CDS             complement(233635..234582)
                     /gene="ctaA"
                     /locus_tag="POPNHCPK_00212"
                     /EC_number="1.3.-.-"
                     /inference="ab initio prediction:Prodigal:002006"
                     /inference="protein motif:HAMAP:MF_01664"
                     /codon_start=1
                     /transl_table=11
                     /product="Heme A synthase"
                     /protein_id="X:POPNHCPK_00212"
                     /translation="MNSNSDISSKFSLFYKVSLFLSVLIFLNLLYGPLVRATGSGLAC
                     PDWPFCFGKIFPTFDFQIFMEVSHRYYSAFLGLILLCLTIWTFADKILRKEFGIYLGI
                     AILLLISQINLGRLTVTLKLDPTSVNLHLLNAIAFFLVILTVSINSREKVLHQSEHFI
                     ETTHLFRKDNILYFILLIGIVIQIILGGRVSSHYAGLACPDFPTCWGQWIPDNPLEIV
                     KIQVFHRFGAYAVVLLLVAALSFAIWKNFPTTSRRFLQISMYLVVAQVILGILNIFFG
                     LPKLITALHTGFAVLLLTSTYLSLISRVVVLTNERRAEK"
     gene            234832..234984
                     /locus_tag="POPNHCPK_00213"
     CDS             234832..234984
                     /locus_tag="POPNHCPK_00213"
                     /inference="ab initio prediction:Prodigal:002006"
                     /codon_start=1
                     /transl_table=11
                     /product="hypothetical protein"
                     /protein_id="X:POPNHCPK_00213"
                     /translation="MTQQSGYNRPGFWTFIIVLLGNLAFFAYLSFLHPGVKEHSLNLP
                     ANIQAK"
     gene            235011..235850
                     /locus_tag="POPNHCPK_00214"
     CDS             235011..235850
                     /locus_tag="POPNHCPK_00214"
                     /inference="ab initio prediction:Prodigal:002006"
                     /codon_start=1
                     /transl_table=11
                     /product="hypothetical protein"
                     /protein_id="X:POPNHCPK_00214"
                     /translation="MAFRKSLISGIAFCLLTVSIYSYDPAARFDKNEKPKELEGVGVQ
                     EKLGNQLDLSLSFRDETGKSILLSSFFKRDKPVLLSLVYYKCPTLCNFHLNGVTDVLK
                     KLSWEVGNEFEYVAVSFDPKETFDLASAKKNAYLKEYARGNGQGWHFLTGDQKEITAL
                     AESVGFSYKWNSENEQWIHSSVAYIITPSGKISRYLHGITFDERTLKLSLLEASDGKI
                     GDFTDQFALFCFQFDPGKNTYTLYAYNIMKLGGFFTLLIMAAFLIPFWIRHNRNSELI
                     RKE"
     gene            235861..236862
                     /gene="ctaC"
                     /locus_tag="POPNHCPK_00215"
     CDS             235861..236862
                     /gene="ctaC"
                     /locus_tag="POPNHCPK_00215"
                     /EC_number="1.9.3.1"
                     /inference="ab initio prediction:Prodigal:002006"
                     /inference="similar to AA sequence:UniProtKB:Q04441"
                     /codon_start=1
                     /transl_table=11
                     /product="Cytochrome c oxidase subunit 2"
                     /protein_id="X:POPNHCPK_00215"
                     /db_xref="COG:COG1622"
                     /translation="MTWLNLITATSFMPVQASEVAKNVDHLYLFLLVSSLISFVILIG
                     GMTWFIFKYRRKTDSDKTAYITHNTLAEFLWSFIPLVIMIVIFWWGWRIFADLRSVHE
                     KGDIEIHVTARQWQWTFKYPNGVTIVSPNATEKLNTLFQPNGIYVPVGKTVRLVMTSQ
                     DVLHSFYVPAFRNKMDAIPGRYTTLTFTPTEKGDFVVYCTEFCGTSHSNMLSAIRVVD
                     NETFDKWYAEAGNVDLSKIPPTELGKKLYAEKACAGCHSTDGSRLVGPSYKGLFGSTR
                     EFESGPGVIADENYIRKSILQPTAQVVKGYPPAMPSYQGQLSDDEINALIEYIKTLK"
     gene            236873..238477
                     /gene="ctaD"
                     /locus_tag="POPNHCPK_00216"
     CDS             236873..238477
                     /gene="ctaD"
                     /locus_tag="POPNHCPK_00216"
                     /EC_number="1.9.3.1"
                     /inference="ab initio prediction:Prodigal:002006"
                     /inference="similar to AA sequence:UniProtKB:P31833"
                     /codon_start=1
                     /transl_table=11
                     /product="Cytochrome c oxidase subunit 1"
                     /protein_id="X:POPNHCPK_00216"
                     /db_xref="COG:COG0843"
                     /translation="MSTATASHTDNYLNHEKGIWSWLTTIDHKRIGIMYFFAIMSFFL
                     LGGIFALLVRLELFTPGQTLGFVTPDIYNRMMTYHGAIMVFMVIVPGIPAIFGNFILP
                     IQLGAKDVAFPRLNLASWYIFMTGAGIAAFSLFTQKVDTGWTFYTPYSISNSVSNGVI
                     MLVMGAFVMGFSSILTGLNFIVTTHKLRAPGMTMNRIPLMVWALYATSIIQVLATPVL
                     AITLLLLVAERTLGVGIFDPTLGGDPVLFQHFFWFYSHPAVYIMILPAMGVISELVAT
                     FSKKVIFGYTAIAYSSLAIAAVSFLVWGHHMFVSGQSEFAGVLFSFITMLVGVPTAIK
                     LFNWISTMYKGSVRLDAPMLFAIGFMFLFTIGGLTGVFLASTGMDVHFHDTYFVVAHF
                     HYVMVGGTLMAVMGALIYWFPKVTGKMTSDLLGRISWVFIFTGFNVTFFPQFILGSMG
                     MPRRYYDYLPEFTGLNQISTIGSWLIGAGFLVGLIAVIHGLIAGKTAGDNPWGGKTLE
                     WTIPSPPTHENFEKTPVITGGPYEYR"
     gene            238464..239108
                     /gene="qoxC"
                     /locus_tag="POPNHCPK_00217"
     CDS             238464..239108
                     /gene="qoxC"
                     /locus_tag="POPNHCPK_00217"
                     /EC_number="1.10.3.-"
                     /inference="ab initio prediction:Prodigal:002006"
                     /inference="similar to AA sequence:UniProtKB:E0TW65"
                     /codon_start=1
                     /transl_table=11
                     /product="Quinol oxidase subunit 3"
                     /protein_id="X:POPNHCPK_00217"
                     /translation="MSTAKHFHHAHHFESAEHQYDASKQGIWLFLVTEILMFGALFVG
                     YTIYHSLYPEIFHAGSHHLSVPMGAFNTVVLLFSSFTMALGIHYVQVDKKKEAIIALA
                     VTVLCALTFMVVKYFEYTSKIHHGLLPGKFFTNTEMADIKNAAMFFGFYFVMTGIHGS
                     HVLIGAGLIIWVMIKVIKGEVNSSYYTPVEGVGLFWHVVDLIWIYLFPLLYLVG"
     gene            240638..240937
                     /locus_tag="POPNHCPK_00218"
     CDS             240638..240937
                     /locus_tag="POPNHCPK_00218"
                     /inference="ab initio prediction:Prodigal:002006"
                     /codon_start=1
                     /transl_table=11
                     /product="hypothetical protein"
                     /protein_id="X:POPNHCPK_00218"
                     /translation="MKKTLILGIILLMTMIGCKPCSDLEAKICTDLGAKCEKWKSMGK
                     PGLPPEDQDQYRSGKRKLIGILLESVGLMERNAQACQGLSSNYEAIISSLKKSVE"
     gene            241597..242274
                     /locus_tag="POPNHCPK_00219"
     CDS             241597..242274
                     /locus_tag="POPNHCPK_00219"
                     /inference="ab initio prediction:Prodigal:002006"
                     /codon_start=1
                     /transl_table=11
                     /product="hypothetical protein"
                     /protein_id="X:POPNHCPK_00219"
                     /translation="MQNIDYSRRLKQSTVRPPVRENTDFSRTIQTVQHHKKSGSPIQI
                     FSSTRSAFVLLLGSISLFTAGIVVGLKLDQKEESFAQNEIQTTLRNVPSHEKKNEIRS
                     LFFSNQKNEEPEPLKNQESLLKLNSKESISGVNGDSKILYPPQAGETNYLVVVGTSDS
                     LQAVGLGKRILMARNEFKGRIFRSSKGELYLGYFYSEEEAKEALEKIQPLNDPLFHSA
                     KVRALKL"
     gene            242312..242905
                     /gene="carD"
                     /locus_tag="POPNHCPK_00220"
     CDS             242312..242905
                     /gene="carD"
                     /locus_tag="POPNHCPK_00220"
                     /inference="ab initio prediction:Prodigal:002006"
                     /inference="similar to AA sequence:UniProtKB:A0R561"
                     /codon_start=1
                     /transl_table=11
                     /product="RNA polymerase-binding transcription factor
                     CarD"
                     /protein_id="X:POPNHCPK_00220"
                     /db_xref="COG:COG1329"
                     /translation="MCYFLKQSFNGSYHTYLAAKKKNSEIEHKVGDYVVYPIHGVGEI
                     LEISKKNILGKKKDCYVLEIQGSKMKVMIPVDKAEQVRIRPIIDKKEIKKVIALLKKD
                     EVDTEEDWKIRYQNNLNKIKSGSIYEVGEVCRNLFRRASGKELSIMERKLYESAYNLV
                     KMEVALSKGVTQEEAGNLVSDVLASTLSPSEKKAEEE"
     gene            242947..243978
                     /gene="yacL"
                     /locus_tag="POPNHCPK_00221"
     CDS             242947..243978
                     /gene="yacL"
                     /locus_tag="POPNHCPK_00221"
                     /EC_number="3.1.-.-"
                     /inference="ab initio prediction:Prodigal:002006"
                     /inference="similar to AA sequence:UniProtKB:Q06754"
                     /codon_start=1
                     /transl_table=11
                     /product="putative PIN and TRAM-domain containing protein
                     YacL"
                     /protein_id="X:POPNHCPK_00221"
                     /db_xref="COG:COG4956"
                     /translation="MIHFYKVLTSLFLSGITFAVTHKQAGDIYLAGPIAGVVLLVSFI
                     LLYGESNFFPKLKADVLFCAGLGALLGLAIAWFVGAAVHFEELNVAFYFLFALFGILS
                     GVAFAKEPGLGIFGGGGSGNGFGVGIEKEEVRDKILDTSVVIDGRILDIADTHFLDGP
                     LILPNFVLREIQLISDSSDPIKRARGRRGLEMLNKLQRKGSIEVKITYKDYSDTREVD
                     AKLIKLARDTGGKIVTNDFNLNKVAELQGVKVLNLNTLANALKPVVLPGEELGIQVIK
                     EGKDENQGIGYLEDGTMVVIENGGHLVGKEVKVTVTSIIQTAAGKMIFTKANSNGVSE
                     KGNRQPHSS"
     gene            244040..245632
                     /gene="pckA"
                     /locus_tag="POPNHCPK_00222"
     CDS             244040..245632
                     /gene="pckA"
                     /locus_tag="POPNHCPK_00222"
                     /EC_number="4.1.1.49"
                     /inference="ab initio prediction:Prodigal:002006"
                     /inference="similar to AA sequence:UniProtKB:A6VKV4"
                     /codon_start=1
                     /transl_table=11
                     /product="Phosphoenolpyruvate carboxykinase (ATP)"
                     /protein_id="X:POPNHCPK_00222"
                     /db_xref="COG:COG1866"
                     /translation="MQAQTQVKGLKELGLEPSEIFHNLSYDEIYEHEKKNGETVVSSN
                     GTMMVDTGIFTGRSPKDKYFVDEPSSNGNIWWSHINFKVSEAIFDELYKKCVNYLSHK
                     KLYVFDGYAGANPETRVSLRVVSEKAWQHHFCTNMFLRPTKEELVGLDPEFTIINACG
                     IKNENFKQHGMNSEVFVIFHLAKKICIIGGTEYGGEMKKGIFSVMNYKLPLQGILSMH
                     CSANVGQDGDTALFFGLSGTGKTTLSTDPNRKLIGDDEHGWDDNGIFNIEGGCYAKVI
                     NLDPKTEPDIYEAIRKDALLENVVYDPQTKIVDYSSAAKTENTRVSYPIFHINNIQVP
                     SKGGHPKTIIFLTYDAFGVLPPVSKLSIEQAMYHFLSGYTAKVAGTERGIKEPTATFS
                     ACFGAAFMTLHPTKYAKLLGEKMKKHNVRAYLMNTGLVGGSYGVGKRMNLPSTRKIID
                     EILNGNIEKSEFVTHPVFQVAYPKTISGVDSAILDPREAWTDKAAYDQTAKKLGEMFI
                     KNFKQYAEGSKDFDFTAFGPKI"
     gene            complement(246454..247194)
                     /locus_tag="POPNHCPK_00223"
     CDS             complement(246454..247194)
                     /locus_tag="POPNHCPK_00223"
                     /inference="ab initio prediction:Prodigal:002006"
                     /codon_start=1
                     /transl_table=11
                     /product="hypothetical protein"
                     /protein_id="X:POPNHCPK_00223"
                     /translation="MNLKFIFFTQKILFKSIILFLTIISFLYCVKESLPANIPSSAKF
                     QKEFNAYVLSEPGRRRVYYDNGKIYQDCSINELGLENGLCKIYSKYEDRILAKGNYEN
                     GVRRGEWIWNFDNGNLYIRQNFGKGSRKPEVMMNGDEGNEEGLFERFYENGQLELKGN
                     YTEGYRDNLWQKYFPDGELEYTGYYKNGKKVKTWFYYYPTHKTEAIEVFDDNGNFISR
                     TTYFPNGTINCEMKKGLEPVCQTSISSK"
     gene            complement(247231..248025)
                     /locus_tag="POPNHCPK_00224"
     CDS             complement(247231..248025)
                     /locus_tag="POPNHCPK_00224"
                     /inference="ab initio prediction:Prodigal:002006"
                     /codon_start=1
                     /transl_table=11
                     /product="hypothetical protein"
                     /protein_id="X:POPNHCPK_00224"
                     /translation="MAKKDLLKQAAGAHVRKTLGGEAKEEQIPSNQKEVPIPETWKEN
                     PSILVETSSQKETLKEESENQKQITIKNKIDSPLKTYNQETKESPSIQNSSSAREEKY
                     LPKKNHLHRISSVMRLEDYTKPESPEREGSSRFLKIIGVILLVIAIWFFWPAKHEIYM
                     DIDKMTPEKVSGMSSQKEYHFSHGQDFFIYYKKGWSTPKKVRLTIYRTDGGKEEFSIQ
                     EKDFRKNFEKFQTYYDDTFFDQQGSYEVEIRDEDGELLVSKKFTID"
     gene            complement(248018..248794)
                     /gene="soj_1"
                     /locus_tag="POPNHCPK_00225"
     CDS             complement(248018..248794)
                     /gene="soj_1"
                     /locus_tag="POPNHCPK_00225"
                     /EC_number="3.6.-.-"
                     /inference="ab initio prediction:Prodigal:002006"
                     /inference="similar to AA sequence:UniProtKB:P37522"
                     /codon_start=1
                     /transl_table=11
                     /product="Sporulation initiation inhibitor protein Soj"
                     /protein_id="X:POPNHCPK_00225"
                     /db_xref="COG:COG1192"
                     /translation="MKQILCIANQKGGVGKTTTAVHLAFGLALKKERVILLDLDAQGN
                     ATSVFIKENSYSFHSEEGREKSLYKIFRDGGDLREVLTLTRIQGLKIAPSHPSLAEVD
                     VMLSGKIDGFFQLRDSLELIKDDFDYVIIDCPPSLSMITLNAFVASTGLLVPLQVSKF
                     SLDGIEAILEAHKNTVKRFNPSLKVLGAVLTMFNPRTTLSQTLEPMIEPYLKLFSSRI
                     PPSVSVEEAHMMKQTLFEYQPKGKAAQSYQSFVEEVLELG"
     gene            248908..250368
                     /gene="gatB"
                     /locus_tag="POPNHCPK_00226"
     CDS             248908..250368
                     /gene="gatB"
                     /locus_tag="POPNHCPK_00226"
                     /EC_number="6.3.5.-"
                     /inference="ab initio prediction:Prodigal:002006"
                     /inference="similar to AA sequence:UniProtKB:O30509"
                     /codon_start=1
                     /transl_table=11
                     /product="Aspartyl/glutamyl-tRNA(Asn/Gln) amidotransferase
                     subunit B"
                     /protein_id="X:POPNHCPK_00226"
                     /db_xref="COG:COG0064"
                     /translation="MAEFETIIGLEVHAQLNTESKIFSTSATKFGSPPNSQTNPVCLG
                     LPGALPVLNEFALEKAIMAGLAFGCDITLFTKFDRKNYFYPDLPKGYQISQFDKPICT
                     GGGVTFTIKGEDSARYVRLTRIHLEEDAGKLIHSADPNIPQSYVDLNRAGTPLIEIVS
                     EPDMRSSDEAYYYLNSLKSVLKYIRVSDCNMEEGSLRCDANVSIRPKGSDKFGTRVEI
                     KNLNSFKAVKAAIDYEVEWQKEMALEGKTFQQQTKLWDSVANKTVTMRTKEMSHDYRY
                     FPDPDLPVIVLQKETVESVRSKLPELPNERKNRFVEKLGLPKYDAEVLTAEREVADYF
                     EDALKVSGDAKKTSNWVKDEILGIVNKENITISEFSVSARRIGELVKLIADGKISGKI
                     AKTVFEELLTSDKDAETIVTEKNLIVVRDDKEIERIVDEAIANNQDAVTKYKSGKDRA
                     LGAIVGYVMKVSKGKADPELVNQMLLEKLGPLPPKS"
     gene            complement(251440..251604)
                     /locus_tag="POPNHCPK_00227"
     CDS             complement(251440..251604)
                     /locus_tag="POPNHCPK_00227"
                     /inference="ab initio prediction:Prodigal:002006"
                     /codon_start=1
                     /transl_table=11
                     /product="hypothetical protein"
                     /protein_id="X:POPNHCPK_00227"
                     /translation="MGVGAEFPEHHRAMHWAQKARLLSFLKLREVILLVHKICGNYHE
                     SICYSKTLKM"
     gene            251723..255244
                     /gene="dnaE"
                     /locus_tag="POPNHCPK_00228"
     CDS             251723..255244
                     /gene="dnaE"
                     /locus_tag="POPNHCPK_00228"
                     /EC_number="2.7.7.7"
                     /inference="ab initio prediction:Prodigal:002006"
                     /inference="similar to AA sequence:UniProtKB:Q9XDH5"
                     /codon_start=1
                     /transl_table=11
                     /product="DNA polymerase III subunit alpha"
                     /protein_id="X:POPNHCPK_00228"
                     /db_xref="COG:COG0587"
                     /translation="MSLTMQDFAHLHLHTNYSMLDGAIRIKELMQHVKECGMSSVAMT
                     DHGNMFGAVEFYNEAIKQGIKPIIGSEFYVSPNRKQETEMVKIADGNAYHLILLAKNE
                     EGYKNLIRLSSKSYTEGFYKKARIDYDLLDRHSEGLVCLTACLAGEVNRKILEGKIDE
                     SFQLAGKLNEIFRKEDFYMEIQNHGIPEQMTVAKQVYEFGKKTGIPLVVTNDSHFLKK
                     NDQEAQDILLRIGMQKRITDPMEFGFNGEFYVKNGDEMAKIFPEIPEAFYNTLEISNK
                     VNLKLQFGNYLLPEFEVPEGYDADSYLEKLIWEGIERKYPNLSPEIKERVIFELNTIK
                     NMKFAGYFLIVQDYINYAKRNGIPVGPGRGSAAGSIVAYALGITNVEPLQHNLLFERF
                     LNPDRKDMPDIDTDFCVERREEVINYIRRRYGEEKVGQIITFNSLAAKAALKDVARVL
                     NLPFGEANEMTKAFPNKLGMSISEALSTSSELKNFSEKDDINHKIFAIAQRLEGNYRQ
                     PGRHAAGVVISPYPLEEVVPLSTVAEKEKPGVRAIVTQYDKNNLESIGLIKMDILGLK
                     NLTTLDYAIKLIEQRRGIRINLDEISYDDANTYSLLRKANTLGIFQLESTGITDLVAK
                     SQVSNFDEIVALIALYRPGPMGEGMLDEYLDRKSGKKQVTYPHPSCEPILKETFGVPV
                     YQEQVMSISRVVGGFSVGDSDVLRKAMAKKKADLMDKLKVQFVEGAVKQGIQEKVAKD
                     LFEQLERFGGYGFNKSHSVAYAIITYQTAYLKANYTIEYLTALLASDHGKTTDIVKYI
                     NNAREMGIQILNPDVSESQASFSVIDNTTIRFGLSAMKGVGETAANSIIQARTKVESF
                     RTLQDFALNIDTRLINKKVFEALIQAGALDSFGYTRKCLFESVDSILTFAQKEQERAN
                     EGQFSLFGNEESSFSLNLPKDALEWEIDEKLKREKAIAGLYLSGHPLDKYEKQLKSLK
                     TIPIEKFDDLKSGTKVEVAGVISSKNIKLSKRNEEFANFKLEDRTGEIECVAFAKTYQ
                     KYKEFIKEDQAIFIKGDLDKIEVGDAELRGQVKVNSIEILDDATIEDKLEKSLHLRLE
                     ERHTEDPELVPKLYALLACYKGESSVYFHIVENQEEKRVIRAHDTYSIQPINELFLRL
                     ADLLGDRSVFYSVGEQLKVINKSQAAG"
     gene            complement(256277..257176)
                     /locus_tag="POPNHCPK_00229"
     CDS             complement(256277..257176)
                     /locus_tag="POPNHCPK_00229"
                     /inference="ab initio prediction:Prodigal:002006"
                     /codon_start=1
                     /transl_table=11
                     /product="hypothetical protein"
                     /protein_id="X:POPNHCPK_00229"
                     /translation="MKKFLLIIIWTAFHLSMEAENNKVLNYLVPVKTDQLENKITSTF
                     GESRGDHFHNGLDISSANEPVLAMADGKVLYSRYTEDHPFEDELGTGNSVWLDHGSGN
                     FTAYYHLKDGRISKLLKPDGIKAGDKIGITGNSGHSSGAHLHFVVLRKYGLEILDPMK
                     FLSPIPDSSAPEISSLLVHVNGKFTNINDGDNINLSKEFPFTISIIDAGEKKSQRRGI
                     TKVQYFLNGETLQSADFSALQYSASEWKNPDGFSFTNLYYKDQYLVGNLNLKSGENTI
                     KVVAWDFRGNVSERSFTFYVSRI"
     gene            257214..258119
                     /locus_tag="POPNHCPK_00230"
     CDS             257214..258119
                     /locus_tag="POPNHCPK_00230"
                     /inference="ab initio prediction:Prodigal:002006"
                     /codon_start=1
                     /transl_table=11
                     /product="hypothetical protein"
                     /protein_id="X:POPNHCPK_00230"
                     /translation="MNLSKDKTLDLVSRCGDGEEDALRQFFEIYSEDIYNFPMKIFHL
                     SEDDAGDFFIYAFERLKTGSRFGSFKGKSSFRTWFYSVLRNMLIDWQRTKRELKVTNL
                     GKISKEGKEYATIEDEPDTRPEMQEEASEFSDRFNQALEEIGVDKRVIFKLSYIYYLN
                     LNEDEVQYLLEKTGLSPEALKEKILHLRAELSNREEENIRMEDKITSLYLNILELKEK
                     QQNTAKIAPILPMEVDKTSHALKKKYEQRKRLLEKKKKGHFLARTPYREVAELIGISE
                     GNVSVTLLRLIEKIQKKLDFSDLDF"
     gene            258155..258883
                     /locus_tag="POPNHCPK_00231"
     CDS             258155..258883
                     /locus_tag="POPNHCPK_00231"
                     /inference="ab initio prediction:Prodigal:002006"
                     /codon_start=1
                     /transl_table=11
                     /product="hypothetical protein"
                     /protein_id="X:POPNHCPK_00231"
                     /translation="MDSGSEINQENELLLSLLSGEEAGSDIDIKLQNQLIQMEESIQA
                     GINASTLSYLYEASKKGKFSELQESIDLQKADLTGYLTKEIPEYLKRYVSLELARKSA
                     PKESIVVKLGKSGARIFESLVESLQINTRVDYAPSMRSALTKDPSEFVVFEEKVLDNS
                     KFTYQLVQETPETAFLSVKIESPDANSFQRVNLYKDTRFILSNQFNNEGIANFSGLRE
                     GKYTVEFQGKENSKSLDLFILLEV"
     gene            259027..260856
                     /locus_tag="POPNHCPK_00232"
     CDS             259027..260856
                     /locus_tag="POPNHCPK_00232"
                     /inference="ab initio prediction:Prodigal:002006"
                     /codon_start=1
                     /transl_table=11
                     /product="hypothetical protein"
                     /protein_id="X:POPNHCPK_00232"
                     /translation="MLNLIIDRVGSVNVFNILDTSGSGSESHLQSTIDEDLILEYIKE
                     IENLVRVSNAVNSKGMNHKTLETEILHELKILGETFYDQFFPAPIQEKLRLTTEKYLH
                     LNIDPKLGVIPWELLHDGTCFLSDKFFIGKTVRGESSQNVFKEKEKLRMLIVADPTED
                     LEWAQKEGEQLFRVLSEKVSSSRLEIEFIGGRQVTKLKLLSLIKGKNIIHYSGHLYFS
                     DDPLENGWQISESKILKAREIKNSGFNTDLVFSNSCQSNSNASRTLNSDLMNNFAGAF
                     LMSGIKSFIGTNWEIIDNQNTIDFTIQFYSYLFSDKSIGESLFLAKEYARRTFDTNDL
                     TWTNYSLHGIPNQQVILDPTKGKTIQKIINPTLISKFYPSNIAVSYYSFIQKQKEETE
                     SPFELIRSLIDSFEEFSKIVGGIIFSDHQHHSLGKYIPNNPDDAVEVKKWWELIYQCL
                     LDFRKLEISPLISNIQEVLQVNKDTIQKMIQWIELYRRGQILRDSADGYLISFQYYYE
                     NLLMELEELEKTSIFLVSTNSNNHLFFRGLKPETSLVVAPVVKQDYIGEQIEKFRGKV
                     IVFNENKMTIVPMLCSVIENSETKDLELSFPGFKSEKKSIQNT"
     gene            260861..261547
                     /locus_tag="POPNHCPK_00233"
     CDS             260861..261547
                     /locus_tag="POPNHCPK_00233"
                     /inference="ab initio prediction:Prodigal:002006"
                     /codon_start=1
                     /transl_table=11
                     /product="hypothetical protein"
                     /protein_id="X:POPNHCPK_00233"
                     /translation="MSLCQPGKGNFSCGSCCGIFNLDLKPEEIQKLILERTEEFKNSV
                     DFQRPWTMAEYRKVREKKEESIGRKDEHTYNCPFLGAFEKKIGCMIHPTFSGDPLSQN
                     YSFYGSSICQGYECRNMERKSSLFWENLLGEMELDSFTYSAIASDYKTLDLIEETFFQ
                     KGISIEVLFQSKKDLLKRLILRKINQNVAMMNTSFEIPMEEKSGSAIQRLTQRLNLIS
                     APNLLNEINL"
     gene            complement(262559..262876)
                     /locus_tag="POPNHCPK_00234"
     CDS             complement(262559..262876)
                     /locus_tag="POPNHCPK_00234"
                     /inference="ab initio prediction:Prodigal:002006"
                     /codon_start=1
                     /transl_table=11
                     /product="hypothetical protein"
                     /protein_id="X:POPNHCPK_00234"
                     /translation="MEKEIKEALNFAIGAAKSLREQADSILLKVEKEFKELASKGAQD
                     QSEVAKNLRKYIEDALHSVEGVAGQVNSKVEEVKSKVNQGVSSTKVPLNGSKGKAETA
                     GKH"
     gene            complement(263469..264542)
                     /locus_tag="POPNHCPK_00235"
     CDS             complement(263469..264542)
                     /locus_tag="POPNHCPK_00235"
                     /inference="ab initio prediction:Prodigal:002006"
                     /inference="similar to AA sequence:ISfinder:ISLin1"
                     /codon_start=1
                     /transl_table=11
                     /product="IS110 family transposase ISLin1"
                     /protein_id="X:POPNHCPK_00235"
                     /translation="MKSQEIKYVGIDCGKKTLEVIRIGDNSLHQRQQFSTTEIGISKL
                     INWLNSNDVVGLEAGSQSFRIAKSILNKGIQVIVLNPGDLATIYQSLKKTDKEDSLKI
                     ARLIQRFPIEELPVVPIPNDEEEDNRRLCTEQENWTRQLTQSKNRLHSLFTQACLTHI
                     TKKHLRTKANREISVALLPSRYQKEAERILKVLDLVEQNLKLIEEEIKEALKKNKAYA
                     QTIMSMPGVGMITSLAIMSYMGNCKRFSSAKQAAYYVGLVPRVDISGDSAYYGRIVNR
                     GCHSIRRVIVQAAWSLVRCQYGGKIKEFYQRLYPKKGAKKSIIATSRKMIEILYTMIK
                     TGELFDSMPENILNRKLTQYGLM"
     gene            complement(264928..266043)
                     /locus_tag="POPNHCPK_00236"
     CDS             complement(264928..266043)
                     /locus_tag="POPNHCPK_00236"
                     /inference="ab initio prediction:Prodigal:002006"
                     /codon_start=1
                     /transl_table=11
                     /product="hypothetical protein"
                     /protein_id="X:POPNHCPK_00236"
                     /translation="MFHQADSKKNSILTLLKFQTFLFLFFFASYSTLKADDSTSLKRA
                     SLKDYTFQPYTQEGYFQAWNYSYRDDKIFIYATFLISNLGPGTKNCGISLVIHTLGEG
                     TKFVTKEFSVKELSAEKGKFDLKIENNRMSLNSEGIEIQQDVENIKLFLSFKSDLKQG
                     VSLSGGKHTVKDPVGFVQADMAFSFQSVWGYLIQDGKKKELLGTGGLEHLLTNYEVYK
                     YSKRWELFRSINSKEFRFYTGGFLGNDSFPGGYFRTAALLNPEGKTILSGRIIKFEVL
                     ETAKEPFSGYDLPLKEKFYFEDDCSAEIIRKQSVGSIYVLSNISSVLRFFIRLFFAKP
                     YQIYSLADLNVQCSNKNLSSDSLETFSGILSYYLINP"
     gene            complement(266075..266494)
                     /locus_tag="POPNHCPK_00237"
     CDS             complement(266075..266494)
                     /locus_tag="POPNHCPK_00237"
                     /inference="ab initio prediction:Prodigal:002006"
                     /codon_start=1
                     /transl_table=11
                     /product="hypothetical protein"
                     /protein_id="X:POPNHCPK_00237"
                     /translation="MKNTIDSNREIWMKLISKKDDFIKILSTLNEFYIPKVHFSKLDQ
                     GQKIRIQLVQKKVKNFEVFLKKRNDHEFIIFLKVGDQLTSWIHQDGIGEAKERFLMEG
                     KTDHLVFKFPCIGDLYQKHCSIAQADEMKTLNGKDSA"
     gene            266783..267358
                     /locus_tag="POPNHCPK_00238"
     CDS             266783..267358
                     /locus_tag="POPNHCPK_00238"
                     /inference="ab initio prediction:Prodigal:002006"
                     /codon_start=1
                     /transl_table=11
                     /product="hypothetical protein"
                     /protein_id="X:POPNHCPK_00238"
                     /translation="MESDLLAIFWTEKIKLTQYIIQTTKNFSSKQLDFSVTPRESVRF
                     FLQGMVAGDFFLRVSLPISVGISSILPIARQSEEEIEKDLVRLRDQLGSPALPIGIKE
                     IITQSAEELFFEDCNPELKPLFIRWKKILIRLEKTIQGLSTKDSLKYRYFSVIGIVSL
                     PVAINYFEMQNLTWLRNGIMKIAENPNFPSQ"
     gene            267427..268623
                     /gene="icd_1"
                     /locus_tag="POPNHCPK_00239"
     CDS             267427..268623
                     /gene="icd_1"
                     /locus_tag="POPNHCPK_00239"
                     /EC_number="1.1.1.42"
                     /inference="ab initio prediction:Prodigal:002006"
                     /inference="similar to AA sequence:UniProtKB:P9WKL1"
                     /codon_start=1
                     /transl_table=11
                     /product="Isocitrate dehydrogenase [NADP]"
                     /protein_id="X:POPNHCPK_00239"
                     /db_xref="COG:COG0538"
                     /translation="MAKIKVKTPLVELDGDEMTRIIWKEIKDRFIHPYLDIELDYYDL
                     GVEYRDKTDDKVTVDSAHAIQKYGVGVKCATITPNQDRVKEYNLKQEWKSPNGTIRSI
                     LDGTVFRKPIIVKNIPPAVRSWKKPITVGRHAYGDLYKDTELYIPEAGKVELVYTGKD
                     GKEKQRALIHDFEGAGVIMGQHNLDKSILSFAQACFNYAISEKIDLWFATKDTISKKY
                     HARFRAIFDELAKAKAADLKKAGIEYSYYLIDDAVAQLMKNEGGMLWALMNYDGDVMS
                     DMVASGFGSLGLMTSVLVSPDGKFEYEAAHGTVTRHYRKYQQGETTSTNSVASIFAWT
                     GALIKRGELDGTPDVVAFGHKLEKAVIDTIESGEMTKDLTLLCTDSNAKALDTFQFME
                     AIQKRL"
     gene            268718..269392
                     /locus_tag="POPNHCPK_00240"
     CDS             268718..269392
                     /locus_tag="POPNHCPK_00240"
                     /inference="ab initio prediction:Prodigal:002006"
                     /codon_start=1
                     /transl_table=11
                     /product="hypothetical protein"
                     /protein_id="X:POPNHCPK_00240"
                     /translation="MKTLKHKTSIFNRILFLSLECFFTFVFLFLNFSVHSQKSPKEPT
                     LPVEPTIGDSRNSRGETEKQTGTGLDEKGEKKIKAVFCDGREVEGFWKNPPLEFKFRH
                     KKNNITYSKSLKLEEIAKIKITSWKLKSSNRRKEGIPYRAEPYQIQMISFSGEIFLKE
                     PSPTGEIQQIQFNNQFGDATLFLFWNDLQYENGQWFSGLKPFSGEFRSDCHPDVIREI
                     QFFTIN"
     gene            complement(269389..270159)
                     /gene="rcsC_1"
                     /locus_tag="POPNHCPK_00241"
     CDS             complement(269389..270159)
                     /gene="rcsC_1"
                     /locus_tag="POPNHCPK_00241"
                     /EC_number="2.7.13.3"
                     /inference="ab initio prediction:Prodigal:002006"
                     /inference="protein motif:HAMAP:MF_00979"
                     /codon_start=1
                     /transl_table=11
                     /product="Sensor histidine kinase RcsC"
                     /protein_id="X:POPNHCPK_00241"
                     /translation="MKVLVLDSGTTVRKIISSFFPTEDFQIFEAGTAKEGLDLTFQEH
                     FDLITIGMVLPDSDGFTVCKTIRNGLIDNKQSICKNSKIFLITSGNIETNRIKSVESG
                     FDGIFPKPTGIEEFKTVIEEIIKLAYQPSPIESKKAGKILIIDDSELNLLLLGKILEK
                     NGYSFQAFTEGKKAYEYLQSSNEVFYILTDWIMPDFSGEELVEAIRKQEKFNDIPIAI
                     ITGIEEKEDFKISIPQKNIYLLQKPYFERKILEYIQKV"
     gene            complement(270156..270536)
                     /locus_tag="POPNHCPK_00242"
     CDS             complement(270156..270536)
                     /locus_tag="POPNHCPK_00242"
                     /inference="ab initio prediction:Prodigal:002006"
                     /codon_start=1
                     /transl_table=11
                     /product="hypothetical protein"
                     /protein_id="X:POPNHCPK_00242"
                     /translation="MNGPDSFKNRIEQTETLISFFSKGFFLKLESNLEEWPRIYKLTH
                     LEKSYKAMFSIFGSFTLIPNDPRLTSPIYYLSLNTNSNQQLVWTKPDGEMIQDLKQIF
                     EELKKHIQIFETSISNINLREKQI"
     gene            complement(270533..271339)
                     /gene="mazG"
                     /locus_tag="POPNHCPK_00243"
     CDS             complement(270533..271339)
                     /gene="mazG"
                     /locus_tag="POPNHCPK_00243"
                     /EC_number="3.6.1.8"
                     /inference="ab initio prediction:Prodigal:002006"
                     /inference="similar to AA sequence:UniProtKB:P0AEY3"
                     /codon_start=1
                     /transl_table=11
                     /product="Nucleoside triphosphate pyrophosphohydrolase"
                     /protein_id="X:POPNHCPK_00243"
                     /db_xref="COG:COG1694"
                     /translation="MRTKSILEEITKLQEVTAILRGENGCPWDKEQDHQTLVPYLIEE
                     SQEVIEAILKKDDDLLKEELGDLLFQVVFHARLAEERRSFDLGDIAKRVSDKLIFRHP
                     HVFKPEELTLSTSQEVLENWEKIKDKEKKNSKDSSIFSNVPENFSSLLKAEKYQKKAA
                     KVGFDWNDISDVQKKVKEEMEEFLTELNRSKDNQVRIEEEFGDLLFSLVNFGRHLGIS
                     SESALTKANAKFKKRFQYIEKVLQERGKNPNTSDLKEMDRLWNEAKELEK"
     gene            271501..272022
                     /locus_tag="POPNHCPK_00244"
     CDS             271501..272022
                     /locus_tag="POPNHCPK_00244"
                     /inference="ab initio prediction:Prodigal:002006"
                     /codon_start=1
                     /transl_table=11
                     /product="hypothetical protein"
                     /protein_id="X:POPNHCPK_00244"
                     /translation="MIRSKSLIVFSLILIAVASRYLPHPANFTPILAISLFAGAHFAS
                     KKLSLFLPVCALLISDLLIGFHDQMIPVYGISLLLVVAGWRLRISSSVSKIALWSLSG
                     SVLFFLVTNFYVWLAGYYSYDLNGLVQCFIMAVPFFQNSLLGDLFYTTVLFGGFALIE
                     KIGWMKLSNVPIK"
     gene            complement(272733..274001)
                     /locus_tag="POPNHCPK_00245"
     CDS             complement(272733..274001)
                     /locus_tag="POPNHCPK_00245"
                     /inference="ab initio prediction:Prodigal:002006"
                     /codon_start=1
                     /transl_table=11
                     /product="hypothetical protein"
                     /protein_id="X:POPNHCPK_00245"
                     /translation="MKKRIQSSILFLFVIFLVLFQTNLIGQKNLTESDPDVLEKEANE
                     LEIKAGKAQDPITRKRMILEVQKKRKEASELRDKLHEQELSKTPKGTVFEITFLFNQT
                     SWIPESLARRQNVSVNETNTFLYTNGVYQNIDTIARNGSLDAHIINNTGSFYSNPQGN
                     TKTAYPIRFLFLTESKKFGIEATFLDLRIYPSYSSINTNPISNNLNQTYSLYGSELRR
                     TDIQLNFLYFFETGSGTKIGPSLGIRNLDIYSKEYGNLPGGLGFGTMEEKAGGLGPQI
                     GFRIVKKLNHYFQFHTNADYFRTLGKYHLKTNGATIYNGAPNFLITETSGSAGENLVK
                     RGGYQIDTGLSFLRTSWLKFTFGFQYTEMRSSVTGYNYNINLLFPDLVGSTVLNTVTK
                     TVDLVTTRPALQKEVIDTYYGFYFGVTFTL"
     gene            274156..274713
                     /locus_tag="POPNHCPK_00246"
     CDS             274156..274713
                     /locus_tag="POPNHCPK_00246"
                     /EC_number="3.2.2.-"
                     /inference="ab initio prediction:Prodigal:002006"
                     /inference="similar to AA sequence:UniProtKB:P48636"
                     /codon_start=1
                     /transl_table=11
                     /product="Putative cytokinin riboside 5'-monophosphate
                     phosphoribohydrolase"
                     /protein_id="X:POPNHCPK_00246"
                     /db_xref="COG:COG1611"
                     /translation="MDLTKLAVCVFCGSRSGNNPVYVEAARNLGRLLVEKNLDLVFGG
                     ASCGIMGTIADAVMDKGGGVSGIIPDFLSIKEVKHDRVKDLMIVSSMHERKFRMYERS
                     SGFIALPGGIGTLDELVEITTWNQLKLISKPLGLLNVNGYFEYLLKQLGRMVDDGFLD
                     SETKEGLIVSEDPEELLDLLSRRFV"
     gene            complement(275325..276479)
                     /locus_tag="POPNHCPK_00247"
     CDS             complement(275325..276479)
                     /locus_tag="POPNHCPK_00247"
                     /inference="ab initio prediction:Prodigal:002006"
                     /codon_start=1
                     /transl_table=11
                     /product="hypothetical protein"
                     /protein_id="X:POPNHCPK_00247"
                     /translation="MFDSNLVFILFYSGEFFLTDFSESLIDLFSAVKTGKTNEIQKLL
                     NALKGEAILIDWLKDYRDSYGSGVLSWAVKNSDQEAIELLLEAGAEPDETNARGETPL
                     LNALDQSNEDLIRIFLEAGANTEKKDFAGNTPLTKAVSTGNVSIVEMVLENEYSTPDL
                     EERNGEGYTPILLAVDLGHLDIVEYLLDQGADFLKKNSEGRTVLHLTALHNDFEILDL
                     FLEKEETKIILEDKDADGNTALLLASSHDSVECLEKLIQVGANILQLNASGKTGLEEA
                     ERQKYHHVTKILKKVLTEKLFFAAKHGKDELCKNILQIGISPNPIDQEGNTPLHIAVI
                     HDQISTTELLIQWNASPFLKNLNGKSPLDIAKAEEKIELVRILEPEPEND"
     gene            complement(276425..277336)
                     /locus_tag="POPNHCPK_00248"
     CDS             complement(276425..277336)
                     /locus_tag="POPNHCPK_00248"
                     /inference="ab initio prediction:Prodigal:002006"
                     /codon_start=1
                     /transl_table=11
                     /product="hypothetical protein"
                     /protein_id="X:POPNHCPK_00248"
                     /translation="MLIPICLVGGWILKRVKIFPENSGIVLGNFVVYVSLPSLILISN
                     IKLENSLFFLAFIPWLIFGVSVVFFYTIGKFFHWDLETKIATILCCGLGNTSFLGLPI
                     LRMLYGEEVTNSVLIVDQLGTFLCLAIPGFILALRFQKDPNIKGNPIASVLKKLFTFP
                     PFLALLFSFFLRFFPLSESIYFVLKILGETLAPIALFAVGFQMELGSKPKKSENFIQP
                     LSIGLIYKLLISPIMIFLIYIFLNINPNHLKVAILEAGMAPMITASIISIQMGFRPSL
                     SAAFPGIGILCSIPTLFLFYFILENFF"
     gene            complement(277397..277468)
                     /locus_tag="POPNHCPK_00249"
     tRNA            complement(277397..277468)
                     /locus_tag="POPNHCPK_00249"
                     /product="tRNA-Thr"
                     /inference="COORDINATES:profile:Aragorn:001002"
                     /note="tRNA-Thr(cgt)"
     gene            complement(277588..278226)
                     /locus_tag="POPNHCPK_00250"
     CDS             complement(277588..278226)
                     /locus_tag="POPNHCPK_00250"
                     /inference="ab initio prediction:Prodigal:002006"
                     /codon_start=1
                     /transl_table=11
                     /product="hypothetical protein"
                     /protein_id="X:POPNHCPK_00250"
                     /translation="MSKLQELKERIRFRNTDFQRNYESRYYWFPEESPPFCIIEVNQY
                     DPYHDMTLYLEVDLTTLKIVNSGVEEKRVPYETCPAAIKTYDYLVGEEMSYVKLMNRF
                     PADKTLGCLHINELIQNAAMNFHSAYAFYLKERNFPAQLDEYKMYEGNLPALERREIG
                     RHWWMKDRGVKNSCYSFSTRHEKPELKDQVKHLDSITAMMVKEFKKSKKEKL"
     gene            278377..279177
                     /gene="hcaB_1"
                     /locus_tag="POPNHCPK_00251"
     CDS             278377..279177
                     /gene="hcaB_1"
                     /locus_tag="POPNHCPK_00251"
                     /EC_number="1.3.1.87"
                     /inference="ab initio prediction:Prodigal:002006"
                     /inference="protein motif:HAMAP:MF_01647"
                     /codon_start=1
                     /transl_table=11
                     /product="3-phenylpropionate-dihydrodiol/cinnamic
                     acid-dihydrodiol dehydrogenase"
                     /protein_id="X:POPNHCPK_00251"
                     /translation="MIHSFFLEKSFLVTGASSGIGRALVLELNRNGAAVGAIARRKEL
                     LKELKSEAKFPDKIISFPGDVSDLSQLKKITEEFRKKVRRIDGMIHSAGISMRGLAKE
                     TDIKVYENLMNINFYPLVHLFKLLESELRQNQGHFIAVSSLQGRFATQYRSGYAASKH
                     AVQAFMDSIRLETCESGMHVMTVSPGYVKTDISLKALSGDGSAYGIMDEGIKNGLATE
                     KVATIILKAIESRKRDVYPSQFREMLAYWISRFSPSLLDRLLRNARVT"
     gene            complement(280057..281370)
                     /gene="egtB_1"
                     /locus_tag="POPNHCPK_00252"
     CDS             complement(280057..281370)
                     /gene="egtB_1"
                     /locus_tag="POPNHCPK_00252"
                     /EC_number="1.14.99.50"
                     /inference="ab initio prediction:Prodigal:002006"
                     /inference="protein motif:HAMAP:MF_02035"
                     /codon_start=1
                     /transl_table=11
                     /product="Hercynine oxygenase"
                     /protein_id="X:POPNHCPK_00252"
                     /translation="MTFDFKFKRFYFFLLFGSITFLFAQTQDSSLNTRMIPLWKGEVE
                     AVYSGKGKVKIRIRRGSIFYGKEEEEIKAILEKKSQYSVLQKNPEKEIGYFSIRQISV
                     VYQNNSGGKKASEVELYGSFSAIPGVPESLLTAGTFIQDYKQEIAYIEPGAFFTEDRR
                     RTRPSKQLRHPKDGKEMVLVSGGYEQNGEPFYESMGFFIHGQGNDPSEDSYNPFYFKP
                     ERGNLQDVSSFYIDKYEVTNQEYSKFLKETNTSPPPHWKSGNFPAGKEHHPVSGITYR
                     EAETYARWSGKRLPTEMEWEKAARGTGMTWKINRDESYSFFPSPLEYPFGNDFDSTLC
                     NTLESKQNDTISVYELAKKSASPYGVIGMCGNIAEWTSSDYLPYPGHSLKRNTFGKMH
                     KVIRGGSFSSTKEEATTYFRSFGGIPNLKTDRRAGFRLVWDLPGK"
     gene            complement(281497..283047)
                     /gene="cshA"
                     /locus_tag="POPNHCPK_00253"
     CDS             complement(281497..283047)
                     /gene="cshA"
                     /locus_tag="POPNHCPK_00253"
                     /EC_number="3.6.4.13"
                     /inference="ab initio prediction:Prodigal:002006"
                     /inference="similar to AA sequence:UniProtKB:Q81IT9"
                     /codon_start=1
                     /transl_table=11
                     /product="DEAD-box ATP-dependent RNA helicase CshA"
                     /protein_id="X:POPNHCPK_00253"
                     /db_xref="COG:COG0513"
                     /translation="MKKLKFSELNLSAEIQNAILEMGFEEASPIQSEAIPVILKGKDI
                     IGHAQTGTGKTAAFAIPTIELLEVESKHLQALILCPTRELVIQVSEQFRKLIKYKGNF
                     EVVPIYGGQEIERQLRALRKNPQIVIATPGRMMDHMRRGSIHLDEIKIVVLDEADEML
                     DMGFREDMEFILKDTPADRQTIMFSATMTDDILTLMKKFQNHPQIIDVTHQKLSAPKI
                     EQIYYEIQENAKGEALTRLIEYRNVKLALVFCNTKVQVDTVVELLKSRGYFAEALHGD
                     LNQKQRDKVMSGFRKGSIEILVATDVAGRGIDVNNVEAVFNYDLPRDGEDYVHRIGRT
                     GRAGKKGIAFSFIVGKQIYNLKKIERINGIKIEAGKIPTLDDLEETKIHSYTSKVRSI
                     VDAGHIGKYVNQVEKLMGDDYTALDIAAALFKMTILKDSVTFDDSVQFESDFKYEEKH
                     STKKKSGGGRYRDRNFGRSGSGSRSKSNSNSHFGNNSKDGSRSKFSKGDKNQKQGGGA
                     TSFKKKKK"
     gene            complement(283666..285474)
                     /locus_tag="POPNHCPK_00254"
     CDS             complement(283666..285474)
                     /locus_tag="POPNHCPK_00254"
                     /inference="ab initio prediction:Prodigal:002006"
                     /codon_start=1
                     /transl_table=11
                     /product="hypothetical protein"
                     /protein_id="X:POPNHCPK_00254"
                     /translation="MKICKLGIIKLLLILVVFSFTEINAKKTKRFKPHKVRRHNTTRI
                     VQKQSIEVQTQEVIPQQPSNSIEIQETKKEAPWYETVKLGAMIRIRPEAKYNYDFDKF
                     KNDNISFVGAKAQIWIEKEFTENTKVKINLQDSTIWGGEKGSPNGLDTANDNTRQFVG
                     IREAWIESKELVGPITLQAGRQILKYGDERLVGALEWNNVGRSFNGLRFKIDKEIFSS
                     HAWAMIVGEQDSDVAGNSTNLGKKNSFPIQYNCPPNSTSFSTCTFSTELSKQQQGDST
                     FTGFYNTLKPSDLIHIDAYYIGLYKKWFPQNNSTILLLPNPETIPRDSRYDQLHTFGL
                     RISNRTTQDKKAKIPFDFSIEYVRQTGRNGINITPSWDTFNTNISTVDPLTGKTITNN
                     VYKERQAYDAYAFALDIGYTIGSFRLGGEYDLGSGDPNRKDGKVATFSNLFHSNHGFF
                     GEADQVSWVNMIGKSANLTWDGKEFGKLRIAYWIVDKHKRQDGWYDVTGALKEGASTE
                     SITNERFKDPYVQTEKGALDQRSVVTLGKNLFREIDLIYSFKYKGILWALGGSWIFAG
                     DAVRRKLNDDSISPEFRKTQFLPQAQFGYLMMTAQF"
     gene            complement(287703..288359)
                     /locus_tag="POPNHCPK_00255"
     CDS             complement(287703..288359)
                     /locus_tag="POPNHCPK_00255"
                     /inference="ab initio prediction:Prodigal:002006"
                     /codon_start=1
                     /transl_table=11
                     /product="hypothetical protein"
                     /protein_id="X:POPNHCPK_00255"
                     /translation="MIDWNPNLIKKMRLKEGNKLIVFDQEKVHTSSPIGGVIFTDKIS
                     EAEGILFFANSASSLQSYLSKILKSIREESILWIAYTKKSSGTKTDLDRDHGWELLSK
                     NGYEGVALISLDETWSALRFKKTDAVKKGGSKAEKQKRPELSKYINYKTKTVKLPEDV
                     KKFLSKDKNAIKSFESLSWSHKREYIEAILDAKLPETRLKRIQKLVHAMSSIKVQKKK
                     "
     gene            288922..289125
                     /locus_tag="POPNHCPK_00256"
     CDS             288922..289125
                     /locus_tag="POPNHCPK_00256"
                     /inference="ab initio prediction:Prodigal:002006"
                     /codon_start=1
                     /transl_table=11
                     /product="hypothetical protein"
                     /protein_id="X:POPNHCPK_00256"
                     /translation="MVSAEIDTDKEVYHYFIVISSEINCLDPEKSKLYLQADEQIFEV
                     QEMVLDPEKLKTYSYEDRGILLE"
     gene            289342..290673
                     /gene="glpT"
                     /locus_tag="POPNHCPK_00257"
     CDS             289342..290673
                     /gene="glpT"
                     /locus_tag="POPNHCPK_00257"
                     /inference="ab initio prediction:Prodigal:002006"
                     /inference="similar to AA sequence:UniProtKB:P08194"
                     /codon_start=1
                     /transl_table=11
                     /product="Glycerol-3-phosphate transporter"
                     /protein_id="X:POPNHCPK_00257"
                     /db_xref="COG:COG2271"
                     /translation="MISPLRWLLPAKAKPLLSKELIDRSYPRFRWRILEATFIGYATF
                     YLVRNNFPVISKEMGEALHYSQEQITNILAVTAITYGIGKFLMGILSDRSNPKYFMPL
                     GLILTAICNLFFGASNQYEVHFYLWALNGLMQGMGWPPCGRSLGHWFGVSERGSKFAI
                     WNIAHNVGGGLVGIIAAYSASWWGWRNAFYIPASIAIVTAIYLLFRLVDTPQSVGLPP
                     IEEYQKDPEKEVRLSIQEQEKELSFREIILGSVLKNHYVWTFAFANFFVYVVRYGLTD
                     IGPTYLKLSKGASLEKGGISTLIYEFAGIASTLLVGWGSDKLGGKRGMVSLLCMLPIL
                     FALISLLFTPLGFLWLDLVLFGIIGFFIYPPVMLLGVAGLDFTSKKAVGAAAGFIGLF
                     GYLGRTILSKSVGWLSKQTGFHWEQPMYLMIGATLISIALLAITWNWKPKA"
     gene            290731..291267
                     /gene="ppa"
                     /locus_tag="POPNHCPK_00258"
     CDS             290731..291267
                     /gene="ppa"
                     /locus_tag="POPNHCPK_00258"
                     /EC_number="3.6.1.1"
                     /inference="ab initio prediction:Prodigal:002006"
                     /inference="similar to AA sequence:UniProtKB:O05724"
                     /codon_start=1
                     /transl_table=11
                     /product="Inorganic pyrophosphatase"
                     /protein_id="X:POPNHCPK_00258"
                     /translation="MVHPWHDISPGDQNPEIVNGVIEIKRGSRAKYEVDKEYGILKLD
                     RVLYSSFYYPANYGFIPQSYCGDQDPLDILVLSQVELEPLCLVKAKVIGVMRMLDSGE
                     EDDKIIAVAANDMSVNHINDISELPPHFTLELKHFFEDYKKLENKTVVIEEFQNAILA
                     RKIVLDSLELYKKTFPKK"
     gene            complement(292144..293046)
                     /gene="lpxL"
                     /locus_tag="POPNHCPK_00259"
     CDS             complement(292144..293046)
                     /gene="lpxL"
                     /locus_tag="POPNHCPK_00259"
                     /EC_number="2.3.1.241"
                     /inference="ab initio prediction:Prodigal:002006"
                     /inference="similar to AA sequence:UniProtKB:P0ACV0"
                     /codon_start=1
                     /transl_table=11
                     /product="Lipid A biosynthesis lauroyltransferase"
                     /protein_id="X:POPNHCPK_00259"
                     /db_xref="COG:COG1560"
                     /translation="MIRYIPAFIFVYLFYLPFRILPYRLCLLYGKFLVILLYPFARKH
                     RRIAYENISHAFPEYTESQKKELVWKSVLHIGNLVAGTLFAPRLNQKWMDRYLVYDPK
                     SLEIEKKTNEEGVGVVLISGHFGTWEILVQFMGVRMKGGGIYKKVRNPLVDKLIYKLR
                     TKNGIKLVSTEESSQVTKMLKQGYWIGFGSDQNAGKVGIFVNFFNRPASTYQGPALMA
                     YLTGAKMLLYSVLCGEKGKVIVRVKDLGFVDKKAFTDRETAIRHYTEVWTKALEEEVK
                     LFPEQYFWVHRRWRTKPGDFPGQI"
     gene            293541..294254
                     /gene="queE"
                     /locus_tag="POPNHCPK_00260"
     CDS             293541..294254
                     /gene="queE"
                     /locus_tag="POPNHCPK_00260"
                     /EC_number="4.3.99.3"
                     /inference="ab initio prediction:Prodigal:002006"
                     /inference="protein motif:HAMAP:MF_00917"
                     /codon_start=1
                     /transl_table=11
                     /product="7-carboxy-7-deazaguanine synthase"
                     /protein_id="X:POPNHCPK_00260"
                     /translation="MDNLKTSVHEIYLSLSGEGISTGIPTIFVRMAGCSLRCGMTVGR
                     KLWCDTPYALSPKAGEEMSVNQVLDKIQELSAVNIQILLTGGEPLEGRNREFSITLGN
                     EIFRTRNSSGFYPRPRVETNGAESIEGMDQFVFTLDYKLPGSGMEDRMNLKNLEIYKE
                     RKNPLDEIKFVIRDKNDFERCLEIIEKHTLVGNLLASPVQGELSPEILAEWIKYSLGS
                     GLRLSIQTHKYIWGDQRGV"
     gene            294255..297101
                     /gene="rapA_1"
                     /locus_tag="POPNHCPK_00261"
     CDS             294255..297101
                     /gene="rapA_1"
                     /locus_tag="POPNHCPK_00261"
                     /EC_number="3.6.4.-"
                     /inference="ab initio prediction:Prodigal:002006"
                     /inference="protein motif:HAMAP:MF_01821"
                     /codon_start=1
                     /transl_table=11
                     /product="RNA polymerase-associated protein RapA"
                     /protein_id="X:POPNHCPK_00261"
                     /translation="MEEVLQLSLDFEPKSSSGYRGDFCYLTNSPESGIGKIVSSAEGK
                     FTIEFSVSQTKKTVSENSTYLRILPGYPSSLRNVEEYSSLMNLALTAYELKLTHAFDK
                     LSALSNSRTRLLPHQIESTYIVVNSLRPRFILADEVGLGKTIEAALVMKELIFRRGYK
                     KVLIVAPSPLLVQWQQELKNKFNEDFKIVKRKNFHTDGEKNWRNFQHVITSIDFIKNP
                     KYAEEILKTKWDIVIFDEAHRLRRDYHKITRAYLFAEKISKKCECLLLLTATPFRGKL
                     EELYYLMHLIDPNILGPYHTFVNDYILGNKADLKDKISKVLLRRRKVEVGGFTKRFAK
                     TVRIELSSVEREFYEETTNYVRREYNLAMRTQNRAIGFVMIVFQKLLDSSVFALLSAL
                     TKRKFLLENKFHHIQKMESNLEEWDLDETEDVEEFVSGLDESVQLDLQSLKRELLSLN
                     RLILLGKKIKEDKKSIKLKETILKLQKEGHSKFIIFTQFRTTQDFLASVLSDFQVTLF
                     HGSLSADAKEKAIVEFKTKTEILICTEAGGEGRNLQFANVLFNYDLPWSPLKIEQRIG
                     RIHRFGQKDNVFIFNFASKDTVAERILEVLTNKIRLFEESIGSSDELLGAIEDELDFN
                     SSFMKFVTGNKSKTEMEEEIDNRIKIAKKGFEKLGALVTPKLIDFNLQDYYSHTLEER
                     SFNNTHLEEFVSRFTKIFPEEAGFQLLRKKPQIYEIDSPQYKGKYGTFDSELALQNDS
                     LEFLAFGHPLIDKTVSYLIQNQKGWSTAFHSVSNKEYYVFLVEFQFTLNRTELFYFET
                     NPNTGSVKQIETLPEELREYNSSVRPSEISSHPELPSRLEENLIRTFISLDEIVESRK
                     KELGDQTLDLFQKEEFKIRTSNQNTLRQLEEKLMRQEAAFKWEGKPEKKSAMNRTRNE
                     IQKVKEDFDRELRKVRNGKTIQHRFQLFQVYLPS"
     gene            297180..299606
                     /gene="pheT"
                     /locus_tag="POPNHCPK_00262"
     CDS             297180..299606
                     /gene="pheT"
                     /locus_tag="POPNHCPK_00262"
                     /EC_number="6.1.1.20"
                     /inference="ab initio prediction:Prodigal:002006"
                     /inference="similar to AA sequence:UniProtKB:Q4L5E4"
                     /codon_start=1
                     /transl_table=11
                     /product="Phenylalanine--tRNA ligase beta subunit"
                     /protein_id="X:POPNHCPK_00262"
                     /db_xref="COG:COG0072"
                     /translation="MKLSLDWMNDFTPLKEVGLDAILKKIAISVCEIDDATEFRPELD
                     FVKIVQIESLEKHPSADKLQIAQIFDGSSKSQIVTGATNVKIGDLVPLAIPGAKLGDK
                     EILESELRGVKSSGMLCSEKELFLSEEGNGVWILNGLDQAEVGKTIRSFLYYDDIIFE
                     VDNKSITHRPDLWSHFGFARELASQLRLPIVFNPFESLWNFDLSVKLPKVLENQNAHS
                     YYASSISGVSVFPSKRKFQSRLQKCGVRVINNVVDVSNYVMLEMGQPTHFFDKKFLEN
                     QGGISLEVSFAKKGESFALLDETSPALEEEVLLIRNQGKPVAIAGVMGGKESAVQNTT
                     TEIVMESAVFMRERIRKSIRSTGIRSDSSVRYEKGLEATTTLPVIRRALNLLKENGCS
                     ELKASEPVGFLHIPHKEVRIHTDIHFINAKLGVTLSQGDITDILERLHFIVSWKGEHL
                     EVLVPKFRHNYDVTIPEDLVEEIGRTKGYDTIQVSPLLAEVKTPIRNLNRELERKCKT
                     FFAIALKYHEVFNYSFQSYKENEFSGDPKLSVKIKNEMPEEQSVLRNSLLPSLLKNTR
                     TNQDRFSEIKIFEFGRVYFNLPEPENEKKIFAFAVSLDKKSSEPDLKLLEEDFLKIKK
                     EVESFLESIQIYEYTWKIQQETIFHPGANLCLVARSGKDGLETIVGNLGYVHPAILDS
                     FELKKRVIYGSFEFERIVELWNQNRKVSRFVTPSQFPEAEIDLSILVGEKENTNVFTD
                     LVKLERIPELKEGWVYSQFIGGNVPEGKKSVSYRFRLVNYERTFTQERIKEISDQLVI
                     LAGKNGFVLR"
     gene            300160..300729
                     /gene="caiE"
                     /locus_tag="POPNHCPK_00263"
     CDS             300160..300729
                     /gene="caiE"
                     /locus_tag="POPNHCPK_00263"
                     /inference="ab initio prediction:Prodigal:002006"
                     /inference="protein motif:HAMAP:MF_01525"
                     /codon_start=1
                     /transl_table=11
                     /product="Carnitine operon protein CaiE"
                     /protein_id="X:POPNHCPK_00263"
                     /translation="MNIHKTAFIHPLATAIGLVEMGPYSSLWPGTVVRADMNQIVLGK
                     GVNIQDNSTLHTDSSRGITIGDYTLVGHNTMLHGCKIGRGCLIGIGSIVLDEAEIGDG
                     AMITAGCMIRGEKKIPPGAMVIQKNGELKILEGKSKPILSVAGCLEYIALSDRFRKGI
                     FGPFTPEEEIEFQNQAKTVLKEMGIPFKE"
     gene            301123..301515
                     /locus_tag="POPNHCPK_00264"
     CDS             301123..301515
                     /locus_tag="POPNHCPK_00264"
                     /inference="ab initio prediction:Prodigal:002006"
                     /codon_start=1
                     /transl_table=11
                     /product="hypothetical protein"
                     /protein_id="X:POPNHCPK_00264"
                     /translation="MKIKYQLKIIIITILFMSNYLYSQKSFEIYSNLIFIEKLPMPYE
                     IITLKINNIYSKRHLSKLEFLILLSKAKRIQPKDEKLRSWHYSSWCNIQFLTIFGSYE
                     LKLYLGGLGFLTLPDGKTGALLFDLNGK"
     gene            complement(301626..302228)
                     /locus_tag="POPNHCPK_00265"
     CDS             complement(301626..302228)
                     /locus_tag="POPNHCPK_00265"
                     /inference="ab initio prediction:Prodigal:002006"
                     /codon_start=1
                     /transl_table=11
                     /product="hypothetical protein"
                     /protein_id="X:POPNHCPK_00265"
                     /translation="MYEFLYLKFRYIDFIMKIKDAQRLKINQKDYSPMKLFSKRIRLL
                     LWMLFLFFLSINKTWSHDIRLPDYFKEEETSSYPFYLNFKLNQDFSAGIRLPTKTAGK
                     YQVVLGTNTNVSSNFISLFKISLNGESHKELPFQISKPSKQGRIFSIINFSIQEGDAY
                     RNDYVDFRVSVIADKMKSLRSKQITHFHGNFLELGFRKID"
     gene            complement(303073..303657)
                     /locus_tag="POPNHCPK_00266"
     CDS             complement(303073..303657)
                     /locus_tag="POPNHCPK_00266"
                     /inference="ab initio prediction:Prodigal:002006"
                     /codon_start=1
                     /transl_table=11
                     /product="hypothetical protein"
                     /protein_id="X:POPNHCPK_00266"
                     /translation="MELFLNYALYVIVSIGFLIPFTGFVIGAGTIIKATLVGFAVNFS
                     SQVLEENKLQDFIERNKDNKLGKFLQEVVLKGQEKLKSSPTKEAHKEESHGSHHVISV
                     KTYSLIFATLIFFTFVTVWVAGIDFGAMNVIIAMAVATAKASLVLGYFMHLKYDTLMN
                     RVIFGSGFFFLLLLFGFSAADIFTRFKVLLSFAF"
     gene            complement(303731..304966)
                     /locus_tag="POPNHCPK_00267"
     CDS             complement(303731..304966)
                     /locus_tag="POPNHCPK_00267"
                     /inference="ab initio prediction:Prodigal:002006"
                     /codon_start=1
                     /transl_table=11
                     /product="hypothetical protein"
                     /protein_id="X:POPNHCPK_00267"
                     /translation="MTRYCRFNGFFEEELRSSHIAPEKLDLKNRSLETLFFLFQSICN
                     PSTIQFLHELPDPSWIRFWEDRGIQFCNFQLLKRNSKKIFQSSSTIDPIRTWEEWGSV
                     SDLNDSGEILFSLEKASFSKRLNSKILLTRWKSEQGFQDIPSKILEKPYDLSDLIFEW
                     SELQTDKIVLKPEFSFSGRHKILKFISIASEQWENSNLQKESSWFPCVAQPWVQRIYD
                     FSCLYDFAIGVPTFLGSTIQICDEKGSYNGAYITSTKESEFFFFLLEPIVKKLSESFS
                     PEYQGPVSIDGFEFNSQNIKKIQRISETNYRWSMGRILFELSKSVFFQQKRNTFGDNL
                     SILTLPLKQTIPNYSEWIYDWGQSQEIEIFPLTPDRFASGKSYGTSWVLLRFLKNSEE
                     KIQYRIQKFYSKWRKRILY"
     gene            305044..305838
                     /locus_tag="POPNHCPK_00268"
     CDS             305044..305838
                     /locus_tag="POPNHCPK_00268"
                     /inference="ab initio prediction:Prodigal:002006"
                     /codon_start=1
                     /transl_table=11
                     /product="hypothetical protein"
                     /protein_id="X:POPNHCPK_00268"
                     /translation="MNIRIFSFLIILTIFGLGAAPNKVLTLEEKEELRQIETVRKGGF
                     TDIEVDNLHASIAGNILKINNLLGNETYKKALRYIEDEPREAAKFLFQDKENKQYLQL
                     DLGLGQSFADYPKTYLYQSKIYIYPGTDGKSLEKIILQFKRTNAKGEVFIREMRRLIN
                     NSPKGPTFLGDGKRTPNNNSEILLEFFSSHDTDFLWPDNPIQPVPASVTTKLNEAVNP
                     LPYNKQKQIILQYKRYLRKVDKMVSLRLHTMELDQKMMISKMLEFQ"
     gene            complement(306584..306793)
                     /locus_tag="POPNHCPK_00269"
     CDS             complement(306584..306793)
                     /locus_tag="POPNHCPK_00269"
                     /inference="ab initio prediction:Prodigal:002006"
                     /codon_start=1
                     /transl_table=11
                     /product="hypothetical protein"
                     /protein_id="X:POPNHCPK_00269"
                     /translation="MAFETEDEFESHQSQRRLALSTIDELTQTKLDLLEAGKEVPRFI
                     NLAISYLNKKYLTQEKVISDFLIKK"
     gene            complement(306909..308246)
                     /locus_tag="POPNHCPK_00270"
     CDS             complement(306909..308246)
                     /locus_tag="POPNHCPK_00270"
                     /inference="ab initio prediction:Prodigal:002006"
                     /codon_start=1
                     /transl_table=11
                     /product="hypothetical protein"
                     /protein_id="X:POPNHCPK_00270"
                     /translation="MQDIKRAPFREILGWCMFDFANSSYTTVIISVTYGIIFSQLVVP
                     ASSDQENPFEYGNLLWSIALAISYLLVVVTGPIFGAITDYSARKKQFLFYSYVFCIIS
                     TGALWFVIAPGQYFLAFILIIFSNFFFASGENFASSFLPYLGPKEDLGKISGYAWGIG
                     YFGGIAAVALVNTLGPKTIDNFSSLRLVGPYTAFFFLFSGIPTFLLLREYTAGKEKPA
                     GLSYLKIGVERVTSTLKEIHKFRDMALYLVSLFFAMAALGIVISFAFIYGAQEIKTQK
                     EHEIAMFLLIQLFAAIGAIIFGFIQDKIGAKKTFNITLLLWIACLLLIYWVEDLTTFL
                     TGIGIPTTKQWVFVGTTVFAGAGLGATQSASRAIVGLFAPESKSGEFFGLWGLSGKIA
                     AAFGLVAVGGLQVLFDLRNSFLVVSIFFIVSLLINFLVDEKRGIQTAIDYKEI"
     gene            308396..308623
                     /locus_tag="POPNHCPK_00271"
     CDS             308396..308623
                     /locus_tag="POPNHCPK_00271"
                     /inference="ab initio prediction:Prodigal:002006"
                     /codon_start=1
                     /transl_table=11
                     /product="hypothetical protein"
                     /protein_id="X:POPNHCPK_00271"
                     /translation="MDSSFFNQVDLYQLMRPRKVCVCNQISEEEILTSIRNGNDTLQK
                     LMDDTGVSTGCGTCSSAILKILAKELKVSRE"
     gene            308620..309288
                     /gene="ribD2"
                     /locus_tag="POPNHCPK_00272"
     CDS             308620..309288
                     /gene="ribD2"
                     /locus_tag="POPNHCPK_00272"
                     /EC_number="1.1.1.302"
                     /inference="ab initio prediction:Prodigal:002006"
                     /inference="similar to AA sequence:UniProtKB:O66747"
                     /codon_start=1
                     /transl_table=11
                     /product="2,5-diamino-6-ribosylamino-4(3H)-pyrimidinone
                     5'-phosphate reductase"
                     /protein_id="X:POPNHCPK_00272"
                     /db_xref="COG:COG1985"
                     /translation="MNSLPNVSVNMAMTLDGKVSRPDGRWYGLSSRNDKKRMDEIRSK
                     AEVLILGKNSILNDDPVVHLRYVDNVQDPRPVILVRSGTIPKDKKVFRFSKIPPLIFC
                     LDENHHLIQENLSSCAQIVPISGNDLSPLKALKVLSEMGYREILLEGGPSLNDSFFRL
                     NLVSRIYLTIVPFIIGKKDLPSITGGREEYLDFDLKKWNLISSETLENEIFLIYENEM
                     FLRP"
     gene            complement(309167..309433)
                     /locus_tag="POPNHCPK_00273"
     CDS             complement(309167..309433)
                     /locus_tag="POPNHCPK_00273"
                     /inference="ab initio prediction:Prodigal:002006"
                     /codon_start=1
                     /transl_table=11
                     /product="hypothetical protein"
                     /protein_id="X:POPNHCPK_00273"
                     /translation="MGARQVAFGNFQTALMSFNFRCSFHTELFWDKFLIQKAKPDILQ
                     NLKNIKAEETFRFHKLEKSHFLMFLKKLNSIFSNQSPNTPRAHP"
     gene            309704..310336
                     /gene="pbpF"
                     /locus_tag="POPNHCPK_00274"
     CDS             309704..310336
                     /gene="pbpF"
                     /locus_tag="POPNHCPK_00274"
                     /inference="ab initio prediction:Prodigal:002006"
                     /inference="similar to AA sequence:UniProtKB:P38050"
                     /codon_start=1
                     /transl_table=11
                     /product="Penicillin-binding protein 1F"
                     /protein_id="X:POPNHCPK_00274"
                     /db_xref="COG:COG0744"
                     /translation="MKQKKLFYTFCLKFLLIFFVGVLIYEQFFPGKKILIQQDRLIYL
                     PDQKKSVPLELEWVLLSEIPEEWIFYTVQVEDKRFYSHRGYSISDIHSSLISSVLFFR
                     KIRGASTITQQLARTLFLSREKSLSRKWKEIQIASALEDELGKNTILEYYINSVYWGR
                     GMNGLNQASKYYFKKKPTNLKTNQFKALIQILKKPDAYTREEVVLLSKNL"
     gene            310869..311375
                     /locus_tag="POPNHCPK_00275"
     CDS             310869..311375
                     /locus_tag="POPNHCPK_00275"
                     /inference="ab initio prediction:Prodigal:002006"
                     /codon_start=1
                     /transl_table=11
                     /product="hypothetical protein"
                     /protein_id="X:POPNHCPK_00275"
                     /translation="MSVSESVTQAWSDMNKMADKMFKEYGLSLELPPKSFQEMKAEFV
                     EFEPPKRLIVRIPYDSRFTNPVGIFQGGMLCTALDNTFGPLSYLAAKRPCVTTDLSTQ
                     FFRTFSPKDEYVLIEAKVVSKSPAMMTMQAEVRNPKNKLVAISTTSVLILQESMLKRM
                     TSKQEQED"
     gene            complement(311861..312787)
                     /gene="czcD_1"
                     /locus_tag="POPNHCPK_00276"
     CDS             complement(311861..312787)
                     /gene="czcD_1"
                     /locus_tag="POPNHCPK_00276"
                     /inference="ab initio prediction:Prodigal:002006"
                     /inference="similar to AA sequence:UniProtKB:O07084"
                     /codon_start=1
                     /transl_table=11
                     /product="Cadmium, cobalt and zinc/H(+)-K(+) antiporter"
                     /protein_id="X:POPNHCPK_00276"
                     /db_xref="COG:COG1230"
                     /translation="MGHHHSHNHPHDHSHNPHSENAGKSLVIAMIFNLAYAGIEAGIG
                     LTSGSLALLSDAGHNLMDVSSLLLAWIAIKLQEKKPFPGFTYGWKKSTILVSLLNSIL
                     IFGTVGLIVYESIEKLSKPSSVPGGMIAAVAFVGVLVNFSSSFLFHKSKDQDINMKGA
                     YLHLLADGLVSLGVIISGLLIQWLGFFWIDPVVGLLVGLVILYGNIPLFRQSLRLSLD
                     STPETIQSGIVEKELKSIEGVLNIHHIHIWSLSTTENALTAHLVLKNDLTFEHQRIIK
                     SKAREILKGLKIEHVTLETEEERENCEQIDCN"
     gene            314038..315051
                     /locus_tag="POPNHCPK_00277"
     CDS             314038..315051
                     /locus_tag="POPNHCPK_00277"
                     /inference="ab initio prediction:Prodigal:002006"
                     /codon_start=1
                     /transl_table=11
                     /product="hypothetical protein"
                     /protein_id="X:POPNHCPK_00277"
                     /translation="MSWKKLVLYVSIFSILLCHGLNAYQEDGHFYTVQTVLNNFQTSS
                     PLTKEETALVAFCTQLPDEVPELDAISVYQKFALKYPLDYTRWVFTDQGSSEILGRMA
                     EVQQLLHGLTGGNSEHLRNVAIVTLDRLRTELTSKNEKSPEKLCALGFAFHLLGDSFA
                     HRKLLNSKKMYPTGRGHASDMTLPDHPVYNDDRVLEWEKYAKGIPSLFRSDLKEIVIK
                     DDFQKARKLTGNNYPWHCIFGRKCEDRLRRILLHRLRESDSFPRYNPIQKDRYPAVNC
                     QEYVQRVVEQKDIPFTPDCGKSWKIYKQVSLDVWKRLGYFQDENSRKQIQLYDGDDLW
                     QNL"
     gene            315036..315482
                     /locus_tag="POPNHCPK_00278"
     CDS             315036..315482
                     /locus_tag="POPNHCPK_00278"
                     /inference="ab initio prediction:Prodigal:002006"
                     /codon_start=1
                     /transl_table=11
                     /product="hypothetical protein"
                     /protein_id="X:POPNHCPK_00278"
                     /translation="MAKSLSKVDEEEHPRKKRKRKVKKKSVLGEILIVFAGFPILIAW
                     ISLRTFFCWGNLSYTGEVFCTVSGAINPLLLILTSVLILLTFVDLHKLGDELEELPKW
                     STKRIYKGFRSLEKVDKLHFLFSFVSFLGALVIGLYLLNYFEFSLF"
     gene            315511..317235
                     /locus_tag="POPNHCPK_00279"
     CDS             315511..317235
                     /locus_tag="POPNHCPK_00279"
                     /inference="ab initio prediction:Prodigal:002006"
                     /codon_start=1
                     /transl_table=11
                     /product="hypothetical protein"
                     /protein_id="X:POPNHCPK_00279"
                     /translation="MKKYEAVVIGTGFGGAVNGCRLSKKWPGKVLILERGKRYPKGSF
                     PRSPHDMSKNFWNVPEENSSKVRPKKLSKLNQTGLFDIRNYKNMDVVISAGLGGGSLI
                     YANVFLEPPDHIFDERWPANIKKKSLTPYYKIVKDVLGSRPIPLNDDPRRKIVRTTLY
                     QKFAKHAGRESKLADINVFFGNDFKKPTPIGLQEKNRYGAVQTSCTYCAECDIGCNTH
                     SKNTLDLNYLFVAENKYKAEVRTEQLVQKIVPLGPDGNDNSSYHGENGYRVYFRNFSD
                     QKRELISVITKRVIVSAGTLGSTELLLKCKEEFKTLPDISNHLGKQFSGNGDFLSFAI
                     KGKEPANPNYGPVITQYTDYNLFKSYNPKKAFILQDASYPVFASYFAAASVPWFLRIG
                     FFFHTFVELFKKFLNGKIFGKIGYLMGELLKGDLSYTSAVLLCMGIDRADGTMVLDRK
                     KNLQIQWPQKNNTSLYEAILSVMKDFASFIKTDFYFPLPTWSWPIRNNVSVHPLGGCI
                     LGNSKTNSVTSADFKTFGQVFSYQGLYVADGSLSPTAIGANPSMTIAALSEKVAEGIT
                     GIKPTANL"
     gene            317544..321734
                     /locus_tag="POPNHCPK_00280"
     CDS             317544..321734
                     /locus_tag="POPNHCPK_00280"
                     /inference="ab initio prediction:Prodigal:002006"
                     /codon_start=1
                     /transl_table=11
                     /product="hypothetical protein"
                     /protein_id="X:POPNHCPK_00280"
                     /translation="MNNTTESFKDTLELIRPYLPSGIVRRLANFGESKLQRSQSFEGA
                     VLFFDVVGFTPTTLALAAKGTRGIDALQIVLSNYYTGLLKHLNEWGGAVYQFAGDSVL
                     VSFEKREGETAEEAALRVANCALGISNSIAEYSSNELLGETVNLPARVGLAYGVYQEF
                     ILGEQDRFLRAVIAGAPVDQSIAAEKQALGGDIILSSSLWNLLPASKVGENVNSDFFR
                     LIDCEKCENSVPPPSRSTTEERFSDERFFKRCRRFIVPELYQRVTSVHKAFSGDYREV
                     ASVFVRIDAPLESHSDSKNFNDFFIYVQSVAASCSGTFVLTDLSDKGGVFSVLFGAPA
                     ALENKEALAARFAVRLMEGASNYSAAKNLQIGISTGMAYCGDLGAPFRKDFTAIGEMM
                     NIAARLATLSGYSGILIDFQTKSKLGKNFSFHEIGDVELKGVTGAKKVFQLTSEQKNI
                     PGLLIQYKDKMIGRKEEIDRLHKMLDSSIEKGGVVCRIIADAGLGKSRLTNTFIDQAY
                     DRNVEILIGYCYPYEKFTPFYPWKELLSLFLGIFEDDSTEARVAKAEKALENLNSFDI
                     AWAKALVALMGVSVEEDPLTREIDRKQKNERLFEIIISLLQERANKKPLMLVFEDVHW
                     IDELSSRLLEKLAFRLSEMKVMLLLVSRPEGQFGEDSVAPNEELIRLKEFKLEEAKDF
                     LIHKFKLDTSHEEFLDQILNRSSGNPFFLESIVHNLIEEGTLIKLEDGTLSPSDKTRD
                     IQIPNTLNDVLLARVDRLQEREKIVLKTASVIGRLINVDTLNHLLPVEFRSQIDNILQ
                     SLEGLDLTPLEVTEPLTYIFKHIVIRDIVYNTLLHSTREDLHKKIASFIEKENENNLT
                     EMADILAFHYQQCSDFEKASKYSLMAARKARSKYANRDAIYHYGKTLETLAQFEKTKS
                     ETYYEIKLELAHVHRQFGEYSIAEVLFKECLENKSTLNLIRSYTGLGQVYQEQDDISR
                     AMETLENALRITGIRPPGSRPDTILKIVLQLTLVLRFSFFGPSYTSSNKAERLRLRCI
                     ILATLAKMYIMKDVKKFGWSVFTQYNATQRFEDPVRSSLAECALGQVFVGMNLFGPSK
                     HFLLKGRELAEKTGDPYARAISLLVQGGYYMMLNRPELGLPFLQDSISIYRQVGEKWD
                     LLSALSSSGFLYYFQSDFRTAKQYFDDIGEIASDLGAQLQLRWTRIWSPYFGYLLGEV
                     EPPELEKKLIVEVERAASENDVMNELSTINKLLKLSILEGWLEKAELWARRSYAGFLK
                     CEVKFPQLQIGNVYLAEAALYAQMENGNKNLTKIINYGLKNGLKLGKSLPYLYGPSLV
                     LKGKLLFHSGKRKKAEAIFKEAESFLSNTQNRWEYATALYEIGELLGDTERISTSKKI
                     LHELGAKADLKRLDKIQL"
     gene            complement(322865..323245)
                     /locus_tag="POPNHCPK_00281"
     CDS             complement(322865..323245)
                     /locus_tag="POPNHCPK_00281"
                     /inference="ab initio prediction:Prodigal:002006"
                     /codon_start=1
                     /transl_table=11
                     /product="hypothetical protein"
                     /protein_id="X:POPNHCPK_00281"
                     /translation="MNIFLWILQILLALHTVIGAVWKFSNSEQTVSSLKAIPHTIWLI
                     MSIIEMFCSLSLILPALKKPLGILTPIAAICITTEMLFFSVLHIYSGDTNYGPMIYWL
                     VVAAICAFIAYCRFLLKPIHLTSI"
     gene            complement(323343..323993)
                     /locus_tag="POPNHCPK_00282"
     CDS             complement(323343..323993)
                     /locus_tag="POPNHCPK_00282"
                     /inference="ab initio prediction:Prodigal:002006"
                     /codon_start=1
                     /transl_table=11
                     /product="hypothetical protein"
                     /protein_id="X:POPNHCPK_00282"
                     /translation="MKKQTFWTGILLIFAAITFWISWFLMPDPGTTDARHILEIVKVS
                     RNFVWYSAITQIVSSFCYIIALFSLADLITSQKKTTLSGFVLFGIGVLGMCSDAFFHL
                     LAYYMTDDSVFIQENVIIIMNFMQTKGVIILVPLLLSFFIGSLILSIGLKLQNVISKI
                     PVVVFLIAIFAGIPGAVIINKIFLYKGPIVSLIILGTFAIGQAWIGLEIILRKNNK"
     gene            complement(324312..325988)
                     /locus_tag="POPNHCPK_00283"
     CDS             complement(324312..325988)
                     /locus_tag="POPNHCPK_00283"
                     /inference="ab initio prediction:Prodigal:002006"
                     /codon_start=1
                     /transl_table=11
                     /product="hypothetical protein"
                     /protein_id="X:POPNHCPK_00283"
                     /translation="MKTKQNPLLNKCKKPNKSKYRNLLIGLLLCLFPLNCTFKDSLIY
                     NKFLMYISFSHKNLNFELENINSTRKTILPKSEIDLNILNYNLFLYPKEDIYFGYWEE
                     ETRAELLGKSKFTKNQDVIVLSRVFDTNARNTLLDDLNLEYPDQTDVIGKTKYGWDQT
                     LGDFKQQVNNGGVVILSKWPIQEKIQYIFKNHGCGNDTFYNKGFAYVKIKKGSQIIHI
                     VGADTQSEDSTCSDLGATARIDQLTEIKKFIDSKRISNKEIVLIAGALNVDKSNQSEY
                     KNMLNILEVNEPNYAGIPFTWDTKKNKIAAYNNIYYSWNQTSNYGEYILVSKNHFQLP
                     VWQNLAYDPISPTTWKRKNGYTSYEFSDHFPIYGFVYADPSTPTKSGHRRKYDQVSLI
                     AKYTGKAIQVDHNRPDGWLKADGTAKEKGTEFTKFNLLQEYDPDSDTFCMLGGRVRIE
                     SSQYLNYFWTWWLRGGGGNYAYYPKFDDSSKLLEMIIIRQGCLEDESLVVFKDFDTYG
                     KYYYFLAVWETGSWKDYIYLWYTNAQPNSYFIAKLNTSPERDWSKDLIYR"
     gene            326769..327116
                     /locus_tag="POPNHCPK_00284"
     CDS             326769..327116
                     /locus_tag="POPNHCPK_00284"
                     /inference="ab initio prediction:Prodigal:002006"
                     /codon_start=1
                     /transl_table=11
                     /product="hypothetical protein"
                     /protein_id="X:POPNHCPK_00284"
                     /translation="MSKTDLGPKKIPGIESDLKHGDLLEEDFSELPVDRAINLWVENL
                     NPHVQKAKDKKELPFDADDILVDLFQIWNYRIGLEACKKISTEFQDILKKRKPFWITM
                     SRHERWAVPIGLI"
     gene            complement(327899..328609)
                     /locus_tag="POPNHCPK_00285"
     CDS             complement(327899..328609)
                     /locus_tag="POPNHCPK_00285"
                     /inference="ab initio prediction:Prodigal:002006"
                     /codon_start=1
                     /transl_table=11
                     /product="hypothetical protein"
                     /protein_id="X:POPNHCPK_00285"
                     /translation="MQQDKLYIDLGMSENQYSKEIIEGQQVYTPSFLRFYDLIVLHII
                     STWFWRCPPQNMIDLYSKNVSGNHLDIGVGTGYLLQKAKFPVEKPTISVMDLNPNTLI
                     KSRRRLSNIAGQFKAYRANILEPIHITEKFDSIGLSFLFHCVPGPIRKKASTAFKNLL
                     EIRKPEGVIFGSTGLYDLGQTHFLSRIGMKRLNRNGVFHNTEDTLPDLEAALKENFKE
                     YELYVIGAIAFFVGKKAK"
     gene            complement(328930..330498)
                     /gene="choD"
                     /locus_tag="POPNHCPK_00286"
     CDS             complement(328930..330498)
                     /gene="choD"
                     /locus_tag="POPNHCPK_00286"
                     /EC_number="1.1.3.6"
                     /inference="ab initio prediction:Prodigal:002006"
                     /inference="similar to AA sequence:UniProtKB:P9WMV9"
                     /codon_start=1
                     /transl_table=11
                     /product="Cholesterol oxidase"
                     /protein_id="X:POPNHCPK_00286"
                     /db_xref="COG:COG2303"
                     /translation="MSKDNTRYDAIVIGSGFGGSISALRLSEKGQRVLVLERGKKYSP
                     GDFPRDVRKVDNLLWRYPKKKKSLGLYELNFFSGLGTVTASGLGGGSLIYANIHIRPD
                     HKVFEDPRWPAPFNRDYLDPYFDKVASKFDVKPVPPEWNLPKRNRFKAAADLNRHTHF
                     DPDAAASWLKPSRPGQFTCIRCAECEFGCNHGAKNTLDFNYIADAEKNGAVFQTNSLA
                     SHIAPDSQNGYVVYYENTETGEKKSVYAKRVILSAGTLGTNRILFNSRDRYKTLPNLS
                     KQLGKGYSGNGDFLGGIESSKNELIPWDGPDVTTVINYFPQGFQFTMAAPTFSQPVMS
                     VLASLGIAKPNWFLKLIGPIFWKSLKWILPFVFKKGLLSKPLPPGLPGAGNPNYMTNL
                     FAIGRDNANGKIVRRGKNIDVKWKYSKENQTLIQNMTASMQQIGDAYGGQFGPLATFL
                     LFNRIISVHSLGGCILSANPDKGVVSETGEVFGYKNLFIADGSVIPSSIGFHPVMTIS
                     AVAEHTAASICAGL"
     gene            complement(330545..333952)
                     /gene="betA"
                     /locus_tag="POPNHCPK_00287"
     CDS             complement(330545..333952)
                     /gene="betA"
                     /locus_tag="POPNHCPK_00287"
                     /EC_number="1.2.1.8"
                     /inference="ab initio prediction:Prodigal:002006"
                     /inference="protein motif:HAMAP:MF_00750"
                     /codon_start=1
                     /transl_table=11
                     /product="Oxygen-dependent choline dehydrogenase"
                     /protein_id="X:POPNHCPK_00287"
                     /translation="MIQKISQPIEKIKNQYEAVVIGSGYGGAIAASRLSRAGIEVCLL
                     ERGKEIRPGEFPNKEISALEEVQANYEDKQIGPKNGLFDFHFNKDINVLVGCGLGGTS
                     LINANVSLRAVPEVFQDPAWPKNIREEASKHGFDPYYSLAEEMLRPNTIPNQYRNLAK
                     HQALKTSASFLKKEFYPTPINVTFQSKINHVGVKQEACTNCGDCVTGCNVSSKNTTLM
                     NYLPDAANFGAQIFTEVKVSYIEKQEDSWLIHFVPLGLDREKFSKDELFIRAKTVILS
                     AGSLGSTEILLRSKEKGLNVSDSVGVRFSGNGDMLGFSYNGNTTINGIGFGSKKTNTE
                     VGPCITGVIDTRKGAPLNEGMIIEEGSIPGAIRGQLPEIFAIASKLTGVKTKKGFFQW
                     VIEKIRIFLSFILGSYRGAVKNTQTYLVMAHDGNDGKMFLQNDRLRISWPNVGKKPIF
                     EKISTILKEATVPLQGTYIKNPVWNRLTDQDLISVHPLGGCPMGDDASTSAVNENCQV
                     YSSKNGKETYNGLYIMDGSVIPRSLGVNPLLTICAISERACEKLISQKGLTINYNLPS
                     YPKHTNVPDEKTLGIEFTECMKGFFSTQSKEDTERGYQIGKDEGSSIEFLLTIRSENL
                     NEMISNPDHKATLFGTVKAPVLSKDVITVTNGEFLLFISREDKVETRNMVYRMILNTE
                     EGKKYLFVGAKWIQNDGLTNIWRDTSTLFTTIYEGETENSPVLGKGILHILPEDFAKQ
                     MTTMKVIHAKSLIDTIQGLTKFGSFFAGALYDVYGGVASSIVPWDKDARPRTKRPLRV
                     SSPEVHFFKAEDGANLRLLRYKGGNKGPVLLSPGLGVSSLIFSIDTIDTNLLEYLFEN
                     QYDVWLFDYRTSIALPSAPLPNTGDAIATKDYPAAVNKVRELTKVDKIQVVAHCFGAT
                     TFTMALLSGLEGVRSVVLSQISADVEVPTSMDIKVGFHTAEILDALGIKDMTAYTNNH
                     DDWLDRFFNSVLALQPQSLFSHDVNPVSRRISFLYGSLYRLENLNEETYRYGLGEMFG
                     VSNIKAFEHLSKMIRAHKVVNSEGKDVYVPHLDRLNLPITFIHGAQNRCYLPESTETT
                     YKKLIDRFNPNQYRRHVIPDYGHIDCIFGKDAYKDVYPFILQSLNRY"
     gene            334927..336006
                     /gene="rsgA_2"
                     /locus_tag="POPNHCPK_00288"
     CDS             334927..336006
                     /gene="rsgA_2"
                     /locus_tag="POPNHCPK_00288"
                     /EC_number="3.6.1.-"
                     /inference="ab initio prediction:Prodigal:002006"
                     /inference="similar to AA sequence:UniProtKB:Q8ZKB0"
                     /codon_start=1
                     /transl_table=11
                     /product="Small ribosomal subunit biogenesis GTPase RsgA"
                     /protein_id="X:POPNHCPK_00288"
                     /db_xref="COG:COG1162"
                     /translation="MSQPNSILMSYGWDPSIYLEEPKLLEGLKPGRILAVYGEYSKII
                     IEQGEKKGIFSGALMASGESIVTGDWVLIREIEGDELCIVEKILPRKTFLKRSNPGKR
                     KGSQAIASNIDLLLVIMGLDNDYSPRRIERYLFLAKVSGAQVTIVLNKKDLCMDPENK
                     FMEIKTIAGETPIEMISALDLKQARTILQWIDPGKTIAFLGSSGAGKSTIINSLLGGE
                     IQKTNEVKVSDGTGKHTTTRRELFLLPSGGVLMDNPGIREVGLFSEGSENELEEVFPE
                     IAVAAEECRFNDCSHNEEPNCGVVAAVKDGRISEARYFSYLKLSKELMAYQALNDPEE
                     ARKKKQKDKQMSKALQKRLKDKGRK"
     gene            336358..338820
                     /gene="rcsC_2"
                     /locus_tag="POPNHCPK_00289"
     CDS             336358..338820
                     /gene="rcsC_2"
                     /locus_tag="POPNHCPK_00289"
                     /EC_number="2.7.13.3"
                     /inference="ab initio prediction:Prodigal:002006"
                     /inference="protein motif:HAMAP:MF_00979"
                     /codon_start=1
                     /transl_table=11
                     /product="Sensor histidine kinase RcsC"
                     /protein_id="X:POPNHCPK_00289"
                     /translation="MRFLLLYIIFLFHYSLMAESLSPVSGKISQLQKDSSLSFFVYYF
                     SSDSDENFREKIFAKDSSLSFQNIPAEVFSLGFTSNTVWFYIPLKNDTEKDYRGEFEI
                     FNSYLEEVDIFYRYGSKDSIHEILAGTSRVYEKSFPALNFYLRPGEEIQIVCKLKSGT
                     PMRIPIVLESEENFNFTKLFRAILFGLTLGFGIAMGLYNFSLYMFFRTRSYLYYFIMI
                     LFSTVYLTSWDGLISPLFKPNYGRYYLPFILVLFYTSALFLFLFSMEFLYPEKKERYV
                     KIIIFLYVVVNLLLIPLSIFYPTHLNRISYYLGLVNNLIIVYFCIVRIRGGFKSAKNF
                     LIIHLVFPVAGILTNLSTFGAISIDYLSLHLLKLAFISQSVLFSVMLVQRIKELEFRL
                     KDGLQSEIHKNIVLLKKEIQQRRETEWELIQAKEVAEKASKVKSNFLANMSHEIRTPM
                     NGVLGMVQLLGTTKLNDEQKEYVEVLSVSAKSLLQIINDILDFSKIEAGKVILEREVF
                     SIRSVLDEIHDLLYPLAKQKEINFRLEGKLEIQEYVYGDPLRLRQILWNLAGNGIKFT
                     SRGEVVLKVTQKNISKSSVSIEFTVMDSGIGIPLEKQKQVFEAFSQNDTSTARKFGGS
                     GLGLSITKQLVELQGGVLKLESKDGEGSKFTFTIDYDIPSALEIEKILEAEKTKDLEK
                     SFQDVVAKSTRILVAEDNETNCLLIERALKKLGYDPTVVHNGREVIERMQLEAFDIIL
                     MDIHMPEVDGIEATKWIRSKNQNSEFPIIIALTADAIESSKEKYISKGMNDCLTKPLD
                     LPILKSTLDLWSNRVDVSHWKL"
     gene            complement(338946..340643)
                     /locus_tag="POPNHCPK_00290"
     CDS             complement(338946..340643)
                     /locus_tag="POPNHCPK_00290"
                     /inference="ab initio prediction:Prodigal:002006"
                     /codon_start=1
                     /transl_table=11
                     /product="hypothetical protein"
                     /protein_id="X:POPNHCPK_00290"
                     /translation="MRLLLIQPPVEDFYDTDIRLQPIGLCYLKGAIQKFLPNVEVIIR
                     DFHRGLGNKLAGRRTIPIPNELKYLKEYYPVPDRSPFSTFFEYFHFGASYEDISKEVK
                     YLNPDLVGISSLFSPYYREALKTAEEIKKVLNVPILMGGSHVSACPELMLSNPYVDFI
                     IRGEGEKAICDFLNEFQNEKRYALVDSLGWKESGKIYLNPIGENFPIQDLPPPDLSYL
                     SKIHYLFEGKPMRFIITSRSCPHRCSFCSVHTTFGTKYRRNTVERVLSEIKKSYELGY
                     RVFDFEDDNLTFFRPEMKQLCEELIDAFPKKDVRFVAMNGISYISLDPELLRLMKEAG
                     FTNLNLALVSSDKLVRETTKRPHTVEKYIQIVQEGFKLGFQITSYQILGLPMETLESM
                     IQTLQFNAGQPVLMGASLFYLTPNSPIASNFPERNESDIFLARLTSMAIPSEHFDRED
                     IYSLFIITRMLNFLKSAQIPKDNLASLNDTFRILENYDSRSFLGVKLFKKLLEEKKLY
                     ASAPQGLIFLDKFRYKVFEMVFSGLDKITTLSGGNIDLKNLNSFMSLKEPNLELNSY"
     gene            340751..342037
                     /locus_tag="POPNHCPK_00291"
     CDS             340751..342037
                     /locus_tag="POPNHCPK_00291"
                     /inference="ab initio prediction:Prodigal:002006"
                     /codon_start=1
                     /transl_table=11
                     /product="hypothetical protein"
                     /protein_id="X:POPNHCPK_00291"
                     /translation="MERKDRIPYKPTQPSMNLSKLLIRFAKDTSVGTLETVRSVLSES
                     LDWSSKRLSELSGTPLVQNTSLAEFFFKSGEVLKNAGEKTEQGLTDALISTSNAMQIA
                     LDALENADEVVKRTLFENIPVSSIVGESFAGVVTTSQIQASFRLKGKDAEYQEILMDW
                     KNSKLPYVILCIPGLFCDEGLWNTNGEIPLSETMKECGYYPVYLRFNPGIHLSTNAKK
                     MLDLVENLLNSPELENRTLDVISYSQGGLIFRSALYQSKQNGSQFSKRIRHALVINSP
                     DGGSYIEKIGFWLGLGAESLPILPVHILGFIGNQRSDAIKDLSHGIIREEDWIQNDQM
                     KRYLNDFYFGELDDVNATQIYSLVTKTESKWSSWIGDGIVEKPSLTLLSDKVYRKKSN
                     PESRVHCLFETSHYQVMAHPQTSRILRGTLNDRMNF"
     gene            342722..343162
                     /locus_tag="POPNHCPK_00292"
     CDS             342722..343162
                     /locus_tag="POPNHCPK_00292"
                     /inference="ab initio prediction:Prodigal:002006"
                     /codon_start=1
                     /transl_table=11
                     /product="hypothetical protein"
                     /protein_id="X:POPNHCPK_00292"
                     /translation="MNIKEASLLDLPEIAKLFDEYRQFYKQKSDLKGAEKFIEERILK
                     QESKIYLLMDGNTCCGFTQLYPIFTSLSMKRAWILNDLFVRPEHRKKGGGRSLIEKTA
                     ELARETRAKYIQLSTAFDNRIAQKLYESIGFVKDEEFIYYTWVV"
     gene            343184..343399
                     /locus_tag="POPNHCPK_00293"
     CDS             343184..343399
                     /locus_tag="POPNHCPK_00293"
                     /inference="ab initio prediction:Prodigal:002006"
                     /codon_start=1
                     /transl_table=11
                     /product="hypothetical protein"
                     /protein_id="X:POPNHCPK_00293"
                     /translation="MSEEKSLNPAVAIKLCQRCGRTFGCGAAFYSCECFSVSLSSEIR
                     NQIKENYKDCLCVPCLKELERSKKGNL"
     gene            complement(343370..343561)
                     /locus_tag="POPNHCPK_00294"
     CDS             complement(343370..343561)
                     /locus_tag="POPNHCPK_00294"
                     /inference="ab initio prediction:Prodigal:002006"
                     /codon_start=1
                     /transl_table=11
                     /product="hypothetical protein"
                     /protein_id="X:POPNHCPK_00294"
                     /translation="MSKHKNDKVSTEWIVELAPFTLLDDKNQSLLLKTFKDLQTNFLS
                     KQKCFIKLELLQIPFFRPF"
     gene            343896..345365
                     /gene="nhaP2"
                     /locus_tag="POPNHCPK_00295"
     CDS             343896..345365
                     /gene="nhaP2"
                     /locus_tag="POPNHCPK_00295"
                     /inference="ab initio prediction:Prodigal:002006"
                     /inference="similar to AA sequence:UniProtKB:Q87KV8"
                     /codon_start=1
                     /transl_table=11
                     /product="K(+)/H(+) antiporter NhaP2"
                     /protein_id="X:POPNHCPK_00295"
                     /db_xref="COG:COG3263"
                     /translation="MEFEFNTLILSGLIILSIGLLRISSKFGVPSLLLFLMIGMAAGS
                     DGPGGIDFDNPILARQVGSIALAYILFSGGLETEWQKIRPVLWKGIVLGNLGVLITWA
                     VMGLFSVYVLGFSPIIGFLLGAVVSSTDAAAVFNVLRTRNTGMKKGLTSLLELESGSN
                     DPLAVLLTVSILSLLGPQIPKAEELVFHIIIQFSIGSVAGALFGYLIYKGLNRIRLEY
                     EGLYPVLISASVLFVYSATELIGGNPFLAVYIAGLVLGNQSFVHKRSNLRFLDGIAWL
                     MQIVMFLTLGLLVYPSRIPPLFGTGILFSCFLVFIARPIAVFISLIKSGYNFKEKLLV
                     SWIGLRGAAPIILATFPFAQGVEGSDKIFHLVFFTVLVSLLIQGTSVPQVVRWLGLDA
                     PLEQRASYPFEFENREQSDSNLLEFIVPYGSDTVGKFVYSLNFPENSLITLIYRGDKH
                     IVPTGKTKLEEGDVLLILTPKGSEDKIREILSKVDSSLP"
     gene            346325..346810
                     /locus_tag="POPNHCPK_00296"
     CDS             346325..346810
                     /locus_tag="POPNHCPK_00296"
                     /inference="ab initio prediction:Prodigal:002006"
                     /codon_start=1
                     /transl_table=11
                     /product="hypothetical protein"
                     /protein_id="X:POPNHCPK_00296"
                     /translation="MNLRQKFRFYFLNFYPPYFAAGIRYKKIGKDFTHFRLTMKLHWW
                     NRNLVGTHFGGSLYSMCDPFYMLILMENLGEEYIVWDKAATIRFITPGLGQVVADFEI
                     PKEEIERIQKEADEKRKLDVFFQTKIYDSKTGKVVAELDKVVYVRRKERIKKEKNIIN
                     S"
     gene            347391..348995
                     /locus_tag="POPNHCPK_00297"
     CDS             347391..348995
                     /locus_tag="POPNHCPK_00297"
                     /inference="ab initio prediction:Prodigal:002006"
                     /codon_start=1
                     /transl_table=11
                     /product="hypothetical protein"
                     /protein_id="X:POPNHCPK_00297"
                     /translation="MFFFFMKFQQTFINCFLFLILFLSFVLSKEIHSSPVAEICEFDQ
                     IEFALDPDLSNEVPKEPKKSLVFLPKENSFLKLGFIKESVWIRFNIKQYPRSRCFLRI
                     PQVTLDGAALFAKSSVQITGDRFRYSERFVDDYYPVFYLEPLDIQKEKNQYYLWIKTS
                     SIINFPIFLESGLEYQKGNYYRNLLILFLLVLSLFIILLIGFIYRQTLDPVYLSIMGF
                     LVFITLEGWVCFANGYKYLWPNVPQFQNITPTLFAFFALACSVCFMVQFLSPSALHKI
                     FRFLLFGTVIVIVCLAILSSFVLDRALVVKIFSWTFIFVSVLVLISTFSIIKSFSPAR
                     KIILCMIPIIGSGLITILYYLDLLKYNEYYVHAYLLSLPSIYIVITVSLRDREKFVKR
                     KFLSRAYDIRQMQEKLNLPVQVVGQNKTPSLQFSLDHLLRVERIFKNPELSKKDFAEI
                     LRITPNDLDRFVQEFSNLQSFEIYINLYRVEEAKHLLKTRKDLKSSEIAHRSGFVSGR
                     EMEKSFKTLTGMTSSEYKLMLFPDSI"
     gene            349098..350198
                     /locus_tag="POPNHCPK_00298"
     CDS             349098..350198
                     /locus_tag="POPNHCPK_00298"
                     /inference="ab initio prediction:Prodigal:002006"
                     /codon_start=1
                     /transl_table=11
                     /product="hypothetical protein"
                     /protein_id="X:POPNHCPK_00298"
                     /translation="MRLLPIFICFIILNVYSLYSQELEKSGFIVHQKFDSILQLEDFD
                     SLDRALKESESYYQKLPSNWKTQVRKTSYHKNQMLNSLKILKKILREKNLESRKIQFQ
                     NSFLLLETKDEALGRITAYYEVIIEGRFYPEGDFIYPVLETPSDLIVKKDGNKKSVGK
                     IINEVFVPYETREELSHTSVWKKRSKAIVYVKIVDLHLAQLEGSALVKVPDHISFRIT
                     YSEDNGKEYQSPAESLKGICSSLIPSDLKSCILKYPKEVEMAILKNPRYIFFKLESSA
                     PRGSGGIELIPKRSVAMDPGIPLGIPVLISFESSVLTEKNRIVFVHDRGSQITGHGRL
                     DYFLGTGKTAEYQAGKINTQGKIFLILPKIKN"
     gene            351164..351544
                     /locus_tag="POPNHCPK_00299"
     CDS             351164..351544
                     /locus_tag="POPNHCPK_00299"
                     /inference="ab initio prediction:Prodigal:002006"
                     /codon_start=1
                     /transl_table=11
                     /product="hypothetical protein"
                     /protein_id="X:POPNHCPK_00299"
                     /translation="MEKQILDVLNAGLGLIKASQEGLGKAKADLEKTYMELVTKGASD
                     NSEATVKIRETVDKVINDIKEVTSVAGKNYEETRAKIIENYNKITEEIKNKIPEGQIE
                     AVKAKINEVAEAIKNTAGKATVSK"
     gene            351679..352467
                     /gene="glpQ_1"
                     /locus_tag="POPNHCPK_00300"
     CDS             351679..352467
                     /gene="glpQ_1"
                     /locus_tag="POPNHCPK_00300"
                     /EC_number="3.1.4.46"
                     /inference="ab initio prediction:Prodigal:002006"
                     /inference="similar to AA sequence:UniProtKB:P37965"
                     /codon_start=1
                     /transl_table=11
                     /product="Glycerophosphodiester phosphodiesterase"
                     /protein_id="X:POPNHCPK_00300"
                     /db_xref="COG:COG0584"
                     /translation="MIENIKNRNDLKCPLVFAHRGFSGEFPENTMIAFQKAIHEKADL
                     IELDVTLSEDREVVVIHDDDLDRTTKLVGSVRKFEAEILGELDAGSWFARKFKKERIP
                     FLKDVLRLVQKSKTDLNIEIKSTALDSHVNENSIELKVLHLIRRFQMFHRVVISSFSW
                     ECLERIRSIDSQIKLGVLVGDGSKSVSEAVIFGEKIKAWSIHPSMEDSSEESLRLISE
                     KNFLSAIYTVNEKKDMKRFLDFGADGLFTNFPRTMRKLVNQYSR"
     gene            complement(352893..353324)
                     /locus_tag="POPNHCPK_00301"
     CDS             complement(352893..353324)
                     /locus_tag="POPNHCPK_00301"
                     /inference="ab initio prediction:Prodigal:002006"
                     /codon_start=1
                     /transl_table=11
                     /product="hypothetical protein"
                     /protein_id="X:POPNHCPK_00301"
                     /translation="MQLRKKTSRSHIFHEKDFEIKPSSIPGIGMGLFPKENVNKGDTI
                     GYYTGKILTDRTANSSKYCESKYLLWICKDHWIYGEGKESNYTRFMNHSSKPNVRLVV
                     SVRWKTARFEAIRKIKSGEELFFDYGDEYWINTDIDPIERN"
     gene            353873..354361
                     /gene="rppH_1"
                     /locus_tag="POPNHCPK_00302"
     CDS             353873..354361
                     /gene="rppH_1"
                     /locus_tag="POPNHCPK_00302"
                     /EC_number="3.6.1.-"
                     /inference="ab initio prediction:Prodigal:002006"
                     /inference="similar to AA sequence:UniProtKB:P35640"
                     /codon_start=1
                     /transl_table=11
                     /product="RNA pyrophosphohydrolase"
                     /protein_id="X:POPNHCPK_00302"
                     /db_xref="COG:COG0494"
                     /translation="MEKPYRKNVGMVVFNSRGEVLVGERLNFLGSWQFPQGGIDDDED
                     PIKAAMRELYEEVGIDSGKIVAEYPDWISYDFPDNLPLNRHLQKYRGQLQKWFLIYWD
                     GEVDQCDLDIHEREFGTVRFIPIKNTLNTVVPFKKDVYYKIVNDFGPKIQNFLQDIGN
                     RS"
     gene            354361..354798
                     /locus_tag="POPNHCPK_00303"
     CDS             354361..354798
                     /locus_tag="POPNHCPK_00303"
                     /inference="ab initio prediction:Prodigal:002006"
                     /codon_start=1
                     /transl_table=11
                     /product="hypothetical protein"
                     /protein_id="X:POPNHCPK_00303"
                     /translation="MSFFIPPGGPPGPIPGLQLVFGSVGENSLRKLVSDFYDQISSSS
                     ISFMFPENLEDSKIKSADFLIQVTGGPPLYSQNYGPPKMRARHLPFPIDEKARRVWLS
                     CYSKVLDDWDVEVSVKEVLWIFFKDFSTWMVNLESKTEESNGI"
     gene            354788..355075
                     /gene="acyP"
                     /locus_tag="POPNHCPK_00304"
     CDS             354788..355075
                     /gene="acyP"
                     /locus_tag="POPNHCPK_00304"
                     /EC_number="3.6.1.7"
                     /inference="ab initio prediction:Prodigal:002006"
                     /inference="similar to AA sequence:UniProtKB:Q5SKS6"
                     /codon_start=1
                     /transl_table=11
                     /product="Acylphosphatase"
                     /protein_id="X:POPNHCPK_00304"
                     /db_xref="COG:COG1254"
                     /translation="MGSKNNSRAKILVRGKVQGVGFRYYILQRAQECRLSGYTQNLPG
                     GEVETVVEGDKMFIEDLYRAIQRGPKGSEVKEALITWEDPKGNFRTFEIKK"
     gene            complement(355109..356680)
                     /locus_tag="POPNHCPK_00305"
     CDS             complement(355109..356680)
                     /locus_tag="POPNHCPK_00305"
                     /inference="ab initio prediction:Prodigal:002006"
                     /codon_start=1
                     /transl_table=11
                     /product="hypothetical protein"
                     /protein_id="X:POPNHCPK_00305"
                     /translation="MDPDSLYDHEKYENLMPSYLYLKNEADATDQEAISLNPKEIEIL
                     YQIRNHTTLEGFFSGKILKVWKDEGSKPIYVNTLKKLVNENLILVFPEFKFLKETNQL
                     AVCLCLISEKEFKSSNREKLKEIYLNSLSKSALAIQNYILESEPYQISELMSIFEYLI
                     TENAEGTFIKQSFNIKNWIHSFTFKELLKEEVIEDSVQFILENIQESEYIAVTKSIGL
                     FHLTDELTEKAFEILKGYYLNQFSQKLKENYQTAWELISKNRKNIVVDVNYSGPISGL
                     EEKFVSEELKIIGENLNGLIPKTFRDFLIIANYISQKHDQERNHSASGEDLKSIKMLK
                     TMMTMKSSNLSQFVVINSDEDREFSHSIVDNLRRDPDCISCDWYEKGKKMECFCSKKE
                     DIIISLMKLMVEKYDFKKDTIRNFLYLLKKEKNNLGNLYQNANFKPALIQLKYSCYKE
                     NLSWFSKILNFLGIYKLLETYLEHEESIVQLEQLNREIVYKENRKKQLEKIRAEWLRE
                     IEADSNLVTEKKAES"
     gene            357157..358218
                     /gene="tas"
                     /locus_tag="POPNHCPK_00306"
     CDS             357157..358218
                     /gene="tas"
                     /locus_tag="POPNHCPK_00306"
                     /inference="ab initio prediction:Prodigal:002006"
                     /inference="similar to AA sequence:UniProtKB:P0A9T4"
                     /codon_start=1
                     /transl_table=11
                     /product="Protein tas"
                     /protein_id="X:POPNHCPK_00306"
                     /db_xref="COG:COG0667"
                     /translation="MSIKGSFLTLNGGIELKKRRLGKSGMVVSEICMGTMTFGSTCDE
                     AEAFRILDRAYDAGIDFYDTAEVYPVPPDASYVHETERIFGKWLKTKKRDSILIATKV
                     CGPGHGWFAPPVREGKTALDRKNIRTAIEGSLRRLGTDFVDLYQTHWPDHDFGYEETL
                     QVLTELIKEGKVRYIGNSNETAWGMMKSLSISEKFSLSRYESIQNNFSILNRRFEDAL
                     SDICKKEGVSLLPYSPIAGGVLSGKYNSSNPPQNARFSRYLNSGERQKKMAHRFLNEG
                     TLASTQKLMKIAQEAGMSVTVLAVAWSKQHDYVASTIIGANTVEQLEESLKAKNVILS
                     EDVLKKIDEVSKEIPYPMG"
     gene            complement(358203..358913)
                     /gene="ktrA"
                     /locus_tag="POPNHCPK_00307"
     CDS             complement(358203..358913)
                     /gene="ktrA"
                     /locus_tag="POPNHCPK_00307"
                     /inference="ab initio prediction:Prodigal:002006"
                     /inference="similar to AA sequence:UniProtKB:O32080"
                     /codon_start=1
                     /transl_table=11
                     /product="Ktr system potassium uptake protein A"
                     /protein_id="X:POPNHCPK_00307"
                     /db_xref="COG:COG0569"
                     /translation="MAIKRKNKTLKKRIAVIGLGEFGKALVVYLNENGHEVTAIDKDI
                     KIIEEIKDFCALAVCVDTSNRTSLEELDLEDMDEIVVALAENFESLITTAYNLKAMNL
                     KSLHIRYHSELNRKILQMIGIENLFNPEERAAASMAEQLSYQGVKKATLLSEEYSLFE
                     VEISPLLYGTKLKELNLRENFQLNLVAIRRAESNGSESEGGVFLPNSRTIFREKEILI
                     LFGKSESIKQFTNAYPIG"
     gene            complement(358926..360725)
                     /locus_tag="POPNHCPK_00308"
     CDS             complement(358926..360725)
                     /locus_tag="POPNHCPK_00308"
                     /inference="ab initio prediction:Prodigal:002006"
                     /codon_start=1
                     /transl_table=11
                     /product="hypothetical protein"
                     /protein_id="X:POPNHCPK_00308"
                     /translation="MNSIKDIIFKLSNIRRNVTIFYQTKIYPFLRIYYSICGTISLCL
                     LVLIYGFYYPHEWTHWIRLIVNVIVVSLVVYEALSFIFVENNLFNYLKTHKTEAIVVF
                     LIVFQEIISQEIYEILTLDSLSGEDASLAFLSLSQLFLLFSNFSRLIRKTELLNYRQI
                     SPSLVIAVSFGILILLGTLALSLPRAQATSISTIDVFFTVVSAVCVTGLSTISVSTQL
                     TGTGQTILMILIQIGGLGLMTLTVFFAIFLAGQVSVTNKLLIKDLFSQESVGRASSVL
                     KQVAAQTFLIEAIGVLLIFICYPDSNETNLKNKIFYSLFHSVSSFCNAGFSTFPKGFE
                     TDWMLNQKEFLSVVMILIVLGGLGFPTVNHLIQWVFKIGDYPKRMELGVKLILTVTVG
                     LILFGMVSYYVLERKETLSELGIIDGMFHSLFYSISSRTAGFNTLSISKMGTPMIFVS
                     LFLMWVGASPNGTGGGIKTTTLAISVLHLFNHIRGKEELEVFGRKVSSGTTSRASAGI
                     LVSLFLIFFGIFFLTCTENSAFLDLCYEVVSAFGTAGLSRGITPSLTSAGKVLICLMM
                     FCGRVGMLTILIAFVPKEKKSGLKFPEESIIVG"
     gene            complement(360725..361642)
                     /locus_tag="POPNHCPK_00309"
     CDS             complement(360725..361642)
                     /locus_tag="POPNHCPK_00309"
                     /inference="ab initio prediction:Prodigal:002006"
                     /codon_start=1
                     /transl_table=11
                     /product="hypothetical protein"
                     /protein_id="X:POPNHCPK_00309"
                     /translation="MLNLQEICKNRLNFVRNCETLVYKNGKSCKKIQSFFANLFNETD
                     WFRFHKITQLTTILLIFSLLNPNSLFSQSQTDFADPYDFNLRNYKDSQAREVFQEYTV
                     PPTFKKPALISPKNVQIPFESPFPATGGLRRTTTPNTERRQDNLVNPLTGNINVETIL
                     QRQAQQQADKKRKQNQVFEEEKYTETTFRRFTIIFFMTLPITLGIGYAIAANARVPGY
                     HKFQKTFGGSIFIFTFGTSLAFANAWHDMKEYESMKKENQPESPPVEPTSVDSLGFGN
                     SLPISGSASASPVPGREYKLDISLFNVSF"
     gene            complement(361808..363133)
                     /gene="add_1"
                     /locus_tag="POPNHCPK_00310"
     CDS             complement(361808..363133)
                     /gene="add_1"
                     /locus_tag="POPNHCPK_00310"
                     /EC_number="3.5.4.4"
                     /inference="ab initio prediction:Prodigal:002006"
                     /inference="protein motif:HAMAP:MF_00540"
                     /codon_start=1
                     /transl_table=11
                     /product="Adenosine deaminase"
                     /protein_id="X:POPNHCPK_00310"
                     /translation="MKPYADLHNHLYGSITSEFLYELGKSNPSPRWEIFTSSYLQCFG
                     KKISTETFFQDYQDPDSFRKFYQFNHRGPFTEFQAKFNLIIALSKFDPAEISLVATRV
                     VENQFLQGVTYGEYRLMYSPLETEIGIYEKTLAACEGLALGEQKTGGLAKGKLVISLH
                     RDGDVFQEYLIYKNIMEKNSLIRNYLVGLDFCYIEEGFPPKGKRKFFQEVNKDNQAEK
                     NTALAILYHVGESFQDKSILSASRWVLESAEWGAHRLGHAIALGLHPSEKMKDEITEP
                     RSERLDQLQLYYDRKEELDSYFEVPSREKIGNEIDSLKHKETVKFNISPSFLEECIGF
                     QNYCISKIKQTNAIIESCPSSNEYIGMVANPESHPILRFAKNDMKFTISTDDPGIFGT
                     SIKEEFSKAAKIGLSTEVLETVRRNSFLFTSEILSGKKSSSEFEVLESF"
     gene            363913..364440
                     /locus_tag="POPNHCPK_00311"
     CDS             363913..364440
                     /locus_tag="POPNHCPK_00311"
                     /inference="ab initio prediction:Prodigal:002006"
                     /codon_start=1
                     /transl_table=11
                     /product="hypothetical protein"
                     /protein_id="X:POPNHCPK_00311"
                     /translation="MNILLFDEGQKIESVLIEGVVGTDSLLVPEVYWNRLDFQERKVL
                     RNRLPLLLRKYSKQIASMTRLHNKAGKIKYNLGVGKMKKFSIRVHTGVWATLGVLAAA
                     HGVSRCYLFNYMLWLDEQGDFFVKTLNRGVPSFHWTYEMTWKINRRQNLISRELKFEP
                     NPMTDKYPYYLQESS"
     gene            364885..366300
                     /gene="norM"
                     /locus_tag="POPNHCPK_00312"
     CDS             364885..366300
                     /gene="norM"
                     /locus_tag="POPNHCPK_00312"
                     /inference="ab initio prediction:Prodigal:002006"
                     /inference="similar to AA sequence:UniProtKB:O82855"
                     /codon_start=1
                     /transl_table=11
                     /product="Multidrug resistance protein NorM"
                     /protein_id="X:POPNHCPK_00312"
                     /db_xref="COG:COG0534"
                     /translation="MNSFSASYKNLGRTVRTLHHLAHTFYRNIRPSLLNSMILKLAVP
                     VVFGMLSQTVVWVTDTMMVGRLGKHSIASIGIGGIAHFTVLAFLMGFSMGIQVIVARR
                     FGEKNDSEIGKIGVTALYLVIVFGSILSIGGATISEWLMNLLNKDEIVRKLSSEYLYF
                     RFLGTIFFFLLFTTRAFTDGLGITTAGLASMIITCFTNIFLNWMLIYGNLGFEPMGVK
                     GASIASSLAGGAGLFAFPFYFYSKDLGKYFSHISWVFSWDHFREILKASTAPALAELL
                     NNISFMIFTEFATIVGTTALAVTNMLFSTLSLSFLPGYAFGIAATTILGQALGAGKPK
                     LAYHGAFRSAFFAACVMGSMGLVFIFWGKDMLSFYTKDQELIEEAYSPLLILGMIQVV
                     DAYHMVIACALRGAGLQDFVFRAYTAASYLVFLPSAYFMGIYLGMGSAGLWSGIVAWV
                     LVLASVFVVRFRRKDWVQNPV"
     gene            366344..367366
                     /gene="gmd"
                     /locus_tag="POPNHCPK_00313"
     CDS             366344..367366
                     /gene="gmd"
                     /locus_tag="POPNHCPK_00313"
                     /EC_number="4.2.1.47"
                     /inference="ab initio prediction:Prodigal:002006"
                     /inference="similar to AA sequence:UniProtKB:P0AC88"
                     /codon_start=1
                     /transl_table=11
                     /product="GDP-mannose 4,6-dehydratase"
                     /protein_id="X:POPNHCPK_00313"
                     /db_xref="COG:COG1089"
                     /translation="MKKALITGITGQDGSYLTEFLLQKGYQVHGIVRRSSMFNRARIE
                     HLRGNSNLVLHYGDLTDSSNLNRILEKVSPDEIYNLAAQSHVGVSFEVPEYTAEADAV
                     GTLRILDAIKQIGVKSRFYQASTSELYGKVQAIPQTETTPFYPRSPYAVAKLYAYWAV
                     VNYREAFGIHASNGILFNHESPRRGEGFVTRKITLGVANLLAKKGGPIQLGNMDAKRD
                     WGYAPDYVEMMWMMLQQPEADDYVVATNETHTVREFVEKSFGFVGIQVRWEGNGDSEK
                     GFDAKSGQLLVEVNPKFYRPTEVDILIGDSAKAKKKLGWEPKVKFEELVKIMTKADCE
                     SIGIKI"
     gene            complement(368066..368464)
                     /locus_tag="POPNHCPK_00314"
     CDS             complement(368066..368464)
                     /locus_tag="POPNHCPK_00314"
                     /inference="ab initio prediction:Prodigal:002006"
                     /codon_start=1
                     /transl_table=11
                     /product="hypothetical protein"
                     /protein_id="X:POPNHCPK_00314"
                     /translation="MLLPEKILVIAGVLNLAYGSFLGFPYALARKKSEFPSRYLQAGH
                     IGALMQGSMLLALVIAFRYANLSETLALIGASLFAISSVFLALKDTINWLQGVKDEFQ
                     ENPILGKSLGSIGVITNLIGIFVIVYGVFI"
     gene            complement(369320..370231)
                     /locus_tag="POPNHCPK_00315"
     CDS             complement(369320..370231)
                     /locus_tag="POPNHCPK_00315"
                     /inference="ab initio prediction:Prodigal:002006"
                     /codon_start=1
                     /transl_table=11
                     /product="hypothetical protein"
                     /protein_id="X:POPNHCPK_00315"
                     /translation="MKVMKSIFILLAVLGLNLSVLAQQNNQGGNQQANESVEKIDELL
                     KGELVPEDDDKNLTEEQKRRKKAIQEQEALWKNPDFKGYDKNFQELHQLSKAFANNKF
                     RLALSNYQSGVNTILKMREAIEQYRKEEAEKKRLDEKWYWQKVDRKAREDRVVSRDKL
                     VAKQQALNYFTKAINHLDEIKNPDLRERPEFKRLLSDTYRSWILTEYDLQNLPQCIPI
                     LELYIEIDENEKEYPAHKYLASCYAFEENMIKKNGGASEDQMFKYRYKKNVHLLRATE
                     LKYGKDSPEYKHIVNLVNKDEVISVRP"
     gene            370927..371784
                     /gene="zapE"
                     /locus_tag="POPNHCPK_00316"
     CDS             370927..371784
                     /gene="zapE"
                     /locus_tag="POPNHCPK_00316"
                     /inference="ab initio prediction:Prodigal:002006"
                     /inference="protein motif:HAMAP:MF_01919"
                     /codon_start=1
                     /transl_table=11
                     /product="Cell division protein ZapE"
                     /protein_id="X:POPNHCPK_00316"
                     /translation="MILKKYTPIQEGSPDCSHCGGVGFFLTENVVGTSSGVLSICHCI
                     SENCPCNGKPPWRVYDESLGKMVPCVCHNARMELGHLETIFKKSGIPPKYRYRTLDQA
                     DHSAAVGISFTIAHDWANELVHRWSDSNIHSQGLYLWGGPGTGKTLLACIILNELIFR
                     YKTNCKYAKINRDFLNTLRETYQKDSETHGMEKTIETLFAEVEVLVLDDFGVQKESDW
                     SNSKLYDLIDARYEQEKLTILTSNTSPAEWKDKAEGRIYSRLKEMTQEIHLECADYRL
                     KLSESGERK"
     gene            371781..372230
                     /gene="sulD"
                     /locus_tag="POPNHCPK_00317"
     CDS             371781..372230
                     /gene="sulD"
                     /locus_tag="POPNHCPK_00317"
                     /inference="ab initio prediction:Prodigal:002006"
                     /inference="similar to AA sequence:UniProtKB:P59657"
                     /codon_start=1
                     /transl_table=11
                     /product="Bifunctional folate synthesis protein"
                     /protein_id="X:POPNHCPK_00317"
                     /db_xref="COG:COG0801"
                     /translation="MKQAFLSLGSNLGNRAEFLKIAVRKLKNTIGIEILKESTPLNTT
                     PLEVIDQPEFLNQIIKIETSLNPEELLEVVLRIEKEMGRIRKVDKGPREIDIDILSYE
                     EVKINTQGLTLPHHSLFTRPFIREILESIGEQSLYEHFTGGKYEKHT"
     gene            372214..373011
                     /gene="panB"
                     /locus_tag="POPNHCPK_00318"
     CDS             372214..373011
                     /gene="panB"
                     /locus_tag="POPNHCPK_00318"
                     /EC_number="2.1.2.11"
                     /inference="ab initio prediction:Prodigal:002006"
                     /inference="similar to AA sequence:UniProtKB:P31057"
                     /codon_start=1
                     /transl_table=11
                     /product="3-methyl-2-oxobutanoate
                     hydroxymethyltransferase"
                     /protein_id="X:POPNHCPK_00318"
                     /db_xref="COG:COG0413"
                     /translation="MKNIHKIFSPEKKGKEKISVVTCYDFSFARILNETEIDSILVGD
                     SLGMVFQGNTSTLPVTLEEMIYHTKAVRRGAPDKFLIADLPFLSYQASIEEGIRSAGK
                     IMKESDCDAVKIEGGSEFICELVSILKQIGVPVMGHLGLTPQSVHVFGGHRVQGKGEE
                     SSSKLLKESISLFESGVFSMVLEMIPAELGKKVSQEVGVPTIGIGAGSDCDGQVLVLN
                     DLLGLDINFQPKFLKKFSNLHSIVKEAIADYDKEVKSGEFPGKDHSF"
     gene            373086..374228
                     /gene="aroF"
                     /locus_tag="POPNHCPK_00319"
     CDS             373086..374228
                     /gene="aroF"
                     /locus_tag="POPNHCPK_00319"
                     /EC_number="2.5.1.54"
                     /inference="ab initio prediction:Prodigal:002006"
                     /inference="similar to AA sequence:UniProtKB:Q9WYH8"
                     /codon_start=1
                     /transl_table=11
                     /product="Phospho-2-dehydro-3-deoxyheptonate aldolase"
                     /protein_id="X:POPNHCPK_00319"
                     /db_xref="COG:COG2876"
                     /translation="MDIVELEKGHPDTENKIKDLAKECGNQTEIIRGAAVSDTIHFIG
                     DTRKISEKEGYVKELPGVVKIWNVSIPYKNIAKTAAGKNGEVVHRATRIVEVKGPDGL
                     VRKFGTGKHIFIVGPDSPQTYEQTLTIAKQAVELGKKYNILDRIIFRGGAFKPRTRPT
                     DWRGLGWEGIEMMDKVKAETGLPYVTEVMDHTMAEEVAKHADMIQIGTRNAQDFELLE
                     AVGRTGKPVILKRGFGNEAVEWFSAAEYIANQGNLNIILCERGVKTLFIKEGYCRNTP
                     DLNVITHVKNQTILPVIYDPSHVAGDDKIVISNLLASLPFNPDGSITETLHVEEFRKE
                     QMCDAAQALLMSIYEKAVQSILKYEETIRPITDEADSYFVKRKSGK"
     gene            complement(375242..375451)
                     /locus_tag="POPNHCPK_00320"
     CDS             complement(375242..375451)
                     /locus_tag="POPNHCPK_00320"
                     /inference="ab initio prediction:Prodigal:002006"
                     /codon_start=1
                     /transl_table=11
                     /product="hypothetical protein"
                     /protein_id="X:POPNHCPK_00320"
                     /translation="MRILENECIAADREALKYTFGVCSWQIIMLPTILTTTANKIRIT
                     IKNTKLIPKPQRISRDHSLEIFNKM"
     gene            complement(375717..376649)
                     /locus_tag="POPNHCPK_00321"
     CDS             complement(375717..376649)
                     /locus_tag="POPNHCPK_00321"
                     /inference="ab initio prediction:Prodigal:002006"
                     /codon_start=1
                     /transl_table=11
                     /product="hypothetical protein"
                     /protein_id="X:POPNHCPK_00321"
                     /translation="MNQKLLQSIEGKKKELDRLRPLSKSILEKLREQFFLEWTYNSNA
                     IEGNTLSLHETDLVLRQGITIGNKSLREHFEVLNHKEGIDFIENTIKKKKDISIDLIR
                     EIHGLILKNIDDEEAGVFRRTNVRITGASHIPPNAAKVYDLIQELVEWFYRNKKKISV
                     PELASWFHYKLVFIHPFIDGNGRTARLLMNLILMREGYPPAVIMHLDRKKYYRVLKEA
                     DRGKPEDFLDFVGRSIERSLIIYLNSLKQDTSKGKQGYISLKEATKHCDYSLEYLSFL
                     ARTGKLSAVKFNRNWMTTISAVETYIEEINPKKK"
     gene            complement(377123..377470)
                     /locus_tag="POPNHCPK_00322"
     CDS             complement(377123..377470)
                     /locus_tag="POPNHCPK_00322"
                     /inference="ab initio prediction:Prodigal:002006"
                     /codon_start=1
                     /transl_table=11
                     /product="hypothetical protein"
                     /protein_id="X:POPNHCPK_00322"
                     /translation="MLVDWNRLDSLKQGDDEEEAAWLREMVESLLTNMEVRVNNIAHF
                     TKEKKDAELQAELHQTKGVSANFGLEDLRALVAEAEQKLKSGDVNVSYILTLKTPEIW
                     KSTKEELKKKFGI"
     gene            377617..378396
                     /gene="lpxA"
                     /locus_tag="POPNHCPK_00323"
     CDS             377617..378396
                     /gene="lpxA"
                     /locus_tag="POPNHCPK_00323"
                     /EC_number="2.3.1.129"
                     /inference="ab initio prediction:Prodigal:002006"
                     /inference="similar to AA sequence:UniProtKB:Q2SWY6"
                     /codon_start=1
                     /transl_table=11
                     /product="Acyl-[acyl-carrier-protein]--UDP-N-
                     acetylglucosamine O-acyltransferase"
                     /protein_id="X:POPNHCPK_00323"
                     /translation="MKIHPTAIIDPKAELHESVEVGPYSIIEGNVSIQEGTIIEGHVK
                     ICAGSEIGKFNRFHQGAVIGVMPQDLGFNQQLLTKTVIGDHNIFREYSNIHKGTKEDS
                     PTVIGNKNYFMGNSHVGHDCILGNNNILTHGAVLAGHVTLGNFAFISGLVAVHQFCFV
                     GDYSMVAGLAKVVQDVPPYSTVDGNPSTVVGLNSVGMKRAGFSPEVRNAIKHAYKVIY
                     HSGISTRKALDELEASGNLIEQVKYIIKFFRDSDRGVTNHR"
     gene            378393..379364
                     /gene="galE"
                     /locus_tag="POPNHCPK_00324"
     CDS             378393..379364
                     /gene="galE"
                     /locus_tag="POPNHCPK_00324"
                     /EC_number="5.1.3.2"
                     /inference="ab initio prediction:Prodigal:002006"
                     /inference="similar to AA sequence:UniProtKB:Q7WTB1"
                     /codon_start=1
                     /transl_table=11
                     /product="UDP-glucose 4-epimerase"
                     /protein_id="X:POPNHCPK_00324"
                     /db_xref="COG:COG1087"
                     /translation="MRLLITGGAGYIGSHVVALLLEKKHELVIVDNLEKGNRSNLFSE
                     TQLIQGNIQDESVLENAFSKPIDAVFHFAAWKAAGESMTDPSKYALNNINGTLKLLTF
                     MEKAGTNQFIFSSSAAVYGSPEYLPIDEKHPVRPENYYGYTKLAIEQNLKWYETLKGF
                     KFAALRYFNAAGYDPKGRVRGLERTPANLLPIIMEAAVGIRKDFEVFGTDYETPDGSC
                     VRDYIHVTDLAKAHVLSLDYLDSEKKSLTVNLGSEKGYSVLEMVRLAEEVVGRSIPHK
                     ISGRRAGDPAKLLASSAMAQRLLQWVPEYSEAKTLLKTMWDVYQNPA"
     gene            complement(379371..380105)
                     /locus_tag="POPNHCPK_00325"
     CDS             complement(379371..380105)
                     /locus_tag="POPNHCPK_00325"
                     /inference="ab initio prediction:Prodigal:002006"
                     /codon_start=1
                     /transl_table=11
                     /product="hypothetical protein"
                     /protein_id="X:POPNHCPK_00325"
                     /translation="MKSIWFLILIFLFQNKIFSQTSNEAYVLGDFKQESILISYSNPG
                     ETRIHYLRKEVLEKLLELFQAYQRENPNEKQKPFIVSAFRSFKDQKGIWEEKYSGKRK
                     MRESVKGKTPQEIISLILEFSSAPGTSRHHWGTDVDLNALENSYFEKGGKGEKFYNWM
                     FKNAKRFGFCQPYTPKSSRGNKGYKEEKWHWSYAPISNKLQEDWVRLFQEGRIQFKGK
                     FSGGEFLQNLPLEYVTSINPECKSIR"
     gene            380306..380653
                     /locus_tag="POPNHCPK_00326"
     CDS             380306..380653
                     /locus_tag="POPNHCPK_00326"
                     /inference="ab initio prediction:Prodigal:002006"
                     /codon_start=1
                     /transl_table=11
                     /product="hypothetical protein"
                     /protein_id="X:POPNHCPK_00326"
                     /translation="MKKKFIIFLIPFLLLTNCFLFDTAGFSVPDAVSGKEAKDQILTS
                     ALIGAAISPDDTAVLALLAPELAKVEEDRYYNKADVDDCANFAMIINLVTINIGGFTC
                     NLEPREYIFKYVY"
     gene            complement(382128..384308)
                     /gene="recG"
                     /locus_tag="POPNHCPK_00327"
     CDS             complement(382128..384308)
                     /gene="recG"
                     /locus_tag="POPNHCPK_00327"
                     /EC_number="3.6.4.12"
                     /inference="ab initio prediction:Prodigal:002006"
                     /inference="similar to AA sequence:UniProtKB:P64325"
                     /codon_start=1
                     /transl_table=11
                     /product="ATP-dependent DNA helicase RecG"
                     /protein_id="X:POPNHCPK_00327"
                     /translation="MKNSVSKTENTIQNNGLLLPVTVIKGVGPSKAAALASIGIDTLQ
                     DLLNFFPRRYLDRNLTDNVLLKTGETVTLIVEVIDAYLAHGKKSRLVVGTKTRNNERI
                     SIVFFRGVNFFQKIFQPGTTLVATGKLEYFRGFQLIHPDYEILTSAIKTTYPISSTGS
                     KKKKQEQEPEEELSELPEMIHAGRIIPLYPSGEVLKSEGLDSRGFRKILYSALEKLKG
                     KIPEILPNEIVKRRGLILREESYREIHFPTDENSLDTAKYRLKYEELFYFNLLIEHKK
                     KEREKIKRVLWPLPESETANKVRKNLPFQLTEDQNSALQKIKELTNKEQPIAVLLQGD
                     VGSGKTLVALLTALRYIDNQIQVCMVAPTEILARQHYQTILSFLGNMPFLGIELLVGK
                     EPKKNRYEKLYRIKKGDTLFVIGTHSVFQEDVYFSELGLVIIDEQHKFGVDQRETLRS
                     KGKNPDILAMTATPIPRTLCLTLYGDLDLLTIKSKPKGRMPIQTKWFQEDRREGIYKS
                     IRKYVSSGRQCYIVYPLVEESEKVDLKSCIEAYEYLKHEIFPDFEVGLVHGKMEVEEK
                     DRVMREFSKNRIQILVSTTVIEVGIDVPNSTVMVIEHADRFGISQLHQLRGRVGRGDQ
                     ESFCILMTDSKVTEDAKVRLEAMVNFSDGFALSEIDLQLRGPGELMGVRQSGLPDFKI
                     ADLRKDSNLIELTREDATLFGNPGDLEKEEIRGRFSEGRLLFSN"
     gene            complement(384289..384708)
                     /locus_tag="POPNHCPK_00328"
     CDS             complement(384289..384708)
                     /locus_tag="POPNHCPK_00328"
                     /inference="ab initio prediction:Prodigal:002006"
                     /codon_start=1
                     /transl_table=11
                     /product="hypothetical protein"
                     /protein_id="X:POPNHCPK_00328"
                     /translation="MTGFLTVMLCLGVAAVFFHLLYSVDTRRIDKSEKKRDLENGVSK
                     DYGDPKKVYGKNWDSNLPKPRICPVCGKYLQKTEYLYAIISEPPSPGVKRHARIYGCR
                     YCYLGLEEETENRNLISSEIPDPEWTPTPINDEELGL"
     gene            complement(384705..385382)
                     /locus_tag="POPNHCPK_00329"
     CDS             complement(384705..385382)
                     /locus_tag="POPNHCPK_00329"
                     /inference="ab initio prediction:Prodigal:002006"
                     /codon_start=1
                     /transl_table=11
                     /product="hypothetical protein"
                     /protein_id="X:POPNHCPK_00329"
                     /translation="MTISGFKNNPTIQKFTGLKRYFRSHETTVSRERIEDFKKFSKLI
                     NFGGDVVAFDILGSLNFGQATAESDTDIVMYTQCENSKMGECGMEDCYKISLFKHLFM
                     NLVTYEHNTEAYKLEIVDCINLNQLEEDILNGHSDSEMVIRFCFYRSICRGVNRKLLR
                     KYEQQIASNISLSKSLEESIEHCFDGIVQTSQHTYSFHKYSHRLQDKGIGLPSTMAAK
                     IKDYLKQ"
     gene            complement(385385..386386)
                     /locus_tag="POPNHCPK_00330"
     CDS             complement(385385..386386)
                     /locus_tag="POPNHCPK_00330"
                     /inference="ab initio prediction:Prodigal:002006"
                     /codon_start=1
                     /transl_table=11
                     /product="hypothetical protein"
                     /protein_id="X:POPNHCPK_00330"
                     /translation="MKIIYLTDIHDGLRGLKEILQQTTADLYLFSGDIIYKAFFSTDR
                     IIEFCTIQEEMYRISQDQKEEINAYDYATRAIRFPEKYSPDIVEKSKEYRSLFHQAAK
                     TMKEKYELIEIIIQKYSRAPVRVLPGNYDIDLQYSALYERDIHRKTFEQDGYKFAGYG
                     GAPILTSGIPEKLAVKFHEYNRNGKSYSEPEDFFKEEQPDIVVIHNPPYGFLDKIPNY
                     GNVGSQGIRRYLDEYNPSLVVSGHVHEDQGIIKKGKTVFLNPSNFGAVDSVFGFQPGG
                     FFSEIFLENGLVETVKLNRLVDHKIRLLMEVDCKGNVPSVTFVSQDSEVSTEDFVRV"
     gene            complement(386498..387184)
                     /locus_tag="POPNHCPK_00331"
     CDS             complement(386498..387184)
                     /locus_tag="POPNHCPK_00331"
                     /inference="ab initio prediction:Prodigal:002006"
                     /codon_start=1
                     /transl_table=11
                     /product="hypothetical protein"
                     /protein_id="X:POPNHCPK_00331"
                     /translation="MLDLRKLIFNPFDFFTGHPFAKENQKSNYKITVKLHSLNKILKK
                     KISESDDPLESLEFDSENGVLILTGHFSIQGLFWSRFLKTEFVDYNVRLIPVKVIQNQ
                     VRFQIHSFRLFSHTPIKLDPIRIFSKIFQFHRRLILETIVEEIPEILRLTGIRNVITV
                     NIDYFLSEIPDLAGKITIQKVIPEKGNVFLFVRSGTILKPLLDFFGPEYIRIEPISEN
                     QDSLLLLWRD"
     gene            387313..388320
                     /gene="gpsA"
                     /locus_tag="POPNHCPK_00332"
     CDS             387313..388320
                     /gene="gpsA"
                     /locus_tag="POPNHCPK_00332"
                     /EC_number="1.1.1.94"
                     /inference="ab initio prediction:Prodigal:002006"
                     /inference="similar to AA sequence:UniProtKB:P64191"
                     /codon_start=1
                     /transl_table=11
                     /product="Glycerol-3-phosphate dehydrogenase [NAD(P)+]"
                     /protein_id="X:POPNHCPK_00332"
                     /translation="MKIGVIGSGSFGTALGSLLADKGYEVTLWCRNDSQVESINRNHI
                     NNKHLPNFTLPEKLTASKDLRNVVQGKDMIVSSPPSHALSEVLREIKEYLPEKVPIVS
                     ASKGIENGTLRLVSEIFESELPEKYHSYLSYLSGPSFAKEIIQKVPTIVSIASKNETT
                     ARKVQEIFSFLYFRTYWTPDVIGVEVGGSLKNVIALAAGVSDGLGFGQNTRAALITRG
                     LNEITKIGLKLGADPMTFLGPSGMGDLILTCCGEQSRNRTVGFRLGKGETLEQILSSM
                     NEVAEGVKTTQSAYELSQKLGIEMAITNEVYKMLYEGKNPREVVKDLMKRDLKREGVS
                     V"
     gene            388326..390911
                     /locus_tag="POPNHCPK_00333"
     CDS             388326..390911
                     /locus_tag="POPNHCPK_00333"
                     /inference="ab initio prediction:Prodigal:002006"
                     /codon_start=1
                     /transl_table=11
                     /product="hypothetical protein"
                     /protein_id="X:POPNHCPK_00333"
                     /translation="MKPLSFKFHLCLVLSLVSFNSISAQTKQEFGWAKSSEGFSFNLN
                     GRTVFQSKDEIRSFPENLTLLEKADYLFFAGEYFILNKDVRRYESLLKLTENAESELV
                     LGGIFLRIFKELNFNSKESSRNLLIQFFKNESSPYLKELAEGFDLSVFEKKNPENLKC
                     SRKVVYYSLCKTLRLKKYLSDFSPKAKSHEREYLNLNRTLAPFLEDPELKYIPFLSNM
                     IYNIADQLAELGLSREAVHFQKILIISENLSGRIIGYSYEKLAYYYLIGGDLVSAEKV
                     LDYILKYHPDIRTSYKNNLYLKLGTIAYLNQEYKKSLDYYLNLDFLEWSSTILNPFLG
                     EPISINSARDLISMAIWRSKSSFKAVDALKSVSTPKNLTEDDLFTRLRIVQILMNDEP
                     DVAGKMATEITFLAQSKGWKRVEYASTLLNGFIHYKKNDLRKAIIEFTKAYGILRTTD
                     PIYTEEWIRLTGLFYSHKESKSLKTVKGALDQAVSIMILRRPDDMLLQLKNYLPVVYG
                     VREFTDAAIQYYAVHGHTMELLGFLSRLEQKESMGNSAYPNTLVSIIDTSRRISSFRG
                     FYPGPKEHLTSVRSEIRQTEVIRLLEESDPFRNQEIKKSHIPVLSVFVRDKRTYVFWK
                     QGNSQELELKEIPSESASSFTVQVVLKSLIESLYKKDNVQIYLNVSGMESFDYLKKEF
                     PEIDFRFFTRFSKKNDNFKSERIYVCDCNHTDDLPNTNFEKVAFTYFEGNKLLTGNRS
                     MMIWNLKVADNSVSNLNEYSWGCGEEQIRFSRLHRRYDFRNTPQRLIFTRDSLSGNGW
                     KGRSEDFLDWVSFWIHSGVYRMYYIPSLNLSSESDIKLLEKISQETNEPEPSFRGIRI
                     RKHIE"
     gene            391131..392465
                     /locus_tag="POPNHCPK_00334"
     CDS             391131..392465
                     /locus_tag="POPNHCPK_00334"
                     /inference="ab initio prediction:Prodigal:002006"
                     /inference="similar to AA sequence:UniProtKB:P9WFP3"
                     /note="UPF0053 protein Rv1842c"
                     /codon_start=1
                     /transl_table=11
                     /product="hypothetical protein"
                     /protein_id="X:POPNHCPK_00334"
                     /translation="MELIGFFIIVLLIFANGFFVSAEFALVSIRPSRLEELIKENKPL
                     AFITKRAAQKLNDMLSVCQVGITIASLLLGWVGEGYVSRWLIFLLEMFGYSANEATVH
                     GLAITISFTIITFLHILLGELLPKTVAIQNTETIALFISIPLFFFYYLFYPITFFLNE
                     MTSFLLKLIGIEANKSRMMHSPEELMIIIEEQNKQGKIDQEEFQIIQNTFQFSEHQAK
                     DVMTHRLSIIGIPHDTSMDSLISIIAEHHFSRYPIYEGSTDKIIGIIHVQTYLTWLSN
                     SKKGRKEKVTAIMQPPIFVPEGLSIEKVMQKLRENKQHMAIVIDEYGGVAGLLTLEDI
                     IEEIFGQIRDETDDHETDPFPTQHSDSFTIDGEAELDDLKEILVGVQEEEIKDIRTIA
                     GFILGRLEDMPEEGSTISLQTGTLTVEKMEGNKILSVRFTRVSLNNRAQPKK"
     gene            392481..393023
                     /gene="coaBC_1"
                     /locus_tag="POPNHCPK_00335"
     CDS             392481..393023
                     /gene="coaBC_1"
                     /locus_tag="POPNHCPK_00335"
                     /inference="ab initio prediction:Prodigal:002006"
                     /inference="similar to AA sequence:UniProtKB:P9WNZ1"
                     /codon_start=1
                     /transl_table=11
                     /product="Coenzyme A biosynthesis bifunctional protein
                     CoaBC"
                     /protein_id="X:POPNHCPK_00335"
                     /db_xref="COG:COG0452"
                     /translation="MPNLKKEILVAVSGSIAAYKTCELVRNLTKEGYPVSVIMTANAT
                     KFVGPITFEALTNKKVRINEYEQGMAHIDAKNSASVMAVVPATANIIGKMANGIADDL
                     VTSTYLAANCPVVIAPAMNPFMYAHPSVQRNLKRLIEDGVILADPSEGVVVCGDEGYG
                     KLAEISIIQKMILDLYQRNF"
     gene            393040..393735
                     /gene="coaBC_2"
                     /locus_tag="POPNHCPK_00336"
     CDS             393040..393735
                     /gene="coaBC_2"
                     /locus_tag="POPNHCPK_00336"
                     /inference="ab initio prediction:Prodigal:002006"
                     /inference="similar to AA sequence:UniProtKB:P0ABQ0"
                     /codon_start=1
                     /transl_table=11
                     /product="Coenzyme A biosynthesis bifunctional protein
                     CoaBC"
                     /protein_id="X:POPNHCPK_00336"
                     /db_xref="COG:COG0452"
                     /translation="MGFSKAIITSGPTIEWIDPVRYISNASSGKMGFHIAESVSKWIS
                     EVVYIHGQVLENYKNPKGSKSIAVETTSDLCNSVLAEIQTDTILIMAAAPVDFRPAKS
                     EKSKIKKEEGNETFVLELVKNPDILKTVSSKIAKEGISGCCLVGFAAETDFLEEYAQN
                     KLKNKNLNYIIGNYVGKNEKGFGEVDTTVFIYSAFGKVSQIGPFSKEVISDKIVEFLK
                     METSKPLVKWNFQ"
     gene            complement(393851..394135)
                     /locus_tag="POPNHCPK_00337"
     CDS             complement(393851..394135)
                     /locus_tag="POPNHCPK_00337"
                     /inference="ab initio prediction:Prodigal:002006"
                     /codon_start=1
                     /transl_table=11
                     /product="hypothetical protein"
                     /protein_id="X:POPNHCPK_00337"
                     /translation="MNRLSLKELKELKELEEIEEIKRRWEASTPGPWKSFIEGRDHTS
                     GSDFIRTSKNDIELSGASLADQDFIANAKQDIPRLIAEIELLWKIMPNIE"
     gene            394216..394416
                     /locus_tag="POPNHCPK_00338"
     CDS             394216..394416
                     /locus_tag="POPNHCPK_00338"
                     /inference="ab initio prediction:Prodigal:002006"
                     /codon_start=1
                     /transl_table=11
                     /product="hypothetical protein"
                     /protein_id="X:POPNHCPK_00338"
                     /translation="MNSPSVSILCKSAIGAVLLIGTMEFFNNSNKNKMWNYHNIYFLQ
                     LNFENVGTHTNSNRKKRIFKNS"
     gene            complement(394923..395048)
                     /locus_tag="POPNHCPK_00339"
     CDS             complement(394923..395048)
                     /locus_tag="POPNHCPK_00339"
                     /inference="ab initio prediction:Prodigal:002006"
                     /codon_start=1
                     /transl_table=11
                     /product="hypothetical protein"
                     /protein_id="X:POPNHCPK_00339"
                     /translation="MFFLLLESIYLDFASGRTDWETYCESVILLAQDQEKLAGFV"
     gene            395108..396100
                     /gene="murB"
                     /locus_tag="POPNHCPK_00340"
     CDS             395108..396100
                     /gene="murB"
                     /locus_tag="POPNHCPK_00340"
                     /EC_number="1.3.1.98"
                     /inference="ab initio prediction:Prodigal:002006"
                     /inference="similar to AA sequence:UniProtKB:Q65JX9"
                     /codon_start=1
                     /transl_table=11
                     /product="UDP-N-acetylenolpyruvoylglucosamine reductase"
                     /protein_id="X:POPNHCPK_00340"
                     /db_xref="COG:COG0812"
                     /translation="MVENWGSSFFIHMSPVLSESQLRDFKHTLESSKIPFRSEVRLGI
                     LSSFKIGGVCPVIVEPEISSQVSEILHIFSKFDIPWKILGGGSNLLISDHPDNFVTLR
                     LSGKFKEFVSLGDGKFKIGAATNTTPTFRQISQLGYTGAEFLSTIPGWTGGAVIQNAG
                     CYGGELFDLIESVEFLRNGEVFVRKPSEIKYGYRFTEFLNQKDSIILGIEILLKEGNL
                     EEIEFSLKDKRDRRNSSQPENKKSAGSVFKNPKVFREDGKEIKAWELLDQAGLRGQIK
                     GGAQISPEHCNFIVNLGTATASDVHYLIDLVVDRVYQMSGILLNREIEFFGDIP"
     gene            complement(396319..397302)
                     /locus_tag="POPNHCPK_00341"
     CDS             complement(396319..397302)
                     /locus_tag="POPNHCPK_00341"
                     /inference="ab initio prediction:Prodigal:002006"
                     /codon_start=1
                     /transl_table=11
                     /product="hypothetical protein"
                     /protein_id="X:POPNHCPK_00341"
                     /translation="MTLKDSKPELIKLYSSLGKIITSSLEQQEVLSAVMEEVRLFFSP
                     KNWSLMRYDENSEELFFLIAEGIQFNHIRSIRLKSGEGIAGSVVQTKSPIFVENVKND
                     PRFSKKVDEKTGFETKTIIAVPMIFRGEVHGVIELVNRFDGSSFSPEDLVILQTIADF
                     TAISLAHSDQYEKTKILAFRDSLTGAFNRNKLNHLKEKWSNRTMENQIALVALLDLNG
                     FKMINDTYGHKTGDQVLCYFADILRYVIRGTDKIFRIGGDEFLILVRHENQEKILQTQ
                     NRFRETMSVLLKKCKENDPPFNFTWGMSIGSIQKLDELIHEADLSMYASKG"
     gene            complement(398161..399921)
                     /gene="caiA_1"
                     /locus_tag="POPNHCPK_00342"
     CDS             complement(398161..399921)
                     /gene="caiA_1"
                     /locus_tag="POPNHCPK_00342"
                     /EC_number="1.3.8.13"
                     /inference="ab initio prediction:Prodigal:002006"
                     /inference="protein motif:HAMAP:MF_01052"
                     /codon_start=1
                     /transl_table=11
                     /product="Crotonobetainyl-CoA reductase"
                     /protein_id="X:POPNHCPK_00342"
                     /translation="MIISNYFQDNEDLKLVFNQLIDWKEIIHAYEHKFEDAEEYKKTG
                     NERLAYAPSNVEEAIEYYKSVLESLGEIMGEFVAPRSKEMDQIGLKYENGKVIFPKAQ
                     EECYNTLRDAGLMPVSLSRKYGGMGLPATVQSFMMEVAARADAAFCLSYGNINIVEIM
                     ERYASSEMCEKWIPEISAGKYSAAMALTEPNYGSDLPNVQTRATQDANGIWRINGAKR
                     FITHACGYINAPSVILTLARTGSPESGARGLSFFLVKGSDVHIAGVEHKLGLHCSPTC
                     EVVFDNSPGELIGKTGYGLVKYSMGMMNAARLTIATQSLGIATAAYYEAKKYASERIQ
                     FGKPIEQIPAVRKILDRMEREILATRVLIAETGKAIDLYHWPKEHLIKIEGKSEKEVN
                     QNESIRRWEKLADLFTPLSKYYASEGCVAIASDALQIHGGSGYTEDYDVARIYRDSRI
                     TTIYEGTTQLQIVAAIGGVVSGMSPTGQLRQYSEMELSKFSASEDLKKVWKDLDTSIG
                     LYKSIHNGDLRDSLAFEVVEIAARFLCGLLLEKSLKVLNGKELENRRTISQAYNLDSI
                     AITSANLIKLERASKQAIAV"
     gene            complement(399991..401994)
                     /locus_tag="POPNHCPK_00343"
     CDS             complement(399991..401994)
                     /locus_tag="POPNHCPK_00343"
                     /inference="ab initio prediction:Prodigal:002006"
                     /codon_start=1
                     /transl_table=11
                     /product="hypothetical protein"
                     /protein_id="X:POPNHCPK_00343"
                     /translation="MKINSKFKQINLYRLEINKHINILIYSFKKITRKFKIFPEKFYK
                     MNLKFDDSRKMKLSCRNLIGQLFFLDFRRIDFKNNLQLKNFFCYQIYLLSLYKFWDEF
                     SNTHRIFSVKKENKFKFFPNFGNFWNIKSKKTISLKKLKSKIMYTFSINTFINNYKLI
                     FYNINSLLFQKHKVSYKKKPDAKKVLKLQNVFFTFISFFILVFTSECTDDSGIRTGDG
                     IVEPRLEEVTGITTEKIKSILPEQELTIDELYAFAVERTERIALKEEAIQQADAQKAA
                     AFASFFPSLSLVYNKFYRIPGPNSHFNPFYTEPNPLTGSSSTTSSLPPTVGPGTRLLL
                     SIPILNGVSQYTTYKASGALTNVRLNEARYESGRLYLEIAQAYYNVLQLKEIILLEEK
                     KTDLVRKTIQERRRLFSLGKITRADLSGAEADFSRSEAYLEDFKYQLKQAEMALESLI
                     GAGEGGLRLAIPKEVISIPKNLLPEERIAKRYDVIAAKENLKAAEFNLKKAWGGHLPS
                     VTLNNYYTIPEHNTTPNKDITMQLSINVPLLSAGIVTAGVKQAESALRQAELQLSQTK
                     RIATDEIRKAYESSLNSARLLSLYSKARNSAESNLSSQRRGFSFKTVSRLELLVSETS
                     FLDSEIAYRKAYYQHSLNTIWYSVAIGELPKLKKLKEEDKTTN"
     gene            complement(402650..405817)
                     /gene="mdtC_1"
                     /locus_tag="POPNHCPK_00344"
     CDS             complement(402650..405817)
                     /gene="mdtC_1"
                     /locus_tag="POPNHCPK_00344"
                     /inference="ab initio prediction:Prodigal:002006"
                     /inference="similar to AA sequence:UniProtKB:B7MWY9"
                     /codon_start=1
                     /transl_table=11
                     /product="Multidrug resistance protein MdtC"
                     /protein_id="X:POPNHCPK_00344"
                     /translation="MLSAVSIRNPIFSWMMMAAIILFGSIGFSRMGVSQMPDVDFPVV
                     NVSLTLTGANAQVMETDVVDPIEEVLMTVEGVTEVRSISSDGSAAVTVELELSRNVDV
                     AVQEIQTKLAQVSNKLPEEMDPPVITKSNPDDTPIIWVSLTAVDKSEKEKMLFVKDFL
                     KDKFQKIPGVGEIILGGYVDRTINVYLDPTQLSRNEIAVDDIVNTLKEQNLEVPSGRL
                     ENRTNEISLRAVGEVPTAEQFGNIFLNSRSGSPLFRSIRLKDISIVEDGLGEVRRISR
                     FNGISAVAIGIKKLKGANAVQVGNLVKDKVKELKPKLPKGYDLTISNDNTGYIRDSVN
                     ELEFTLIFSAILTGFVCRLFLGNWKSTGNVLLAIPTSVIGTFLFLYFAGFTINTFTML
                     GLSLATGIVVDDAIMVLENITRHKEMKKSWFQAALEGATEIRFAALAATLAVVAIFLP
                     VAFMKGIIGRYFLEFGVTISVSVLLSLFEALSFTPMRASLYAENKKKNDKKSIFSVSA
                     HEIWNRWISKISIFKKMDPIMERFLEYSTIFYERSIDFVLKFPRWIVFGSTILFIGSL
                     GFFFLLKKEFIPPQDMGRFIVRARLPLGSSLQRTDEAMKKVEQYLIQRKEIEKYISNI
                     GGFGGTEANTGMFFITMKEMGHRPKNPKTGKEITQASLFSILRKDLKELVPEATFSVQ
                     DLSQRGFSAGRGYPVELVLTGPDWNTLSSLSVKILDKLKESKILLDVDTDYVAGQKEL
                     RLVTNREAAALRGVSMANVGNTVGTLMGGKNVSRFTENGRSYDVRVKIQREKGETISI
                     IPNIGVRNTFGEFVKLKEVINIQEKEALKTITRINRERAIRVFGNPAPALGQNASTEK
                     ALEIAKEILPEGYSVAMTGSAKTAKESGNSLTLALLFGILLSYMILASQFNSLKQPLY
                     ILLAMPFSFTGALVALYVFGQSFNMYSFIGLILLLGLVKKNSILLVEFVNHVHSTGKN
                     IQESIREGCPIRLRPVLMTSFSSIAAAIPPALALGPGAETRIPMAVTILGGMTLSTLI
                     TLLVVPAAYYLGEKEVKIQPKINKI"
     gene            406781..407746
                     /gene="auaH"
                     /locus_tag="POPNHCPK_00345"
     CDS             406781..407746
                     /gene="auaH"
                     /locus_tag="POPNHCPK_00345"
                     /EC_number="1.1.1.394"
                     /inference="ab initio prediction:Prodigal:002006"
                     /inference="similar to AA sequence:UniProtKB:H1ZZB0"
                     /codon_start=1
                     /transl_table=11
                     /product="Aurachin B dehydrogenase"
                     /protein_id="X:POPNHCPK_00345"
                     /translation="MKIFITGASGFVGEATTRTLSKKHTILAMSRSEKTDLVISNAGG
                     KPVRCELNSVNSSSLQGIDVVIHSAAYVEQWGPFQDFWKINVEGTAQLLEASRKASVK
                     RFIFIGTEAALFYGQPMIDIDESYPYPENSPFPYSKTKAEAEKLVLKANSSEMQTLSI
                     RPRLIWGPGDKTVLPILLKMIAEGKFSWIDSGKALTSTTHIYNLVHAIELALTKGQGG
                     SAYFVTDDEIFNFRNFLESLLATQNVTAPNRSIPGWLARFLARVVEAVWKLFGIKNEP
                     PLTRFSASIMSRDCTIKIDNAKKDLGYSPLLTVRQGLEGMSVLKS"
     gene            408217..408951
                     /locus_tag="POPNHCPK_00346"
     CDS             408217..408951
                     /locus_tag="POPNHCPK_00346"
                     /inference="ab initio prediction:Prodigal:002006"
                     /codon_start=1
                     /transl_table=11
                     /product="hypothetical protein"
                     /protein_id="X:POPNHCPK_00346"
                     /translation="MIRKRFFILLLSSFFVWNTLDAQSVTPTISSKTSSKTTKEEILI
                     RRKMLDFHQLSGFITLGLWLATNLEGEKAKDSLYRKSDEYAKILLLTRPEYSNNDPLY
                     SVSLFQGLDQNSIAATYFLFKDPANNFPLYFALKSNEEWEAKHSGSFHKQLAYSTFGM
                     YLLTAGLAFFAPQRVVDSEDSGVNIYSPIFAHKALIPLHLAAMLILPSLGQRIEKHGP
                     EAARDMQQVGWAGFGAFTLSLFVITF"
     gene            408967..409512
                     /locus_tag="POPNHCPK_00347"
     CDS             408967..409512
                     /locus_tag="POPNHCPK_00347"
                     /inference="ab initio prediction:Prodigal:002006"
                     /codon_start=1
                     /transl_table=11
                     /product="hypothetical protein"
                     /protein_id="X:POPNHCPK_00347"
                     /translation="MKHFNQLVLSFLIFFTSQSYASEILKKEITFLAIHPMKEVHGVC
                     KEIQVDSPQIQTSGTVYKLNSPFTIKIPILKIHSGDENRDSHIMEILGYPDIPEIIVV
                     VESAEAVGETYLIRGKLSIHGFTRDFQSSGKVEPNGVGQIRIFGKVNIQFSDFNLERP
                     SLLFIKTKEEIEIGYDFLIKI"
     gene            complement(409556..412186)
                     /gene="glnD_2"
                     /locus_tag="POPNHCPK_00348"
     CDS             complement(409556..412186)
                     /gene="glnD_2"
                     /locus_tag="POPNHCPK_00348"
                     /inference="ab initio prediction:Prodigal:002006"
                     /inference="similar to AA sequence:UniProtKB:Q9RAE4"
                     /codon_start=1
                     /transl_table=11
                     /product="Bifunctional
                     uridylyltransferase/uridylyl-removing enzyme"
                     /protein_id="X:POPNHCPK_00348"
                     /db_xref="COG:COG2844"
                     /translation="MPLQLDITYSFQRLLEKSRNIDGRLVSRQLTHIVDSFILSKFES
                     SKIGLKSGDELCIVAMGGYGRMEMAPHSDIDLLYLHNGIKEERLETIISKINTYLYDS
                     GKEVGHSCRTIKECFRYLDNMSTYHAFLDARFLAGSKSLFEKFKTNFLEKLPVKLTKR
                     YNEIKEEILTSRFLNEERPILLSEPNLKTDLCGLRDIQYMFWMEKPFRNLPSLSGLSI
                     LPAFQRGEIQLLQEAYDFILRVRIAMHTITSRKTDRLDLNLQQEVAEYLGYGKKEELS
                     SVEKFMHVLYRHQKNIYFIIRTYLDSILEKRGSSKGESFSYEDLNFFKIGDTVFPPTT
                     GTLFTNPHTIYRDVMLSFRMIQEKNLQVSGTLLNEFRFASNFLDDDFKYSSEVNEEFL
                     KILRTPSQRGRILKLMHESGVLGAILPEFGACTNFPLFSYHHEYTVDEHTLLILHELD
                     LLDRGEFQDEEIQKTYNECSKIELLALAILLHDAGKVKEGDHSEYGAELVVSLGDRLG
                     LDEEDTDLCRFLVEKHTLMSELSSKRDIGDPKLILDFAKIVGSRERLRKLYILTVIDT
                     KSVGTGVLTNWKSAILNTLYQNTIPYLAGDSKDNFEETGPTREIQLENLKNYLIDKED
                     LNEEISKSIVEFANQVVPSSYLNTVSNRKILRNFKSIGILAQNPAFKTIFETEQDPAF
                     VTIDVVTSNQPEILLDLSCAISSEGLSLLGMKSYALGKYWITTVQLTDSTGGGNIPQN
                     KLDRVENKLKSISSGNLKRESIAFQRTDWNPRKPAPESIVNRSIQFYNEDLPDVTIME
                     VRMPDVVGLVYRILQIILYLDLKVCYLRVSTSADYAYDSFYLQTSNGCKLEDQNLLLK
                     LKEKILTIQLGEQILEEVSI"
     gene            complement(413152..415299)
                     /gene="metG"
                     /locus_tag="POPNHCPK_00349"
     CDS             complement(413152..415299)
                     /gene="metG"
                     /locus_tag="POPNHCPK_00349"
                     /EC_number="6.1.1.10"
                     /inference="ab initio prediction:Prodigal:002006"
                     /inference="similar to AA sequence:UniProtKB:P00959"
                     /codon_start=1
                     /transl_table=11
                     /product="Methionine--tRNA ligase"
                     /protein_id="X:POPNHCPK_00349"
                     /db_xref="COG:COG0073"
                     /translation="MNSSSSHRNILVTSALPYANGPIHLGHVLEGIQTDIWVRFQKAI
                     GNECYFFCADDTHGTPVMLAARKEGITPEQLIERVGQEHYRDLTSFGIEYDHYDSTHS
                     KANQEISKDIYLKLKSKGHISRRSIEQSYCETDKMFLPDRFIKGTCPNCKSKDQYGDN
                     CEVCGATYSPKDLIDSHCSLCGTSPVVKNSDHIFFKLGDFHKKDEKSTSLETINPSHL
                     KTDFDLQSWIETSGVVSESEGVKKKLKEWFDAGLQDWDISRDGPYFGFEIPDETNKYF
                     YVWLDAPIGYMASSKNFFEKNFPNEPNKFDSFWKNKNSEIVHFIGKDILYFHTLFWPA
                     MLEGSDYRAPSKVHVHGFIGVNGEKMSKSRGTFIKAETFVKYLDPEHLRFYLASKLGP
                     GMDDIDLSFEDFINKVNSDLVGNLINSVSRVSTTILDALDRTLGVVSKEGLALIEEIL
                     YQTVKFGPGEDSIQNIIKYAYDQRNYAKVLREITRLGDRVNRYVNDNAPWKLIKENPE
                     KAREVVTVTLNASRFLAIYLYPVVPKISEQIYKLLNLEDSPSFKDLDKNRILENIKVL
                     PYEMISKRVDEKAIKAMLEENKQSEHSKKVETSGNPTPEERLEISIDDLSKVELRVGQ
                     IVEAGPVDGADKLVNVKVDLGELGIKNVFAGIKVAYQPENLKGLKVVVVANLKPRKMK
                     FGISEAMLLASGEGESLSLFIPHKDAKPGDRLK"
     gene            415410..415919
                     /locus_tag="POPNHCPK_00350"
     CDS             415410..415919
                     /locus_tag="POPNHCPK_00350"
                     /inference="ab initio prediction:Prodigal:002006"
                     /codon_start=1
                     /transl_table=11
                     /product="hypothetical protein"
                     /protein_id="X:POPNHCPK_00350"
                     /translation="MPMENLSSLASKVLPGHEFYEKFREEMNPEQEIFHLKMNYAKVL
                     VSIWSYSCMADGIFHQKEGSLVGQMVKALFEEGCIFFDHQSEKTSIIGELSEVFENPL
                     PVKTVRNFSEGNPIMAAGFYEDACVIVSMDGALTKKEKEFLDDLAKELEISSMDKKNI
                     ENRILEKKK"
     gene            415994..417019
                     /locus_tag="POPNHCPK_00351"
     CDS             415994..417019
                     /locus_tag="POPNHCPK_00351"
                     /inference="ab initio prediction:Prodigal:002006"
                     /codon_start=1
                     /transl_table=11
                     /product="hypothetical protein"
                     /protein_id="X:POPNHCPK_00351"
                     /translation="MHNALSVWCGLPVGKILMNWIWEVIFYLLIVYTSLQFLVSGPVL
                     QLLINFFSFRHFKFKWISFGILLPIFYVISKNCTIEFPGILKTDQVYARVSFLNLKID
                     FFSLFKGKLRIPFSIFKNFHMDYTNIISPQKKIGLMPKRGKIVFQNMKIENGSISIVD
                     KTLTPTYSIQLHDISIEGGYMDSGSPLEILFRTKNGFCRLGKRGTLKIGVLGGETRGF
                     LSLSDITWSELAGLQVIPLPFLKNRVRIYVEFKHINQDETIVEGTLIHFAPNSQNKPE
                     QSYPFHFTILWNNYNLPFDLALKELVLELFLKIKLKGVMTRMLQTVAKGLYTIIGRNR
                     SHPQDLN"
     gene            417722..417904
                     /locus_tag="POPNHCPK_00352"
     CDS             417722..417904
                     /locus_tag="POPNHCPK_00352"
                     /inference="ab initio prediction:Prodigal:002006"
                     /codon_start=1
                     /transl_table=11
                     /product="hypothetical protein"
                     /protein_id="X:POPNHCPK_00352"
                     /translation="MQNLIKRLFFWILYTTKAYKNNTYAEFVSKLKMLNLLQKANKFE
                     LNAIFENFHIFGKINC"
     gene            complement(418528..419682)
                     /gene="rhaS_1"
                     /locus_tag="POPNHCPK_00353"
     CDS             complement(418528..419682)
                     /gene="rhaS_1"
                     /locus_tag="POPNHCPK_00353"
                     /inference="ab initio prediction:Prodigal:002006"
                     /inference="protein motif:HAMAP:MF_01534"
                     /codon_start=1
                     /transl_table=11
                     /product="HTH-type transcriptional activator RhaS"
                     /protein_id="X:POPNHCPK_00353"
                     /translation="MQEVEYYSLAATLYFMIAAFGILKRNKQKNIGTPVLFFLMACVF
                     WSFTATIFISENVLAKKLAQYFYAYFSMAIAFFFMNFVINTKKNNLPYVYSDFTTLRK
                     LLLRSFASTAAIVVLWDLLDEFKIPNISEIVSLGILLFFVYLLFQTLILLYSSKNKDT
                     LLKILPSIGLLLVIKLTEVFRYFEGSKIMEPIHTFHYYFLILSPIILNECISMISSDI
                     QKTQNKFLLDDSTKNETDSPRDSIQEKRSLLEDLNIEKVESKLAELMQNEKVHLDEEL
                     RLPSLASEMGLSVHHLSAFLNEHMGMNFNTFINHHRVKEAKVMLLEEPDRSILSIGMA
                     VGFSSSSAFHRAFLKETKKSPKAFREENLPNYKSKEDEMESLDPRYSHSI"
     gene            421090..421656
                     /locus_tag="POPNHCPK_00354"
     CDS             421090..421656
                     /locus_tag="POPNHCPK_00354"
                     /inference="ab initio prediction:Prodigal:002006"
                     /codon_start=1
                     /transl_table=11
                     /product="hypothetical protein"
                     /protein_id="X:POPNHCPK_00354"
                     /translation="MQKLNRKEFLNSSLKFFILIGAGASVTECNSGPKGVVNKNLSFI
                     SLSQVLNELEIFKKLNSIQGYGTWDAGKVFLHCAQSIEYSIQGYPENKSRFFQNTIGK
                     LVFLKFAFSQKMSHDLEAPIPGATEIRTDTSWKESISILRETILKFQSYEGELKPHFA
                     YGTLTKEEYDLAHSIHIANHFSFLTFQS"
     gene            421875..421951
                     /locus_tag="POPNHCPK_00355"
     tRNA            421875..421951
                     /locus_tag="POPNHCPK_00355"
                     /product="tRNA-Val"
                     /inference="COORDINATES:profile:Aragorn:001002"
                     /note="tRNA-Val(gac)"
     gene            complement(422300..423175)
                     /locus_tag="POPNHCPK_00356"
     CDS             complement(422300..423175)
                     /locus_tag="POPNHCPK_00356"
                     /inference="ab initio prediction:Prodigal:002006"
                     /codon_start=1
                     /transl_table=11
                     /product="hypothetical protein"
                     /protein_id="X:POPNHCPK_00356"
                     /translation="MFKNISISIILFSISVLPLFSSDKAIEYADRAYFEQIRKLESGS
                     YEEKVDAADYLKFVNNKLAVRPLINALRGNPKIPKSLENHPYLKFTVAQALAVIDHVD
                     AIKPTIEEYKKLEPTIQEKDEPYFTSREDYTMVIAAGEILRTIGSYPYMKESEEVLVN
                     ALGHTNYYIRASAADGLKYMNRKETVNFLVSTLEKEKNEFTKAAILNAIVNIMKVADK
                     SFYSLCDMLKSENPSVRYRTSMALGEVDLKAAEFYLRQALLVEDKQNVRDQIRKDLAS
                     VLGFKLPTISVIFAE"
     gene            complement(423226..423786)
                     /locus_tag="POPNHCPK_00357"
     CDS             complement(423226..423786)
                     /locus_tag="POPNHCPK_00357"
                     /inference="ab initio prediction:Prodigal:002006"
                     /codon_start=1
                     /transl_table=11
                     /product="hypothetical protein"
                     /protein_id="X:POPNHCPK_00357"
                     /translation="MKLLKRYANRRLYDPETSKTITLEDVAEMIIKGEEIRVIDNMSG
                     SDITPKILGQTFLKVSLGQRNEEFSNFMLSSLIRETGKDISSLFGRLVLGGIGANYLT
                     RDRLEKILQSMIALGELKLETATEYRDDLLTRLANRASENKLRIQEDLKKIGKELEES
                     AETDLPLEDLSEKIRKIAKSVKEKDS"
     gene            423863..424735
                     /locus_tag="POPNHCPK_00358"
     CDS             423863..424735
                     /locus_tag="POPNHCPK_00358"
                     /inference="ab initio prediction:Prodigal:002006"
                     /codon_start=1
                     /transl_table=11
                     /product="hypothetical protein"
                     /protein_id="X:POPNHCPK_00358"
                     /translation="MVSLLFDCIFLNGLSKKEEKLLFSLLDWKEFSVQEWTSGERFPE
                     SGSGQIVVRKNIEIDSLQTAIDWSKRPILIGRIETSFLRKLFQQGLNYFLDLQTSQIV
                     DIPLENLTQKKGLNSIVIGPDSLLFQRIRAHLKILGWETFPCRELAALTEKFKEYEPG
                     LLFVDWERLNVKNTVERLKNLPQRATFPPVIGIRDVKRENLFQDLSAGIRDFCQELYS
                     EKQILGILNNSIFDLEEENYISENYKRLIFEFRTGIQPTGMRIEKNESIRFLGSDLEK
                     IKLKKTLDWMNEFL"
     gene            complement(425331..426998)
                     /locus_tag="POPNHCPK_00359"
     CDS             complement(425331..426998)
                     /locus_tag="POPNHCPK_00359"
                     /inference="ab initio prediction:Prodigal:002006"
                     /codon_start=1
                     /transl_table=11
                     /product="hypothetical protein"
                     /protein_id="X:POPNHCPK_00359"
                     /translation="MGIQNLSPSLQKSLLYFSDQSAEGIVVLDRDWKTVYENHKFQNF
                     WSFPNFQVLYEKIIPLLKSKKKERFENDISVSNLLQEIEDSKDSFLNETNFQLQLSVH
                     DFEDSYMIRFKPQPNAQPKIEYETGHWDRNTNLPNQKYFLNHFGNQISEETTFLEEHF
                     SFLISISNPDAIISQERNSYFESIYVKVADRLKKHLNRNDHLFRIESDKFLISSLQID
                     SETKAEWFAECIRMLFDFPFTYEEREFHLNVNIGYTKFDLKSGSDMNALGILKEALHR
                     SCLIGPNSLFYYDQNAIITTYEKAKIEIDLRKVLNRNELEIHFQPIIDLKENRFFSME
                     TLVRWNHPEKGKLLPGSFISIAESSSFIKTIGEWMIWETFQYYENSILRSENISLSLN
                     ISPKQLGDKNIFPLLKEASDYYKIEPNNIILEIVEDSFDFRKSQISKVITSLKDYGFK
                     FAIDDFGKGYSSLGRLIHLPIDYIKLDKMFLFNYFQTSTRAVITSMVNLVQAMGKSII
                     VEGVENETQHNLLKELNCDFGQGYYYSHPMEIELAEKLIQNKAIPAT"
     gene            427501..427902
                     /locus_tag="POPNHCPK_00360"
     CDS             427501..427902
                     /locus_tag="POPNHCPK_00360"
                     /inference="ab initio prediction:Prodigal:002006"
                     /codon_start=1
                     /transl_table=11
                     /product="hypothetical protein"
                     /protein_id="X:POPNHCPK_00360"
                     /translation="MNIEFYKIQYAEIQKLLNDIEKRLLGEISEDMDELLHELASFSA
                     RLKLHLNLEENWIYPEIKNLQLENNLSLAEGFKSRTVDLKNSFKNYYFNWLLPSSILR
                     NESQFREETEKLIFNLRNRIRKEESEVYVLF"
     gene            complement(429308..430174)
                     /locus_tag="POPNHCPK_00361"
     CDS             complement(429308..430174)
                     /locus_tag="POPNHCPK_00361"
                     /inference="ab initio prediction:Prodigal:002006"
                     /codon_start=1
                     /transl_table=11
                     /product="hypothetical protein"
                     /protein_id="X:POPNHCPK_00361"
                     /translation="MANQLKKRPENQEGNFYVDSTCIDCETCRIVAPKTFAEKNGGSY
                     VWKQPEIKSEKIAALRALIACPTTSIGTINRIDLKEAKETFPSKIEENVYYCGYHSKD
                     SFGAFSYLILRENGNILVDSPRFVSSLADKIESLGGIRYHFLTHQDDVADHQKFKEKF
                     GCDRIIHENDLKSLPSAEIVLKGEKVFELDNEVKMIPVPGHTQGHSVLLYKNRFLFTG
                     DHLAYDPLKDRLIAFKNVCWYSWQEQINSMKKLKNYSFEWVLPGHGYPVNKEQKIMLD
                     LLKSCIVWMETR"
     gene            431190..432389
                     /gene="arnB"
                     /locus_tag="POPNHCPK_00362"
     CDS             431190..432389
                     /gene="arnB"
                     /locus_tag="POPNHCPK_00362"
                     /EC_number="2.6.1.87"
                     /inference="ab initio prediction:Prodigal:002006"
                     /inference="similar to AA sequence:UniProtKB:Q8ZNF3"
                     /codon_start=1
                     /transl_table=11
                     /product="UDP-4-amino-4-deoxy-L-arabinose--oxoglutarate
                     aminotransferase"
                     /protein_id="X:POPNHCPK_00362"
                     /db_xref="COG:COG0399"
                     /translation="MITARKTFLPFALPCISERAIEEVSSVLRSGWITSGPKVKEFEE
                     EFARYTGADYALALNSATAGLHLALEAIGMSREDAAICPAVTFTATAEVICYFDAEPI
                     LTDVDPIFNLMTPETLRDTIERECIYLNGTLFHKTTGKTVRAILPVHLAGVICDMEGI
                     LEIAKEYNLYVIEDAAHAFPAVRNGRKIGTFGDFTVFSFYATKGITTGEGGMVTTKHS
                     HFAERIKLMRLHGINRETYDRPGWYYEVVSPGFKYNMTDVAAALGIVQLSEADELWKR
                     RILIAENYKREFADLPFLHLPLSAPNGEHSWHLFRVEVDCASCKMDRDIFASELKKRN
                     IGSSLHFIPLYEHPFYSSRFRFKKEHFPNANAMYARSLSIPLFPGMKDEDVQDVIRAV
                     KEIFSAL"
     gene            complement(433707..434612)
                     /gene="menH_1"
                     /locus_tag="POPNHCPK_00363"
     CDS             complement(433707..434612)
                     /gene="menH_1"
                     /locus_tag="POPNHCPK_00363"
                     /EC_number="4.2.99.20"
                     /inference="ab initio prediction:Prodigal:002006"
                     /inference="protein motif:HAMAP:MF_01660"
                     /codon_start=1
                     /transl_table=11
                     /product="2-succinyl-6-hydroxy-2,
                     4-cyclohexadiene-1-carboxylate synthase"
                     /protein_id="X:POPNHCPK_00363"
                     /translation="MKDEYYKRNKKSILMKLIYGSFLNYYHWKKKKYMKEILGFRDLK
                     VEIGGHSIYFLEKNPEKKNSILLIHGLLDSATGLRKVAPKIREDYRVLIPDIPGFGKS
                     KLPNLKYLYQVNVFADLIYESIRKLNLTNTVLGGHSMGALISMHIALKDSEKRISKLV
                     LMAPGGIPHPKRDEMKELLFPKTEEDLLKLIEALYYETPTLPGKIARKALIQSWNELP
                     NQFLTVNTIEREEEIFLGKKLSAIQIPALILSGKEDPITDTTMIKKLHSYLKRSKLVL
                     IPSAKHAIHMEKSDELSLEINRYLD"
     gene            435373..437772
                     /gene="sasA_2"
                     /locus_tag="POPNHCPK_00364"
     CDS             435373..437772
                     /gene="sasA_2"
                     /locus_tag="POPNHCPK_00364"
                     /EC_number="2.7.-.-"
                     /inference="ab initio prediction:Prodigal:002006"
                     /inference="protein motif:HAMAP:MF_01837"
                     /codon_start=1
                     /transl_table=11
                     /product="Adaptive-response sensory-kinase SasA"
                     /protein_id="X:POPNHCPK_00364"
                     /translation="MFSGISSCKESKVSRDSLQVILEIRMPDSLLSVFYSFFHPTQEG
                     ILALDTETETILYLNPALENILGYSSEELQGKSLDFILSSSTHPKETLTIKHNEPLRV
                     YWQLKHKSGEDKLVNFTVNSTHFEGRGLLLFYFTDQSEIQQTELRLYYMQSILRTLRL
                     LRQNLRYLTSESSIFQKLCDTLKENPHYFLVWAFFFKEGELQILGQKGMNPELKHKIH
                     SFISSNVPFPMRNLIDTKDNFVIHEFGNGKYPEWESIFTDHKFRRSLSLGIREKENLL
                     GGVEILSLEEMAFDSGENFLYEEILSDIHSSLQNAKTERTRIENSKKLQFQGALLNSI
                     EVPLISTDDEGYITYGNRSLERILGVYKEDFIDLPIGEFLNLPPAVLERLSKEEFRTE
                     IKMKIFPDMEVPMLLASSRIRDEYGNPIGTILLLLDITEQKKNEELIRSSEIKLRNLF
                     SAMNNGIVILTSEGIVLEVAPILKFLLFQILNVVIGENFFSLFVQNVAEELKNGVKNC
                     LDSRRAVFLDLLIPFIREQENFFSIKILPLKKYRENGGEAVMLIFSDVTQTKLLDKQL
                     YETARFASIGELAAGIAHEVNNPLQASLLYLEELIETEESDPAERLKIYKRIEAASVR
                     IRDLIKSLLDLGRTVAREKELVSPYYILLRACELIEVSCKKNGIELKRIADPDLPKIR
                     AAWQEIEQVLINCLVNAINAIAEMETKPSLPNISITVQKEFHLNRDSILFTISDNGPG
                     MTKEVLEKAFLPLYTTRRGKQGTGLGLSISQRIISEHNGTISLESSIGNGTRVLIRLP
                     I"
     gene            437813..439324
                     /gene="rcsC_3"
                     /locus_tag="POPNHCPK_00365"
     CDS             437813..439324
                     /gene="rcsC_3"
                     /locus_tag="POPNHCPK_00365"
                     /EC_number="2.7.13.3"
                     /inference="ab initio prediction:Prodigal:002006"
                     /inference="protein motif:HAMAP:MF_00979"
                     /codon_start=1
                     /transl_table=11
                     /product="Sensor histidine kinase RcsC"
                     /protein_id="X:POPNHCPK_00365"
                     /translation="MESKFTSVLVIDDEFEIRIVLERVISKEGYQVLSAKDSDSALEI
                     IRNQKVDVVISDIVMNGKSGIEVVKEIRKINENIPVILMTGNPDLNSAEEAVRNRAFD
                     YISKPIRRRNILEILERAKIEKETRDKRAENLIKSETENTKLAQRAKDLYLQNYNILN
                     ATSDCVITLDRELKFSGLNRAALDAFGYVEEEIVGKHFEVLIPVGKEKLYMERLNRLL
                     KRKNKKQISRISRADLKSKNGEVRAYEISICYYDIEGQTYYTGIARDITSKLLISEKL
                     IDAERRAFLSILASSIGHEINNSLTAIQGHIEIAKLPDATDPIRQKAIQITWSQLVKL
                     KTLTNNLLQLGKPGENFKRASEPIDLNECVESVIDVFQKTSRLKNCKIHFKPEPIPVI
                     VESNQDQLSLLLSNIVLNSADATGNQGNIQISVYIKNHHPVVSVLDDGVGMDEEVIQK
                     IYQPYFTTKGIGKGTGLGMFVAKEIADQHKIKIEIESEPNFGTEFRLIFPNKV"
     gene            439329..440324
                     /locus_tag="POPNHCPK_00366"
     CDS             439329..440324
                     /locus_tag="POPNHCPK_00366"
                     /inference="ab initio prediction:Prodigal:002006"
                     /codon_start=1
                     /transl_table=11
                     /product="hypothetical protein"
                     /protein_id="X:POPNHCPK_00366"
                     /translation="MNISIPLTDPELKFLEFSGKLPQEITPIVSEASDRKYFRVVYPD
                     RTLILCKDLRFQHDFVEIADFLSHEQFLVPEILKKDLIHFLILMTDGGEKDLTSIEDD
                     LEYRDWLIKSIEILVKLQKTNPIPPVSSRDFDLEKLDFESNFTYSNYLKFKKEFQLKT
                     QLRSETKIFIEECSAFLAEYPVKVFCHRDFHGRNLLINSQNQICMIDFQDARMGTPFY
                     DLASILYDAYRPIPFGMRQGLYQIFLNLSEQNFPKSKECYYIQCLQRSYKALGSYFYL
                     IADKKMDKYKQSVLNALDNLLEIVQVGLFPDQLYVFFHLLKEELLSDSNFMKGIG"
     gene            440321..441049
                     /locus_tag="POPNHCPK_00367"
     CDS             440321..441049
                     /locus_tag="POPNHCPK_00367"
                     /inference="ab initio prediction:Prodigal:002006"
                     /codon_start=1
                     /transl_table=11
                     /product="hypothetical protein"
                     /protein_id="X:POPNHCPK_00367"
                     /translation="MKFFIPAAGFGTRMKELTKNVPKPLLTVNGIPIIYYSLFQAWKQ
                     NAEVAIINIHYLGEKIRKELETFSLFPLVFSEEKKEILGTAGGIRTGLERAGWMGETV
                     GIINPDFLYFPEKLFQMPNVLSEEDCLLYLLPQPKTASYTGLELKNGKILFGKGNMFY
                     VGISVLNSNILDGIQSETFFDLSQIFQELSIKQRLGGKIFPGNVFDLGEKEYYISLKD
                     NDFSERLGSSWKEFLELCRLPNHK"
     gene            complement(441465..442343)
                     /locus_tag="POPNHCPK_00368"
     CDS             complement(441465..442343)
                     /locus_tag="POPNHCPK_00368"
                     /inference="ab initio prediction:Prodigal:002006"
                     /codon_start=1
                     /transl_table=11
                     /product="hypothetical protein"
                     /protein_id="X:POPNHCPK_00368"
                     /translation="MDQEFKRWTRLLRAIEAGTKIELDGYILNDSFRSNLEKFVKLCL
                     ENYNKNDLAPVVYSVIQEMLLRATVSNLREYFCQENGIDFFDQNSFDSSEEQFRKFLN
                     TLDLKAVRDSLKSKDLFLKVIIRHNHTGLAAEVFNNSKSIPFIEERLRKYLASAMEYK
                     NLMDYYNSYPEDKEGRNLGLAFSILMLRETGLKPELLRISSRNDVHISRLEIPFGEEY
                     KSIRKQILKSSIFTNENQEPELPWKTSRCSYCGRTVDDRIFFSKIPEDIPVKGIPEPV
                     RSGNGICAWCFSSYLT"
     gene            complement(443343..443663)
                     /locus_tag="POPNHCPK_00369"
     CDS             complement(443343..443663)
                     /locus_tag="POPNHCPK_00369"
                     /inference="ab initio prediction:Prodigal:002006"
                     /codon_start=1
                     /transl_table=11
                     /product="hypothetical protein"
                     /protein_id="X:POPNHCPK_00369"
                     /translation="MKRYRNKIGACILAFLFVSISFPSSSNLPGKLYPHKQTIDGVES
                     EYKEPVQLEKEFEFLFSFHSLTHKNTLFVFKSKVTSLQDRFQFHFCNIQTLNLLNLPP
                     PSLV"
     gene            complement(443810..445147)
                     /gene="pgiB"
                     /locus_tag="POPNHCPK_00370"
     CDS             complement(443810..445147)
                     /gene="pgiB"
                     /locus_tag="POPNHCPK_00370"
                     /EC_number="5.3.1.9"
                     /inference="ab initio prediction:Prodigal:002006"
                     /inference="similar to AA sequence:UniProtKB:P13376"
                     /codon_start=1
                     /transl_table=11
                     /product="Glucose-6-phosphate isomerase B"
                     /protein_id="X:POPNHCPK_00370"
                     /translation="MIRLETRFASSFIQSSKLEPFLEKSESARLTLHSSQGQGKEYLG
                     WLYLPKELKNSEIERMTQVAERLRNSSEVIVVIGIGGSYLGSRAVLEATLPFFKKPSI
                     GNPEIIFAGHHLESRYFSELIEYLEDKNFSINVISKSGTTTEPAIAFRLLWELLRKKY
                     GSSASSRVVATTDSSKGVLKKFADSEKLDTFTIPDNVGGRYSVLTPVGLFPLAVAGIS
                     ISKFILGFQNILNHIHSITDPTRNPATYYSALRNYFLSEGRYIEVLANFNPSLRYVSE
                     WWKQLFGESEGKENKGIFPASMDFTTDLHSLGQYIQEGKRILFETVLSPSEVCSNLTL
                     KPTQDNLDSLNFLSGNTLGYVNEQARLGTLLAHADGGVPCLELVFPDISPQSLGELMY
                     FFEYSCAISGYSLGVNPFDQPGVEAYKKNMFALLNKPGFEQEGETLRKRISRN"
     gene            446196..446324
                     /locus_tag="POPNHCPK_00371"
     CDS             446196..446324
                     /locus_tag="POPNHCPK_00371"
                     /inference="ab initio prediction:Prodigal:002006"
                     /codon_start=1
                     /transl_table=11
                     /product="hypothetical protein"
                     /protein_id="X:POPNHCPK_00371"
                     /translation="MTETFCEKNGSSHNFTNSKYSAYQTIKIEQENYLKNRLVQDM"
     gene            446560..447711
                     /gene="galK"
                     /locus_tag="POPNHCPK_00372"
     CDS             446560..447711
                     /gene="galK"
                     /locus_tag="POPNHCPK_00372"
                     /EC_number="2.7.1.6"
                     /inference="ab initio prediction:Prodigal:002006"
                     /inference="similar to AA sequence:UniProtKB:P0A6T3"
                     /codon_start=1
                     /transl_table=11
                     /product="Galactokinase"
                     /protein_id="X:POPNHCPK_00372"
                     /db_xref="COG:COG0153"
                     /translation="MIPEDLAANLKKEFPSNEEKIRFFTAPGRINIIGEHVDYAGGIV
                     LPAAIDFSIRIAIRKNQTRKFRIYSVASKEKIEVESITYDPKHAWVNYVYGIVEEFRK
                     LDFISDFFDLVVWGNIPQGAGLSSSAAFEVVVAFALSEIHNWNLSKEEIALLSQRAEN
                     HFVGVNCGIMDQFIISTAREGYCISLDTESLEYDFHKMDLEGCEFYLIDSKIKHSLKD
                     SAYNERRKEVESAFQKIKRYKSSVKTLYQVELEDLDNVSFGLSEIEKKRAKHVIGERL
                     RTSKAIENLKNGNVQELGEILFECHSSLSKDYEVSCKETDFIVHELKMEEVLGARMIG
                     GGFGGCVLVLDKVGRKNILFEKIKTRYFDKFQNELKLYSFKVSDGVREI"
     gene            447729..448151
                     /locus_tag="POPNHCPK_00373"
     CDS             447729..448151
                     /locus_tag="POPNHCPK_00373"
                     /inference="ab initio prediction:Prodigal:002006"
                     /codon_start=1
                     /transl_table=11
                     /product="hypothetical protein"
                     /protein_id="X:POPNHCPK_00373"
                     /translation="MGSEDSLNLDAKEVDFSINELDVALQKEDLPENFPENAVILKIS
                     GEINLYSAYALKEKFFDLIDRGFIFIFVNMEKTRYIDSSGLAVFVNTHTKFVEKGKGG
                     MAIFSPSSHVKKILELTKLKSTIRVVDSLAESIKILLN"
     gene            448165..448782
                     /gene="tmung"
                     /locus_tag="POPNHCPK_00374"
     CDS             448165..448782
                     /gene="tmung"
                     /locus_tag="POPNHCPK_00374"
                     /EC_number="3.2.2.27"
                     /inference="ab initio prediction:Prodigal:002006"
                     /inference="similar to AA sequence:UniProtKB:Q9WYY1"
                     /codon_start=1
                     /transl_table=11
                     /product="Type-4 uracil-DNA glycosylase"
                     /protein_id="X:POPNHCPK_00374"
                     /db_xref="COG:COG1573"
                     /translation="MKSRKLEYSNHIERLLSCRKCPNMQGNPVHGCVPVSKIISLGQA
                     PGIHEERFGRPFAYTAGKTLFGWFKKIGIEEENFRSKVNMSAVCRCFPGKAKSGDRKP
                     DSIEVKNCSQFLEFEVRFHKPELLIPIGKLAIDQVFELGKYKLEDVIGKSFSREFYGV
                     QLDWIPLPHPSGLNVWNQTETGKKLIQKALELLKDHPVIRKEFFR"
     gene            450345..454139
                     /locus_tag="POPNHCPK_00375"
     CDS             450345..454139
                     /locus_tag="POPNHCPK_00375"
                     /inference="ab initio prediction:Prodigal:002006"
                     /codon_start=1
                     /transl_table=11
                     /product="hypothetical protein"
                     /protein_id="X:POPNHCPK_00375"
                     /translation="MQRIIKTVLLVLFFTWGINCINGSKNSLPFFAYLDLSTKGGNSF
                     AVAQITPGSGVSDIPLNTSIQATFNSAFDSSSVTSSTFFLNKGGDPILATLRLDNNTA
                     VLTPSSALSASTTYSVTISKEIKSAEGISLKEDLTWNFTTATIVDAVAPALSLRIPAA
                     GAALISNTTSVQVAFTETMDCTTVDNVSLTLKNNATNVVEPSGVNCLGSSASLSPNNP
                     LTPNTTYRVEVSASMKDLANNPLAGALNWTFTTGAGQDNTPPTLSFASPSPGETGVSV
                     NSAIGVAFDEPIHCGSVPGNFFLEETLVPGNNVGVTLNCSGATASITPVAAAGLDFNK
                     SYKAILTAGITDLSSNPITPRTWTFTTGAAPDLTPPTVTFTVPTVNATGVGVNINPTV
                     VFSEPMACGTVNAASFRLKRQATGVYLVGSVACFGTSATWTPDPVNPLAFNTMYTVEI
                     NAGARDSANLPAVPFSWNFTTGPGPDQTAPSVAFVTPANGSTGLPTNAGGSIAFDETM
                     NCGTVLGSISMDDDVTTPLSTVPLNINCNGNTATFAPTVALAFNTTYTVAIAPTATDA
                     SGNLIGAYSWSFTTGAAPDVTPPQISLVSPLPGATGIPTNSNITVSFSETIDCSTLNL
                     TVNNGIFVNTNCSGASATFTPTVPTPFNTGTNYTVNVVTVKDLQGNTIVPGPSLTWNF
                     TTGLAPDVTPPVIAIQNLRTNSMVESGFVIGTAADARGIASIEISIDGGGFTGAGVIG
                     TTSWKYPLPTGAATWRSNSLHTIQVRATDTSNNVTTAAMVTVRKGTNRDINGDGYSDL
                     VVPEYGQGLVYIFHSSGTAGITTTSAQFANRIIIGSAADQFGKTVTMGDINGDGFADV
                     IVGAPGYGAPDNGRVYIFHSSGTAGVTTSFSAFPNSTLTGTAGTADRFGDSIAAGDIN
                     GDGFADVVVGAPSYNGSRGRIYIFHSAGAAGIATAAVTAGGAGANSFRTGGLPSEKFG
                     FSLAVGNINGGVADDIAVGAPGFDFINGNGTKPNWGRIYAYYGSGTGLTATTHTLTNT
                     TGDAPVAAGVPGGAAQLGYTVAVADVSGDGFADVIGGAPYFIQVGNPNVNRQGRIIAL
                     FSAGAGGMGNVTLGAAHRSITGLNAADGQGIGLTLGVKDLNLDGMADIVIATVQLWVA
                     PFTPNSVLVFLEGGVGQRDTTTADVTMVAGAIPALGITTDQNNGQGIPLSLSDINGDG
                     RSDVIVGGSNEAVRIFHSVGGATPITNDPTTPSGLILGSGLTGGIWGAALNSNEFGTA
                     IY"
     gene            complement(454803..455717)
                     /locus_tag="POPNHCPK_00376"
     CDS             complement(454803..455717)
                     /locus_tag="POPNHCPK_00376"
                     /inference="ab initio prediction:Prodigal:002006"
                     /inference="similar to AA sequence:UniProtKB:P9WGP7"
                     /codon_start=1
                     /transl_table=11
                     /product="Epimerase family protein"
                     /protein_id="X:POPNHCPK_00376"
                     /db_xref="COG:COG1090"
                     /translation="MKVGIVGGTGLIGRNLTFRLLEMGYSVKILSRFSNIPKLLQSKK
                     NLEVVEGDFPKSENLKHLDAIINLAGSPIAGVRWTKKVKEEIRLSRVGYTESLVSSIS
                     KITGALPKVLIQGSAIGYYGSYDHDTENFSEHSSAGKDFLSSLCVDWEKAAEPVSKLG
                     IRLIQVRTGVVLSIQGGALKSMLPSFRLGLGGPLGSGNQILSWIHIDDAVNAIIHLLE
                     NSNSSGPFNLVAQNSVSNEIFSKTLAYILKRPAFFRVPTAILKVLFEEGADVIVKGQR
                     VIPKKLQKSGFSFLYPELETALQDLLRS"
     gene            455788..456408
                     /locus_tag="POPNHCPK_00377"
     CDS             455788..456408
                     /locus_tag="POPNHCPK_00377"
                     /inference="ab initio prediction:Prodigal:002006"
                     /codon_start=1
                     /transl_table=11
                     /product="hypothetical protein"
                     /protein_id="X:POPNHCPK_00377"
                     /translation="MIPKSLLPKVLVFIFPVTIILGNFYLFNTTKNKIEAFTIQPPFL
                     AFDFTNSYLSNRSSRIRNLLDQNPSTKWFKLRNSIQKEDFLVELRQTHHLKNQKPEIS
                     RWKTLHVVGCKESVKILKLGIILRESIDMDTELRLPKDRIIGEEFLNFSESKHFKIPL
                     DLYYKPEISKEFPQNMFIWTVNGTWIAKNSDFSKELCLEDIWLSED"
     gene            complement(456889..456964)
                     /locus_tag="POPNHCPK_00378"
     tRNA            complement(456889..456964)
                     /locus_tag="POPNHCPK_00378"
                     /product="tRNA-His"
                     /inference="COORDINATES:profile:Aragorn:001002"
                     /note="tRNA-His(gtg)"
     gene            complement(456981..457057)
                     /locus_tag="POPNHCPK_00379"
     tRNA            complement(456981..457057)
                     /locus_tag="POPNHCPK_00379"
                     /product="tRNA-Arg"
                     /inference="COORDINATES:profile:Aragorn:001002"
                     /note="tRNA-Arg(tct)"
     gene            complement(457075..457146)
                     /locus_tag="POPNHCPK_00380"
     tRNA            complement(457075..457146)
                     /locus_tag="POPNHCPK_00380"
                     /product="tRNA-Pro"
                     /inference="COORDINATES:profile:Aragorn:001002"
                     /note="tRNA-Pro(tgg)"
     gene            complement(457182..457889)
                     /locus_tag="POPNHCPK_00381"
     CDS             complement(457182..457889)
                     /locus_tag="POPNHCPK_00381"
                     /inference="ab initio prediction:Prodigal:002006"
                     /codon_start=1
                     /transl_table=11
                     /product="hypothetical protein"
                     /protein_id="X:POPNHCPK_00381"
                     /translation="MSDKDKNKKFSSAKKRILQEINKENFLFALTLIDREISSGNEDP
                     ELYYNFAICCARTDNYKKCVSILEELLEKFPRFGERENSILMIVYALIQNKEYSKALD
                     KCEERLKFQVDDLKILSMKAFALEKSGKVAEAIEIHKRILRLRPDYKNSLNSLGYLLL
                     NQKKPNPEEWKLAVDCLKSVLKNEPDNPAYLDSFGVLLFKSGKKEEAVLAFKKALLKS
                     PTHPEILRHIEKAEDST"
     gene            complement(458960..459712)
                     /gene="surE"
                     /locus_tag="POPNHCPK_00382"
     CDS             complement(458960..459712)
                     /gene="surE"
                     /locus_tag="POPNHCPK_00382"
                     /EC_number="3.1.3.5"
                     /inference="ab initio prediction:Prodigal:002006"
                     /inference="similar to AA sequence:UniProtKB:P96112"
                     /codon_start=1
                     /transl_table=11
                     /product="5'-nucleotidase SurE"
                     /protein_id="X:POPNHCPK_00382"
                     /db_xref="COG:COG0496"
                     /translation="MNILITNDDGIASSGIKALETILQKEHNTYLIAPLRERSATSMA
                     LSIYDSMRVERINDNHYIVDGYPADCVNIGLHGEIFPKIDLVLSGINRGVNMGHDVHY
                     SGTVGAARHGAIHKKLSLAVSSGNIAKDYDYIREAEFVRKFINKYSSQLKVGVVYNMN
                     IPSDFISSMENLRVTKLGKRTYEDTYSQKNIIGGIADFYLGGSELGHSTEEGTDFTAF
                     FSGKISLTPLSLDQTDFSILTQLSDSLSKNIS"
     gene            complement(459709..460308)
                     /locus_tag="POPNHCPK_00383"
     CDS             complement(459709..460308)
                     /locus_tag="POPNHCPK_00383"
                     /inference="ab initio prediction:Prodigal:002006"
                     /codon_start=1
                     /transl_table=11
                     /product="hypothetical protein"
                     /protein_id="X:POPNHCPK_00383"
                     /translation="MKELFNTILGLLEASIYEPIRLETALANISERNLNLYSWIVLIP
                     SALSISVGATYISPPYTGNSFGMIGLSFLANLSMISILPMILGAVIDFHAQKKQRTGN
                     VHFSYNLCRFGMAIFAFFTPIAILLRETGMTGGIGYFTILLFLIGYYVTILSKGIQFI
                     YDLKTTDAVRFSLTAVFFSGAFPFIFYFYISGSILHLIL"
     gene            complement(460315..461268)
                     /locus_tag="POPNHCPK_00384"
     CDS             complement(460315..461268)
                     /locus_tag="POPNHCPK_00384"
                     /inference="ab initio prediction:Prodigal:002006"
                     /codon_start=1
                     /transl_table=11
                     /product="hypothetical protein"
                     /protein_id="X:POPNHCPK_00384"
                     /translation="MERNRLALAITFVLTTLSILIGLVNISLATTTSKYSRTTGGTFF
                     STAPIGAALIKIEGEIHSGHSTFESTGSESILQKLRDIEQNPNIKGILIEINSPGGTV
                     GASQEVYNELMRLRKTRKIVVSMKDMAASGGYYIASAADKIFALSGTITGSIGVIAMA
                     PNIKGLLDRYGVKMRTYKEGKYKDSLSLFRDSTPEEDEMIQKMLSDTYNEFIQDVAKG
                     RNQTVKSVQNLAEGKIYSGQDAFRNKLVDEIGGRKEALEELSRLCQYDGEIPLYEEDE
                     SPFDRLFMMLGSKMNSFSGEKIFFKEFKNSPVLIILPQAIR"
     gene            461866..465018
                     /gene="swrC_1"
                     /locus_tag="POPNHCPK_00385"
     CDS             461866..465018
                     /gene="swrC_1"
                     /locus_tag="POPNHCPK_00385"
                     /inference="ab initio prediction:Prodigal:002006"
                     /inference="similar to AA sequence:UniProtKB:O31501"
                     /codon_start=1
                     /transl_table=11
                     /product="Swarming motility protein SwrC"
                     /protein_id="X:POPNHCPK_00385"
                     /db_xref="COG:COG0841"
                     /translation="MAFWKLICQSKINMKSLIESFIQNRLFMYLGMVFIFLSGVVSLI
                     GLRRDAFPNVDLKQMVISTKFPGASPADVELRVTYPIEEKLKEIDGIDEIRSFSRNSV
                     SDIDVRVSLEEKDPEKVLNEIRRAVDNAMAELPAQVTEKPKMTERKSGSFPILEFSIF
                     GGKDEIELHTTAEFVERELEKIQGVARVDVFGKRDREWHILVNANKLKQYSLDLNDII
                     NTIRNRNINLPAGSVDSETAFDLRIDGEFKNPSEVGKIPTRTNEIFSTVKLEDIARVE
                     DTFEYPRFLAIANGKQGLILSVIKKERSDAIEVADNVRKRLNELSKTYPSGMKTFVLN
                     DEAKRTKNRLNVVSSNALIGFTIVFGILFLFLDFRTATLTSLSLPFSMLMTFSVLPFF
                     DVSFNMISMMGLIISLGMLVDNSIVISENIYTYLAEKNDSVTASLRGTVEMIVPIFGS
                     YLTTVTAFLPMLFMTGIMGKFIWEIPLVVIVALTASLIESFLFLPARIAAFAKTPNQM
                     KIKSKFRLKMDSIFHSIETNFSKLVSFNIRHKKSSFAVILLLVFGSCGALSQMDFVLF
                     PKEDIEIIMIKAEFPPTSRIFQTREKMKYMESIVQKIPKEELVSYSTKIGVQQTDPDD
                     PLSRFGENLGVILIYLTPEVKRERKATEILRSIEPDLKKTPGLNEIFLEEFGNAPPIG
                     APITISIQGKDYETLKNISNELQSFLKSIPGVFSVRDDYRYGRKQMYIQLDEGLESFT
                     GVSTLSAANGLRAAYDGERAGTVRKGRTKIYLRVLYDRDFRKNPNEIKTIPLRNKAGN
                     ITNLAKISKMDLIESPELLAHKDFERAITVNGDVKLDEITAHDANQRVATEFKPLIEK
                     QYPGIMITFGGEEKDTQRSMASLAKAGIIAIFGIFGILALTIKSFWKPVLILSTIPLG
                     IIGIVIGFPLSGKSISFLAMIGIIGLAGVLVNASIVLVDCIDSIRKDSKASMDDILIE
                     ASQRRFRPILLTTLTTVAGLLPTAYSLGGSDPVLIPMTLALGWGLGFGTLGSLLYVPV
                     TLSVFNDLTTRFKEKRSNKK"
     gene            complement(465628..467292)
                     /locus_tag="POPNHCPK_00386"
     CDS             complement(465628..467292)
                     /locus_tag="POPNHCPK_00386"
                     /inference="ab initio prediction:Prodigal:002006"
                     /codon_start=1
                     /transl_table=11
                     /product="hypothetical protein"
                     /protein_id="X:POPNHCPK_00386"
                     /translation="MEKKRERNKRSRKLQIGFQIFSLILLTEVGLFAQEKPAGVDSKP
                     VEKPKKEFYEDNDTGLIYTKPGPNRTKIDSFEKENFPERKDMQLPNHYKHRPENLNEE
                     KLVIAARTQFRGVSGDRNSAFSGNEDFHTADANFRRLRLGFFYQGAKWWGFATQLRLE
                     NAINSQFLRVTKNKTTGDVQDVTLNDSRGLIHEAVIWMNIPILSSRITLGQINVPFNR
                     EYIQSSANFISLERSIVTNMLPQFDTGAMIAIHPLEAIDKKYTRYLSLHGFIGNGHGG
                     GGDYGYGRRQDNTAARQNLPQLLAPIYYGRIQYNVFGGLIKKDKDIGWVEGDEIFQDD
                     AKLSLGAAVAQTTQLKTSQPVPVEFLLKDQTPTRLAIQQTTPTGGIDPTGLKSDYLAD
                     KTITTPGRPNFGIVGHTYDMTFTWKGFYLNGAWSKFSGSAANQVMGYHGTIGYNFHIS
                     GSKYIMPVFKGEFLKGDWNQNQTFEPGEAYYIYWAGINLLGDYHLYKIQLFYQVIHTN
                     TAKNYFINTADNRDARTVYLQFQANFWTGTSSPENISGGAIYRQDY"
     gene            467813..468706
                     /locus_tag="POPNHCPK_00387"
     CDS             467813..468706
                     /locus_tag="POPNHCPK_00387"
                     /inference="ab initio prediction:Prodigal:002006"
                     /inference="similar to AA sequence:ISfinder:IS195"
                     /codon_start=1
                     /transl_table=11
                     /product="IS982 family transposase IS195"
                     /protein_id="X:POPNHCPK_00387"
                     /translation="MDLTEIFCAIDDYCTQQKINWGGKILSPVVRKRNRKFQLSLSEV
                     ATIAVYFHLSHYREFKNYYLIEIKKNLKSEFPKAVSYNRFVELMPNALSVIASFLSNT
                     CMGKCSGISFIDSTILKVCNNRRIHSHKVFKDIAHRGKSSTGWFYGFKLHLIINDQGE
                     ILSFMITPGNVDDRNSKVIFSLVKNIHDKLFGDRGYISQSLFESLYKKGIQLITKLKK
                     NMKNKLMPLVDKILLRKRAIIESVNDELKNICQIQHTRHRSFFNWAVNLLSGLVAFSF
                     FPKKPSLNLRSKDNLQLLLSP"
     gene            complement(469433..470104)
                     /gene="degU"
                     /locus_tag="POPNHCPK_00388"
     CDS             complement(469433..470104)
                     /gene="degU"
                     /locus_tag="POPNHCPK_00388"
                     /inference="ab initio prediction:Prodigal:002006"
                     /inference="similar to AA sequence:UniProtKB:P13800"
                     /codon_start=1
                     /transl_table=11
                     /product="Transcriptional regulatory protein DegU"
                     /protein_id="X:POPNHCPK_00388"
                     /db_xref="COG:COG2197"
                     /translation="MKPTDTKIFLVDDHAILREGLKMILSGQPGFEICGESGDAEKAL
                     DQIGKLNPDLVITDISMPGLSGIDLVKNLRKYYPNIRTIILSRHDNKEYVQKLLELGI
                     NGYVLKDDAGNDLLRAIEAVHKGETYLSPGITTHFLSGFVGSGKPGEDNQDAKKAFSV
                     LSDREREILKLVAEGNSNESIGKILRISPATVKVHRANIMKKLDLHKVADLVMYAIRA
                     GLIES"
     gene            complement(470101..471162)
                     /locus_tag="POPNHCPK_00389"
     CDS             complement(470101..471162)
                     /locus_tag="POPNHCPK_00389"
                     /inference="ab initio prediction:Prodigal:002006"
                     /codon_start=1
                     /transl_table=11
                     /product="hypothetical protein"
                     /protein_id="X:POPNHCPK_00389"
                     /translation="MQDLKRKNRKRLTTTTILKPGLPPKFFLNLLKEISPIVAIDNTQ
                     TILFANQSFQKEFAGSSRSLIGKNLFRILNLNPVDHEEMESNINLSKWGKIQNQEFRK
                     QKIYYGYSVFRFGDHIGIILKNITENKRLERKIASLHTQLLQSQEEERIRLSGELHDG
                     VGQTILAAKLNFQAYNRNPKVYGAQFDTGLLLIDKASQELRDIYTNLHPSTLREIGLE
                     AAIRSLSSDLFPPMDIEADLDLNLKLNLEPTTANQVFRIVQEIFQNVIKHSQASKISL
                     KIQAKGRQLFIDAKDNGIGFQERKVRARSSGFGLENIRRRVEDLNGKIKIDSSAGKGT
                     KFIIRIPLEKNKNTYAKKT"
     gene            complement(471245..472534)
                     /locus_tag="POPNHCPK_00390"
     CDS             complement(471245..472534)
                     /locus_tag="POPNHCPK_00390"
                     /inference="ab initio prediction:Prodigal:002006"
                     /codon_start=1
                     /transl_table=11
                     /product="hypothetical protein"
                     /protein_id="X:POPNHCPK_00390"
                     /translation="MRIFQKLTNTIFIGVLLIGINACTNSQDPNLLWLLSATQPNQSS
                     PPPAGEQPFSIVINDETAPVDFVFDTTKTVNVNIQVLSPESPISGSLVQIFNIDNTSQ
                     KSIFRAVTAENGEVKGSFTIDETTHKVLLKVQAFGQLYEAEIQIINAYSISRRITVVI
                     KGNNVILPDTDGDGIIDRDDTYPNDPTRASTFRYPAEGYYTISFEDLYPNQGDADFND
                     YNIRAIFEEDWNAKGEVARIRANFIHVAKGAGYNHTLHLTIPQITASSYSLTRYGYDS
                     STIEYNSTGNNSTISSLEILPRSNTTILSSNSSKTNTIFKKGKSASLEVILQNAINRV
                     TLGPAPYDTFIKVINTNQEIHFPKRYFDTNGKDRYLDSTGFPWALLVPGNFLWPYEST
                     DIRKSYPSFKPWYESMGNTNHNWYLTPVSSEVFPASN"
     gene            473348..473536
                     /locus_tag="POPNHCPK_00391"
     CDS             473348..473536
                     /locus_tag="POPNHCPK_00391"
                     /inference="ab initio prediction:Prodigal:002006"
                     /codon_start=1
                     /transl_table=11
                     /product="hypothetical protein"
                     /protein_id="X:POPNHCPK_00391"
                     /translation="MCLFEPRTAIHKKARSVEFILILKFYSTCGVGYDREHFAKFKSD
                     PENLANASLRIGIQEMKR"
     gene            474381..475004
                     /gene="coaE"
                     /locus_tag="POPNHCPK_00392"
     CDS             474381..475004
                     /gene="coaE"
                     /locus_tag="POPNHCPK_00392"
                     /EC_number="2.7.1.24"
                     /inference="ab initio prediction:Prodigal:002006"
                     /inference="similar to AA sequence:UniProtKB:O67792"
                     /codon_start=1
                     /transl_table=11
                     /product="Dephospho-CoA kinase"
                     /protein_id="X:POPNHCPK_00392"
                     /db_xref="COG:COG0237"
                     /translation="MQNSDSGKKTFLIGITGMIGGGKSTATKILEEMGCFGINADRLA
                     KRYTEPDSPILIELVELLGSEILDEQGKPDRKKISEIVFNNPEKLSKLNQLIHPLVRK
                     DFQKILETTAKGKMVIWEVPLLFETDAYTLCDATVTVDSDPEESILRTISRDKVKKED
                     VLARIKNQLPLTEKLKRADYILRNRGNIDSLREECKSLYSTLLGKML"
     gene            475001..475744
                     /locus_tag="POPNHCPK_00393"
     CDS             475001..475744
                     /locus_tag="POPNHCPK_00393"
                     /inference="ab initio prediction:Prodigal:002006"
                     /codon_start=1
                     /transl_table=11
                     /product="hypothetical protein"
                     /protein_id="X:POPNHCPK_00393"
                     /translation="MKEKIFYVINLDNKRILILSTFLIGLFFSFFLLGVSVGKKRAAD
                     SGVDSLTLNENKNQEIQSSIPFAEPGQIPTESNYKVASAEIPQANTNLPSNTNSQDSV
                     TFKNIPPATEVIDLKRTKASSTNVEKESHSSIETLSVKEPEESKTSKKIKRNEEKQSK
                     RVSIKSSSDEESDKFTLQVAAFKEKEKADELAKSISNTVKKIKANVKRSRNGYYTVRF
                     GSDSSKKGAENLAKFLPAKLRSGAIVVKD"
     gene            475798..476445
                     /locus_tag="POPNHCPK_00394"
     CDS             475798..476445
                     /locus_tag="POPNHCPK_00394"
                     /inference="ab initio prediction:Prodigal:002006"
                     /codon_start=1
                     /transl_table=11
                     /product="hypothetical protein"
                     /protein_id="X:POPNHCPK_00394"
                     /translation="MDQQVLELTRKAVVRATIERLRTTYSDLLVVKGYDGIPDFFEFN
                     LYSPSNKEERDNALESLYEKLKTVAGKSMTENIHQIILLNRLTDSLDYDTAKVVIENN
                     LIEDGKISRNNLYAAMGEANRFDERKTQIQMVGNTLKFFFSLSKLPMIKLVMAPIKVA
                     ASMVGANSLVETMEAGYELSSKIKDLNPFIDAFLDREIRLITKLETGHPVGELAN"
     gene            complement(477132..478808)
                     /gene="rcsC_4"
                     /locus_tag="POPNHCPK_00395"
     CDS             complement(477132..478808)
                     /gene="rcsC_4"
                     /locus_tag="POPNHCPK_00395"
                     /EC_number="2.7.13.3"
                     /inference="ab initio prediction:Prodigal:002006"
                     /inference="protein motif:HAMAP:MF_00979"
                     /codon_start=1
                     /transl_table=11
                     /product="Sensor histidine kinase RcsC"
                     /protein_id="X:POPNHCPK_00395"
                     /translation="MNTSNNHSVPIPLNETERLRALHSYQILDTTSEEKFDSLTQIAA
                     YICNSSMALISLVDTNRLWFKSKLGMQESEVPRKISFCQYAIMEDDLLEIEDALENEI
                     FKNKPSVLGPPYIRFYVGAPLKTPDGFNIGTLCVFDSQPKHLNPKQRVILKALSNQII
                     YNFELNKKNIELLLIQKKEEELQKSKSLFFANMSHEIRTPVHGILGVSGLLSETELQQ
                     EQKEYVDTIQRSGKLLLNLLNDILDFSKLESFNMKIEIIAFDLIDLLKDVFHLFEADA
                     KRKNIEFKLVGKQPSHSIVSTDPHRFKQILVNLISNAIKFTEKGSVLIEFDFKSDLKH
                     CDIQIRIKDTGVGIPEQKLKELFQAYRQVDTSVSRKYGGTGLGLSISKNLSEMMNLKL
                     TARSIINQGSVFEISGQIPLAEKSEVNFEPKKATQNIEIQNLNILVAEDNETNQMLIK
                     KILEKLGYKPVIVSNGIEALHHIKMYKTDVLFLDIQMPELNGIEAAKILTQQNDSSIR
                     PYIIAMTANASQTDKEDCMASGIDQYLSKPFHKEEIADLLNQFISHKTTN"
     gene            complement(478875..479348)
                     /locus_tag="POPNHCPK_00396"
     CDS             complement(478875..479348)
                     /locus_tag="POPNHCPK_00396"
                     /inference="ab initio prediction:Prodigal:002006"
                     /codon_start=1
                     /transl_table=11
                     /product="hypothetical protein"
                     /protein_id="X:POPNHCPK_00396"
                     /translation="MITTTVTFLVSYSLDDTFQFVADFRNLIYWGDKISNVSPILSKN
                     GNSFPIYELLYSFGPFKLKANYSAKEWIPNSRMIMEIQSSLIDQRDIYTFQITDRGTK
                     ITFTNHSKLKFPYHLIEKIFTSGIRGRIYKEMRQLQNCLYQDESGFPKHFQIIRI"
     gene            479420..480304
                     /locus_tag="POPNHCPK_00397"
     CDS             479420..480304
                     /locus_tag="POPNHCPK_00397"
                     /inference="ab initio prediction:Prodigal:002006"
                     /codon_start=1
                     /transl_table=11
                     /product="hypothetical protein"
                     /protein_id="X:POPNHCPK_00397"
                     /translation="MNLRKVKTIRPSLRTMEGGGFPVRRPFPVQDLIHLDPFLLLDEM
                     GPVEYKPGKAIGAPEHPHRGFETVTYLLSGEMEHRDSWGNYGKLKPGDVQWMTAGSGL
                     VHSELPSNEFQKNGGWMHGFQLWVNLPSSQKMSRPRYQDTPSERIPEVETSDGKTKIR
                     VIAGEVFGTKAVIETKIPILYYHFHLIPGADVSVPIPESYNVFAFPFSGDGILYAQEG
                     KVTLKEGEMVWFERGEGDIRFFLPEDSSNGWEFLLIGGQPVEEPVARYGPFVMNTQEE
                     IYQAFHDFQSGKMGNIDS"
     gene            480377..480796
                     /locus_tag="POPNHCPK_00398"
     CDS             480377..480796
                     /locus_tag="POPNHCPK_00398"
                     /inference="ab initio prediction:Prodigal:002006"
                     /codon_start=1
                     /transl_table=11
                     /product="hypothetical protein"
                     /protein_id="X:POPNHCPK_00398"
                     /translation="MDRWLKDHRDWLVDFLRIYLGGVLIYKGLEFLYDTDALIRLMEM
                     NNAPMASTLLAHYIVIAHICGGVLLLSGLLTRFAAILQVPVLIGAVLFIHAKEGFMAP
                     GSNLPYAAMILLLLFHFSLYGSGRISADYYIETYKSV"
     gene            complement(481727..482596)
                     /locus_tag="POPNHCPK_00399"
     CDS             complement(481727..482596)
                     /locus_tag="POPNHCPK_00399"
                     /inference="ab initio prediction:Prodigal:002006"
                     /codon_start=1
                     /transl_table=11
                     /product="hypothetical protein"
                     /protein_id="X:POPNHCPK_00399"
                     /translation="MNGIFIVILQKGFKMKKIISLFFVIFICTEMTAETKRGPFFFEL
                     IYGEGFDYLKTNPNKIDPNSMNRDFTYGNSEIFGYYASGIGSTEDKLLSAYLFDQAPK
                     PKIAGQNSSFLFEYLIKSKFGIGFSLNQSQFQASNLSFSKFDFLLVTGFARLTDPSFQ
                     NVSFDQLTKWETAFPYFTYRNNELMKAMTFNVHFSYHFLENSILDPYVRISFGYGRDS
                     ISNSKLFQTSLIIGSRYFITDRVYLLTELVATNYDSYSKTYGSLKNLFSEKERHIWSL
                     QEYSAKFGIGLNW"
     gene            complement(482784..483791)
                     /locus_tag="POPNHCPK_00400"
     CDS             complement(482784..483791)
                     /locus_tag="POPNHCPK_00400"
                     /inference="ab initio prediction:Prodigal:002006"
                     /codon_start=1
                     /transl_table=11
                     /product="hypothetical protein"
                     /protein_id="X:POPNHCPK_00400"
                     /translation="MISNNLNLKKLKTPKFTPNGILKSPFIQTALASLKWNLPKEMTF
                     LKNTEKMILDVGKGVRLEGYLSKQKNQKPKGFLILLHGWEGSVNSTYILKTSNYFYEK
                     KYDIFRLNYRDHGETHHLNPEPFNGSLLEETYEAVLKVVTFADKGIPIFIIGFSLGGN
                     FTLRIARLHSQSKNKIKQLKECIAISPAIHPKDATILMDQKLIIGRYFLKKWKQSILK
                     KQKHFPALIPYDKILKEKSVMKMTEKMINSTEEFKDLDHYFGTYTLGEKELSQILIPT
                     TILTAKDDPIIRGESFLSLHPNRNVRISIQDFGGHNGFLENWKGACWYFRVLDEIFSE
                     Y"
     gene            484214..484948
                     /locus_tag="POPNHCPK_00401"
     CDS             484214..484948
                     /locus_tag="POPNHCPK_00401"
                     /inference="ab initio prediction:Prodigal:002006"
                     /codon_start=1
                     /transl_table=11
                     /product="hypothetical protein"
                     /protein_id="X:POPNHCPK_00401"
                     /translation="MKNLLSLLYSFLVLFRFGFFALILFFLYSCTSLELGSVRGGQFT
                     TDPQKNSNLDGCKSIGKKHQWYVLFGSIPINKVNYSEIMPDQNRTYRVSLKTTWLDGI
                     LSTFLGVAASVTRKTIDAESCDPKEIASSKVLPVSNPPTEKQEKEVSKIDTAKIKEDY
                     IRQNERQWKEELQERIHSSFKEELDNTWNKEVKQSKNLSLLYLKSGEVAKGTVTRMDG
                     DGVRLFYKGKERTFRRSDIQRVRFQD"
     gene            484958..485674
                     /locus_tag="POPNHCPK_00402"
     CDS             484958..485674
                     /locus_tag="POPNHCPK_00402"
                     /inference="ab initio prediction:Prodigal:002006"
                     /codon_start=1
                     /transl_table=11
                     /product="hypothetical protein"
                     /protein_id="X:POPNHCPK_00402"
                     /translation="MANNVLMFSLRIFLLFFFFLSFSSACYLNPVFKDLVSSDEKEES
                     LIPLLLILSSTAVSPPVIQGETIFFPSTGLTWMRCSRGQTYNASSDSCTGFLVSPQYC
                     SSLDNQCNGTSGGTLISGSAFDSCSTFQISGKSATWRVPTHSELKGIIFCSNGTDLTQ
                     SQDYSKTCASSGTSYEAPTIRKDWFPGNPTGSLIEFWSSTSDPQNSAVAWKVNFTNGS
                     TNITSPKNVSGYLRCVSNFR"
     gene            487335..490586
                     /gene="mdtC_2"
                     /locus_tag="POPNHCPK_00403"
     CDS             487335..490586
                     /gene="mdtC_2"
                     /locus_tag="POPNHCPK_00403"
                     /inference="ab initio prediction:Prodigal:002006"
                     /inference="similar to AA sequence:UniProtKB:A7ZNP9"
                     /codon_start=1
                     /transl_table=11
                     /product="Multidrug resistance protein MdtC"
                     /protein_id="X:POPNHCPK_00403"
                     /translation="MNLASLSIQRPIFVTCTVLLILVAGYLSLSKLGVDLFPNVTIPV
                     VTVTVPYPGAAPNEIETLIAKPVEDELSTISGVKRVRAVCNEGVGTVIVEFTLETDVK
                     YAEQQVRDKVSSVKPKLPNDAKEPVIRRIDPADQPIVIIALRAELPDAELYDIANEEV
                     KQILLSTKDVGNVTIYGGRKREIHVELDRNKLKEHMIPASVVSNRLASGGMNIPAGKV
                     SKTDKELVYRTINEFQSPEEIRDTPISLFGNEVPIKIGQLGEVKDTVEDETSRAYLNG
                     RKAVFLMVYKQSGSNTVAVAQSVKKKVLEINQDLSKRNGSPELTSTNDSSVTIDNNIY
                     DVKETIIIGIILTIIVVLLFLGSVRSTLITGLALPNSLLGAFILMAIAGFTVNVMTLL
                     ALSLAVGLLIDDAIVVRENIFRHREMGKTAREASIEGTKEVTLAVIATTMTVIAVFMP
                     IAFISGIVGQFLREFGLTVCFALLISLYDALTIAPMLSAYFGGKVGNHAHNSSESIPE
                     ITTKAVKGKTKGATTTLEEIAYSKIRSQNKTSRGILSTVFSPIVFILGKLEVGLDSIL
                     SIFNVFQSWLEEKYASVLKFTLKRPFFILSGAILIFVVSLVLTKFIPKTFLPAQDEGK
                     FTVTLDMPPGTSLEKMSQIALQVDQKIRSYKEIKIVSMFNTNRSTNMFVEMVPSRDRK
                     MNTTQFKAFLRNELAEFSYANPIVKDVDNVGGGQRPFTLTVSGQKREVVEDYAKKLFE
                     RLQKSPALLDVDTSYRTGAPEFRVVPDREKEVLLGVPGTIIGTELRTLVEGTTPAVYR
                     ENGVEYDIRVRLKDSQRDLKENFYSSFVPNFNNRLIPIQNVAKAEESTGLATINRLNR
                     NKAVEIYADVNPKGPGMGGAMEEVTKISQIEIPLPSGVKIGYSGQAESFKEMGVSMAI
                     AMGLGILFIYMVLASLYESFITPIAIMLVLPLALCGAFIALFITQKSLDIFSMIGLIM
                     LIGVATKNSILLVDFTNQLLSQGKEMKEAIIEAGRERLRPILMTSFALIAGMLPIAIG
                     LNEASRQRTSMGVAIIGGLISSTILTLVVVPAAFSYIEKLNQMVRRNSPNPDA"
     gene            490699..491322
                     /gene="fadR"
                     /locus_tag="POPNHCPK_00404"
     CDS             490699..491322
                     /gene="fadR"
                     /locus_tag="POPNHCPK_00404"
                     /inference="ab initio prediction:Prodigal:002006"
                     /inference="similar to AA sequence:UniProtKB:P94548"
                     /codon_start=1
                     /transl_table=11
                     /product="Fatty acid metabolism regulator protein"
                     /protein_id="X:POPNHCPK_00404"
                     /translation="MKVMDQDEVKHRIMDKALELFLKYGYAKTKMEEIARVLKISRKT
                     LYKHFENKNHLLFEILSHKHNLMSSTLEKISEDDSLSVHEKIQAINEFKISQFPTGAN
                     EFILEIRDQAPDHYAYIKEVRMESVAKSVQALVKQGIEKGEIRKDLNPTIFAALLNSA
                     IEMTATPELLLNSPYSMMQLQGEIHGILFYGIMNSSETQSVEKVSSD"
     gene            complement(491875..493920)
                     /locus_tag="POPNHCPK_00405"
     CDS             complement(491875..493920)
                     /locus_tag="POPNHCPK_00405"
                     /inference="ab initio prediction:Prodigal:002006"
                     /codon_start=1
                     /transl_table=11
                     /product="hypothetical protein"
                     /protein_id="X:POPNHCPK_00405"
                     /translation="MKIIKILRIVFPILLTLPTFAETIPWNENQVRLGIYSQILEDQD
                     SSLTIESVQNKEFQQSNQTNPSFGFTKSAYWLKFSFNNPEETFKEKLLEITFPLIDEV
                     ILYSPENGTYQQTIVGIEKPFTDRPIESHTFVFPIHAPPGVSTFYLRFKNEDSMQMPL
                     ILWEPDAFYKNIRDIQYINGIYFGILIAMAVYNLFLLLTVRDKSYFFYVFYILCFAIF
                     LMSQYGFAYEYLWPEFSWGARRMNPFLAGLLEFSILLFTRDFLDTKNTFPTLHKYNHI
                     LIILCAMASFSSFFVNLTQGALQVAILGLLTAISILASGIKALMSGFRPARYFMIAFS
                     ALLLGGAFYALKTIGAIPVSFVTEYSIQIGSGLEVTLLSLGLGDRISILIKEKQETQK
                     ELIREQNDSIEKQAKLNESFARFVPSKLIHLLGKNEVIQVALGDQIQKEMTVLFSDIR
                     SFTELSESMNPQENFNFLNSYLERMTLAIEKYSGTIDKFIGDAIMALFETNAEDGLMA
                     AIEMHRQLKLYNADRDRQGYKPIETGIALHKGPVMLGTIGSQNRMEVTVISDTVNTTS
                     RIEGLTKNYGAKILLSETAFSSLKDPSQFLYRYLGRTFVRGKKENLSILEFCDTESDE
                     AEQFFKTKSKFEKGVFHFFEEEYTFAFNHFRDVLSEYPTDSASAWYLQACRTSLKRE"
     gene            495717..496262
                     /locus_tag="POPNHCPK_00406"
     CDS             495717..496262
                     /locus_tag="POPNHCPK_00406"
                     /inference="ab initio prediction:Prodigal:002006"
                     /inference="similar to AA sequence:UniProtKB:P77368"
                     /note="UPF0098 protein YbcL"
                     /codon_start=1
                     /transl_table=11
                     /product="hypothetical protein"
                     /protein_id="X:POPNHCPK_00406"
                     /translation="MKIKWFIFVFLFSVSWLQAEPFQLKSPELTSVKLIANEQVFNGF
                     GCSGGNISPSLSWTGLPKDTKSIALTVYDPDAPTGSGWWHWVVFNLPSTITSIPANAG
                     NLEKNLLPKEAIQSRTDFGTSGYGGPCPPKGHKPHRYYFTVYALKDKIPADQNSSGAL
                     IGFYINQLKIGEAQILAKYGR"
     gene            497105..498445
                     /locus_tag="POPNHCPK_00407"
     CDS             497105..498445
                     /locus_tag="POPNHCPK_00407"
                     /inference="ab initio prediction:Prodigal:002006"
                     /codon_start=1
                     /transl_table=11
                     /product="hypothetical protein"
                     /protein_id="X:POPNHCPK_00407"
                     /translation="MKQISVFFILLICGTSAFAQNNSIWQTIFGGEQYNGLKPNECPE
                     ELPSGLVSLKDGTYVVVGASNDCSRQDTNLKIEQKKYSAAWSAKIDPLGNPVWWKYLF
                     TSVPIDMGGYTVSVHNHDSVRGENLIATQDGGFITSGSIGSGTYNRKIVFSKYDGQGS
                     LVSDKIIEAKEICDDVCGFEDPHIFHLQELANEKFRALISVSYRTEFTEQHGNTTTVV
                     NGIKTGFFYTLLSKDGSVKSSKHIPDLEYAPSATTSYEEGIVFAVSTDNVSGRESQRD
                     LVLHRYDSDGKPLWKKRFGSPNIEDFAVSIFKLSDGNLLLSGGVSGQNHQAVWLLKLS
                     PKGEVIWETKQRLGGHNFMGPIIESPDQGFFGVLSDGEGPMILVKFDSNGKKVWEKKH
                     SQRLYMANKILKNDKGYIILSYTKKKPAQYIDALLIQTDWDGNISKEAFRKNFP"
     gene            complement(499837..501264)
                     /locus_tag="POPNHCPK_00408"
     CDS             complement(499837..501264)
                     /locus_tag="POPNHCPK_00408"
                     /inference="ab initio prediction:Prodigal:002006"
                     /codon_start=1
                     /transl_table=11
                     /product="hypothetical protein"
                     /protein_id="X:POPNHCPK_00408"
                     /translation="MARVYLFIFIFIQACSPIGELLNLNESNSKSFDPLWIAGLIQSN
                     NPAPLDDSDTSKEDIVNKNVLNANVDIPEWTLLVGAPNANIRDSALTIDRDGFIYIAG
                     STNAGIYSENLIGTRDIILAKYNSRKQTIWTKQVGVRGVSLDVADVEVDQRGNVYVVG
                     KTSGNFADRLRGRQDLFVIKFNANGNEIWRRQKGSRNQNLIPTKAFIDRSGISYIVGT
                     LYTEQIIGESVTGFLFKIDSQGNWRRDLSISIPQGSVYPQGVVVTENTGDIFVTGTTN
                     ANLQTNTVPSTGDFDLFILKYDRSGTRQLFAQLGQVLSRTEGNSIALDSFGNVFVGGM
                     SNANFEPGGEVGESNRGILVKYNSLGVRQWIQYLGPIDGNRTTAINALSIDSEGNIFT
                     TGQSNHMVDGRQNGIGMDLFLTKHDSLGNEEWVRQIGIDNATIIGNEIGQDQQGNLYC
                     TGWTEVSINGVATQGNFDLFLLKLR"
     gene            501645..502658
                     /locus_tag="POPNHCPK_00409"
     CDS             501645..502658
                     /locus_tag="POPNHCPK_00409"
                     /inference="ab initio prediction:Prodigal:002006"
                     /codon_start=1
                     /transl_table=11
                     /product="hypothetical protein"
                     /protein_id="X:POPNHCPK_00409"
                     /translation="MNLETEIRQETNLCDKSGNLNLNAVGWSKKPFHRCNLSKYYLRK
                     KKWNYWCIYDENFLVSFTISNVDYAGVIFVYWLDRKTGNFEEGTILTPFGSGVSLGQL
                     VVSNATYIGKNARIQFFRKEEGYRLSVNFSLKNKIPVQAEIEVPVPESWETLNVVVPW
                     SKRRFQFTEKLFGVGARGFVRYGAMEYKFEPKSSFACMDYGRGVWPYSTKWNWASMVS
                     HNAGYTVGINLGAGWTDGTGTTENAILINGRIYKIPSDAIFEIDRENWMKPWHLYTKD
                     SQAIDLRFVPEFHRKASTNIGIFASSVHQMIGTFEGIIRLGKNEYKITSGQGWAEDHV
                     ARW"
     gene            503246..503827
                     /gene="tag"
                     /locus_tag="POPNHCPK_00410"
     CDS             503246..503827
                     /gene="tag"
                     /locus_tag="POPNHCPK_00410"
                     /EC_number="3.2.2.20"
                     /inference="ab initio prediction:Prodigal:002006"
                     /inference="similar to AA sequence:UniProtKB:P05100"
                     /codon_start=1
                     /transl_table=11
                     /product="DNA-3-methyladenine glycosylase 1"
                     /protein_id="X:POPNHCPK_00410"
                     /db_xref="COG:COG2818"
                     /translation="MKKQKEPKRCAWVTEDSDYVKYHDQEWGVPVHDDRLLFEFLVLE
                     GAQAGLSWITILRKRENFRKAFDNFDVVQVAAYKENKIQSLLKDKGIVRNELKIRSFI
                     KNAQEFLNIQKEYGTFDRFIWGFVNHKTIYNSWKTIKDVPNKSTESDAMSKALKKRGF
                     KFVGSTICYAFMQATGMIMDHTTDCFCFVKRRT"
     gene            505699..506799
                     /locus_tag="POPNHCPK_00411"
     CDS             505699..506799
                     /locus_tag="POPNHCPK_00411"
                     /inference="ab initio prediction:Prodigal:002006"
                     /codon_start=1
                     /transl_table=11
                     /product="hypothetical protein"
                     /protein_id="X:POPNHCPK_00411"
                     /translation="MRRNIMKIAAVAALTVALTACKGDDDDDDVVMLALLYLADQTSG
                     NCVTLQKGDGNGDGVPTYLATGTTRPKGACNNTYNVTTIVNNPEAVVTSVKASYQAAK
                     DKADAAGTNCSVVSTVLQNAITNATVLKVQQSLAIGTCTTLGGGLTGWNLNPLNFGGS
                     AISVDPAYLGKTVYACSSEKAKENLLTALNTVTYTTVSGSVAADMATNLAYKQKFTAV
                     SASNFKWTADAAAKGRLINVTELTTVGKSGAAMVAFGAITTAVALQPAAALATLACGK
                     DLLSKETEDVQKVAFALYDPAASLNGAITGGVLDSIITTAQAQSATEVLFSNLTCQYG
                     DFDEEAVGNKQTVGTEANVKISGTCPTTYPKY"
     gene            complement(508120..508815)
                     /locus_tag="POPNHCPK_00412"
     CDS             complement(508120..508815)
                     /locus_tag="POPNHCPK_00412"
                     /inference="ab initio prediction:Prodigal:002006"
                     /codon_start=1
                     /transl_table=11
                     /product="hypothetical protein"
                     /protein_id="X:POPNHCPK_00412"
                     /translation="MKFSIIKNLNLVLALLVLSSCKDDRIKISDLGVIDKDKKNQTAF
                     VLQPEKLLVMVRTDSNLDGKTDLWTWVRGDDKDPKTSLVLFEELIRKGNHSRTWYGPG
                     NRKLIEQSDLDENGTWESMVYYNAFAVPKETMRIVAHVEVDLYGKGKPSLWIFPEARM
                     ELDSNEDGKPDQILTNQDRMLENFTQLQKGKQIQEKDFNPMPANSSWVLNPNQITNPR
                     YQALIRQSLFPVN"
     gene            510015..510287
                     /locus_tag="POPNHCPK_00413"
     CDS             510015..510287
                     /locus_tag="POPNHCPK_00413"
                     /inference="ab initio prediction:Prodigal:002006"
                     /codon_start=1
                     /transl_table=11
                     /product="hypothetical protein"
                     /protein_id="X:POPNHCPK_00413"
                     /translation="MYLEAILVTEEYRKFKSKKYINFPEKFNLRELLLSVATHNYIMK
                     YLIFCMGSVFCDKIEYLGFGKFIEIPFSKQQVFSFMFYFETSKFVF"
     gene            510443..510835
                     /locus_tag="POPNHCPK_00414"
     CDS             510443..510835
                     /locus_tag="POPNHCPK_00414"
                     /inference="ab initio prediction:Prodigal:002006"
                     /codon_start=1
                     /transl_table=11
                     /product="hypothetical protein"
                     /protein_id="X:POPNHCPK_00414"
                     /translation="MIRKLIFFSIFLFCISIIAENDSNFRNNLNSLMNVLESCECKFI
                     RNGSEHDPKEAREHMERKLKAVDGKIHTIQEFIDHIGSKSSVSGKPYFVKFADGKTVE
                     SRVWLKEKWEEIVNKKSNSSKSIQNRRN"
     gene            511341..511697
                     /locus_tag="POPNHCPK_00415"
     CDS             511341..511697
                     /locus_tag="POPNHCPK_00415"
                     /inference="ab initio prediction:Prodigal:002006"
                     /codon_start=1
                     /transl_table=11
                     /product="hypothetical protein"
                     /protein_id="X:POPNHCPK_00415"
                     /translation="MSDLKVISLYFMTAFYIAAGVLHFVLPRFYLRIMPPYIPYPKLV
                     VYLSGLIEIGLGAMLTLSDTRSLGAWGVILLLIVVFPANFYHYQSRRKTDPPKWVLLL
                     RLPLQLLLICWAYTFT"
     gene            complement(512105..512272)
                     /locus_tag="POPNHCPK_00416"
     CDS             complement(512105..512272)
                     /locus_tag="POPNHCPK_00416"
                     /inference="ab initio prediction:Prodigal:002006"
                     /codon_start=1
                     /transl_table=11
                     /product="hypothetical protein"
                     /protein_id="X:POPNHCPK_00416"
                     /translation="MFPGFNFMGIHRVILILKRTYLLDIKLTILLYMLSVRFQKSIEK
                     EIRKLLRQNLV"
     gene            complement(512366..513037)
                     /gene="pal_3"
                     /locus_tag="POPNHCPK_00417"
     CDS             complement(512366..513037)
                     /gene="pal_3"
                     /locus_tag="POPNHCPK_00417"
[truncated: 9,186,762 more chars]
