# Supplementary material for: Horizontal transfer of the rfb cluster in Leptospira is a genetic determinant of serovar identity
Source: Life Sci Alliance. 2022 Dec 9;6(2):e202201480. doi: 10.26508/lsa.202201480 (PMC9736851; doi:10.26508/lsa.202201480)
Supplement: Supplementary file 9 [file LSA-2022-01480_Supplemental_Data_3.zip › Supp_Data_2-rfb_sequences/sequences_used_Fig_5C/Canicola_2118803.gbk]

LOCUS       DIPKHMKP_1            194239 bp    DNA     linear       08-DEC-2021
DEFINITION  Genus species strain strain.
ACCESSION   
VERSION
KEYWORDS    .
SOURCE      Genus species
  ORGANISM  Genus species
            Unclassified.
COMMENT     Annotated using prokka 1.14.6 from
            https://github.com/tseemann/prokka.
FEATURES             Location/Qualifiers
     source          1..194239
                     /organism="Genus species"
                     /mol_type="genomic DNA"
                     /strain="strain"
     gene            complement(470..1582)
                     /gene="hisC"
                     /locus_tag="DIPKHMKP_00001"
     CDS             complement(470..1582)
                     /gene="hisC"
                     /locus_tag="DIPKHMKP_00001"
                     /EC_number="2.6.1.9"
                     /inference="ab initio prediction:Prodigal:002006"
                     /inference="similar to AA sequence:UniProtKB:Q9PII2"
                     /codon_start=1
                     /transl_table=11
                     /product="Histidinol-phosphate aminotransferase"
                     /protein_id="X:DIPKHMKP_00001"
                     /db_xref="COG:COG0079"
                     /translation="MGVMIPFRSILNSLKSYEAGKPIELVVREFGIDPNRIIKLGSNE
                     NPFGCAESVMEVVRQAISKMSFYPDDSYLDLKTAIASKFDLTTDRIIPGNGSDQVLDF
                     VCRCVLDQGDSVLINRITFAMYKIYALQCGAKIHSTDSVTHDLNAFLDLAKLIRPKII
                     FLCTPSNPAGDALSKSDVYEFLSKISLDTLVVIDAAYMEFGKKKDPNKFIPAKEVTDL
                     FPNVFYTGTFSKVYGLGGMRIGYGIGNQELISNLYKMRPPFSVTNLSALAATEALKNE
                     SYVESYLENNWNEMKRYEKFATEQSIEFIDSYANFITFFARKRGKSSSEIAHSLLKQG
                     IILRDLKSYDLNALRITIGRPEQNDLVLEALEKEFH"
     gene            1724..1894
                     /locus_tag="DIPKHMKP_00002"
     CDS             1724..1894
                     /locus_tag="DIPKHMKP_00002"
                     /inference="ab initio prediction:Prodigal:002006"
                     /codon_start=1
                     /transl_table=11
                     /product="hypothetical protein"
                     /protein_id="X:DIPKHMKP_00002"
                     /translation="MKDSLFHGDNKEKDLEYLKDLLDGDSLMQEILESFENFDRLVGN
                     EIQELFPLEDDL"
     gene            complement(1896..3488)
                     /gene="nqrF"
                     /locus_tag="DIPKHMKP_00003"
     CDS             complement(1896..3488)
                     /gene="nqrF"
                     /locus_tag="DIPKHMKP_00003"
                     /EC_number="7.2.1.1"
                     /inference="ab initio prediction:Prodigal:002006"
                     /inference="protein motif:HAMAP:MF_00430"
                     /codon_start=1
                     /transl_table=11
                     /product="Na(+)-translocating NADH-quinone reductase
                     subunit F"
                     /protein_id="X:DIPKHMKP_00003"
                     /translation="MILVNFENEKEISLSKPQNLLEISLNNGIPHTHACGGNARCSTC
                     RVLVLENPSHLSPPEQKEKELSQKKGFPKSVRLACQTTVLGDVRVRRIVLDEEDYNLT
                     IPGSATISGEEKEIAILFSDIRDFTLFSESHLPYDVIHILNRYFYKMGDVILKHGGKI
                     DKYIGDGLMALFGVNGGSPQEICISALRAAKEMELELYSLNEYLKSHLHTSFRIGVGV
                     HYGNCILGQLGHPANMSYTAIGDSVNIASRIESKTKKSGASVLISESLYKQVKEKVVK
                     GRVFSAQLKGKTGNYKLYEIQEILEKVDANLWEEAKNSLRRIILVREVGSWLKLVYHL
                     SCLFDENQNWIGLSAANSFQKFSKLPENGDLVQNFYQIKDTFNEQFQNSFSFADLLAL
                     AGAVAIEKSGGPRIPIQPGRKDRLLSEVFQILPLSMQTQKDQLPYLQKMKLGIRDIVL
                     ISGARTIGWLGGESFTSNPYNFDNSYFHVLLKAGLEGPLLIPNDRELLKNDESRAFVL
                     DYALDPSKFFEDFTSTYLKLTS"
     gene            3670..5379
                     /locus_tag="DIPKHMKP_00004"
     CDS             3670..5379
                     /locus_tag="DIPKHMKP_00004"
                     /inference="ab initio prediction:Prodigal:002006"
                     /codon_start=1
                     /transl_table=11
                     /product="hypothetical protein"
                     /protein_id="X:DIPKHMKP_00004"
                     /translation="MDGNINSQEENKDSRPIILLVDDEPIILRGLKEQLKLAFGKDYD
                     IEIAEDAEAAWEILEEYVEKGIDIPVVVCDQVMPGVKGDELLIRIHNKKPDIRKIMLT
                     GQASADAVGNALNHANLYRYLSKPWDSNDLILTIREALKSYFSDLSLVELNRKLETTL
                     LYNRETGRPNFESLRKILEEREAKEAQSTLAVIRIESSTATTHHFGVGVYHKVLNQLL
                     AALSSFMGDSGSLFHLYQDEVAVLSNVDEDRFHSLLVAFRILLRSEYIQADGVAFRVN
                     VSIGVATHQHSLYYKARIAMMHAAQNVELELMNYSQAMEEGDQYQINLILGRKLNDAI
                     HVGNVIPYFQGIYDNTVEKITKFECLARIQDGDRVYSPASFISIARSTGIIRLLTPIM
                     IEKSIRYFAQYSEYSFSVNISESDLEKKGFASWVISRLEHYKIVPERFTLEILETDRL
                     RGGERGLETLKELKESGCKIAIDDFGVDQSNFERLMEIDPDFIKIDGKFIQGIHLSRT
                     PYLLTSAMTEMAHRIGAKVIAEFVAGKGEFDTVRSLGVEYCQGYYIMQPVPEIFPIPQ
                     VSV"
     gene            5500..5889
                     /gene="hupR1_1"
                     /locus_tag="DIPKHMKP_00005"
     CDS             5500..5889
                     /gene="hupR1_1"
                     /locus_tag="DIPKHMKP_00005"
                     /inference="ab initio prediction:Prodigal:002006"
                     /inference="similar to AA sequence:UniProtKB:P26408"
                     /codon_start=1
                     /transl_table=11
                     /product="Hydrogenase transcriptional regulatory protein
                     hupR1"
                     /protein_id="X:DIPKHMKP_00005"
                     /db_xref="COG:COG2204"
                     /translation="MDKAILFVDDEALILMSMKSQVKRHFGEGYRYETALDAGEAWQI
                     IEELVHEDVRILIIISDWLMPNVKGDEFLRQVHHKYPDIQKVIVTGHADDSSIEALKK
                     EINLRSYLKKPWDERELVSTITTALSN"
     gene            7039..7488
                     /locus_tag="DIPKHMKP_00006"
     CDS             7039..7488
                     /locus_tag="DIPKHMKP_00006"
                     /inference="ab initio prediction:Prodigal:002006"
                     /codon_start=1
                     /transl_table=11
                     /product="hypothetical protein"
                     /protein_id="X:DIPKHMKP_00006"
                     /translation="MNKFAAIALFLSIFTGLYATPEAERVEEELNKFTPQNETQLANK
                     LSALGTLKQKVRDYHSAIDLYNQSLHVREKMGEKESSGYALVLYLKSISEFRQGKYCP
                     ALENIKNVISIYQKIGDIDSALNAEEEAYKKYQEACSIHMENVAKAE"
     gene            7653..7940
                     /gene="hpf"
                     /locus_tag="DIPKHMKP_00007"
     CDS             7653..7940
                     /gene="hpf"
                     /locus_tag="DIPKHMKP_00007"
                     /inference="ab initio prediction:Prodigal:002006"
                     /inference="similar to AA sequence:UniProtKB:P0AFX0"
                     /codon_start=1
                     /transl_table=11
                     /product="Ribosome hibernation promoting factor"
                     /protein_id="X:DIPKHMKP_00007"
                     /db_xref="COG:COG1544"
                     /translation="MKINYNWKNVDHSKAAEKYANSKLDRVSKYLHTVQSFEISFEMI
                     HGEVTANLNLHGDGNKFNAQNSDKDIYACIDGLEDKIVKQVSKHHDKKVNH"
     gene            7992..8933
                     /locus_tag="DIPKHMKP_00008"
     CDS             7992..8933
                     /locus_tag="DIPKHMKP_00008"
                     /inference="ab initio prediction:Prodigal:002006"
                     /codon_start=1
                     /transl_table=11
                     /product="hypothetical protein"
                     /protein_id="X:DIPKHMKP_00008"
                     /translation="MSFSRKLEEANQHLSDGDFDKAKKVFDLLLGEDPEHPETIAGYF
                     ISSYWDNRLDRIHNTKEGRDRSHILVQYFSEFQNAFELKKFTGTSSFRAVSESVLSEA
                     VDQLKISVQREGLHFQDPSALLSLIRELIRFRDYKNALEILNYSSSVEKNSPEFLYLR
                     AESLFQTGEERKALLLFREAFLKDPSVAPLAVLKSGPIYFWVEKLKGSYQDESDLKEV
                     LPVVLAERGIFEETRNYSEKEILVYYNNLIRLKDTLNSRKDLYDFKIRCRILQHACLI
                     LDVCRNMQYGEIYQESKRILDSVDPGFFLRRQNGTQD"
     gene            complement(8962..11037)
                     /gene="mcpU_1"
                     /locus_tag="DIPKHMKP_00009"
     CDS             complement(8962..11037)
                     /gene="mcpU_1"
                     /locus_tag="DIPKHMKP_00009"
                     /inference="ab initio prediction:Prodigal:002006"
                     /inference="similar to AA sequence:UniProtKB:Q88NI1"
                     /codon_start=1
                     /transl_table=11
                     /product="Methyl-accepting chemotaxis protein McpU"
                     /protein_id="X:DIPKHMKP_00009"
                     /db_xref="COG:COG0840"
                     /translation="MSIRFRISLYLALVLMAGSIAITAINAVSTYFKLTQDIKDSSSL
                     IASRYAFEIQDFFDKALGGLRGIEFQLSHARPTREETIESLKDLADSDPNYFGTWSVF
                     EPGKFDSNDLQYVNKQGYDSTGRFIPYLNKSAGVDRPLVLEQVVYYENQDMSGYFYNI
                     PKKTGKDYIADPFAYPVSGKDVLMISVAKPLRRNGEFAGVVGMDITMKNMQEMIAPIR
                     PYQGKGYLNLISPGGFYAANGLQPELVGKPIPDPEWKKLILEGSQKQEIQIYEKDNST
                     HFFYSFYLGNYDKKWILEVSVPYDIFWKNLSMIILETITTSLITMVAILLVLNLIFQK
                     LITNGINTAISFSEEISSGNLIVVNQYERKDEIGKLLLSLNQMKNNIKKIIFEIKGSS
                     ESLNSTSDKMAESSKSFYDVAQEQASASEESSAAIEELASSAENVGRSMEKAISHMKD
                     IDGNVILLKEQIVKINEEMKSLSFLANESQQQAVTGEGSMNQSTKAMDEIGDSASRIN
                     EILSIITDISEKTNLLALNAAIEAARAGEAGKGFAVVAEEISKLASQTSNSVQEIGQL
                     VESTNRAVMNGTGKVKEASEILAKLRSSVDMFGVSAKTVLDSVNAQEKNTEKIHSSAS
                     SLMNFSLQIEEAVQEQRRASDEIAKTILSISEGTQEIASGADDLTGFSKNMHTQSEGL
                     LRLINQFKI"
     gene            complement(11301..12635)
                     /locus_tag="DIPKHMKP_00010"
     CDS             complement(11301..12635)
                     /locus_tag="DIPKHMKP_00010"
                     /inference="ab initio prediction:Prodigal:002006"
                     /codon_start=1
                     /transl_table=11
                     /product="hypothetical protein"
                     /protein_id="X:DIPKHMKP_00010"
                     /translation="MKLKSYLLFLFCLFFCFESHLIAADIVRLKNGSVHRGKILLEDD
                     EKVFLAEHEDYIRYISKDNVVSITYEKSQDKNKNAFFTSDKEKSSTTTSKPERSNQYS
                     GIAAPIEREPPHSHPQGTDTTIDVTHEIVTDFIWRGLSFSGEMANRRRNESYPSTTVI
                     PSYQPTININTPLKGFMIQFWGNFQLTDRNDKDNDGRIQLFPGGPGPAYPGQGNPFTA
                     PDPDLLNQSCVYDTQNNLMNGNLSTGQTCGGLVPKSYKEQNGMKRADGLFYAFYYTFE
                     KTSWGKFTVGTWFYNTFHKNPSYISTPLGGFNSLAAQGITSSNNTSNQITRLAWQEYY
                     IFWQLPEISFLPFIAYLTPTISFYTQMSQENSGLAAGKNYLSLYISHEYFKEDFFRIT
                     PAVNVGYAMSNNIVDNRYGIQDITSSLTFYFGKFFIKGNHVYRPNLYMYEYG"
     gene            complement(13501..14526)
                     /locus_tag="DIPKHMKP_00011"
     CDS             complement(13501..14526)
                     /locus_tag="DIPKHMKP_00011"
                     /inference="ab initio prediction:Prodigal:002006"
                     /codon_start=1
                     /transl_table=11
                     /product="hypothetical protein"
                     /protein_id="X:DIPKHMKP_00011"
                     /translation="MLLVKHLQTNWKVFVFFGILFCKPSQTTMGNNPYYQLFRKHPIT
                     QMERYFSMEGWEQRISGLNSEEQNFVQEMNRIDGITDLPEAENELNPWKERLSTVRKS
                     LPNSVNTILDRSLFKVILCKNLGSSGLSSFVYDNTGPKGGVVFLDTKLLNQTANEWIT
                     QKENSPFISGNIQVKVRIESDTKDKIETAIEYILLHEVGHILSVQKKIVPDFREEYRN
                     FSEFEFSKGIWKTEDVSYLDSFFPLRKEIKFYTSKPIELSKNWDSIYPTLEKTPFPTL
                     YSATNADDFFADSFVSYVHTKLQKKTWNLEIFQNKKRVFKMKNGIQEPRCKVQKEYLD
                     NIFSETF"
     gene            14624..15019
                     /locus_tag="DIPKHMKP_00012"
     CDS             14624..15019
                     /locus_tag="DIPKHMKP_00012"
                     /inference="ab initio prediction:Prodigal:002006"
                     /codon_start=1
                     /transl_table=11
                     /product="hypothetical protein"
                     /protein_id="X:DIPKHMKP_00012"
                     /translation="MLINLDDKFPRSETKMFYFLLPTLFLFFRLESTETNPWNLSIGE
                     RIINRKHVSHIIIETRVDHFRVSILLNERFPYNYKSKSGSFFIRVNDEKEALKISEKL
                     DQYLESGWNLKIYLSGSEIVRYDLDKTIQ"
     gene            14994..16376
                     /locus_tag="DIPKHMKP_00013"
     CDS             14994..16376
                     /locus_tag="DIPKHMKP_00013"
                     /inference="ab initio prediction:Prodigal:002006"
                     /codon_start=1
                     /transl_table=11
                     /product="hypothetical protein"
                     /protein_id="X:DIPKHMKP_00013"
                     /translation="MTWIKRFSRFKSDFLNPFTFFEREFNYSEAQSWKDQTRIDQSFI
                     RLAFLLHFMMYSTLAIPEVRSSQRGGVYLGIIFLVNVMGLVLSFQERFLSWVIHISNV
                     IIIFLLMNLFHESFYHFRDLESLQIYNNYFLLISFIVIFQMFRLKKGSCFLTGTVSIC
                     LHIFFVSIKRMELGLDDFPRILFVPDVVYVLCIVIGTSSVIIVKRLISISSELDLEYK
                     FIQQDLIVAKQVQENLFPGKLSIKGIRYEVMRIAPNHIGGDFFDFVQLREGNTGIFLT
                     DVAGHGIASALVASMVKIMVSTMPYILKVHPSRLMDYIDDSLHKQFQSYHASAIYMFL
                     DFISREVTFSNAGHPYLIHGSFSKEFHEVETEGAILGFGIKKPIAEQVKFPLVEKDRF
                     FLYTDGLIENKNREGKLLGTEGLLEILNANRFEKDLSTFKANVQKTVEDFFGNVALED
                     DTLFLIVEVE"
     gene            16384..17157
                     /locus_tag="DIPKHMKP_00014"
     CDS             16384..17157
                     /locus_tag="DIPKHMKP_00014"
                     /EC_number="4.2.1.150"
                     /inference="ab initio prediction:Prodigal:002006"
                     /inference="similar to AA sequence:UniProtKB:Q0AVM1"
                     /codon_start=1
                     /transl_table=11
                     /product="Crotonyl-CoA hydratase"
                     /protein_id="X:DIPKHMKP_00014"
                     /db_xref="COG:COG1024"
                     /translation="MSEKLINITKEGQIAILTIQRPSALNALNREVLIQIGQEVDALE
                     KDENIRVLIVTGEGKAFVAGADIAEMKDLNVSQGNEFSKLGNSVFQKLHQSRIVSIAA
                     INGFSLGGGLELALACDIRVGSEKAKLGLPEVSLGLIPGFGGTQRLARLIGYARAIEL
                     VVTGEMISAEEGYRIGILNKLVKEGESILDFSKSIANSILKKGPQAIERVKKTIQQGL
                     DVSLKEGISIEEKAFGACFDGGQSKEGMSAFLEKRSAQF"
     gene            17822..18310
                     /locus_tag="DIPKHMKP_00015"
     CDS             17822..18310
                     /locus_tag="DIPKHMKP_00015"
                     /inference="ab initio prediction:Prodigal:002006"
                     /codon_start=1
                     /transl_table=11
                     /product="hypothetical protein"
                     /protein_id="X:DIPKHMKP_00015"
                     /translation="MKVIFLMYKVKITRFVFKILLVLGSIFCVSYNVYSKDVEKITIY
                     VDEHPLLVEVVNTPADRARGLMYRKSMGENEGMLFVFAKPEYLSFWMKNTLIPLSIAY
                     FNSDRRITDIHDMKPNQTKELYHSSEKAMYALEVNQGWFIKRKIGKYGVLKIPDRVRT
                     VQ"
     gene            complement(18411..19016)
                     /locus_tag="DIPKHMKP_00016"
     CDS             complement(18411..19016)
                     /locus_tag="DIPKHMKP_00016"
                     /inference="ab initio prediction:Prodigal:002006"
                     /codon_start=1
                     /transl_table=11
                     /product="hypothetical protein"
                     /protein_id="X:DIPKHMKP_00016"
                     /translation="MQQNKFRKAIVAILMPMILVVSFGNCFGKFAIVKKVYEVNDGFN
                     IGSGLLAKFIKTLVMYFPFSILYFVGFFFDLILFNLIEFWSGNNPVGYNEYDENGKYV
                     KAYEENGEKLLLSYSDFGKRLDIQFAKEGNSQNLIVFRAEPGKFFVEKDGKLEEIVVS
                     SETVGSKTILKMAEQGKLKSTKVVDTKTLNDLEAKLVSESL"
     gene            19193..20647
                     /locus_tag="DIPKHMKP_00017"
     CDS             19193..20647
                     /locus_tag="DIPKHMKP_00017"
                     /inference="ab initio prediction:Prodigal:002006"
                     /codon_start=1
                     /transl_table=11
                     /product="hypothetical protein"
                     /protein_id="X:DIPKHMKP_00017"
                     /translation="MLFPTLEFFVFFIFVFLMYWYLIPYFFGKDTKSLTLTHFFLLVV
                     SYYFYMSWDWRFGGLILLSTVIDFILADRIHSSQNQRIRWILITTSLVLNLVFILGFF
                     KYYNFFADSINLFLGNFGVKNALPVLHIILPVGISFYTFQSLSYTIDVYRGQILPEKS
                     FLRFALFVSFFPQLVAGPIVTAKTFLPQLDTIKNLTEIRFRKAIRYFILGYIKKVVLS
                     DNAAPIVEKIFADPTNFGTVALWLAVTLFLIQIYCDFSGYTDMAYASALLLGYELPEN
                     FRMPFIARSVTEHWRRWHITLSTWLRDYVYISLGGNRAGAFRHRFNLWFTMFVAGFWH
                     GAAWTFIIWGSCQGTILLIEALYGSFKEKHFPNLQILPEKILAPIQIFLTCLISVAVA
                     TWFRAESVSKGWVMWKKMFFFNEGGLRPYMLKTGIPVILCVIVGHWLGYQIFEKKKEW
                     DPPVWLEFSFYPVIAVGLALLTPDLELPFIYFQF"
     gene            20780..21139
                     /locus_tag="DIPKHMKP_00018"
     CDS             20780..21139
                     /locus_tag="DIPKHMKP_00018"
                     /inference="ab initio prediction:Prodigal:002006"
                     /codon_start=1
                     /transl_table=11
                     /product="hypothetical protein"
                     /protein_id="X:DIPKHMKP_00018"
                     /translation="MSGSPDKQPRSHRYHPGVYADYIIQIEFGLITLHAKIGNISETG
                     ICLILNGEDLNMTESVYGSVIEKKSGKRIEFEGDIIWVGEETIDDKIRFVYGLKFREP
                     LILTESLVLINLSLQDP"
     gene            21203..21823
                     /gene="algU_1"
                     /locus_tag="DIPKHMKP_00019"
     CDS             21203..21823
                     /gene="algU_1"
                     /locus_tag="DIPKHMKP_00019"
                     /inference="ab initio prediction:Prodigal:002006"
                     /inference="similar to AA sequence:UniProtKB:Q06198"
                     /codon_start=1
                     /transl_table=11
                     /product="RNA polymerase sigma-H factor"
                     /protein_id="X:DIPKHMKP_00019"
                     /db_xref="COG:COG1595"
                     /translation="MDSSTKKEQKQIVPKKPTLREIEIGLLKKIKEGDDEAYIQLVSP
                     FRERLYRKAISMVKDGDDAEDIVQDALISGYRSIRNFRADSGVYTWLYRIVVNKSKDM
                     LAKRKRAKENSMDDKEYQVTDDRLGFEKKIELSDESNYLISKINGLEDLYKEVIELRY
                     FEEMSYAQIAEVLGTNVGTVKSRLFKAKEFLKHLILQDGKGEGYFR"
     gene            21828..22391
                     /locus_tag="DIPKHMKP_00020"
     CDS             21828..22391
                     /locus_tag="DIPKHMKP_00020"
                     /inference="ab initio prediction:Prodigal:002006"
                     /codon_start=1
                     /transl_table=11
                     /product="hypothetical protein"
                     /protein_id="X:DIPKHMKP_00020"
                     /translation="MKKLHSKFRIPLFLRKEDGDLLKIENSLVKTMSELRDKELSHIN
                     LSQEFSIRLKNQLKTIQPEPENGWKRIWENVLSNRGLQFSFSGVLVFAIVFVTYNRIQ
                     SSGVENQSERTGTLSLFGQSETKSFQDIPSSGKFQSGLNEELLRQISSTSEARKTILS
                     LRKYFFERGEIRIVEELDRILEQANNP"
     gene            23082..23504
                     /locus_tag="DIPKHMKP_00021"
     CDS             23082..23504
                     /locus_tag="DIPKHMKP_00021"
                     /inference="ab initio prediction:Prodigal:002006"
                     /codon_start=1
                     /transl_table=11
                     /product="hypothetical protein"
                     /protein_id="X:DIPKHMKP_00021"
                     /translation="MPKPVRYSYSYLQKVAWGDMDAFGHVNHVVYAKYFENARANYFT
                     DLKLWDTSDTSSQTGPVITHIQVEYRKQVRYPDTLEITMQVDSVSSRSFKISCTMWNQ
                     EGDCVATASGEFLWLNFVTQKPTQLPEIYKSLFAQSRV"
     gene            23664..25022
                     /locus_tag="DIPKHMKP_00022"
     CDS             23664..25022
                     /locus_tag="DIPKHMKP_00022"
                     /inference="ab initio prediction:Prodigal:002006"
                     /codon_start=1
                     /transl_table=11
                     /product="hypothetical protein"
                     /protein_id="X:DIPKHMKP_00022"
                     /translation="MCDTFVATPSFTGTSSMIFGKNSDREPNEAQALLRVPARSKESK
                     TFCTYIQVPGAKQTQEVILSKPFQMWGAEMGANEFGVVIGNEAVFTKIPFEKKNQGLT
                     GMDLLRLALERSKDAETARETILQFLEKFGQDACGGYTNPSFYYHNSFIIADFKNAFV
                     LETAGKFWAWKKIEGFYSISNGLTLEDNYDAIHPNAIDFAYQNGWIKKEKPFSFRASF
                     SDSFFTFFSKCKIRRKITSDLGSDQKGNLGPREAMEILRQEGEPGITKPFFPFRSNMG
                     SVCLHATGPITPNGTTGSMVAELNPDVSQNRFWFTGTSIPSISFFIPAGFSGTSFLEK
                     NFEQPGAAFDSSLWWTHEKFYREIQRFYPEAKRAVQQRILDLENLWFEESNRILKKRK
                     GQKTLDTLSETAIRTTLQEYRFWNNSLLNELKSKSRQRTFAPFYNWQWSVWNRKAGIN
                     VS"
     gene            complement(25009..25728)
                     /locus_tag="DIPKHMKP_00023"
     CDS             complement(25009..25728)
                     /locus_tag="DIPKHMKP_00023"
                     /inference="ab initio prediction:Prodigal:002006"
                     /inference="similar to AA sequence:UniProtKB:P0AEC0"
                     /note="UPF0053 inner membrane protein YoaE"
                     /codon_start=1
                     /transl_table=11
                     /product="hypothetical protein"
                     /protein_id="X:DIPKHMKP_00023"
                     /translation="MELLSLDKVVAILTLTLMEIVLGIDNIVFLSIVSGKLPKNKQNQ
                     ARSIGLTLALGFRIALLFAVSWIASLTAPFFTIANFAISGRDLIMLGGGLFLIAKSTS
                     EIHGKVEGLEEDHSKSKKEKISFWSVIVQLILLDIIFSVDSIVTAVGLSGQFQVMVAA
                     VILSMIVMLIFSGTVSDFINEHPSMKILALSFLIMIGAMLFADGLHFHIPKGYVYFSM
                     AFSLGVELINMRIRKANSKKH"
     gene            25804..26367
                     /locus_tag="DIPKHMKP_00024"
     CDS             25804..26367
                     /locus_tag="DIPKHMKP_00024"
                     /inference="ab initio prediction:Prodigal:002006"
                     /codon_start=1
                     /transl_table=11
                     /product="hypothetical protein"
                     /protein_id="X:DIPKHMKP_00024"
                     /translation="MEFLPESFKTREAFGIHLRGKNILTYLPPRLSLLVFLRHSGCIF
                     VREAVADLKEMFESSLSFPSILFFFPENLKNCEKFFEEVWKDACVVSDPNTEFYQDLG
                     LQNANLIQLAGPEVWMGIARATLKGHFYGIPGSNPLQMPGVFLVVQDRIVWEHRYRHI
                     GDHPDWKNLPGITLLPGPEFGPGVLPA"
     gene            complement(26368..26802)
                     /locus_tag="DIPKHMKP_00025"
     CDS             complement(26368..26802)
                     /locus_tag="DIPKHMKP_00025"
                     /inference="ab initio prediction:Prodigal:002006"
                     /inference="similar to AA sequence:UniProtKB:Q7A551"
                     /codon_start=1
                     /transl_table=11
                     /product="Putative universal stress protein"
                     /protein_id="X:DIPKHMKP_00025"
                     /translation="MQRFIKKILVPIDGSESSKKALEMGIAIAKAANASLTILEVVEE
                     FGPLPGYYEKAPEGKDRVKWISEQRFEKIHSPLDESPEIKWDRLVLEGYPADTIVETA
                     TKGNYDMIVIGSRGLSAVGRFLVGSVSDRIVHHATCSVTVVR"
     gene            26961..27791
                     /locus_tag="DIPKHMKP_00026"
     CDS             26961..27791
                     /locus_tag="DIPKHMKP_00026"
                     /inference="ab initio prediction:Prodigal:002006"
                     /codon_start=1
                     /transl_table=11
                     /product="hypothetical protein"
                     /protein_id="X:DIPKHMKP_00026"
                     /translation="MQQKTELDCIFINSYLKYKNLGDSKDLIEQAAFWIGRIAVRKYS
                     LSEDERSEVLLKFIQKIEYFSKIYETGKFENFSAFAIVFLKHLVLNQWKKKINSLKRK
                     PIFLEPDSLPGSVVYEPDYDCEPSPHKIFLQEILQNLDPRGVLIFKLKHNLFLERKDI
                     LLLKSILASSRNSIRDFLKERAERTSFVRCKEIMILEKMEISHQLLFSNRKDAANFSS
                     QKKQKLRKKLLRAEVIYTYEEISNWFDWKSSVIKRLYLQTMNSLKNSGKDSEFNFKRK
                     "
     gene            29071..30873
                     /locus_tag="DIPKHMKP_00027"
     CDS             29071..30873
                     /locus_tag="DIPKHMKP_00027"
                     /inference="ab initio prediction:Prodigal:002006"
                     /codon_start=1
                     /transl_table=11
                     /product="hypothetical protein"
                     /protein_id="X:DIPKHMKP_00027"
                     /translation="MNQFESKKLRWKLTIGLELLTSILAVPLAVLFVISAGGYDFNQS
                     IGLIISSTISLTTSFVVPSVRFVILGRLLKNLEDKNWFILNSKEKSEIKTKILNFPLY
                     NSWFYMIQWSYGIFAAWRIMHLFFVPKTIESLPFIFLPAIIYPVLGVSHFFLTESTLV
                     TLLESDRLGDVYTDPEKIKTVGIHTRIFSTISAIAILPIVILGYLLFEETSGWIKLGD
                     VTIPLILTLMFMLIAVGVASFQLSSTIRRNSENMIQIFAKMSDGNLTQVLPTVSSDEL
                     GSNTRALSEFVKRLRIIVKRVSKEAVKLSESSKTLGENTSELSRKMEDQAASSEEMSS
                     AVEEISASIHSTASRAESQTLIAKKAQTSLAELEGRIRQVHSALVETKADADRMKGET
                     KSGEEALKGTQKAMEAIDESTTKMGATVNVIKEITDRIGLLSLNASIEAARAGEAGKG
                     FAVVAQEIAKLGEQTQENAKRITSAISEALSATKSGREVIESMQTVFQRIGNTVGTTL
                     DRISEVALLSDSQLTASEQVKSAFTEFSISSDEIRNHTQEQTKTSEEFSKTIVSISET
                     TEFLSSVVTQIDELSVRLNEQADKLKSEMNFFET"
     gene            complement(31360..31506)
                     /locus_tag="DIPKHMKP_00028"
     CDS             complement(31360..31506)
                     /locus_tag="DIPKHMKP_00028"
                     /inference="ab initio prediction:Prodigal:002006"
                     /codon_start=1
                     /transl_table=11
                     /product="hypothetical protein"
                     /protein_id="X:DIPKHMKP_00028"
                     /translation="MYKLLLVSIEYEFKVREIRKDFFLKTVVPTILELVRKIVICYSS
                     HGIK"
     gene            complement(32072..32677)
                     /locus_tag="DIPKHMKP_00029"
     CDS             complement(32072..32677)
                     /locus_tag="DIPKHMKP_00029"
                     /inference="ab initio prediction:Prodigal:002006"
                     /codon_start=1
                     /transl_table=11
                     /product="hypothetical protein"
                     /protein_id="X:DIPKHMKP_00029"
                     /translation="MKHHFPPEPISLIGNHVELHPLKMEHCEALTKTVLDGELWKLWF
                     TLVPSPEAMKQWIEKALKEEKEKSSLPFIVQSKVNGKIIGSTRYMNIEKTDRRLEIGS
                     TWYSKEFQKTFVNTESKFLLLEHAFENLDCIAVEFRTHKLNQNSRRALERLGATLDGI
                     LRNHRTMPNGTLRDTAVYSIISSEWPTTRSHLKFKLERKSE"
     gene            32913..33140
                     /locus_tag="DIPKHMKP_00030"
     CDS             32913..33140
                     /locus_tag="DIPKHMKP_00030"
                     /inference="ab initio prediction:Prodigal:002006"
                     /codon_start=1
                     /transl_table=11
                     /product="hypothetical protein"
                     /protein_id="X:DIPKHMKP_00030"
                     /translation="MRRIKNAHFSSVPTRMSLFICKKYVFLIEKNFLNLTTSVPHPKI
                     EKTQHNALYESRCGVGTKFYRGFVVIPTDLY"
     gene            complement(33338..34156)
                     /locus_tag="DIPKHMKP_00031"
     CDS             complement(33338..34156)
                     /locus_tag="DIPKHMKP_00031"
                     /inference="ab initio prediction:Prodigal:002006"
                     /codon_start=1
                     /transl_table=11
                     /product="hypothetical protein"
                     /protein_id="X:DIPKHMKP_00031"
                     /translation="MTGIYNRIGPELTPVVRTLLILNGSIFAVQLLLSWTVGDYLTLY
                     FGMTSDMITHRFFIWQFLTYAFLHSVQNFFHILFNMFSLWMFGSVLESYWGSRNFLKF
                     YLFSCFMGGFFPWILHNVGFHQGTIIGASGGIYGLLIAFALIWPNQELLFMGFFPLKA
                     KYMVVILMLIIAFSGSGSNIAHMAHLGGAIGGAIYFFYYNKLKSKIPASLSLSRYLQK
                     RKMKKWQEEMNRKIHVREEVDQLLDKISKSGMNSLSRKEKKFLKEASSKYYSED"
     gene            34263..35219
                     /gene="rbn_1"
                     /locus_tag="DIPKHMKP_00032"
     CDS             34263..35219
                     /gene="rbn_1"
                     /locus_tag="DIPKHMKP_00032"
                     /EC_number="3.1.26.11"
                     /inference="ab initio prediction:Prodigal:002006"
                     /inference="protein motif:HAMAP:MF_01818"
                     /codon_start=1
                     /transl_table=11
                     /product="Ribonuclease BN"
                     /protein_id="X:DIPKHMKP_00032"
                     /translation="MIVQLYGTRGSIPSPLRTKEYIQKVTQILEIVRDKGPEVLTNIQ
                     KFISNLPTYLSHVVGGNTTCVSVTTSSGKRLVFDCGTGLRILGDELMRKEFQNGEGKL
                     SLFFSHTHWDHIQGIPFFKPIYIPGNEFHFYSPFPDLQERLEKQHFPEYFPIPFSGLA
                     STKIFTCLNLGETLDLEGDCRVSFYPLKHPGGSYAYRVEEKGKVFIFATDAEFTGEDF
                     DSISEMKPFFENADLLVLDAQYTLDESFQKFDWGHTSYTMAVNCAVAWNVKTLVLTHH
                     EPVYSDDVLDLILEEARAHSVSLGNSSMKIELAVEGNVYKLT"
     gene            35216..37654
                     /gene="mrcA_1"
                     /locus_tag="DIPKHMKP_00033"
     CDS             35216..37654
                     /gene="mrcA_1"
                     /locus_tag="DIPKHMKP_00033"
                     /inference="ab initio prediction:Prodigal:002006"
                     /inference="similar to AA sequence:UniProtKB:O05131"
                     /codon_start=1
                     /transl_table=11
                     /product="Penicillin-binding protein 1A"
                     /protein_id="X:DIPKHMKP_00033"
                     /db_xref="COG:COG5009"
                     /translation="MKSIGLHRTSKTLLVIALLGGLFFGYILSEVDEGGELAMLASYQ
                     PTTPTRLYDINGVVFAELYKHKQQLLKYQDIPPHVVQAFLSVEDNNFFNHFGIDFMAI
                     LRAGIVNVISGRIKQGGSTLTQQLAKTVLQNRKRSFARKFIEALFTLQIEQEYSKEEI
                     LEIYFNLIYLGHGTTGLASAADVYFQKDVSDLDVAEAALLARLPKAPVKYSPFKNPAI
                     SKGAHLSVLRLMAEQGYIPADRIQTIHDDFWNKYWPVAITQSPSQSTWGNRLNKAPHF
                     TEYVRQKLEKELGEDKVYTGGLKVYTTLDARKQEIAQDELSKAIKKHDDLVSGITVNY
                     SGGADRGLVGLYYLMGSVFPIGMPFISKLDDKANYRVALERELIDAVDILTILTPGEN
                     ESAAISEFQKQTAVFGKNLHVEGAAITIEPSTGYIQTMVGGYEFTPKNQFNRATMARR
                     QTGSAFKPFVYGAAIQERVVGSGTGIMDAPLTTLTEEGEGWSPQDFDGDFLGMVPLSR
                     ALSLSLNIVSVQVFLRTGPDAVIDFSSRLLGVSPNRFPPSPALALGIAELTPLEMALG
                     YATIANNGRRVIPFSVRYVIDQSGNIIYNEEVKIQEELQRQAKDGSIQVISEGTAYIL
                     KKMLTNVAMAGTAAMGLRDPEKGNYRGIAAGKTGSTSSFTNAWYCGFDPNYTTVIWLG
                     FDKSSISLGRGQAASVLAVPIWGRMYNRFYGGQNYPSFGEDVMPEEVQGGGTCAYNGL
                     SPKPGVCPVTQNLTLKPITVAGVTKAVMGNRQCDGERDHHKSMDFREFLQKEYQISDE
                     ELGKTDRKFKPRTE"
     gene            37742..39001
                     /gene="sucB"
                     /locus_tag="DIPKHMKP_00034"
     CDS             37742..39001
                     /gene="sucB"
                     /locus_tag="DIPKHMKP_00034"
                     /EC_number="2.3.1.61"
                     /inference="ab initio prediction:Prodigal:002006"
                     /inference="similar to AA sequence:UniProtKB:P20708"
                     /codon_start=1
                     /transl_table=11
                     /product="Dihydrolipoyllysine-residue succinyltransferase
                     component of 2-oxoglutarate dehydrogenase complex"
                     /protein_id="X:DIPKHMKP_00034"
                     /db_xref="COG:COG0508"
                     /translation="MSVEIKVPEMGESITEATIANWVKKEGESVKQDEILLELETDKA
                     TMEVPAPSSGVLQKIHKKAGETVKVKEIIGLIDSSATASSPSTSAPTNSAQTTQTSGN
                     GTINETLPPAVRKLIEDNGLNPASITGSGKNGQITKEDVLKAIETKATSSVSNASVNV
                     GTPAAVKATLTLPEIPKAVPAARRTDLPRENVVPMTRLRKVIAERLVSAQHNAAILTT
                     FNEVDMSAVMELRNRYKDRFKEAHNVSLGFMSFFTKATIHALKTIPAINAEIRGSDIV
                     YKNYYDIGVAVGGPKGLVVPVVRDADLLSFAGVEQEIIRLANRVKDGKIELAEMEGGT
                     FTISNGGIYGSMMSTPILNPPQSGILGLHNIVKRAVVVNDQIVIRPMMYLALSYDHRI
                     VDGKEAVTFLVKVKEAIEDPSRLLLEL"
     gene            39015..40418
                     /locus_tag="DIPKHMKP_00035"
     CDS             39015..40418
                     /locus_tag="DIPKHMKP_00035"
                     /EC_number="1.8.1.4"
                     /inference="ab initio prediction:Prodigal:002006"
                     /inference="similar to AA sequence:UniProtKB:P18925"
                     /codon_start=1
                     /transl_table=11
                     /product="Dihydrolipoyl dehydrogenase"
                     /protein_id="X:DIPKHMKP_00035"
                     /db_xref="COG:COG1249"
                     /translation="MSAEFDVVVIGAGPGGYVCAIRCAQLGFKTAIIEKRKTLGGTCL
                     NVGCIPSKALLDSSEEYHKTLHKLEVHGISVGKVDLDLNKLMNRKDQIVKEVTDGVDF
                     LMNKNKIKRYEGFGKVLSAGKVEVAFNDGKKETLSAKHIVVATGSVPIDIPGLTVDGK
                     NIITSDHAIDVRKLPKKMIIIGAGVIGLELGSVWGRLGTSVTVVEFLPGLISNVDRQM
                     GSLLERSLTSQGMEFLFEHKVKGATTTKNGVKVQIEDSKGESKDLEADVVLVAVGRRP
                     FLEGVGLEEAGVAFTQRKRIQVDAHFKTSVPGIYAIGDAIDGPMLAHKAEEEGVALAE
                     LLAGQSGHVNYNAVPYVIYTWPEMAWVGKGEEELKAAGIEYKVGKSLFRPNARSKAMN
                     EAEGQVKILADKKTDKLLGAFVFGPRASDMVAELAVAMEFGASAEDIARSFHAHPTLS
                     EVIKEAAMAVDKWAIHA"
     gene            40442..43204
                     /gene="sucA"
                     /locus_tag="DIPKHMKP_00036"
     CDS             40442..43204
                     /gene="sucA"
                     /locus_tag="DIPKHMKP_00036"
                     /EC_number="1.2.4.2"
                     /inference="ab initio prediction:Prodigal:002006"
                     /inference="similar to AA sequence:UniProtKB:P0AFG3"
                     /codon_start=1
                     /transl_table=11
                     /product="2-oxoglutarate dehydrogenase E1 component"
                     /protein_id="X:DIPKHMKP_00036"
                     /db_xref="COG:COG0567"
                     /translation="MKIEKLMALYGENGALLEELYNQYKLNPETLDKEWKSFFQEVDT
                     NGLANGSGYTNGNGKSAVATSFTDAQAASIREMGIINLLNAYRRQGHLAAKLDPLGIQ
                     KPNRTFIDSKLHNISPADIDTVVDSETLGRVKLAEIVDLYEKVYCNTIGAEHFYLVND
                     EEREWLQKKMESPEFLAPLPRGIKLRLFEKLFQADYFETFLAKKYVGKKRFSLEGGES
                     FIPLLDTIVEEAGYHQMDGLVIGMAHRGRLNVLVNIIEKPASLIFAEFEEKTDKDNLS
                     YADVKYHLGYSNSRMTTSGKEVKLSLAFNPSHLECVDPVVTGSVRARQTLIGDKDRSK
                     YMPILIHGDAAFAGQGVVAETLNLMNLEGYTTGGTFHIVVNNQIGFTTLPDESRSTLY
                     ATDLAKGFQIPIIHVNGDDPEAVYRVVKLGMEYRQKFKKDFIIDLVCYRRLGHNETDE
                     PAFTQPKMYAIIKNHPPTVKLYEKRLVEEGDIPQEDIDFIKNGSMHGLEDSFQRAKEQ
                     DVKIRVDTMQGVWSKFSKDSLDSEPATKLLAEQMHGIVQALTSVPQGFTPNSKLVKLL
                     QSRKEMAEGKIPVDWGFAEALSFGSILESGFRIRLSGQDSQRGTFSHRHAVLVDTNTN
                     EKYIPLNHISSKQAKAEIINSSLSEFSVLGFEYGYSLSDPNALVMWEAQFGDFANSAQ
                     VIFDQFISSSEVKWQRLSGLIMLLPHGYEGQGPEHSSARLERFLQLCALDNMQVCNLT
                     TAAQYFHLLRRQMLRNYRKPLVIVTPKSLLRFPASLSPVEDILQGAFREILIDDSGSK
                     PDKIEKVVFSAGKVYYDLMKYKDENKIKNVALVRVEQIYPFPAKEIQSSLKTFKNAKQ
                     FVWCQEEPKNQGAWFFVRERIEELLPGNARLVYAGRHESPSPAAGHMKLHLQEQDQLV
                     LDAFQA"
     gene            43399..43674
                     /locus_tag="DIPKHMKP_00037"
     CDS             43399..43674
                     /locus_tag="DIPKHMKP_00037"
                     /inference="ab initio prediction:Prodigal:002006"
                     /codon_start=1
                     /transl_table=11
                     /product="hypothetical protein"
                     /protein_id="X:DIPKHMKP_00037"
                     /translation="MNFFVVSKENLPLHAGYCHERNPLMKRPKLEFGFILDSGLDCDT
                     FNQILVTASDKILYQNNIRIIRDYIRNSRRAFSCWISSVDLDETIRK"
     gene            44318..44890
                     /locus_tag="DIPKHMKP_00038"
     CDS             44318..44890
                     /locus_tag="DIPKHMKP_00038"
                     /inference="ab initio prediction:Prodigal:002006"
                     /codon_start=1
                     /transl_table=11
                     /product="hypothetical protein"
                     /protein_id="X:DIPKHMKP_00038"
                     /translation="MPTVTLNRILFVSIFFGFSLAANPITNADHTNLERRFYSHSLYI
                     KIESAKISTSREKIQNLVHHYKGFILKSTNSNLKFKIPFASQDHFLIELRNNELVEKV
                     DETINDITDSLEECTKRLEIDHEFLLKYKKLFEEDKLPKRERRHLLVKQHRVSLDIQR
                     LEKKKKDLILRTQFSDFTVSLIPIKQNEYH"
     gene            complement(45632..46738)
                     /locus_tag="DIPKHMKP_00039"
     CDS             complement(45632..46738)
                     /locus_tag="DIPKHMKP_00039"
                     /inference="ab initio prediction:Prodigal:002006"
                     /codon_start=1
                     /transl_table=11
                     /product="hypothetical protein"
                     /protein_id="X:DIPKHMKP_00039"
                     /translation="MIEINPNTEDLFPVLWDVESMKNDFSKCPLLEEIIRLADLRKNK
                     ELGFEARLVLVEAGIFSGAIDKALVSFSWCLSLVDQNPEQFNEEDLLWKYKWIVDNLP
                     VFPQIKKEQILEMLEDLEKRYEKNGESKHPVLKLKRSISMMMGNIEESKKYHEMLKQT
                     PKGYLSDCAACMQDSEVFYAVHLGQDELALEKAQPILSGKLRCAEVPHLTYGTLLLPL
                     LRLNQPEQAVRLHKIGYKLVSNSTGLLGTISNHLLFLGITGEIAKAIQLLEKHFTSAF
                     GASDRNHRFEFYRAVKFLMERILLSNLKSIKIRMPKTFPNYKEDGNYAVIDLDSWFGE
                     EALKLASQFDSRNGNDSYTEDLKALHELAQKHSQ"
     gene            complement(46735..48204)
                     /gene="htpG_1"
                     /locus_tag="DIPKHMKP_00040"
     CDS             complement(46735..48204)
                     /gene="htpG_1"
                     /locus_tag="DIPKHMKP_00040"
                     /inference="ab initio prediction:Prodigal:002006"
                     /inference="protein motif:HAMAP:MF_00505"
                     /codon_start=1
                     /transl_table=11
                     /product="Chaperone protein HtpG"
                     /protein_id="X:DIPKHMKP_00040"
                     /translation="MVFVSDEVVVVTRSAKDKTQPAFEWRGKQDGTYSIKTLGSDLPF
                     GTQVYLLCKPGSEEYFERETLCNLVKKFGGLLSVPLRFLEGESTELLNPEPAPWNRTY
                     RSKAQERKTFLDFGKKLFETSFFDAIPLTSDIGKVQGIAFVLPYSPSLAQKNIHRIYL
                     KNMLLSESAASLLPDWAFFVKCVVNSDELRPTASREDFYEDQSLEKARETLGQCLRDY
                     LIALSEDELERLRHLINLHHLSMKALAVQDSDFFRLIIDFLPFETTSGRMTLKEFREK
                     NPVIRYVSSHDQYRQISGVAAAQGEAIINGGYVYDSELLERFSELYPVEQVDAAGFAQ
                     TFEDITLEERDSVFDFLQVADQVLRPFQCVTDIKKFLPVEMPMLYHLSQEGDFLRSVE
                     HSKEIANKMWSDILNNLSDSYSKEINAYLFFNLRNPLIQKLVKLKDVQLIGRAVQMLY
                     IQALLMGHHPLHVKELSLLTGGLSDLIEGCINNQIRENQ"
     gene            complement(48245..49345)
                     /locus_tag="DIPKHMKP_00041"
     CDS             complement(48245..49345)
                     /locus_tag="DIPKHMKP_00041"
                     /inference="ab initio prediction:Prodigal:002006"
                     /codon_start=1
                     /transl_table=11
                     /product="hypothetical protein"
                     /protein_id="X:DIPKHMKP_00041"
                     /translation="MNETVEKLSDDQLIDFLDQYENIILRHPNVSTLDEAYFALAKVY
                     FRLGQKDPNQKNVWKEKCLQILNYYPQGRFHREKDAAEICVWASAEFGLKVFKNLLEK
                     DKRQPEYAGGASLVSAFLIHFPDQWESILEIYKVPTNTIGILHSIETAKTWALNVANN
                     PLAAKLKQNQKAMDLISKLLTQIEKFILSAPLGEFSEQEIHEIRHKKIVDRLTQGWEY
                     LKKKEYSKVQELLNSIFAAYEKDGEALFLDARLLWLKSGSAEEGMKRAEKNLLLASNG
                     DRLGRGRLHNLIGCALDELGKWEEALLSFQKAEELSLQDSIYVTNLAEIFWKLGNKTS
                     AGRYAKKAKSMGNQSEIVETIFRETTKNSPKE"
     gene            50250..50558
                     /locus_tag="DIPKHMKP_00042"
     CDS             50250..50558
                     /locus_tag="DIPKHMKP_00042"
                     /inference="ab initio prediction:Prodigal:002006"
                     /codon_start=1
                     /transl_table=11
                     /product="hypothetical protein"
                     /protein_id="X:DIPKHMKP_00042"
                     /translation="MEIEVKNVLNALNLLRNRIVEDCNNQLLDKNLIKKFHTLIGKDL
                     GENFTIIPSEFRKHNVTVGHVYKAPEHRDVESLINSFCEWSKVEFHCEKGQTFSTEII
                     "
     gene            51065..51190
                     /locus_tag="DIPKHMKP_00043"
     CDS             51065..51190
                     /locus_tag="DIPKHMKP_00043"
                     /inference="ab initio prediction:Prodigal:002006"
                     /codon_start=1
                     /transl_table=11
                     /product="hypothetical protein"
                     /protein_id="X:DIPKHMKP_00043"
                     /translation="MKLIVRTQDEKYKTNVQILTGILVVLEVGTLFEVNDFEFHS"
     gene            complement(51637..51825)
                     /locus_tag="DIPKHMKP_00044"
     CDS             complement(51637..51825)
                     /locus_tag="DIPKHMKP_00044"
                     /inference="ab initio prediction:Prodigal:002006"
                     /codon_start=1
                     /transl_table=11
                     /product="hypothetical protein"
                     /protein_id="X:DIPKHMKP_00044"
                     /translation="MTEFTQLPDRILGLPVGKDFSIEALVKDVWNPETDDLFPPKNFL
                     GIGYGLNFYAIARKTGLL"
     gene            complement(51831..52919)
                     /gene="carA"
                     /locus_tag="DIPKHMKP_00045"
     CDS             complement(51831..52919)
                     /gene="carA"
                     /locus_tag="DIPKHMKP_00045"
                     /EC_number="6.3.5.5"
                     /inference="ab initio prediction:Prodigal:002006"
                     /inference="similar to AA sequence:UniProtKB:P0A6F1"
                     /codon_start=1
                     /transl_table=11
                     /product="Carbamoyl-phosphate synthase small chain"
                     /protein_id="X:DIPKHMKP_00045"
                     /db_xref="COG:COG0505"
                     /translation="MKAFLVLDNGTIFEGESFGYETESVGEIVFNTSMAGYQEILTDP
                     SYCNQIITLTYPMIGNYGIHPDNMESSKIQASGLIVKEYVDLPSNFKSEKTLSQFLKE
                     YKIPAIQGIDTRKLTRFIRTNGSPNGGIFVASEYSPSFLEKVKSFPGIINADLAKVVT
                     TSSKYIFGTHTGKKFKLAVYDYGVKTNILRLLDANGFAVTVYPAKTPSEEIMKEGTDA
                     FFLSNGPGDPAPLDYAIASTQKIMEKRYPLFGICLGHQIIGLSLGKKTEKMKFGHRGG
                     NQPVKNLETGQVEITSQNHGFAVIDDQKQDEPISFLNLNDHTVEGILKSGYPLLTVQY
                     HPESAPGPNDSRYLFQKFYDLVEKTKKG"
     gene            53172..55088
                     /gene="thrZ"
                     /locus_tag="DIPKHMKP_00046"
     CDS             53172..55088
                     /gene="thrZ"
                     /locus_tag="DIPKHMKP_00046"
                     /EC_number="6.1.1.3"
                     /inference="ab initio prediction:Prodigal:002006"
                     /inference="similar to AA sequence:UniProtKB:P18256"
                     /codon_start=1
                     /transl_table=11
                     /product="Threonine--tRNA ligase 2"
                     /protein_id="X:DIPKHMKP_00046"
                     /db_xref="COG:COG0441"
                     /translation="MYQLTLPDKSIKEVASGFTYRDFIEKELPFLKNKALAVRLNGEE
                     ILDLSRTVEKNSNIEVLTYSEKLGWETFQHSAAHLLGMAVQNLYKNANLTVGPVIDNG
                     PGFFYYDIDFQGAIVTPEDFPKIEAEMEKIVKADHPVWRKVVSKKQAIETFQKLGEKY
                     KIEIIDGIPSEEVSIYGMGEWFDLCRGPHVPNSGILKSFKLTAISGAYWKADKNNSML
                     TRIYGVAFPTKKELDQYLFQIEEAKKRDHRKIGKEMDLFSFQKEGPGFPFWHPKGTIL
                     WNSLAEYLRSECNKRGYQEIKTPAVLSSELWKKSGHWDNFHENMYFTDIDEEDYALKP
                     MNCPGCSLIYKHHLHSYRELPLRFAEFGSVHRHELHGVLHGLFRVRAFTQDDSHIYAP
                     LDYLESEVMDIIDFTFTVYKKFGFSEFKTFIATRPEKSQGKDEDWEFATSTLKQSLEK
                     KGIPYGIKEGEGAFYGPKIEFNIKDSIGRLWQCGTIQVDFSMPERFDLDYTDSDGQKK
                     RPVMIHRAIYGSLERFIGILIEHYEGKFPLWISPNQIRILTVTEKVTDYAKNVYRELL
                     DSGFRVELDTRNEKIGAKIRDSILKKANYLLILGEKEMESNTLAVRMRGQEDTKILTR
                     TGFISNLQDEIKSS"
     gene            complement(55387..55611)
                     /locus_tag="DIPKHMKP_00047"
     CDS             complement(55387..55611)
                     /locus_tag="DIPKHMKP_00047"
                     /inference="ab initio prediction:Prodigal:002006"
                     /codon_start=1
                     /transl_table=11
                     /product="hypothetical protein"
                     /protein_id="X:DIPKHMKP_00047"
                     /translation="MKLVFIILNLQNVGTLTNLKILLLNLQNVGTLTNLKILLLNLQN
                     VGTLTNLKILPFNLQNVGTLTNLKILLLNL"
     gene            56239..56778
                     /gene="infC"
                     /locus_tag="DIPKHMKP_00048"
     CDS             56239..56778
                     /gene="infC"
                     /locus_tag="DIPKHMKP_00048"
                     /inference="ab initio prediction:Prodigal:002006"
                     /inference="similar to AA sequence:UniProtKB:P9WKJ9"
                     /codon_start=1
                     /transl_table=11
                     /product="Translation initiation factor IF-3"
                     /protein_id="X:DIPKHMKP_00048"
                     /db_xref="COG:COG0290"
                     /translation="MQRKPSQKSATDKLFNHRVNEKITGVSRVRLVSDDGVAIVSFEE
                     ALRKAKEENLDLVEVSADQELHVCKIIDYGKYKFELLKKSKEAKKKQHVINVKEIKIR
                     PRIESHDYEIKKKHAQEFLGKGDKVKVSLRFRGREMMHSDLGMKVVYRMIEDLKEHGT
                     AERDPIQDGKQIVVIINPK"
     gene            56811..57014
                     /gene="rpmI"
                     /locus_tag="DIPKHMKP_00049"
     CDS             56811..57014
                     /gene="rpmI"
                     /locus_tag="DIPKHMKP_00049"
                     /inference="ab initio prediction:Prodigal:002006"
                     /inference="similar to AA sequence:UniProtKB:P0A7Q1"
                     /codon_start=1
                     /transl_table=11
                     /product="50S ribosomal protein L35"
                     /protein_id="X:DIPKHMKP_00049"
                     /db_xref="COG:COG0291"
                     /translation="MPKLKTNRAAAKRFKFTKNNKIKRKSMNTRHILTKKGPKRRRRL
                     RGLTLVHNSDWKSIVRLMPYGVR"
     gene            57014..57367
                     /gene="rplT"
                     /locus_tag="DIPKHMKP_00050"
     CDS             57014..57367
                     /gene="rplT"
                     /locus_tag="DIPKHMKP_00050"
                     /inference="ab initio prediction:Prodigal:002006"
                     /inference="similar to AA sequence:UniProtKB:P66108"
                     /codon_start=1
                     /transl_table=11
                     /product="50S ribosomal protein L20"
                     /protein_id="X:DIPKHMKP_00050"
                     /translation="MPRAVNGTIHKNRRKRILKDAKGFRGARSKLYRTAKSAVMKAGQ
                     WAYRDRRAKKRDFRKLWIIRINAAARENGLSYSVFMNSLKKLGIHMDRKSLAELAFND
                     REVFNSLVEKIKVAG"
     gene            57455..58093
                     /gene="cpoB_1"
                     /locus_tag="DIPKHMKP_00051"
     CDS             57455..58093
                     /gene="cpoB_1"
                     /locus_tag="DIPKHMKP_00051"
                     /inference="ab initio prediction:Prodigal:002006"
                     /inference="protein motif:HAMAP:MF_02066"
                     /codon_start=1
                     /transl_table=11
                     /product="Cell division coordinator CpoB"
                     /protein_id="X:DIPKHMKP_00051"
                     /translation="MLTMETIEELESKVVKALELIADLRAENGRLESENETLRAENDQ
                     MKLAMEEKEKELSSLREQLQKTTNELNDLKERERKLEGKINQLLGRLDSLPATSHTPA
                     SPQYGVSGPAAATTPASSTSNVVKETASAEDEFGEDDEIILLDEDDDDISLITEVPEK
                     DDEIIEISDDQESELALDEDEDIIIEDDEDSISVFDADEDDDFLIIEDDPKA"
     gene            58101..58418
                     /locus_tag="DIPKHMKP_00052"
     CDS             58101..58418
                     /locus_tag="DIPKHMKP_00052"
                     /inference="ab initio prediction:Prodigal:002006"
                     /codon_start=1
                     /transl_table=11
                     /product="hypothetical protein"
                     /protein_id="X:DIPKHMKP_00052"
                     /translation="MDLRRAKVRILGEEYTILSEAEEDYIYSLSEEVDRKLRELGAGM
                     PGASKQKLAILAALNFADELRQAKEIKDEPNSVSTKIGEVELEEKTRKLIMMLEEGII
                     GDL"
     gene            58448..58978
                     /locus_tag="DIPKHMKP_00053"
     CDS             58448..58978
                     /locus_tag="DIPKHMKP_00053"
                     /EC_number="6.3.3.2"
                     /inference="ab initio prediction:Prodigal:002006"
                     /inference="similar to AA sequence:UniProtKB:A0R3H2"
                     /codon_start=1
                     /transl_table=11
                     /product="5-formyltetrahydrofolate cyclo-ligase"
                     /protein_id="X:DIPKHMKP_00053"
                     /db_xref="COG:COG0212"
                     /translation="MKLQSRNALRTLLTLLEEREKKDLAILEFLKEITFDARKIIAYS
                     PDKWEVKVDPKVLGWEHSGKEIYFPRIQDEKLEFILPEAWESGPFGILEPKGTKTLNF
                     KDAEWIIVPALGYDQLGYRLGRGGGFYDRTLFEMDFTKLIGLTYEELFPASFAKEDHD
                     IRVGTIVTEKKIYQIV"
     gene            59586..60080
                     /gene="cheW_1"
                     /locus_tag="DIPKHMKP_00054"
     CDS             59586..60080
                     /gene="cheW_1"
                     /locus_tag="DIPKHMKP_00054"
                     /inference="ab initio prediction:Prodigal:002006"
                     /inference="similar to AA sequence:UniProtKB:P06110"
                     /codon_start=1
                     /transl_table=11
                     /product="Chemotaxis protein CheW"
                     /protein_id="X:DIPKHMKP_00054"
                     /db_xref="COG:COG0835"
                     /translation="MTSFDNRQYLESLEADKTTESQKEYLTFNVEEEIFGIDILKIHE
                     ILKPVPITRIPNGDDYILGVINLRGEIIPILDLKQVFGIGYSDIMPSTRIIVVVHEDK
                     RAGILVDTVRQVVKIQFDKVSKATDDLSLNYSSLIESVSQADETLILNLNLSVLINFE
                     QEVI"
     gene            60080..63292
                     /locus_tag="DIPKHMKP_00055"
     CDS             60080..63292
                     /locus_tag="DIPKHMKP_00055"
                     /inference="ab initio prediction:Prodigal:002006"
                     /codon_start=1
                     /transl_table=11
                     /product="hypothetical protein"
                     /protein_id="X:DIPKHMKP_00055"
                     /translation="MAGILGEYTELFLEESEDQIEELNANLLKLEADHKNLSIINDIF
                     RAAHSLKSSAAFVGLYNLSDLAHKMENLLQLIRDGKLDVKLPLVNLLFQCFDLIKYVI
                     ANVSQGKKIDTPFMDMIQKLDSYEKDPSSFSDVSAPSVSTQPAVVSKPAETSSQAAPP
                     VVKSVEATSLAYSGLEIRLEAEEVKELEEEIRKSGKCWKISVTLGKDSPMKGLRFSLI
                     VQNLKNLGIVYKSIPDLEELEKGSDVSSVVFLFLSSESFEQIKTAANVDMVEFLDVQE
                     YVPVVQETAAANFKIEDDMAASESKVTLKSIKVSSDKLDQLMNNVGELIITNSGFQRI
                     YDDLIRIFGEDQLFNDLKSRIDLINRISKELQSGIMNIRMVQISTVFRRFSRLVRDLS
                     LETGKKVNLVLSGESTELDKKVIDALGEPLLHLIRNSVDHGIETPAERLSAGKPETGT
                     LELNSYQGGSNIMVEIRDDGRGLDSEKILSKAIEKGLVNPTEASNLSEQEIFQFIFQA
                     GFSTAEKITDISGRGVGMNVVNNLIQEFKGKIIINSVRGQGTSFVLSFPQALAIIPSI
                     LVLMEEEVYAFPLSEVNETIKIHNDQITTLEGNEIINLRGEVLPIYRLNRIIGLQDKT
                     DREEFPVVIVQYKGRKIGFMVDELVGKHETVIKSLEKNFRNIRGLTGASIMGDGTIIM
                     VLDIPGIVEIASELEDVDTVVHYHLETMRRIGSIHSAEREEERYIQKTTNPTNVYNHK
                     LHDITNRERLKKKKTEKSRDLKRIVAEKEEVFREQELAAAVALSVEMKAPQEKQLPLP
                     VESETQDLQMPPTITSYSSEDPKKPFVSSEEEYRSHITEIALDQSASEDEQKRAKAII
                     ESFLTQKKERTMSVAPSKDFKGALSKEELKKLENVVNTGMMNAGMVLSQLLKKNIDLF
                     IPEIIMNDRDGLAEEIRFSENHFYGLRIRMNGDLNGNLLMMFSRENAANLAKELLGSE
                     TSPGEKLTEDAKSVLSEISNIVCSSVMNSISNKAKASVTPSVPEFLEGTFMQVLDVVK
                     PERTKFLSMLTEFNHEGNDLLGVLLFLPDFDELLQLIPRF"
     gene            63298..64371
                     /gene="cheB_1"
                     /locus_tag="DIPKHMKP_00056"
     CDS             63298..64371
                     /gene="cheB_1"
                     /locus_tag="DIPKHMKP_00056"
                     /EC_number="3.1.1.61"
                     /inference="ab initio prediction:Prodigal:002006"
                     /inference="similar to AA sequence:UniProtKB:P07330"
                     /codon_start=1
                     /transl_table=11
                     /product="Protein-glutamate
                     methylesterase/protein-glutamine glutaminase"
                     /protein_id="X:DIPKHMKP_00056"
                     /db_xref="COG:COG2201"
                     /translation="MIPNPVRAVIIDDSLLVRNIISDQIQKDSKIHVVATGKTGMDCI
                     DLAQKMNPDVIILDVEMPVMDGLTALHELQKKKLGIPVIMLSVLTQNGAEATFKALEY
                     GAIDFVPKPSSVFQFDPEEIGNILKSKILAYFESKIQIPSQNLLKKAPAYSKVPAGSH
                     LKKSPIQAICIGTSTGGPRALQEVFSRIPADISLPILVVQHMPAGFTKAFATRLNDHA
                     KIKVKEAEDGEPIEPNTGYVAPGDAHLSIQSKGGRKWIALNREAPVNGHRPSIEVLLD
                     SAIEEYKSGIIGVIMTGMGKDGSAAIVRVREIGGSTIAQDEQTSVIYGMNRQAVEMGG
                     VEYIEPVTEIINRIQIILKERGI"
     gene            64373..64735
                     /gene="cheY_1"
                     /locus_tag="DIPKHMKP_00057"
     CDS             64373..64735
                     /gene="cheY_1"
                     /locus_tag="DIPKHMKP_00057"
                     /inference="ab initio prediction:Prodigal:002006"
                     /inference="similar to AA sequence:UniProtKB:Q56312"
                     /codon_start=1
                     /transl_table=11
                     /product="Chemotaxis protein CheY"
                     /protein_id="X:DIPKHMKP_00057"
                     /db_xref="COG:COG0784"
                     /translation="MARILVVDDAKFMRTMVKDALTQTGHEIVGEAENGNIAVEQYKT
                     LKPDLVTMDITMREKDGIEAAQEIFKMDSKARIIMVTALGQEDLLAKAIKMGVKDFVV
                     KPFSPERLQQAADKALNS"
     gene            64753..65538
                     /gene="scpA"
                     /locus_tag="DIPKHMKP_00058"
     CDS             64753..65538
                     /gene="scpA"
                     /locus_tag="DIPKHMKP_00058"
                     /inference="ab initio prediction:Prodigal:002006"
                     /inference="similar to AA sequence:UniProtKB:P35154"
                     /codon_start=1
                     /transl_table=11
                     /product="Segregation and condensation protein A"
                     /protein_id="X:DIPKHMKP_00058"
                     /db_xref="COG:COG1354"
                     /translation="MENEESGKSFVVQWNNSEGGLSEGPLSVLWSLIESYKVDIFDVS
                     LSRITRDFLSFLRISETLSLELSAEYALMAANLIYLKSKALLPDPGFEEEDYEPPLPP
                     ELVEKLLEHKKFQLTAKKLSEMDQTQTGVFRRESNVTLDEEDNWLDVSLLDLISAFHE
                     ILESQSVEAEIPTLLTAPHRFTVEEKMEKILFTLREKKEISFPELFEREKPEKAEIVA
                     TFLALLELSKQRILRAKQHKLFGEIRLFLVEGHWNGTEQQSKD"
     gene            65505..66068
                     /gene="scpB"
                     /locus_tag="DIPKHMKP_00059"
     CDS             65505..66068
                     /gene="scpB"
                     /locus_tag="DIPKHMKP_00059"
                     /inference="ab initio prediction:Prodigal:002006"
                     /inference="similar to AA sequence:UniProtKB:C1CMI5"
                     /codon_start=1
                     /transl_table=11
                     /product="Segregation and condensation protein B"
                     /protein_id="X:DIPKHMKP_00059"
                     /translation="MERDRTAIKGLIEALLFVSGEPLKLASIAKSAEIEKTDAREILD
                     ELILDYSEKNGGFLLKEIAGAYQFVTNEGFAELLGNIFKEKRREQLSKSSLDTLAIIA
                     YKQPITLPEIDEIRGVSSRAMVTSLISKKLIKPVGNKEVPGRPALYGTTKEFLIHFGL
                     NKLSDLPAPVEVKELKFENLDDLLEDE"
     gene            66061..67152
                     /gene="pheA"
                     /locus_tag="DIPKHMKP_00060"
     CDS             66061..67152
                     /gene="pheA"
                     /locus_tag="DIPKHMKP_00060"
                     /inference="ab initio prediction:Prodigal:002006"
                     /inference="similar to AA sequence:UniProtKB:P27603"
                     /codon_start=1
                     /transl_table=11
                     /product="Bifunctional chorismate mutase/prephenate
                     dehydratase"
                     /protein_id="X:DIPKHMKP_00060"
                     /translation="MSDLDQQLKIFRDQIDSLDREIVRSIQTRAEFASKIGEIKRERN
                     EPVFRPDREKEVYEKIKSFSPGPLPDKVLLAIYREIMSGSISVEKGLEIGYLGPAGSF
                     SNQAVRSRFGASINALEFNSIPDVFRAVETDKIDYGVVPVENSSEGLVNSTLDQFLVS
                     DLLIYSEHYLRINISLLGLEHDLSKIKTLYGIKIANSQCKNWIAANLPHVEIVETSST
                     AKAAQIVAEKKDACAAVASSIAAEIYGLSLIRESIEDLPDNTTRFLIIGKNQCPPTGN
                     DKTSIVFSCPDKPGALYRVLKPFFDYQLNLSKIESRPTRRNSWEYNFFIDFHGHQKDP
                     SIQNVLAGLKENTIFLRVLGSYPMSPQNL"
     gene            67194..68066
                     /locus_tag="DIPKHMKP_00061"
     CDS             67194..68066
                     /locus_tag="DIPKHMKP_00061"
                     /inference="ab initio prediction:Prodigal:002006"
                     /codon_start=1
                     /transl_table=11
                     /product="hypothetical protein"
                     /protein_id="X:DIPKHMKP_00061"
                     /translation="MGASLSLALKKKGISASITGVVGSTKSKIKGQSLKSADQILTSE
                     EFSSTRSWKDYDFIIFGVPVDLTVKLISELPTDFSGIITDLGSTKKEIIHAVETHFSS
                     GHNYISSHPMCGSEESGLEFANSSLYEGRLCILTSPKNVKLGIQDRLKNFWKFVGTTT
                     IEISAEEHDSILSYLSHSPHILSSIMADWAANQKTIKLYTDLSPIPLNGGGFRDMTRI
                     AGSNPKMWAAIFGSNQDEIFRSLSDFRDRLDIILEKLNPKNTLDPEEWERFMEISRRS
                     RDFILKNQDDSKKN"
     gene            68047..69369
                     /gene="aroA1"
                     /locus_tag="DIPKHMKP_00062"
     CDS             68047..69369
                     /gene="aroA1"
                     /locus_tag="DIPKHMKP_00062"
                     /EC_number="2.5.1.19"
                     /inference="ab initio prediction:Prodigal:002006"
                     /inference="similar to AA sequence:UniProtKB:Q9KCA6"
                     /codon_start=1
                     /transl_table=11
                     /product="3-phosphoshikimate 1-carboxyvinyltransferase 1"
                     /protein_id="X:DIPKHMKP_00062"
                     /db_xref="COG:COG0128"
                     /translation="MIPKKTKLKSREIEVPGDKSLSHRSVLFAALSKGKSKVTGFLEA
                     EDPLNTMSAFAKLGLKVQKVKPGEYEFESPGKNKLVSPNVDLDFGNAGTGIRLSAGLI
                     CGLPGINATLTGDDSLKKRPMGRIIKPLSSMGASIVGLGEKETAPLKIEGKKLKGFRY
                     ESPIASAQVKSCLMLAAISSETDLEYSENILSRDHTENMFRFLGNKIEQISPLHFKIK
                     PPYVLNGGEFRVPGDISSAAFFLVLGVLAKEGNLLIKNIGLNPARTGILTALQSMGAK
                     IEIQNKRIECGEPVGDLKTYPSNLKKSNIPESLIPSIIDEIPILSVAGFFAEGGFEIR
                     HAEELRAKESDRIHTMVSNFRELGIDVEEYTDGYSFDGTSKKSSEVWTRLSTVKKIPI
                     QSYMDHRIAMSFLIFKTLSGLDLQIDETSWIETSFPGFEKLLESCINE"
     gene            69362..70051
                     /gene="cmk"
                     /locus_tag="DIPKHMKP_00063"
     CDS             69362..70051
                     /gene="cmk"
                     /locus_tag="DIPKHMKP_00063"
                     /EC_number="2.7.4.25"
                     /inference="ab initio prediction:Prodigal:002006"
                     /inference="similar to AA sequence:UniProtKB:P63807"
                     /codon_start=1
                     /transl_table=11
                     /product="Cytidylate kinase"
                     /protein_id="X:DIPKHMKP_00063"
                     /translation="MNENVIALDGPAGSGKSTVARQIAEKIGFNYLDTGAFYRALTLY
                     LFRLYQTSPNNRFEEWVKTSEAERSLSQIRIVCEFSAGNENRILLDGEDVSLAIRTPE
                     ITREIKHIANRRIYRDFVNKELHSLAKLHKLIMDGRDIGTEVFPDAKFKFYLTASSKV
                     RAERRFLQLQEQGIFADRNEIEKEIILRDKSDMEREIAPLYQAKDAILIDTDILSKNS
                     VISKILEILDQ"
     gene            70104..71786
                     /gene="rpsA"
                     /locus_tag="DIPKHMKP_00064"
     CDS             70104..71786
                     /gene="rpsA"
                     /locus_tag="DIPKHMKP_00064"
                     /inference="ab initio prediction:Prodigal:002006"
                     /inference="similar to AA sequence:UniProtKB:P0AG67"
                     /codon_start=1
                     /transl_table=11
                     /product="30S ribosomal protein S1"
                     /protein_id="X:DIPKHMKP_00064"
                     /db_xref="COG:COG0539"
                     /translation="MTNKEEKSTFAEVFKQWEQSIHEEPELRKDQVVEGKIVSVDNDY
                     VYVAIEGLKQEGRIPRGDFDEAPERGNYVSAIVKRKESQDSGCILSKKEADQRKGWEI
                     VKEAFKNGYQVTGRLVNEIKGKGYIVNVEGVELFLPASQLSYKFKEGETFKNKELEFK
                     IIELNDRTRSGVVSRKKLLDEVNEEKWDALLLKLKVGDKVKAIVSKIASFGVFCEVDG
                     VTGLLRQRDISYKKYAPFKQYFQVGQEVELVILELDKENNKLALGLKQLYEDPWVWAE
                     RSLEKEMVIRGTVTSLTKFGAFVELKEGLEGLIHTSELAWSKKPPQPKDILKKGQEVE
                     ALVLDIDFKNRRLSLGLKQLQPNPWDQLGPEIRRGNVLEGVITGITKYGAFVEVENGI
                     EGLIHISDITWDEKVANPTSQLKKGDTVKYMILDVNLDAQRISCGLKQLMENPYEVFR
                     NEHPVGTIVEGKVKSIKEFGIFVEVAPGIEGLVHISEVPNGKEVNLTELYKSDEIVKT
                     AVIKVDVKNKKISLSIKDFDKALEREEMSKYLKTSDAPSRESLGSFLNTSLR"
     gene            71811..72554
                     /locus_tag="DIPKHMKP_00065"
     CDS             71811..72554
                     /locus_tag="DIPKHMKP_00065"
                     /inference="ab initio prediction:Prodigal:002006"
                     /codon_start=1
                     /transl_table=11
                     /product="hypothetical protein"
                     /protein_id="X:DIPKHMKP_00065"
                     /translation="MKRYGIGQTAKEVKVDPYTDFQGSKIELALTKFFRAISFRIKEV
                     LIGAGVIVVVILAVVIYVQYQDSQFEKGTIALEILEKKFRANPATDLKEKIKAYEEIS
                     AQYSSKKLELRLAKTLSDLYSRNGEFQKAADKLEWAGKKIEEPTEVKAYYFYLAGNLR
                     EREGNLALAETDFSVSANLLANTREANGFLAWSLYQTGRLQAKNGKKAEATESLKKVL
                     DQEIKTPATDYNTVKQYATFLLIQLNQKG"
     gene            72554..73171
                     /gene="hisG"
                     /locus_tag="DIPKHMKP_00066"
     CDS             72554..73171
                     /gene="hisG"
                     /locus_tag="DIPKHMKP_00066"
                     /EC_number="2.4.2.17"
                     /inference="ab initio prediction:Prodigal:002006"
                     /inference="similar to AA sequence:UniProtKB:Q4FQF7"
                     /codon_start=1
                     /transl_table=11
                     /product="ATP phosphoribosyltransferase"
                     /protein_id="X:DIPKHMKP_00066"
                     /db_xref="COG:COG0040"
                     /translation="MLTLALPKGRLAEESIDLMISKGWLSSKPDPNSKELIYNDPKGK
                     IRILLVRSQDVATYVEQCAADAGISGWDVLKEGGYDLATPLDLKIGKCRLSLAAPNGF
                     TLEAHHRKIRVATKYPNLAREFFFLKGLSCEIFKLYGSIELAPLVGLSDCIVDLVSTG
                     GTLKANGLKELDIILESSARLVFNRSSLYGKRKEAVEFMDSLSKI"
     gene            73469..73669
                     /gene="rpmF"
                     /locus_tag="DIPKHMKP_00067"
     CDS             73469..73669
                     /gene="rpmF"
                     /locus_tag="DIPKHMKP_00067"
                     /inference="ab initio prediction:Prodigal:002006"
                     /inference="similar to AA sequence:UniProtKB:P80339"
                     /codon_start=1
                     /transl_table=11
                     /product="50S ribosomal protein L32"
                     /protein_id="X:DIPKHMKP_00067"
                     /db_xref="COG:COG0333"
                     /translation="MAVPKRRKSKSKVRTKRAHHAIGKPNLVPCPNCNSYRLPHRICP
                     TCGFYKTGIVLEPKVKKPKEEN"
     gene            73675..74682
                     /gene="plsX"
                     /locus_tag="DIPKHMKP_00068"
     CDS             73675..74682
                     /gene="plsX"
                     /locus_tag="DIPKHMKP_00068"
                     /EC_number="2.3.1.274"
                     /inference="ab initio prediction:Prodigal:002006"
                     /inference="similar to AA sequence:UniProtKB:P65739"
                     /codon_start=1
                     /transl_table=11
                     /product="Phosphate acyltransferase"
                     /protein_id="X:DIPKHMKP_00068"
                     /translation="MMWVAVDVMSGDYGPEKIIEGAVNAVNQDGANVVLVGKEEEIGE
                     ILLKFEYDTNKVRIQHASEIIDMNDSPSIAVRTLQDSSIVQATQIVADKTCVGMFSPG
                     NTGATMASALLYLGRIPGVLRPPIAAPIPQENGPPMLLVDAGANVDCKPDYLAQFAVM
                     GEIYSKLIFNILNPKVGILSNGEEDKKGNTVSLKAFEMIKKLPINFVGNVEGRDLYGS
                     GKDVDVVVCDGFIGNIVLKATEGLSKSIFNVLRESIKQSSLAQTGALLLKPTLGAIKK
                     RLDYAEYGGALLLGVDGICLIGHGSSNALAVQSAIRVAVECAQHQINDRIAADLKKYN
                     I"
     gene            75140..75403
                     /locus_tag="DIPKHMKP_00069"
     CDS             75140..75403
                     /locus_tag="DIPKHMKP_00069"
                     /inference="ab initio prediction:Prodigal:002006"
                     /codon_start=1
                     /transl_table=11
                     /product="hypothetical protein"
                     /protein_id="X:DIPKHMKP_00069"
                     /translation="MKIVISILIFLNLSCTTTRSIVYSVQEKKEYFPYEGTFYDFALI
                     ALRPSWTIFGQLGSFGGWILAILDRLLYWTPFYCQELSLITYM"
     gene            75749..76054
                     /locus_tag="DIPKHMKP_00070"
     CDS             75749..76054
                     /locus_tag="DIPKHMKP_00070"
                     /inference="ab initio prediction:Prodigal:002006"
                     /codon_start=1
                     /transl_table=11
                     /product="hypothetical protein"
                     /protein_id="X:DIPKHMKP_00070"
                     /translation="MKLQSDRFEILNILYNEFRKDPVLEKQFYNKVWKLCFSTEIIMY
                     DLSVFKKVLHTFSDREKIYDLLDHRFFEENSITKDPRFWRDRIAFLLELYRRSAAFS"
     gene            76073..76378
                     /locus_tag="DIPKHMKP_00071"
     CDS             76073..76378
                     /locus_tag="DIPKHMKP_00071"
                     /inference="ab initio prediction:Prodigal:002006"
                     /codon_start=1
                     /transl_table=11
                     /product="hypothetical protein"
                     /protein_id="X:DIPKHMKP_00071"
                     /translation="MEKSNFSGLVAYYSPALEMTFQEFPLETKKSIRNLFWKTSNSDT
                     SSAMDLIEKNIQESNEFAPDMDIMIQVFQYSNIFEGPNLIFEFKRNIKVNGHNQPHK"
     gene            76745..76966
                     /locus_tag="DIPKHMKP_00072"
     CDS             76745..76966
                     /locus_tag="DIPKHMKP_00072"
                     /inference="ab initio prediction:Prodigal:002006"
                     /codon_start=1
                     /transl_table=11
                     /product="hypothetical protein"
                     /protein_id="X:DIPKHMKP_00072"
                     /translation="MVNGRLQEVLEQESLLILSIKDAKNEDTSIESFRVLLKYGADMD
                     LGVRRYDENGKEYLYYPTDVFARGISSRR"
     gene            complement(77161..77712)
                     /locus_tag="DIPKHMKP_00073"
     CDS             complement(77161..77712)
                     /locus_tag="DIPKHMKP_00073"
                     /inference="ab initio prediction:Prodigal:002006"
                     /codon_start=1
                     /transl_table=11
                     /product="hypothetical protein"
                     /protein_id="X:DIPKHMKP_00073"
                     /translation="MTKSIFKVVIKRAFITYFSKFIKKDLYLKIESTLSMANKIITIP
                     LENIDFSSPGKRLRYAIKNILAMNDEDFATSIGKSQNYISYICNDKRPLLDKLAADIE
                     TTHGISGLWLIKGQGSPEVNSSLNENSGTVKKMKKRDYLWNKISNDKAEDILISFYDD
                     IPNETRSLIYQMIVAVSKNSRYS"
     gene            complement(78628..79128)
                     /locus_tag="DIPKHMKP_00074"
     CDS             complement(78628..79128)
                     /locus_tag="DIPKHMKP_00074"
                     /inference="ab initio prediction:Prodigal:002006"
                     /codon_start=1
                     /transl_table=11
                     /product="hypothetical protein"
                     /protein_id="X:DIPKHMKP_00074"
                     /translation="MAIQALLTEMGIVMNIELTRDQYQALLKSLAITRFLYHSILDEE
                     EPAADRLDSYDTFEDMEQQILSYAKAVEVSHLVAYDKEEELHYLTREFEEKTDISDLI
                     TEYQDSIFWDELIQRLAARDFLRIYDESEIKGMAIEERIEKEAPFISKYEEIFTESGI
                     ENLEIK"
     gene            79726..81639
                     /locus_tag="DIPKHMKP_00075"
     CDS             79726..81639
                     /locus_tag="DIPKHMKP_00075"
                     /inference="ab initio prediction:Prodigal:002006"
                     /codon_start=1
                     /transl_table=11
                     /product="hypothetical protein"
                     /protein_id="X:DIPKHMKP_00075"
                     /translation="MVFFFRQNLNSFVSNFGFRFFPLFFVPSLILFLDIGLRWKILSH
                     METLQVYYYLLSFLYSILIYFLLLFSLSLLDSISNKKVYWVLLIFSSLSYSVCMIGSY
                     GYFIYTGIMPNFFVFSYIFQEPFNSWTLLSAGLTVWVWIFFFFLLILVLVSLRVASQN
                     FKPVRFAKSIYFSLVFGILILAAFFHNNTRFNDQIYVSDVNSISFINRNLYNLITGDR
                     LGSAGLQSRNRPNLKRGSIPFRKNVLIVLSESLRRKSMALYGYHKDTTPFLNHWTRNV
                     SKGSVIVFQKAFSNSSSTLISVPSLLSGVSPIQPISMTHSFPLFWEYGKAASLSTFYI
                     SSHSFRWNNFSGFFRNAGIDFLWNKEISGLRVFNDIGIDDRKTIAEFQNHVRSLKNKN
                     SRFAGVLHLNTNHFPYIVPEEFVHFPIGKDTQAPYDNSVRYLDFLLKEIFNFLNQENL
                     MENTLVIFTSDHGEALFEHDYIGHIESNHIETLAIPMFFFVPNSLKNHFGDRLKKNMN
                     KNVSNADLIPTVAELLGVSNQPDVKGYLSKLEGRSLFSDLTEDRRIFIANNNETSLYR
                     VGMSYIKGNLHYMLRLNSFPPDEEAYDIQIDPYEKENLWPVLNLEKRREIRKQLDECS
                     LCHDLYSASGIKL"
     gene            complement(83144..85132)
                     /gene="mdoB_1"
                     /locus_tag="DIPKHMKP_00076"
     CDS             complement(83144..85132)
                     /gene="mdoB_1"
                     /locus_tag="DIPKHMKP_00076"
                     /EC_number="2.7.8.20"
                     /inference="ab initio prediction:Prodigal:002006"
                     /inference="protein motif:HAMAP:MF_01070"
                     /codon_start=1
                     /transl_table=11
                     /product="Phosphoglycerol transferase I"
                     /protein_id="X:DIPKHMKP_00076"
                     /translation="MFQRLPSHFKLILGYVLYFALILLVYKISFLLVYSYRLQGVPFQ
                     ELAYAFLLGFRFDLVVIGMTLGLFAFLSVLPYFNQFKLYRFFWGYTPLLLGIWMIAHL
                     IADIIYFENANKHIGYEGFVFLGKDLGVILKSALEQNTITFLIGVIFLLIFLPLSTWL
                     FLKYNPYRYQKESWKSTTIQIVLVSIITVIAIRGGIQESPIRATNAIVSGNNFVNNIA
                     LNGVFTSIMDLKSQSIPKFLKLETQEAITIVRKETAYAGAEFISDKYPILRVQKETNP
                     GTPPNVVLIMLENWTGKFISPISNGLVEGKEITPYFNQLLKKGRFYNRFIASGGRTTN
                     GMMSILTGIPDRPGLTVVRTHQVLGNFSGIGNIFKRMGYDTYFVTGGDLSFDNKSTLM
                     PHWGFDTVLGEKEITKLGRFKLGAWGYDDADVLQLLHERISTSKKPILGLALTLTTHY
                     PYRTPSEKFRIFDPSTRDYDFLNVYNYADWAVHNFITQAEKSGYFKNTIFVFVADHTH
                     HRYLDYYEDRNVPFLIYAPGKVEPALDETIASQLDIIPTILGLVGKKAYFSAMGRNLL
                     APERTKTAYFAYGNLFGWIEKELFYLRFFDGKEDLSYNINPPREKNNFCSKDPFVCEE
                     MSKKAKAYLNLSYDLLNRNIVFPSDAELQKIMSPNTTP"
     gene            85732..86487
                     /locus_tag="DIPKHMKP_00077"
     CDS             85732..86487
                     /locus_tag="DIPKHMKP_00077"
                     /inference="ab initio prediction:Prodigal:002006"
                     /codon_start=1
                     /transl_table=11
                     /product="hypothetical protein"
                     /protein_id="X:DIPKHMKP_00077"
                     /translation="MDSPNQEMHESIELDSKWPEGQKKIFLAAIEIFAQKGFSAATTI
                     EISKKAGVAEGLIFKHFKSKKELLLRLVSPILEKFFAPLTLRRLQTMVFSQKFTSLEQ
                     FLTAVFEERIGFVRSNKNLMRIILQEAFVTLEVRSLLERVFRQRVVPLVQEHLKKFQD
                     AGMISKEISISSAFRLVAVNLAGFVLLTEIFYPPKPEDGWDQETELKRTIEFIARGLA
                     PKIQEVPAPVLKPKKKPTVRKTATKVKKKKKRS"
     gene            86518..87333
                     /locus_tag="DIPKHMKP_00078"
     CDS             86518..87333
                     /locus_tag="DIPKHMKP_00078"
                     /inference="ab initio prediction:Prodigal:002006"
                     /codon_start=1
                     /transl_table=11
                     /product="hypothetical protein"
                     /protein_id="X:DIPKHMKP_00078"
                     /translation="MNVFIDKIKYLFAVYRSLRLVFRILLPLIPFLILFLFLSMKGKK
                     KVEDVAVIGPIAEKAYGLGTVHSLDTFRFRVGVPTKITKVFVLEGDEVVPGQGLLQLE
                     GSTIVRSPIHGIVSEVGYHEGEVAFQNFLAIEVLGIGSKYLIVALDEQILLSIRKDQN
                     ALIRFEGKPNEVIQGRVRGTFSHAGQFFARIEVTHFPEGVLAGMTADVAIEIGKKENV
                     VLIPRKYEKKQKVIIFRNGKSVSVSFKPGLKSEQFVEVKDGDIQAGDKLSEVP"
     gene            87333..88571
                     /locus_tag="DIPKHMKP_00079"
     CDS             87333..88571
                     /locus_tag="DIPKHMKP_00079"
                     /inference="ab initio prediction:Prodigal:002006"
                     /codon_start=1
                     /transl_table=11
                     /product="hypothetical protein"
                     /protein_id="X:DIPKHMKP_00079"
                     /translation="MWFIAIRQMLVRGKQTLTTLSGIVLGTAAFIIISGVLLGFRGYL
                     VDQLINSDCHIRISSRQEIIQPNAMDDLFPGENVFWISPPSGKRGSNHLNNASLWYER
                     LEQDKEVEAYSPQVSGRIFLFSGSNQEAGKIIGIIPSRQTLITPLADYIIEGSVESLS
                     AGNRIVLGDGLAKLLGLGLNKTIWLTSGLQEKTPFRISGIFRSGNKALDDGIAYGLLS
                     EVQLLTAQSGMITDIAVRLKDVNRSLQKAGEWKSISDDKILSWEEANSNFFAIFKLQD
                     AIRYSMTAAILTVAGFGIYNILNVIINQKKREIAILRSIGYRPNEVLTIFLLQGLILG
                     ISGGLIGLLLGFLVCLRIESLPFTNPLFSAGAGNMVISFAPAIYMQAFIQSMAATLIA
                     SWIPARSAGKLSPIEIIRGE"
     gene            88573..89286
                     /gene="lolD_1"
                     /locus_tag="DIPKHMKP_00080"
     CDS             88573..89286
                     /gene="lolD_1"
                     /locus_tag="DIPKHMKP_00080"
                     /EC_number="3.6.3.-"
                     /inference="ab initio prediction:Prodigal:002006"
                     /inference="similar to AA sequence:UniProtKB:O66646"
                     /codon_start=1
                     /transl_table=11
                     /product="Lipoprotein-releasing system ATP-binding protein
                     LolD"
                     /protein_id="X:DIPKHMKP_00080"
                     /db_xref="COG:COG1136"
                     /translation="MQFVNSGISVTDLRKTFGNSEIIKGVTLDIEDGDYVSLTGKSGS
                     GKSTLLYMISSLDPPSSGTIKIDKKDIYRMNEEEIHEFRNKRMGFIFQFHYLLPEFTA
                     IENVLMPARKAGLLKEYQSYAEHLLEEFDLKDRMNYRINRLSGGQAQRVAIARALVMN
                     PKYIFADEPTGALDSTNTKVVMNILEKVNRETKTTILVVTHDPDFASKTKRQIHLVDG
                     RVVSLKEFEAIKKSAKTAR"
     gene            89350..90567
                     /gene="rlmL_1"
                     /locus_tag="DIPKHMKP_00081"
     CDS             89350..90567
                     /gene="rlmL_1"
                     /locus_tag="DIPKHMKP_00081"
                     /EC_number="2.1.1.264"
                     /inference="ab initio prediction:Prodigal:002006"
                     /inference="protein motif:HAMAP:MF_01858"
                     /codon_start=1
                     /transl_table=11
                     /product="Ribosomal RNA large subunit methyltransferase
                     K/L"
                     /protein_id="X:DIPKHMKP_00081"
                     /translation="MSWNFPKFKASLHRRWEYLLPTGSVNETERIARKVVSESYLPKT
                     QIPFLKIQHGKILLENANFRQALELLVRISWVRDFRLNLGMFPFKKSFTFEGFENALR
                     KSNILPEEWGLRFRSQVKGQNQWNSGNLQTLWESSIPLSSRIKTTELSALLVENEIIL
                     NLSLSGEPLNQRGNFIPLSKSAPIREDLARFIIQKMHHILPDPDGIFVPFAGTGTFVR
                     EAVDSILGIGFTHYTRNYLFQDMEEFPNTTWDFLKKKTLKNSLENQIRVWWNELEDEI
                     FEYSKNRIKLYQDFLNNLGFSGSFRFIQDKGDFFHFSAEDIWNASGRCERVWMLLNPP
                     YGLRLERGSSIGFYKKLGERLKHWWGLPCELSGLILCPDEDCWSVLIRNMGVKTDTIH
                     VTHGGLDLRVVYF"
     gene            90997..91410
                     /locus_tag="DIPKHMKP_00082"
     CDS             90997..91410
                     /locus_tag="DIPKHMKP_00082"
                     /inference="ab initio prediction:Prodigal:002006"
                     /codon_start=1
                     /transl_table=11
                     /product="hypothetical protein"
                     /protein_id="X:DIPKHMKP_00082"
                     /translation="MEIEKRKIKFKINKDRIFECEMTLTELDDTDLVDIKFVIDNQNF
                     HFMNHDYFSTLVEVRRKLETMNIQIYCNGAARNIYPSNMQRSMGTGRTAYQLYLGEQA
                     KSKDIVDIFDCDNHLEFVTVDEQEKFYRDWISSLA"
     gene            complement(91850..92986)
                     /locus_tag="DIPKHMKP_00083"
     CDS             complement(91850..92986)
                     /locus_tag="DIPKHMKP_00083"
                     /inference="ab initio prediction:Prodigal:002006"
                     /codon_start=1
                     /transl_table=11
                     /product="hypothetical protein"
                     /protein_id="X:DIPKHMKP_00083"
                     /translation="MLSLKKAKEALSQVTKSLPSDTIIKRGIELFNFGEVHDLLETKQ
                     NHYYMKVSGTSAVYELEIQISSPKKTKVICNCPYDMDVYCKHAVAAILQIVFSGFINR
                     KDKTKQPELSKILPSVSQKDLVKFLLEKAGSDPRFYKELTIFFSQSDSKSRASYLEEV
                     TKMYHSFLDEFDFIDYQTSFEFQKEMNRFLDQAKRLYPIKPKEALYLASACAEIALEA
                     SMNMDDTNHYTMDDLVKDVLEMIRKSVRKHPTLCDEIFEICLHLYQNKATQDFGRSDD
                     YYDIIICLDLNSKQLKRLQKVLEQELNYAKDNPYRMERIIIEIYKLFKKFGQSKKGID
                     YFKKEAIYANSRNQYKRLIQIMKQIASSSKGKNSVSSLVKRLFP"
     gene            complement(93344..94198)
                     /gene="comC"
                     /locus_tag="DIPKHMKP_00084"
     CDS             complement(93344..94198)
                     /gene="comC"
                     /locus_tag="DIPKHMKP_00084"
                     /inference="ab initio prediction:Prodigal:002006"
                     /inference="similar to AA sequence:UniProtKB:P15378"
                     /codon_start=1
                     /transl_table=11
                     /product="Type 4 prepilin-like proteins leader
                     peptide-processing enzyme"
                     /protein_id="X:DIPKHMKP_00084"
                     /translation="MLISPDSFLFWIILLGFGSLGAASLGSFYVTLGFRILETYYGKQ
                     RKSLTFFQKWKRIFTFPSSCDHCGKKIRYPELLPIIGFFISKGTCKYCNKKIYILFPL
                     VEFLFVCIFVFCFTITKNLSFSFTFLFLCGHLLISCLTDAFHFSLDYENLPWILCFGV
                     ISIFLLDGKLPSLNDLFVLGGFFFTFLVLFFFFPGGIGFGDVLFAPIYAFIAGHPWWM
                     FFLNVSYIPAVLFTIILRERGKSIRKTPIPMGLYFGIGLFFTFLSRIFFESDLAPFTL
                     FSEYSNSD"
     gene            complement(94182..95282)
                     /gene="aspC"
                     /locus_tag="DIPKHMKP_00085"
     CDS             complement(94182..95282)
                     /gene="aspC"
                     /locus_tag="DIPKHMKP_00085"
                     /EC_number="2.6.1.1"
                     /inference="ab initio prediction:Prodigal:002006"
                     /inference="similar to AA sequence:UniProtKB:Q9X0Y2"
                     /codon_start=1
                     /transl_table=11
                     /product="Aspartate aminotransferase"
                     /protein_id="X:DIPKHMKP_00085"
                     /db_xref="COG:COG0436"
                     /translation="MLEYVLANRIQGLDTSAIRKAFELAGTLKNPINLSIGQPHFPCP
                     SNIIEAGSKALKEGKTAYTLTGGIPELKSALSEKYKNENEISYAKPERILVTSGISSA
                     FLLLFNALLNEGDECLVITPHFLMYPAYIKIYGGKMNSIHESFEPEELKEFANKKLKI
                     IIYSSPSNPTGKILSKKQLEALAELAEKTGAYLISDEIYEKFDYDKKFISVGSFYEKA
                     ITLSGFSKTYSMTGLRLASILAPESIIKTLTTLQQYTLVCAPSITQWMGIEALKTDMS
                     PYIADYKEKRDFVFESLKDHYEITKSEGAFYFFIKIKEKDEDFILKAVKEKELILVPG
                     YIFTSSKNYIRISFASEWENLKRGISALVDLA"
     gene            96459..99491
                     /locus_tag="DIPKHMKP_00086"
     CDS             96459..99491
                     /locus_tag="DIPKHMKP_00086"
                     /inference="ab initio prediction:Prodigal:002006"
                     /codon_start=1
                     /transl_table=11
                     /product="hypothetical protein"
                     /protein_id="X:DIPKHMKP_00086"
                     /translation="METVKIAGLNIPVSKSGIKVTNLGSDLVETDSTVRNLSNILYPL
                     LEGKPILLVGDAGVGKNALIYYINHKRKHTTARFSFNEDTLPEDLIGSYRILMDGRGF
                     VWSDGPLTSAIRSGHSFVADEMNLCPPHIIKRFSTVYESAYLELIEGDGSKIYCKEGF
                     NFIGTQNPSEGFEGRKPLPFDITRFFSVIFIDPHTPDEILFILKKLYPALSESLLRSC
                     IRISLETESRVVTGKLGKGDLEKYHFNIRNLKKLCNRLIGLKADTSELQFREFWNFYV
                     EPFRKKEDRDFQIELLLGESGLKMIPELPEPSFQVHKGFFYCNDKMIPVADENKAKKL
                     LSEVPLPLKLREFSEKIFAAIQFQENVLIEYSEEQDPQILLPLFTEISGLPLETVSLC
                     KGIHTSDIIGALKPIDGSKVDWVDGPLTRGIREGGNILITNLEAAGAELVEKLNMLTD
                     DARSLTLPPESGNSEPIQLTESSRIFALKLFRKSKSNPTISRAFRNRFTSVLFPDLED
                     EKTLTEILSFYLPGNSLILKMVNFHTKIRDLAKKRTIGSANLLPYLFGLSNLLFWKDH
                     ILRYAEEKGGEAGLKETAVRGGKIAYTNQIADPKERMELEKILDFQISGIEVESDFFK
                     VLEDKKKKTLTTVSDIEKKRWWDPELHKREALTGKAKLLNSGNPLKRGIEIDTPETGG
                     QIKEGADAWYGQDTRGNKGQGEPAGGGGAWGYRTEELYKQFLAKRKILWEYTIQVSLK
                     EFKEVFGQSLEEIELNLDRLFDPEIDITRMYRNEGNRIDTRKYISFLSGRGDSKVFDR
                     TIIDKNEEKLKGVEVAFLVSKSRRIFNFEYAVAVISAMLSSAYILKEHEVDFSIHAYS
                     DRNNKKDRIDLIPIKRLDEVYDETKEEEMFNYLRTDWQGDSVEEYQLLEKVESYFSPE
                     AQTKIVVMISDFRGQRGKAEVSDEINSRDNRKLHAEILKNQNRNYVFLGVGLGRRYIA
                     EHLFQDSVQITSDNFYNMPNLIGTELGRLILTHHSMRN"
     gene            complement(99566..99853)
                     /locus_tag="DIPKHMKP_00087"
     CDS             complement(99566..99853)
                     /locus_tag="DIPKHMKP_00087"
                     /inference="ab initio prediction:Prodigal:002006"
                     /codon_start=1
                     /transl_table=11
                     /product="hypothetical protein"
                     /protein_id="X:DIPKHMKP_00087"
                     /translation="MEKIVSLRPKKVYVDLGYKEKDHHPEDVQVYLSNKSRKKMTRWK
                     KMWMNRKSTIVISHLKQDHKRIGEFKTSDLSTCQSIFVKVNKSSSQLLKSV"
     gene            100512..101801
                     /locus_tag="DIPKHMKP_00088"
     CDS             100512..101801
                     /locus_tag="DIPKHMKP_00088"
                     /inference="ab initio prediction:Prodigal:002006"
                     /codon_start=1
                     /transl_table=11
                     /product="hypothetical protein"
                     /protein_id="X:DIPKHMKP_00088"
                     /translation="MNHQLTFKDDKSDKFWNIEVSGNSFTVTYGKTGTSGTSQTKTFE
                     TEEICIKEAQKLLSEKLKKGYIEQGTQTDIKKPAPSDFLKEWKKLVNSKNLTEHFSYL
                     ADSPSADQTLRLFIDKIDKQEMEIDEENFELNLYFKDYDLILKCGPPISQLPTEYLNW
                     PASFQEKLAKHEYIKIDEYDLYLGDHGGFLPNYLTNAGKNWPAHASDVYSPLTESNNW
                     WIYSPEEKNSLGEKQLYFFDHSLGVPETSGDINIGALFLNRLKNIFEEEDINRQNEPL
                     ITRIVTDVIAETYQQLDHFLTSSKYTEAKSFAITKITELKNDFRTRHEADKINGVSLE
                     KNFPERFVADLLALAANTKDMECFQMAFGLLEGDLKNPRIHFNAACYHALTNNKESLL
                     KSVRLARALGQPSSSFRMERDFKEFRRDPDFEKAISS"
     gene            complement(102251..104686)
                     /locus_tag="DIPKHMKP_00089"
     CDS             complement(102251..104686)
                     /locus_tag="DIPKHMKP_00089"
                     /inference="ab initio prediction:Prodigal:002006"
                     /codon_start=1
                     /transl_table=11
                     /product="hypothetical protein"
                     /protein_id="X:DIPKHMKP_00089"
                     /translation="MSSFISLLYKNKFLNESLCFLLSIFLILFSSEVFGKSISKADRK
                     ILSAAISGNQRLAQKALEQGASIHAKDPRQFFLGETPLHKVVFNNDVSFVRFLLSKGA
                     DPNLSDDRGETPLITAVYGLSLESVLALLDAKADPYLETKSGISPAVLAADLCSLPIL
                     KLLKNVGVDFNRPTKKGFLPIYTAVARCNREFIEFLVNSGSTIEAPTASGVTPLMHAI
                     RCKNLDAIRFFMEKNVSVSSVDKHGRDALYHLLGFQQELGTITSDTYSRHLTSKDIKA
                     ITIYLIEQGTPLDREYKDGRTALFLLLGDLNDDNNSNDFSEFFFQYGKTNQIDLNRSN
                     RFGLTPFQYYELQKFKKQEDWNQIDRFLLNLNDKNPSTAFHAIFLINYENDNSTTIRT
                     ILESFLNQPTLPALEWLESNLWLTVFDFESDPKLMKSLANRYPIPPVSYWQFDIYDRG
                     GIPKDPEELKLWLRSIQKGKKIELIGSSLRTIDSHVKINFALNECRSDLLEKLSSQPS
                     LWQLTGPKGFSKHFYNVHCEDVKEEQKLYQLLHSIGANPGINDWIDYSPLCSEIPDES
                     KSKDPKTRERSLRRISILLKMGASPNCYVYPHRWSDSATALDATRKYGLKHLEELLLS
                     FGAKDERKAPLQKAILAKNKNEIQKLLNQGAVIDVEELKLAKGDSKILSYLLEEYNSL
                     RKSPLLREIKIERYLNKPVKVTYDLSFLEILLKKGFSLKVRSLDEDHIVENSGMDGYT
                     YRTSCAVAKIMNSDSKNLISLLRSQNFSDYSCRGFYFTWFFEEKMREKIKKLKLDSVF
                     PELHEESYLYEHE"
     gene            105256..105738
                     /gene="smpB"
                     /locus_tag="DIPKHMKP_00090"
     CDS             105256..105738
                     /gene="smpB"
                     /locus_tag="DIPKHMKP_00090"
                     /inference="ab initio prediction:Prodigal:002006"
                     /inference="similar to AA sequence:UniProtKB:A0QU63"
                     /codon_start=1
                     /transl_table=11
                     /product="SsrA-binding protein"
                     /protein_id="X:DIPKHMKP_00090"
                     /db_xref="COG:COG0691"
                     /translation="MVKKKEESGHSPLVNKKAKFNFELISFIEAGIVLSGSEVKSLRD
                     KKGNLTDAFAKIKNGEVFLENFSIAPYKNGGYANHPEIRPRKLLLHKKEIEKLERQVK
                     EKGLVLVATKVYFKNNLRVKVEIAVGKPKKLHDKRDDLQKKDAQQEIARALKSSNRYQ
                     "
     gene            105763..107232
                     /gene="der"
                     /locus_tag="DIPKHMKP_00091"
     CDS             105763..107232
                     /gene="der"
                     /locus_tag="DIPKHMKP_00091"
                     /inference="ab initio prediction:Prodigal:002006"
                     /inference="similar to AA sequence:UniProtKB:P50743"
                     /codon_start=1
                     /transl_table=11
                     /product="GTPase Der"
                     /protein_id="X:DIPKHMKP_00091"
                     /db_xref="COG:COG1160"
                     /translation="MAKAVKKEIAKSEEVVSIKAPRKEPGKKIPVVSIVGRQNVGKST
                     LFNSLLKKKLAITEDYPGVTRDVLSARIYQEEKDLDFYLCDTPGLDIENPDSLSQTIL
                     EAAYRQLRESDVIVFLLDKNLITTADHGLLNYLRREDKVANKPIIYCVNKADKELDEF
                     DLEEFYRMGLSEVLPISAIGRKNLGLLLEKIQFFLKDKPGKVWIEKISASKKKEAQPL
                     PLAEEDYEFRLAIVGKPNSGKSSLLNAICGYERAVVSDVAGTTRDSIDTLLEFGDRRL
                     LLTDTAGIRKQSKTAEALEFYSYQRTIKAIESSDLVIHLLDAKKGFGDFDKKITSLLQ
                     EKGKPFLLAVNKWDSIEDKTDKTFKEYKEKLYSRFPLLNEVPIITISATERLRVQKLI
                     DLSFDLASRSHRKVSTSELNKNLKNWMGLAGRSFSAHQPPKMLYCTQVSTSPFHLILF
                     VNHVEYFKSNLVSFLKKKLTETYDLQGIPIRLEFRSDRK"
     gene            107229..107879
                     /gene="plsY"
                     /locus_tag="DIPKHMKP_00092"
     CDS             107229..107879
                     /gene="plsY"
                     /locus_tag="DIPKHMKP_00092"
                     /EC_number="2.3.1.275"
                     /inference="ab initio prediction:Prodigal:002006"
                     /inference="similar to AA sequence:UniProtKB:O66905"
                     /codon_start=1
                     /transl_table=11
                     /product="Glycerol-3-phosphate acyltransferase"
                     /protein_id="X:DIPKHMKP_00092"
                     /db_xref="COG:COG0344"
                     /translation="MNFPIFALFSFVSGSIPFGYWIALRFAGVDIRKLGSKNIGATNV
                     GRLIGWKFGFVVLALDITKGMLPVYLSSVYVPEGGIPFQLLCGVCAVLGHMFSPFLGF
                     RGGKGVATTFGVFLVLTPIACLGAVLVFWMVYKFFKFVSLGSIFASITLPLVYAFSTI
                     LLLHEEVSYWVLGTMVFISFGIILTHRENIIRILNRSELFAVKGEEQDGDSERNRR"
     gene            107854..108654
                     /locus_tag="DIPKHMKP_00093"
     CDS             107854..108654
                     /locus_tag="DIPKHMKP_00093"
                     /inference="ab initio prediction:Prodigal:002006"
                     /codon_start=1
                     /transl_table=11
                     /product="hypothetical protein"
                     /protein_id="X:DIPKHMKP_00093"
                     /translation="MIQREIDDNKTREEKIGFLEQYLEYHPVFEIADLYKWLYYGEFG
                     EVEKQEFYSDRTEVVPELQSILDDLKLEEGKPYPDRIWEPLGFSQRYLLVYLRPYAQR
                     DYPLKRLVNLIQRSSAFQGYRMRFKLDWIILKDLITERMPVFTKQEFNDFEDRIGFQQ
                     LPDVELSSSYKNAYPASFRVVSAKLFYEYFPEFVKEPKGFSLLTDSKESDESDSKQKQ
                     TFVTESEEPIIQKKHAREGRHSRFDRMEIGEEEMGEVVIPENFNFDGL"
     gene            108743..108955
                     /locus_tag="DIPKHMKP_00094"
     CDS             108743..108955
                     /locus_tag="DIPKHMKP_00094"
                     /inference="ab initio prediction:Prodigal:002006"
                     /codon_start=1
                     /transl_table=11
                     /product="hypothetical protein"
                     /protein_id="X:DIPKHMKP_00094"
                     /translation="MLKEINFALQSSTGARQFSKSEFTIRNMPDRLHPLSELENVNSG
                     ARNIAKVGVNTDDQAVRRGYLIDLNA"
     gene            complement(110503..112332)
                     /locus_tag="DIPKHMKP_00095"
     CDS             complement(110503..112332)
                     /locus_tag="DIPKHMKP_00095"
                     /inference="ab initio prediction:Prodigal:002006"
                     /codon_start=1
                     /transl_table=11
                     /product="hypothetical protein"
                     /protein_id="X:DIPKHMKP_00095"
                     /translation="MSHNISEKTREIFGKKPYLSLYFQRPVDPSRNFNLKPAKNPEEW
                     FLELNGRALSSTIAPRTQAQRILQTQKISSTDLVVVIGLGNPHLIFEVHKSLEPGQVL
                     LLVDEYPELIFPLWDGILEPVMDVPGRHLFLGHSALNLLWNYLESLPVERVSGIRVFR
                     NTASTALNETYYSDLEIKIRKILSSKMSDLLTKFEFERIWVRNTFVNTANFPDSKNPR
                     TRIESLKGKFLDTPAMLVSAGPSLRSQCEWISKVRDKVFLFSCDTSFKALLKFGIVPD
                     GVITLDAQTHSFFHFMGAESSNVPLFADLVSSPSILRSQKFTKIVHSLTAKYVVDASG
                     EFKREVTAGSKTAEKLLGPIGDIQSGGSVATTAFDLLRNLGCKPIFLVGQDLAYSGRE
                     IHSTGTHHNEKWLTLIGRTQSLEKINEVIIRKRDTRLVRSAEGGLVLTDYVLDLYRHW
                     FEESFRSLDFSVYNVNSRGAQIANCKNVSLEEADRILSSFPSHNFFWKEWIPWNDYNF
                     SEISLKAAEDFRSNLLIKIQNILEEFSDPSIRDVSYNSVLSKFKIAIDNWEDLNFLIR
                     KTEIYILRHKDTLDETRKKNLFLGAVLKEFSGLKRKLLSGTRS"
     gene            112423..115197
                     /gene="smc"
                     /locus_tag="DIPKHMKP_00096"
     CDS             112423..115197
                     /gene="smc"
                     /locus_tag="DIPKHMKP_00096"
                     /inference="ab initio prediction:Prodigal:002006"
                     /inference="protein motif:HAMAP:MF_01894"
                     /codon_start=1
                     /transl_table=11
                     /product="Chromosome partition protein Smc"
                     /protein_id="X:DIPKHMKP_00096"
                     /translation="MYLKSLNIVGFKTFADETEILLDPGFTAVVGPNGSGKSNIVDAV
                     KWVFGEKSAKGLRGDKMDDVIFHGSEARKPAGYAEVSVIFDNSSKLIKMDYPTVKMTR
                     RLYMDGNNEYCINDSRVQRKDVEKLLMDTGIGKSSYSIMEQGKVDRILHSKPEERRLI
                     FEEAAGISRFKVERQEALKRLEDTKQNLLRIQDIMGSMKKEMEIKEKQAEKAEAYFKL
                     KSELVETDKIIRYLKFSTLTKKLKASEEELQGIKDKNQILLDTIGEETGRIEILEKDK
                     SEIEKRVSEIDKKLYDHLSQTKIQKEKIEKNKQIILEYEERISEMTEILNGEESSLSL
                     LVIDLERIQKECFELEGEIELLQEEIQKLKDSKSGLEKQIEDENLSVLEKESRIATND
                     KSHNELREKLKEVIFELISQLESRKKEAIDTENRRKELKEFLLSKISEYSIQIEELRR
                     NLEFSEKSKIAIVLETLQLGEVQSKLEEFVHLEDMIRNILFDRDGFLSRKETLDQQIE
                     DLILENENLTRSIKDSGLKIESLRENLEANKEQTVFLEKKVLELSSEKNSRLEICKSI
                     QLRKEEIEKRIQNAKDSIQNVISKKQEFEKEVSELEQQIESSYNEFLDMSRALESEKE
                     SLRNILKEIQNLKHDIQKNQDDFKNLIPVLTEKERTVSGLKVQIDSFTEELYNDYSIS
                     EQELVSEFQNRNLERTKEEVKLKKLKSDIQMLGSINPLSIEEYRSVKEIYEHHRVQKE
                     DIEKSKADVEEVLGRINEESEKLFRETFEKIRENFQETFSTLFNGGRAILELTENEDS
                     LNAGIEIMAEPPGKHVQNLRLLSGGEKSMTAIALLFAIYMVKPSPFCFLDEIDAALDE
                     ANKLRFCQILDKFKDKSQFIVITHAQSTINRANSLFGVTNEEPGISRILSLKLDEASS
                     IAEKVTEAAV"
     gene            complement(115320..115850)
                     /locus_tag="DIPKHMKP_00097"
     CDS             complement(115320..115850)
                     /locus_tag="DIPKHMKP_00097"
                     /inference="ab initio prediction:Prodigal:002006"
                     /codon_start=1
                     /transl_table=11
                     /product="hypothetical protein"
                     /protein_id="X:DIPKHMKP_00097"
                     /translation="MDILLLDDGQKIESALVENAVGTDSLLVPDVYWNRLNAQERKFL
                     RGKLPFLLRKYSKQIASMKRLHYKAGKIKYNRGVGKMKKFSIRVHTGVWSTLGVLAAA
                     HGVSRCYLFNYMLWLEELGEEENFFVKTWNRGVPSFHWTYKMTWKIDRRQNLISRELK
                     LEPNPMTNRYPYYLTS"
     gene            complement(116413..116700)
                     /locus_tag="DIPKHMKP_00098"
     CDS             complement(116413..116700)
                     /locus_tag="DIPKHMKP_00098"
                     /inference="ab initio prediction:Prodigal:002006"
                     /codon_start=1
                     /transl_table=11
                     /product="hypothetical protein"
                     /protein_id="X:DIPKHMKP_00098"
                     /translation="MLKHFFLLILSFLILAGSLSAQSASCNEVCGFYSGCVDQNAPRK
                     LSAEEKNKVKTGCLNSCKKHSAAVAACFENHKSQCKPFNECIVSTYNTNKK"
     gene            complement(116720..116793)
                     /locus_tag="DIPKHMKP_00099"
     tRNA            complement(116720..116793)
                     /locus_tag="DIPKHMKP_00099"
                     /product="tRNA-Met"
                     /inference="COORDINATES:profile:Aragorn:001002"
                     /note="tRNA-Met(cat)"
     gene            complement(116854..118149)
                     /locus_tag="DIPKHMKP_00100"
     CDS             complement(116854..118149)
                     /locus_tag="DIPKHMKP_00100"
                     /inference="ab initio prediction:Prodigal:002006"
                     /codon_start=1
                     /transl_table=11
                     /product="hypothetical protein"
                     /protein_id="X:DIPKHMKP_00100"
                     /translation="MRQIHLLTETELKQRLDRETLESLFENSSPSALKEFSIQLKIWA
                     QEKNAKYWIEFPDSIFDKVQFQKFEKTFFRSISRLGEITSKFPSKIFPAYVWGESFHF
                     PFVSNEQSTVISKIAKIEEVIEQVCKRKNQKIKSTSVFKLEFQILSEDILTLEKILEF
                     PIPENFTEKIYERQEGFFLVTPKLNGVQSLFAIYLFSNISEKIKFNFSKLLIDLSESK
                     EIIPTLFSRSGAIISTIDFENSPNFIKDKNGNFYYLEISVPPWLSPSFLFLVLDSTLL
                     DVWENLDLDLQIPTSFPSFQRNESWRELTEHRFASRISRHIGEEESFFHSILQSEYDT
                     ARNILLSILENKKKKLEELEIPELLNRLKSIQELLTISLDENVQKDWKSIQIEISNSL
                     LEKWKEKKELENQKIVETFSVSAWKILFEIWKSQAGRKP"
     gene            118475..119896
                     /gene="glnA"
                     /locus_tag="DIPKHMKP_00101"
     CDS             118475..119896
                     /gene="glnA"
                     /locus_tag="DIPKHMKP_00101"
                     /EC_number="6.3.1.2"
                     /inference="ab initio prediction:Prodigal:002006"
                     /inference="similar to AA sequence:UniProtKB:P94845"
                     /codon_start=1
                     /transl_table=11
                     /product="Glutamine synthetase"
                     /protein_id="X:DIPKHMKP_00101"
                     /db_xref="COG:COG0174"
                     /translation="MSRTPSEVIAYAKANNVLFYDFRFTDIKGAWHHVSYHAGSINED
                     SFKGLPFDGSSIPAWQPIDRSDMQLIPDTSAIFLDPFTADSTLVVFCDVFDIYKGTLY
                     EKCPRSIAKKALKYLESSGLADTAYFGPENEFFIFDNIKVRDAINVQYYEIDSSEGIW
                     NSHTDFPGSTNTGHRPGTKGGYFPVAPVDSQVDLRADIVKTLHQIGMETFVVHHEVAQ
                     GQGEIGVKFGTLIEAADNVQKLKYVVKMVAHKYGKTATFMPKPLYGDNGNGMHCHQSI
                     WKNGVNLFAGKGYQNLSDTAMHYIGGVLSHAKSCAAFTNASTNSYKRLLPGFEAPSIL
                     AYSAQNRSASCRIPFVNGDKARRVEFRFPDSSANPYLAFAAMLMAGIDGVQKKIDPGP
                     PREEDLFELSLDEIREKGIQQMPHTLRESVEHMLLDKEFLKKGDVFTEEFIQTYKAYK
                     FETEIWPWEGRPHPFEFLTTYSC"
     gene            complement(120180..120896)
                     /locus_tag="DIPKHMKP_00102"
     CDS             complement(120180..120896)
                     /locus_tag="DIPKHMKP_00102"
                     /inference="ab initio prediction:Prodigal:002006"
                     /codon_start=1
                     /transl_table=11
                     /product="hypothetical protein"
                     /protein_id="X:DIPKHMKP_00102"
                     /translation="MRTGMIKLIYCILGILLSIPISPEIDLDYNYEYEKNGPYTKFSD
                     WVPYKLHKWEPKFLEDYYQLYGLKLHYGENELRRDIYFLKIGLKKRFRHPKNALCPVK
                     DEDEYYKYRNLLFMHINLQIMRSYMRIASQFDKRHLYFYNLDFAYDLNRSFEVADGFY
                     KEAIPYWKEAQKYADRSSEIDSDLDLGTMETERYEIITGKLDFGTIIENHLSRLEKKR
                     KTLQEYLAKHPDANKPLLEQ"
     gene            121969..123378
                     /gene="dsbD_1"
                     /locus_tag="DIPKHMKP_00103"
     CDS             121969..123378
                     /gene="dsbD_1"
                     /locus_tag="DIPKHMKP_00103"
                     /EC_number="1.8.1.8"
                     /inference="ab initio prediction:Prodigal:002006"
                     /inference="similar to AA sequence:UniProtKB:P58162"
                     /codon_start=1
                     /transl_table=11
                     /product="Thiol:disulfide interchange protein DsbD"
                     /protein_id="X:DIPKHMKP_00103"
                     /db_xref="COG:COG4232"
                     /translation="MKHSSRNQISFLVFLFVLSKILIYKNFIIRFSILSISLFGCVLP
                     ISAEAVSESLRKVVVEGISGDGPTTGLILVMGGILASLLPCVYPLYPITVGIIRARGE
                     GSPKILHPAIYYLGLVVTYSCFGLIAGFSGGAFNVILRYPIVNLGLSIFIFLLALGSL
                     DLIHLPFFRSKEVKTGQGCGGTFLLGMGAGLLSSPCVGPVVVAILLQITAGAGVISIG
                     SVFLASFKMFLFGVGLGFPFLMIGVFGLSLPKSGKWMRWIQWILGIFVLYFSYTYFQK
                     SLSGWGVPDSSIPLAAFGILFLLFCLYFFLPDEWNRYVKMKKTLLLGGIILSAVGLVV
                     LLMYNLERTNSISVVEMETKGNLSWHRIPSKAYAEGTETGKKVFIDFYADWCTNCKTF
                     EELTQSDSALNDALQGAVLLKIKDQDPIFEAYAKDPRFEELKIGLPFFVILDADGNLL
                     YKNTDYQDTSTMIQILKQL"
     gene            124541..126778
                     /gene="purL"
                     /locus_tag="DIPKHMKP_00104"
     CDS             124541..126778
                     /gene="purL"
                     /locus_tag="DIPKHMKP_00104"
                     /EC_number="6.3.5.3"
                     /inference="ab initio prediction:Prodigal:002006"
                     /inference="similar to AA sequence:UniProtKB:P12042"
                     /codon_start=1
                     /transl_table=11
                     /product="Phosphoribosylformylglycinamidine synthase
                     subunit PurL"
                     /protein_id="X:DIPKHMKP_00104"
                     /db_xref="COG:COG0046"
                     /translation="MEKDVVSLEDALEHGLTKEEFQKIQEILGRIPNSTELGIFSAMW
                     SEHCSYKNSILKLKTLPTTSDKLLAKAGEENAGAMDIGDGLAVVFKIESHNHPTAVEP
                     YQGAATGVGGIMRDIFTMGARPIVSLNSLRFGNPDEPKNKYLLSRAVKGIGDYGNSLG
                     IAVSGGELFIDECFSKNPLVNAMTVGIVRHDQMASATTGGQVGNSVYIVGATTGRDGI
                     HGASFASKDLSKESESKRSAVQVGDPFMEKLLMEASLEAIQKGLLVGIQDMGAAGISC
                     ATSEMSAKGKTGMKIDLDLVPFRETGMNAYEAMLSESQERMLVVPKKGKESELVSIFE
                     KWNLNAVKIGEVTADGMIEIYMGGKLKAKIPAESLVLGGGAPRYERETKRPSYLDAVK
                     TWKPDEIPDVTKGTNSKEILLKILSSWNVCSRKPITEQYDSEVGLVKLIGPGLDGGLS
                     AIPGTNKALATATDCNSRYTYLDPYKGTEFAVCEAARNVYVTGATPYGVTNNLNFANP
                     YIPENYYIFSECIRGMGDACRFLGLPVTGGNVSFYNESPEGPIFPTPTIGMVGILENK
                     EKLIFNFPKEIGVELAVLGNFRPSLGGSEYLKKIHGQINGSIPELDIKEELELCKLIL
                     SLNESRILKSAKDLSLGGIAVALSKTVLFSGLGIESDLTSLRRNRLDLTLFGESSTAV
                     LVGFDSLSKEDIRKQTEAYGLKFYPIGKTNSSGILEIKDAEIKISFQELSGPYEKGLE
                     AVFAL"
     gene            126794..127447
                     /locus_tag="DIPKHMKP_00105"
     CDS             126794..127447
                     /locus_tag="DIPKHMKP_00105"
                     /inference="ab initio prediction:Prodigal:002006"
                     /codon_start=1
                     /transl_table=11
                     /product="hypothetical protein"
                     /protein_id="X:DIPKHMKP_00105"
                     /translation="MNFLSLKKIFKLYFFLWVSFFGIDCKKNAVEILEEAKRKSESIQ
                     ILDLGMQKLTSIPEGVCSFPNLTQLDLRLNSLNSLPGWIGACKNLEQINLFGNDLNTV
                     PSSFSKLKNLKVLLLGNNDFTFLPSELLFLPLIKTLYLDQNKLTLTETDVEILASLSS
                     LEELDLNLNSGIKVLPSNYNKLKNLTHLKRLNIKKTSLKGEDADKLQAVLPNTRIDY"
     gene            127455..130199
                     /gene="ileS"
                     /locus_tag="DIPKHMKP_00106"
     CDS             127455..130199
                     /gene="ileS"
                     /locus_tag="DIPKHMKP_00106"
                     /EC_number="6.1.1.5"
                     /inference="ab initio prediction:Prodigal:002006"
                     /inference="similar to AA sequence:UniProtKB:Q72AR5"
                     /codon_start=1
                     /transl_table=11
                     /product="Isoleucine--tRNA ligase"
                     /protein_id="X:DIPKHMKP_00106"
                     /db_xref="COG:COG0060"
                     /translation="MSETQKENPYSSTVLLPKTDFPMKADLAKREPAQIQSWKSGQIF
                     RKMKEQRNGKKEFVLHDGPPYANGNFHLGHSLNKIVKDIIIKSKSLAGFYADMIPGWD
                     CHGLPIEVQVLKNLGKKARETGPEELRRLCRNYAEEFVGKQGEDLSRFLCFWEEDRIY
                     KTMSPGFEAKIVEVFGELFQKGYVYRGKKPVYWSIDLATAHAEAEIEYYPHVSPSIYV
                     KFPIVGEQKKFCLIWTTTPWTLPANLGICFNRKIEYSFFKTESGEELILADGLAESVT
                     STTGVSLNKVKSISSDELSVLKFQHPFMDRISISLFGDHVTLDAGTGCVHTAPGHGQD
                     DYKVGLAAGLEPFSPVDDYGKYTDEFPLMQGKKVFDANPEIIQLLKDKGLLLHHSEFE
                     HSYPHSWRSKKPLIFRATPQWFFKMDFNELREKSLSAIDGVQWIPSWGITRIRSMVET
                     RPDWCLSRQRNWGVPIPAFTCESCGQTHIDDVSIQFFTKMVREKGIEIWYSEKAADLL
                     PPGTKCGKCGSDSFKKGNDILDVWFDSGVSSFAVLGERKDEPPADLYFEGSDQHRGWF
                     QSSLWPSMALRGIPPYKTVLTHGYVLDEKGHPMSKSLGNGIDPTADVIQIYGADILRL
                     WVSSLDFRDDIKVGKESLKIVSEQYRKIRNTFRYLLGNLDGHTSEQNLPFEELEELDL
                     FYLSKLSQFAEDVIANYEAYQFHQIYQKLILFCTVTLSQDYFDMIRDRMYCDARNSKT
                     RKSSATALQYILETLCILTAPILSFTAEEVWVSNGKKDSVFLQNFPDLKFWKNQNLEE
                     KFESVLQVREVVQKALEIARQENKLGKSLEAGLEIVSKNGTNLTKILPKETLEILFVV
                     SQVHEKNPGLDVLSFYENEKFSVKVLKPVQVECPRCWRHTEDISKEGDLCGRCKSVVG
                     "
     gene            complement(130571..131311)
                     /locus_tag="DIPKHMKP_00107"
     CDS             complement(130571..131311)
                     /locus_tag="DIPKHMKP_00107"
                     /inference="ab initio prediction:Prodigal:002006"
                     /codon_start=1
                     /transl_table=11
                     /product="hypothetical protein"
                     /protein_id="X:DIPKHMKP_00107"
                     /translation="MKHTFKFSFLIFIFWFVQCSWVQERDFYFWPTNRNLIYNSEEVA
                     YFHISPSKVELFETLIAPGPFTHPTQLTPEQWKDLLGNLKYIKKSSLGFFTDYTFSDG
                     ELENISRDLPYVLKSLPENKILVLISKYDDIQSVISLEERTTALIWGEKDKINLVFGK
                     IKREIVDKSVGLDFALWTDIKAISLSHISDGTEIADNGTVQFQTVRNIPNRKWVIFNS
                     EQLDQYKFKPRKRNEIRRLTDENDRPGG"
     gene            complement(131308..131676)
                     /locus_tag="DIPKHMKP_00108"
     CDS             complement(131308..131676)
                     /locus_tag="DIPKHMKP_00108"
                     /inference="ab initio prediction:Prodigal:002006"
                     /codon_start=1
                     /transl_table=11
                     /product="hypothetical protein"
                     /protein_id="X:DIPKHMKP_00108"
                     /translation="MLIRSEIRENHIVLTVLEDILMDNSRDFHSEFEESMKTGNPEII
                     SFFLGKVKFIDSSGIGIIIKVRNQVREKNGIVNIFGLNKSLNSVFRLSGLDKIVNLYT
                     SEEFLSKYPIFQEFVDQNSK"
     gene            131789..133627
                     /locus_tag="DIPKHMKP_00109"
     CDS             131789..133627
                     /locus_tag="DIPKHMKP_00109"
                     /inference="ab initio prediction:Prodigal:002006"
                     /codon_start=1
                     /transl_table=11
                     /product="hypothetical protein"
                     /protein_id="X:DIPKHMKP_00109"
                     /translation="MAEFDKTKRSIGVNNLDDKARKEMFNKFQSAGGKVVNEKDPKKE
                     ESASGRQPNIRQGQRSQAGGKGTGSTRSGASSARGGSVPKGPNPKDRKAIEDEMGNFI
                     NRLSVRLKCWMGRVTGFSSSDLLPSFLSEFNLSGKKSLLELNFVGNDILGNPAYAGKI
                     AKELDAQNPIYIELLGRMHKIYDNEEVNQIIEPHNAAPDLPVAISRVKDPLYSIFRKL
                     YYVYPFQGSYVKAINLGYSALEKLEGKPTTIYNTKKKRALQEFDYLFGTLFEKFYLVV
                     LRNENKNIPLLSNSMEAVLGILPEEKPGHRQQGEELDEISGGAVPEENAPVEEKKEEN
                     NPEDSLSKELKYGLKLMRTLPLDQLRKKHDPRGEYEVIPSADKAFLTWLFFKEFDTEY
                     SFVMTTKKIDIKPTIVNGAKVDYREKMIDHYETTRASIEQFRIYDQYYKELKNHLKNP
                     GANYIEASKKTTALETKRSQQSRNVRVTVKEFVEKTAEILEKLIADMKSKKEIVTNME
                     DIITLDMMESKRRLNKKPIKQCIMESYCFAIAFAGRLENGDLFGGVTELSPEEMEKEF
                     GIKTEQPSSGEPDLGVPAAGDGAESMGIPEKMDSDSLGIDPSILDD"
     gene            133643..134362
                     /locus_tag="DIPKHMKP_00110"
     CDS             133643..134362
                     /locus_tag="DIPKHMKP_00110"
                     /inference="ab initio prediction:Prodigal:002006"
                     /codon_start=1
                     /transl_table=11
                     /product="hypothetical protein"
                     /protein_id="X:DIPKHMKP_00110"
                     /translation="MASAKVTLFQKHINRPVSNEQKSKLSKEKSDFLLLPEFFPFYDL
                     YSSPENLSDKSKILSDELLQISEYYKGIIIGGSMFRKDSSGVLRIGVPIVQDLMVVDW
                     YDKRELFPEENSASAGDSETIFIMGGFRFGIVAGKEIQNPQRLKELKSQNVNLLFHVD
                     FTLESDSTHAQDLERYAKLSSEYDIFIARIGGVGSALGRNCVGRSLLSTSSGINWKVA
                     ESEKDKEVIKTVMINGVNGLF"
     gene            134425..134829
                     /locus_tag="DIPKHMKP_00111"
     CDS             134425..134829
                     /locus_tag="DIPKHMKP_00111"
                     /inference="ab initio prediction:Prodigal:002006"
                     /codon_start=1
                     /transl_table=11
                     /product="hypothetical protein"
                     /protein_id="X:DIPKHMKP_00111"
                     /translation="MSQKDQVIVENSVSFFEDEQNKNLIRFKIKVTNQSRNPIPDLGV
                     ENRSKFIKFYFNGKENYPLNLYNGLETIDGPKTIPSGSSQEFQWHESLVYYLDRNVFL
                     HEDEFTVQWEYRKIKSKILQVNVRNRTVTTLE"
     gene            complement(135799..136761)
                     /locus_tag="DIPKHMKP_00112"
     CDS             complement(135799..136761)
                     /locus_tag="DIPKHMKP_00112"
                     /inference="ab initio prediction:Prodigal:002006"
                     /codon_start=1
                     /transl_table=11
                     /product="hypothetical protein"
                     /protein_id="X:DIPKHMKP_00112"
                     /translation="MISKIHNIPYFFLMVPFFLLADPILDNEFLRSVQEGDPKKTQLL
                     IQAGASVDATDSRGKTALMLADHRPEVAEVLIRAGANVNAQDKDGNSVLMESLSGLLD
                     VKVLDIDDLAVPKRLIESGAKLEYISKISDNKTISVSILNVAIRRGNLVLVQFLVDNH
                     ADVNFDKGNPEEFPLFLACGAGSSTANFAIVEFLLKNNAKPDYTSRLHEKNQDGKQIQ
                     VGVDNALHFLSEESNIDPRIPELLVKSGTNLNHRNAEGITPLLKSILKKRISLSEKLL
                     ELGADPNIADIQGRTPLEEVRKQKLTDLETLILKKIGINEKTSQ"
     gene            136914..138398
                     /gene="nylA"
                     /locus_tag="DIPKHMKP_00113"
     CDS             136914..138398
                     /gene="nylA"
                     /locus_tag="DIPKHMKP_00113"
                     /EC_number="3.5.2.12"
                     /inference="ab initio prediction:Prodigal:002006"
                     /inference="similar to AA sequence:UniProtKB:P13398"
                     /codon_start=1
                     /transl_table=11
                     /product="6-aminohexanoate-cyclic-dimer hydrolase"
                     /protein_id="X:DIPKHMKP_00113"
                     /translation="MPQPIPEYTYYDAIGLATLVRKKLIHPIELVESAIQRIETINPG
                     LNAVITRFYEEARKTSKSKLPNGPFRGVPILVKDMVHSIGGAPLTCGSKAFRNYISPQ
                     DSEFIKRLRKTGTIFLGQTNVPEFALMGITEPKLYGPTRNPWNLERTPGGSSGGSAAA
                     VASGMVPVATASDGGGSIRIPAGYCGLFGLKPTRGRTPVGPNFGRFWQGASVDHILSR
                     SVRDSAAFLDALCGIEKSGAFSFEEPKTNYLSEIKKSTGKLKIAFSTQSPIGTKVHPD
                     CVESVIQTAKLLHSLGHKVEEKDAPIDGKAIGRSFITMYFGEVAAQLKNLETILGRKV
                     RMNDVEPVTWILGLLGRTISGGEFVLNLQEWDKAALAMETFHETYDVYLTPTTAMPPS
                     KIGELEPKLGEKIAMQIVGHLGLGKILFASGLVDELVEKSLSRTPFTQLANLTGQPSV
                     SIPLSQTSDRLPLGLLFTAARRREDILFRLSSQLEKAVPWSNHK"
     gene            139134..140303
                     /locus_tag="DIPKHMKP_00114"
     CDS             139134..140303
                     /locus_tag="DIPKHMKP_00114"
                     /inference="ab initio prediction:Prodigal:002006"
                     /codon_start=1
                     /transl_table=11
                     /product="hypothetical protein"
                     /protein_id="X:DIPKHMKP_00114"
                     /translation="MIPVLLIGLGRIASLLEKDSLRNHPCTHAGAIFSTWGRKKFFLI
                     GAIDPSEERRNNFCKDWNIPKEVCFSDFKSWAESFRFNLNRKDFAFIFQRRDTNLEPN
                     QKNIKFVSQIDWEIPIADFRNTNLVIIATPSETHYELAKQTIDFGFRRLLVEKPVCHS
                     LPLARKLAKLCKKTKTSLWVNHERRYHPLYIQIRKWIQEKTFGPVRTIRASVLTSARD
                     PGRAILDKTGPLFHDGTHAVDLLIWYLGMPDRVVSVLRSYRHSTVEEQALAFMTYPQG
                     ETVFLEAGGMRNYFQFELDIQTEDARFLVGNDEVRFWKSKPSRKYKGFKSLTPISISE
                     KSSAGSNPFLNLYNSIFLHLSGKPSSITGDIEENLQILTLLDTIRRKAEKRILEV"
     gene            140315..142027
                     /gene="ubiB"
                     /locus_tag="DIPKHMKP_00115"
     CDS             140315..142027
                     /gene="ubiB"
                     /locus_tag="DIPKHMKP_00115"
                     /EC_number="2.7.-.-"
                     /inference="ab initio prediction:Prodigal:002006"
                     /inference="protein motif:HAMAP:MF_00414"
                     /codon_start=1
                     /transl_table=11
                     /product="protein kinase UbiB"
                     /protein_id="X:DIPKHMKP_00115"
                     /translation="MLVTGTSGPQETLSYKLHSSSWRFWNANSFVWKKIWSIFWFFKL
                     GKIFFPSYRDTDAHEKFFRTLGEDCRNFFLSMGGVYIKLGQYLGNLSHIFPDSFTESL
                     QDLQDRVPPHPFSEIEERFRSEFGKEIIKVFPDISNVPEASASTAQVHVASIGGQKVA
                     VKVLYPGIETLIANDLKNIRSFLKRINRYLFRFEYKKIHDEITRLVTRETDLKLEADS
                     YDRMRQFFVEEPDYIFPKVIRQFSGKSVLVTEFIEGVKITRATPVLKGQAKSRPVELL
                     VRAYVLMIFQYRFYHADPHPGNLIYTQEEKLCFLDFGAVGEINSGGAYALKKIFLCAI
                     AKDYFGVVDGLEEMGALSASADRDKLEEVVRYSLEKLGRFVADTDYFRNLSLGQIHTR
                     EDQLFLKEINSSLKEIFRMIQIPENFIFLERVLGLLVGITSILDPYRTVLDYGEKPFR
                     TVASGKEGGLEFLLLNEDKNLLGNTLSIPGEFYKVLQNINRGKQGIQLREVERHTRKM
                     YILGHQILYSGFLIAGIHFGNDYLEKGMEIQSWGFFTSSVIFGFILIYSFWKNKLKKK
                     GTSL"
     gene            142024..142572
                     /gene="lspA"
                     /locus_tag="DIPKHMKP_00116"
     CDS             142024..142572
                     /gene="lspA"
                     /locus_tag="DIPKHMKP_00116"
                     /EC_number="3.4.23.36"
                     /inference="ab initio prediction:Prodigal:002006"
                     /inference="protein motif:HAMAP:MF_00161"
                     /codon_start=1
                     /transl_table=11
                     /product="Lipoprotein signal peptidase"
                     /protein_id="X:DIPKHMKP_00116"
                     /translation="MKYFEKRFLDVYRPIYLGVIFLGIVLDLVTKFLVILYFQPHRYL
                     EVFGSFFRMTLTFNTGFVFGAFQDNAIPSLIATGVAIVFLIGYRWKNHDLGNPWGWNL
                     VMAGAFGNFLDKFFVKIPGTGFRFGFQPNMGEYIGVVDFLDFDWPDFLLFSRWPAFNV
                     ADSCVTIGLTILIFTMKLEEEK"
     gene            142577..143104
                     /locus_tag="DIPKHMKP_00117"
     CDS             142577..143104
                     /locus_tag="DIPKHMKP_00117"
                     /inference="ab initio prediction:Prodigal:002006"
                     /codon_start=1
                     /transl_table=11
                     /product="hypothetical protein"
                     /protein_id="X:DIPKHMKP_00117"
                     /translation="MKALDLPIWKKLFIRKEASNQEIIRFLRETSVFGRMKKRTLIEI
                     ARMIHVREYQEGETVFRQGEVGAGFYLVYEGSVVIRSVRDGIELDLAHLDRHAFFGEL
                     SLFTEERRTASAFALEKTTLLGFFQPDLKEIIETKPRIGIEILMSLSTVIVERLHRTN
                     GLLEKAYFRGKQKNA"
     gene            143097..144164
                     /locus_tag="DIPKHMKP_00118"
     CDS             143097..144164
                     /locus_tag="DIPKHMKP_00118"
                     /inference="ab initio prediction:Prodigal:002006"
                     /inference="similar to AA sequence:UniProtKB:P9WFM5"
                     /codon_start=1
                     /transl_table=11
                     /product="Putative transport protein"
                     /protein_id="X:DIPKHMKP_00118"
                     /db_xref="COG:COG0628"
                     /translation="MREGERRELSEYFIRTSFFLIVIFTIVVSLWGLHLLAVPIVMAF
                     LIFYAFNGAINNLESLGVPRILSIAILMFVISVPIYFFINSIAPPIVSTLNPLLKNWK
                     QDLDDAKFKYLTVTVNLQFNEFPSSWNETIRPDELIKKIAELMHEQVKAFVSYIPTLI
                     GYLIITPLFAFLFLLNGNGMYKSLISLIPNRYFEMALMVTYKINEQLTNYLKSLMIQG
                     AIICVVSGIGFYFIGLPYFYIFGLFLGVANSVPYLGPIMGAIPPLFFALVIGGDGTTE
                     LLTSILIVVAVAQMIDNFLIQPIIISGSVSLHPIVVVGAVTVGGAALGLVGMLIAVPI
                     AAILKVTIQTLYSSMKDHNLL"
     gene            complement(144893..145822)
                     /locus_tag="DIPKHMKP_00119"
     CDS             complement(144893..145822)
                     /locus_tag="DIPKHMKP_00119"
                     /inference="ab initio prediction:Prodigal:002006"
                     /codon_start=1
                     /transl_table=11
                     /product="hypothetical protein"
                     /protein_id="X:DIPKHMKP_00119"
                     /translation="MDFMEVSESKWKPFLGTCIVLIGAIFFSAKAIFVKLVYRYDIDS
                     ITALTLRMLFAIPFFAWIAFRSKNTKTSVNLTKKDWGLIFILGFLGFYLASLFDFIGL
                     EYISASLERLTLFVYPTIVLIIGSFLFKRKIKKAEVFAIFLTYSGILVAFIGDIQTEG
                     PNATKGVLFVLASAISYSLYLVGSESLIPKLGSVRFTSYLMLISGLIVVIHFFIVRNP
                     KNLIQPPNVYLYGLALGILTTVIPAYLTTEGIRMIGSGRAAIIGSTGPISTILLAWIF
                     LEEPITSSGIAGTILVLTGVLWIGRKKTDLKND"
     gene            complement(146131..146997)
                     /gene="panS_1"
                     /locus_tag="DIPKHMKP_00120"
     CDS             complement(146131..146997)
                     /gene="panS_1"
                     /locus_tag="DIPKHMKP_00120"
                     /inference="ab initio prediction:Prodigal:002006"
                     /inference="similar to AA sequence:UniProtKB:Q8ZKL0"
                     /codon_start=1
                     /transl_table=11
                     /product="Pantothenate precursors transporter PanS"
                     /protein_id="X:DIPKHMKP_00120"
                     /db_xref="COG:COG0385"
                     /translation="MESNLLTTVFLPIALGIIMLGMGMSLTVEDFKRIFVLPKAVITG
                     LILQLFLLPLTGWFIANVFKLPSELSVGLMILAICPGGATSNLITHLAKGDVALSITL
                     TAITSCITVLSIPFLLNISMHHFLGSGQMIKLDIPQTILQIFMITVLPVSIGMILNSK
                     KPELSRKFEKTVKVLSGIFLVLIILGAIVRERQNIIPYFIQVGPASLALNLITMFLGY
                     LGATLMKVTHPQRTSITIEVGIQNGTLGITIASAILNNPTMAIPSAIYSLIMFATGAI
                     FSIWTNKSSNPT"
     gene            147803..148510
                     /locus_tag="DIPKHMKP_00121"
     CDS             147803..148510
                     /locus_tag="DIPKHMKP_00121"
                     /inference="ab initio prediction:Prodigal:002006"
                     /codon_start=1
                     /transl_table=11
                     /product="hypothetical protein"
                     /protein_id="X:DIPKHMKP_00121"
                     /translation="MEENSESHKGKKRSFKRKFLIWLIPFFVVNLQRLIGLTSRRINI
                     GDESIRKIRKEKKPYILSGWHTNVLYSPYLNRNERMAVLISESKDGDFINQVVHRFGN
                     YSIRGSSSKGGSKALKALIVHLKKNFPAAITPDGPRGPALVVQPGLIAAAQVSQVPIV
                     SFHYECTRQWIAEKTWDKHRIPKPFTTFVVSYGEPIYIPRNLDEKGFEEARLMVEKAM
                     LENRQKSIDKAEELRKK"
     gene            complement(148844..150703)
                     /locus_tag="DIPKHMKP_00122"
     CDS             complement(148844..150703)
                     /locus_tag="DIPKHMKP_00122"
                     /inference="ab initio prediction:Prodigal:002006"
                     /codon_start=1
                     /transl_table=11
                     /product="hypothetical protein"
                     /protein_id="X:DIPKHMKP_00122"
                     /translation="MKFYFWFLPILIFVLRCATYSTSSYSQFEQEKLVNLSGVSSNKL
                     SLLTTRYLKSNDLYDKFEESPLVVIYDLDYELMANKSRNLAYYLSELCYFTGNSLDME
                     DPQFAKMYASALVYSYTYLFDKKANPTPDPFSAEFRFALFTYNRSLAQLVRFAKKNRK
                     LTNVTDLSLPLVRGTLQMLGAEVETAWKPQNFLQIEVAYDYRVKGFSNHISKYGIGTP
                     VILNRKFPENESQERIKYEFINGVGQAYPATAFVSLEESYLENKDLLNLPAKIHVYDP
                     VFRDRITLGGISLPMESDTTTPLAYMLKIAQQRDSILAIFDGETSMSRKGLYLVYPYH
                     KDKIPVIFIHGLASSPFIWFPMINELLSDSEIKSKYQFWVYWYPTVNPIPLNAAEFRD
                     TLYDLRKIYDPKNEHKSFDKTVLIGHSMGGLVAKLAVTRSNKEQWLNAAEIPNSIFDT
                     MSEEIKKEIRRLFDFEPVPFVKRVIFIATPHKGSNLAEGILGSIARFLFIIPKEVTKK
                     FEEGYKYLSADYKNKDIVPKVYGVDGLAPKSLFMKVTGRYKPEVKFHSIIGNSKLVDL
                     DWISDTVVSYESSHLENPESEMLIQSEHSVQTHLPTFLEVKRILKEHVLIPEH"
     gene            complement(150943..151398)
                     /gene="rcp1_1"
                     /locus_tag="DIPKHMKP_00123"
     CDS             complement(150943..151398)
                     /gene="rcp1_1"
                     /locus_tag="DIPKHMKP_00123"
                     /inference="ab initio prediction:Prodigal:002006"
                     /inference="similar to AA sequence:UniProtKB:Q55169"
                     /codon_start=1
                     /transl_table=11
                     /product="Response regulator rcp1"
                     /protein_id="X:DIPKHMKP_00123"
                     /translation="MYNLQDELIEILYAEDNPQDSELTLRSLKKHKLTDQVKHVRDGE
                     EALEYLYATGRYANRDKTRVPSLILLDLKMPKVDGIEVLRRVRNEENTKMLPVVILTS
                     SAEEKDIIESYKLGVNSYVVKPFEFDKFGEVASEIGFYWVLINQSVSRT"
     gene            complement(151391..152779)
                     /gene="sasA_1"
                     /locus_tag="DIPKHMKP_00124"
     CDS             complement(151391..152779)
                     /gene="sasA_1"
                     /locus_tag="DIPKHMKP_00124"
                     /EC_number="2.7.-.-"
                     /inference="ab initio prediction:Prodigal:002006"
                     /inference="protein motif:HAMAP:MF_01837"
                     /codon_start=1
                     /transl_table=11
                     /product="Adaptive-response sensory-kinase SasA"
                     /protein_id="X:DIPKHMKP_00124"
                     /translation="MKNKIEKNIVYGLIVILFLNLIMTGSAYYTLQQSLELRKWETHT
                     QEVLLNLEETLSSFRETHSVLRAYILYRDKELIDSYFKNKRIVLEKIQELRNKTVDNP
                     VEQKRLLNIESNLKEKFSYMEDILLIKKYKSLQDYVELYRSPNGFTLSEKIKFLLQEI
                     KDEELRLLNIRKHNSKINMTISVTLLFSGIVLNLSFILLQNWLIYKESQRRLKTEEIL
                     EKSNQNLKLYSEQLERSNRDLEAFSYSVSHDLRSPIRGILGFSKILLEDHEAELREDS
                     RRIVNIIIRNSENMGKLIDDLLEYSRLGRREPMFSVVNMKVLVEKVIEEVISYYPDMK
                     AEISVAELPYANADTSLLKQLLFNLISNAFKYSQKKEIPKIEIGSYQNGEETVFFVKD
                     NGAGFDMKYQHKLFNIFQRLHHTDQFEGTGVGLAIVKRVIERHNGRVWGKGNLNEGAC
                     FYFTLGVNDKNV"
     gene            153421..153612
                     /locus_tag="DIPKHMKP_00125"
     CDS             153421..153612
                     /locus_tag="DIPKHMKP_00125"
                     /inference="ab initio prediction:Prodigal:002006"
                     /codon_start=1
                     /transl_table=11
                     /product="hypothetical protein"
                     /protein_id="X:DIPKHMKP_00125"
                     /translation="MKWSIEAGLLVAAMEFLNNSIQVSHISVLGDFYKIDYRYNFYRK
                     TLFQCKILALNSSEYNFEI"
     gene            complement(153672..154535)
                     /gene="COQ3_1"
                     /locus_tag="DIPKHMKP_00126"
     CDS             complement(153672..154535)
                     /gene="COQ3_1"
                     /locus_tag="DIPKHMKP_00126"
                     /EC_number="2.1.1.222"
                     /inference="ab initio prediction:Prodigal:002006"
                     /inference="protein motif:HAMAP:MF_00472"
                     /codon_start=1
                     /transl_table=11
                     /product="Ubiquinone biosynthesis O-methyltransferase,
                     mitochondrial"
                     /protein_id="X:DIPKHMKP_00126"
                     /translation="MEIIPCNTCGSSEFKPLFSKSNHKNELFHIVQCIRCSLVQVSPQ
                     PSPKEVASYYSEEYFLKRSDRGYDNYFSEGVRNEISRVFGLNLKDLDFQTWEKSLSTT
                     KRCLDVGCAAGYFVDYMQSRGWDSYGMDIAQAPVKFARDKLKLKVEQVDFLEWKPTNV
                     DQFDLITLWASIEHLHKPKETLEKIYTHLKPGGRVILSTCRWGILAKLQGPSWRYLNV
                     PEHLYYYSLPGIVKLCRSIGFQKKKHITYGSGLTAKKNSSLLYKTLKYFADPTVKFLD
                     QGDMMALCFSK"
     gene            154622..155650
                     /locus_tag="DIPKHMKP_00127"
     CDS             154622..155650
                     /locus_tag="DIPKHMKP_00127"
                     /inference="ab initio prediction:Prodigal:002006"
                     /codon_start=1
                     /transl_table=11
                     /product="hypothetical protein"
                     /protein_id="X:DIPKHMKP_00127"
                     /translation="MRQTFILSVLFLFSFGLLGDSKTIKIKAVGDMVPGTNFPQPLNI
                     QDPRSFLFGKVESYLKGADLLFGNFESTLTDYPNTSKDTSRKMIFAFRTPPAYAKVLK
                     EVGFDILSIANNHSLDFHEQGFVDTQKNLSDVGIRYTGKKGMITYMNVKDISVAWIGF
                     SHLKSHNNVNEIGEGVALVKEAKKKAQLVFISFHGGAEGGPALHVKNQMERFYGEYRG
                     NLVEFSHSLIDAGADLVIGHGPHLVRAMELYKGRLIAYSLGNFMGYRALSSRGIVGYS
                     LVLEVEVDSQGKFVKGKILPLQLDSASIPEYDPEKKTIDLMKKLTKEDFPGKGPKIAD
                     DGTILPGT"
     gene            156856..158967
                     /gene="cirA"
                     /locus_tag="DIPKHMKP_00128"
     CDS             156856..158967
                     /gene="cirA"
                     /locus_tag="DIPKHMKP_00128"
                     /inference="ab initio prediction:Prodigal:002006"
                     /inference="similar to AA sequence:UniProtKB:P17315"
                     /codon_start=1
                     /transl_table=11
                     /product="Colicin I receptor"
                     /protein_id="X:DIPKHMKP_00128"
                     /db_xref="COG:COG4771"
                     /translation="MGKNQYIQILKYSVIPFLLVFALALSAQNQVPATKAETVQVIGK
                     VPDSSSQNFRSNPSGFQTAIKLDETSARYTSLPEVLEREAGLRVRSFGGLGSYSTLSI
                     RGTNPNQSRIYLDGIPLNNSQGGEVNLADLPFDSLESVEVYRSGNPIGFSGSAIGGSV
                     NLVTKKDSQKPKTRINLGGGSFNTGKASVSHTGNYKGIGTSFLALGEKSDQNFSYKND
                     HGTVVLNTLDDTIDRRKNASFERAALFGSLKYQIGKTELKFLNDFNHRIHGLPGPGSN
                     QTDRVHRKYDRNTSSFATDTKGLFVDSFRLETRGFYTAAKDDLYDPLSEFSKGTPNSR
                     AEIRQAGFQVMPTLYLTDYHQILRGFVSLEKESFDRERLTSSNVVGRVEPKKERTYSS
                     FRVEDEIRIWNSKILLIPSVTWDHYKDRFPSEEPWYRRQDPLSGDIKKTTFTNPKLGF
                     VWKIFEKESWDVQFQANISKQYRIPSFLEMFGEQGSIVANPNLKPEQSENGDAGFIYK
                     TNHSFLKTKTSISYFKKDMRDMILFLPNSQFTLRPENVDSAKIRGLEFSHRGDWKYGI
                     KFLFNYTYQEAINTSSSPYLHGKILPLRPRHEFSSTFSWKGKKLETGIELLYIGAVFR
                     DRTNEYINYIPERQIWNYFFTWVIDSESKDSDLNGNSKEITREVLLTFEVKNFTDKRI
                     SDLIGYPLPGRSWYTTLSMRF"
     gene            158969..160132
                     /locus_tag="DIPKHMKP_00129"
     CDS             158969..160132
                     /locus_tag="DIPKHMKP_00129"
                     /inference="ab initio prediction:Prodigal:002006"
                     /codon_start=1
                     /transl_table=11
                     /product="hypothetical protein"
                     /protein_id="X:DIPKHMKP_00129"
                     /translation="MRTKLKVFILFFFLNVFCRDIERPSFLSLLLIQNLPGNIGVVTT
                     DFGGGGRFKVINPTLFYAYPGLTPIHSDAVARFGNGKVYVLNRLNRDSIQVLDPNYGF
                     ITTSELSLGSKVNPVDMEFASASKAYVSLYGSNRLMIIDPTYMTITGFIDLGSYAESF
                     SLGASPDGIPEMNGLKIVGDSLFVCLQRLDRNDPSGYFPPNTSSILLELNVSTDQVVG
                     TYTFPSSNPVGKPQLVELFGESHLVIATPARMGFQSQIDGGVSAFRLSTRTFVSRFLY
                     SEAIAGGDILSVQIKSDTMGYVAVLDSGFTKTLQAFNPSTGNKISTLLTIPTSYDASL
                     SSVLLASDQILYVGNTQFQQPGVTMFDTERGNRLLTPTPISVDLQPYDIIELK"
     gene            160756..161412
                     /locus_tag="DIPKHMKP_00130"
     CDS             160756..161412
                     /locus_tag="DIPKHMKP_00130"
                     /inference="ab initio prediction:Prodigal:002006"
                     /codon_start=1
                     /transl_table=11
                     /product="hypothetical protein"
                     /protein_id="X:DIPKHMKP_00130"
                     /translation="MQEIFQAIASGQKAKVIGLLKRDPNLFQSLTEEGITPVLFSLYY
                     GKLDISKEIYEISPSRNLFEAVALGDLEETKRLISKSTDVVNFLSADGWSALHLASYF
                     GHLEIAKFLIFSGADLSLTSKSKLSYGNTALHSAVATGKKEVVELLLEKGADSNSLQN
                     PGEITPLHIAASRSGSVDIIRLLLKKGADKKLISSEGQTPYTIAFEKGNMTEAKLLEV
                     "
     gene            161890..162342
                     /locus_tag="DIPKHMKP_00131"
     CDS             161890..162342
                     /locus_tag="DIPKHMKP_00131"
                     /inference="ab initio prediction:Prodigal:002006"
                     /codon_start=1
                     /transl_table=11
                     /product="hypothetical protein"
                     /protein_id="X:DIPKHMKP_00131"
                     /translation="METIRFSILIDADVKTVWHKMLEDSSYRIWAKEFHEGSYFEGSW
                     EKESEIRFLAQDENDKPQGMYAKIRENIPYQFISIEHIGLISGGVIDTESEEVKKWTP
                     AFENYTFQEESNGKTKLIIEMQTIEEYKSMFEEMWPKALKSLKELCEK"
     gene            162774..163289
                     /locus_tag="DIPKHMKP_00132"
     CDS             162774..163289
                     /locus_tag="DIPKHMKP_00132"
                     /inference="ab initio prediction:Prodigal:002006"
                     /codon_start=1
                     /transl_table=11
                     /product="hypothetical protein"
                     /protein_id="X:DIPKHMKP_00132"
                     /translation="MKLTRTELIKILDNFQENVLKPCDVSMGSLFFEKEGSDYGACNF
                     ELKKWKITFRVAKITPKKVGQFVTLWKRNIQGQIQPYDIQDGTDYFIIYIYDKNRTGQ
                     FIFTKDVLLQQGILNGNGEGKLGFRVYPSWDVPYNQQAKKTQKWQLEYFLENLKKDSN
                     QEDRVKHFLKL"
     gene            163463..164659
                     /locus_tag="DIPKHMKP_00133"
     CDS             163463..164659
                     /locus_tag="DIPKHMKP_00133"
                     /inference="ab initio prediction:Prodigal:002006"
                     /codon_start=1
                     /transl_table=11
                     /product="hypothetical protein"
                     /protein_id="X:DIPKHMKP_00133"
                     /translation="MTDWFCRLEWNWDGASLESKESSKKKSGWLLYIAAGILLFSALI
                     FLISKFNRTGLEEKIAAGKPIYFLFHAVNDSQEYEFGLLATLFPSNNRCALYFIHPIT
                     SFDDPDDSLDLLKSGAKSSVKSAITDLIDTKPNYTISISSSQWIRIVDLLGGLDVYTD
                     NKTVRSSSEYNREPGVYTMSGQDVYDYTSKIDKKETLDYLERISRQESVVLTLYEALS
                     QKKEFLTTPLLIFAHSLIESDLSKEDFVSLIKFVNSRRIQFGISELPGEPMNDPKTKK
                     LYLKTDIARARIAFRKFSKDMNSDVFTDAEFARTEVLNGTEVPGLAKDVRGILSDKRI
                     KVLAADNAWKKGFPKTVVIDRSGNTAIMDRISTVLEKAEVHHVLRKDLGLDATVVVGS
                     DYEPRK"
     gene            164666..165037
                     /gene="rsfS"
                     /locus_tag="DIPKHMKP_00134"
     CDS             164666..165037
                     /gene="rsfS"
                     /locus_tag="DIPKHMKP_00134"
                     /inference="ab initio prediction:Prodigal:002006"
                     /inference="similar to AA sequence:UniProtKB:Q9KD89"
                     /codon_start=1
                     /transl_table=11
                     /product="Ribosomal silencing factor RsfS"
                     /protein_id="X:DIPKHMKP_00134"
                     /db_xref="COG:COG0799"
                     /translation="MNPTHKQNPSTEDILRIIRDIMTDKKCEEVSILNLESVNSYLSY
                     FVICTVNSAVQANAVAREVRKTLKEYKLSHKETDKTGTSATSGWTLLDFGEIIVHIMT
                     PEKREYYNLDRLWRDAKRIEL"
     gene            165073..166605
                     /locus_tag="DIPKHMKP_00135"
     CDS             165073..166605
                     /locus_tag="DIPKHMKP_00135"
                     /inference="ab initio prediction:Prodigal:002006"
                     /codon_start=1
                     /transl_table=11
                     /product="hypothetical protein"
                     /protein_id="X:DIPKHMKP_00135"
                     /translation="MIFNSAVFIYFFLVVLAVCYFFAVRKTSRTIQNLFLLIASYIFY
                     GWWDWIFLILIVFVSVSNFYIALLMEQKESIRGHLLFLAVVIDMGILGFFKYYNFFIE
                     NLSTILKTSAVFLGAQNSTLFRDDIFLQIILPVGISFFTFQTLSYVIDVYFRKLKAET
                     NLMDFCLFVCFFPQLVAGPIERAGDLLPQIKKDRKIDLDLFYKGCLLILVGYYMKTYV
                     ADNLAELADLVLLENFGLYKSNPELAGGHSAIHTVLALCAFIFQIYCDFAGYSYIARG
                     CAFLLGFHLSENFITPEFSVNFRELFRRWHVTLNRWFTDYVYIPLGGSKVSKLHNYRN
                     LFIIFVLSGIWHGASWNFALWGLCCGFYIVLYMVFREPFEKLKIFVKFKFPFLNHPFF
                     IKGFFFWSCFFTMFMFAMSSIFFRSYDGNHVKILFTNVVENFFILKGPNDQIGISNYF
                     MEILKLIGPLLVWDYFHYKNNSAFFIFEKPVIVRVLTYLFFFYCIVLKGVFGKNVIYF
                     AF"
     gene            166583..167788
                     /locus_tag="DIPKHMKP_00136"
     CDS             166583..167788
                     /locus_tag="DIPKHMKP_00136"
                     /inference="ab initio prediction:Prodigal:002006"
                     /codon_start=1
                     /transl_table=11
                     /product="hypothetical protein"
                     /protein_id="X:DIPKHMKP_00136"
                     /translation="MSFTSLFKNKVVLILLIVLVLVELIAKFTEIYFYEHTEVFLVNN
                     IRKKMESGVLDYKGLVFGDSRSMSLIPSRESKVYNFSLPAMGARYYSYYLKKYLDAGN
                     QKPEFILFASSPGLISGGYGDPIVDPSLVKYVQPNMSFFEYFKNRFFAGLTYKNFVMD
                     EVSTNARKTASEINWKFFSHRILHLFSIGEMFEQYKGPELVYVLSASVPNLFSTYRYR
                     KALLNVFSYENYKTAEAAMKLDCECEELYIPSCMPPESNFRDNRWIAEKLNFQNGGLN
                     ISDRIKPQHAILYQMSREKLKEETLAPYGAEPIFDFSAFEDFLKYAETKEIDVYYIVM
                     PFPEYIEPTGYFSKFWNAFEPLKTKYPHLKVLKFEKQFMKPEYYSDQIHLNCQGAKLV
                     NEMFYKLGY"
     gene            complement(168572..170572)
                     /locus_tag="DIPKHMKP_00137"
     CDS             complement(168572..170572)
                     /locus_tag="DIPKHMKP_00137"
                     /inference="ab initio prediction:Prodigal:002006"
                     /codon_start=1
                     /transl_table=11
                     /product="hypothetical protein"
                     /protein_id="X:DIPKHMKP_00137"
                     /translation="MRFSYLLFFLFLLWFPTKVFAQNKHSKIYIHKLTTEGNLNSGLE
                     NRFRNGIINSILRNFEGKYTIVDDDSLSILLKQVETLQKMDCSDEICMKQIADAIDAN
                     EVISGTISSQNGLIYVSLRNQIRDSKNLNYSIKSTFQMEFPEFLLDYYAGESGKKLLD
                     LQYNLDPHKVPASTNGNLSVTFLKIKPVPGTNLNSMEFKTSDKILVGVLEEIKEELDK
                     AIQYSRSKEYTESIEIYNRILNAFNERLSSESLKRLEPFVREIQTSITNNYNLEYKEK
                     INNLDRNLFDSSPEDLEKRLSDYHSLLKEYSSQVPEKYRQLQILQSIQERKEKVELAL
                     FSLKEKEADQAYSKFDFSLSSKLYSNILKELPEKMDGSYKSFRETIEKKAETSEKTGR
                     SHLSNRLETIYLLIEREFTAEALADAEEEKESHQNKIHEAFREGIITLAKSEFTNLTQ
                     IDRIKKEAKRVNQKLKVPISFQVQLNSLLHEGLETKNPTQIVNSHLLGADWESKTGFF
                     WGSAKSKLKEILEGTVQTGNPNKEFKKLFTIHFETETIQLKDSKKEISNISKPNLEKK
                     KIKKSFSQKENFWEHSNGSYNWYQANQICSSRDLRLPTIEELEDSYESGETESWIEND
                     SDKRYWSSTISVGENGAYNLDVFKGEIRWDHLSNYAGVRCLK"
     gene            170762..171319
                     /locus_tag="DIPKHMKP_00138"
     CDS             170762..171319
                     /locus_tag="DIPKHMKP_00138"
                     /inference="ab initio prediction:Prodigal:002006"
                     /codon_start=1
                     /transl_table=11
                     /product="hypothetical protein"
                     /protein_id="X:DIPKHMKP_00138"
                     /translation="MYKNQKRERANGVFCKTLYKKYLFLIFILPLDATFSEPLDNFAF
                     YNLSKERIVLSDFLKKFSAKDILILNFTGSQCKPCKEQVPILLDLIKRTNIEADGKWK
                     VFFWIVFVGDDFQTGKEYSNLLNLSNKAETLVDPLSTSYKRVKIVGLPTVLILNSKRE
                     IFFKTEGYNQSGMNELKKFLSSWGK"
     gene            complement(171322..171963)
                     /locus_tag="DIPKHMKP_00139"
     CDS             complement(171322..171963)
                     /locus_tag="DIPKHMKP_00139"
                     /inference="ab initio prediction:Prodigal:002006"
                     /codon_start=1
                     /transl_table=11
                     /product="hypothetical protein"
                     /protein_id="X:DIPKHMKP_00139"
                     /translation="MKDKILKFEKKEFYSICDQLSRKDRGLHSILLKHGYPPFWSRKP
                     NFETLVHIILEQQVSLASARAALVKLKNKIGSVTARKILLLSDIELRECYFSRQKTSY
                     VRDLAEFVFSKRIILGDLASKSDQMIREDLIAVKGIGNWTVDIFLIMALHRADIFPLG
                     DLAAVKSLKKIKKLPVDTSNDKILSVSKSWRPFRSIATMLLWHSYIQENNIKF"
     gene            172147..173364
                     /gene="tetA_1"
                     /locus_tag="DIPKHMKP_00140"
     CDS             172147..173364
                     /gene="tetA_1"
                     /locus_tag="DIPKHMKP_00140"
                     /inference="ab initio prediction:Prodigal:002006"
                     /inference="similar to AA sequence:UniProtKB:P02981"
                     /codon_start=1
                     /transl_table=11
                     /product="Tetracycline resistance protein, class C"
                     /protein_id="X:DIPKHMKP_00140"
                     /translation="MNHRRPAALGFIFVTILIDVIGFGIIIPVLPKLIQELTHGTLSQ
                     AAWYGGLLMFAYSFVQFVCAPFVGGLSDRYGRRPVLLASLFGFTLDYLFLAFAPSIFW
                     LFVGRVLAGIMGASFTTGYAYIADISPPEKRAQNFGILGAAFGFGFIIGPVIGGVLGQ
                     YGSRAPFLAAAALTLINWLFGFFILPESLTLENRRKFEWQKASPIGSLINLKRYPMII
                     GLVVAFFLMNVAAHSVQGTWNYYTMEKFQWNEAMVGYSLGVVGLVYAITQGGLIRIIL
                     PALGQNKSIYLGLALSGLGYALFALATQSWMMFVFLIPYCLGGIAMPPLQGIMSSQVP
                     SNEQGELQGALTSLMSVTAILGPILMTSLFSYFTAKGTPVYSPEAPLWMGTILTAASL
                     WITVGSLRKHHSE"
     gene            174118..175125
                     /locus_tag="DIPKHMKP_00141"
     CDS             174118..175125
                     /locus_tag="DIPKHMKP_00141"
                     /inference="ab initio prediction:Prodigal:002006"
                     /codon_start=1
                     /transl_table=11
                     /product="hypothetical protein"
                     /protein_id="X:DIPKHMKP_00141"
                     /translation="MGQVLNIKFLVGHFADPYIISTLNFYCKILGIFYILIDDERIIP
                     FLYNKLMKIISAITKNLGENFQVRRILPSIKARYVGPFVFVDHMGPVSIQTGKELTVR
                     SHPHIGLATITYLYDGVILHRDSIGSEMKICPYEVNWMTAGSGIAHSERSQLDLQYSI
                     LEGIQTWVALPKESEEVEPEFFHLNRNEIPVISEKGWELRLIAGEFLGKRSPVKVYSK
                     LFYADLEVQSGGEGKWNISSDQESALYVARGSLEVQGQKIQMGNMAVFDLGETISFYS
                     EEGSRSILLGGVPFPERRHLWWNFVSTSLERIEKAKLEWKQERFPEVPGETERIPLPE
                     F"
     gene            complement(175387..176709)
                     /locus_tag="DIPKHMKP_00142"
     CDS             complement(175387..176709)
                     /locus_tag="DIPKHMKP_00142"
                     /inference="ab initio prediction:Prodigal:002006"
                     /codon_start=1
                     /transl_table=11
                     /product="hypothetical protein"
                     /protein_id="X:DIPKHMKP_00142"
                     /translation="MKTILTIFISFLLLGENLYANRGAVRENPIDVLEKSPENKALTA
                     QRKVQVNMNLPLNRALFFGTHDSYNSSAYRRNPSNQTYTITDQLRLGARYLELEVHWT
                     TGKSGNKELLLCRGSNLNNHNGCYRYDLTFEAGLNEISQWIQKPENQNEVLILYIKDR
                     FEGHVSEFMRTLSSKLGTLLYRHQSRDCLNQSPMVMPKLEDMVKSTNHRIFLTSNNCY
                     SPELSDTWGYYFRKDPFVSFQPSGFRGYPDCNFSRETYHNSLVRVYNDTIAKNANDRG
                     GSFTNSNIQSMLACEVNLFGFDQFNANFAKQAVWSWDSATNQPLNREDQEHCARISVN
                     GRWSTHHCNMNLKFACKERNTGNWIITSNRQGPWRDGSSACLLYPQSPSDIGRYQFAA
                     PATPYENKKLQDALISSGNSQTVWINLTKKDGDNWAPDTTLEGYFSNP"
     gene            complement(177426..178325)
                     /locus_tag="DIPKHMKP_00143"
     CDS             complement(177426..178325)
                     /locus_tag="DIPKHMKP_00143"
                     /inference="ab initio prediction:Prodigal:002006"
                     /codon_start=1
                     /transl_table=11
                     /product="hypothetical protein"
                     /protein_id="X:DIPKHMKP_00143"
                     /translation="MKLHFILCFLILISLISCNEQKNEINSDLLLSLAMLQALQPPLD
                     QAENYDRDVQIITNLSTFTNSGGVEIICEPGFAQQDIDYYVEQLKKEIARYPRGYWIK
                     AGLEKIVLCRSMTTSYGLRVSAFSDVNLLATSVTQPMVTMRYGTTTCGGIPNFKSFEC
                     YDVPTIHHELTHSVDRKFLSPNKNSLSDPDPEWEKLNAPEFQYYGKDNFLQLPNVWHP
                     LPGIMLAYGASLLGEDRAVFGALIMGWPATYNLLVQACQTDPFVAAKVRLTVSRWKQF
                     WPFPGAENTEWKIRMAQTDHDCC"
     gene            178609..180429
                     /gene="typA"
                     /locus_tag="DIPKHMKP_00144"
     CDS             178609..180429
                     /gene="typA"
                     /locus_tag="DIPKHMKP_00144"
                     /inference="ab initio prediction:Prodigal:002006"
                     /inference="similar to AA sequence:UniProtKB:P32132"
                     /codon_start=1
                     /transl_table=11
                     /product="GTP-binding protein TypA/BipA"
                     /protein_id="X:DIPKHMKP_00144"
                     /db_xref="COG:COG1217"
                     /translation="MEIRNIAIIAHVDHGKTTLLDGILRQTGAVTAKEDGERIMDSND
                     LEKEKGITIKAKNTAVVYKGTRINVVDTPGHADFGGEVERVLATADSCLLLVDAFDGP
                     MPQTRFVLGKSLQLGHRPILVINKIDRPGARPEAVVDMAFDLFSDLGATDEQLDFPIV
                     YASAKQGWAVHNLSESPGTNLDPLLDTVLKHVPPVQADTEAPLQFQVTSLDYNDYVGR
                     IAVGKIYAGKMALGMNVIQLAAKKTETAPSADTALFRITKLYNFEGLKRNEVNAAEAG
                     DIVAIAGLPDVFIGDTICEPGKPAPRPAIEVEEPTVSMFFMVNNSPFAGKEGKFVTTR
                     NIRERLDRELETNVAMRLEETEDKDRFKVLGRGELHLSVLIETMRREGFEIQVSRPEV
                     ILKTNEQGQKLEPYEYLVMDVPDQFTGAIIAELNRRKGELQLMDAHPSGMTRVEFVIP
                     TRGIIGFRGFFISETRGEGVMSSRFLRFDVYKGEIPGRKNGALISMDSGESTAYALWK
                     IQERGELVIGPNTSVYPGMIIGIHSRDNDLEVNPVKEKKLSNVRSSGADEAIRLVPPR
                     KFSLEQNIEFLDDDELLEVTPTSLRLRKKFLDANMRKRNK"
     gene            181761..182972
                     /locus_tag="DIPKHMKP_00145"
     CDS             181761..182972
                     /locus_tag="DIPKHMKP_00145"
                     /inference="ab initio prediction:Prodigal:002006"
                     /codon_start=1
                     /transl_table=11
                     /product="hypothetical protein"
                     /protein_id="X:DIPKHMKP_00145"
                     /translation="MKAFIKGLWYHREDEIQSLNGLRAFAIILVILNHYALAWKKPGM
                     FQSDSLFWSGVDLSFVLSGFLISKSLLSDWTRNATIDFKKFYLKRSLRIFPPYYVFIT
                     FSWVASKLTLKIVEAKGLEKEAYYFSFKLSDAWGDFVFLGNYFPGINIHTWSLSIEEQ
                     FYLIFPLFCSLILFKMSSKYRQLLLCSLLLVPTISRVIVYMTTPLPLTPQYFNEIYFP
                     FHTRFDSLVIGVIVMDLYMNQKGLINRLKTNHILYYLLLFLFFSFLCISHWANINMES
                     FFTHTFKYNLLNIGFAGILLCAVVRSEGLLGRFLSLKIFVPIARLSFTIYLWHLVLIA
                     VSVSILKIRTEPSSMFELLFQFIFVLTLMILLSVPFYLLFEYPFQYLRTRILPKRRSH
                     KQLLSVQPKSF"
     gene            183362..184537
                     /locus_tag="DIPKHMKP_00146"
     CDS             183362..184537
                     /locus_tag="DIPKHMKP_00146"
                     /inference="ab initio prediction:Prodigal:002006"
                     /codon_start=1
                     /transl_table=11
                     /product="hypothetical protein"
                     /protein_id="X:DIPKHMKP_00146"
                     /translation="MKVVQIKLSFISRKFQKYSKIIMLICFVCVLYDSLSGETKKPAY
                     STEDLSKSQYKFEKIPVYQSRFGRTRPVVAVIGDNYMTELTDYVVPYGVLTRSKSAEV
                     FAVGISLTPISFYPALKIFPQESISSFDKKFSTGADYVIVPAIHNSENPILLEWLNLQ
                     ASKGATIIGVCDGVWVLANAGLLKGKRATGFWYSLDDLEKKFKDTTWIRNRRYVVDQG
                     IVTTTAVTASIPVSLALVEAIAGKDRAFNVAVELGVQDWSPVHDSNRFRLTMSSVYTV
                     VSNFLSFWSYEKIGIPVMAGVDEIKLALVADAYSRTYRSQAFSIAKSEETIRTSNGLR
                     LIPDIVFGSTTSLSRILPVFDSTPAVITLDQTLLKIGEIYGGSTADFVALILEYPYF"
     gene            complement(185347..186267)
                     /locus_tag="DIPKHMKP_00147"
     CDS             complement(185347..186267)
                     /locus_tag="DIPKHMKP_00147"
                     /inference="ab initio prediction:Prodigal:002006"
                     /codon_start=1
                     /transl_table=11
                     /product="hypothetical protein"
                     /protein_id="X:DIPKHMKP_00147"
                     /translation="MKKTKYILILLYTIVLIDCGKNLKGKPVPPNPNLAGFYISSETQ
                     RWAEDDKMKIEVLSIFPKSNGELYFERKTIVRLSFIASENREEWRIRTGGVVTGENEI
                     LLQESLYQEFHQPHLGTRESNPKLWKLNEMGAPSKVREVGNVALSSSVLGEISPDGRT
                     LIFSNILFTKIGDSFQGRITTNINQKSVTVDNEIAGAVFYKTKEGIVSIFSKTETIKP
                     GMIFFVGKDQIPCKIVEIFQQSGILEPIDGKKNFQVSVGDPVILKGNVDKKAINKRTA
                     ADELIQKIKSDPNVNKEELIREIEKLKRER"
     gene            complement(187704..189098)
                     /gene="glyQS"
                     /locus_tag="DIPKHMKP_00148"
     CDS             complement(187704..189098)
                     /gene="glyQS"
                     /locus_tag="DIPKHMKP_00148"
                     /EC_number="6.1.1.14"
                     /inference="ab initio prediction:Prodigal:002006"
                     /inference="similar to AA sequence:UniProtKB:P99129"
                     /codon_start=1
                     /transl_table=11
                     /product="Glycine--tRNA ligase"
                     /protein_id="X:DIPKHMKP_00148"
                     /translation="MEKKESLDSSLKEIVSVCKRRGFVYPGSEIYGGLSNTFDYGPYG
                     VELLQNLKQLWWKYFVHLREDIVGLDSSILLNPKVWEASGHVSNFNDPLIDCKNCKTR
                     IRADKFLEDQKGEGFATGLTLEKMNQVIKESNFACPNCGQRGTFTEARDFNLMFKTSH
                     GASAEDSLDIYLRPETAQGIFLNFKNVVSTTRRKIPFGIAQIGKSFRNEIMARQFVFR
                     TREFEQMEMEFFCEPGTQKEWFSHWVNYCMNWLTEQVGIKKENLRVREHEKEELSFYS
                     EGTSDIEFKYNFGWGELWGIASRTDYDLNQHQKFSGEDLKYQDQVQNKKYVPFVVEPA
                     LGVNRLFLAVVTDAYEEEKLPDGETRTVLRFSPKIAPVKAAVFPLMKKDGLPEKSREI
                     FTDLSKLGNIEYDDGGAIGKRYRRQDEIGTPFCITVDYDTLKDNTVTVRERDSMSQER
                     IIVSQLKNWLFERL"
     gene            189163..190887
                     /locus_tag="DIPKHMKP_00149"
     CDS             189163..190887
                     /locus_tag="DIPKHMKP_00149"
                     /inference="ab initio prediction:Prodigal:002006"
                     /codon_start=1
                     /transl_table=11
                     /product="hypothetical protein"
                     /protein_id="X:DIPKHMKP_00149"
                     /translation="MFACVPRLGPMVDRDPLLRRSCLKKKLVIFGVNFLSWSSPFLGL
                     GIFFPLGVLFAFPKGREVRSSAFGSLLFQIACWVVLYPLEVSAILFPTVEAFVRAFVM
                     NLREWLIGFYVLVGFVILVSHSYFLKKQRERLSKRSLSVLIPEEKIERIHYKILVLFV
                     AGYLTSKLVFQDSYRLEYGQIGILEDSFLYFFSVLIAGDTLLSRGKQFFLFRRPWKLF
                     EKQTRIARYSGFQGKWGLLKQKNAKLRDWIFPGWGHIYIGNLWKGFSILFLYLLLLLF
                     LATSFFSWLEPADGIRFLMSMGLKPGIRDQTFFKITSSVIPILIFLGGIAVVHIISKF
                     LLGRTFRSEPDDTTPKSTFISNLSYSILLHLILMSLVLIIPVTLQRKNKQKESERQRT
                     HFTPEHLEFYFIDPNLPNEVKGLNGGVVSGTETPTQKEGEKVPEDKPAEEGRVKGEVK
                     QVRGKKLPATYSNYISAKMRGPESFMEYWRRAPKNYSSVVAYTVTPDGEVVDVDLVEA
                     SDYPEQDQMTLELIESLSPLMPPPGTKGYVRVTELFWNGSIDPNAMPTPLQKELVTMY
                     DGRYMEEL"
     gene            190884..191636
                     /locus_tag="DIPKHMKP_00150"
     CDS             190884..191636
                     /locus_tag="DIPKHMKP_00150"
                     /inference="ab initio prediction:Prodigal:002006"
                     /codon_start=1
                     /transl_table=11
                     /product="hypothetical protein"
                     /protein_id="X:DIPKHMKP_00150"
                     /translation="MSFDVVLLGFLSVLPWGFFLILLFPGKNTPQRILLILLALFLGY
                     LSTEIVLKLHPIFWPDVKIPKRSGHILTQTAHIAFIQAGMMEEFCKGILILASGLLFA
                     FDWKTYTFKKEMVLIGGFVALGFAGIENANYIFSAKEEDRISMFVGRTIRSSNAHFLI
                     NLCFALAFVKSNQKETKERPLALFLAFLLAVSQHGLFNFFVLPQSRFGSWLSMALFVG
                     IWVWIVKDFRTFILENENLNDAPVDAEILDES"
     gene            191633..192535
                     /gene="yfiC"
                     /locus_tag="DIPKHMKP_00151"
     CDS             191633..192535
                     /gene="yfiC"
                     /locus_tag="DIPKHMKP_00151"
                     /EC_number="2.1.1.223"
                     /inference="ab initio prediction:Prodigal:002006"
                     /inference="protein motif:HAMAP:MF_01872"
                     /codon_start=1
                     /transl_table=11
                     /product="tRNA1(Val) (adenine(37)-N6)-methyltransferase"
                     /protein_id="X:DIPKHMKP_00151"
                     /translation="MRYREIILSIPKEIAENFTSFLDEVGVVGYYEILFDREVPRAPD
                     EEIISDDTKFRVYLAEEDKENETKILIFLKATAGESFFLESRWIETKEYEEAYKEFYK
                     PFIIGSYRVIPTWEKDTALGTTPEGIFPLLVNPGLAFGTGHHETTRLVLGRMGDLNLS
                     AKRIVDVGTGSGILSLAAAKSGASLILAVDVDPNSVRSASFNRDENEISSEVLVVEEG
                     GFDHKKIQEQTWDLLIANITFAVLKANIQKIASIKTDHFLFSGVITERKEEFLELLKN
                     TVGGEGVFFREDTGWELIEWKRKG"
     gene            192540..193526
                     /gene="RBKS"
                     /locus_tag="DIPKHMKP_00152"
     CDS             192540..193526
                     /gene="RBKS"
                     /locus_tag="DIPKHMKP_00152"
                     /EC_number="2.7.1.15"
                     /inference="ab initio prediction:Prodigal:002006"
                     /inference="protein motif:HAMAP:MF_01987"
                     /codon_start=1
                     /transl_table=11
                     /product="Ribokinase"
                     /protein_id="X:DIPKHMKP_00152"
                     /translation="MKHYDVFGVGNALVDILVPTENVFIKRLGFEKGIMTLVDSEKQA
                     EVLTALEGSKKELRSGGSAANTMIALANSGGTGTYTGKVSKDTYGEFYKKDMENAGIL
                     FEVAPEDKGHTGTCVVLTTPDAERTMLTHLGISITLQKSDVDLEKLKSSSISYIEGYL
                     WDGQGTKEASLLTMEESKKNGVKVAYTYSDPFCVNRSREDFIRLTKEYFDIVFCNTEE
                     AKALSQREDKLEALKFISGLSALVFMTDSANGAYFAENGKISHVDGFPVKPIDTTGAG
                     DCFAAGVLYGITHGFSLEKSTRWGNYVASRIVQEVGPRLGIKLMGRQDEILK"
     gene            193565..193867
                     /locus_tag="DIPKHMKP_00153"
     CDS             193565..193867
                     /locus_tag="DIPKHMKP_00153"
                     /inference="ab initio prediction:Prodigal:002006"
                     /codon_start=1
                     /transl_table=11
                     /product="hypothetical protein"
                     /protein_id="X:DIPKHMKP_00153"
                     /translation="MELWWLTGLLALVKLIELLKNFIVDVSKTVSSVHFNTTKIDREL
                     IFQQLYYFTFVHAIFVISLDLTLKRNLLLLGRMKIIRFLGLFQNLRCYFTQKSQRF"
ORIGIN      
        1 atagaataga ataaatcatt tttaaattct taaaaaacat gggagttcct aggcctagat
       61 ctcattgtaa gatttacgac ttttaacaat cttaacataa gtttggcgta agagatttgc
      121 ttgagatgtc cattttagtg ccagtgtaaa atgtgggaac taccacaatt gagatttaac
      181 agtaggttct gaaagtgtgg gaactaccac aaatccagat ttaacagtag attttaaaat
      241 tgtaggaact actgctttta aaaaatttcc tgattttctt atatcgaatt aacgttcagg
      301 attatttgga taattttcta acgaacttgt ttcaaaagtt aatgtgtgac ctattcaaaa
      361 agccaagcta taatcaattt ttaagaattt ttgcatcttt tctttataag atcatctttg
      421 atttttggag ctattttaat acatttgaat tataaaacgt ctgtccctat taatgaaatt
      481 ctttttctaa agcttctaaa actagatcgt tttgctccgg cctaccgatt gtgattctaa
      541 gtgcatttag gtcataactt tttaagtctc gtagaataat tccctgtttt aaaagggaat
      601 gggcaatttc ggaagaagat ttaccgcgct ttcttgcaaa aaatgtaata aagtttgcgt
      661 aagaatcaat aaactctata ctttgttcgg tggcaaattt ttcatatcgt ttcatttcat
      721 tccaattatt ttctagatac gattccacat aagattcatt tttgagagct tctgtggcgg
      781 ccagagcaga aagattggtt acactaaaag gagggcgcat cttatataaa ttggagatca
      841 attcttgatt tccgatcccg tacccgattc tcattccgcc cagtccgtaa actttagaaa
      901 aggtaccagt ataaaaaaca ttcggaaaaa gatcggtaac ttctttcgca gggataaatt
      961 tattcggatc cttttttttt ccaaattcca tataagccgc atcaattacg actaacgtat
     1021 ctaaagagat tttacttaaa aattcataaa cgtcagattt agaaagtgca tctcctgcgg
     1081 gattggaagg agtgcacaaa aaaataatct taggacgaat caattttgcc agatccaaaa
     1141 acgcgtttaa gtcatgagta acgctgtctg tagaatgaat ttttgctcca cattgcaaag
     1201 cgtaaatttt atacatcgca aaagtaattc gattgatcag aacggaatct ccctgatcta
     1261 aaacacatct gcaaacaaaa tctaaaacct gatcgcttcc atttcccgga atgatacgat
     1321 cagtggtaag atcaaacttg gaagcgattg cagtttttaa atctagataa gaatcgtccg
     1381 gataaaaaga cattttggaa atcgcttgtc gaacaacttc cataacggat tctgcgcaac
     1441 cgaaaggatt ttcgttcgaa cctaatttga ttatacgatt tggatcaatt ccgaattctc
     1501 gaaccacaag ttcgattggt tttccggctt cgtaactttt gagagagttc aatatagatc
     1561 gaaatggaat catcactccc atgcttttgg atgggaaaaa ttttggaaat cgatttaaga
     1621 atccatttgt atcaaactcc ggaaaaaaat attttcattc gttatattcc gaattttttt
     1681 ttcttctaat tccgggtatt cgttagagag cttggtgata aaaatgaaag actcgttgtt
     1741 tcacggagat aataaagaaa aagatctgga atatttaaaa gatcttttag acggagatag
     1801 tttaatgcaa gaaatactag agtcgttcga aaatttcgat cgcctcgtgg gaaatgaaat
     1861 tcaagaactt ttcccgttag aagacgattt gtagattaac ttgtaagttt taagtatgta
     1921 gaagtaaagt cttcgaaaaa cttagaagga tccagggcgt aatccaacac aaaggctctg
     1981 gattcatcgt ttttcaaaag ttctctatcg ttcggaatca ataatggacc ttctaatccc
     2041 gctttaagaa gaacatggaa ataactatta tcaaagttat aagggttcga agtaaacgat
     2101 tccccgccta accatccgat tgtacgcgct cctgaaatca ggactatatc tctaattccc
     2161 agtttcattt tttgaagata tgggagttgg tctttttgag tctgcatact cagtggaaga
     2221 atttgaaata cttcgcttaa caatcgatct tttcttccag gttgaatcgg gattctgggg
     2281 ccacctgatt tttcgatagc gactgcaccg gcgagagcta aaaggtctgc aaaggaaaaa
     2341 gagttttgaa attgttcgtt aaacgtatct ttgatttgat aaaaattttg aaccaaatct
     2401 ccgttttccg gaagtttgga aaacttttga aaagagtttg cagcagaaag tccgatccag
     2461 ttttgatttt cgtcaaaaag acaagagaga tggtaaacta gttttaacca acttcctact
     2521 tctcgaacaa gtatgattct tcggagagaa tttttagctt cttcccagag attcgcatct
     2581 actttttcca aaatttcctg aatctcatag agtttataat ttccggtttt tcctttaagt
     2641 tgtgcggaaa aaactctgcc tttgacaact ttttctttta cttgtttgta gagagattcg
     2701 gaaatcaaaa cggaagcgcc cgattttttg gttttagatt cgattctact cgctatgttt
     2761 acggaatcac cgatagccgt gtaagacata tttgcaggat gacccaattg tcctaatata
     2821 caatttccgt aatgtactcc tacgccgata cggaacgaag tatgaagatg agactttaga
     2881 tattcgttaa gggagtagag ttctaactcc atctccttgg cggcacgcag agcggagata
     2941 caaatttctt gaggagaacc accgttaact ccgaagagag ccatgagtcc gtctccgata
     3001 tatttatcta ttttacctcc gtgttttaaa atcacgtccc ccattttata aaaatatcgg
     3061 ttgagtatat gaattacatc gtaaggaaga tgtgattcgg aaaatagagt aaaatctcga
     3121 atatcgctga aaaggatcgc gatttctttt tcttctcctg aaattgtggc tgatcctgga
     3181 attgtaagat tataatcttc ttcgtctaaa acgattcttc gaacccgaac gtcgcctaaa
     3241 actgttgtct ggcacgcaag tcgaacggat ttaggaaaac cttttttttg agagagttct
     3301 ttttcttttt gttctggagg agatagatga gaagggtttt ctaaaaccaa aacgcgacaa
     3361 gtagagcatc gagcatttcc gccgcaggcg tgtgtatgtg gaataccgtt gtttagacta
     3421 atttctaaca ggttctgggg cttggataaa ctaatttctt tttcgttttc aaaatttaca
     3481 agaatcatta aaacctaccg gatttcacgg agatataaaa aaataattgg cgtcctatat
     3541 ggaagggtag agaattacag acctggttgt caatagaaga actcggcagg tcctgttctt
     3601 agaaaagaga ctctgtccga aataatcgtg aaagtagcgt taaacgaatt gccattttag
     3661 gaaagtcgaa tggacggaaa tataaattct caggaagaaa ataaggattc taggccaatc
     3721 atactattgg tagatgacga accaatcata ttgagaggac taaaagaaca acttaaactt
     3781 gcgtttggta aggactacga cattgaaatc gccgaagacg ctgaagctgc ctgggaaatt
     3841 ttggaagaat acgtagagaa agggatcgat attccggttg tagtatgtga tcaagtgatg
     3901 cctggagtaa aaggagatga gttactcatt cgaattcaca ataaaaaacc ggatatacga
     3961 aagatcatgc ttaccggaca ggcttctgca gatgcggtgg gtaacgcttt aaatcacgca
     4021 aatttatata gatatttatc taaaccttgg gattccaacg atttgatcct tacaattcga
     4081 gaggcgttaa aatcttattt ttcggatctt tcccttgtag aactcaatcg aaaattagaa
     4141 actaccttac tttataaccg ggaaacgggt cgtcccaatt tcgaaagtct gagaaaaata
     4201 ctagaagaaa gagaggctaa agaagcccag tctactcttg ccgtaattag aattgaatct
     4261 tctactgcca caactcatca ttttggagta ggagtatatc ataaagtact aaatcaactt
     4321 ttggcggcac tttcttcatt tatgggagac tcgggcagtt tatttcatct ttatcaggac
     4381 gaggtagctg tactttccaa cgtagatgag gatagatttc attctctttt ggtggcattt
     4441 agaatacttc ttagatcaga atatatccaa gcggatggag ttgcttttcg cgtaaacgta
     4501 tctataggag tggctaccca ccaacattct ctttattata aagctaggat agcgatgatg
     4561 cacgcggctc aaaacgttga acttgaacta atgaactatt cgcaggcaat ggaagagggg
     4621 gatcagtatc agattaatct tattttagga aggaaattaa acgatgcaat acacgtaggc
     4681 aacgtaatac cttatttcca gggaatctac gacaacacag tagagaagat tacaaaattt
     4741 gaatgtcttg cgagaattca agacggagat agggtatatt ctccggcaag ttttatatcg
     4801 atcgcaagat ctactgggat cattcgtctt ttgactccga tcatgattga gaaatcgatc
     4861 cgatattttg cacagtattc ggaatattct ttttctgtga atatatcgga atcggatctg
     4921 gaaaaaaaag gatttgcatc ttgggttatc agtcgtttgg agcattataa gattgtacca
     4981 gaaagattta ctttggaaat tttagaaacg gaccgtttgc gtggagggga gagaggactt
     5041 gaaaccttaa aggaattgaa ggaatccggt tgtaagattg cgatagacga ttttggagta
     5101 gaccaatcta attttgagag attgatggaa atcgatccag actttattaa gatagatggt
     5161 aaatttatac aagggattca tttgagtaga actccatatc tgctcacttc tgcgatgacg
     5221 gagatggcac atcgtatcgg agcaaaagta attgccgaat ttgtagcggg aaaaggagaa
     5281 tttgacacgg ttcgttcctt aggtgtggaa tattgtcagg gatattatat tatgcagccc
     5341 gtgcctgaaa tttttccgat tcctcaagtt tctgtttaaa gaatgaaaac gttttttcta
     5401 aaattcgctt gtcattattt tttttctaaa taatctaatg ctttgcgatt tttgacgatt
     5461 tagcgagtcg aatgaattag gtgagggtga gtacttcaat tggataaagc gattcttttt
     5521 gtggatgatg aggctctgat cctaatgagc atgaagtctc aggtgaaacg tcactttgga
     5581 gaaggttatc gatatgaaac cgcgcttgat gcaggtgagg cgtggcagat tatcgaagaa
     5641 ttggttcatg aagatgttag aattctaatt atcatttctg attggttgat gcctaacgtc
     5701 aaaggtgatg aatttttaag acaggttcat cataagtatc ctgacattca aaaagtgatc
     5761 gttaccggtc atgcggacga ttcttctatc gaagcactta aaaaagaaat taaccttcgt
     5821 tcttatctga aaaaaccttg ggacgaaaga gaattggtct ccacgattac tacggctttg
     5881 agtaattaaa acttaaacgc cagaatatta aattttatta atatatataa tatattgtat
     5941 tttatgaatg tatgtatgtg attggcattt gttttcgtgg caaaactgga acatccatct
     6001 gatctgattt aaaattaaga aataatttca tttttagcaa taaggttgtt gaaaaattaa
     6061 ttttccgttt gttcgttgta ttgaaatgga tgattgaagt agttttatta atcgctgcat
     6121 agaatttttc aacaactcga atgagaaaga attttctaaa agtatgagtt cctaaaattt
     6181 aagaattgaa ttgtaaaatc gtgatttgtg agagttccca cattttacag ataaatgtaa
     6241 gttttgtagt agttcctgca cttgaatacg acagattcaa ttcttataaa cttctatttt
     6301 ataaattgtg gtagttccta catttcaaag ttttaccgta aaatatagat ttgtgatagt
     6361 tcccacagat taagtcacat aataaatttt taaacattct ttttttgtga tttgagtctg
     6421 ggagttccca cattcacttt ttatggaaaa atcaggtttt ttatccttac gccgaactca
     6481 cgctatattt acaatttacc gaaagagatc ataaaatcca aaaatgaaac tacgggcatt
     6541 ctgtctataa gccggattct gtcctctcct aggagatgga tgatcattta tcttgcttcg
     6601 aaagttaccg atcgaagtcc ttgctctcta cccgcagccc tgcggaaact acaaataggc
     6661 tgcctatttg agattgcacc cgggagggtt tgccattccc gatttctctc gaaatcgtag
     6721 gtgggctctt accccaccat ttcaccctta ccttttacca aggcggtatc ttttctgttg
     6781 cactttccat attctctatc ctgaaattac tctcaagata gagaattccg ggaattaccc
     6841 ggtcccgtgt ttccaggtgt ccggactttc ctcacccttt ttatttctaa aaaagaagcg
     6901 cgatcatccg acagaatgct tgattttaac tattttttaa aagcctaaac aaaaccagaa
     6961 aaaaagaaag aatctttata aattttggca cgctgcttgc atatatctat acaagaacac
     7021 tggaattgag gtgataagat gaacaagttt gcggcaattg ctcttttttt aagcattttt
     7081 accggacttt atgctactcc agaagccgaa agggtagagg aagagcttaa taagtttaca
     7141 cctcagaatg aaacccaact cgcaaataaa ctcagtgctt tgggaacctt aaaacaaaag
     7201 gtgagagatt atcattctgc aatcgatctt tataaccaat cccttcatgt tcgtgaaaag
     7261 atgggagaaa aagaatcttc tggttatgct ttggttcttt atctcaaatc catttcagaa
     7321 ttccgtcaag gaaagtattg tcctgcgctt gagaacatca aaaacgtaat ttctatctat
     7381 caaaaaatcg gagatatcga ttctgctctc aatgcggaag aagaagccta taaaaagtac
     7441 caagaagctt gttccatcca tatggagaat gttgcaaaag cagaataatt ttaagtctcg
     7501 aattcatccc atctctagtt ctaactgatt tgacccgccc tgaaaagggc gggatttttt
     7561 ttgatttgac tctcttcatt tcaagactaa cctgaaattc cggatactgt tattttaata
     7621 gatctaaata caaaaataat tcggagcagc gtatgaaaat aaattataat tggaaaaacg
     7681 tagatcattc taaagccgct gaaaaatacg caaatagcaa actagatcga gtttcaaaat
     7741 atcttcatac ggttcaatcc ttcgaaattt ctttcgaaat gattcacgga gaagtcactg
     7801 caaacttgaa tctacacggt gatggtaata aattcaacgc acaaaattca gataaagata
     7861 tatatgcttg tatcgacggt ctggaagata agatcgttaa acaagtcagt aaacatcatg
     7921 ataagaaagt gaatcattaa tcctccggtg gagttcttct gccggatttc aaattcaata
     7981 cccgaatctt aatgtcgttt tccagaaaac tcgaagaagc taatcaacat ctatcagacg
     8041 gagattttga taaggctaaa aaagttttcg atttacttct gggagaagat ccagaacacc
     8101 cggaaacgat tgctggttat tttatatctt cctattggga taatcgtttg gatcggattc
     8161 ataacacaaa agaaggaaga gatagaagcc atattcttgt tcaatatttt tcagaatttc
     8221 aaaacgcgtt cgaactaaaa aaatttactg gaacttcttc ttttcgtgcg gtttcggaat
     8281 cggttttatc agaagcagtg gatcaattaa aaatatcggt tcaaagagaa ggtcttcact
     8341 ttcaagatcc ttctgcgtta ttaagtttga tacgtgaact cattcgtttt agggattata
     8401 aaaatgcgct cgaaatctta aattattctt cttcggtgga aaaaaattct cccgagtttc
     8461 tttatttgag agcggaatca ctttttcaaa ccggcgaaga aagaaaagcc ctccttcttt
     8521 ttagggaggc atttttaaaa gatccttctg ttgctcctct cgccgttttg aaatcgggtc
     8581 cgatttattt ttgggtcgaa aaattaaaag gttcttatca ggatgaatcg gatctaaaag
     8641 aggttctgcc ggttgttttg gcagagcgcg ggattttcga agagactaga aattattccg
     8701 aaaaagaaat tttagtatat tataacaatt taattcgttt gaaagatacg ttaaattcta
     8761 gaaaggattt atacgatttt aaaatccgtt gtagaatttt acaacacgcc tgtctgattt
     8821 tagacgtatg tagaaatatg cagtatggag aaatctatca ggaatccaaa agaattttgg
     8881 attccgtaga tcctggtttt tttctaagaa ggcaaaacgg aacccaggat taaactgggt
     8941 tttgtcgttt cttgaatatt cttaaatctt aaactgattg ataaggcgca ataatccttc
     9001 tgattgggta tgcatatttt tagaaaatcc ggtcaaatca tctgcaccgc ttgcaatctc
     9061 ttgagttcct tctgaaatac ttaggattgt ttttgcaatt tcatcagaag ctcgtctttg
     9121 ttcttgtaca gcttcttcga tttgaagact aaaattcata agagaactag cgctactatg
     9181 aattttttca gtattctttt cttgagcgtt tactgaatcc aaaaccgttt ttgctgaaac
     9241 tccgaacata tccacagaac ttctaagttt tgcaagaatt tcggaagctt cctttacttt
     9301 tccagttccg ttcattacgg cacgatttgt agattctaca agttgtccta tttcttgaac
     9361 gctattggag gtttgagagg cgagtttaga aatttcttcc gcaactaccg caaaaccttt
     9421 tccggcttct cctgctcttg ccgcttcgat tgcggcgttt aacgcgagta agtttgtctt
     9481 ttcggatata tcagtgatga tcgatagaat ttcgttgatt ctagaggcgc tgtctccaat
     9541 ttcgtccatc gcttttgtgg attgattcat ggagccttcg cccgtaacgg cttgttgttg
     9601 cgattcgttt gcgagaaagg aaagtgattt catctcttca ttaattttta cgatttgttc
     9661 tttcaaaaga attacgtttc cgtctatatc tttcatatgt gaaatcgcct tttccatcga
     9721 cctgcctacg ttctcagcgg aagaggctaa ttcttcgatt gctgctgaag attcttctga
     9781 tgcagatgct tgttcctggg ctacgtcgta aaaactttta gaagattccg ccattttatc
     9841 ggaggtagag ttgagggatt cggaagaacc tttgatttcg aatatgattt ttttgatgtt
     9901 attcttcatc tgattgagag aaagaagaag ctttccgatt tcgtcctttc gctcgtattg
     9961 attgactact attaagtttc cagaagaaat ttcttcggaa aaagaaatcg cggtattgat
    10021 tccattcgta atcaattttt ggaatattag atttaacaca agtagaatcg cgaccatggt
    10081 gattaatgag gtggtaattg tttccaaaat gatcatggat aaatttttcc aaaaaatatc
    10141 gtaaggtaca cttacttcta aaatccattt cttatcataa ttgcctaaat aaaaggaata
    10201 gaaaaaatgt gtagaattgt ctttttcata gatttggatt tcttgtttct gacttccttc
    10261 tagtattagt tttttccatt ctggatctgg gattggtttt cctacgagtt cgggttgtaa
    10321 tccgttcgct gcataaaaac ctccgggaga aattaaattt aaataacctt ttccttggta
    10381 aggacgtatg ggagcaatca tctcctgcat gtttttcatg gttatgtcca tgcctactac
    10441 tccggcaaat tccccatttc tgcgtaacgg tttagccact gagatcatca aaacgtcttt
    10501 tccggatacc ggataggcaa atggatctgc gatataatct tttccggttt ttttaggaat
    10561 attataaaag tatccactca tatcttgatt ttcgtaatag actacttgtt ccaatacgag
    10621 cggtctgtct acaccggcgg acttattgag atatggaatg aaccttccgg ttgagtcata
    10681 accttgttta tttacatatt gtaaatcgtt cgagtcgaac tttccgggtt caaataccga
    10741 ccaggttccg aagtagtttg ggtccgaatc ggccaggtct ttcaacgatt cgatcgtttc
    10801 ttctcttgta ggtcttgcat gagaaagttg gaattctatt cctcttagcc ctcccaatgc
    10861 cttgtcaaaa aagtcttgga tttcgaaagc gtatctggat gctatcaagg aggaagaatc
    10921 tttgatatcc tgtgttagtt tgaaataagt tgaaactgca ttgatggctg tgattgctat
    10981 acttcctgcc ataagcacaa gggcaagata cagggatatt ctaaatcgga tactcatgaa
    11041 tttcctcctc tttttgtgta tcttaaaaac tgtgggaaaa tccgatgcta aaccaaaata
    11101 aatgcgccgg gattttctgc aataaatacg attctcgaac catctgtctg agtgaaccgt
    11161 ctcccgcgtc cgggattaaa ggactacttg ctatttgatc caatatgaat tgattgagag
    11221 gaccattgac tttagaagga tctactatca gtccatcttt tgtatttcgg ttaacgtatc
    11281 ctcctgtggc tccgtagtag ttatccgtat tcgtacatat acagattagg tctataaacg
    11341 tggtttcctt tgatgaaaaa ttttccaaaa taaaacgtta aactactagt gatgtcttga
    11401 attccgtatc ggttatctac gatattatta gacattgcat atcctacgtt tactgcgggt
    11461 gtaattctga aaaaatcctc tttaaaatat tcatgactta tataaaggga aaggtaattt
    11521 ttccccgccg ccaaaccaga gttttcctga ctcatctgag tataaaaaga aatggtagga
    11581 gttagataag caataaaagg aagaaatgaa atttccggaa gttgccaaaa gatatagtat
    11641 tcctgccaag cgagccttgt tatctgatta gaagtattgt tggaacttgt aattccttgt
    11701 gcggcaagag aattaaaacc tcctaatgga gttgaaatat aagatggatt tttgtgaaac
    11761 gtattgtaga accaagttcc gacggtgaat tttccccaac ttgttttttc gaaagtataa
    11821 taaaacgcat agaataaacc gtcggctcgt ttcattccat tttgttcttt ataagatttt
    11881 ggaaccaacc caccgcaggt ttgtccagtg gataagtttc cattcattaa attattttga
    11941 gtgtcatata cacaactttg attgagaaga tccggatctg gtgcagtaaa tggatttcct
    12001 tgtcccggat aagcaggtcc gggacctccc ggaaacaatt ggatacgtcc gtcgttatct
    12061 ttgtcgtttc tatctgttag ctgaaagtta ccccaaaatt gaatcataaa tcctttgaga
    12121 ggagtattga tattgatggt aggttgataa gaaggaatta ccgttgtaga aggataactt
    12181 tcgtttctac ggcgattggc catttcacct gaaaaactaa gtcctctcca gataaagtct
    12241 gtgacaattt cgtgagttac gtctatggtt gtatcggttc cctgaggatg cgaatggggt
    12301 ggttctcttt ctattggagc tgcaattccc gagtactgat tggaacgttc gggtttagaa
    12361 gttgtcgttg aagatttttc tttgtcggaa gtaaaaaatg catttttatt tttatcctgt
    12421 gatttttcat acgtgatact aaccacgtta tctttactga tataacggat gtagtcttca
    12481 tgttctgcca gaaaaacttt ttcatcatct tctaaaagga tcttacctcg atgtacagaa
    12541 ccgtttttta aacgtactat gtcagctgca attaagtgag actcaaaaca aaagaacaaa
    12601 cagaataaaa atagaagata agatttaagc ttcatacgtt aaccactttg taaatttttt
    12661 atttcctaat ttttcaaatt tcaagcagaa ttgaatattt ccgaagttta tgatttttgg
    12721 gcttcgactc aaaaacgacc ccggaaaaaa taacaaaata aaagagaaag ttaggaatca
    12781 actcggaaaa actttttatt ttttttgaat cggattcaaa gaatggataa agtaaatctt
    12841 aagaaaccta ttttctttga gcgttaagta tatcttggct tggccttaaa acgtttttaa
    12901 tttttttgtt tttgaaaatt tttcgaaaat ataaagagtc acgttaagtt ttaaattggt
    12961 attctatata agtttttata aaaaacgaat tttgtaatca aagaattgaa tcttttcgat
    13021 ttaactttta ttggatggtg tatctaaaaa ccgaattgag acaattttgc gttttttaag
    13081 agaacttttt atacggaatc cattttgaaa ctcgctgcgt tctatataag aagacgattt
    13141 ttttatctct tagagttttt aatacaaatt cgtaactata aaaaataaga tttatagtct
    13201 aaaaaaatct tggtgctgtt caaaagaccg tttctaaaga tacaagttat gtctctggaa
    13261 tcatttttta gaaattaaga ataaaattat atttgggtat ccttttttat aattacaaaa
    13321 taaattcaag gatagttttg aacggatgtt tcaattttgt tatgaatttt taacctaacg
    13381 tgagtttggt gtaaaaacta aatctttcca tgaaaaaatt aaatgcggta gttcccaagg
    13441 attcaacagt ttatgaactt gaaactggat ttgttaaatt catataagtt tataacattt
    13501 tcaaaacgtt tccgaaaaga tattgtctag atattctttt tgtactttgc atctgggttc
    13561 ttggattccg tttttcatct taaaaactct ttttttgttt tgaaagattt ccaagttcca
    13621 ggtcttcttt tgtagttttg tatgcacgta ggatacaaaa gagtctgcaa aaaaatcgtc
    13681 agcatttgta gcagaataaa gagtaggaaa tggagttttt tctaaagtag ggtaaatact
    13741 atcccaattt ttagaaagtt caatcggttt ggatgtataa aatttgattt cttttcgaag
    13801 cggaaaaaac gaatctaagt aagaaacgtc ttcagttttc caaattcctt ttgaaaattc
    13861 aaattcgcta aagtttctat attcttccct aaaatcaggc acaatttttt tttgaacaga
    13921 gaggatatgt ccgacttcgt gtaacagtat gtattcgatt gcggtttcaa ttttgtcttt
    13981 tgtgtctgat tcgattctca ccttaacttg gatatttcca gaaataaaag gtgaattttc
    14041 tttttgagtg atccattcgt ttgcggtttg atttaatagt tttgtatcca aaaagactac
    14101 tccacctttg ggtcctgtgt tatcataaac aaaggaactc agaccgctac ttcctaaatt
    14161 tttgcaaagt attactttaa aaagagaacg atcaagtatc gtatttactg aattgggtag
    14221 agattttcgg acagtactta gacgttcttt ccaaggattc aattcgtttt ccgcttctgg
    14281 taaatcggta ataccatcga ttcgattcat ttcctgaacg aaattttgtt cttccgagtt
    14341 gagtccagag attctttgct cccaaccttc cattgaaaaa taacgttcca tttgggtgat
    14401 cggatgtttt ctaaagagct gataataggg attatttccc attgtggtct gagaaggttt
    14461 acaaaataaa attccaaaaa agacaaatac tttccaattc gtttgtaaat gttttactaa
    14521 gagcatggtt aaagattttt ctaaaatcct taaaagtaaa ctcgaatcga atctggattt
    14581 ttgattttga aaaaaagatc ggaatgattt gcgcttattt aggatgctta taaacttgga
    14641 tgacaaattt cccagatctg aaacaaaaat gttctatttt ctgttaccta cacttttttt
    14701 attctttcgt cttgaatcga ctgaaacaaa tccttggaat ctttctatcg gtgaaagaat
    14761 tatcaatcga aaacacgtct ctcatatcat aatagaaact agagttgatc attttagagt
    14821 ttcgattttg ttaaacgaac gtttccctta taactacaaa tctaaatctg gttctttttt
    14881 tatcagggta aacgatgaaa aagaggcgct taaaatttcg gaaaagctgg atcaatatct
    14941 agagtccgga tggaatttga aaatttatct ttccggatcg gaaattgttc gttatgactt
    15001 ggataaaacg attcagtaga ttcaaatccg attttttaaa ccctttcact ttctttgaaa
    15061 gggaatttaa ttatagcgag gctcagtctt ggaaagatca gactagaatc gatcagtctt
    15121 ttatacggct tgcgtttctt cttcatttta tgatgtattc tacgcttgcg attccagaag
    15181 tcagaagttc acaaaggggt ggtgtttatt taggtattat ctttctcgtc aacgtaatgg
    15241 ggttggttct ttcttttcag gaaaggtttc tttcttgggt aattcacatt tcgaacgtga
    15301 tcatcatttt tttattgatg aatttatttc acgaatcttt ctatcacttt cgagatttag
    15361 aaagccttca gatttataat aattattttt tactaatatc gtttattgta atattccaaa
    15421 tgtttcgttt gaaaaagggc tcctgttttt taaccggaac ggtttcaatt tgtctacata
    15481 tcttcttcgt ttccattaaa agaatggaat tagggttaga tgattttcct agaatccttt
    15541 ttgtgccaga cgtggtctat gttctttgta tcgtcatcgg tacttcttcc gtgattatcg
    15601 taaaaaggct gatttctatt tcgtctgagt tggatctaga atataaattt attcaacagg
    15661 atcttatcgt ggcaaaacag gttcaggaaa atttatttcc tggaaaactg agtatcaaag
    15721 ggattcgtta tgaagtgatg agaattgcgc ccaatcatat aggcggagac ttttttgatt
    15781 ttgtacaact ccgggaagga aacactggaa tttttcttac agacgtagcg gggcacggga
    15841 tcgcttccgc tcttgttgct tcgatggtta agattatggt ttctacgatg ccttatattt
    15901 tgaaagtaca tccttctcgt ttgatggatt atatagacga ttctctccat aaacaatttc
    15961 agtcttatca cgcgtctgcg atttatatgt ttttggattt tatttctagg gaagttacct
    16021 tttcgaatgc gggacatccg tatttgatcc acggttcttt ttcaaaagaa tttcacgaag
    16081 tagaaacgga aggcgccatt ttaggttttg gaattaaaaa gccaattgca gaacaagtca
    16141 aatttcctct cgttgagaag gatcggtttt ttttatatac ggatggtttg atagaaaaca
    16201 agaatcgaga aggaaaactt cttggaacgg aagggctgct tgaaatattg aatgcgaacc
    16261 gatttgaaaa agatttgagc acctttaaag cgaacgtaca aaaaacggtc gaagactttt
    16321 ttggaaacgt agctttagaa gacgatacac tttttttgat tgtggaagtg gagtaaaata
    16381 gaaatgagtg aaaaattaat caatataact aaagaaggac aaattgcaat tcttacgatc
    16441 caaagacctt ccgctttgaa tgccctcaat cgggaagtat taattcagat cggtcaagaa
    16501 gtggatgcgc ttgaaaaaga tgaaaacata agagttttaa ttgtgaccgg tgaaggtaaa
    16561 gcgtttgttg ccggagccga tattgccgaa atgaaagact taaacgtttc tcagggaaac
    16621 gagttttcta aattaggaaa ttctgtattc caaaaattgc atcaatccag aatcgtttcg
    16681 attgccgcga tcaatggttt ttctcttggc ggagggttag aacttgctct tgcctgtgat
    16741 atacgagtcg gttctgaaaa agcgaagttg ggtttgccgg aagtttctct gggactgatt
    16801 ccaggttttg gaggcacaca aagactagcc agattgatcg gttatgcgag agcgattgag
    16861 cttgtagtaa ccggggaaat gatttctgcg gaagaaggtt atagaatcgg gattcttaat
    16921 aaactcgtaa aagagggaga aagtatatta gatttttcta aatcgattgc aaactcgatc
    16981 cttaaaaaag gacctcaggc gatcgaaaga gttaaaaaga caatccaaca gggtttagat
    17041 gtttctttaa aggaaggaat ttctatagaa gaaaaggcgt ttggagcctg ttttgacgga
    17101 gggcaatcta aagaaggtat gagcgcgttt ttggaaaaaa gatcggctca attttaagtg
    17161 gtagttccca cattttcgga gttagactgt aaaatctcga cttgtggtag ttcccacatt
    17221 ttcggagtta gactgtaaaa tctcgacttg tggtagttcc cacattttcg gagttagact
    17281 gtaaaatctc gacttgtggt agttcccaca ttttcggagt tagactgtaa aatctcgact
    17341 tgtggtagtt cccacatttt cggagttaga ctgtaaaatc tcgacttgtg gtagttccca
    17401 cattttcgga gttagactgt aaaatctcga cttgtggtag ttcccacatt ttcggagtta
    17461 gactgtaaaa tctcgacttg tggtagttcc cacattttcg gagttagact gtaaaatctc
    17521 gacttgtggt agttcccaca ttttcggagt tagactgtaa agtctcgatt tgtggtagtt
    17581 cccacaaatt tgaagttaga ctgtaaaatc ttgattttcg gaacgattga aaaatctata
    17641 aaattacgca aagaaatgta gtcagtggga attactataa tttataaaat gatagaaact
    17701 gttacgttgg tattttaaaa tcatggatca tttcttttta aaagaaatga ttatcaaaaa
    17761 agattcgctt ttacaccaaa cacaagttaa ttcataaaaa accttttgta atcggataaa
    17821 aatgaaagtg atatttttaa tgtacaaagt aaaaataaca agatttgtat ttaaaatcct
    17881 attggtactg ggttctattt tttgtgtttc atacaacgta tattcaaagg atgtagaaaa
    17941 gataacaatc tatgtggatg aacatcctct acttgtagaa gttgtaaata ctcccgcaga
    18001 tcgagcaagg ggtttgatgt atcgaaaatc catgggagaa aacgaaggta tgctttttgt
    18061 ttttgcaaaa ccggaatatt tgagtttttg gatgaaaaat actctgattc ctctcagtat
    18121 tgcatatttt aatagtgatc gaagaatcac tgatatacat gatatgaagc caaatcaaac
    18181 gaaagaattg tatcattcta gcgaaaaagc aatgtatgcc ttagaagtaa atcagggttg
    18241 gtttattaaa agaaaaatag gcaaatacgg agtgctaaaa attccggatc gggtgaggac
    18301 ggttcaataa tcgacttgtt tttgtaagtt tatcataaat tctgaatatt aaaaaatatg
    18361 aattgataaa ccctaggaag atttcctagg gcatttttaa tggtttttat ttagagagat
    18421 tcggaaacta actttgcttc taagtcattt aatgtttttg tatctacaac tttagttgat
    18481 tttagtttgc cttgttccgc catttttaaa atcgtttttg atcctactgt ttccgaagat
    18541 actacgatct cctccaattt gccgtctttc tcaacaaaga attttccggg ttcagcacga
    18601 aacacgatca gattttgaga gttaccttct tttgcgaact ggatgtccaa tctttttcca
    18661 aagtcggaat aactcagtaa aagtttttct ccattttctt cgtaggcctt aacgtacttt
    18721 ccattttcgt catattcgtt gtaacctact gggttattac cggaccagaa ttcgattaag
    18781 ttaaatagta ttaaatcgaa aaagaatccg acgaaataaa gaatgctgaa aggaaaatac
    18841 ataacaagag ttttaataaa tttagccaat aaaccactgc ctatgttaaa accatcgttt
    18901 acttcatata cttttttaac gattgcaaac ttaccgaaac agttcccaaa agaaacaaca
    18961 agaatcatcg gcataagaat cgctacaata gccttacgaa atttgttttg ttgcatgaaa
    19021 ggacaactcc ttgatcgaat ttttgaaaat tgaatccttt ccttaaaatt atgcaaggtt
    19081 tttctttttt aaaaaaggaa attcgagtta gagcctacgg atcatcgtgg catatttcct
    19141 tgacctgggt tgcgtttgaa aaaagataga gggaacatcg ggagcgaagg atttgctttt
    19201 tcctacttta gaatttttcg tattttttat cttcgtattc ctgatgtatt ggtatttaat
    19261 tccgtatttt ttcggaaaag atacaaagtc tcttactctc actcattttt ttttactcgt
    19321 agtcagttat tatttttata tgagttggga ttggagattt ggtggtttga tattactttc
    19381 tacagtaatc gattttatac tcgccgatag aatccattct tcccaaaatc aaagaattag
    19441 atggatactg attactacca gtttggtttt gaatcttgta ttcatcttag gttttttcaa
    19501 atattataat ttttttgcag actcaatcaa tttatttctt gggaatttcg gtgtaaaaaa
    19561 tgcgcttccg gttttgcaca tcattcttcc cgtgggaatt tctttttata cgtttcagtc
    19621 tttgagttat acgatcgacg tttatcgcgg acagattctt cccgaaaaaa gttttttaag
    19681 atttgctttg tttgtttctt tttttcctca actcgttgca ggtcccatcg taactgcaaa
    19741 aactttttta cctcagttag atacgattaa aaatctgact gagattcgat ttagaaaggc
    19801 gattcgttat tttatattag gttatattaa aaaagtagta ctttcggata acgcggctcc
    19861 gatcgtggaa aaaattttcg cagatcctac aaactttgga accgtggcgc tttggttggc
    19921 ggttacttta tttcttattc aaatttattg cgattttagc ggttatactg atatggctta
    19981 tgcttctgcg ttgttgttag gttacgaact tcctgaaaat tttcgtatgc cttttatcgc
    20041 aaggagtgtt actgaacact ggagaagatg gcatatcact ctttctacct ggcttaggga
    20101 ctacgtatat atttctctgg gaggaaatcg agcgggagca tttcgacata gattcaatct
    20161 ttggtttact atgtttgtgg ccggtttttg gcacggagcc gcttggacct ttatcatctg
    20221 gggaagttgt caaggtacga ttttattgat agaagcgctt tacggaagtt tcaaagaaaa
    20281 acattttccg aatttacaga tccttccaga aaaaattttg gctccaatcc aaatttttct
    20341 aacctgtttg atttcagtag cggtagcgac ttggtttaga gcggaatctg tctctaaagg
    20401 gtgggttatg tggaagaaga tgtttttctt taatgaagga ggtttacgtc cttatatgtt
    20461 aaagactgga attccggtta tcctttgtgt gatagtagga cattggttgg gttatcagat
    20521 ctttgaaaaa aagaaagagt gggatcctcc agtttggctt gaattttcct tttatcctgt
    20581 gattgccgta ggtttggctt tgctgactcc ggatttagag cttcctttca tctactttca
    20641 attttgatta tgaaatcaat tcgtttaatc tgaattttat taatgcgaat gacgggaact
    20701 ctgtctctgt aattctgaac gaattcctat aaaaatcgtt ctcgacaaac attcattcta
    20761 cgtcgactct gatccggata tgtccggcag cccagacaaa caacccagaa gtcatagata
    20821 ccatcctgga gtttatgcgg actatatcat acaaattgaa tttggtttaa tcactcttca
    20881 tgcaaaaata ggaaatattt ccgaaaccgg aatttgtctg attctaaatg gggaagattt
    20941 gaatatgacg gagtctgttt atggttcggt tatcgaaaag aaatccggaa aacgtatcga
    21001 atttgaaggt gatattatat gggtcggcga agaaacgatt gatgataaga tacgatttgt
    21061 ctacggtctt aaatttagag aacctctgat tttgactgaa tccctggttt tgatcaatct
    21121 ttccttacaa gatccgtaac tcttagtttt tcgttctaag tttccggatt gccatattct
    21181 cttccttgag gatctttgaa tcatggattc ttctacaaaa aaggaacaaa aacaaatcgt
    21241 tcctaaaaag cctactttaa gggagatcga gattggtcta ctcaagaaga tcaaagaagg
    21301 ggacgatgaa gcgtatattc aacttgtcag tccgtttcga gaaagacttt atcgtaaggc
    21361 gatttcgatg gtaaaagacg gagacgacgc agaagacatt gttcaagacg ctctcatttc
    21421 tggttataga tccattcgta attttagggc agattccgga gtttacactt ggctttatcg
    21481 gattgtagtt aacaaatcca aggatatgtt agcgaaacgg aaacgagcta aagaaaattc
    21541 tatggatgat aaggaatatc aggtgacgga cgatcgattg gggttcgaaa aaaaaattga
    21601 acttagtgat gagtccaact atctaattag caaaatcaac ggcttggaag atctctataa
    21661 agaggtaatc gaactcagat actttgagga aatgtcatac gcgcaaattg cggaggttct
    21721 gggaacgaac gtaggaaccg taaagagcag actctttaag gccaaagaat tcctaaaaca
    21781 tttgattcta caagacggta agggtgaagg atactttagg taaaaaaatg aaaaaattac
    21841 attcaaaatt tagaattccg ctttttcttc gaaaggaaga cggagatctg cttaaaattg
    21901 aaaattcgct tgtaaaaact atgtctgaac ttagagacaa ggagctgagt cacattaatc
    21961 tgagtcagga gttttcaatt cgactgaaaa accagctcaa gaccattcaa cccgaacctg
    22021 aaaatgggtg gaaaagaatt tgggaaaacg ttctttctaa tcgaggttta cagttttcgt
    22081 tttcgggagt tttggtattt gcaattgtat ttgtaactta taatcgaatc caaagttctg
    22141 gtgtagaaaa tcaatcagaa agaactggta ctttatcttt attcggacaa tcggaaacca
    22201 agagttttca ggatattcct tcttctggta agtttcaatc cgggttaaat gaagaacttc
    22261 ttagacaaat ttcttctact tctgaagcca gaaaaacgat tttatctctt cgaaaatatt
    22321 tttttgaaag aggagaaatt cgaattgtag aagaattgga tcgaattttg gaacaagcca
    22381 acaatccgta aacgtgattg agtaataata ttagattttt ttaaattgta ttactgatct
    22441 ctataaaatt gagcacctaa atctctatta taaagtgccg tttcttgtaa gtccaataga
    22501 atctaatttg aaagcgattc ttatattgcg ccaaaacatg ttgagtttct cgaacgaccc
    22561 ggaaaattca gcgaatgcct ctctaaggat cggcattcag ggagtgagat gttgggttca
    22621 ggagttgttg cgcttatttg tccagatttt tttctctaaa ttcacataat taaactgtaa
    22681 acgattcaat aggtatttta ttatgtagtt cttgagtagg tcaaatgggg aatcaatttt
    22741 tgtcaatgat tgaaaaacag tgagtttcaa tttaatctag ttttgtttta ttacttttga
    22801 atattattgt agtttaaagt gtttagctgg aattagagta atattattca taattatata
    22861 ataaagtacc taatattttg catggaacca gtgttttgtg ataaaattag cggtactcaa
    22921 ttttataaag atcagtagaa acaacttata aaatttgttc caaaactaga aaatatagga
    22981 actcgtaaaa acttgctact gaaaaaaact gtaaaactaa tgaagtaagt ttatatccaa
    23041 aaaattgaaa tcaataaatt ttaaaaatgg gattttagcc aatgccaaaa ccggtccgtt
    23101 attcttacag ttatctacag aaagtcgctt ggggagatat ggatgcgttt gggcatgtca
    23161 atcacgtggt ttatgcaaag tattttgaaa atgcaagggc gaattatttc accgatttaa
    23221 aactatggga cacttcggat acgtcttcgc aaacaggtcc agtcattaca cacattcaag
    23281 tagagtatag aaaacaagtt cgttatccgg atacattgga aattacaatg caggtggatt
    23341 ctgtttcttc tcgttctttt aaaatttcat gtacgatgtg gaatcaagaa ggggattgtg
    23401 tggcgaccgc aagcggagag tttctttggc tgaactttgt gactcagaaa ccaactcaac
    23461 ttcctgaaat ctataaaagt ttatttgctc aaagtcgcgt ctgaatttta ctttttcaac
    23521 gatgatttga aaatgatgga ttttctaatt ggtaagagtt ctcacatttt caaaattgaa
    23581 ttgcaaattt tctgaaactg aactcgcacg aaacagtaaa aaacgacttg ccaatccgct
    23641 tttacagaaa aacttcaaaa cccatgtgtg atacttttgt tgctactcct tcctttaccg
    23701 gaaccagttc tatgattttt ggaaaaaatt cagatagaga accaaacgag gcacaggccc
    23761 ttttgagagt tccagccaga tccaaagagt ctaagacatt ttgtacttat attcaagttc
    23821 caggggcaaa acaaactcag gaagtaattt tatctaaacc ttttcagatg tggggcgctg
    23881 agatgggagc caatgagttt ggtgtggtga tcggaaacga agcggtcttt acaaaaattc
    23941 cttttgaaaa gaaaaatcaa ggattgaccg gtatggattt gcttagactt gcattggaaa
    24001 gaagcaagga cgcggaaact gcaagagaaa ctattcttca atttttagaa aaatttggtc
    24061 aagatgcttg tggtggttat acaaatcctt ctttttatta tcataatagt tttataatcg
    24121 ctgattttaa aaacgcattc gtattggaga ctgcaggaaa attttgggct tggaaaaaga
    24181 tagaaggttt ttattccatt tctaacgggt tgactcttga agataactac gatgcaattc
    24241 atcctaacgc gattgacttc gcttatcaaa atggatggat aaaaaaggaa aaaccgtttt
    24301 cgtttcgagc ctcgttttcc gattcctttt ttactttttt cagcaagtgt aagattcgaa
    24361 gaaagatcac ttccgatttg ggctcggatc aaaaaggaaa tctaggtcca agagaagcga
    24421 tggaaattct gagacaggag ggagagccgg gaattaccaa accgtttttt cctttcagat
    24481 ccaacatggg ttctgtttgt cttcacgcga ccggtccgat tacgcctaac ggaactactg
    24541 gttctatggt agctgaacta aatccagacg tttcccaaaa tcgtttttgg tttactggaa
    24601 cttctattcc ttcaatttcg ttttttattc cagctggttt ttcgggaacg agttttttgg
    24661 aaaaaaattt tgaacaaccg ggagcggcgt ttgattcttc tctttggtgg actcacgaga
    24721 aattctaccg agaaatacag agattttatc cggaggcgaa acgtgcggtt caacaaagga
    24781 tcctggattt agagaatttg tggtttgagg aatcgaatcg aattctaaaa aagaggaaag
    24841 ggcagaagac tttagacacg ttaagcgaaa ctgcaatccg cacaactttg caggaatatc
    24901 gtttttggaa taattctttg ttaaacgaac tcaaaagtaa aagccggcaa cggacctttg
    24961 ctccttttta caattggcag tggtccgttt ggaatcggaa agcgggtatt aatgtttctt
    25021 agagtttgcc tttcgaattc tcatattgat cagttctact cctaaagaga atgccataga
    25081 aaaataaacg taacctttag gaatatggaa gtgtagcccg tctgcaaata acatcgcgcc
    25141 gatcataatt aaaaatgaaa gtgctaaaat tttcatagaa ggatgttcgt tgataaaatc
    25201 actgacagtt ccggaaaata taagcataac aatcatagaa agaataaccg ctgcgaccat
    25261 aacttgaaat tggcccgaaa gtccaaccgc ggtcacgatc gaatccacgg aaaaaataat
    25321 atctagaaga atcaattgaa cgattacact ccagaaagaa attttttcct tcttagattt
    25381 agaatgatct tcctcgagac cttccacctt accgtgtatt tcgctcgtac tctttgcgat
    25441 taaaaacaaa cctcctccga gcatgatcaa gtctctgcct gagattgcaa aatttgcaat
    25501 tgtaaaaaag ggagctgtta aggatgcgat ccaactaact gcgaatagta gagcgattct
    25561 aaaacctagg gctaaagtaa gacctatact tcttgcttga ttttgtttat ttttaggaag
    25621 ttttccggaa acgattgaaa gaaaaacaat attgtcgatc cctaggacga tttccatgag
    25681 agtaagagta agaattgcaa caactttatc gagagaaagt aattccatcc ttgcagttaa
    25741 tttttcgaaa aggaataaat caatcgattt acaaagaaac ttaaggaggc atactgtata
    25801 ggtatggagt ttcttccgga aagttttaaa acgagagaag cgttcggaat tcatttgagg
    25861 ggaaagaaca ttcttactta tctgcctcct cgtcttagcc ttttagtttt tttaagacat
    25921 tcgggatgta tttttgttag ggaggcggtt gctgatttga aagagatgtt tgaaagttct
    25981 ctttcttttc cttcgatttt attttttttt cctgaaaatt taaaaaactg cgaaaaattt
    26041 tttgaagaag tttggaagga cgcttgtgtg gtttccgatc caaatacgga attttatcaa
    26101 gacttgggat tacaaaacgc aaatttaatc caacttgcag gtcctgaagt atggatggga
    26161 attgcgaggg ctactctcaa aggacatttt tatggaattc ccggaagtaa tcctttgcag
    26221 atgcctggag tatttcttgt agttcaggat cgtatcgtat gggaacatag atacaggcat
    26281 ataggagatc atcccgattg gaaaaatctt cccggaatca ctcttttacc cggaccagaa
    26341 tttggacctg gggttttacc cgcttagtta acggacgacc gtcactgaac aagtagcgtg
    26401 atgaacgatt cgatcggaaa cggaacctac taaaaatctt cctactgcgg agagtcctct
    26461 cgaaccgatt acaatcatat cataatttcc ttttgtagcc gtttctacga ttgtgtctgc
    26521 cggataacct tctaaaacca atcgatccca tttgatttct ggtgactcat ctaaaggaga
    26581 atgaatcttt tcgaatcttt gttccgaaat ccattttact ctgtcctttc cttcgggagc
    26641 tttttcgtaa taacctggaa gagggccgaa ttcttctacc acttccaaga tcgtaaggct
    26701 tgcgtttgca gcttttgcga tcgcaattcc catttccaaa gcttttttag aactttccga
    26761 accgtctatt ggaactaaaa tctttttgat aaatctttgc atgtactttc tctttgccaa
    26821 aagtgtatcc ttctcaagtt ggttttccaa tcaaaaaata ttaaaattta ggctaatacg
    26881 atttaatttt gattcattgg agaattttag ttttataaat gacttagaca aaaaagttgc
    26941 aaatcaatta gtttacgatc atgcaacaaa aaacagaatt ggattgtata ttcataaatt
    27001 cttatttaaa atataagaat ctaggagatt caaaagattt aattgaacaa gcagcatttt
    27061 ggattggtag aattgcggta cgtaaatatt ctctcagtga agatgaaaga agcgaagttc
    27121 tactcaagtt cattcaaaaa atagaatatt tttctaaaat atacgaaact ggaaaattcg
    27181 aaaatttttc ggcgtttgcg atcgtttttt taaaacatct cgttttgaat caatggaaaa
    27241 agaaaatcaa ttctttaaaa agaaaaccca tttttttgga accggatagt ttgcctggat
    27301 ctgtggttta tgaaccggac tatgattgtg aaccttctcc gcataaaatt ttcttacaag
    27361 aaattttaca aaatttagat ccgagaggag ttttgatctt taaacttaaa cacaatctat
    27421 ttttggaaag aaaggatatt ctacttttaa aaagtatcct tgcttcgtcc agaaattcga
    27481 tacgagattt tttaaaagaa agagcagaaa gaacgtcctt tgttcgatgt aaagagatta
    27541 tgattttaga gaagatggaa atctcacatc aactgctttt ttccaatcga aaagatgcgg
    27601 cgaacttttc ttctcaaaag aaacagaaac taagaaaaaa acttttgaga gctgaagtca
    27661 tttatactta cgaagagatt tccaattggt ttgattggaa atcttctgtg attaaaagat
    27721 tatatctaca aactatgaac tccttgaaga actcaggtaa ggattctgag tttaatttta
    27781 aaaggaaata aatagaaggt attttactga ttcttatcaa attgaatcac tgaacgtgag
    27841 tttggtgtaa gaaaaccggg gcgaatccgg ctttgcctat ggcaagccgg accgggctct
    27901 cagctctggt caataaattg catgaaagaa acgtaataca atattacatc tttagtttca
    27961 atttattgac cccgcgtcga tccctttcgc gttattttgc attttcaaag tctggtcgta
    28021 acatttctaa atttctacat tgatgactca aacgcatgaa aataatccca gaaatgaatg
    28081 ggtgatttta caaagactca gaaattctta aaaaattata tctaacttga aattgttggc
    28141 ttttttgttt gagatcccac attttaagtt tttaaatagt cttaacgtga acttgatgta
    28201 agaaactcat gattctgaaa aagttggaat ctgagcttta tagatagatt ctttaaatgt
    28261 gggaactacc acaatttatc aaatagaagt ttataacaat tgaatcttgt tgtatttaag
    28321 taggaactca cacaaaactt aagtttgtct aatgatgtgg gaactaccac accacaaacc
    28381 acgatattac aaacaaattc taggaactca tacttttaaa aaattctttc ttagccagaa
    28441 ctcacgttaa gattggattt caattttgat gatggctgca aaacaacaat ttgcgcaaag
    28501 tcgactggac agcgattctt tttgtatttt atagtagttc ccacaatttt taaagtccaa
    28561 ctgtaaatcc acgatttgtg gtagttccca catttatttt ttactaaaaa attgacctaa
    28621 gataaaactg gtttcttatc tcttgttcac gtttcaactt aagttggatt gcaaaaacta
    28681 ttcatttttt aaattgatga gcatactatc tgaaaaattt tatatgagga atttatattt
    28741 aaaacttgaa ctacgtttca aagtttttag aaaaattttt tctaaaagta gtagttccta
    28801 cgtttactga aaagtaactt tattctaatc ttttggtttt aaagactaaa aagtataaca
    28861 accctgacgt tttactcttt tactaaaaaa ttaaactttc taaataagat tcttattatc
    28921 gaactcgttt ttattttatg gagataaagt aaaaaataat tttcggaaga tacttttctt
    28981 tcgaggtagc ataaaaaaat gagttcagta gatagtttgt aaatagaaaa ccatttacat
    29041 tacaactcga tttaatcggt agagtatatt atgaatcaat ttgaatctaa aaaactgcga
    29101 tggaaattaa cgataggttt ggaactacta acttcaattt tagcggttcc tttggcggtt
    29161 ttgttcgtaa tttctgctgg aggttacgat ttcaaccaat cgatagggtt gatcatttct
    29221 tctacgatct ctttgaccac ttcatttgtg gttccttccg ttcgttttgt gattcttgga
    29281 agacttttaa aaaacttaga ggataaaaat tggtttattc taaattctaa agaaaagtct
    29341 gagattaaaa ctaaaattct caactttcct ctttataatt cttggtttta tatgatccag
    29401 tggagttacg gaatctttgc tgcttggaga attatgcact tattttttgt tccaaaaaca
    29461 atcgagtccc ttccgtttat ttttttgcct gcaatcattt atccggtttt aggagtttct
    29521 catttctttt taacggaatc cacacttgtg acacttttag aatctgatcg tttgggtgat
    29581 gtttataccg atcccgaaaa aataaaaacc gttgggattc atactagaat tttcagcacg
    29641 atttctgcga tcgcaattct tccaatcgta attttaggtt atttactatt tgaagaaact
    29701 tctggatgga tcaagttagg agatgttacg atcccattga ttcttacttt gatgtttatg
    29761 ttgattgctg ttggggttgc gtcttttcag ctttcttcta cgatccgaag aaattcagaa
    29821 aatatgattc aaatttttgc aaagatgtcg gatggaaatt tgactcaggt tcttcccacc
    29881 gtttccagtg acgaattggg ttctaatacc agagccttaa gcgaatttgt taagcgactt
    29941 cgtattattg taaaaagggt ttctaaggaa gcggttaaac tttccgaaag ttctaaaact
    30001 ttaggagaga atacaagtga gttatctaga aaaatggaag atcaggcggc ttcttccgag
    30061 gagatgagtt cggcagttga ggaaatttca gcttcgattc attctactgc ttctagagca
    30121 gaaagccaaa ctctgattgc taaaaaagca caaacttctc tggcggaatt agaaggaagg
    30181 attcgtcagg ttcactccgc tcttgtagaa actaaagcgg acgcggatcg aatgaaaggt
    30241 gaaaccaaaa gtggcgaaga agctttgaag ggaactcaaa aagcgatgga agcaattgat
    30301 gaaagtacta caaagatggg cgctacagta aacgtaatca aagaaattac ggatcgaatt
    30361 ggtcttcttt ctttgaacgc ttcgattgaa gcagcaagag cgggtgaggc cggaaaaggt
    30421 tttgcggttg tagcgcaaga aattgcaaaa ttaggagaac agactcaaga gaatgctaag
    30481 agaattactt ctgcgatttc ggaagctttg agcgctacaa aaagtggtag agaagtgatc
    30541 gagtctatgc agaccgtttt tcaaagaatc ggaaatactg taggtacaac tctggatcgt
    30601 atttcggaag tagcattact ttctgattct cagttaaccg caagcgagca ggtaaaatct
    30661 gcgtttactg aattttctat ctcttcggat gaaattagaa atcatactca agaacagact
    30721 aaaacttctg aagagttttc aaaaacgatc gtttcgattt cggaaacgac cgaattttta
    30781 agtagtgtgg tcactcagat agacgaattg tctgttcgtt taaatgaaca agcggataaa
    30841 ctgaaatcgg agatgaattt ctttgaaact tgagtgagtt ttagacggca aagctgtttt
    30901 cgttttcttg gaaaaatata acagatcgat tttgtagtaa attataatat aattgatttc
    30961 tatttttgag aaaattctat ttttttgtcc tgtcttctgt ctaaagctaa gtttgtttgt
    31021 tttagttttc tgaatgtaac aaaaatatat gaattcgtgt gaacaaattt aactgtaaag
    31081 tctttggcct ttttgtggta gatttcacat tttaattttt aaaacaagtt tggaatagta
    31141 ttgttttaat atatctaagt ggtttgattt gttggaactt ttgcaaattt aaattttata
    31201 gatggtttgt gatcaacgtc tacgattcta gtgtttttat ccaaagaatt caaaaaatag
    31261 aatattctaa aaaataagag tctgttttga tgcctaaaaa taggggagct gatacagaaa
    31321 ttataataac aaaagaaaaa gaatattaaa aaataaaaat catttgatac cgtgggagct
    31381 ataacaaatc acgattttac gaaccaattc taaaattgta ggaactactg tttttagaaa
    31441 aaaatctttc ctaatttctc ttactttgaa ctcatattca atagaaacta gtaatagttt
    31501 atacatttaa aaaatacaaa gctcctgcat tagtcctaca ttagaatttt tgaaaaatta
    31561 attctccatc tgtttttgtt atattgaaat ggacaattaa agaaatttta cgaatcccca
    31621 ttgaaaattt ttaaaaactt tactaagagc ctgcccaaaa tctcaaaaaa ttttacacga
    31681 taattcttta gaaattttta ataaaatgta gtagttttta caaattagtc gcatttggca
    31741 atttgtgaac tttcgagtag ttctaatgtc gttaaatttt cgtagtagct cccacattgg
    31801 atgcctttag tacaagctct aatttaatat acaaaatatt ctaattccct aaagcgtgga
    31861 agctctcgca aaacttagaa atgattgttc taatgactga acacttataa cgtagaaact
    31921 actgatcata ttgatatatt agaatgtaat aatttttgaa agaggtttct ttttggggca
    31981 aaatttaaac acctattcta tagctttggg tagcatttta agtctttgtt ctattttgaa
    32041 ttgtggtttt tagaaaaaaa ttgtataagt tttattcgga ttttctctct aatttgaatt
    32101 ttaaatgtga tctggtagtt ggccattcac ttgaaatgat actgtaaacg gcggtgtctc
    32161 tcagggttcc atttggcatg gtcctatgat tgcgtaagat tccgtctaaa gtcgctccta
    32221 atctttctag ggctcttctt gaattttgat tgagtttatg cgttctaaat tcaacggcga
    32281 tacaatctaa attttcaaat gcatgttcta aaagaagaaa tttagattcc gtatttacaa
    32341 atgttttttg aaattctttg gaataccatg tggaaccaat ttcaagacgc ctgtctgttt
    32401 tttctatatt catataacgt gtacttccaa tgatttttcc attgacttta ctttgtacaa
    32461 taaaagggag tgagcttttt tctttttctt cttttagagc tttttcgatc cattgtttca
    32521 tagcttcagg agaaggtact aacgtgaacc agagtttcca tagttctccg tctaacactg
    32581 ttttggttaa tgcttcacaa tgctccattt tgagaggatg aagttctaca tggtttccga
    32641 tcagtgaaat aggttcaggg ggaaagtggt gtttcatttt gcaaaactgt aagaactact
    32701 acttttggaa aactcatttt cttaaatcga gttcgtgttg tgtaatatta gaaaaacaac
    32761 attatccttt cacttgactc atccctataa aaacgagtat cttaaatctt gtgataaagc
    32821 gcagattaac gcgagttcca gtgcaaaagt gattattatc ttgcgatcca taaagaacca
    32881 taaccttacc cacaagttaa taggatttta gaatgagaag gattaaaaac gcacattttt
    32941 caagtgttcc gacaagaatg agtcttttta tttgcaaaaa gtatgttttt ttgatagaga
    33001 aaaattttct gaaccttacc acctccgtcc cccacccaaa aatagagaaa actcaacaca
    33061 acgctctcta tgaatcgcgt tgtggggtgg gaactaagtt ttacagagga tttgtcgtaa
    33121 ttccgacaga tttatattga gatcaaatat ttgtgggtaa ggttatgata aagaacagca
    33181 ttgagtttaa aaaattccga agaattggag cagaaagcgc ggtccagcca acacaggatt
    33241 ttgttcaaat cttgtacgct gaatttacag gattgatgtg taaacgattg gattgttctc
    33301 tgttaatata gatagctttg gataagaact aaaaaaatca atcttctgag taatacttac
    33361 tggaagcttc tttcaaaaat tttttttctt ttctagaaag agaattcata ccggatttag
    33421 aaattttatc cagtaactga tctacttctt ctctgacatg aatcttacga ttcatttctt
    33481 cttgccattt tttcatcttt cttttctgaa ggtaacgact gagagacaaa gaagcaggaa
    33541 ttttagactt tagtttatta taataaaaga aataaatcgc tccacctatt gctccaccca
    33601 aatgagccat gtgtgcgatg ttgctaccag aacctgaaaa cgcaatgatg agcataagaa
    33661 ttacaaccat atactttgct ttaagaggaa aaaagcccat aaaaagaagt tcttggttag
    33721 gccaaatcaa agcgaaagcg atcaaaagac cgtagattcc accggaagcg ccaatgattg
    33781 taccttggtg aaatccaacg ttatgcaaaa tccaaggaaa aaaacccccc ataaaacaag
    33841 agaataaata aaacttcaaa aaatttctac taccccagta actttctaaa accgaaccaa
    33901 acatccaaag agaaaacata ttgaataaga tgtgaaagaa attctgaacg gagtgtagga
    33961 atgcgtatgt cagaaattgc caaataaaaa aacggtgagt gatcatatcg gaagtcattc
    34021 caaaataaag agttaggtaa tctcctaccg tccaggaaag tagaagttga accgcaaaga
    34081 tactcccgtt taaaatcaat aaggtacgga ctactggagt cagctccggg ccgattcgat
    34141 tgtagattcc tgtcatagag gaacatgatt tctcctcgga attcaaagac aaccgtaaaa
    34201 cggaatttct tgtttctctt ctctttgaca gaaaatttcg gaagttaaat actgggccgg
    34261 atatgattgt tcagttatac ggaaccagag gttcgattcc ttctcctctc cgcaccaaag
    34321 aatacattca aaaagtgact cagattttgg aaatcgtccg agacaagggt ccagaagttc
    34381 ttaccaatat tcaaaaattt atttccaatt tgcctaccta tttatcccac gtagtaggtg
    34441 gaaatactac ttgtgtttcg gtcacaacct cttctggaaa aagattggtt tttgattgtg
    34501 gaaccggact tagaatttta ggggacgagt tgatgcggaa agaatttcag aacggagaag
    34561 gaaaactctc tttattcttt tcgcatactc actgggatca tattcaagga attccatttt
    34621 ttaaaccgat ctatatcccc ggaaatgaat ttcattttta ttcacctttt ccggatttgc
    34681 aggaacgttt agaaaaacaa cattttcctg aatactttcc tattcccttt tcgggacttg
    34741 cttccacgaa aatctttacc tgtttgaatc tgggcgaaac tttggatttg gaaggagatt
    34801 gtagggtcag tttttatcct ctcaaacatc ctggcggatc atatgcctac cgagtggagg
    34861 aaaaaggaaa ggtatttatt tttgctacgg atgcggagtt cactggggag gacttcgatt
    34921 ctatttcgga aatgaaacct ttttttgaaa acgcagactt actcgtttta gatgcccaat
    34981 atactttgga cgaatccttc caaaaatttg actggggaca tacatcctac acgatggccg
    35041 taaactgtgc agttgcctgg aatgtgaaaa ctcttgtatt gactcatcac gaacccgttt
    35101 actcggatga cgtgttggat ctcattcttg aggaagctag ggcgcactcg gtttcgctcg
    35161 gcaattcttc catgaaaata gaactcgccg tcgaaggaaa cgtatataaa ctaacatgaa
    35221 aagtatcgga cttcatagaa cttctaaaac cttgctcgtt atagccctct taggaggact
    35281 tttttttggt tatattcttt cggaggtgga cgaaggagga gaattagcga tgcttgcttc
    35341 ttaccaaccc acaactccta ctagactcta cgacatcaat ggagttgtat tcgcagaact
    35401 ttataaacac aaacaacaac tactgaaata ccaagacatt ccaccacacg ttgtgcaggc
    35461 gtttttatct gtggaagata ataacttttt caatcacttc gggatcgatt ttatggcgat
    35521 acttagagct gggattgtaa atgtaatttc gggtagaatc aaacaagggg ggtccaccct
    35581 tacgcagcag ctcgccaaaa cggttttaca aaatagaaaa cgatcctttg cgagaaagtt
    35641 tatagaagcg ttatttacgc ttcagataga acaagaatat tcaaaagaag aaatattaga
    35701 aatttatttt aatcttattt atttaggaca cgggaccacg ggactggctt ccgctgcgga
    35761 tgtatatttt caaaaagacg taagcgactt agacgtagcc gaagcggcgc ttcttgctag
    35821 attgcctaag gctcctgtaa aatattctcc ctttaaaaac ccagccattt ccaagggggc
    35881 acatttaagt gttttaaggc ttatggcgga acaaggttat atccctgcgg ataggattca
    35941 aaccattcac gacgattttt ggaataaata ttggcctgtt gccatcactc aatctccttc
    36001 tcaatccact tggggaaatc gtctgaataa ggcccctcat tttacggagt atgttcgtca
    36061 gaaactagaa aaggagctcg gagaagataa ggtttataca ggtggattga aagtatatac
    36121 tactcttgac gctcgcaaac aagagatcgc tcaggatgaa ttatccaaag cgattaaaaa
    36181 acacgatgac ctcgtttctg ggattacggt caattattcc ggtggagccg atagggggct
    36241 tgtaggtctt tattatctga tgggttctgt gtttccgatc ggaatgcctt ttattagtaa
    36301 gttagacgac aaagcgaact atagggtggc tttagaacgt gaacttatag acgcagtaga
    36361 cattcttacc attttaactc ctggagaaaa cgagtcggct gcgatttcgg aatttcaaaa
    36421 acaaactgcg gtcttcggaa aaaatctaca cgtagaagga gcagcgatta caatcgaacc
    36481 ttctactggt tatattcaaa ccatggtagg tggttacgaa tttacgccaa agaaccagtt
    36541 caatcgagct acgatggcaa gacgtcaaac tggttccgca tttaaaccat ttgtctatgg
    36601 agctgcaatt caagaaagag tcgtaggaag tgggacagga attatggatg cacctcttac
    36661 cactttaacg gaagaaggag aaggttggtc acctcaggat tttgacggag actttttagg
    36721 aatggttcct ttgtccaggg ctctatcttt atcgcttaac atcgtttcgg tgcaggtttt
    36781 tttacgaact ggtcccgatg cggtcatcga tttttcttcc agacttttag gagtcagtcc
    36841 gaatcgtttt ccgcctagcc ctgctttggc gcttgggatt gcagagttga cacctttgga
    36901 aatggcgctt ggatatgcta ccattgctaa taatggtaga agggtaattc cgttttctgt
    36961 tcgttatgtg atcgatcaga gtggaaatat aatttataac gaagaagtaa agatacaaga
    37021 agagttacaa aggcaagcaa aggatggaag tatccaagta atttcggaag ggaccgccta
    37081 cattctaaaa aaaatgttaa ccaatgtagc gatggccgga actgcagcaa tgggacttag
    37141 agatccggaa aaaggaaatt atagaggaat cgctgcggga aaaacgggtt ccacttcttc
    37201 ttttacaaat gcttggtatt gtgggtttga tccaaattat acgaccgtaa tttggttggg
    37261 gtttgataaa agttctattt ccctcggaag aggacaggcc gcttctgtgc ttgcggttcc
    37321 gatttgggga agaatgtaca atcgatttta tggaggtcag aattatcctt cttttgggga
    37381 agatgtaatg ccggaagaag tacaaggagg aggtacttgt gcttacaacg gactttcacc
    37441 aaaaccggga gtatgtcccg taactcagaa tctgactctc aaaccgatca cagtagcagg
    37501 agtgaccaag gctgtgatgg gcaatcgtca gtgtgatgga gaaagagatc atcataagtc
    37561 tatggatttt agagaattct tacaaaaaga atatcagatt agcgatgaag aattaggaaa
    37621 aacggatcga aaattcaaac ccagaacaga ataatttcgt tttggagaat ttcgtttaca
    37681 gaattttttc atttagaagg attgaaaccg agatggcgtt gtctctcgaa aggaatcatt
    37741 catgtctgta gaaattaagg tccccgaaat gggggaatcc attacggaag ctacgattgc
    37801 aaactgggta aagaaagaag gagaatctgt aaaacaagac gagatcttgt tagaactgga
    37861 aaccgataag gcgaccatgg aagttccggc tccttcttcg ggtgttcttc agaaaattca
    37921 taaaaaggct ggagaaaccg taaaagtaaa ggagatcatc ggactgattg actcttcagc
    37981 aactgcttct tctccttcca cttctgctcc aacaaattca gcacaaacga ctcaaacatc
    38041 aggaaacgga accataaacg aaactcttcc gcctgcggtc cgtaagttga tcgaagacaa
    38101 cggactcaat ccggcatcga ttactggttc cggtaaaaac ggacaaatta caaaagaaga
    38161 cgtattaaaa gcaatcgaaa caaaagcgac gtcgtcagtt tcaaacgctt ccgtaaatgt
    38221 aggaactcca gcggctgtca aagcgacgct gactttacct gaaattccga aagcggttcc
    38281 ggctgcgaga agaacggatc taccaagaga aaacgtagtt cctatgactc gacttcgtaa
    38341 ggtaattgca gaaagacttg tatcggcaca acacaacgct gcaattctga ccacgtttaa
    38401 cgaagtagat atgagtgccg taatggaact cagaaatcgt tataaagatc gatttaaaga
    38461 agcgcataac gtaagtcttg gatttatgag cttttttact aaggctacga tccatgcgct
    38521 aaaaacaatt ccggcgatca atgcagaaat ccgtggaagt gatattgttt acaaaaatta
    38581 ttatgacata ggggtcgctg ttggaggacc gaagggactg gtcgttcctg tcgtaagaga
    38641 cgcggacttg ctcagttttg caggagtaga acaagagatt ataagacttg cgaatcgggt
    38701 caaagacgga aaaattgaac ttgctgaaat ggaaggtggg acgtttacga tttccaatgg
    38761 gggaatctac ggttctatga tgtccactcc aattctcaat cccccacaaa gtggaatttt
    38821 aggacttcat aatatagtaa aacgtgctgt ggtggtaaac gatcagatcg tgattcgtcc
    38881 gatgatgtat cttgcacttt cctacgatca tagaattgta gatggaaaag aggcggtcac
    38941 tttccttgta aaggttaagg aagcgatcga agatccaagt cggcttttac tagaacttta
    39001 atgaaagagg aagtatgtca gcagaatttg acgtagtcgt gatcggcgcg ggaccggggg
    39061 gctacgtttg tgccatccgc tgcgcgcaac ttggttttaa aaccgcaatc atcgaaaaaa
    39121 gaaaaaccct cggaggcact tgtctaaacg tgggttgtat tccttctaaa gcgcttttag
    39181 attcttctga agaatatcat aaaactttgc ataagctgga agttcacggg atcagtgttg
    39241 gaaaagtgga tttggatcta aacaagctta tgaaccgtaa ggatcagatt gtaaaggaag
    39301 tcacggatgg agtagacttt cttatgaaca aaaataagat caaacgttac gaaggttttg
    39361 gaaaggtatt gtctgctgga aaagtagaag tcgcattcaa tgacggaaaa aaggaaactc
    39421 tctccgccaa acacatcgta gtcgctactg gctcggttcc gattgatatt ccaggtttaa
    39481 ccgtggacgg aaaaaatatc atcacttccg atcacgcgat tgatgttcgt aaacttccca
    39541 aaaaaatgat catcatcgga gctggagtga tcggacttga actaggatct gtttggggaa
    39601 gactcggaac ctctgtgacc gtggttgaat ttttgcccgg actcatttcc aatgtagatc
    39661 gtcagatggg ttcgttacta gaacgttctc ttacttctca aggaatggaa tttttatttg
    39721 aacataaggt aaaaggtgcg actactacaa agaacggagt gaaggttcag atcgaagatt
    39781 ctaaaggaga gtctaaggat ctagaggcgg atgtggttct ggtcgcagtt ggacgtagac
    39841 cttttctgga aggagtggga ctagaggaag cgggtgtagc gtttacacaa cgcaaacgaa
    39901 tccaagtgga tgcacatttt aaaacgtccg ttcccggaat ttatgcaatc ggagatgcga
    39961 ttgatggacc tatgctcgca cacaaagcgg aagaagaagg ggtcgctctt gcagaacttc
    40021 ttgccggtca atccggtcat gtcaattaca acgcagttcc ttacgtcata tatacttggc
    40081 cggaaatggc ttgggtagga aagggcgaag aagaattgaa ggctgcagga attgaatata
    40141 aagtaggaaa gtcgctcttt cggcccaatg ctcgttccaa agcgatgaac gaagcagaag
    40201 gacaagtcaa aatattagcg gataaaaaaa cggataaact tttaggagct tttgtatttg
    40261 gcccaagggc ttcggatatg gtggcggaat tagcggtggc tatggagttc ggagcttccg
    40321 cagaggatat agcgagaagt ttccatgcac atccgacctt gtcggaagtg attaaagaag
    40381 cggcaatggc ggtggataag tgggcgattc acgcgtgaat cgtattaggt aggtttcaaa
    40441 aatgaagata gaaaaactca tggcgcttta tggggagaac ggcgctctcc tcgaagaact
    40501 ttataatcaa tataaactca atccggaaac tttggataaa gaatggaagt ctttctttca
    40561 agaagtagat accaatggtc ttgccaatgg aagtggatat acaaatggta atggtaaatc
    40621 tgcggtggct acttctttta cggatgcaca ggcggcttcc atccgagaaa tggggattat
    40681 caaccttctc aatgcttata gaagacaagg tcaccttgcc gcaaaattag atccacttgg
    40741 aattcaaaaa ccgaatcgca cgtttatcga ttctaagctg cataatattt ctcccgcaga
    40801 tatagatact gttgtggata gtgaaactct tggaagagta aaacttgccg agatcgtgga
    40861 tctttatgaa aaagtatatt gtaatacaat cggagccgaa catttctatt tagtaaatga
    40921 tgaagaaaga gaatggcttc aaaaaaagat ggagtctcct gaatttttgg cgcctttgcc
    40981 tagaggaatt aaactcagac ttttcgaaaa attatttcaa gcggattatt ttgaaacctt
    41041 tctcgctaaa aaatacgtag gtaaaaaaag attctcttta gaaggaggag aatccttcat
    41101 tccactttta gatacgattg tagaagaggc cggttatcat cagatggacg ggctcgtgat
    41161 cggaatggcg cataggggaa gactgaatgt tctcgtgaac attatcgaaa aacctgcgtc
    41221 actcatcttt gcggagtttg aagaaaaaac ggacaaagat aacttaagtt atgcggatgt
    41281 aaaataccat ttggggtatt ctaacagtag aatgactacc tctggtaaag aagtgaaact
    41341 ttcactcgcg ttcaacccaa gtcatttaga atgtgtggat ccagtggtaa ccggatcggt
    41401 tcgtgcccgt cagactttga tcggagataa ggatcgttcc aaatatatgc cgattttgat
    41461 tcatggtgac gctgcgtttg cgggtcaggg agttgttgca gaaactctca acttgatgaa
    41521 tttagaaggt tatactaccg gtggaacgtt tcatattgtg gtcaataatc agattggttt
    41581 taccactctt cccgatgaat ctagatctac attgtatgca actgatcttg cgaaaggttt
    41641 tcaaattcca attatacacg taaatggaga cgacccggaa gcagtttaca gagttgtaaa
    41701 actaggaatg gaatatcgtc aaaaattcaa aaaagatttt attatcgatt tagtatgtta
    41761 tagaagactt ggtcataatg aaacggacga gcctgcgttt actcaaccta aaatgtacgc
    41821 tattattaag aaccatcctc ctacggtaaa actttatgaa aaaagactcg tagaagaagg
    41881 agacattcca caggaagata ttgattttat caaaaacgga tcgatgcacg gactggaaga
    41941 ttcttttcaa agagccaagg aacaggacgt aaaaattcgt gtggatacca tgcaaggagt
    42001 ttggtctaaa ttttctaaag attcgttaga ttcggaaccg gccacaaaac tactcgcaga
    42061 acagatgcac ggaatcgttc aggctttgac ttctgttcca caaggattta ctcccaattc
    42121 taaactggtt aaacttctac agagtagaaa agaaatggcg gaaggaaaaa ttcctgtgga
    42181 ttggggtttt gcagaagctc tttcttttgg atctatttta gaaagtggat ttagaattcg
    42241 tctttccggt caagattctc agagaggaac tttctcacat cgccatgcgg ttcttgtaga
    42301 tacaaataca aacgaaaaat acattcctct caaccacatt tcgtctaaac aggctaaggc
    42361 ggaaattata aactcttcac tttctgaatt ttcagtttta ggttttgaat acggttattc
    42421 tctttcggat ccaaatgccc ttgtgatgtg ggaagctcag tttggagatt ttgcgaacag
    42481 cgcccaggta atcttcgatc agtttatttc cagctcggaa gtaaaatggc aaaggttgtc
    42541 cggtttgatt atgctacttc ctcatggata tgaaggtcaa ggaccagaac attcttctgc
    42601 tagattggaa agatttttac aactttgtgc tctagataat atgcaagttt gtaatctaac
    42661 aaccgcggct caatatttcc atttgctccg aagacaaatg ctcagaaatt atcgtaaacc
    42721 tctagtgatt gtaactccaa agagtttact tcgttttcct gcttcacttt ctccggtgga
    42781 agatattcta caaggtgcgt ttcgagaaat actgatcgat gatagcggat ctaaaccgga
    42841 taaaatcgaa aaggtagtat tttcagcagg taaagtatat tatgatttaa tgaaatacaa
    42901 agacgaaaat aagatcaaaa acgtagcttt ggttcgtgtc gaacaaattt atccttttcc
    42961 tgcaaaagag attcaaagtt ctcttaaaac tttcaaaaat gctaaacaat tcgtttggtg
    43021 ccaagaagag cccaaaaatc agggagcttg gttttttgtt cgagaaagga tcgaagaact
    43081 tcttccaggg aatgctcgtc tagtatatgc gggaagacac gagtccccta gtccggctgc
    43141 tggtcatatg aagttacact tgcaagagca agatcagctc gttttagacg cgtttcaagc
    43201 gtaaaatcgt ctcgtttgac ttcattttaa aattttataa ttttagaatg tacaattaca
    43261 aaaaattaaa aagctcggat gcaaatctag ggcttttttg tttttggacg agtattttct
    43321 ttatttgata aagtataatc agtttttgaa acgagacgta aggtaaattt aagccttgga
    43381 ataaaaataa gttgtaatat gaatttcttt gtagtatcaa aagaaaattt acctcttcat
    43441 gctggatatt gtcacgagcg aaatccttta atgaaacgtc cgaaattgga attcggattc
    43501 attttagatt cgggtttgga ttgtgatacg tttaatcaga ttttagtaac cgcttcggat
    43561 aaaattttat accaaaataa cattcgaatt atccgcgact atattcgaaa ttcgagaagg
    43621 gcgttttcct gttggatctc ttcggtcgat ctagacgaaa cgattcggaa gtagaagaat
    43681 tccagataaa aaaatcgaat ctgacaatgt tcattgattt gaatatacat tcttttgaat
    43741 gttctgaatt taattttgaa ctcgagttag ttgaaattag acgtgtttat acttgagaag
    43801 aattatctga atttgcaaag attaatgcaa tgagctggga tcctattgat gtaagagaaa
    43861 gtttcttacg gaattctcca agtgttgtcg gatgggactt tgttatataa aaaaataggc
    43921 tttcaagttt tcggagaatt taccgaattc ttattgaaga atgaaaacga atcgattttt
    43981 taataatgaa agtttatcaa gaaaactaaa aaagtagcta tctaaaaaga cagaataaaa
    44041 gcgaaagatt ttggctcggg tgtggataga ataaagatct ttttgaaaat ttggaaactc
    44101 aatttgcata cgaacatcag tgtgaaaaag tctgtaataa aaacaatgtg acttaatttg
    44161 tgggaactac cacaaacttg gatttgatag taaaattttc gaaatataga ggaacactta
    44221 cttttagaaa attattgaat tcaagtaaag tagacttaga gttaaatagt agaaagcgag
    44281 gttgacgaaa ctcgaaaatt tcttattcta gcttacaatg ccgaccgtga cactaaatcg
    44341 tattctattt gtatctattt ttttcggctt ttcgctcgca gcaaatccga taacgaatgc
    44401 ggaccataca aacttagaga gaagatttta ttctcattct ctttatataa aaatcgaatc
    44461 tgcaaagatt tctacttctc gtgaaaaaat tcaaaattta gttcatcact ataaaggttt
    44521 tatcttaaaa agtacaaatt cgaatttaaa attcaaaatt ccctttgcca gccaagatca
    44581 ttttttgatc gaactacgaa ataacgaact cgtagaaaaa gtagatgaaa caatcaatga
    44641 tattactgat tcgcttgaag aatgtacaaa aagacttgag atcgatcatg aatttctttt
    44701 aaaatacaaa aaattatttg aagaagataa acttcccaaa agggaaagaa gacacctact
    44761 ggtaaaacaa cacagggttt ctttagacat acaaagatta gaaaaaaaga agaaagattt
    44821 aattttaaga actcaatttt ctgattttac cgtttccttg attccgataa aacaaaacga
    44881 atatcattaa aattgaatat tataaatgac ggtacgactt tttaattcag ctgattgatg
    44941 ttaagttaat ttaacgtaca tttggcgtaa gaggttcgat tcgtttataa aaacctgatt
    45001 tttccataaa aaataaatag agttattgaa aaattaattc tttatcttgt ttctgtttta
    45061 tgaaatggtt gattaaagcg gttttattaa tcgccactac gaatttttca acaactctaa
    45121 atgtataaac tcttacaaat cgtggattta cagttcaact ttgaaaattg tgggaactac
    45181 tataaaatat aaaaagaatc atagtccgat taaatttttg cataaaatcg ctgttttgcg
    45241 gccatcatca aaatttaaat tctattttaa cttgagttcg gtgatcgaaa aaattttcta
    45301 aaagtatgag ttcctacaat tttagaattt atttgtaaaa tcgtgatttg cagtagttcc
    45361 cacatcattt tacagacaaa tctaagtttt gtgcgagttt ttacacttag atacgacaga
    45421 ttcaattttt ataaactgtg gtagttccca cattttaaga attgagctgt aaagttcaaa
    45481 tttcaacttt tttcagaatc tgggtttttt acgccgaact cacgttactc atatctatat
    45541 aataaagtac ctaatatttt gcatggaatc agtgttttgt gataaaatta acgatgctca
    45601 atttttagag atcagtagtt tactgattat tttattgtga atgtttttga gccagttcgt
    45661 gaagcgcttt tagatcttcc gtataagaat cgttaccgtt tcgactgtca aattgcgacg
    45721 ctaatttcaa cgcctcttcg ccgaaccagg aatccagatc gataactgcg taatttccgt
    45781 cttccttgta gttcggaaac gttttcggca tcctgatttt tatcgatttt aggtttgata
    45841 gtagaatacg ttccattaaa aatttaacgg ctctataaaa ttcaaaacga tgattccgat
    45901 cagatgctcc aaaagcggat gtgaaatgtt tctccaaaag ttgaatcgct ttggcaattt
    45961 ctccagtgat tcctaaaaat aagagatggt tcgaaatggt tccgagtaag cccgtagaat
    46021 tcgaaaccag tttatatcct atcttatgaa gtcgaactgc ttgttccggt tgattgagac
    46081 ggagtagggg caatagcaga gtaccgtacg ttagatgtgg tacttctgca caacgcaatt
    46141 tacccgaaag gatcggttgg gctttttcga gtgcgagttc gtcttgaccc aaatggacgg
    46201 cgtagaatac ttctgaatct tgcatacaag cagcacaatc cgaaagatat cccttaggag
    46261 tttgtttgag catctcatgg tattttttgc tttcttctat atttcccatc atcattgaaa
    46321 tactacgctt aagttttaaa accggatgtt tgctttcacc gtttttttcg taacgtttct
    46381 ctaaatcttc aagcatttcc aaaatctgtt cctttttgat ttggggaaac acaggaagat
    46441 tatctacgat ccatttgtat ttccacagca aatcttcttc gttgaattgt tctggatttt
    46501 gatctaccag agaaagacac caagagaaag atactaaagc tttatcgatg gctccggaaa
    46561 aaatccccgc ttctactaaa acaagtcgag cttcgaaacc taattcttta ttttttctca
    46621 aatctgccaa acggatgatt tcttctaaaa gcggacactt tgagaaatcg tttttcatgg
    46681 attccacgtc ccataggaca ggaaacaaat cttctgtgtt gggatttatc tctatcattg
    46741 attttcccta atttgattgt ttatacatcc ttcgattaag tccgaaagtc cacccgtaag
    46801 aagagacaac tctttaacat gaagtgggtg atgtcccatt aaaagcgctt gtatataaag
    46861 catctgaacg gctctgccta tcaattggac gtcttttagt tttacgagct tttgaattaa
    46921 aggattccgt agattgaaaa aaagatacgc gttgatttct tttgaataag aatcagagag
    46981 attgtttaat atgtcagacc acattttatt tgcaatttct ttagaatgtt ctacagaacg
    47041 taaaaagtct ccttcttgac ttaggtgata caacataggc atttcgaccg gaagaaattt
    47101 tttgatgtcg gtcacacact gaaaaggacg caaaacctga tctgctactt gcaaaaaatc
    47161 gaatacagaa tctcgttctt cgagagtaat gtcttcgaac gtttgagcga atccagctgc
    47221 gtccacctgt tctactggat atagttcgct aaaacgttcg agtagttcgc tgtcgtagac
    47281 gtaacctccg ttgataatag cctctccttg cgccgctgca actcctgaaa tctgtcgata
    47341 ttgatcatga ctggatacgt aacgaattac cggatttttt tcccgaaatt cttttaaggt
    47401 cattctcccg gacgtagttt caaacggaag aaagtcgatg atcaaacgga aaaaatcgga
    47461 gtcctgaacc gcaagcgctt tcatggatag atgatgaagg ttgatcagat gacgaagacg
    47521 ttctagttcg tcttcggaaa gtgcgatcag ataatctcta agacattgcc ccaatgtttc
    47581 tctcgctttt tcgagagatt gatcttcgta aaaatcttct cgtgatgcag tgggtctgag
    47641 ttcgtcagag ttgactacac atttgacaaa gaacgcccaa tctggtagaa gggacgcggc
    47701 tgactcagat aaaagcatgt ttttgagata aatgcgatgt atgttttttt gtgcaaggct
    47761 gggggaataa ggcaaaacga aagcgattcc ttgtaccttg cctatgtcgg aagtcagcgg
    47821 gattgcgtca aaaaatgaag tttcaaataa cttttttccg aaatcaagaa atgtctttcg
    47881 ttcttgtgct ttacttcgat acgtgcggtt ccaaggtgca ggttccggat ttagaagctc
    47941 ggtggattct ccttctaaaa atcgaagagg aacggataac agaccaccga atttttttac
    48001 aagattacaa agagtttctc gttcaaagta ttcttcagag ccaggtttac aaagaagata
    48061 gacctgagtt ccaaagggca agtcacttcc aagggtttta attgagtaag ttccatcttg
    48121 ttttccacgc cattcgaaag caggttgtgt tttatctttt gcggaacgag tgactactac
    48181 aacttcgtcg cttacgaaaa ccaaattatt ctgcgttcaa gtcttgtgtt tcaaaaatca
    48241 ttttttattc ttttggggaa tttttcgtcg tttctcgaaa gatcgtctct acgatctccg
    48301 attgattccc catacttttg gcctttttag cgtatcgacc ggcggatgtt ttatttccta
    48361 atttccagaa aatttctgca aggtttgtca cataaatgga atcctgaaga gataattctt
    48421 ccgctttttg aaaagaaagg agggcttctt cccattttcc caattcgtct aacgcgcagc
    48481 cgattagatt gtgaagtctg cctcttccca atctgtcgcc attggaggct aagagtaaat
    48541 ttttttcggc tcgtttcatt ccttcttccg ccgaaccact ttttaaccaa agaagtcttg
    48601 catctaaaaa aagcgcctct ccatccttct cgtacgctgc gaatatagaa ttaagtaatt
    48661 cttgtacttt agaatattct tttttcttta aatactccca gccttgagtg agacgatcta
    48721 ctatcttttt gtgtcgaatt tcgtgaattt cctgttcgga gaattctcct aacggtgcgg
    48781 aaagaatgaa tttttcgatc tgagtcagaa gtttggaaat caaatccatc gctttttgat
    48841 tttgtttgag tttggcggcg agcggattat tggctacatt gagagcccaa gtttttgcgg
    48901 tttcgatgga atgtagtata ccgattgtat ttgttggaac tttataaatt tctaagatag
    48961 attcccattg atccggaaaa tgtattaaaa acgcggagac gaggctggca ccaccggcgt
    49021 attccggttg tcttttatcc ttttccagaa gatttttaaa aactttcaat ccaaattccg
    49081 cagaggccca aacgcagatt tcggcggcat ccttctctcg atggaagcga ccttgtggat
    49141 aataatttaa aatttgaaga catttttctt tccatacatt tttctgattg ggatcttttt
    49201 gtcccagacg aaaataaact tttgctaatg cgaaataggc ttcgtccaaa gtggaaacat
    49261 tgggatgtct aaggattata ttttcgtatt ggtccaaaaa atcgattaat tggtcgtcag
    49321 aaagtttttc taccgtttca ttcaagtgat aaggaataaa gtcgaaagcg tccgcatatt
    49381 tacttatccc ttttatagtt aggtgtttga ttttatttgc gccttcatag gttcctcact
    49441 gagcttcata aaaggaacca aatcggagtc caggtttgat tggggaaaat atgaagttcg
    49501 tcgtgactcg aatcccaggt cccatagtgc tgcaagcgag gaagccaaac gagtatttcg
    49561 tgactttcat cataactctc tgaattcttg ataagaccga ccgagttcgt ataatattgt
    49621 ccgttttctt ttgtcttaaa cgggccgatt tgtatggaac cgaattggat ttctcgaatg
    49681 gaagcgagat cgaaccagcc ttagaaatcg gtgttgattc ttttcaccgt agtcaggtct
    49741 tcgactaagt cttgtggaag attgagtata ttataatttt ctttcatagc tacttcgttt
    49801 taatgtgatt ctaatttgag gtcttgcatc tttattctaa tattgatcga atataatcga
    49861 ggtttcaagt tcaatcgaat tcctttcgaa tttaaagatt gaatgtggtg ggatttttgt
    49921 ctttgatttt tgggttcgat tagggatcta catcctgcaa tagaaatttt ggacaaaaat
    49981 taccagtttt ttgacgatat ttttgtcatg gcaagtattg actctctctt ttaaaaaaat
    50041 ggacgataag tgacgaagtt tggtttaaac tagggcagag taaagaactc attcgagcta
    50101 tttccaatac tcctgtttat cgttcgaaaa tatattccgt aaatcttata aagggggctt
    50161 tggcgactac tgcaatagaa gggaatactt tgtcagaaga gaaatcgctc tgattcacaa
    50221 gggaaatcga ttgtctaatc gaaacaatta tggaaatcga agttaaaaac gtattgaatg
    50281 cgcttaactt gcttcgaaat agaatcgttg aagattgtaa taaccagtta cttgataaaa
    50341 atttaattaa aaaatttcat actttgatcg gtaaagatct cggtgaaaac tttactataa
    50401 ttccgagcga gttccgaaaa cataacgtta cagttggaca tgtatataaa gcgccagagc
    50461 atagagacgt agaaagtttg atcaactcat tttgcgaatg gagtaaagta gaattccatt
    50521 gtgaaaaagg tcaaaccttt tcaacagaga ttatctaagc gataatttct cacgtatatg
    50581 ttgtgcgcgg aaacacccgt tcggagatgg taacggtcat acggccaggc tccttgaatt
    50641 ctatctatta ttgcgagcgg tgttccggat atagcagtgc atatcctatc gaatttttat
    50701 aattccacaa gaagcgaata ttatagaaaa ttaaatgaga tatcaaaaaa cgaagtggat
    50761 ttgactcatt ttataaacta tgcgttacag gttttaaaga cgggttgtaa gaagttttca
    50821 atatcgtgaa ccaaaatcaa atcgaattag cttggaaaaa ttacgttcat gaaattttta
    50881 aaacaagtaa ttattgcgga aaatcaaaca cggtaaataa tcgaaggtta gctttgatta
    50941 tttctatgga tatagaaaat gaatatgttt tagaagaaat atcgaaacaa acaatatttt
    51001 ataactttaa tacttaagaa agtcaaaacg aacattacaa agagactttg aggttttact
    51061 gtatatgaag cttatcgtta ggactcaaga cgaaaaatat aaaacaaatg ttcaaattct
    51121 aactggtata ttagtggttt tagaagtcgg gacattattt gaagtgaacg attttgaatt
    51181 tcattcataa tgtgcgaaaa aaggtgttcg acgacactac gaaatttttc tattcgattt
    51241 ataattgtcg ttaagagatt tttaatttca aaacggatta ggatggataa aacgatccca
    51301 caataacaat tgaaacgaaa attctcgccg aacataggag aatacataga aacgaagacc
    51361 gaataaaatt tgtttttttg aatgtctttt tttgacgagg attgaagtga aagcgtagaa
    51421 tttacaaaaa tgctttttat ggtcgcattt taactctcgt gctatactta ggaaaaaatt
    51481 gcgagcgaat cgctactcta aatggtttat aaaaaacgag gtaataaaca aacaagggaa
    51541 tataagaaat ttctttcttt ttgaatattc tatttttgta aaatagaatt taaattttta
    51601 ttcccttgtc gtagttttga aaattttatc tttctttcaa agtagcccgg tttttctcgc
    51661 aatcgcgtaa aagttcaaac cataaccaat gcctaaaaaa ttttttggag gaaaaagatc
    51721 gtccgtttct ggattccaaa cgtctttgac caaagcctct atggaaaaat ctttgccaac
    51781 gggaagtcct aaaattctgt cggggagttg tgtaaattct gtcataagtt ttaacctttt
    51841 tttgtttttt ctactaaatc ataaaatttt tgaaatagat accgtgaatc gtttggacca
    51901 ggagcacttt ccggatgata ctgaacggtc aatagaggat aaccggattt taaaattcct
    51961 tctacagtat gatcgtttag gttcagaaaa gaaatcggtt catcctgttt ctggtcgtct
    52021 attaccgcaa aaccatgatt ttgcgaagta atttctacct gaccagtctc aagatttttg
    52081 accggttggt ttccacctct atgaccgaat ttcatctttt ccgttttttt tcctaaagaa
    52141 agtccaatga tttgatgacc cagacagatt ccaaaaagag gatatctttt ttccataatc
    52201 ttttgagttg aagcaatcgc gtaatctaag ggggcggggt ctccagggcc attagaaaga
    52261 aaaaatgcgt cggttccttc tttcataatt tcttctgaag gagtttttgc tggataaact
    52321 gttactgcaa aaccattcgc atctaaaaga cgtagtatgt ttgttttcac gccatagtca
    52381 tatactgcga gtttaaattt tttaccagtg tgagttccaa agatatattt actggaagta
    52441 gttactacct tagctagatc tgcgttgatg attcctggaa atgattttac cttttctaaa
    52501 aaagaaggag aatattccga agccacaaaa attccaccat tgggagaacc gtttgtgcgt
    52561 ataaaccggg tcaatttacg agtgtctatc ccctgaatgg ctggaatttt atattctttt
    52621 aaaaactgag ataacgtttt ttcggattta aagttagaag gtagatctac gtattcttta
    52681 acgattaaac cgctggcttg aattttagaa gattccatgt tatcaggatg gattccgtaa
    52741 tttccgatca taggataagt cagtgtaatg atctgattac agtaagaagg gtccgttaaa
    52801 atctcttgat aacccgccat agaagtatta aagacaatct ctccaacgga ttcagtttca
    52861 tagccgaagg attcaccttc gaagattgtt ccgttatcaa gaactaagaa tgctttcatc
    52921 aattacaaac tcaatgaggt attgagtata gtcaacacag gtttttcttg agcccttaca
    52981 aatcggttga aaaataccta cgatttttgt gaatggagag taaaaaaacc gacctgaaaa
    53041 atagaattag aatctaagtt tgatcatcgt ttttgagaat gaaggtttaa tatttgtggc
    53101 gtgaaatctt gattttatag ccgaattttt cagacaggaa aaaatagaat tttaggataa
    53161 gccgtaagaa tatgtatcaa ctgactctgc cggacaaatc aatcaaagaa gttgcatccg
    53221 gtttcactta tcgtgacttt attgaaaaag aattaccctt tttaaagaac aaagcacttg
    53281 cagtgcgttt gaatggtgaa gaaattttag acttgtccag gactgtggaa aagaattcaa
    53341 acatagaagt attgacctat tccgaaaaat taggttggga aacgtttcaa cattccgcag
    53401 cgcatttgct cggaatggcg gttcaaaatt tatataaaaa tgcaaatctc accgtaggtc
    53461 ctgtgatcga taacggccct ggattttttt attacgatat agactttcaa ggagcgattg
    53521 tcactccgga agattttcct aaaatcgaag ctgagatgga gaaaatcgta aaagcagatc
    53581 atccagtttg gagaaaggta gtctctaaaa aacaggcgat tgaaaccttt caaaaactag
    53641 gggagaaata taaaatagaa atcatagacg gaataccaag cgaggaagtt tccatctatg
    53701 ggatgggaga atggttcgat ctttgtcgtg gaccacacgt tcctaattct ggaatattaa
    53761 aatcttttaa actaactgca atttcaggtg cgtattggaa agccgacaaa aacaactcga
    53821 tgcttacgcg tatttatgga gttgcctttc caacaaaaaa agaattggat caatatcttt
    53881 ttcaaattga ggaagcgaag aaaagagatc atagaaagat cggaaaagag atggatctat
    53941 tttcttttca aaaggaaggt ccagggtttc ctttttggca tcccaaagga acaattcttt
    54001 ggaattcact cgcagagtat cttcgttccg aatgtaacaa aaggggttat caggaaatca
    54061 aaacgcctgc ggtactttct tccgaacttt ggaagaagtc tggtcattgg gataattttc
    54121 acgagaacat gtattttacg gacatagacg aagaagatta cgcactcaaa ccgatgaact
    54181 gtccaggatg ttctttaatt tataaacatc acctgcattc gtatcgggag cttccgcttc
    54241 gatttgccga atttggaagt gtacatcgtc acgagttaca cggagtgtta cacggacttt
    54301 ttagagttag ggcatttact caagacgatt ctcatatcta tgctcctttg gattatttgg
    54361 aatccgaagt catggacatc atagacttta catttacagt atataagaaa tttggatttt
    54421 cagaatttaa aacttttata gcaacccgtc cagaaaaatc acaggggaaa gacgaagatt
    54481 gggaatttgc tacgagcacc ttaaaacaat ctttagaaaa aaaagggatt ccgtatggaa
    54541 ttaaagaagg ggaaggtgcg ttttacggac cgaagataga atttaatatt aaagattcta
    54601 ttggaagact ttggcagtgt ggaacgattc aagtggattt ttctatgcca gaacgttttg
    54661 atttggatta tacggatagt gatggtcaga aaaaaagacc ggtgatgatc catcgcgcca
    54721 tctacggttc tttagaaaga ttcatcggaa ttttaattga acattatgaa ggaaaatttc
    54781 cactttggat ttctccgaat cagatccgaa ttttgaccgt aaccgaaaaa gtaaccgatt
    54841 acgctaaaaa cgtttatcga gaattactcg actccggttt tcgagtggaa ctggatactc
    54901 gaaacgaaaa aattggagct aaaatcaggg attctatatt aaaaaaagcg aattatcttt
    54961 tgatattggg agaaaaggaa atggaatcga acacacttgc agtgagaatg cgaggtcaag
    55021 aggatactaa aatcttgacc cggaccggtt tcatttcgaa tcttcaagat gaaatcaagt
    55081 cgagttaaaa taactttggg tttttgagaa agacaaaatg ttttgtcgga atctttttgg
    55141 gaaatttgag acctcctcca aattttgtcc caattctcaa aaacaaacga gtcttttgat
    55201 taaaattttt ccgtaaatat caaatgtaag agttcccacg ttttgaagat tgaacggtaa
    55261 aatttttaag tttgtgagag ttcccacatt ttaaaggttg agcagtaaaa tcttcaagtt
    55321 tgtaagagtt cccacgtttt gaagattgaa cggtaaaatt tttaagtttg tgagagttcc
    55381 cacattttaa aggttgagca gtaaaatctt caagtttgta agagttccca cgttttgaag
    55441 attgaacggt aaaattttta agtttgtgag agttcccaca ttttgaaggt tgagcagtaa
    55501 aatcttcaag tttgtaagag ttcccacatt ttgaaggttg agcagtaaaa tctttaagtt
    55561 tgtaagagtt cccacgtttt gaaggttgag tattataaaa acgagtttca tatttaaaac
    55621 acaagcgaaa ttaggaaata attatattcg cctattttta aaggaagttc ttcagaatag
    55681 aattaacatt tagaaatgaa aaacatttag gagatctcta taaaatccaa aaagaattgt
    55741 tgtccaagca aatttttgca taagatttcc attttgtagt catgataaaa atgaaaaatc
    55801 tattttatag tagttctttg aactagattt taacgtgagt ttggtatcag aaaataagaa
    55861 agaattttct aaaagtatga gttcctacaa ttttacaatt ggatcgtaaa attgtgattt
    55921 gtggtagttc ccacatttta aaaatgattt acaaagctca gattccaact tttttcaaaa
    55981 aaatgaatca tggattcttc cacaaactca agttaaatta tattggtcgt aacaacagcc
    56041 aaatcaattc ccattcaact ttcaaatcta ataactgaga taaagaactt tatgtgtttt
    56101 cgaaaattca aaagctcatt cactaaagta gtaacgtaaa atcgacttgc aataaagctt
    56161 cctttcaccg aaatggagtc aaaaatcgct tgaaaacgcg cttaaggata aaaccttgga
    56221 aatctagccg gagaatgaat gcagaggaaa ccgagtcaaa aatcagcaac cgataagctt
    56281 tttaatcata gagtcaatga gaaaataaca ggcgtttcca gggttcgctt agtgtcggat
    56341 gacggcgtag cgatcgtatc ttttgaagaa gcactcagaa aagcaaaaga ggaaaattta
    56401 gatctagtag aagtatcagc ggatcaggaa cttcacgttt gtaagattat agactacgga
    56461 aagtataaat tcgagttact taaaaagagt aaagaagcaa agaaaaaaca acacgtaatc
    56521 aatgtaaaag aaattaagat tcgtcctcga attgaaagcc atgattacga aattaaaaag
    56581 aaacacgcgc aggagtttct gggaaaagga gacaaagtaa aagtcagtct ccggtttcga
    56641 ggtagagaaa tgatgcattc tgacctcgga atgaaagtag tttatagaat gatagaagac
    56701 ctgaaagaac acggaaccgc cgaaagggat ccgattcagg acggaaaaca gatcgtagta
    56761 atcattaatc cgaaataatt tccgaaaaaa ggaattcaaa ggtagataag atgccaaagt
    56821 tgaaaacgaa cagagccgct gcaaaacgtt tcaagttcac aaaaaacaac aaaatcaaac
    56881 gtaaaagtat gaatacccgt cacatcttga ccaaaaaagg acccaaaaga agaagacgtc
    56941 ttcgtggttt gactttggtt cataactctg actggaaatc tattgtcaga ttaatgcctt
    57001 atggagtaag ataatgccta gagcggtcaa tggaactatc cacaaaaata gaagaaaaag
    57061 aatcttaaaa gacgcaaaag gattccgcgg agctcgttct aaactttata gaacggccaa
    57121 aagcgctgtg atgaaagcgg ggcagtgggc ctacagagat cgcagagcaa aaaaaagaga
    57181 ttttcgtaaa ctttggatta tcagaattaa cgccgctgcg agagaaaatg gtttgtctta
    57241 ttctgtattt atgaattccc ttaagaaatt ggggattcat atggatcgta agtctttggc
    57301 agagctggct ttcaacgata gagaagtatt taattccttg gttgaaaaaa ttaaagtagc
    57361 tggataacaa gcagctttac taaaatcgac ggctctgtaa tttacagggc cttttttcgt
    57421 tttcagagaa tgttttttaa gggagaatca ggttatgctt actatggaga ccattgaaga
    57481 attagaaagc aaggtcgtaa aagccctcga actcatcgct gatcttcgcg ctgaaaatgg
    57541 tcgattagaa tccgaaaacg aaaccctccg agcggaaaac gaccagatga aactggcgat
    57601 ggaggagaaa gaaaaagaac tttcatctct gagagaacaa ttacaaaaaa ctacaaacga
    57661 attgaatgat ctcaaagaaa gagaacgaaa actagaagga aaaatcaatc aactcctagg
    57721 aagattggat tccttacctg caacttctca tactcctgct tcacctcaat atggtgtctc
    57781 tggtcctgct gctgcaacta caccagcttc ctccacctcc aatgtagtaa aagaaaccgc
    57841 ttctgccgaa gatgaatttg gagaagacga tgaaatcatt cttctcgatg aagatgatga
    57901 tgatatttcg cttatcacag aagtgcctga aaaagacgac gaaatcattg aaatttccga
    57961 tgatcaggaa tctgaattgg ccttggatga agatgaggat attattatcg aggacgatga
    58021 agattcaatc agcgtatttg atgcggatga agacgatgat tttctaatca tcgaggatga
    58081 tcctaaagct tgagtttgta atggacctcc gtagggcaaa agtcagaatc ctcggagagg
    58141 aatatacgat cctcagcgaa gccgaagaag attatattta ttctctatcg gaagaagtag
    58201 atcgtaaact cagagaactt ggggctggaa tgcctggcgc ttctaaacag aaacttgcta
    58261 ttttggctgc actcaatttt gcagatgaat tgcgccaagc aaaagaaatc aaagacgaac
    58321 ctaattctgt ttctaccaaa atcggagagg tagaactaga agaaaaaact cgtaaactca
    58381 ttatgatgtt agaagaagga atcattggag atctttgatt tttcttttgt ttaaaaagta
    58441 atcctctttg aaacttcagt ctagaaacgc acttcgaact ttacttaccc tattagaaga
    58501 aagggaaaaa aaagacctcg ctattctcga atttttaaaa gaaattacat tcgatgctcg
    58561 aaagatcata gcttactctc ctgataaatg ggaagtaaag gtggatccaa aagttttagg
    58621 ttgggagcat tctggaaaag aaatttattt cccaaggatc caagacgaaa aattggagtt
    58681 tattcttccg gaagcttggg aaagcggccc ctttggaatt ttggaaccta aaggaactaa
    58741 aactctgaat tttaaagatg cagaatggat catagttcct gccttaggtt atgatcaact
    58801 tggttatcgt ttaggacgtg gtggaggttt ttatgataga acccttttcg aaatggattt
    58861 tacaaagttg attggactta cttatgaaga actttttccg gcaagttttg caaaggaaga
    58921 tcatgacata agagtaggta cgatagttac agagaaaaaa atttatcaaa tcgtctgaaa
    58981 aaacgctaaa atcttgtcta tttatatctg cggcagttca gtaacaaaat gtcagtcgag
    59041 tgtgaaactt aagttgaatt tgaccgagaa tggtgttcga aagatttcta ggtaaaaaga
    59101 attggatcta tcttttcatt tttggagttt tacgattcgc tttctttggt ttattctttt
    59161 ttaagattaa aaaaatagta ggatgaaatc tgatgtttac tttggttgag tcggatttct
    59221 tcgtcttaaa gattgcttct ttttgataaa tctttaggat gaactaaaaa cgtgaaagta
    59281 cgattcccaa aagatttaca tcttatgtta tctcttaagt tttgatactt taagtgctaa
    59341 cgacagattt tatgaacatc cgttaaagtt tttagaaccg ttggacataa gatcgatttt
    59401 cgggttatgt taaccgattg ggtgttgtgt gactcaagtt ctattgaaaa aaagtttcgc
    59461 ttttggaaaa atgtaagaat ttttaggttt agtaaactct ttctttcgat tgttcttgaa
    59521 aaacaaatta cgatccgttt tatagattga ttctggattt ttatggagag ccgctaggta
    59581 acattatgac ctcattcgat aatagacaat accttgaatc cttagaagcg gataaaacta
    59641 cggaatctca aaaggaatat ttaactttca acgtagaaga ggagattttc ggaatcgata
    59701 ttctaaaaat ccacgaaatt ctaaaaccgg tcccgatcac tagaattcca aacggagacg
    59761 attatatttt aggtgtgatt aatcttaggg gggagatcat tccgatctta gatttaaagc
    59821 aggtttttgg aatcggatat agcgacatta tgccttctac tcgaattatc gtagtagtac
    59881 acgaggataa acgagccgga attttagtcg atacggtaag acaagtggta aaaattcaat
    59941 tcgacaaagt cagtaaagct accgatgatc tttctctaaa ttatagttct ttgatagaat
    60001 ctgtcagcca ggcggacgaa acgttgatac tcaatttaaa tttatctgtc ctgatcaact
    60061 ttgaacagga ggttatctaa tggctggaat tttaggagaa tataccgaat tatttttaga
    60121 agaatctgaa gatcagatcg aggaactaaa tgcaaactta cttaagctag aagcggatca
    60181 taaaaatctt tctatcatta acgatatttt tcgcgcggca cattctttaa aaagttcggc
    60241 ggcatttgtt ggtttataca atctttcgga tcttgctcat aaaatggaga accttcttca
    60301 attgatccga gacggtaaac tggatgttaa acttcctcta gtgaatcttc tatttcaatg
    60361 ttttgacctg atcaaatacg ttatcgctaa cgtaagccaa ggcaaaaaga ttgatactcc
    60421 ttttatggac atgattcaaa agttggactc ctacgaaaaa gatccttctt ccttttcgga
    60481 tgtctcagct ccatctgttt ctacacaacc ggctgttgta tctaaacctg ctgaaacttc
    60541 aagtcaggcg gctcctcctg tagttaaatc tgtggaagct acgagtttgg cttacagtgg
    60601 attggaaatt cgtctcgaag cggaagaggt gaaagagtta gaggaagaaa tccgtaagtc
    60661 tggtaagtgt tggaaaattt cggtgactct tggaaaagat tctccgatga aaggacttcg
    60721 tttttcttta atcgttcaga acttgaaaaa tttaggaata gtttataaat cgattccaga
    60781 tttagaagaa ttggaaaaag gatcagatgt ttcttccgtt gtatttttat ttctttcttc
    60841 tgaatctttc gaacaaatca aaaccgcagc taacgtggat atggtggaat ttttggatgt
    60901 gcaagaatac gttccagttg tccaggaaac ggccgcagca aattttaaga tcgaagacga
    60961 tatggccgct tcggagtcta aggttacatt aaaaagtatt aaagtatctt ctgataaact
    61021 agatcagttg atgaacaacg taggagagct tatcatcaca aattccggtt ttcaaagaat
    61081 ctatgacgac ctgattcgta tttttggaga agatcaacta ttcaacgatc tcaaatccag
    61141 aatcgatctt atcaatcgta tttctaagga acttcaatcc ggaattatga atatacggat
    61201 ggtccaaatt tctactgtgt ttagaagatt ctctaggctt gtaagagatc tttcgttaga
    61261 aactggcaaa aaagtaaatt tagtcctttc gggagaatct actgaactcg ataaaaaagt
    61321 catagatgcg ttaggtgaac ctctacttca tctcattcgt aattctgtag atcatggaat
    61381 tgagactcct gcagaaagat tgagcgcagg aaaaccggaa accggaactt tggaactgaa
    61441 ttcttatcag ggcggaagta atattatggt ggaaatccga gatgatgggc gtggtcttga
    61501 ctcggaaaaa attctctcta aggcaattga aaaaggactc gtaaacccaa cagaggcttc
    61561 taatctttcc gaacaagaaa tctttcaatt tatctttcaa gctggatttt ctactgcaga
    61621 aaaaatcaca gacatctctg gtcgaggtgt tgggatgaat gtagtaaata atcttatcca
    61681 ggaatttaaa ggaaaaatca ttatcaacag tgttcgagga cagggcactt cttttgtact
    61741 ttcctttcca caagctcttg cgatcattcc ctctattctg gttctcatgg aagaagaagt
    61801 atatgccttt ccactttccg aagttaatga gacaattaaa attcacaacg atcagattac
    61861 aactctcgaa ggaaacgaaa tcatcaacct acgtggcgaa gtgcttccga tttatagact
    61921 caatcggatc ataggtcttc aagataaaac agatcgtgag gaatttccag ttgtcatcgt
    61981 tcaatataaa ggtcgtaaga tcggatttat ggtggatgag cttgtaggta aacacgaaac
    62041 agtgattaag tctttggaaa aaaatttcag aaatattcga gggcttaccg gagcttctat
    62101 tatgggagac ggaaccatca tcatggtttt ggatattcct gggatcgtag aaatcgcttc
    62161 tgagttggag gatgtagaca cagtagttca ctatcatttg gaaacgatga gaagaatcgg
    62221 ttcgattcat tctgcggaaa gagaagaaga acgttatatt caaaaaacta caaatcctac
    62281 aaacgtctat aatcacaagt tacacgacat cacaaatcga gaacgtctga aaaagaaaaa
    62341 gactgaaaag tctagagatc taaaacggat cgtcgcggaa aaagaagagg ttttcagaga
    62401 acaagaacta gccgccgctg tggctcttag tgttgaaatg aaagctcctc aagaaaaaca
    62461 acttcctctt cctgtcgaat ccgaaactca agatctgcaa atgccaccta cgattacttc
    62521 gtattcttcc gaagatccta aaaagccgtt cgtttcttca gaagaagaat atcgttctca
    62581 tattacagaa attgcattag atcagagcgc gagtgaagac gagcaaaaac gagcaaaggc
    62641 cattatagaa agttttttaa ctcaaaaaaa agaaagaact atgtccgtag ctccttctaa
    62701 agattttaaa ggcgccttat ctaaagaaga acttaaaaaa ttagaaaacg tggtcaatac
    62761 aggtatgatg aacgccggta tggttctttc tcaacttttg aaaaagaata ttgatctgtt
    62821 tattccggaa atcattatga acgacagaga tggcctcgcg gaagagattc gtttttcgga
    62881 aaatcatttt tacggtttaa gaattcgaat gaacggagat ctgaatggca acctcttgat
    62941 gatgttctcc cgcgaaaatg ccgcaaatct tgccaaagaa cttttgggtt ctgaaacttc
    63001 tccaggggaa aaattgaccg aagacgccaa atctgtgtta agcgaaattt caaatatagt
    63061 ttgttcttcc gtgatgaact ctatatcgaa taaggcgaag gctagcgtta caccttctgt
    63121 tccagaattt ttggaaggaa cttttatgca ggttttggac gtagtcaaac cagagcggac
    63181 caagttttta agtatgctta ctgaattcaa tcacgagggt aacgatttat taggtgtgtt
    63241 attattcctt ccggattttg acgaactgct tcaattgatt ccgaggtttt aatttcgatg
    63301 attccaaatc cggttcgtgc ggttattatc gatgattctc tattagtcag aaatatcatc
    63361 tctgatcaga tccaaaaaga ttctaagatc catgttgtcg caaccggcaa aaccggaatg
    63421 gattgtattg atcttgctca gaagatgaat ccggacgtga ttatactcga cgtagaaatg
    63481 ccggttatgg acggccttac ggcacttcat gaacttcaaa aaaagaaatt aggaattcct
    63541 gtcattatgc tttccgtttt gactcagaat ggagccgaag caactttcaa ggctttggaa
    63601 tatggagcca ttgattttgt accgaaacct tccagtgtgt ttcaattcga tccggaagaa
    63661 attggtaata ttttaaaatc taaaatttta gcttacttcg aaagtaaaat acaaattcct
    63721 tcccaaaatc ttttaaaaaa ggccccggct tattcaaagg ttccggctgg atcgcattta
    63781 aaaaaatccc cgattcaagc catttgtata ggtacttcca ctggaggacc tagagccctt
    63841 caagaagtgt tttctagaat tccagcggac atttctttgc cgattttagt cgttcaacat
    63901 atgcctgcgg gttttacaaa agcgtttgcg actaggctga acgatcacgc aaaaatcaaa
    63961 gtaaaagaag cagaggatgg tgagccgata gaaccgaaca ctggttatgt ggcaccgggt
    64021 gacgcacatc tttccattca atccaaagga gggaggaaat ggattgccct gaacagggaa
    64081 gcccctgtaa atggacacag accttccatc gaggttcttc tagatagcgc gattgaagaa
    64141 tataaaagcg gaattatcgg tgtgattatg actgggatgg gtaaagacgg ttctgcagcg
    64201 atcgtaagag ttagagaaat aggtggttct acgattgcac aagacgaaca aacttctgtt
    64261 atttatggga tgaatcgtca agctgtggag atgggaggcg tcgaatatat tgagcctgtt
    64321 acagaaatca tcaataggat ccaaatcatt ttgaaagaga gaggaattta atatggccag
    64381 aattctcgtt gtggatgacg caaaatttat gagaaccatg gtaaaagatg cactgaccca
    64441 aaccggtcac gaaatcgtgg gagaagcaga aaacggaaat attgctgtag aacaatataa
    64501 aactctaaaa ccggatctgg ttactatgga tattaccatg agagaaaaag atgggatcga
    64561 agccgctcag gaaattttta aaatggactc gaaggctaga atcatcatgg taactgcgct
    64621 cggccaggag gatctactcg caaaagcgat caaaatgggc gttaaggatt ttgtagtaaa
    64681 acctttttct ccagaaagat tgcaacaagc tgcggataag gcgctcaact cgtaaaggta
    64741 gatttctttt gaatggagaa tgaagaatcc ggtaagtcct ttgtagttca atggaacaat
    64801 tcggaaggag gtttatcaga aggtccttta tccgtccttt ggagtttgat tgaaagttac
    64861 aaggtagaca tctttgatgt ttctctctct cgcatcaccc gggatttttt aagttttctt
    64921 agaatttcag aaactctttc tttggaactc agcgcagaat acgccttaat ggccgccaat
    64981 ttaatctatc taaaatctaa agctttatta ccagatccag gatttgaaga ggaagactat
    65041 gaacctccgc ttccccctga acttgtagaa aaacttttag aacataaaaa gtttcaactt
    65101 actgccaaaa aactttcgga aatggatcag actcagacag gagtttttag aagagaatct
    65161 aacgttacct tggatgaaga agataattgg ctggatgttt ctcttttaga tctgatttct
    65221 gcatttcatg aaattttaga atctcaatcg gtagaggcgg aaattcctac cttacttacc
    65281 gcgcctcatc gttttaccgt agaagaaaaa atggaaaaaa tacttttcac tcttcgggaa
    65341 aaaaaagaaa tctcttttcc ggaattattc gaacgagaaa aaccggaaaa agcagaaatc
    65401 gttgccactt ttctggcatt gctggaacta agtaagcaga ggattttacg cgccaaacaa
    65461 cacaaactgt ttggagagat ccgtttattt ctggtagagg gacattggaa cgggacagaa
    65521 cagcaatcaa aggattgatc gaggccttat tattcgtttc cggtgaacct ttaaagttgg
    65581 ctagcattgc caaatctgcg gaaatcgaaa aaacagatgc tcgtgaaatt ttagacgaac
    65641 tcattttaga ttattctgaa aagaacggtg gatttttact gaaagaaatc gccggggctt
    65701 accagtttgt aactaacgaa ggttttgcgg aactactcgg aaatattttt aaagaaaaaa
    65761 gaagagaaca actttccaag tctagtttag acacacttgc tatcattgct tacaaacaac
    65821 cgattacact tccagaaata gacgaaatcc gaggagtttc ttcccgggct atggttacgt
    65881 ctcttatttc taaaaagcta atcaaaccgg tcggaaacaa agaagttcct ggaagacccg
    65941 ccttgtatgg aactacgaaa gagttcttga ttcattttgg attgaataaa ctatcggatc
    66001 ttcctgctcc tgtggaagta aaagaattga aattcgaaaa tttggatgat ctactcgaag
    66061 atgagtgatt tagatcagca attaaaaatc tttagagatc agatcgattc tttggatcga
    66121 gaaatcgtaa ggtctatcca gactcgtgca gagtttgcgt ctaagatcgg agagattaaa
    66181 agagaaagaa acgagccggt cttccgacca gatagagaaa aggaagttta cgaaaagata
    66241 aagtctttta gccccggtcc acttccagac aaagtgttgc ttgcaattta ccgtgaaatc
    66301 atgtccggtt ctatttccgt agaaaaagga ttagagattg gttatttagg accggcaggt
    66361 tctttttcca atcaggcggt tcgttctcgt tttggagctt cgatcaacgc tttagagttc
    66421 aattcgattc ccgacgtttt tcgcgccgta gaaaccgata aaatcgatta cggagttgtg
    66481 cctgtggaaa attccagcga aggtttggtc aactccacct tagaccaatt tttagtttcc
    66541 gatcttctga tttactcgga acactattta agaatcaata tcagcctact tggattggaa
    66601 catgatcttt ctaagattaa aacgttatac ggaatcaaaa tcgccaattc tcagtgtaaa
    66661 aattggattg ccgccaatct tcctcacgta gaaatcgtag aaacttcttc tactgccaaa
    66721 gcggctcaaa tcgtagcgga aaaaaaagac gcctgtgccg cggttgcttc ttccatcgct
    66781 gcggaaatct atgggctcag tctgattcgc gaatctatcg aagatcttcc tgataatact
    66841 acccgctttt tgatcatagg aaaaaatcaa tgtcctccta cggggaacga taaaacttcg
    66901 atcgtttttt cctgccccga taaaccgggt gcactttatc gtgtactaaa accttttttt
    66961 gattatcaac tcaatttgag caaaatagaa tccagaccca caagaagaaa ttcctgggaa
    67021 tataactttt ttatagactt tcacggtcat caaaaggatc catcgatcca aaacgttctc
    67081 gccggtctga aagaaaatac tatttttttg agagtactcg gttcttatcc gatgtctccg
    67141 caaaacctgt gaaattagaa ttttctaata ttttaattta cggattgggg ctgatgggcg
    67201 cttcgctttc tttggcgctt aaaaaaaagg gaatttcagc atctatcact ggggttgtag
    67261 gttctactaa aagcaaaata aagggacaat ccttaaaatc cgcagatcaa attttaactt
    67321 cggaagaatt tagctctaca cgaagttgga aagattacga ttttattata tttggagttc
    67381 cagtagatct tacggtaaaa ttgatttccg agttgcccac cgatttttca ggaattatca
    67441 ctgatttagg ctccactaaa aaagaaatca ttcatgcggt ggagacccat ttttcatctg
    67501 gacacaatta tatttcttct catccgatgt gtggttcaga ggaatctgga cttgaattcg
    67561 caaactcgtc gttatatgaa ggacgacttt gtattttgac ttctccaaaa aatgtaaaac
    67621 tgggaattca ggatcgtttg aaaaactttt ggaaatttgt cgggactaca acgatagaaa
    67681 tttctgcaga ggaacacgat tctattctat cgtatctatc acattctcct catatacttt
    67741 cctcgattat ggcggattgg gcagctaatc aaaaaacgat aaaactttat acggatcttt
    67801 ccccaatccc tttaaatgga ggaggatttc gagatatgac tcgaattgca ggttccaacc
    67861 caaaaatgtg ggcagctatt tttggttcta atcaggacga aatttttcgt tcgttatccg
    67921 actttaggga tcgacttgat attatattag aaaaattgaa tccaaaaaat actctagatc
    67981 cggaagaatg ggaacgattt atggaaattt ctcgtagatc tagagatttt attttgaaga
    68041 accaggatga ttccaaaaaa aactaaactc aaatccaggg aaatagaagt tccgggagat
    68101 aaatcacttt ctcaccgttc cgttttgttt gcggcgcttt ccaaaggcaa atccaaagta
    68161 accggatttt tagaagcaga agaccctttg aatacaatgt ccgcattcgc caaactagga
    68221 ttaaaggtcc aaaaggttaa accgggagaa tacgaatttg aaagtcctgg aaaaaacaaa
    68281 cttgtttcgc ctaatgtaga tttggatttc ggaaacgcag gaaccggaat tcgattgtcc
    68341 gcaggactta tttgtggact acccggtata aacgctactt taaccggaga cgattcgctt
    68401 aaaaaacgtc ctatgggaag aattataaaa cccttaagtt ccatgggggc ttcgatcgta
    68461 gggcttgggg aaaaagaaac cgctccttta aaaatcgaag gaaaaaaatt aaaaggattt
    68521 cgttatgaaa gcccgattgc gagcgcacaa gtcaaatcct gtctgatgct ggctgcgatt
    68581 tcgtctgaaa cagatttgga atattcggaa aatatattat ccagagatca taccgaaaac
    68641 atgtttcgtt ttttaggaaa caagatcgaa caaatttccc ctttgcattt taaaatcaaa
    68701 cctccttacg ttttgaacgg tggagaattt agggtgccag gtgatatttc atctgcggct
    68761 ttttttcttg tgctcggagt tttggcaaaa gaaggaaatt tactcattaa aaacatagga
    68821 ctcaatccgg ctcggacggg gattttaacg gcgctccaat cgatgggagc aaaaatagaa
    68881 atccaaaaca aacgtataga atgtggtgag cctgtagggg atttaaaaac gtatccttct
    68941 aatttaaaaa aatcaaatat tccagaatct ttaattcctt cgattataga cgaaatacca
    69001 atcctttccg ttgcgggttt ttttgcggaa ggtggttttg aaattcgtca tgcggaagaa
    69061 ctcagagcca aagaatcgga tcgaattcat acgatggttt ccaattttcg cgaactcggt
    69121 atcgacgtag aagaatatac ggacggatat tcgtttgacg ggacttctaa aaaatcctcg
    69181 gaagtatgga ctcgactttc cactgtaaaa aaaataccaa ttcaatcata tatggatcat
    69241 agaattgcaa tgagtttttt gatttttaaa acgctttccg gtttagatct ccaaattgac
    69301 gaaacttctt ggattgagac ttcttttcct ggttttgaaa agttactcga gagttgtatc
    69361 aatgaatgaa aacgtaatcg ctttggatgg tccggcgggt tctggcaaaa gtacggtagc
    69421 aagacaaatc gccgaaaaga taggatttaa ttatttagat acgggcgctt tttatagggc
    69481 cttgacctta tacctttttc ggttatatca aacttcgcct aacaatcgtt ttgaagaatg
    69541 ggtaaaaaca tcggaagcgg aacgtagttt atcacaaatt cgaattgtat gcgagttttc
    69601 ggctggaaat gaaaacagaa ttttactgga cggagaggac gtttctttgg caatacgaac
    69661 tccggaaatt acaagagaaa tcaaacatat agcaaaccgc agaatttaca gagattttgt
    69721 aaataaagaa ctacattccc tcgcaaaact tcataaattg attatggatg ggagagatat
    69781 tggaactgaa gtatttccag atgcaaaatt taaattttat ctgactgctt cttcgaaagt
    69841 aagagcggaa cgtagatttt tacagttgca agaacaggga atctttgccg atcgaaatga
    69901 gattgaaaaa gagattattc tcagagataa atcggatatg gaacgagaaa ttgctcctct
    69961 ttatcaagca aaggatgcaa tcctaattga cactgatatt ctctctaaaa atagtgtaat
    70021 cagcaagatc ctcgaaattc tggatcaatg acccctaatt ttccagacgg atccaatacc
    70081 attagccgag tagcctacgc cccatgacaa acaaggaaga gaagtccact tttgcagaag
    70141 tattcaaaca gtgggaacaa tcaatacacg aagaaccgga actccggaaa gatcaagtcg
    70201 ttgaaggaaa aatcgtctcc gtagataacg actacgttta tgtggcgata gaagggctca
    70261 aacaagaagg tcgtattccc aggggagatt tcgacgaagc cccagaaaga gggaattacg
    70321 tttccgcaat tgtaaaaaga aaagaatctc aggattctgg ttgtattctt tctaaaaaag
    70381 aagccgatca aagaaaaggt tgggaaattg taaaagaagc ttttaaaaac ggttatcagg
    70441 ttaccggtcg tttagtaaac gaaatcaaag gtaaaggtta tatcgtaaat gtggaaggtg
    70501 tggaactttt tcttccggct tctcaactca gttataaatt taaagaaggg gaaaccttca
    70561 aaaacaaaga acttgaattt aagattatag aactcaacga ccgtactcgt tccggagtcg
    70621 tttccagaaa aaaactttta gacgaagtaa atgaagagaa atgggatgct cttcttttaa
    70681 aactgaaagt aggagacaaa gtaaaagcga tcgtaagtaa aattgcttct tttggagttt
    70741 tttgtgaagt agacggcgtt accggacttc ttcgccaaag agatatttct tataaaaaat
    70801 atgctccttt taaacaatac tttcaggtcg gtcaagaagt agaacttgta attcttgaac
    70861 ttgataagga aaacaacaaa ctcgcgttag gtttaaaaca actctacgaa gatccttggg
    70921 tttgggcaga acgttctttg gaaaaagaaa tggtgatccg aggaactgtt acctccctca
    70981 ctaaatttgg agcatttgta gaattgaaag aaggtttgga aggtttgatt catacttctg
    71041 aacttgcttg gtctaaaaaa ccaccacaac caaaagatat attaaaaaaa ggtcaagaag
    71101 tagaggctct ggttttagat atagatttca aaaacagaag actttcttta ggactgaaac
    71161 aattacagcc gaatccttgg gatcaacttg gtcctgaaat ccgcagagga aatgttttag
    71221 aaggtgtgat caccggtatc actaaatacg gtgcctttgt ggaagtggaa aacggaattg
    71281 aaggtcttat acacatcagc gatattacct gggatgaaaa ggtggctaat cctacttctc
    71341 aacttaaaaa aggtgatacc gtaaaatata tgattttaga tgtgaacttg gatgctcaga
    71401 gaatttcttg tggtctcaag cagttaatgg aaaatccgta tgaggttttt agaaatgaac
    71461 atccggttgg tacgatcgta gaaggaaaag taaagtccat taaggaattt gggatttttg
    71521 tggaagtagc tccaggaatc gaaggactag tgcatatttc cgaagtacca aatggaaaag
    71581 aagtgaatct gacagaatta tacaaatcag atgaaatcgt aaaaactgcg gtgattaagg
    71641 tggatgtgaa gaacaaaaag atttcgcttt ctatcaagga ctttgacaag gccttggaaa
    71701 gagaggaaat gtctaaatat ctgaaaacct cggatgcacc ttctcgagaa agtttaggaa
    71761 gtttcttaaa tacttctctc agataaaaaa tcttagaatg aaggattgat atgaaacggt
    71821 acgggattgg tcaaacagcc aaagaagtaa aagtcgatcc atacacggat tttcaaggaa
    71881 gtaaaataga attggctctg actaaatttt tcagagcaat ttcttttcga atcaaggaag
    71941 tattgattgg cgcaggagtg atagtagtag ttattcttgc tgtagtcatc tatgttcaat
    72001 atcaggattc tcaatttgaa aagggaacaa tcgctttaga aattctggaa aaaaaatttc
    72061 gtgctaatcc agcaactgat ttgaaagaaa agatcaaagc ttacgaagaa atttccgctc
    72121 agtattcttc taaaaaatta gaacttaggc ttgcaaaaac tctttccgat ttgtattccc
    72181 gtaacggaga atttcaaaaa gccgcagata aattggagtg ggctggtaaa aaaatcgaag
    72241 aacctacgga agtaaaggcg tattattttt atcttgcggg caatctccga gaaagagaag
    72301 gaaatttagc gttagccgaa acagacttta gtgtctctgc aaatcttctt gcaaacacaa
    72361 gagaagccaa tggattttta gcttggagtt tatatcaaac tggtagactt caagcaaaga
    72421 atggtaaaaa ggcggaagcg accgaatctc taaaaaaggt tttggatcaa gagattaaaa
    72481 ctcctgctac ggattataat actgtaaaac aatacgctac gtttttacta atacaactca
    72541 accagaaggg ttgatgttaa ctttggcttt gcctaaagga agattggctg aggagagcat
    72601 cgatttgatg atctccaagg gttggctttc ttctaaaccc gatcctaatt ccaaagaact
    72661 gatttacaac gacccaaagg gaaaaattcg aattctactt gtacgttctc aagatgttgc
    72721 tacttatgtg gaacaatgtg cagcggatgc aggaattagc ggatgggatg ttttaaaaga
    72781 aggtggttat gatttagcga ctcctttgga tttaaaaatc gggaagtgta ggctttctct
    72841 tgcagccccg aatggtttta ctttagaagc gcatcaccgt aagattcgag tggccaccaa
    72901 atatccaaat ttggcgagag agtttttctt tctgaaagga ctttcctgtg aaatttttaa
    72961 actttatgga agtatagaac tcgcacctct cgtcggtctt tccgattgta ttgtagactt
    73021 ggtttctact ggaggaactc tcaaggcaaa cggactcaag gagctggaca taattttgga
    73081 atcctctgct cgtcttgttt tcaatcgttc ttctctttac gggaaacgaa aagaagcggt
    73141 tgaatttatg gattctcttt ctaaaatcta aaaacggaac ccataagaag tgtttgtttg
    73201 agttgtgttc aaggcgaccc agaagaaatt taacaaattg cggattgaag actaacgaat
    73261 gtttttctca agtgccaatc acgctcttgg atgtcgtcag aggcttctgg atcgcttttg
    73321 tagtagtcta taagtggtct gcgtttttgg agtttcttgt ttccgattcc aaaaaggatt
    73381 cttatttgta ttggatcgaa ataattgttg aggattacag acctctaaaa aggatagtct
    73441 aacaattcaa tttcccaaga ggaaagtaat ggcagttcct aaaagacgaa aatcgaaatc
    73501 aaaagttaga acaaaacgcg ctcatcatgc catcggaaaa ccgaatttgg taccttgtcc
    73561 caattgtaat tcgtatagac ttccccacag aatttgccct acttgcggat tttataaaac
    73621 cggaatcgtt ttagaaccga aagttaagaa gcctaaagaa gaaaattaat ttctatgatg
    73681 tgggtcgccg tcgatgtaat gagcggcgat tacgggccgg aaaaaatcat tgaaggcgcc
    73741 gtaaatgccg taaaccaaga tggtgctaat gtagtcttag tcggcaaaga agaagaaatc
    73801 ggggaaatac tcctcaaatt cgaatacgac acaaataaag taagaatcca acacgcttcg
    73861 gagatcatcg atatgaatga ttctccttct atcgccgtgc gcactcttca ggattcttcc
    73921 attgttcaag caactcaaat tgtagctgat aaaacctgtg taggaatgtt ttctcccgga
    73981 aatacaggag ctactatggc ttctgctctt ttgtatttag gaagaattcc gggggttttg
    74041 cgccccccta tcgcggcacc aattcctcag gaaaatggtc cacctatgtt gcttgtggat
    74101 gcgggcgcaa atgtagattg taaaccagat tatttggcgc agtttgcggt gatgggtgaa
    74161 atttattcaa agctaatatt caatattttg aatccaaaag tcggtattct ttccaacgga
    74221 gaagaagata aaaagggaaa tacagtttcc ttaaaggctt ttgaaatgat caaaaaactt
    74281 cctattaact ttgtaggcaa cgtggaagga agagatttat acggaagtgg caaggacgtg
    74341 gatgtagtcg tttgtgacgg ttttatcgga aatatcgttt tgaaggcaac cgaaggcctt
    74401 tctaaatcta tctttaacgt tttacgtgaa agtattaaac aatctagtct tgcacaaacc
    74461 ggagccttac tcttgaaacc tacgttaggt gctattaaga aacgtttgga ctacgccgaa
    74521 tacggtggtg cacttctatt aggagtggac ggaatttgtc tgatcggaca tggttcatcc
    74581 aatgcgcttg cggttcagag tgcaattcgg gttgcggttg aatgcgcaca acatcagatt
    74641 aacgatcgaa ttgctgctga tctcaaaaag tataatattt gatttcataa taaaaggatc
    74701 aaagattaaa gttgttgaaa aattaattct ccatctattt ccgttgcatt aaaatatgga
    74761 cagtggaagc aattttactc atctccacta taaaatttct caacaactat attagagttg
    74821 ttgatttata gaatgaattt cttttaaatc ctctcgccaa cttttttagt atatttttat
    74881 cgtctctaat tgagtcagtt tatctaatat tgcttttgta tgtttatctt tataaggata
    74941 aatataagta gtttcaaaat ttataggaat ttttataaga aatttttact gtaatatgca
    75001 caagaggacg cttggatata atttataaac taaaagggta agttagatta cggatagtaa
    75061 acttcaatat atataatctt ttctttttta agaaaagatt atactcagtt tttcaattgg
    75121 ggcaacgagt ataatttgaa tgaagattgt catttcgatt ttaatttttt tgaatttaag
    75181 ctgtacgaca acccgaagta tcgtttattc cgttcaggag aaaaaagagt atttccctta
    75241 tgaaggaact ttttatgact tcgctctaat tgcattaaga ccaagttgga caatttttgg
    75301 ccaacttggt agttttggcg gatggatttt ggcgattctt gatcgtcttt tgtattggac
    75361 accattttat tgccaggaac tctcccttat tacatatatg taaagtctgg taggccgaga
    75421 tcggaagatt ggtactacga aaaaaggaac gagaacatat atatttttag aacacaaaac
    75481 tcttcctatg atgttttaag atcaatcgtc cgaaaaaaaa tccaattgtt ttacgaaaat
    75541 ttttagagtc tttcgacgtc gtggctttgg aaaaaaatcc aacaattaca aaaagaggat
    75601 tttcttcctt atgaacatgc acatatcgaa gctgatttaa aagaattcaa atattggacg
    75661 tatccaaagg agagatgggt ttattcctgg aagaaaatta gtatattaga atatttgaat
    75721 atactttttt tacagcagtg aatcaaatgt gaaattacaa tccgatcgat ttgaaatttt
    75781 aaatatactt tataacgaat ttcgaaaaga tccagtttta gaaaaacaat tctataataa
    75841 ggtctggaaa ctttgttttt ctaccgagat tatcatgtac gatctttcgg tttttaaaaa
    75901 agttttgcat acgttttcag atagggaaaa aatttacgat ttattggatc atcggttttt
    75961 cgaagaaaac tcaataacta aggatcctag attttggcgt gatagaattg cttttttatt
    76021 agaactttat aggagatcag ccgcatttag ttgagaagtt taaaagtaat ttttggaaaa
    76081 aagcaatttc tctggattag tcgcttatta ttctcctgct ttagaaatga cttttcaaga
    76141 gtttccgttg gagactaaaa aatcgattcg gaatctattt tggaagactt ctaatagtga
    76201 tacatcttct gcgatggatc ttattgaaaa aaatatccaa gaatctaatg agttcgctcc
    76261 tgatatggat attatgattc aggtgtttca atattccaac atatttgagg gtccaaatct
    76321 gattttcgaa tttaaaagaa acataaaagt aaatggtcat aaccaacccc acaaataatt
    76381 ggatctcaag atctatcgtc ggaattacga caaaatcttc tgtaaaactt agtttccgcc
    76441 ccacaacgcg attcatagag agcgttgtgc tgagtttcca acgcgattca tagagagcgt
    76501 tgtgctgagt ttccaacgcg attcatagag agcgttgtgt tgagttttcc ctatttttgg
    76561 gtgggggagg aggtgaaaag gttttcttta ttagaaaaac atactttttg caagtaaaaa
    76621 gactcattct tgtcggaaca cttgaaaaat gtgccttttt gagcccagaa cggcgatcca
    76681 tagaaagccc gttctgttga gttcattttg attctaaaat cctattcaac ttgtggggtt
    76741 ggtgatggta aatggtaggt tgcaggaggt tttagaacag gaatcgcttc ttattctttc
    76801 tatcaaagat gctaaaaatg aggatacttc gatcgaatcg tttcgggttt tattgaaata
    76861 tggagctgat atggatttag gcgttaggcg atatgatgaa aatggaaaag aatatttata
    76921 ttatcctact gatgtttttg caaggggtat ttcgtctcgc cgatgattat gcagcgcaaa
    76981 cgcaaaattt gggatgatag aaaaaagata cttaaaaaat tctaatttcc ttttagattt
    77041 aaggatgaag aaatttttga tacaaagtta taatttgtaa aatactgtag aaagattttc
    77101 caagtaagta tacgatacac gttttcggat tctagtttat ttttttaatt caaaaagatc
    77161 ttagctatat cgactatttt tggaaaccgc aacgatcatc tgataaatta aactacgagt
    77221 ttcatttgga atgtcatcat agaaagagat caaaatatct tccgctttat cgttagatat
    77281 tttattccaa agataatccc tttttttcat ttttttaact gtgcctgaat tttcgtttag
    77341 ggaagaattt acttcgggac ttccttgtcc tttgatcaac cataaacccg aaataccatg
    77401 tgtagtttca atatcagccg cgagtttatc caataaggga cgtttatcgt tacaaatata
    77461 actgatgtaa ttttgagatt tgccaatcga agttgcaaaa tcttcatcat tcatcgctaa
    77521 tatatttttt atagcgtagc ggagtcgttt tcccggcgaa gaaaaatcta tattttctaa
    77581 agggattgtg ataattttat ttgccatact caacgttgac tcaattttta aatagagatc
    77641 cttttttata aatttactaa aatatgtaat gaacgccctt tttattacaa ccttaaaaat
    77701 agatttggtc attagaaata tacatttttt ggaaaatttt agtaagttct aacatttttg
    77761 aattttaata tcggatagta attgatcacc ggataaaatg atacgtatac aaatctttca
    77821 cctaactaag cgttgttttg ctttctataa atgaggttaa atgtgaattc aatacgatag
    77881 tcgtaattcc tccaacaaaa tatatctaaa gaaacgtatt tttaggcaaa atgttagatt
    77941 ttttagaaaa taaacacata gaaatactaa agagattatc tctaaatttt aaaaataaaa
    78001 gttagatcaa ccaacgatga agtagtataa caaacggaac cgttcttttt tccgcgatct
    78061 attcttattt ctatgattta gttctatttt caaaatattt gataacaaaa cgataaaata
    78121 gaaatttata gctgatttta aatacgatgt ttttaggcaa aagaggatta taaatatcaa
    78181 atattatagg ttttgatttg tgtttattac gtacattcat tacaatgttt ggtatttaaa
    78241 tcgattttga atgttactct actgttctgg aatagatacc gattctttta cctaagtatt
    78301 ttagaaaaac gataggagcc tgaaaaaatt tttctaattt tttagaccga attcatttag
    78361 aataaataga tcttgttttg tttcagaaca ttcggttggg tatattttga tctgaattgg
    78421 tgaaatgttg ctagaatgat tggacgctgg gcttgaaaaa aatttaaagt gatgatttcg
    78481 ttacgttttt acccttataa ctaatataaa agtgtccagt gttttgcgct gaaacaatgt
    78541 tttgcgataa aaattcaaaa tacttaatca atcaggagca gtaaaagatt ttttcctgaa
    78601 aataatctga tttgaggatg aactttttta tttaatttct aggttttcaa ttccagattc
    78661 tgtaaaaatt tcctcatact ttgaaatgaa aggggcttct ttttcgattc tttcctcgat
    78721 cgccattcct ttaatttcgg attcgtcgta gattcgtaaa aagtctcttg cggcgagcct
    78781 ttgaatgagt tcatcccaaa agatactatc ttgatattct gtaatgagat cggaaatatc
    78841 cgttttttct tcgaattccc tggtaagata atgaagctct tcttccttat catacgctac
    78901 tagatgagaa acttccactg cttttgcata agatagaatt tgctgttcca tatcttcgaa
    78961 tgtatcgtaa gaatccaatc tatccgcagc tggttcctct tcatccagaa tggaatgata
    79021 taaaaatctt gtgatcgcta aagattttaa tagagcttgg tattggtccc gggtgagttc
    79081 aatattcatt acaattccca tttcagtaag taaggcttga attgccaaat ctatttctcc
    79141 aagaatcggt ctgaatcttg attattcttg tttctatttg gatgatataa gttttctgga
    79201 tttatccaaa gttaaaatta gaatgtagtt tattgatatt ttttccgctt actatttttt
    79261 atagaactag aataccataa attttgaatc gaattccagc tttagtgaca gaatttcgat
    79321 actttattat attagtttta aatagaatag aattgttgaa aaatgaattt tccatcttat
    79381 ttctgtttca tgaaattttc gattgaagca gttttgttag tcgccactat gaaatttttc
    79441 aataactcta ataaattctg aacattgggt atttcggact caggtttaga atatcaaatt
    79501 tctttaaatc attttcaaaa tgctcaaatt tctatggatc aaaaaatgga tttttctaaa
    79561 ttccttccga aaaaaacttg atttctaata cattttttta ataaacatgt aagttgttgc
    79621 ttactatgga ggttttcttt cctttcgatt tatgatctga atgaaaaatt aaatcttctt
    79681 ccgagtcaaa attctattta tttccaggaa atatggagcg tttttttggt ttttttcttt
    79741 cgacaaaact taaattcttt cgtttccaat tttggattta gatttttccc tctttttttt
    79801 gtgccgtctt tgattctatt tttagatata gggctgcgtt ggaagatttt gagccacatg
    79861 gaaactttgc aggtttatta ttaccttctt tctttccttt attcgatttt gatctatttt
    79921 ctgctccttt tttctctttc tctactagat tctatttcga acaaaaaggt atattgggtt
    79981 cttttaatat tctcttctct gagctattct gtttgtatga ttggttctta tggttatttt
    80041 atatataccg gaatcatgcc aaattttttt gttttttcct atatttttca agaacctttt
    80101 aatagctgga cgctccttag cgccgggctt acggtttggg tttggatctt tttctttttt
    80161 cttttgattc tggtgttagt aagtttaaga gttgcttcac aaaattttaa accggttcga
    80221 tttgcaaaaa gtatttattt cagtttggtt tttgggattc ttattctcgc tgcttttttt
    80281 cataacaata ctcgttttaa cgatcagatt tatgtttcgg atgtaaattc gatttcattt
    80341 atcaatcgaa atttatacaa cttaatcacg ggagatcggc tcggttctgc gggactgcag
    80401 tctagaaata gacctaattt gaaaagggga tcgattcctt ttcgaaaaaa cgttttgatc
    80461 gttttaagtg aaagtcttcg tagaaagagt atggctcttt atggttatca taaagatact
    80521 actccgtttt taaatcattg gactcgaaat gtttcgaaag gttctgttat agtttttcaa
    80581 aaagcttttt cgaattcgag ttctacttta atttccgttc cgagtttgtt atctggcgtt
    80641 tccccgattc aacccatttc tatgactcat agttttcctt tattttggga atatggtaaa
    80701 gctgctagtc tttctacgtt ttatatttcg agtcacagtt ttcgttggaa taatttttct
    80761 ggttttttta gaaacgctgg aatcgatttt ttatggaata aggagattag cggactcagg
    80821 gtttttaatg atattggaat tgatgatcgt aaaacgattg ccgaatttca aaatcacgtc
    80881 aggtctctta aaaacaaaaa ttccagattt gccggagttt tacatttaaa tacgaatcac
    80941 tttccgtata tcgttccaga ggaatttgtt cattttccga ttggtaaaga tacacaggct
    81001 ccctatgata attctgttcg ttatctagat tttcttttga aagaaatatt caattttttg
    81061 aatcaagaaa acttaatgga aaatactctt gtgattttta cttctgatca tggggaagcc
    81121 ctttttgaac acgattatat tggtcatata gaaagtaatc atatcgaaac tttggcgatt
    81181 cctatgtttt ttttcgtgcc taactcttta aaaaatcatt tcggagatcg tttaaaaaag
    81241 aatatgaata agaacgtttc caacgcggat ttaatcccga ccgttgcgga attgttaggt
    81301 gtttccaatc aaccagatgt aaaggggtat ctttccaaat tggaaggacg ttctcttttt
    81361 tccgatttga ccgaggatcg tcgtattttt atcgcaaata acaacgaaac ttctctttat
    81421 cgagttggga tgagttatat taaagggaat ttgcactata tgcttcgtct caattcgttc
    81481 cctccggacg aagaagccta tgatattcaa attgatccct atgaaaaaga gaatctctgg
    81541 cctgttttga atttagaaaa aagaagagaa attcgtaaac agttagatga atgtagtctt
    81601 tgccacgatt tgtattctgc ttccggaatt aaactttgaa gattgaaagt gcatccataa
    81661 gttactctgt cagttcttgc ggaagatgga attgtaaatt tatatcttgt gaattgtaat
    81721 aaaatactaa tatacttttt taatagagtt gttgaaaatt tgatagtaga gactaataaa
    81781 attgtttcaa tcgaccgttt ttatacaact gaacccgata aaaaattaat ttttcagaaa
    81841 ctttaatatc acgaacttat agccattttt tataaacatt ttgaaaatat tgtatttaaa
    81901 aaactgaatg tattaagtaa gtaaaacgta tcaatattcg ttttaaatgt gtatgtagac
    81961 ttatttttgc acaaatggct tgaatttgtc tgtgtaaaaa ctgtcttttg atatttagag
    82021 ttttgtgtgg cgactttcgg agaaataact ttgttagttt atggtttttt tatattctgt
    82081 ttttatattt ttgtaatcgt ttctccgaaa ccgggctctc ggcttcggtc aataaattga
    82141 aaaatgtgga gaaatgttga cattttcttt tttaccaatt tattgacccc gcgtcgatcc
    82201 ctgccgcttt gtttagaagg aattttagaa atagtatatt ctaaaaattt gatgtaataa
    82261 ataggtttta tggtcttaga cgacatattg aattctataa aattaaatac tatgaatttt
    82321 tattagaatt gtttaaaaat taattctcca tttgtttcta ttttatggaa acggacaatt
    82381 gaagcggttt tgttaatcac aactatagaa tttttcaaaa actctattat aaatctctgt
    82441 tcgagttgaa atattagcgc tttgttgtgt agttttgatt gggttttaga aacctctaat
    82501 aaaatgtttt ttattttttg tagcggctcg ccaaatatag attttgtgca gaaatctgac
    82561 tggaagatga ttctttttgt attttatagt agttctcata ttactcaaca tccgaacgaa
    82621 ctggttttag ctgtgggaac tcttacaaat cgtggattta cggttaaact ttaaaattgt
    82681 gggaactctc acaaattgtg gatttacggt taaacttaaa aattgtggga actcttacaa
    82741 attgtgattt acggttaaac tttaaaattg tgggaactct cacaaatcgt ggatttacgg
    82801 ttaagcttta aaaattgtgg gaactcttac aaattgtgga tttacggtta aacttaaaaa
    82861 ttgtgggaac tcttacaaat tgtggattta cggttaaact taaaaattgt gggaactctt
    82921 acaaatcgtg atttacggtt aaacttaaaa attgtgggaa ctctcacaaa tcgtgattta
    82981 cggttaaact taaaaattgt gggaactctt gcgaattgta gatttaccag ttgatttttt
    83041 gaaaattaat ttaccaaacc aaatccgtat tttcaaaacg agaatatttc gattctcgtg
    83101 cgttgataca gaatgaattt tacaagatcg atttaggttt tgtttatgga gtcgtattcg
    83161 gtgacattat tttttgtaat tccgcgtccg aaggaaaaac tatatttcga tttaataaat
    83221 cgtagcttag gtttaaataa gcttttgctt ttttactcat ttcttcacat acgaaagggt
    83281 ccttactaca aaaattattt ttttcgcgtg gtggattgat gttataagaa agatcttctt
    83341 ttccgtcaaa aaatcttaag taaaaaagtt ctttttctat ccacccaaat agatttccgt
    83401 atgcaaagta ggcggtttta gttctttctg gagccaatag gtttctgccc attgcggaaa
    83461 aataggcttt ttttcctaca agccctaaaa ttgttgggat aatatctaat tgggaagcta
    83521 tagtttcgtc taacgctggt tccacttttc caggagcata tattagaaaa ggcacatttc
    83581 tatcttcgta gtaatctaaa tatctgtgat gagtatgatc cgccacaaaa acgaaaattg
    83641 tatttttgaa atatccggat ttttctgcct gagtgataaa gttgtgaacg gcccaatctg
    83701 cgtagttgta aacgtttaag aaatcgtagt ctcttgtaga aggatcaaaa atcctaaatt
    83761 tttccgaagg agttctgtaa ggatagtgag tggttagtgt tagagccaaa cctaaaattg
    83821 gttttttaga ggtggaaatt cgttcatgca ataattgtaa tacgtctgca tcgtcgtatc
    83881 cccaagctcc tagtttaaat cttcctaatt ttgtaatttc cttttctccg agtactgtat
    83941 cgaaacccca atgaggcatt agagtgcttt tattatcaaa actcaaatca cctcccgtca
    84001 caaaatacgt atcataaccc attcttttga atatgtttcc gattccggaa aaatttccta
    84061 gaacctgatg tgttcttaca acggttagcc ctggacgatc tggaattcca gtaagtatcg
    84121 acatcattcc attagtcgtt ctccctcctg aagcgataaa acgattatag aatcttcctt
    84181 tttttaaaag ttggttgaaa tacggagtga tttccttccc ttctacaagt ccgtttgaaa
    84241 tggggctgat aaattttccg gtccagtttt ccaacataat taatactacg ttaggtggtg
    84301 tccctggatt ggtttctttt tgaactcgta aaattggata tttatcgctg ataaattctg
    84361 cgcctgcgta ggcggtttct tttcgtacga ttgtgattgc ttcttgcgtt tctaacttga
    84421 ggaatttagg aatggattgg ctttttaaat ccatgatgga agtaaaaacg ccgttcaatg
    84481 caatgttgtt aacaaaattg tttccggaaa caatagcgtt agtcgctctt ataggtgatt
    84541 cttggattcc tcctcgaatt gcaatgaccg ttatgatcga tacgagtaca atttgaatgg
    84601 ttgtggattt ccaagattct ttttgataac gatatggatt gtatttaaga aataaccaag
    84661 tagataacgg aagaaagatg agtaaaaata taactcctat taaaaaagtg atcgtgtttt
    84721 gttctaatgc ggatttaaga atcacaccta gatcttttcc gagaaataca aatccttcat
    84781 aacctatatg tttatttgcg ttttcaaaat agatgatgtc tgcgatcaga tgtgctatca
    84841 tccaaattcc taaaagcaaa ggagtatagc cccagaaaaa acgatacaac ttgaattgat
    84901 tgaaataagg taagactgag agaaatgcaa ataatccgag tgtcattccg attactacta
    84961 aatcaaaacg aaaacctaat aaaaacgcgt atgccaactc ttggaaagga actccttgaa
    85021 gtctataaga atagaccaaa agaaacgaga tcttataaac tagaagtata agagcgaagt
    85081 agagaacata acctaagata agtttaaagt gggatggtaa acgttgaaac attctgactc
    85141 ttttttaatg gaataggaat tgaaaattta aactctcaaa acgtatacta ggctgaaagg
    85201 aagccgaagg ctcaagtcaa aaataattaa aaaatagtta tcacagaagt aaaactctga
    85261 gatctaaatg aatgttttta ttcaggttta gttggataga gttatcattt tgttctggat
    85321 tgaaaattct caatatcaag taaaagcaaa atttaggttt tgcaattcaa ctactctaag
    85381 ctctgcgagt attagagttg ttaaaaaatt cgatagaggc gttgaacaaa actacttcaa
    85441 tcacttcata aaacagaaac agatggagaa ttcatttttc aacaactcta ttttattatg
    85501 aatcgtatga tttaagtgag tttgttatat ccaattagaa ggttctctaa agatttttga
    85561 tccgattgtt aatttgagat ttctgttgtc gactggttgg ttctcaaaaa tccaatgatg
    85621 taaaatgata cctttttagg attcgtgacg gctcacgttg tctaaaaatt taaaaaattt
    85681 gagtcttgac aaatttcctt gtgcaaaatt ataagtgagt gattactcac catggactca
    85741 ccaaatcaag aaatgcatga aagtatcgag ctggattcaa aatggcccga aggacaaaag
    85801 aaaatctttt tggcggcgat tgaaattttt gcccaaaaag gtttttccgc agcaaccacg
    85861 atagaaattt ctaaaaaagc aggcgttgcg gaaggactga tttttaaaca ctttaaaagt
    85921 aaaaaggaac ttcttttaag attagtttct cctattttag aaaagttttt tgccccactt
    85981 actcttagaa gactacagac aatggtcttt tcgcaaaagt tcacttctct cgaacaattt
    86041 ttaacggccg tttttgaaga gagaatcggg tttgttcgaa gtaataaaaa tttgatgcga
    86101 atcattcttc aagaagcttt tgtcactttg gaggttcgaa gtcttttaga acgagtcttt
    86161 agacaaagag tggttccttt ggttcaagaa catcttaaaa aatttcaaga tgcaggaatg
    86221 atttctaaag aaatttcaat cagtagtgca tttcgtttgg ttgcggtcaa tcttgcggga
    86281 tttgttttac ttacagaaat tttttatcca cctaaacccg aagacggctg ggatcaagaa
    86341 acagagttaa aaagaacgat cgagtttatt gcaagagggc tggctcctaa aatacaagaa
    86401 gttccggctc ccgttttaaa acctaagaaa aaaccaaccg ttcgtaaaac tgcgacgaag
    86461 gtgaaaaaga aaaagaagag atcttaaaat tgcagtcgat tttgatcggg agtttttatg
    86521 aatgttttca ttgataaaat aaaatatttg tttgcggtct atagatctct acgtcttgtg
    86581 tttcgaattc ttttgcccct gattccgttt ttaattttgt ttttattttt atctatgaaa
    86641 ggtaaaaaga aggtggagga tgtagcggtt atcggtccga ttgcggaaaa agcctacgga
    86701 ctcggaaccg ttcattcttt ggatacgttt cgatttagag tcggagttcc tactaaaatt
    86761 acaaaggtat ttgttttaga aggggatgaa gttgttcctg gccaggggtt gcttcagttg
    86821 gaaggatcga ctatcgttcg ttctccgatt cacgggatcg tttctgaagt tggttatcat
    86881 gaaggagaag tcgcgtttca aaattttcta gcgattgaag ttttaggaat tggttctaaa
    86941 tatttaatcg ttgctcttga cgaacaaatt cttctttcga ttcgtaaaga tcaaaatgcg
    87001 ttgattcgtt ttgaaggaaa accgaacgaa gtaattcaag gacgagttcg agggactttt
    87061 tctcacgcgg gacaattttt tgcaagaatc gaagtgactc attttcccga aggagttttg
    87121 gccggaatga ccgctgacgt ggcgatagaa attggcaaaa aagaaaatgt ggttttgatt
    87181 cctaggaaat acgaaaagaa acagaaagtt ataatattca gaaatggtaa atcagtttcg
    87241 gtctccttta agccggggtt aaaatcggaa cagtttgtag aggtaaagga cggagacata
    87301 caagctgggg ataaactttc ggaggttccg taatgtggtt tatcgcgatc agacaaatgt
    87361 tagtcagagg aaaacaaact ctgactacac tttcggggat tgttttgggg acggcagctt
    87421 ttatcatcat atccggagtt cttttaggat ttagaggtta tctagtcgat cagttaatca
    87481 attccgattg tcacattcgg attagctcta gacaggaaat tattcaacct aatgctatgg
    87541 atgatttatt tccaggggaa aacgtatttt ggatttctcc cccttctgga aaacgaggtt
    87601 ccaaccattt gaacaacgca agtctttggt atgaaagatt ggaacaagat aaagaagtgg
    87661 aggcgtattc tcctcaagtg agcggaagaa tttttctttt ttccggttcc aatcaagaag
    87721 cgggaaaaat tataggaatc attccatcca gacaaacctt gattactcct cttgcagatt
    87781 atatcatcga aggaagtgtt gaatctcttt cggcgggaaa tagaatcgtt ttaggagacg
    87841 gacttgcaaa acttctcgga cttggattga ataaaactat ctggttgact tcggggttgc
    87901 aggaaaaaac tccatttcgg atttctggga tttttcgttc cgggaataag gctttggacg
    87961 atggaatcgc ctacggactg ttatctgaag ttcaactttt gacggctcag tctgggatga
    88021 ttaccgatat agccgttcgt ctcaaagacg taaaccgttc tctacaaaaa gcgggagaat
    88081 ggaaaagtat cagcgacgat aaaattttaa gttgggaaga agcaaattcc aatttttttg
    88141 cgatttttaa attacaagat gcgatccgtt attctatgac agcggccatt ttgacggttg
    88201 ctggatttgg aatatacaat attttaaatg taattataaa tcagaagaag agggaaattg
    88261 cgatacttcg ttcaataggt tatagaccaa atgaagtttt gactattttc cttttacaag
    88321 ggttgattct tggaatttcc ggcggtttaa tcggattgtt gttaggtttt ttagtttgtt
    88381 taagaattga atctcttcct tttacaaatc ctcttttttc ggcaggtgcc ggaaatatgg
    88441 tgatttcttt tgctccggcg atttatatgc aggcgtttat acaatctatg gcagctactt
    88501 tgatcgctag ttggattccc gcaagatctg ccggaaaact ttctccaatc gaaatcatac
    88561 gtggagaata agatgcaatt cgtaaattcc ggaatttccg taaccgatct tagaaaaact
    88621 tttggtaatt ccgaaattat caaaggtgtt acgctggata tagaggacgg agattacgtt
    88681 tctcttaccg gtaagtccgg ttccggaaag agtactctat tgtatatgat cagttcttta
    88741 gatcctccta gttctggaac gattaaaata gacaaaaaag atatttatag aatgaatgaa
    88801 gaggaaatcc acgagtttag aaataaaaga atgggtttta tattccaatt tcattatcta
    88861 ttacctgagt ttactgcaat tgaaaatgta ttgatgcctg caagaaaagc ggggctttta
    88921 aaagaatatc agagttatgc ggaacatctt ttagaagaat ttgatttaaa agatcggatg
    88981 aactatagaa tcaatcgttt gtctggaggt caggcgcaga gagtggcgat tgcacgtgcg
    89041 cttgtgatga atcctaaata tatttttgcg gatgaaccaa ccggcgcttt ggattccaca
    89101 aatacaaaag tagttatgaa tattttagaa aaggtaaatc gggaaaccaa aaccaccatc
    89161 cttgtggtaa ctcacgatcc cgattttgct tctaaaacaa aaagacaaat tcatcttgtg
    89221 gacggaaggg ttgtttcttt aaaagagttt gaagcgatca aaaaaagtgc aaaaacggct
    89281 cgttagaata ctgagataga agaaattttc agataggctt tctaagtcta agttttgatc
    89341 ctatgtttta tgagttggaa ctttccaaag tttaaggcaa gtctacatag aagatgggaa
    89401 tatttacttc ctaccgggtc tgttaacgaa acggaacgga tcgcaagaaa ggttgtttcc
    89461 gaatcgtatc ttccaaaaac tcagattcca tttttgaaaa ttcaacatgg caaaatttta
    89521 ctcgagaacg ctaatttcag acaagcactt gaacttttag taagaatttc ttgggtgaga
    89581 gattttcgat taaacttggg aatgtttcca ttcaaaaaat cttttacttt tgaaggattt
    89641 gagaatgctt taagaaaatc taatattctt ccggaagagt ggggacttcg ttttcgttca
    89701 caagttaaag ggcaaaacca atggaactct ggtaatttac agacgctttg ggaatcaagt
    89761 attccattgt cttccagaat caaaaccact gaactcagtg cgcttcttgt agaaaacgaa
    89821 atcattttga atctcagtct ttctggagaa cccctcaatc aaagaggaaa ttttatacct
    89881 ctttctaaat cggctccgat tcgggaagat cttgccagat ttataataca aaaaatgcat
    89941 catattctcc cggacccgga tggaattttt gttccatttg ccggaaccgg gacttttgtc
    90001 cgtgaggctg tagattctat tttaggaatt ggttttactc attatacaag gaattattta
    90061 tttcaggaca tggaggaatt tcccaataca acttgggatt ttttaaaaaa gaaaactcta
    90121 aaaaattctt tggaaaacca aattagagtc tggtggaatg aactggaaga tgagattttt
    90181 gaatattcta aaaatagaat aaaattatat caagattttt taaataactt ggggttttct
    90241 ggttcttttc gttttatcca ggataaaggc gacttttttc atttttctgc tgaagatatt
    90301 tggaatgctt ctggaaggtg cgaacgagtc tggatgttac tcaatcctcc ctatggactt
    90361 agattagaaa ggggttcttc gattgggttt tataaaaaat tgggggaaag gctcaaacat
    90421 tggtggggac ttccctgtga actgagtggt ttgatacttt gtcccgacga agattgttgg
    90481 tctgttctga ttcgtaatat gggagttaag acggatacga ttcatgtaac ccatgggggt
    90541 ttggatctta gagtcgttta tttttgaagg ccttagttta ttataaaaag aatctctaaa
    90601 taaatgaata ttatagttgt tgaaaattaa ttttttttgt ttcttatcca ttgaaagtga
    90661 acgaataatg tcgttttact aacgtagacg atgttatcaa tttatccaag aaaagttaga
    90721 atatattttt gtagtgaaaa ttttacgaat cagacgtata aaaatagtgc tgaaaattaa
    90781 cggttgattt tacaaagatg tggaagtcct caaaaattgc gtctaacttt gattgcttga
    90841 agtagattct acattctaac ttttggagca acttcgtcct agtattattt ttatgtatcc
    90901 gaatcgtaag taacgagatt caaactttga gtatgatcgg aagtaaaact ttcaaaagat
    90961 gtaaatccag ataggattcg cttaaaatag acttttatgg aaatcgaaaa aagaaagata
    91021 aaatttaaaa taaacaaaga tcgtattttt gaatgtgaaa tgacattgac tgagttggat
    91081 gatacggatt tggtcgatat aaaatttgta atcgacaatc aaaatttcca ttttatgaac
    91141 catgattact tttcgacctt ggtagaggtt agaagaaaat tagaaaccat gaatattcag
    91201 atttactgta acggtgcggc tagaaatatt tatccttcta atatgcaacg ttcgatggga
    91261 accggaagga cggcctatca attgtatttg ggagaacagg cgaaatcaaa ggatatagtt
    91321 gatatattcg attgtgacaa tcatttggag tttgtgaccg tggatgaaca agaaaaattt
    91381 tatagagatt ggatttctag tttagcgtga atttataaaa aattaacgtt tttcgttttt
    91441 gtacacattc cttgagagat ttccgaaatt taaaatatca aagagaagat tcgggttaga
    91501 actttaaatt gttatggaag tttgatgctt ctgttcgaca ttttaacgga tggttcgttt
    91561 aagcttatat ttgcgaaaag taaaatattt gaatctagag aattgatttc tttgtgtgta
    91621 aattaaaaac aacgttggtt ttggacgatt taaattgagt tcattttgta actactcata
    91681 attatataac gtgttaccca atattttgtt ttgaaacagg atcttgtaat taaaatttac
    91741 ggtaatcaat tttataatga tcaatagaat ttgccgtaaa aaattacatg tgagatttta
    91801 aggttactaa ataagttttt ctttttttag ttctgctaat atgaccgatt tatgggaaaa
    91861 ggcgtttaac cagggacgaa accgaatttt ttcccttaga agaggaggcg atttgtttca
    91921 ttatttgtat gagtctcttg tattgatttc tggaattagc ataaatggct tcttttttga
    91981 agtaatcgat tcctttttta ctttgcccaa actttttaaa aagtttataa atttcaataa
    92041 taattctttc catacgatac ggattgtctt ttgcataatt tagttcttgt tccaaaacct
    92101 tttgaagacg ttttagttgt ttggaattta aatctagaca tattataata tcataatagt
    92161 catctgaacg accgaaatct tgtgtggctt tgttctgata tagatgaaga caaatttcga
    92221 aaatttcatc gcatagtgtt ggatgttttc gaactgactt tcgaatcatt tctaaaacat
    92281 cctttaccag atcatccatg gtataatggt tggtatcgtc catattcatg gacgcctcca
    92341 atgctatttc tgcgcaggcg gaagcgagat aaagggcttc ttttggtttt attggataaa
    92401 gtctttttgc ctgatctaga aaacgattca tttctttttg gaattcaaag ctggtttgat
    92461 aatcgatgaa atcaaattca tctaaaaaag aatgatacat tttcgtcact tcttccaaat
    92521 aagaagctct tgatttagaa tcggattgtg aaaaaaaaat tgtcaattct ttataaaaac
    92581 gaggatctga gcccgctttt tctaaaagaa attttacgag atccttttgg gatacactcg
    92641 gaagaatttt tgaaagttct ggttgttttg ttttatcttt acgattgata aaaccggaaa
    92701 atacaatttg taaaatggcg gcgactgcgt gtttacaata gacatccata tcatatggac
    92761 aattacatat caccttcgtt tttttgggtg aagaaatttg aatttctaat tcatacacag
    92821 cgctagttcc ggatactttc atataataat gattctgttt cgtttctaat aggtcgtgaa
    92881 cttctccaaa gttaaaaagt tcgattcctc tttttatgat cgtgtctgat ggtagtgatt
    92941 tggttacttg acttaaggct tcttttgctt ttttgagact tagcatacgt tttctgatgt
    93001 ttcgtatttg attaggttta caacaaattt tttgattctt ttatcgaata actataattc
    93061 agagacaaga gtttattata agtatacact gagctcttat aaattacgga tttatcagtt
    93121 caactttgaa atttgtggga actcttacaa attgagtact tacggtagat cataaaattt
    93181 aagagtttat tttaaaacct cgaaagacat aaaagataat ttataaaaat tttatatact
    93241 attagactct ataaaattga gcgccataaa tatttgacac aaaattctat ttttatttcg
    93301 gagtaaaata ttatatattt ttaatatata tcagaataaa aaatcaatca gaatttgaat
    93361 attctgaaaa taaggtaaat ggggccaagt ccgattcaaa aaaaattctg ctcaaaaaag
    93421 taaaaaacaa tccgatccca aaatacaaac ccattggaat tggagtttta cgaatacttt
    93481 tccctctttc tctgagaatg attgtaaata aaacggcagg aatataagaa acgtttaaaa
    93541 aaaacatcca ccagggatgg cctgctataa aagcataaat tggggcgaat aaaacgtccc
    93601 cgaatccaat cccgcccgga aagaaaaaaa ataaaaccaa gaaagtgaaa aaaaaaccac
    93661 ctaacacaaa taaatcgttt aggctcggaa gtttgccgtc caaaagaaaa atggatataa
    93721 ctccaaaaca taaaatccaa ggaagatttt cgtagtccaa agaaaagtgg aatgcgtctg
    93781 ttaaacaaga gatcagaagg tggccacata aaaataaaaa tgtaaaacta aatgaaagat
    93841 tttttgttat ggtaaaacaa aagacaaaaa tacaaacgaa taaaaattcg accaaaggaa
    93901 acagaatata aatcttttta ttacaatatt tacatgtacc tttagagata aaaaaaccga
    93961 tgattggaag taattccgga taacgtattt tttttccaca atggtcacag gagctgggaa
    94021 atgtgaaaat ccgtttccat ttttgaaaaa aagttaatga ctttctttgt tttccataat
    94081 aggtttctaa tattctaaaa cctaaagtaa cgtaaaaact tcctaaggaa gctgctccta
    94141 aacttccgaa accgaggagg attatccaaa aaagaaaaga atcaggcgag atcaacaagc
    94201 gccgagattc ctcgttttag attttcccat tcggatgcaa aactgattcg gatgtaattt
    94261 ttagaactgg taaaaatata tccaggtacc aaaatcaatt ctttctcttt aaccgctttt
    94321 aggataaagt cttcgtcctt ttctttgatt ttaataaaaa agtagaacgc gccttcactt
    94381 tttgtaattt cgtaatgatc tttcaaagat tcaaaaacaa agtctctctt ttctttataa
    94441 tctgctatgt agggactcat atcggtttta agtgcttcga tccccatcca ttgagttata
    94501 gaaggagcac atacaagagt atattgttgt aaagtagtta aggtttttat aatggactct
    94561 ggggctagta tagatgccaa acgaagtccc gtcatactat atgttttaga aaaacccgaa
    94621 agtgtgatcg ccttttcata aaaagaaccg accgaaataa attttttatc gtaatcgaat
    94681 ttttcgtaaa tttcgtccga gattagataa gctcctgttt tttctgcaag ttctgcgaga
    94741 gcttccagtt gttttttaga aagaattttt ccagtaggat tagaagggga ggaataaata
    94801 atgatcttga gttttttatt tgcaaattct tttaactctt ccggttcgaa agactcgtga
    94861 attgaattca tcttacctcc gtaaattttg atgtaggctg gatacatcaa aaagtgagga
    94921 gttattacca aacattcatc accttcgttt aacaatgcgt tgaataaaag aagaaatgca
    94981 gaactgattc cggatgtgac taaaattctt tctggttttg cataagaaat ttcattttca
    95041 tttttgtatt tttcagagag tgcgcttttt aattcaggaa ttcctccggt aagagtgtag
    95101 gcggttttac cttctttcaa agcttttgat ccggcttcta tgatatttga aggacaagga
    95161 aaatggggtt gtcctatcga aagattgatt gggtttttaa gtgttcctgc aagttcaaaa
    95221 gctttgcgaa ttgcagaagt atccaaacct tggatacgat tggctaaaac atattctaac
    95281 atacgtataa ctgataacag aagataggtc tggtagtcaa tgttttatac aaaattaaag
    95341 atctaactat actttaacga tacacttttt gacagttgga ctctggtttt agatttttgt
    95401 agaagcctag attatactca aatttataaa ataatttatt gggattttaa tttattctgg
    95461 aacttggaaa atacactttc gcaaatcata aaataaaact tctatttaga acgtagtttt
    95521 attttttttt acaatcaaat tgtattactc ggaattatat aatagaatac acaatccaat
    95581 agtttacact tcaataatag agttgttgaa aaatcccata gttcagatta acaaaaccgc
    95641 ttcaattgtt cgtttccata aaatagaaac aaatggagaa ttaatttttc aacaattcta
    95701 atgtaaattc agtgtaagaa aaccggggcg aattcggctc tgccagaccg cactttcggc
    95761 tccattcaat aaattgtata aaataaacat tatgcaatct atcatctttg agtgtgctct
    95821 aaagccgtcc catgagggaa ctactacgaa aatttaatga gattaaaact acttgaaagt
    95881 ttacaagttg ccaaatgcga cttaatttgt aggaatactg tagtttatta aaaatttcta
    95941 aagaattatt gtataaaatt tttgaagttt tgggaaacgt tcttagtttc aatttagaac
    96001 acgatctgtc gagcgcccat agaagtgaga cgctgagtta cttcgagcgc ccatagaagc
    96061 gagacgctga gttcgagaga gcgttttact gagtttttct acacctcaat tgctttcgca
    96121 ttgtatttta ccgaatacgc gttcctctac gatttatcac aatatttata gatactcgat
    96181 tttatagaaa cgagtatata ttataaaatt agaatatatt tttattattt gtaatttgta
    96241 agaatctacg attagaagtc gttttaaaaa tactcaattt ttatttaaaa aattatagag
    96301 tgttttttga aagtattttt gtggagttag atttcctctt tagattgttt aactcaattg
    96361 atgatagaga gtaactttct catctgttct ttagatttga atttttaatt actaagaatt
    96421 ccggttgcca tagactcctg taggagaata cttgagttat ggaaaccgta aaaatcgccg
    96481 gactgaatat tccagtttca aaatccggaa tcaaagtaac caatctcgga tcagatttag
    96541 tcgaaaccga ttctaccgtt cgtaatctat ctaatattct ttatcctttg ttagaaggaa
    96601 agccgatcct tctcgttgga gacgcaggag tcggaaaaaa tgctcttatt tattatatta
    96661 atcacaaaag aaaacacacg actgcaagat ttagttttaa cgaagatact cttccagaag
    96721 atctgatcgg ttcgtatcga attttgatgg atggaagagg atttgtctgg tcggacggac
    96781 ctcttacttc tgcgattcgt tcgggtcata gttttgtagc cgacgaaatg aatctttgtc
    96841 ctccccatat catcaaacgg ttttctacag tttatgagtc cgcctattta gagttaatcg
    96901 aaggggacgg ttctaaaatt tactgtaagg aaggttttaa ttttatagga acacaaaatc
    96961 catcggaagg ttttgaagga agaaaaccac ttccgtttga cattactcgt tttttctcgg
    97021 ttatttttat agatcctcat actcctgatg aaattttatt tatcttgaaa aaattgtatc
    97081 cggctttgag cgaatcttta cttcgatctt gtattagaat ttcattagaa acggaaagta
    97141 gggttgtaac tggtaaactc ggaaaaggtg atctcgaaaa atatcatttt aatattcgaa
    97201 atttaaaaaa actttgtaac cgtctgattg gtttaaaagc ggacacaagc gaacttcaat
    97261 ttagggaatt ttggaatttt tacgtggaac cttttcggaa gaaggaagat agggattttc
    97321 agattgaatt attgttaggc gaatccggtt taaaaatgat tccagaactt ccagaaccta
    97381 gttttcaagt tcataaagga tttttttatt gtaacgataa aatgattcct gtcgccgatg
    97441 aaaacaaggc aaaaaaattg ttaagcgaag ttccgcttcc tttaaaactc agagagtttt
    97501 ccgagaaaat ttttgccgca attcaatttc aagaaaacgt attgatcgaa tattcggaag
    97561 aacaggatcc tcagattctt ctccctctat ttactgaaat ttcaggactg cctttagaaa
    97621 cggtaagtct ttgtaaagga attcatactt ctgacatcat aggagctttg aagcctattg
    97681 acggttccaa agtagattgg gtagatggtc cactcactcg tgggattcga gaaggtggaa
    97741 atatacttat taccaattta gaagcagcag gtgcggagct agtagaaaaa ttgaatatgt
    97801 taactgatga cgctcgttct cttactcttc ctccggaaag tggaaacagt gaaccgattc
    97861 aactgacgga aagttccaga attttcgcgc ttaaactttt tcgaaaatct aaatctaatc
    97921 ctactatttc cagagcgttt agaaatcgtt ttacgagtgt gttgtttccg gatcttgaag
    97981 acgaaaaaac gttaaccgaa atattatcct tttatcttcc aggaaatagt ttgatcttga
    98041 agatggtgaa ctttcatacg aaaatacgag atctcgctaa aaaaagaacg atcggttcgg
    98101 ccaatttatt gccgtatcta ttcggacttt ctaatctcct tttttggaaa gatcatattc
    98161 tacgttatgc ggaagagaaa ggtggagaag ccggtctgaa agaaaccgcg gttcgaggtg
    98221 gaaagatcgc ttatacgaat cagatcgcag atccaaagga aagaatggaa ctcgaaaaaa
    98281 ttctggattt tcaaatttct ggaatcgagg tagaatccga tttcttcaag gttcttgagg
    98341 ataagaaaaa aaaaactctg acgacggtct cagacattga aaaaaaacgt tggtgggatc
    98401 ctgaacttca taaaagagaa gccttaaccg gaaaggcaaa acttctcaac tccggtaatc
    98461 ctctcaaaag aggaatcgaa attgatactc ctgaaaccgg gggacaaatc aaagaaggcg
    98521 cagacgcttg gtatggtcaa gatactcgag gcaacaaggg tcaaggcgaa cctgcgggcg
    98581 gaggtggggc ctggggttat cgtacggaag aactttataa acaatttctt gccaaacgta
    98641 aaattctttg ggaatacaca attcaagttt ctttaaaaga gtttaaagaa gtatttggtc
    98701 agagtctcga agaaatagaa ctcaacttag ataggctttt tgatccggag atagacatta
    98761 ctagaatgta tcgtaatgaa ggaaatcgaa tcgatactag gaaatatatt tcttttttat
    98821 ccggaagagg ggattcaaaa gtatttgatc gtacgatcat agacaagaac gaagaaaaac
    98881 taaaaggtgt ggaagttgca tttcttgttt ctaagtccag aagaatcttt aactttgaat
    98941 atgcggtcgc ggtaatttct gcgatgcttt cttctgccta tattttaaaa gaacacgaag
    99001 tagatttttc gatccatgcg tattcggatc gaaacaataa aaaagataga attgacctaa
    99061 ttccaattaa acgtttagac gaagtttacg acgaaaccaa ggaagaagag atgttcaatt
    99121 atctgagaac cgactggcag ggagattcgg tggaggaata tcaacttctt gaaaaagtgg
    99181 aatcgtattt ttctccggaa gcacaaacta aaattgtagt gatgatttcc gattttagag
    99241 gacaaagagg taaggcggaa gtttccgatg aaatcaattc cagggataac cgcaaactac
    99301 atgcagaaat tctaaaaaat caaaatcgca actatgtatt tttaggagta gggctcggaa
    99361 gaagatacat tgcggaacat ttatttcagg attccgtcca gattacttcg gataattttt
    99421 acaatatgcc aaatctgatc ggaacggagc taggcagatt gattttgact catcatagta
    99481 tgaggaatta aactgagcgc tcaaggtaaa gagacgaaac aaaaacacag ttgtaaacga
    99541 gtgatgccgg tttgtcgatc tcgaattaga cacttttaag cagttggcta gacgatttat
    99601 ttactttaac gaagatactc tgacaggtcg ataaatctga tgttttgaat tccccgatcc
    99661 tcttgtgatc ttgctttaga tgagaaataa caattgtaga ttttcgattc atccacatct
    99721 ttttccaacg agtcattttc tttctgcttt tattggaaag ataaacttga acatcttcag
    99781 gatgatgatc cttctcttta taacctaaat ccacataaac ttttttcggt cgcaggctaa
    99841 caatcttttc catttgatta acaaggtatg accgtcatac ggatttccat gtaagacttg
    99901 aactccaaca atccaattgg atttattcgt ggtaacttaa cttactttaa aaccgatgac
    99961 gaggaactct atgataaaca ttataatgcc aacaatatag aataaaaaga cagagctagt
   100021 atacacaagc aatgaactca attttaaata atctaatacg ataagagatt tttcaaaatt
   100081 aaaaaactca accaatcaga tgtttaagag tagaacacaa ttatggaatc tttaacttga
   100141 ataatgtgtt aaaaatgaat acgatctatt gggaaaatat agaactttcc acagactctg
   100201 tatttactcc gaaagttata tcttttttga gaagaataaa cctgatattt agagcaaatt
   100261 caaaaaattc taataaaggt tacttatttc taaaaacaaa aaaatattac atctaaaaat
   100321 ttagaacaga attttataga aaatattatt tgcaatcgtt ttatacactt caaaatttgt
   100381 ctgaaaaaaa atgacagaag atacaagtat atagactcaa ccgatttttc taaatcttgg
   100441 aaaaagaatc agacttaaat caaagatata tttattaaat agaatatact aaatcaattt
   100501 tggataaaaa catgaaccat caactgacat tcaaagacga taaatcagac aaattctgga
   100561 acatagaagt gtccggaaat tcttttacgg ttacttacgg taaaaccggc acttcgggaa
   100621 cttctcaaac aaaaactttt gaaaccgaag aaatttgtat caaagaagct caaaagctac
   100681 tttcggaaaa attaaaaaaa ggttatatag aacaaggaac acaaaccgat ataaaaaagc
   100741 cagcaccttc tgattttctt aaagaatgga aaaaactggt aaactctaaa aatttgaccg
   100801 aacatttttc ttatctagcg gatagcccca gtgccgatca aactctcaga ctatttatag
   100861 ataagataga caaacaggaa atggagatcg acgaagaaaa ttttgaatta aatctttatt
   100921 ttaaagatta cgatcttatc ttaaaatgtg gcccaccaat ttctcaattg cctactgaat
   100981 acttaaactg gcccgcgtca tttcaggaaa aactggcaaa acatgagtat attaaaattg
   101041 acgaatatga tttgtattta ggagaccatg gaggttttct accaaactat ctcaccaatg
   101101 caggaaaaaa ttggcccgca cacgcttctg atgtttattc ccctttgacc gaatccaaca
   101161 actggtggat ttatagtccc gaagagaaaa attctcttgg agaaaaacaa ctttattttt
   101221 ttgatcattc tcttggcgtt ccagaaactt caggtgatat caatattggt gcactttttc
   101281 taaaccgttt aaaaaatatt tttgaagaag aagatataaa tcgacaaaat gaacctctta
   101341 taacacgaat tgtaacagac gtaattgcag aaacttatca acaacttgat cactttctta
   101401 caagtagtaa atacacagaa gcgaaaagtt tcgctataac taaaatcact gaacttaaaa
   101461 acgattttcg tactagacac gaagcggata aaatcaacgg tgtttcactg gaaaaaaatt
   101521 tccccgaaag atttgtagca gatcttttgg ctctcgccgc caatacaaaa gacatggaat
   101581 gttttcaaat ggctttcggt ttactagaag gagatctaaa aaatcctcgc atccatttta
   101641 acgcggcttg ttatcatgca ttaaccaaca acaaagagtc attacttaaa tctgttcgac
   101701 ttgcacgcgc gttaggacaa ccttcaagtt catttcgaat ggagagagat tttaaagaat
   101761 ttaggcgcga tcccgatttt gaaaaagcta tttcgagcta aaattgtatg aatctccttt
   101821 tcgcattttt actcatccta atcaattgaa tgtatttaat tcttatcaca atgttctgtt
   101881 ggagtgcaaa atactcggta acatgaattt gacataacac aaaagggatc gatgcgaagt
   101941 agtcacgtaa aagtggtagt cttctaagca atatttgtct taaattcttc agggctcata
   102001 taacttattg ttgaatgaaa cttgaatcta ttgtaataca cctcgataaa atcgaagaga
   102061 agatgttcag cttcttcaat gttatagaat agagttgttg aaaaaattct atagtgggat
   102121 cagcaaaatt gtttcaatga ttcatttcaa tacaactgga agagatggag aattaatctt
   102181 tcaacaactc taatgttttg ggacgttttt atctttgttt tggacaaaga gtttttaaag
   102241 aacttacgtt ttactcatgt tcgtataaat acgattcctc atgcagttcc ggaaaaacgg
   102301 agtctaattt taattttttg attttttctc gcatcttttc ttcaaagaac cacgtaaaat
   102361 aaaaccctct acaggaatag tcggaaaaat tctgggatcg taataaggat attaggtttt
   102421 tagaatcgga gttcataatc tttgcgactg cacaactggt tctgtaagta tatccgtcca
   102481 ttccagagtt ctctacaatg tgatcttcgt ctaaagaacg aactttgaga gaaaatccct
   102541 ttttcaaaag aatctctaaa aaagatagat cgtaggttac tttgacgggc ttgttcaaat
   102601 acctctcaat cttgatttca cgaagcagag gagattttcg aagagagttg tattcttcca
   102661 aaagatacga aagaattttt gaatctcctt ttgccagttt taattcttcc acatcgatta
   102721 ccgctccctg attgagaagt ttttggattt cgtttttatt ctttgctaaa atcgcttttt
   102781 ggagcggggc ttttcgttcg tctttcgctc cgaaagagag aagaagttct tctaaatgtt
   102841 tcagtccgta ttttctcgta gcgtccaatg cggtcgcact gtcgctccag cgatgtgggt
   102901 aaacataaca attgggactg gctcccattt taagaaggat ggaaattctt cttaaacttc
   102961 gttcacgggt ttttggatct ttagacttgc tttcatctgg tatctctgag caaagagggg
   103021 agtaatcaat ccaatcgttg attcctggat ttgcaccaat cgaatgaagt aactgatata
   103081 acttctgttc ttcttttaca tcttcacaat gaacattata aaaatgtttc gaaaaacctt
   103141 tcgggcctgt gagttgccaa agagatggtt gagaagataa tttttcaagc aaatctgatc
   103201 tgcactcatt caaggcgaaa ttgatcttaa catgactatc tatcgttctc aaagaagaac
   103261 caatcagctc gatttttttt cctttttgaa tcgaacgaag ccaaagtttc aattcttccg
   103321 gatccttcgg aatccctcca cgatcatata tgtcgaattg ccaatagcta accggcggta
   103381 tcggatatcg gttcgctaat gatttcatca gttttggatc gctttcaaaa tcaaataccg
   103441 ttaaccagag atttgattcc aaccattcca aagccggtag tgtgggttgg ttcagaaacg
   103501 attctaaaat cgtacgaatt gtagtactgt tgtcgttttc gtagtttatt agaaaaattg
   103561 catggaaagc ggtgctcgga tttttatcat tgaggtttaa aagaaaacga tcgatttggt
   103621 tccaatcttc ttgttttttg aatttctgaa gttcatagta ttgaaaagga gtcagtccga
   103681 aacgattcga gcggttgaga tcgatttggt ttgtcttgcc gtattggaaa aaaaactcgg
   103741 aaaaatcatt actattattg tcatcgttta aatcgcctaa caataaaaaa agagcggtcc
   103801 tcccatcttt atactctcta tcaagaggag ttccttgttc aatcaaatag atagtaattg
   103861 ccttgatatc ctttgaggtt aaatgacgac tatatgtgtc tgacgttatg gtcccgagct
   103921 cttgttgaaa acctaaaaga tgatacaatg cgtctcttcc gtgtttgtct acagaagaaa
   103981 cggaaacatt cttttccatg aagaatcgaa ttgcgtctaa atttttacat cggatcgcat
   104041 gcatcaaagg agttaccccg ctagcggtgg gggcttctat cgtagatcca gagtttacta
   104101 agaattctat aaattctcga ttgcaccttg ccactgcggt ataaatcggt aaaaatcctt
   104161 tttttgtagg tcgattgaaa tccactccca cgttttttaa taattttaag ataggaagag
   104221 aacaaagatc tgccgctaaa accgcagggc tgattccgga ttttgtttct aaatacgggt
   104281 ctgccttggc gtctaacaat gctaatacgg attccaaact taaaccgtaa accgctgtga
   104341 tgagaggagt ttctccccga tcatcggaaa gattcggatc ggcgccttta ctcaaaagga
   104401 atcgcacaaa ggatacgtcg ttgttaaaga ccactttgtg aaggggtgtt tctcctaaga
   104461 aaaattgtct tggatctttg gcatgaatgg acgctccttg ttccaaagcc ttttgtgcga
   104521 gtctttgatt tccgctgatg gctgcggaaa gaatctttcg atctgccttg gatatggatt
   104581 ttccgaaaac ctctgaggaa aataaaatta gaaagatcga aagtaggaaa catagacttt
   104641 catttagaaa tttattttta tacaaaagac ttatgaaaga tgacataata ttgttgtcgg
   104701 taggattgat aaaacattat atctaaattt aaaaacaaag ggagtgttcg tttatcaaac
   104761 gagaaaaaca tttggctgaa acaagcgcaa aaccgttcct atgaaataaa attgtagtgg
   104821 atttcaattt ggaagttcta tcgcgtgcga tggaaaactc attcgttgca aatttgcact
   104881 tcgtatgagt tcccacattt caaaatctta cagaaaaact ttcttgcaaa cctaatttct
   104941 aacagcttat ccattcatcc ctaaaacgta gtaattccca cattttacag aaattggccg
   105001 tctgtagacg taaaaaaagg atgcgattgt gggaactcct acgataaggt tttattagag
   105061 aagagtcaaa gtgatttgaa ataaggaacc gaaaacaaaa aaattgaatc aaccgagatt
   105121 gtttaagggt agagaacggc gaattaaaaa agacttcaat tttttaagag tttttataaa
   105181 ggctgcataa cggtgctttg gaaagaattt ttttcctgaa ttgatacaaa ttaaaccgct
   105241 ggtttcataa aaaatatggt aaagaaaaaa gaagaatctg ggcattcccc gctagtcaat
   105301 aaaaaggcaa agttcaactt cgaattaatt tcatttatag aagcggggat cgtattgtcc
   105361 ggatccgaag ttaaaagtct acgtgataaa aaaggaaatc taacagacgc atttgcgaag
   105421 atcaaaaatg gagaagtgtt tttagaaaat ttttctattg ctccctataa aaacggaggg
   105481 tatgcaaatc atccagaaat cagacctaga aagcttttat tacataagaa ggaaattgaa
   105541 aagttagaac gtcaagtaaa ggagaagggt ttggttttag ttgccactaa agtttatttt
   105601 aaaaataatc ttagagtcaa agtggaaatt gcagtaggta agcctaaaaa gttacacgat
   105661 aaacgggacg atttacaaaa aaaagacgct caacaagaaa ttgcacgcgc attgaaatca
   105721 tccaatcgtt atcaatgaac gaccgcaaaa attaggatta agatggctaa agccgtaaaa
   105781 aaagaaatcg caaaatcgga agaagtcgtt tcgatcaaag cccctcgtaa agaacctgga
   105841 aagaaaatac cagtcgtgtc gatcgtagga agacagaacg taggtaagtc tacattattc
   105901 aattctctct taaagaaaaa attagcgatt acagaagact atccaggtgt gacgcgtgac
   105961 gttctttccg caagaatcta tcaggaagaa aaggatctcg atttttatct ctgcgatact
   106021 cctggactcg acatagaaaa tccggattca ctttcccaaa ctatattaga agctgcttat
   106081 agacaattga gagaatcaga cgtaatcgta tttttactag ataaaaatct gatcactacg
   106141 gcagatcacg gtcttctcaa ttatttaaga agagaagata aagtggcaaa caaacctatc
   106201 atctattgtg tcaataaagc ggataaggaa ctggatgagt ttgatctaga agaattttac
   106261 agaatgggac tttcggaagt attgccgatt tctgcaattg gtagaaaaaa cctaggactt
   106321 ttacttgaga aaattcaatt tttcttaaag gataaaccgg gtaaggtttg gatcgaaaaa
   106381 atttcggctt ccaaaaagaa ggaagcgcag ccgttgccgc tggcggaaga agactacgag
   106441 ttccgtcttg cgatcgttgg aaagcctaac tccggaaaat ctagtctttt aaatgcgatc
   106501 tgcggttacg aacgtgctgt ggtaagtgac gttgcgggaa ctacccggga ttctatagat
   106561 actctattag aatttggtga tagacgattg cttctaaccg atacggcggg aattcgaaaa
   106621 caaagtaaaa ccgcagaagc tttggagttt tattcttatc aaagaactat caaggcgata
   106681 gaatctagcg atttggtaat tcatcttttg gacgcaaaaa aagggtttgg ggattttgat
   106741 aaaaagatta cctcacttct tcaagaaaaa ggaaaaccct ttttgcttgc agttaacaaa
   106801 tgggattcga tcgaagataa aacggataaa acttttaaag aatataaaga aaaactctat
   106861 agtcgttttc cgttgttaaa cgaagtgccg atcatcacga tcagtgcgac cgaaagactc
   106921 cgggttcaaa aactcataga tctttctttt gatctcgcct cccgttcaca cagaaaggta
   106981 agcacatccg aactcaacaa aaatctaaaa aactggatgg ggcttgcagg aaggtctttt
   107041 tctgcacatc aacctcctaa gatgctttat tgtactcaag tatccacttc tccttttcat
   107101 ctcattttgt ttgtaaatca cgtagaatac tttaaatcga atttagtttc ttttctgaaa
   107161 aaaaaactca cggaaaccta tgaccttcaa ggaattccga ttcgattaga gtttcgatcg
   107221 gatcgaaaat gaattttcca atttttgcat tatttagttt tgtatctggt tcgattcctt
   107281 tcggatattg gattgcactt cggtttgccg gagtagatat tcgtaaatta ggaagtaaga
   107341 atataggagc aactaacgtt ggtcgtttaa ttggatggaa atttggtttt gtagttttag
   107401 ctttggatat aacaaaagga atgcttccgg tatatctttc tagtgtttac gttcccgaag
   107461 gaggaattcc atttcaatta ctctgcggag tttgtgccgt attaggacat atgttttctc
   107521 cttttttagg atttagagga ggtaaaggtg ttgcaactac gttcggagtt tttttagttt
   107581 tgactccgat tgcttgttta ggagcggttt tggttttttg gatggtgtat aaatttttta
   107641 aatttgtatc cttaggatcg atttttgctt ccattactct tccactcgtt tatgcttttt
   107701 ccacgatcct actcttacac gaagaagttt cgtattgggt tttgggaact atggtgttta
   107761 tctcattcgg gatcatattg actcatagag aaaatatcat tcggatctta aatagatcag
   107821 aattgttcgc ggttaaaggc gaggaacaag acggtgattc agagagaaat cgacgataac
   107881 aaaaccagag aagaaaagat aggattttta gaacagtatc ttgaatatca tcccgtattt
   107941 gaaatcgctg atttatacaa atggctttat tatggagaat ttggagaggt agaaaaacag
   108001 gaattttatt ccgatcgaac tgaagttgtt ccggagttac aatctatctt ggatgattta
   108061 aaattggagg aaggaaaacc ttatccggat agaatttggg aacctcttgg attttctcag
   108121 agatatttac tcgtctatct taggccttat gcacaaagag attatcctct taaacgattg
   108181 gtcaatttga ttcaaaggtc ctccgcgttt caaggatata ggatgagatt taagttggat
   108241 tggatcatac ttaaggattt aattacggaa aggatgccag tcttcaccaa acaagaattt
   108301 aacgattttg aagatcggat agggtttcag caattgccag atgtggaact ttctagctct
   108361 tataagaatg cgtatcccgc aagttttaga gttgtatctg caaaattatt ttacgaatat
   108421 tttccggagt ttgtaaaaga accaaaaggt ttttcgcttt tgacggactc aaaagaaagc
   108481 gacgagtctg attctaaaca gaaacaaact tttgtaactg aatcggaaga acccatcatt
   108541 cagaaaaaac atgctcgaga agggcgtcat agtcgttttg atagaatgga aataggcgaa
   108601 gaagaaatgg gtgaggtggt aattccggaa aatttcaatt ttgatggact ttagaaatga
   108661 atttgaattt gaataatatt cgattttgct ttacaaggtt ttaaatttag tgttcagttg
   108721 aataaaaagg aaattcgcag tcatgcttaa agaaattaac ttcgcacttc agagttctac
   108781 cggggccaga caattttcaa agtccgaatt tacgattcgg aacatgccgg atcgtttaca
   108841 tccactttcc gagttggaaa acgtaaactc gggagcaaga aatattgcta aggtaggggt
   108901 taatacggat gatcaggcgg ttcgtcgtgg ttatctgatt gatttaaatg cttgattggt
   108961 taattttttc aaatccaatc gttaaaggaa atttgccact aggtttataa caaaaacaaa
   109021 gtaatcttat atttatagtg gttagtctga ggatcttatt gtccaaaaaa tcttcttcca
   109081 gttaaatttt tgcattcaat taccgtttgg cgtatcacaa aaatgaaaaa actattttat
   109141 atagttttat aaatttatcc ttagtctttt tgttaccact gatccttata aaattgagta
   109201 tcttaaattt ttatcaagac tctattcaaa acaaataaag cggaagagac ggtagtcatt
   109261 ttccttatca aatttctgtc ttctatggca aggatcgcag gactcattca tttttttctt
   109321 ggaggtttat gtatcttatt ttcgcttttc ctaattgtag tttggatcct atatattttg
   109381 agaattttat tctaagttct atataagaaa attgaaaaga acctgtctaa aaagaataag
   109441 agtaaaatag aatttgttat ttatcgaatt tgccaagcaa tgacacagga attttttcta
   109501 gattgtggga actcttacaa attcaaaaaa tttactgttt ttaacagctc atttttaaat
   109561 tacaatatct gataattttt agtagctcac ttgcgttttt agagttcgtt ttaaagcctg
   109621 aaaaaactta tcataaatct tcaaatcaaa tgtggtagtt cccgcagata agtctctttg
   109681 tcggtagaat tttgagttta tcttttactg ttgaagtttc tgtgtgagtt cccacaaatt
   109741 ttacaaaaat cggccatcta tagacataaa aaaagaataa gattctagga actcctatga
   109801 acgtttaaga acaatggaga ttgttcgaac accaccaata tgacgatttc tgtgggaact
   109861 actacgtttt ataatgaact tactaaaatg attataactg atttctttta acgcgagttt
   109921 ggggtaagaa aaaattttct aaaagtatga gttcctacaa tttaagaatt tgttcgtaaa
   109981 atcgcgattt gcatagctta atacgtcgct tagaaaccgt ttatcatttt ataattatct
   110041 tttttagaat ttgattttta tagtagctcc cacattttaa gattgtttcg gataatcatg
   110101 tgatttctca aactcaggct ggggaattgt ttaaattcta aatagaaatg agtggtagtt
   110161 cccacattta aaaaattgaa ctgtaaagtt cagatttaaa cttttttcag aatcataggt
   110221 tcctaacgta gaactcatgt tcttttaaga tttttggaca acttcaaaaa tagaaattat
   110281 caattttgat acaaatccgc agtttaacac aaaaatttga gaactcaatt ttatatctaa
   110341 catcagcaaa cggtattatc cgttcacttt aataatggat aaagaacaaa agaaaattaa
   110401 ctttttaata attctaatat agtaataggc cccatttttt gcagaaaaat taaactataa
   110461 aaaaaggatt taagttaatt atactttact aatattattt ttttaagaac gagttccaga
   110521 tagaagtttt cgttttagac cggaaaattc ctttaaaacc gctcctaaaa ataggttttt
   110581 ttttcttgtt tcgtctaatg tgtctttatg gcgtaaaata taaatttcgg ttttgcgaat
   110641 taaaaagtta agatcttccc agttatcgat agcaatttta aatttagaaa gaaccgaatt
   110701 ataggaaacg tcccgaatag aaggatctga aaattcttcc aaaatatttt ggatctttat
   110761 caaaagatta gaacgaaagt cttctgcggc ctttaaactg atttcggaaa aattgtagtc
   110821 attccaggga atccattctt tccaaaaaaa attatggctt ggaaatgaag aaaggatccg
   110881 atctgcttct tctaaagaaa cgtttttgca gtttgcaatt tgggcaccac gagagtttac
   110941 gttgtaaacg gaaaagtcca aggatcgaaa tgattcttca aaccagtgtc tataaagatc
   111001 taaaacgtaa tcggttaaaa ctaaaccacc ttctgcggat ctaacaagac gagtatctct
   111061 ttttcgaatg atcacttcgt ttatcttttc caaactttgt gttcttccaa ttagagtgag
   111121 ccatttttcg ttatgatgag tgccggtgga atgaatttct cttccagaat aagcgagatc
   111181 ttgacccact aaaaaaatgg gtttacatcc aagatttcgt aaaagatcaa acgcagtggt
   111241 agccacgctt ccaccggatt ggatgtctcc gattggacct aaaagttttt ccgcagtttt
   111301 agaaccagca gtcacttccc gtttaaattc accgcttgcg tctacgacgt atttggcggt
   111361 taaggaatgt actattttag taaatttttg agatcttaaa atggaaggag aacttactag
   111421 atctgcaaac aaaggaacgt tagacgattc cgctcccata aaatgaaaga aagaatgagt
   111481 ctgtgcgtct aaagtgatta caccgtccgg aacaatacca aatttcaaaa gggctttaaa
   111541 ggaagtatca caggaaaata aaaaaacctt atctctcact ttagaaatcc actcgcattg
   111601 acttctcaga gaagggcccg cagaaacgag cattgcagga gtgtctaaaa attttccttt
   111661 taatgattca attctagttc ttggattttt ggaatctgga aaatttgcgg tattaacgaa
   111721 agtattccga acccagattc tttcgaattc gaacttagtc aaaagatcac tcattttaga
   111781 agaaagaatt ttacgaattt tgatttccaa atcgctgtaa tacgtttcgt tgagcgcggt
   111841 acttgcggtg tttctaaaaa cccgaattcc agaaactcgt tctaccggaa gtgattctaa
   111901 ataattccaa agaagattta aagcagaatg acctaaaaac agatgtctac caggaacatc
   111961 cattactggt tctaaaattc catcccaaag aggaaagata agttctgggt attcgtctac
   112021 gagaagaaga acctgtcctg gttctaaact tttatgaact tcaaagatga gatgtggatt
   112081 tcctagacca attaccacaa ctagatccgt agaagaaatt ttttgagttt gtagaattct
   112141 ttgtgcttgg gttcgaggag cgatcgtgct ggaaagagca cgtccgttga gttctaaaaa
   112201 ccattcttct ggatttttag ctggtttgag gttgaagtta cgacttggat ctacaggtct
   112261 ctggaaatag agggataagt acggcttttt cccgaatatt tctcttgtct tttcagagat
   112321 attgtgagac ataataaccc agggtgcatt ctattccctg cccaaatctg gtcaattgga
   112381 aacattttcc ggaacatccg gaaatgaaaa aacataaaaa ctatgtattt aaaaagtctg
   112441 aatattgttg gattcaaaac gttcgcggac gaaaccgaaa ttttactcga tcctgggttt
   112501 acggcggtcg taggtccgaa cggaagtggt aagtcgaata tcgtagacgc tgtaaagtgg
   112561 gtctttggag aaaagtccgc caaaggactt cgcggagata aaatggacga cgtgattttt
   112621 cacggttccg aagcgcgtaa acctgcgggt tacgcagaag tatctgttat cttcgataat
   112681 tcttccaaac tcatcaaaat ggattatccg actgtaaaga tgactcgtcg tctttatatg
   112741 gatggaaaca acgaatattg tatcaacgat tctcgtgttc aaagaaagga cgtagaaaaa
   112801 cttctaatgg atactgggat cggtaagtct tcttattcga tcatggaaca aggtaaagtg
   112861 gatcggattt tacattctaa accagaagaa agaagactga tttttgaaga agccgctgga
   112921 atttccagat ttaaagtaga acgtcaagaa gcgctcaaac gtttagaaga cacaaaacaa
   112981 aatttactcc gcattcaaga catcatgggt tccatgaaaa aagaaatgga aatcaaagaa
   113041 aaacaagcgg agaaagcaga agcttatttt aaactgaagt ctgagttagt cgaaactgat
   113101 aaaataatac gttatcttaa attttccact cttaccaaaa agttaaaagc ttcggaagag
   113161 gagcttcagg gtatcaaaga caaaaatcaa attttactcg atacaatcgg agaagaaact
   113221 ggtagaattg aaatattaga gaaagataaa tcagaaattg aaaaaagagt ttccgaaatc
   113281 gataaaaagt tatacgacca tttgtctcag acaaaaatcc aaaaagaaaa aatagaaaaa
   113341 aataaacaga tcattttaga atacgaagaa agaatttcgg agatgactga gattttaaac
   113401 ggggaagaat cttctttgag tttactcgtt attgatttag aaagaattca aaaagaatgt
   113461 ttcgagttgg aaggagaaat agaacttctt caagaggaaa ttcaaaaact aaaagattct
   113521 aaatctggac ttgaaaaaca aatcgaggac gaaaaccttt ccgttcttga aaaagagtcc
   113581 aggattgcaa ccaacgataa gtctcacaat gaacttcgtg aaaaactcaa agaagtcatc
   113641 tttgaactca ttagccaact tgaatctaga aaaaaggaag ccatcgatac ggaaaataga
   113701 agaaaagaat taaaagaatt cttactttct aaaatatctg aatattctat tcaaatagaa
   113761 gagttaagaa ggaatttaga attttccgaa aaatctaaga tagccattgt tctagaaacc
   113821 ttacaattag gtgaagttca atctaaacta gaagagttcg ttcatctaga agatatgatt
   113881 cgaaacattc tttttgatcg agacggattt ttatccagaa aagaaacctt ggatcaacag
   113941 attgaagatt taattttaga aaacgaaaat ctgaccagaa gtatcaagga ttccggttta
   114001 aaaatagaat ccttgagaga aaatttagaa gccaataagg aacaaaccgt atttttagaa
   114061 aaaaaggttt tagagctgag ttccgaaaaa aattctagat tagaaatttg taaatcgatt
   114121 caacttagaa aagaagagat cgaaaaaaga attcaaaatg caaaagattc tattcagaat
   114181 gtcatttcta aaaaacaaga atttgaaaag gaagtttccg aattagaaca acagatcgag
   114241 tccagttaca acgaattttt agatatgagt cgtgctttag aatctgaaaa agaatctctt
   114301 agaaatattt taaaagagat tcaaaatcta aaacacgata ttcaaaaaaa tcaggacgat
   114361 tttaaaaatc taattcccgt tttaacagaa aaagaaagaa ccgtttccgg tttaaaggtt
   114421 cagatcgatt cttttaccga agaactttat aacgattatt ctatttctga acaggaactt
   114481 gtttctgaat ttcaaaatcg aaacttagaa agaacaaaag aagaagtaaa actaaaaaaa
   114541 ttaaaatccg acattcaaat gcttggttcg atcaatcctc tttctatcga agagtataga
   114601 agtgtaaaag aaatctacga acatcatcgt gtgcaaaaag aagatataga aaaatccaaa
   114661 gcagacgtag aagaggttct tggacgaatc aacgaagaat cagaaaaatt attccgcgag
   114721 acgtttgaaa agattcgaga gaattttcag gaaacatttt ccacactttt caacggaggg
   114781 cgagcgatct tagaactgac tgaaaacgaa gatagtctca atgctggaat tgaaattatg
   114841 gctgaacctc ctggaaaaca cgttcaaaat ttgaggcttt tatcaggtgg tgaaaaatca
   114901 atgacagcga tcgcattgct ttttgcgatt tatatggtca aaccttctcc gttttgtttt
   114961 ttggatgaga tagacgctgc attagacgaa gcgaataaac ttagattttg tcagatcttg
   115021 gataagttca aggacaagtc tcagtttata gtcattactc acgctcagtc tacgatcaac
   115081 agagccaatt ctctttttgg agttacaaat gaagagccgg ggatttctag gattctttct
   115141 ttaaagttgg atgaagcctc ttcgattgca gagaaggtaa cggaagcggc agtttagagt
   115201 tcgtttttat tttttgggat cgttttgttt ctataagttt atgctaaaac atcccaagaa
   115261 aattccaggc taatttttag ataacgtggt ttctgtgtgt aatacttgtt atacggaact
   115321 tatgaagtta aatagtaagg atatctgttt gtcattgggt ttggttcgag ttttagttct
   115381 ctcgaaatga gattttgtct cctgtcaatc ttccaagtca ttttgtaagt ccagtgaaag
   115441 ctaggaactc ctcggttcca agttttcaca aaaaaattct cctcttcacc aagctcttcc
   115501 aaccaaagca tataattaaa aagataacac ctcgaaacac catgagccgc agccaacaca
   115561 cccaaggtcg accaaacccc ggtatgaacc cgaatactaa acttcttcat cttaccaacg
   115621 ccccgattgt atttgatttt acccgcctta taatgaagac gtttcataga agcgatctgt
   115681 ttagaatatt ttctcaataa aaaaggaagt ttgccccgaa ggaattttct ttcttgagca
   115741 tttaaacgat tccaataaac atctggaacc aaaagagaat ccgtaccaac agcattttct
   115801 accaaagcag actcaatttt ttgaccgtca tctaataaaa gaatatccat acaagaaacg
   115861 gttcttcgac ctttctaaat ggggcgattt atagaaaaaa aattttaaaa gaaaacaaaa
   115921 tattttaacg tgagtttggt ggcccagaaa atctgggcga ataaaaaccc aatgcaacga
   115981 ctctactatg agtgcgttta agatagattg tataatacta caatttattg accagagcga
   116041 gaggtcggtc cggcaatgta ttggcagcca ttcactcatg ttttttatac cgaattcacg
   116101 ttattaaaga gcttatccaa aaaccgtcca atgtggggaa ctattacgaa aatttaacga
   116161 ttataagaac tactcgaaag ttcgcaaatt gtcaaatgcg acttaatttg taggaactac
   116221 tgcattttat taaaaatttc taaagagtta tcgtgtaaaa ttttttgagg ttttgggaca
   116281 agatcaaagt gtaaactatt agatgcttta ttatatcgtt ctgaaccaga ataaaaaaag
   116341 agcgaaaggt tccgctcttt taagaaaaat caaaaacttc ttatattcta aaagttttat
   116401 gaattatcag atttattttt tattcgtgtt gtaagtgctt acgatacact cgttaaacgg
   116461 tttacattga ctcttatgat tttcaaaaca agcggcaaca gcggcgctgt gttttttaca
   116521 ggaattgagg cagccggttt tcactttgtt tttttcttcg gcgctgagtt ttctaggtgc
   116581 gttttgatcc acacagccag aataaaaacc gcaaacttca ttacaagacg cggattgagc
   116641 agatagagaa cctgctaaaa ttagaaaaga aagaattaat agaaagaaat gtttcaacat
   116701 cattctcctt tgaaacgatt agcgacgcag ggattcgaac cccggacctg cggattatga
   116761 ttccgttgct ctaaccagct gagctacgtc gccgctttgt tgagacccga ttcaatcggt
   116821 tccagtgcta tttttttcga gggaattgca ctgtcaaggt ttccttccgg cctgagattt
   116881 ccaaatttca aacagaattt tccaagcgga gaccgaaaaa gtctctacta ttttttgatt
   116941 ttctaattct ttcttttctt tccatttttc caaaagtgaa tttgaaattt cgatttgaat
   117001 cgatttccag tctttttgaa cgttttcgtc taaagaaatc gttagtaatt cttgaatcga
   117061 cttcagacga tttaagagtt ccggaatttc caattcttct aattttttct ttttgttttc
   117121 taaaatagaa agaagaatgt ttctagccgt atcatattca ctttgaagaa tcgaatgaaa
   117181 aaaagattct tcttccccta tatgtctgga aattcgggaa gcaaatctat gttcggtgag
   117241 ttctctccaa gattcatttc tttggaaact aggaaaggaa gttggaattt gtagatccaa
   117301 atctaaattc tcccaaacat ccaaaagtgt ggaatctaaa actaaaaata agaacgaagg
   117361 actcagccaa ggtggaactg agatctctaa atagtaaaaa tttccgtttt tgtctttgat
   117421 gaaattagga gaattttcaa agtctattgt ggaaatgatc gcaccggaac gggaaaacaa
   117481 agtaggtata atttctttac tttcggaaag atcgatgagt agtttagaaa aattgaattt
   117541 gattttttcg gaaatgttgg agaatagata gattgcaaaa agactttgaa ctccgtttaa
   117601 tttaggagtg actaaaaaaa atccttcttg tctttcgtat atcttttccg taaaattttc
   117661 tgggattgga aactctaata ttttttccag agttaaaata tcttcggata aaatttgaaa
   117721 ttcaagttta aatacggaag tgctctttat tttttgattc tttcttttac aaacctgttc
   117781 aatgacttct tcgatttttg caattttaga aatcacagtg gattgttcgt tcgaaacaaa
   117841 tggaaagtga aacgattccc cccaaacata tgctggaaaa attttagatg gaaacttgga
   117901 tgtaatttct ccaagtcgag agatagaacg gaaaaacgtc ttttcgaact tttgaaattg
   117961 taccttatca aaaatggaat ctggaaattc gatccagtat tttgcatttt tttcttgagc
   118021 ccagattttt aattgaatcg aaaattcttt taaagcggac gggctagaat tttcaaataa
   118081 agactcgagt gtttctcgat ccaatctttg ttttaattcc gtttcggtta gaagatgaat
   118141 ttgtctcatg agtttctcaa atgctgaata atatttatgc agaatgtaaa ttatcggtac
   118201 ggatgttgta caaaatttgt gcgagttgcc aatggaactg taaaaacgat aaaatctgca
   118261 accgtagtgt attttagagc ttgcctgtct ttcaaggaat tttactttga ttccgaattc
   118321 gatcttaaaa cggagtaaaa agagagtttc tctctttttc ttgaaaaaca tcgagtttca
   118381 attcattggt acaatatttg cacaaaaagt gtaaacgact ctacgcttga attagagatt
   118441 catgattata atcgaaaaca attaggagaa cagaatgtcc agaacaccta gtgaagttat
   118501 tgcctatgca aaggcgaata acgttctatt ctatgatttc cgttttacgg atatcaaagg
   118561 agcttggcac cacgtatcat atcacgccgg ttccattaac gaagattctt tcaaaggctt
   118621 accgtttgac ggaagttcta tcccagcttg gcaaccgatt gatcggtccg atatgcagtt
   118681 gattccggat acaagcgcga tctttttaga tccttttact gccgattcta cacttgtagt
   118741 tttctgcgac gtattcgata tttataaagg tacactttac gaaaaatgtc ctagatctat
   118801 cgcgaaaaaa gctctcaaat accttgagtc ttctggtctt gcggataccg cttatttcgg
   118861 acctgaaaat gaatttttca tctttgataa tatcaaagta agagacgcga tcaatgttca
   118921 atattatgaa attgattctt ccgaaggaat ttggaattct catactgatt ttcctggttc
   118981 tacaaacact ggtcaccgtc ctggtactaa gggaggttat tttccggtag ctccagttga
   119041 ttctcaagtg gatttgagag cggacattgt gaaaactctt caccagatcg gtatggaaac
   119101 ttttgttgtt caccatgaag tggctcaagg tcagggcgag atcggagtga aatttggtac
   119161 tttgattgaa gcagcggata acgttcaaaa attgaaatat gttgtaaaga tggtcgctca
   119221 caaatacggt aaaacggcta cttttatgcc aaagcctctt tatggagaca atggtaacgg
   119281 tatgcactgt caccaatcca tttggaaaaa tggtgtgaac ctttttgcag gtaaaggtta
   119341 tcaaaattta agtgatactg caatgcatta tatcggtggg gttctttctc acgctaagtc
   119401 ttgtgctgcg tttacaaatg cttctacaaa ttcttacaaa aggcttcttc ctggttttga
   119461 agctccttct attttagctt attcggctca gaaccgttct gcttcttgta gaattccttt
   119521 cgtaaacgga gacaaggcaa gaagagttga gttccgtttt cctgattctt ccgctaatcc
   119581 ttatcttgct tttgcggcga tgcttatggc gggtatcgac ggggttcaaa agaaaattga
   119641 tccgggacct cctcgggaag aagatctttt tgaactctct ctagatgaaa ttcgtgaaaa
   119701 aggaattcag caaatgcctc atactctcag ggaatctgtg gagcatatgc ttcttgataa
   119761 agaatttctg aagaaaggtg acgtgtttac ggaagagttt atccagactt ataaagcgta
   119821 taagtttgaa acggaaattt ggccttggga aggtagacct catccgttcg aatttttgac
   119881 tacttattcc tgttgattca agttaatttt tagggcggct ctcttttggg gagtgttctt
   119941 ggaaattttc gaatcggaat ggaatttaaa aagcccgagt gctctcgggc ttttttattg
   120001 tgttcgggtt ttgtcggagt tacgacaaag ttgtttatgg ggattttact ttacaaaatg
   120061 ttaattttat gttaggtgaa aatttccgaa gacttcccac aagggcccga actcaggcct
   120121 cgttctttca gggtcgagcg tttcactaaa aaatcgtgga attacgacaa ggtttcgtct
   120181 tactgttcta aaagaggttt gttggcgtct gggtgtttgg ctaaatattc ttggagggtt
   120241 tttcgttttt tctccaaacg agagagatga ttctcgatga tcgttccgaa atctaatttg
   120301 cccgttatga tttcataacg ttctgtttcc atggttccta aatccagatc ggagtcgatt
   120361 tcggaagaac gatccgcgta tttttgggct tctttccaat aagggattgc ctctttgtaa
   120421 aaaccgtcgg ccacttcgaa agaacggttt aagtcgtatg caaaatccaa gttataaaaa
   120481 tataaatgtc gcttatcaaa ttgagaggct atcctcatat aagaacgcat aatctgaagg
   120541 tttatatgca taaaaagaag gttgcgatat ttataatatt cgtcttcgtc tttaactgga
   120601 caaagagcgt tcttaggatg tctgaaccgt ttcttaagtc ctatctttaa aaagtaaatg
   120661 tctcttctaa gttcgttttc accgtaatga agtttgagac cataaagttg gtaatagtct
   120721 tctaaaaatt ttggctccca tttatgaagt ttataaggca cccaatcgga gaatttagta
   120781 taaggaccgt ttttttcgta ctcgtagttg taatctaaat ctatttctgg tgaaatcgga
   120841 atgctcaaaa gtattcctaa aatacaatag attaacttga tcattcccgt acgcattcaa
   120901 aatgattttc ggcaaatttc gatttttagg tgagaatgga atcttagaaa acaagagagt
   120961 ttttgaattt ctttaaatga acgtgaattc agtgtaaggg actcatggtt ctgaaaaaag
   121021 tttgaatctg aaccttacag atcgattcct gaaatgtggg aactaccaca aacttagatt
   121081 tgtctataaa atgatgtggg aactattgca aaccatgatt ttataaacca ttcctgaaat
   121141 tgtaccttta gaaaattttt tcttaggccg aactcacgtt aaaataagat ttaaattttg
   121201 acgatggccg taaaacagtg gttttgtcta aaaatctgac tatacgatga ttctttttgt
   121261 atttcttagt agttcccaca attttcaaag tttactactc ggacgcaaaa tggtgctaaa
   121321 aatgaatgag taattttttt aaagatatag aagtcttcgc gaaattatgc caaacttaaa
   121381 attgttagct tttttgaaaa aatctcatat tctaagtttt gaaacaagca cagcataata
   121441 tttgttcgag tagtaactgg taaatacacg atttgtggga gttcccacat ctattttttt
   121501 acgaaaaaat tgacctaaga taaaacggat tttttactcc gaattctcgt tcaatattag
   121561 gatcgatcaa tttataagaa cttctatatt ttccaaaaat ccactcttaa ttttcagcaa
   121621 tgtttgtaac aatcgaatcc aaatcgtttc taaaaatcag acataagacg gtcatctgtg
   121681 ggaacttata cgatctggat tttatggtac aaccttaaaa atgtgcgaat gcgaattact
   121741 gcgacctaaa gtatatttat taaaataagt tcaaaaccta tgatttttct ttgttttgtt
   121801 cctaaatact ttggggatgt ctttgatact ttttaatttt gggttatagg gcattttgta
   121861 gtcttgggtt ccgattaaaa aaagaatttt ttgaaattgg ctccgagtct aaacttacga
   121921 gttctgaaat tactttgatg ggaatgaggt tgacctcagg ttttttaatt gaagcatagt
   121981 tctcggaacc aaatttcttt tttggtcttt ttatttgtgt tatctaaaat tttaatatat
   122041 aagaatttta taatacgttt ttcgatcttg agcatcagct tattcggatg tgttcttcct
   122101 atttccgcag aagctgtatc tgaatctctg agaaaagtag ttgtagaagg tatttccggc
   122161 gacggtccaa caaccgggtt gatcttggtc atgggtggaa ttttggcaag tttattgccc
   122221 tgtgtttatc ctttgtatcc gattacagta ggaattataa gagccagagg agaaggttct
   122281 ccaaaaattc ttcaccctgc tatttattat cttggtttgg ttgtaactta ttcttgtttt
   122341 gggctgattg cgggttttag tgggggggcg tttaacgtta tcctacgtta tcctatcgta
   122401 aacctggggc tttctatttt tattttttta ttggcactgg gatcattgga tctaattcat
   122461 cttccttttt ttagatctaa agaagtaaaa acaggacaag gttgtggcgg aacattttta
   122521 ctagggatgg gagcgggact tctttcttct ccttgtgtag gaccggttgt ggtagcgatt
   122581 cttttgcaga tcactgcggg ggctggtgta atatcgattg gttctgtatt tcttgcttct
   122641 tttaagatgt ttttgtttgg cgtcggttta ggttttcctt ttttaatgat aggcgttttt
   122701 ggtttgagtt taccaaaatc aggaaaatgg atgcgttgga ttcagtggat tttaggaata
   122761 tttgtattat acttttctta tacgtatttt caaaaatctc tttcgggttg gggggttcca
   122821 gattcttcta ttcctttggc ggcgtttgga attttgtttt tacttttttg tctctatttt
   122881 tttcttccag atgaatggaa tcgttatgtg aaaatgaaaa aaactctcct tttaggaggg
   122941 attatattat ccgctgtagg acttgtagtt ttactgatgt ataatttgga aagaaccaat
   123001 tccatctccg ttgtagagat ggaaacgaag ggaaaccttt cttggcatcg aattccttct
   123061 aaggcttatg cggaaggaac agagaccgga aaaaaagtgt tcatcgattt ttatgctgat
   123121 tggtgtacaa attgtaaaac gttcgaggaa cttactcaaa gtgactccgc tttgaacgat
   123181 gctttgcaag gtgctgttct tttgaaaatc aaagaccaag atcctatttt tgaagcgtat
   123241 gcaaaagatc ctcgttttga ggaattaaaa ataggtctcc cgttttttgt gatcttggac
   123301 gctgatggaa atcttttata taaaaataca gattatcaag atacttctac tatgatccaa
   123361 attttaaaac aactttgaaa atctaaattt ataacagtaa atttgttttg taagttttaa
   123421 acagaagtat tttaaaaata gaactttaat aatttatgtt tttagaatat tcataaaatt
   123481 tttttcgatt ttgttatttt ctatgtatct tatgagatat gttcttattt cacacaaatt
   123541 cagagtagaa aaatattact cataactata taataaagta cctaatattt tgcatggaat
   123601 cagtgttttg tgataaaatt aacggtactc aattttatag aaatcagtag tgaataaaaa
   123661 ttaattccct atcttgtttc atgaaatgat cgattgaagc agctctgttc atctgcgcta
   123721 tggaattttt caacaactct aatgttgttt attggttgcg ttgaactaat tggacgtatg
   123781 ttgttctgta gaggttgcgt tttggttgtt ttataaccta agagcttgtc caaaaaaaat
   123841 cttaaacacc gacctgcaag agcgaccata gaagcgatgc attgagttta gagaggtgtt
   123901 tgctgaggtc cgattgagtt tcacaaaatg tgagaacact actatcaaaa tttaacgaca
   123961 ttcgagctac tcgaaaattc acaaattgcc agatgtgatc tcatttgtag gaactactgc
   124021 attttattaa aaatttctaa agagttatcg cgtaaaattt tttgaggatt tggaacaagc
   124081 taatgaaacg ttttttgaag tcagcacatt acttctatga tcgctttgca ggtaatagct
   124141 aatcatctct ttctcattcg ttatataaaa ctcgtgttat ttaggtttta tgaagatttt
   124201 tttaagtgtt taatttaaaa cttgttccga cgaaatggat ttggtttgaa aagttaaatt
   124261 ctaaaaatct gtaaggcttt tgtctcaatc aatggatcta atttacctca tatagattta
   124321 cagtcgtttt ttgacaaaag acgtcttgtt ctttaaaact gtgggaactt ttacaggttt
   124381 aagaattaat atacactctc ttattttaaa aaagaaaatt tccaagtatt ccatttctta
   124441 ctctacaaaa ctacgaacgg gaaattgggt cggaactacg ccctaatttt atggaatatt
   124501 tgattttcag agtgcgactt agaaaaaata ctgacaaacg atggaaaaag acgtcgtttc
   124561 cttagaagac gccctggagc acgggcttac caaagaagaa tttcaaaaga ttcaagaaat
   124621 tttaggaaga attccaaatt ctaccgaact tggaattttt tccgcgatgt ggtcggaaca
   124681 ctgttcttat aaaaactcga ttctaaaatt aaaaactctt ccgacaacct cagataaact
   124741 acttgcaaaa gcaggagaag aaaacgctgg agcaatggat ataggtgacg gcttagcagt
   124801 ggttttcaaa atagaaagcc ataatcatcc tacggctgta gaaccgtatc agggagcagc
   124861 gactggtgta ggtggaatta tgagagatat ttttacgatg ggcgctcgtc cgatcgtatc
   124921 tctcaattca cttcgttttg gaaatccgga tgaacctaaa aataaatatc tactttctcg
   124981 tgcggtaaag ggaatcggag actacggaaa ctcacttgga attgcagtgt cgggtggaga
   125041 actttttata gatgaatgtt tttccaaaaa tccactcgta aatgcgatga ccgtcgggat
   125101 tgtgcgtcat gatcagatgg cgagtgcgac tacgggtgga caagttggta actctgttta
   125161 cattgtagga gctacgaccg gaagggacgg aattcacgga gcttcttttg catccaagga
   125221 tctttccaaa gaatctgaat cgaaacgatc tgcggtgcaa gtaggggatc cgtttatgga
   125281 aaagctcttg atggaagcaa gtttagaagc gattcaaaaa ggacttctcg taggaattca
   125341 agacatgggt gctgccggaa tttcttgtgc tacttccgaa atgagtgcca aaggaaaaac
   125401 cggaatgaag atcgatttag atcttgttcc atttagagaa accggaatga acgcatacga
   125461 agcgatgtta tccgaatctc aagaaagaat gttggtcgta cctaaaaaag gaaaagaatc
   125521 ggaactcgta tcaatattcg aaaaatggaa tttaaacgcg gtcaagatcg gagaagttac
   125581 agcagatgga atgatcgaaa tttatatggg cggaaaactg aaagctaaaa ttcctgccga
   125641 atcacttgtg ttaggcggag gagctccccg ttacgaaaga gaaacgaaac gtccttcata
   125701 tctggacgcg gtcaaaactt ggaaaccaga tgagattccc gacgtgacca agggtacaaa
   125761 ttcaaaagaa atattgctca aaattctttc ttcttggaat gtgtgttcta gaaaaccgat
   125821 cacggaacaa tatgatagcg aagttggttt agtaaaactc atcggtcctg gtttagacgg
   125881 gggactttcc gctatccccg gtacaaataa agcacttgca actgcaaccg attgtaattc
   125941 cagatatacg tatttagatc cttataaagg tacggaattt gccgtatgtg aagcggctcg
   126001 aaatgtgtat gtgaccggtg caactcctta cggagtgact aataatctta attttgcaaa
   126061 tccttatatt cctgaaaact actatatatt ttctgaatgt attcgtggaa tgggcgacgc
   126121 ttgtcgtttt ttgggacttc ctgtgacggg tggtaatgta tctttttaca atgaatctcc
   126181 ggaaggtcca atttttccaa ctcctacgat tggtatggtg ggaattttag aaaataagga
   126241 aaaacttata ttcaattttc cgaaagaaat cggggttgaa cttgcggttc tgggaaattt
   126301 tcgtccttct ctcgggggaa gtgaatattt gaaaaaaatc cacggtcaaa tcaacggaag
   126361 tattcccgag ttggatatta aagaagaatt agaactttgt aaactaatcc tttccttgaa
   126421 tgaaagtaga attttaaaat ctgcgaaaga tctttctttg ggaggaattg cagtagcact
   126481 ttctaaaacg gtactttttt cggggttagg aattgagtct gacctaacgt ctcttagacg
   126541 gaacagattg gatttgaccc tttttggaga aagttcgaca gcggttttgg taggatttga
   126601 ttcgttatcg aaagaagaca ttcgtaaaca gactgaagct tatggattaa agttctatcc
   126661 gataggaaaa acaaattctt ccggaatttt agaaatcaaa gacgccgaaa ttaaaatttc
   126721 tttccaggaa ttgagcggac cttatgaaaa aggtttagag gcggtttttg cattataaaa
   126781 aaggatcaaa ccaatgaatt tcctatcttt aaaaaaaatc tttaagctct atttctttct
   126841 ttgggtttcg ttttttggga tcgattgtaa aaaaaacgcg gtagagattt tagaagaagc
   126901 aaaaagaaaa tcggaatcga ttcaaatctt agatttagga atgcaaaagt taacctcgat
   126961 tccagaagga gtttgctctt ttccgaattt gactcagctg gatttacgtt tgaacagttt
   127021 gaattctctt cctggttgga ttggagcttg taaaaatctg gaacaaatta accttttcgg
   127081 aaatgatcta aatacggttc catcttcttt ttctaaatta aagaatttga aagtattgct
   127141 cttgggtaat aacgatttta cttttctacc ttcggaactt ttgtttctgc ctttgattaa
   127201 aaccctgtac ttggatcaaa acaagcttac gttgaccgaa acggatgttg aaattctagc
   127261 ttctctttcc agtttggaag aattggatct taatttgaac tctggaatta aagtgcttcc
   127321 ttctaactat aataaattga aaaatctgac tcatttaaaa agattgaata ttaaaaaaac
   127381 ttcattaaag ggagaagatg ctgataaatt acaagcagtt ctcccaaata caagaataga
   127441 ctattgatac aactatgagc gaaacccaaa aagaaaatcc ttattcttcc acggttcttc
   127501 ttccgaaaac cgatttcccg atgaaagcag atctggccaa aagagaaccg gctcagatac
   127561 aatcttggaa gtccgggcaa attttccgta aaatgaaaga gcaaagaaat ggaaaaaaag
   127621 aatttgttct tcacgacggt cctccgtatg cgaacggaaa ttttcacctt ggacactcac
   127681 tcaataagat cgtgaaagat attatcatta aatccaagtc tttagccggt ttttatgcag
   127741 acatgattcc tggttgggac tgtcacggtc ttccaattga agttcaggtt ttaaaaaatt
   127801 taggtaagaa agcgcgtgaa accggaccag aagaactgag acgtctttgt agaaattatg
   127861 cagaagaatt tgtaggaaaa caaggagagg atctaagtcg ttttttatgt ttttgggaag
   127921 aagatagaat ttataaaacg atgtctcccg gctttgaggc gaaaatcgtg gaagtatttg
   127981 gtgaactttt tcaaaaaggt tacgtttatc gaggtaaaaa gcctgtctat tggtcgatcg
   128041 atttagctac cgctcacgcg gaggcggaaa tagaatacta tcctcacgtt tctccttcta
   128101 tctacgtaaa gtttccgatt gtaggagaac aaaaaaaatt ttgtctaatc tggactacaa
   128161 ctccttggac acttcctgca aatcttggaa tttgttttaa cagaaaaatt gaatattctt
   128221 tttttaaaac agagtcagga gaggaactca ttcttgcgga tggtcttgcg gaaagtgtaa
   128281 cctctacgac tggagtttcg cttaacaagg taaagtcgat ttcttctgat gaactttccg
   128341 ttcttaaatt tcaacatcct tttatggatc gtatctccat ctctttgttt ggggatcatg
   128401 taactctaga tgctggaacg ggttgtgtcc atactgctcc cggacatggt caagatgact
   128461 acaaagtagg tttggccgct gggttggagc cgttttctcc tgtggacgat tacggaaaat
   128521 atacggacga atttcctttg atgcagggaa aaaaagtttt cgatgcaaat ccggaaatca
   128581 ttcagctttt aaaagacaaa ggtttacttc tgcatcacag tgaatttgaa cattcttatc
   128641 ctcatagttg gagaagtaaa aaacctttaa tctttcgcgc gactcctcaa tggtttttta
   128701 aaatggattt taacgagctg cgcgaaaaat cactttccgc gatagacgga gttcaatgga
   128761 tcccttcttg gggaattact cggattcgtt ctatggtaga aacaagaccg gattggtgtt
   128821 tgtcgcgtca gagaaattgg ggagttccga ttccggcgtt cacttgtgaa tcctgtggac
   128881 agactcatat tgatgacgtt tcgatccaat tctttacaaa gatggtaaga gaaaaaggaa
   128941 tcgaaatctg gtattccgaa aaggcagcgg accttcttcc cccaggaacc aagtgtggaa
   129001 aatgtggaag cgactctttc aaaaaaggaa atgatatttt agatgtttgg ttcgattcgg
   129061 gtgtttccag ctttgcagtg ttaggtgaac gtaaagacga acctcccgct gatctgtatt
   129121 tcgaaggttc ggatcaacac agaggttggt tccagtcttc tctttggcct tctatggctc
   129181 ttagaggaat tcctccatat aagacagttt tgactcacgg ttatgtcttg gacgaaaaag
   129241 gtcatcctat gtctaagtct ctcggaaacg gaattgatcc tactgcggat gtaattcaaa
   129301 tttatggagc ggatattctt cgtttatggg tcagttcctt agatttcaga gatgatatta
   129361 aagtgggtaa agaatcctta aagatcgttt ccgagcagta tcgtaagatc cgaaatacat
   129421 ttcgttatct tttgggaaat ttggacggtc atacttcgga acaaaatctt ccttttgaag
   129481 aattagaaga attagattta ttttatcttt ctaaactttc tcaatttgcg gaagacgtga
   129541 ttgcgaatta cgaagcctat caattccatc agatttacca gaagttgatt ttattttgta
   129601 cagtaacatt atcccaggat tattttgata tgattcgaga tagaatgtac tgcgatgcta
   129661 gaaattccaa aactagaaag tcatctgcaa cagcacttca gtatattctg gaaaccttat
   129721 gtattcttac agcgccgatt ctcagtttta ccgccgaaga agtatgggtt tccaatggaa
   129781 aaaaagattc tgtattttta caaaattttc cagatttaaa attttggaaa aatcaaaact
   129841 tagaagaaaa gtttgaatct gtgctacaag tgagagaagt tgttcagaaa gctctagaaa
   129901 ttgcaagaca agaaaacaag ctaggtaagt ctctcgaagc cggtttggaa attgtttcta
   129961 aaaacggaac taacttaacc aaaattttgc caaaagaaac attagaaatt ctttttgtag
   130021 tttcccaagt tcacgagaag aatcctggtt tggacgtttt atccttttat gaaaacgaaa
   130081 aattttccgt aaaagtttta aaaccggttc aagtagaatg tccccgttgt tggagacata
   130141 cggaagatat ttctaaggaa ggagatcttt gtggtcgttg taagtctgtt gtaggttagc
   130201 ttgaatattg aatttcagcg catttagaag attgaggata acagtgtggc aaaacccttt
   130261 ctttgaagaa taaaagtggt tgaagtgacg cgtttaaata cattaagatt atatttcgta
   130321 aggtatgaat taatttgtaa ttctgtcttt tgaacacgtc ttaaattcta attgtgggaa
   130381 ctcacacaaa attaggctta tctgtaaaat gatgtgggaa ctctcacaaa tcatgatttt
   130441 acgaaccaat tctaaaatca tacttttaga aaattttttc ttagaccgaa ctcacgttga
   130501 atgagctaga tttagattct aaaaaaagtt ttacaaagag tttaaaaaat ccgatgtcgt
   130561 ttgacaaaaa tcaaccacct ggacggtcgt tttcgtccgt aagtctacgg atttcgtttc
   130621 tttttctagg tttaaactta tattgatcca attgttccga attaaaaatt acccatttcc
   130681 gatttggaat atttcgaacc gtttggaatt gtacagttcc gttgtctgct atctcagttc
   130741 catcggatat gtgagagaga ctgattgctt ttatatcggt ccagagtgca aaatccaatc
   130801 caactgattt atctacgatt tctcttttga ttttaccaaa gactaagttg atcttgtctt
   130861 tttctcccca aatgagagcg gtggttcttt cttctaagga tatgacagat tgaatgtcat
   130921 cgtattttga aattaatacg agtattttat tttccggtag agattttaaa acataaggta
   130981 gatctcttga gatgttttct aattctccgt ctgaaaacgt gtaatccgta aaaaaaccaa
   131041 gtgaggattt tttaatatac tttaagtttc ctaaaagatc tttccattgc tcgggagtga
   131101 gttgcgtagg atgggtaaaa ggcccaggtg cgattagggt ttcgaacaat tccactttgg
   131161 aaggtgaaat gtgaaagtaa gctacctctt cggagttata aattagattt cgattggttg
   131221 gccaaaagta aaaatccctt tcttgaaccc aagaacactg aacgaaccaa aaaataaaaa
   131281 ttaaaaagga aaatttgaat gtatgtttca tttggaattt tgatctacaa actcttgaaa
   131341 aataggatac ttacttagaa actcttcgct agtataaagg ttcacgattt tatctaaacc
   131401 ggataaccga aacaccgaat ttagggactt gttcagacca aaaatgttta cgattccgtt
   131461 tttttcacgg acttgatttc ttactttaat aatgatacca atccctgagg agtctatgaa
   131521 tttaaccttt cctaaaaaaa agctgatgat ttcggggttt ccggttttca tagattcttc
   131581 aaattcagaa tgaaaatccc tagagttatc catgagaata tcttcaagaa ccgtaagaac
   131641 gatatgattc tctcgtatct cgcttcggat tagcatcaga tcgaaaaaac acctggaaga
   131701 aaggtctgtc aagaagtaaa atgaagtagt aactttcttg atttatttct tagaactgta
   131761 aatttgaact aagacgcaag gattgaatat ggcagagttt gataaaacaa aacgttctat
   131821 cggtgttaat aatctggatg ataaagccag aaaagaaatg tttaataaat tccaatctgc
   131881 cggtggaaaa gtagttaacg aaaaggatcc aaaaaaagaa gagtctgcgt ccggtagaca
   131941 acctaacatt cgacaaggtc agaggagtca agccggtgga aaaggtactg gatctactcg
   132001 ttctggcgcc tcttctgcaa gaggtggatc ggttcccaaa ggtccaaatc ccaaagacag
   132061 aaaggcgatc gaagacgaaa tgggaaactt tatcaatcgt ctttctgttc gattgaaatg
   132121 ttggatgggc agagttacag gattttcttc ttccgattta ttaccttcct ttttatccga
   132181 gtttaatctt tccggtaaaa aatccctttt agaattgaac tttgtaggaa acgatatact
   132241 tggaaatcct gcttatgctg gtaaaattgc taaagaacta gacgctcaaa atccgattta
   132301 tatcgaactt ttaggaagaa tgcataagat ttacgacaat gaggaagtaa atcaaataat
   132361 agaaccgcat aacgcggctc cggacttgcc cgttgcaatt tctagagtca aagatccgtt
   132421 gtattccatt tttagaaaat tatactatgt ttatccgttt caggggagtt acgttaaggc
   132481 cattaatcta ggatactctg ctctggaaaa attagaagga aaacctacta ccatttacaa
   132541 tactaagaaa aaacgtgctc ttcaagagtt cgattatcta tttggaactc tattcgaaaa
   132601 attttatctt gtggttctta gaaacgaaaa taaaaatatt cctctcttaa gtaattcgat
   132661 ggaagcagtc ctgggaattc ttcccgaaga aaaaccgggt catagacaac aaggagaaga
   132721 attagatgaa atttctggcg gtgcggttcc cgaagaaaat gctcccgtag aagaaaaaaa
   132781 agaggaaaac aatccggaag attctctcag taaagaactc aaatacggtt tgaaattgat
   132841 gagaacgctc cctctcgacc aacttcgtaa aaaacatgat ccaagagggg aatacgaagt
   132901 aattccttcc gcagataagg cgtttttaac ctggctcttt tttaaggaat tcgacaccga
   132961 atattctttt gtgatgacca ctaaaaagat agatataaaa cctacgatcg taaacggagc
   133021 caaggtggat tatagagaga aaatgatcga tcactacgaa actaccagag cttctatcga
   133081 acagtttcga atttatgatc aatattataa agaactaaag aatcatctta aaaatccagg
   133141 ggccaattat atcgaggctt ctaaaaaaac taccgcctta gaaacaaaaa gaagtcagca
   133201 gtctagaaat gttcgagtta ccgttaagga atttgtagaa aagactgcgg aaattttgga
   133261 aaaactcatc gcggatatga aatccaaaaa agaaatcgta accaacatgg aagatattat
   133321 aaccttagat atgatggaat ctaaaagaag gttgaataaa aaaccgatca agcagtgtat
   133381 tatggaatcg tattgttttg caattgcgtt tgctggccgt cttgaaaacg gagacttgtt
   133441 tggaggtgtg actgaacttt ctccggagga aatggaaaag gaatttggaa tcaaaacgga
   133501 gcaaccttct tccggagaac cggacttagg agttcctgca gctggggatg gagccgagtc
   133561 gatgggaatt ccagaaaaaa tggattcgga ctctctaggt attgaccctt ctattttaga
   133621 cgattaaaag gcgaatttta ttttggcatc tgcaaaggtt acactttttc aaaaacacat
   133681 caaccgtcct gtttcgaacg aacagaaatc caaactttcc aaggaaaaat cggacttttt
   133741 acttttaccg gaattttttc cgttttacga tttatattct tctccggaaa atctttctga
   133801 taaatccaag attctgtccg acgaactatt gcaaatttct gaatattata aaggtataat
   133861 tatcggcggt tcgatgttta ggaaagattc ttccggagta ttgaggatcg gcgttccgat
   133921 tgttcaagac ttaatggttg tagactggta tgataaacgg gagctttttc cggaagaaaa
   133981 ttctgcttct gctggagatt cagaaacgat ttttattatg ggaggttttc gttttgggat
   134041 cgtggctgga aaagaaattc aaaatccaca acgtttaaaa gaattaaagt cccaaaacgt
   134101 gaatcttcta tttcacgtcg attttacttt agaatccgat tccactcacg ctcaggactt
   134161 ggaacgttat gctaaacttt cttccgaata cgatattttt atcgctagaa ttggcggagt
   134221 gggttcggct ctcggtcgta attgtgttgg tagaagtctt ttgtctactt cttccggtat
   134281 taattggaag gtggccgaat ccgaaaaaga caaagaagtt atcaaaactg taatgattaa
   134341 cggtgtgaat ggtttatttt gaccttgaat cgattcttac cactttttac ttttataatt
   134401 atatttcaat tttgtaatat aagcatgtct caaaaagatc aggttatagt tgaaaattcc
   134461 gtgtcttttt ttgaggacga gcagaataag aacttgatcc gatttaaaat aaaagtcacg
   134521 aatcaaagtc gaaatccaat tccagattta ggtgttgaaa acagatccaa gttcataaaa
   134581 ttttatttta atgggaagga aaactatcct ttaaatcttt ataacggttt agaaacaata
   134641 gacggtccaa agacgattcc ttctggttct tcgcaagaat ttcagtggca tgaaagtctt
   134701 gtttattact tggatcgtaa cgtatttcta catgaggacg aatttacggt tcaatgggaa
   134761 tatagaaaaa taaaatcgaa gattctgcaa gtgaatgtga ggaatcgaac cgttacaact
   134821 ttagagtaat attggataca atttgtatct cagtaattct cgaaaaaaat agaattttaa
   134881 tccgaaaaga ttcatcaaaa ttccaaatcc tttttaaagt tgtttcgtaa agaaatttaa
   134941 attcaagaaa tcaaactatt gagaacagat ttcgagtctg actttacaaa tggagttttg
   135001 gagctcgaaa acgtttccgg atcagaatct tttcaaatcg caaaggatct ttccagaaaa
   135061 tttacttcca agttaggcat ttgtttttta gatattttgc atgtagtctg gcgatttttt
   135121 ttaaagtcaa agaattttat tctttagaca taaaacagat cgcgctagca aaagcagttg
   135181 ggttgaaggt aataaaacct tggcatagca tttttatcaa aaaatttaag tggtagttcc
   135241 cacattttag aagtttcact gtaaaatcac gttttgtggt agttcccaca ttttagaagt
   135301 ttcactgtaa aatcacgttt tgtggtagtt cccacatttt agaagtttca ctgtaaaatc
   135361 acgttttgtg gtagttccca cattttagaa gtttcactgt aaaatcacgt tttgtggtag
   135421 ttcccacatt ttagaagttt cactgtaaaa tcacgatttg tggtagttcc cacattttag
   135481 aagtttcact gtaaaatcac gttttgtggt agttcccacg ttttagaagt ttcactgtaa
   135541 aatcacgttt tgtggtagtt cccacatttt agaagtttca ctgtaaaatc acgttttgtg
   135601 gtagttccca cgtttttgaa gtttcactgt aaaatcacga tttgtggtag ttcccacgtt
   135661 tttgaagttt cactgcaaaa tcacgatttg tggtagttcc cacatttatt tttttacgaa
   135721 aaaattgacc tatgataaaa cggatttctt acgtcctgca cacgttatga ttttattatg
   135781 tagattgctc ttaaaaaact actgagaagt tttttcgttt atcccaattt ttttcaaaat
   135841 caaagtttct agatcagtca atttttgttt tcttacttct tctaatggag ttcttccttg
   135901 tatatccgca atgtttggat cggctccgag ttcgagtaat ttttcggata gggagattct
   135961 cttttttagt atggacttca atagaggagt gatcccttcc gcatttctat gatttaaatt
   136021 tgtcccactt tttactagaa gttccgggat tcttgggtct atattggatt cttctgaaag
   136081 aaaatgaaga gcgttgtcta cccccacttg gatttgttta ccgtcttgat ttttttcatg
   136141 aagacgactt gtgtaatccg gttttgcgtt atttttcaaa agaaattcta cgattgcaaa
   136201 attagccgtg gaggaacctg ctccgcatgc aagaaagagc gggaattctt ccggatttcc
   136261 tttgtcaaag tttacgtctg cgtgattgtc tactaaaaac tgtaccaata ctagatttcc
   136321 acgacgtata gccacgttta aaatcgatac ggaaatggtc ttgttatcgc tgattttaga
   136381 aatatattct aacttggctc cggattcaat caatcgttta ggaacagcga gatcatctat
   136441 atctaaaact tttacgtcta aaagtccaga taaactttcc atcaatactg aattcccatc
   136501 cttatcttga gcgtttacgt ttgcaccggc gcggatgaga acctcggcga cttctggtct
   136561 atgatctgca agcatcaaag cggtttttcc cctggaatcg gttgcgtcta cagatgctcc
   136621 cgcttggatt aaaagttggg tttttttagg atctccctct tgaacggatc ttaaaaattc
   136681 gttgtccaaa atcggatcag ccaatagaaa aaacggaacc attaaaaaaa agtagggaat
   136741 gttatgaatt ttggaaatca tcgtaagata ctcgtataac aattaaatcg aattttttgc
   136801 gacgtgtata tccacatttt gggaacttct tttttacagg aatcttaaaa acttcctttt
   136861 tatcttgacc ctcttttctt tttgaggttc ctaaattgta ttcggagtct cctatgcctc
   136921 aacctattcc ggaatataca tattacgatg ctataggact ggccactctg gttcgaaaaa
   136981 aactaattca tcctattgag ctcgttgaat ctgccattca aagaattgaa accataaatc
   137041 ctgggcttaa tgcagtaatt acccgttttt acgaagaagc aagaaaaact tcaaagtcta
   137101 aacttccgaa cggtcctttt cggggagttc cgattcttgt aaaagatatg gttcattcta
   137161 ttggaggcgc tcctctgact tgtggttcta aagcgtttcg aaattatatt tcgccccaag
   137221 attctgaatt tataaaaagg cttcgtaaaa caggaaccat ttttttagga caaacgaatg
   137281 ttcccgaatt tgctcttatg ggaatcacag aaccgaagtt atacggtccg acccgaaatc
   137341 cttggaacct agaaagaact ccgggtggtt cttctggtgg ttctgcggct gcggtcgctt
   137401 ctgggatggt tccggttgca accgcttctg acggtggggg atcgatccga attcctgcgg
   137461 gttactgtgg tttgttcggt ttgaaaccta ctcgagggag aactccagtt ggtcctaatt
   137521 ttggtagatt ttggcaaggt gcttctgtgg atcatattct ttctagatcc gtcagagata
   137581 gcgcggcttt tttggacgcg ttatgcggaa ttgaaaagtc gggagctttt tcttttgagg
   137641 aaccgaagac gaactatctt tccgagatta aaaaatctac tggcaaactc aaaatcgctt
   137701 tttccaccca atctccgatt gggactaagg ttcatccgga ttgtgtggaa tctgtgatcc
   137761 aaaccgcaaa actattacat tctcttggtc ataaggtaga agaaaaggac gcacctatcg
   137821 acggtaaggc gatcgggaga tcttttatca cgatgtattt cggtgaggtt gccgctcagt
   137881 taaaaaattt agaaacgata ctcgggcgaa aagtcagaat gaatgacgtt gaacctgtca
   137941 cttggatttt aggcctttta ggtagaacta tttctggggg tgagtttgtt cttaatttac
   138001 aagaatggga taaggccgcc ttggcaatgg aaacttttca cgaaacctac gatgtttatt
   138061 tgactcctac gactgccatg cctccttcta aaataggtga attagaacct aagttaggcg
   138121 aaaagatagc gatgcaaata gtaggtcatc ttggtttagg aaaaattcta ttcgcttccg
   138181 ggcttgtgga cgaactcgtg gaaaaaagcc tttctagaac tccgtttact caactcgcta
   138241 atcttactgg tcaaccttct gtttccattc ctctaagcca gacgagtgat cggcttccct
   138301 tggggctttt atttactgcg gctagaagaa gagaagatat tttatttcgc cttagttctc
   138361 aattggaaaa agcggttcct tggtcgaatc ataaatgaat gagaagaaaa tgattacggg
   138421 tctccgtttt tagaaagaga gtatttcctg tttattggaa atatcatttg ggatgattac
   138481 aaaaatagaa tgaatcttaa attgaatatt ttaatgtgag ttcggtgtaa tcatgtagtt
   138541 cccacatttt caaagtttaa ctgtaaaatc acgttttgtg gtagttccca caaatttagt
   138601 ggtatctaaa ttctatattc gttttttaaa agattacatt tggaaataaa acatccagga
   138661 taaggactca atcttttaaa aatttggatt ctgattcggg tggaaaaaga tttgtagacg
   138721 aatgaagata gtagagtcgt ccattctcac aaaaaaatat ttcaatacat tgtaattctg
   138781 gaaatacaag ccagagttgg ggaccatgga ttgatttttt tgagtttcct ataaatataa
   138841 gagtcgattg aattcttcct ctaaagttac tataggagat aagatcgttt tttcgaccga
   138901 atgtttttct aaatactttt ggattatgag aaaacgtttc gctacaagtc tttgatgggg
   138961 cgagtgaggt tggagttaca cgttcttttt cattgatgat tcagtcagat caaaatcatt
   139021 ctgtattccg gtcttcaaag tcatggccca aagaatccct ttaaaatctc atttggtcaa
   139081 gtcaaaataa ctcttgattc cggatagaat ccacgaaatg gtttgttcaa cttatgattc
   139141 cagttttact cataggtctt ggaagaattg cgtctctttt agaaaaggat tctctcagaa
   139201 atcatccttg tacacacgcg ggtgcaattt tttccacctg gggaaggaaa aaattctttc
   139261 tgataggagc gatcgaccct tcagaagaaa gaagaaataa tttttgcaaa gattggaata
   139321 ttccaaaaga agtatgtttt tccgatttta aaagttgggc tgagagtttt cgttttaatc
   139381 taaatagaaa agatttcgct tttatattcc agaggagaga tacaaattta gaaccgaacc
   139441 aaaaaaacat aaaatttgtt agtcaaatag attgggagat tccaattgct gactttagaa
   139501 atacaaacct tgttataatc gctacacctt ctgaaacaca ctacgaactt gcaaagcaaa
   139561 cgatcgattt tgggtttaga cgtttgttgg tagaaaaacc agtttgtcat tcacttcctc
   139621 ttgcgcgcaa gctagcaaaa ctttgtaaaa aaacaaaaac tagtttatgg gtaaatcatg
   139681 aaagaaggta tcatccgctt tatatccaga ttcgtaaatg gattcaagaa aaaacgtttg
   139741 gtccggtaag aactatacgc gcctctgtcc ttacttctgc aagagatcca ggccgtgcga
   139801 ttttagataa aactggtcct ctttttcatg atggaactca tgcggtggat cttttgattt
   139861 ggtatctagg aatgccggac cgagtcgttt ctgttttaag atcttatcgt cattctaccg
   139921 tagaagaaca ggctttggcg tttatgactt atccccaggg agaaaccgta tttttagaag
   139981 cgggaggaat gagaaattat tttcaatttg agttggatat tcaaacagag gacgcccgtt
   140041 ttttagttgg gaatgacgag gttcgttttt ggaaatccaa accttctcga aaatacaaag
   140101 gatttaaaag tttgactccg atttcaattt ccgaaaaatc ttccgcaggc tcaaatccgt
   140161 ttcttaattt gtacaattct attttcctgc atttgtctgg aaaaccttcc tcgattacag
   140221 gggatataga agagaatctt caaattctca ccctgttgga tacgatccgg agaaaagccg
   140281 aaaaaagaat cctagaggtt tagaagtttt atccatgctc gtaaccggaa caagcggacc
   140341 tcaggaaacc ctgtcctaca agttacacag tagttcttgg agattttgga acgctaattc
   140401 ttttgtttgg aaaaaaattt ggagtatatt ctggtttttt aaattaggaa aaattttttt
   140461 tccttcttat agagatacgg atgctcacga aaaattcttt cgtacgttag gtgaagattg
   140521 tcgtaatttc tttttatcta tgggtggagt ttatatcaaa ctcggtcaat acttagggaa
   140581 tctttctcat atttttccag actcgtttac ggaatctttg caagatcttc aagacagagt
   140641 tcctcctcat ccgttttcgg aaatagaaga aaggtttcga tctgagtttg gaaaagaaat
   140701 tataaaagtt tttccggata tttccaacgt tccagaagca agcgcttcca cggctcaggt
   140761 tcacgtggct tcgatcggag gccaaaaagt tgcggttaaa gttttgtatc ctggaattga
   140821 aacgttaatc gcaaacgatc tcaaaaacat tcgttctttt ttaaaaagaa tcaatcgtta
   140881 tctatttcgt tttgaatata aaaaaattca cgatgagatt actcggttgg ttacgaggga
   140941 aactgatctg aaactggaag cggattctta cgataggatg agacaatttt ttgtagaaga
   141001 acccgattat atctttccaa aagtcattcg tcaattttct ggaaaaagtg ttttagtaac
   141061 tgaatttata gaaggtgtca agatcacaag agcgactccg gtcttaaaag gtcaggcaaa
   141121 gtctagaccg gtggaacttt tagtacgcgc ttatgttttg atgatctttc aatatcgttt
   141181 ttatcacgca gaccctcatc caggaaatct aatttacaca caggaagaaa aactttgttt
   141241 tttagatttc ggagcagtgg gggagatcaa ttctggagga gcatacgcac ttaaaaaaat
   141301 atttctatgt gcgattgcca aagattactt tggggtagta gacggtttgg aagaaatggg
   141361 ggctttgtct gcttctgcag atagagataa attagaagaa gtggttcgtt attctttgga
   141421 gaaattggga aggtttgtag cggatacgga ctacttccga aatctttctc tgggtcaaat
   141481 tcatactcga gaagatcaac tttttttaaa agagatcaat tccagtttga aagaaatttt
   141541 tagaatgatt cagattcctg aaaatttcat tttcttagaa cgtgtcctgg gtttattggt
   141601 agggattact tcgattttgg atccttatag aaccgtttta gactacggag aaaaaccgtt
   141661 ccggaccgtc gcctccggaa aagaaggcgg actggagttt cttttgttaa acgaagataa
   141721 aaatctttta ggtaatacac tttccattcc gggagaattt tataaagtac tccagaacat
   141781 caatcgagga aaacagggaa ttcaactccg ggaagtcgaa agacacactc ggaagatgta
   141841 tattctggga catcagattt tatattctgg attcttgatt gcaggaattc attttggaaa
   141901 tgattatctc gaaaaaggaa tggagattca aagttgggga ttttttacgt cttctgtgat
   141961 tttcggattt atacttatct attcattttg gaaaaataaa cttaaaaaga aaggaacctc
   142021 tttgtgaaat attttgaaaa aagattttta gacgtctatc gccctattta tttgggagtt
   142081 atttttttag gaatcgtatt ggatcttgtg actaagtttt tagtcattct ttactttcaa
   142141 ccccatcgtt atttagaagt attcggaagt ttttttagaa tgactcttac gtttaacacc
   142201 ggttttgtgt ttggtgcgtt tcaggacaac gcgattcctt ctttgatcgc tactggagtt
   142261 gcgattgtgt ttctaattgg ttatagatgg aagaatcacg atttaggaaa tccctggggc
   142321 tggaacttag tgatggcggg agcttttgga aatttcttag ataaattttt tgtaaaaatt
   142381 ccgggaacag gatttcgttt tggttttcaa cctaatatgg gagaatatat cggagtcgta
   142441 gactttttgg attttgattg gccggacttc cttttgtttt ctagatggcc tgcgtttaac
   142501 gtagctgatt cttgtgtcac gattggtctt acgattttga tctttacgat gaaactagaa
   142561 gaggagaaat aattttttga aggctcttga tcttcctatc tggaaaaaat tattcattcg
   142621 taaagaagcg agtaatcaag agatcattcg atttctcagg gaaacttctg tttttggaag
   142681 gatgaaaaaa agaaccttaa tcgaaatcgc taggatgatt cacgttcgag aatatcagga
   142741 aggagaaacc gtatttagac agggggaagt aggagccggt ttttatttag tttatgaagg
   142801 ttcggtagtg attcgttccg ttcgggatgg aattgaattg gatcttgctc atttagatag
   142861 gcacgcgttt tttggagaac tttctctttt tacggaagaa agaagaactg cgagtgcttt
   142921 tgctcttgaa aagacgactc tacttggttt ttttcaaccg gatcttaaag aaattataga
   142981 aacaaaacct aggatcggaa tcgaaattct aatgagttta tcgactgtga tcgtggaaag
   143041 attgcataga accaacggac ttttggaaaa agcgtacttc cggggaaaac agaaaaatgc
   143101 gtgagggaga aagaagagaa ctttccgaat attttattcg gactagtttt tttctgatcg
   143161 ttatttttac gatcgttgtt tctctgtggg ggctccattt acttgcggtt ccgatcgtaa
   143221 tggccttttt gattttttat gcgtttaacg gagcgatcaa taacttagaa agtttaggag
   143281 ttcctagaat tctttccatc gcgattttaa tgtttgtaat cagcgttccg atttattttt
   143341 tcatcaactc gattgctcct cctatcgttt ctactttaaa tcctcttttg aaaaattgga
   143401 aacaggattt ggatgacgct aagtttaagt atttaaccgt aaccgtcaat ttgcagttta
   143461 acgagtttcc atcgagttgg aacgaaacca ttcgcccgga tgaacttatt aaaaaaatcg
   143521 cggaactaat gcatgaacaa gtgaaggcat ttgtatctta tattccgact ttgatcggtt
   143581 atttgatcat tactcctttg tttgcttttt tatttttgct caacggaaac ggaatgtata
   143641 aaagtttaat ttctttgatt cccaatcgtt atttcgaaat ggctttgatg gttacgtata
   143701 aaatcaacga acaacttaca aattatctca aaagtttaat gattcaaggt gcgatcattt
   143761 gtgtggtttc cggaattgga ttttatttta taggacttcc ttatttttat atctttggct
   143821 tgtttttagg agttgctaat tcggttccct atcttggtcc gattatgggt gcgattcccc
   143881 ctctgttttt tgctcttgta atcggtgggg acgggactac ggaacttttg acttcgattt
   143941 tgattgtggt agcggtcgct cagatgatag ataattttct gattcagccg atcataattt
   144001 ctggttctgt ttctttacat ccgattgtgg tagttggtgc ggttacagta ggtggtgcgg
   144061 ctttagggct tgtgggcatg ttgattgccg ttccgatcgc ggctatttta aaagtaacaa
   144121 ttcaaacctt atacagttct atgaaagatc acaatttact ttgagcttat tccaaaattt
   144181 acaaatatat aaactatatt tctttagaag tttttaatgt tctcgcaaaa aacatcacat
   144241 tctacttttc tatattagag ttgttgaaaa attccatagc aacaattaac aaaacgcctc
   144301 aatcgaccgt ttccataaaa tagaaacaga tggagaatta atttttcaac aattctattc
   144361 caaatttcgt atgagtttct acattttgaa aatctcagta acatcaatgc cgatctttag
   144421 agagtcattc gctgagtggg tcgttcgaaa aactcaagca aacatcttcc taaactcaat
   144481 acatcgcttc tatggttgtt ctacaggtcg gtgtttagaa ttttggacca gctcttaatg
   144541 aaaaacggaa gaaaattaat ttttcaacaa ctctaataaa ttataactaa agacaagata
   144601 ttgtattctg tttctttcat acaatttatt aactggggca gaaagtgcgg tccggcgacg
   144661 ccggatttac cctgattttc ttacgttgga tttacgttat tgatgtgtaa actattgaat
   144721 tgtactttat tatctaattc ttgagtaaaa ccgtgattcg tagtagttcc cacaatttaa
   144781 gaatcgatct gtaaagttta gatttcaact tttttcagaa aaaatgaatt atgaaactct
   144841 tacacttaat tcacgttaag cgatgggctt gatttttgga tgatcaacaa atttagtcgt
   144901 ttttcaagtc cgtttttttt ctaccgatcc aaagaactcc agttaaaact aaaattgtac
   144961 ctgcgattcc ggaagaagtg attggttctt ctaaaaaaat ccacgcgagt aaaattgtag
   145021 agattggtcc tgttgaaccg ataattgccg ctcgtcctga gcctatcatt ctaattcctt
   145081 ccgtagtcag ataagcagga attaccgtag ttaaaattcc taaagctaat ccgtataagt
   145141 agacgttagg tggttgaatt agattttttg gatttcgaac aatgaaaaaa tggatcacta
   145201 caatcaaacc ggaaataagc atgagataag aggtaaatcg aaccgaacct agttttggaa
   145261 tcaaagattc acttcctact aaatataagg aataagagat tgcagatgca agtacaaaca
   145321 aaactccctt ggtagcgttt ggtccttcgg tttgaatgtc tcctataaat gcgactaaga
   145381 ttccggaata cgtgagaaag atcgcaaaca cttccgcttt tttgattttt cttttgaata
   145441 aaaacgaacc gatgattaaa acgatcgtgg gatatacaaa taacgtaagt ctttctaaac
   145501 tcgcggagat atattccaaa cctataaagt caaatagact cgctaaataa aatcctaaaa
   145561 aacctaaaat gaaaatcagt ccccaatctt tttttgtaag atttacagag gtttttgtat
   145621 ttttagaacg aaaggcgatc caggcaaaaa aagggatcgc aaataacatt cttaatgtga
   145681 gtgcagtaat agaatcaata tcgtatcgat agaccaattt aacaaagatc gcttttgcgg
   145741 aaaaaaaaat tgctcctatc aatacgatac aagttcctaa aaatggtttc catttggatt
   145801 cagagacttc cataaaatcc atctctggtt ctcggggagt ttttagaaag atttttattg
   145861 atttgtctat cgaatcaata aatgggtttc cgattttttc ttttttattc ttttattttt
   145921 gtattcgtaa agaacaatca cagtcactta ttcggaagtt atataataaa atacccaata
   145981 ttttgcactg aaacggtgtt ttgcgataag atgaactata ttagatttat agtgattaat
   146041 gaaaataaat agtatcactt atctatcgta gatctctata aaattgaata ctataaattt
   146101 tatagagatc cgtaaagacc aacggaagtt ttacgttgga ttggaacttt tatttgtcca
   146161 aatggaaaaa atcgctcccg tggcgaacat gatcaaactg taaatcgcgg acggaatcgc
   146221 cattgtaggg ttattcaaaa ttgcactcgc gattgtaatc cctaaggttc cgttttgaat
   146281 tcctacttct atggtaatcg acgttctttg tggatgagtg actttcatca gagtcgctcc
   146341 cagataacct aagaacatag taatcagatt caatgccaga gacgccggac caacttggat
   146401 aaaataggga attatgtttt gtctttcacg aacgattgcg cctaagatga tcagtactaa
   146461 aaaaattccg gaaagaactt ttacagtctt ttcaaatttg cgggatagtt ctggtttttt
   146521 agagtttaaa atcattccga ttgatactgg taatacggtg atcataaaaa tttgtaatat
   146581 ggtttgagga atatccaatt tgatcatttg cccagatcct aaaaaatgat gcatagatat
   146641 attaagtaga aacggaattg aaagaaccgt gatacaacta gtgattgcgg ttaatgttat
   146701 ggaaagcgcc acgtctcctt tggctaagtg agtgatcagg ttagaagtgg ctcctccggg
   146761 acaaattgca agtatcataa gtcctaccga tagctcactt ggaagtttaa agacgtttgc
   146821 aatgaaccat ccagtcagag gtaaaaggaa tagctgtaaa atgagcccgg tgataacagc
   146881 tttaggaaga acgaaaattc ttttgaaatc ttctaccgta aggctcatac ccattccgag
   146941 cattataata cctaacgcga taggaagaaa tactgttgtt agcaaattgg attccattgt
   147001 ttacgaccta tttttgtttc aaactttgta atctaattct gatgttaagt ctacagaatt
   147061 tttgaattct ttcgattatt atgattctat aaaagtcttt ttcaaagcca gatttaaaaa
   147121 acgcatgtta tgattcttat ggttttatgg atccgagtaa tcataaatat tgtaatcaag
   147181 agttgattaa cacgagttcg gcgtaatcca atgcgaaagc gattattatg ctgcgatccg
   147241 tagagagcaa gcattgagtt tgaaaaattc cgaaggaatt ggagcaaaaa gcgcggtccg
   147301 gcatcgccgg attcgcccaa attttactac actaaattta cagaattaga gttgtttaaa
   147361 aatgaatctt ccatcttgtt tttcggaaac gttggattga agcctcacac ttttaataac
   147421 tctattattg aagtgtaatc tattggattc gattcaagtt cagttctgag tgatagtgat
   147481 atagattatt tttaaaatca attctgaaaa cttgatggat caaaattgaa tctgtttttt
   147541 taagaaatgg aagaaactgt aaaatcgttt attttgtttt gtgatcggtt tagttttttt
   147601 ggtggtgttt tgatattttt actcaaggga aaatgatagt ataggatgat ttagaaccga
   147661 aagatgaatt tgttttctat tctcaatcta aaattttttc tgtgattttt taaatacgaa
   147721 gtatattttc gcaattctac cttgaattca gtttcgaaaa agaggtgatg aattttggaa
   147781 gttaaaaacc ctcgtgctta atatggaaga aaattctgaa tctcataaag gtaaaaaacg
   147841 atcttttaaa agaaaatttt taatttggct gattccgttt tttgtggtca acttacaaag
   147901 attgattggg ttgacttctc gtagaatcaa tattggagac gaaagcattc gtaaaatccg
   147961 caaagaaaaa aagccttaca tactttctgg ttggcataca aatgttttat attctcctta
   148021 tctcaatcga aatgagagga tggcagttct catttcggaa tctaaagatg gagactttat
   148081 caatcaagtc gttcatagat ttggtaatta tagtatccga ggaagttctt ccaaaggcgg
   148141 ttctaaggct ttaaaggcac tgatcgttca tcttaaaaaa aattttcctg cggcgattac
   148201 tcccgatggc cctagaggtc ctgcgcttgt ggtgcagcct ggtttgattg ctgcggctca
   148261 ggtttcccag gtccctatcg tttcatttca ttacgaatgt actcgtcaat ggatcgccga
   148321 aaaaacctgg gataaacata gaattccaaa accgtttacc acctttgtag tgtcctacgg
   148381 agaaccgatc tatattccta gaaatttaga cgaaaaaggt tttgaagaag ccagattgat
   148441 ggtagaaaaa gccatgttgg aaaatcgtca gaaaagtatt gataaagcag aagagttaag
   148501 aaaaaaataa tattctaaaa aataaatatt taattttttg ttctgtctga gttttttgtg
   148561 gatttatatt ttaatatatt ttggaatcca ttacaaataa ttgcaaaagt aacaataaca
   148621 tttttaaatc atagattaaa taaatgaatt cgagttattg aaaaattaat tttcttccat
   148681 ttttcattaa gaacttgcct aaaaacccaa agtattttac gtgattcttc tttagaaatt
   148741 tttaataaaa tgcagtagtt cctacaaatt aggttgtatt tggcaatttg cgaactttcg
   148801 agtagttcta atgtcgatag tagtttccat aaattcgaat tttttaatgt tcgggtatta
   148861 aaacgtgttc ctttaaaatt ctttttactt ctaagaaagt gggaagatgg gtttggacgg
   148921 aatgttcgga ttgaatcaac atttccgatt ctggattttc taaatgggaa ctttcatacg
   148981 ataccactgt gtcgctgatc caatccaaat ccactagttt agaatttcct atgatagaat
   149041 gaaattttac ttccggctta tagcgaccgg ttactttcat aaaaagactt ttaggcgcca
   149101 gtccgtcgac tccatatact ttggggacta tatctttatt cttgtagtcc gcgcttaaat
   149161 acttataacc ttcttcaaat tttttagtta cttctttggg gatgataaaa agaaatctag
   149221 cgatggatcc taaaattcct tctgccaagt tcgaaccttt atgtggagtt gctataaaaa
   149281 tcactctttt aacgaaagga accggttcaa aatcgaaaag tcttctgatt tcctttttaa
   149341 tttcttcgct catcgtatcg aatattgaat tcggaatttc tgctgcattt aaccattgtt
   149401 ctttattgct tcgtgttact gcgagttttg caaccaatcc tcccatacta tgacctatca
   149461 aaacggtttt gtcgaaactt ttatgttcgt ttttaggatc gtagatcttt cttaaatcat
   149521 ataatgtatc tctaaattca gcagcgttta gagggatcgg atttacggta ggataccaat
   149581 aaacccagaa ttgatacttt gacttaattt ctgaatcgga aagaagttcg ttgatcatag
   149641 gaaaccaaat gaaaggagaa gaagcaaggc cgtgaataaa tataaccggt atcttatcct
   149701 tgtgataagg gtatacgaga taaagcccct ttctggacat actcgtttct ccatcaaaaa
   149761 tagctaatat actgtctctt tgttgtgcta tcttaagcat ataagcgaga ggggtagtag
   149821 tatcactttc catcggaagg ctgattccgc ctaatgttat ccgatcccga aagacaggat
   149881 catagacgtg gattttggcc ggcaagttta gaagatcctt attttcaaga tacgattctt
   149941 ccaaacttac aaaggcagtg gcgggatagg cttgtcctac tccgttgata aattcgtatt
   150001 tgattctttc ctgagattca ttttccggaa atttacggtt gaggattacg ggagttccga
   150061 ttccatactt gctgatatga ttggaaaatc ctttgacacg atagtcgtaa gcaacttcta
   150121 tttgtagaaa attttgaggt ttccaagcgg tttctacttc agcacctaac atctgtaagg
   150181 ttcctcgaac cagaggaaga cttaggtctg tgacgttagt taacttacga ttttttttag
   150241 caaatcgaac gagttgagct aaagaacgat tgtaggtaaa caaagcaaat ctaaattctg
   150301 cggaaaaagg atcgggtgta ggatttgcct ttttatcaaa cagataggta tacgaataaa
   150361 ccaaagcgga agcatacatc tttgcgaact gtgggtcttc catatccagt gagtttcctg
   150421 taaaataaca gagttcggaa aggtagtagg cgagatttct ggatttattc gccatcaatt
   150481 cataatccaa gtcatagatg acaactaacg gagattcttc gaatttatcg tatagatcgt
   150541 tactttttaa atatcgtgtg gtcaaaaggc tgagtttgtt ggaagaaaca ccactcagat
   150601 ttacgagttt ttcctgttca aattgagaat aactagaagt ggaataagta gcacatctta
   150661 gaacaaaaat cagtatggga agaaaccaaa agtaaaattt catcgtttga aaaacagatt
   150721 tcgacctatt tgtaggaatt gacaagcaaa aagaggaata ggtaatacaa gttttgaaag
   150781 tttaaacaac ccatttttga attacatttt gacttacgga gttcttaaaa taaaaaagac
   150841 taatttgtat attttagaat atttaaattt tataatacgt aaattttttc taaaaactta
   150901 aatttaatgt gcaaatgatt ttgatatttt ggatcgaacg atttaagtgc gacttacact
   150961 ttgatttatt aagacccagt aaaatccgat ttcactggct acttctccaa atttatcaaa
   151021 ttcaaatggt ttaactacgt aactatttac ccctagttta taactttcta taatatcttt
   151081 ttcttcggca gaagaagtga gtatcactac cggaagcatc ttggtatttt cttcgtttct
   151141 gactcttctt aatacttcga tcccgtccac tttaggcatt tttaaatcta aaagaatgag
   151201 agaaggcact ctcgttttat cccgatttgc gtaacgtccg gttgcgtata aatattctaa
   151261 agcttcttcc ccatcccgga cgtgtttgac ttgatctgta agtttatgtt tttttaaact
   151321 tcttagagta agttcagaat cctgaggatt gtcttccgca tataagattt ctatcaattc
   151381 atcctgaaga ttatacattt ttatcattga ctcctaacgt aaaataaaaa caagcgccct
   151441 cgttcaggtt accctttccc caaactctac cgttgtgtct ttctattacc cttttgacga
   151501 tggcaagtcc gactccggtt ccttcaaact gatcggtatg atgtaacctt tgaaatatgt
   151561 tgaataattt atgttgatat ttcatatcaa atccagctcc gttatctttt acaaagaaaa
   151621 cggtttcttc tccattttga tacgatccta tttcgatttt aggaatttct tttttttgag
   151681 aatatttaaa agcgttggaa atcaaattga ataaaagttg tttgagaaga cttgtgtctg
   151741 catttgcgta aggaagttct gcgacggaaa tttctgcttt catatccgga taataactga
   151801 taacttcttc aatcactttc tctaccaaaa ctttcatatt tacgacagag aacattggtt
   151861 cccttcttcc cagtcttgaa tattccaaaa gatcgtctat gagtttcccc atgttttcgg
   151921 agtttcgaat gatgatgttt acgattctac ggctgtcttc tctgagttct gcttcgtgat
   151981 cctcaagtaa tattttagaa aatcctaata tacctcgaat gggagaacga aggtcgtgag
   152041 aaaccgaata ggaaaaggct tctaaatctc tgtttgacct ttctaattgt tctgaataga
   152101 gtttgagatt ttgattagat ttttctaata tttcctccgt ttttagccta cgttggcttt
   152161 ctttgtagat aagccagttc tgtagaagaa taaaggaaag atttaataca attccggaaa
   152221 aaagaagagt aaccgatatg gtcatgttga ttttagaatt gtgttttcgt atgtttagaa
   152281 gtctaagttc ttcgtctttg atttcctgaa gtaggaactt gattttttcc gataaagtaa
   152341 atccattagg agaacgatac aattcaacat aatcctgaag tgatttatat tttttgatta
   152401 aaagtatatc ttccatataa gaaaactttt ctttcaaatt ggattctatg ttcaaaagtc
   152461 gtttttgttc taccgggtta tcgaccgttt tatttcttag ttcttgaatt ttttctaaaa
   152521 ctattctttt gtttttgaaa taagaatcta ttaattcttt atctcgatat aaaatataag
   152581 cccttaagac ggaatgagtt tctctgaatg aagaaagggt ttcttccagg tttaaaagaa
   152641 cttcttgagt atgtgtttcc cattttctaa gttctaagga ttgttgtaga gtataatatg
   152701 cagatcctgt catgatgagg tttagaaaaa gaattacgat taatccatag acgatattct
   152761 tttcaatttt atttttcaaa ggaaatacct caaatgttct agtattggaa atctttttat
   152821 tcaaggaaag ctaaaccctt ataatacgag tttataaaac atgccgattc gcatctattc
   152881 ttttctgtgt gaaaaattgg attccaattt cttgatatac ttaaaattac tttccttttt
   152941 ttgaatcttt ttttcttaaa aatagagaat cgtaagaaaa aattctgtta ttccaaaacc
   153001 caaatttcta gaacaaatga gccgtaaaac cacctttgta tacttataga ttgttaagac
   153061 taaagtttac ggtttgttct aagatttaaa ttttcctcta tggaaaaatt taaagcagtt
   153121 atttttgagt tgttgtggtt tttgtaagtt tatactttaa atttttctga aataattgga
   153181 cgaaacttta tctggaaaaa atttctttta tatccgcttg gatttggaat tttttatggc
   153241 tttattaaaa ttaatcgatg ggtttgtaaa gagtgaagtt atgctggttt gattttcttt
   153301 tttaaaaggt gaatctgggg cactttgtag aacgattttt atagaattag aattttacta
   153361 gatcagaaag atcaagttgc attagagtta ttgaaaaatg aattctccct cttctgtttc
   153421 atgaaatggt cgatagaagc aggtttgtta gtcgccgcta tggaattttt aaacaactct
   153481 attcaagtgt ctcatatttc tgttttgggt gatttttata aaattgacta tcgttataat
   153541 ttttatcgca aaacactgtt tcaatgcaaa atattagctt taaatagttc tgagtataat
   153601 tttgaaatat gatcttttct atctttaaaa aaatccgaaa aacgttttta atttgttttt
   153661 caaaattcaa gttatttaga aaaacaaaga gccatcatat caccttggtc caaaaatttt
   153721 actgtaggat ctgcaaaata ctttaaggtt ttataaagta aagaagagtt ctttttggca
   153781 gtaagtccac ttccataagt gatgtgtttt ttcttttgaa aaccaataga acggcagagt
   153841 tttacgattc caggaagaga atagtagtat aaatgttcgg gaacgtttaa atacctccag
   153901 gacggtcctt gtagtttcgc taaaattccc catctacaag tggaaagaat cacgcggcct
   153961 ccaggcttta aatgtgtata aattttttct aatgtttctt ttggtttatg gagatgttcg
   154021 atcgaagccc aaagtgtgat taagtcaaac tgatccacat ttgtcggctt ccattctaaa
   154081 aaatctactt gttctacctt gagtttgagt ttatctctag caaattttac gggagcttgg
   154141 gcgatatcca ttccgtagga atcccatcct ctactttgca tatagtctac aaaataacct
   154201 gcggcacaac ctacgtctaa gcagcgtttg gtggtagaca aagatttttc ccaagtttga
   154261 aaatccaaat cttttaagtt aaggccgaac actctggaaa tttcgtttct aactccttcc
   154321 gaaaaataat tatcgtaacc tctatcactt ctttttaaaa aatattcttc cgaataataa
   154381 gaagctactt ctttaggaga aggttgagga ctaacttgaa cgagagaaca acgtatacat
   154441 tgaacgatat gaaaaagttc gttcttatga ttggatttgg aaaaaagagg tttgaattct
   154501 gatgagccac aagtgttgca agggattatt tccattctat tattttatcg ggaagggtta
   154561 gaattctttt gatagaaatt ctgctttacg atcagcttcc gattgaaact catgaaatga
   154621 catgagacaa acattcattt tatccgtttt atttcttttt tcatttgggc ttttaggtga
   154681 ttctaagacg attaagatca aagcagtggg cgatatggtt ccaggaacaa attttcctca
   154741 accgttgaat atacaagatc ctagatcgtt tttattcgga aaggtggaaa gttatttaaa
   154801 gggtgcggat ctacttttcg gaaattttga aagtaccctt accgattatc cgaacacttc
   154861 caaagacact tctagaaaaa tgatttttgc atttagaaca cctcccgcct acgctaaggt
   154921 tttaaaggaa gtaggatttg atattttaag tattgctaat aatcattctt tggattttca
   154981 cgaacagggt tttgtggaca ctcagaaaaa tctttcggac gtaggaattc gttataccgg
   155041 aaagaaggga atgatcacgt atatgaacgt gaaagatatt tccgtggcct ggattgggtt
   155101 ttctcattta aaatcgcata acaacgtaaa tgagatcgga gaaggggtag cgttggttaa
   155161 ggaagcaaaa aaaaaggcgc aactcgtttt tatctctttt cacggaggag cggaaggtgg
   155221 accggcccta cacgtaaaaa atcaaatgga acgtttttac ggagaatata gaggaaactt
   155281 agttgagttt agtcattcac tgattgacgc aggtgccgat ttagtgatcg gtcatggtcc
   155341 tcatttggtg cgagctatgg aattgtataa gggaagatta atcgcttatt ctctcggaaa
   155401 ctttatgggt tatagagcct tatcttcgag agggatcgta ggttattctt tggttcttga
   155461 agtggaagtg gattctcaag gaaagttcgt aaaaggaaag atcctaccgt tacaactgga
   155521 ttccgcttcg attccagaat acgatccaga aaagaaaacg atcgatttga tgaaaaaact
   155581 tacgaaagaa gattttccgg gcaagggacc aaaaattgca gatgacggaa cgattcttcc
   155641 gggaacgtga tatgagttga gccacgacct atttcgcgat ccatagagaa ccataacctt
   155701 acccacaaat aattggatct caatataaat ctgtcggaat tacgacaaaa tcttctgtaa
   155761 aacttagttc ccgcccttat ttttgggtgg gggaggaggt ggaaaggttt tctttatcag
   155821 aaaaacatac tttttgcaag taaaaagact cattcttgtc ggaacacttg aaaaatgtgc
   155881 ctttttgaac cttctgattc taaaatccta ttcaacttgt gggtaagagg tgatgataga
   155941 gaactaaatg aaccaaagat agcggacaca ccgaacgacc tatagggagt gaaggttgag
   156001 tttttttcat ctttggttcc tctcaacgtg atctacagaa atttggcagt tgagaggctt
   156061 tttgctccaa tcaacaaatg gatgattctt taaaacgcga aattcttttg tcatttcaat
   156121 ttgttgattc cgctacaatc gctttcgcat tggttatact gaatttttgt ttaaacaaat
   156181 cgatttaaat tgttctgtat gttcgcagag aaaaagagaa ttcgaaagtt acttccaaaa
   156241 tgttctatca tctatttttg aataacgact tatttatacg aactttcaaa aacatttgga
   156301 aattacgaat tcgccctcaa agatgtttac gttaatgtaa taaacgatga tctttgaatg
   156361 ttacaagttg cggttaaacg cgctgctttt aattctgttt caaaggtaga attcaaaaat
   156421 ggatttttat catcctttga agtatcaaaa cctggattca acaaaatcat tttttatcta
   156481 caaacatgtc cgattcatta tagtgtttct cgccgaatct ttcctttttt gcaatagaat
   156541 tctcttgctt gcgaagtcct atttagaaat cttggaacgg aaaacttgtt tattctcgtg
   156601 atgaggaagg gaatccggtt caaatccgga gctgaacccg cagctgtaat cgccgaatga
   156661 gatttcgcaa tcatgccact gcgttaaata cgcgggaagg ctgcgaaatc ggcgaaagcc
   156721 agaagaccta acaagtaaaa agacaaacta atgggacttt cgggagttaa agtcgggttt
   156781 gaaaaatagg cttttgtttt ttagatttct aattgaaatc tccgattttt ctttcccatt
   156841 ttattccggc taaaaatggg aaaaaatcaa tacattcaaa tattaaaata ttctgtaatt
   156901 ccatttttac ttgtgtttgc tttggcttta agcgcacaga atcaagttcc cgctacaaaa
   156961 gccgaaaccg ttcaggtaat tggaaaagtt ccagactcca gttcccaaaa ttttcgttcc
   157021 aatccgagcg gatttcaaac tgcaattaaa ctagacgaaa cttctgcgcg ttatacgtca
   157081 ttaccggaag ttttggaaag agaggctggt cttagggttc ggtcttttgg aggtttggga
   157141 tcgtattcca ctctttctat tcgtggcaca aatccaaatc aatccagaat ctatttggat
   157201 ggtattccgc tgaacaattc tcaaggagga gaagtaaatt tagcggatct tccttttgat
   157261 agtttagaaa gtgtggaagt atatagatcc ggaaatccga ttggtttttc gggatctgcg
   157321 atcggaggtt ctgttaatct agtgactaaa aaagattccc aaaaaccaaa aaccagaatc
   157381 aatctgggag gtggttcgtt taacactgga aaggcgagtg tctctcatac tggaaactac
   157441 aaaggaattg gaaccagttt tttagcgtta ggtgaaaagt ctgatcagaa tttttcctac
   157501 aaaaacgatc acggaacggt cgttttaaac acgttagacg acacaattga tagaagaaaa
   157561 aacgcttctt ttgaaagggc ggcgcttttt gggtctttaa aataccaaat cggaaaaacg
   157621 gaactaaaat tcttaaacga tttcaatcat aggatccacg gacttccagg acctggctca
   157681 aatcaaacgg atagggttca tcgaaaatac gacagaaata ccagctcttt tgctacagac
   157741 accaaagggc tgtttgtcga ttcctttcga ttggaaacca gaggttttta tacggcggct
   157801 aaagatgacc tttacgatcc tctttcagaa ttttctaaag gaaccccaaa ttccagagca
   157861 gagatcagac aagcgggttt tcaggtcatg cctactttgt atttaactga ttatcatcag
   157921 atcttgagag gatttgtatc tttggaaaaa gagtcttttg atcgagagag gttaacttcc
   157981 tctaacgtgg taggaagggt ggagcctaaa aaagaaagaa cttattcttc ttttcgtgtg
   158041 gaagacgaga tccgtatttg gaactcaaaa atacttttga taccttccgt gacctgggat
   158101 cattataaag atcgttttcc ttccgaagaa ccctggtata gaagacaaga tccactttcg
   158161 ggtgatatca aaaaaactac attcacaaat cctaaattag gttttgtttg gaagatattc
   158221 gaaaaagaaa gttgggatgt tcagtttcaa gcaaatatat ccaaacagta taggattcct
   158281 tcttttttag aaatgtttgg agaacaggga agtatcgtcg caaatcctaa tttgaaaccg
   158341 gaacaaagcg aaaacgggga cgcaggtttt atatataaaa cgaatcattc attcctaaaa
   158401 acaaaaacga gcatttctta ttttaaaaaa gacatgagag atatgattct gtttcttcca
   158461 aattcccagt ttacactcag accggaaaac gtggattccg ctaaaattag aggattagaa
   158521 ttttctcata gaggagattg gaaatacgga attaagtttt tattcaacta tacgtatcaa
   158581 gaagcgatca atacttcttc ttcgccgtat ttacatggaa aaatacttcc tttgagaccc
   158641 agacacgaat tttccagcac gttttcttgg aaaggaaaga aactggaaac tggaatagaa
   158701 ttgttgtata tcggagccgt gttcagagat agaaccaacg aatacatcaa ttatataccg
   158761 gaaagacaga tctggaacta ttttttcact tgggtaatcg actctgaatc aaaagattcc
   158821 gatttgaacg gaaattcaaa ggagataacg agagaggttc tgttaacctt tgaggtcaaa
   158881 aattttacag acaaaaggat atccgatttg atcggttatc ctctacctgg aagaagctgg
   158941 tatacaactc tgagtatgag attttaaaat gagaacaaaa cttaaggttt ttattttatt
   159001 cttttttttg aatgtatttt gcagagacat tgaaaggcct tcatttttaa gtctgcttct
   159061 gattcaaaat ttacctggaa atataggagt ggttaccaca gacttcgggg gaggtgggcg
   159121 gtttaaagtg atcaacccga ctcttttcta cgcttatccc ggattgactc cgatccattc
   159181 ggatgcggtt gcccgatttg gaaacggaaa agtgtatgtg ttaaatagat tgaatcggga
   159241 cagcattcaa gtattggacc cgaattacgg atttatcacc acctcagaac tttcactcgg
   159301 ttccaaagtt aatcctgtgg atatggaatt tgcaagcgca tccaaagctt acgtaagtct
   159361 ttatggatct aatcgattga tgatcataga tccgacttat atgacgatta ccggttttat
   159421 tgatttagga agttatgcag aatctttttc tcttggggct tctccggacg gaattccgga
   159481 aatgaacgga ttgaaaatag taggggactc actctttgta tgtttacaaa gattagatcg
   159541 gaacgatcct tcggggtact ttccacctaa cacgagttct attttattag aattgaatgt
   159601 atctacggat caggtggtcg gaacttacac tttcccaagt tctaatccgg tcggaaaacc
   159661 gcaactcgtg gaactttttg gagaatctca tcttgtcatt gcgactcccg ctagaatggg
   159721 atttcaaagt cagatcgacg gaggagtgag cgcgtttcga ttatcgactc gaacctttgt
   159781 ttctagattt ttatattcag aggcgattgc gggaggggat atactatccg ttcaaattaa
   159841 atcggacacg atgggttatg tagcggtatt ggattccgga tttactaaaa ccttacaggc
   159901 attcaatcct agtacgggga acaaaatttc taccttactt acgattccta caagttacga
   159961 cgcgagtctt tccagtgttc tattggcctc ggatcaaatt ttatatgtgg ggaatacaca
   160021 gtttcaacaa ccgggagtga ctatgtttga taccgaaaga gggaatcgat tgttgactcc
   160081 cactccgatt tcggtcgatc ttcagcccta cgatattata gaattaaaat aaattgaaaa
   160141 tctaaagtag tatagttttt aaaagattta cgtctactat ttataagcga ttttaatcag
   160201 agttattcat ctctataaaa ttgagtcccg taaattctta ttacaaaaac ctgttttaaa
   160261 acaaaatacg ggaactttat tataagttat tgagtaaaat cggaaagtgt aggaactcat
   160321 acaattgatt taagatttaa aaattacatt cggtaagtat atacttttac ttagatggaa
   160381 cgtaggttag gcgaaataga tccgttttat tttttctcta aaattagatt ttataaaaac
   160441 aaatttgatt cttttgaaaa agaccatttc agagaaacga aataaatttt ttccacagtt
   160501 ttttaaccag gttgaattcc tactcgggga cgtgaaaata atactattct gaacctgttt
   160561 caaattttaa aatactggat ctcatataaa aaagccggtg atttcaagtt agatataatt
   160621 ttttgaaaat ttctgcgtct ttgtaaaatc gctcattcat tttctgatac tattttcatg
   160681 tacttgagta ggaattcact tgaatttttt ccaaaaatta ggtctaatcc tctttcaaaa
   160741 aagaaaaggt aatctatgca ggaaattttt caggcgatag cgagcggtca aaaggcgaaa
   160801 gtgatcggac tattaaaaag agatcctaac ctttttcaga gtttaaccga agaaggaatc
   160861 actcccgttt tattctctct ttattatgga aaattagata tttctaaaga aatttacgaa
   160921 atcagtccca gtagaaacct tttcgaagca gtagctttgg gggatttaga agaaacaaaa
   160981 agattgattt ctaaatcaac ggatgtggtc aattttctat ctgcagacgg ttggtctgca
   161041 ttacatctcg cttcttattt cggtcattta gagattgcaa aattcttaat attttcagga
   161101 gcagatctta gtcttacttc taagagtaag ttgtcttatg gaaatactgc gttacattct
   161161 gcggtagcga ccggaaaaaa agaagtcgtg gaacttcttt tggaaaaagg ggcggactca
   161221 aattcgcttc aaaatccggg agaaattaca cctttgcata tcgccgcaag tcgatccgga
   161281 agcgtagata ttatacgatt acttttaaaa aaaggagcgg ataaaaagtt gatcagttcc
   161341 gaaggacaaa caccttatac aatcgcattt gaaaaaggaa acatgacaga agcgaaatta
   161401 ttagaggttt gaaagttaaa ttctaagaac ttaactataa gatctgaaaa caattaaagt
   161461 tggtgatttc gttaattaac ttataaaatt tgagcagtaa aaattttacc gtaaagaact
   161521 gtttgagtgc ggaatattag tactttgttt atagtttcga ataaaaaacg cagtggattt
   161581 ttatagtgga gttgttgaaa aatttcatag cggcgattaa tagaactgct tcaaacaacc
   161641 atttcatgaa acaaaatgaa gaattcattt ttcaacaact ctaaaagtta tagctcatat
   161701 aaaaatataa agttaatata tatttttata gataaatatt ataatttttt tttatataaa
   161761 ataaattttt attcaaaggt atctattgta atgaaatttt tatataaaaa ttttatttta
   161821 agattgttgt tcttaagttt ataaagattt tatagacact aaaagataat tgaatctatg
   161881 gagtgatgta tggaaactat tcgtttttct attttaattg acgcagacgt aaaaaccgtt
   161941 tggcataaaa tgcttgagga ttcgagttac aggatttggg ctaaagagtt tcatgaaggt
   162001 tcctatttcg aaggaagttg ggaaaaagaa agtgaaatcc gttttttggc tcaggatgag
   162061 aatgataagc cgcaaggaat gtatgctaag attcgggaaa atatacctta tcaatttatt
   162121 tctatagaac atatcgggct tatatccggc ggggtaatcg ataccgaaag cgaggaagta
   162181 aaaaaatgga cccccgcttt tgaaaactat acgtttcaag aagaatccaa tggaaaaaca
   162241 aagttgatta tagaaatgca aacgatcgaa gaatataaat ccatgttcga agaaatgtgg
   162301 cctaaggctt taaaatctct caaagaattg tgtgaaaagt agtttgtttt aataaactct
   162361 caatctcatt ttttagaatg agtgatactt tagaacttta taaattttat atataacttt
   162421 aaaagatatt actgtcccct ataaaattga gttcccataa atgttgtgat aaagtgtcga
   162481 ttaacgttag ttcgatataa ttcaatgcaa aagcgattga agtatagcct ctttcaagct
   162541 cagcgtctct cttctattgg tcgttcgacg ggttctgtcc ctaacactac gccccatagg
   162601 aagtagtgtt attgagtttt cgaacgactc ttaaggagtg agatgttgag ttgggacagg
   162661 ttcttatgtg taaacgaatc tctatgaaaa tatttcctaa ttaaaaattt actttatcga
   162721 agtaaaacac cgtggttttt ggacactcga ttattgagtg attcagaata gaaatgaaac
   162781 ttaccagaac agaactcatc aaaattttag acaacttcca agaaaatgta ttaaaacctt
   162841 gtgatgtttc catgggaagt ctgttttttg aaaaagaagg ttccgattac ggagcctgta
   162901 attttgaact aaaaaaatgg aaaatcactt ttcgtgtcgc aaaaatcaca cctaaaaaag
   162961 taggacagtt tgtaactcta tggaagcgga atattcaagg tcagatccag ccgtacgata
   163021 ttcaagacgg gaccgattat tttatcatat acatatatga taaaaatcgt acagggcaat
   163081 ttatatttac aaaagatgtt ttacttcagc aaggaattct caatggaaat ggagaaggaa
   163141 agttaggatt tagagtttat ccttcttggg atgttcctta caatcaacaa gccaaaaaga
   163201 ctcagaagtg gcagttggaa tattttttag aaaatcttaa aaaagattcc aatcaagagg
   163261 atcgggtgaa acatttttta aaattgtgat tctgtggatt tttacttttg gaattcttta
   163321 acaagacttt agaaatcaga tcgattgaat cataatgttt agaacacaat ttaaatctga
   163381 ttcttaaaaa caaaatggaa tcaatttttt agataattga tgtgatgatt cttgaaacaa
   163441 aaggcaaact aaaaataacc gtttgacaga ctggttttgc agattggaat ggaattggga
   163501 cggcgcaagt ttggaatcta aagagtcttc aaaaaaaaaa tcgggttggt tgctttatat
   163561 cgcagccgga attctattat tttcagctct tattttttta attagtaaat tcaatcgaac
   163621 cggattggaa gaaaaaattg cagctggtaa accaatctat tttttatttc acgctgtgaa
   163681 tgattctcag gaatatgagt ttggtctttt ggcgactctt tttccgtcta acaaccgttg
   163741 tgcgttatac ttcattcatc caattacatc ttttgacgat ccggacgatt ctttggatct
   163801 tctcaaatct ggggctaaat cttcggtcaa aagtgcgatt actgatttga tcgacacaaa
   163861 acctaattat acgatttcta tttcttcttc tcaatggatt cgaatcgtgg atcttttagg
   163921 cggtttagac gtttatacgg ataataaaac cgttcgtagt tcttcggagt acaatcggga
   163981 accgggagtt tatactatgt ccggacagga tgtctatgac tatacgagta agatagataa
   164041 aaaagaaact ttggattact tagaaagaat cagtcgtcaa gaaagtgtgg tgcttactct
   164101 ttacgaggct ctttctcaaa aaaaagaatt tttaactacg ccccttttga tttttgcaca
   164161 tagtttgatc gaatccgatc tttcgaaaga agattttgtg agtcttatca agtttgtcaa
   164221 ttccagaaga attcaatttg gaatttcgga acttccaggc gaaccgatga acgatcctaa
   164281 aacgaagaaa ctctatttaa aaacagatat tgcaagagcc aggattgctt ttcgtaaatt
   164341 ttcaaaagat atgaattctg acgtttttac agacgcagag tttgcaagaa cagaagtgtt
   164401 aaatggaacc gaggtgcctg ggcttgcaaa agatgttcgt ggaattcttt cggataaaag
   164461 aatcaaagta ctcgcggcgg ataacgcttg gaaaaaagga tttcctaaaa ctgtggtgat
   164521 tgatcgttcc ggtaacacag cgattatgga tcgtatttca accgtattag aaaaagctga
   164581 agttcatcac gtattgagaa aggatttggg cttagacgct acggttgtgg taggctccga
   164641 ttacgaacct agaaaataaa aattcatgaa tcctacccat aaacaaaacc ctagtaccga
   164701 agatattctt cggatcatac gagatataat gacggataaa aaatgcgagg aagtaagcat
   164761 tttaaatctt gaaagcgtga atagttatct gagttatttt gtcatttgca ccgtcaactc
   164821 tgcggttcaa gccaatgcgg ttgcaagaga agttagaaaa acattaaaag aatataaact
   164881 ctcgcacaaa gaaacggata aaacaggaac gtctgcaact tccggttgga ctcttttgga
   164941 tttcggagaa attatcgttc atattatgac tccagaaaaa agagaatatt ataatttaga
   165001 taggctctgg cgggacgcca agagaatcga actctaaaag gagcgccgtt tttttaaatc
   165061 ggtctatcaa agatgatttt caactcggcc gtttttattt atttcttttt agtcgtatta
   165121 gccgtttgtt atttttttgc tgttagaaaa acttccagaa caatccagaa tttattttta
   165181 ctcatcgctt cctatatatt ttacggatgg tgggattgga tctttttgat tctaatcgta
   165241 tttgtatccg tttccaattt ttacatcgct cttctgatgg agcaaaaaga gtcgattagg
   165301 ggtcaccttt tgtttttggc tgttgtaatc gatatgggga tattgggttt tttcaaatat
   165361 tataattttt ttatagagaa tctaagtaca attctaaaaa cctccgcggt gtttttgggg
   165421 gcacagaatt ctacactttt tagggatgat atatttcttc aaattatact tccggtagga
   165481 atcagctttt ttacgttcca aaccctttct tacgtgatcg atgtatattt ccgtaaactt
   165541 aaagcggaaa ccaatctgat ggacttttgt ctttttgtct gtttttttcc gcaattagtt
   165601 gcggggccaa ttgaaagggc gggggatctt ctcccccaaa tcaaaaagga tagaaagata
   165661 gatttagatc ttttttacaa gggttgtctt ttgattcttg tgggttatta tatgaagacc
   165721 tacgtagcgg ataatcttgc cgaacttgcg gatttagtgt tgctcgaaaa tttcgggctt
   165781 tataaatcca atccggaact tgcgggagga cattccgcga ttcacacggt tcttgcgtta
   165841 tgcgcgttta tctttcagat ttattgtgac tttgctggat attcttatat cgcaagaggt
   165901 tgtgcttttc ttttaggatt tcatctaagt gaaaatttta tcactccgga attcagcgta
   165961 aattttagag aactttttcg tagatggcac gtaacgttaa atcgatggtt tactgactac
   166021 gtttatatac cgttaggcgg aagtaaagtc agcaaacttc ataattatag gaacttgttt
   166081 atcatatttg tactttccgg aatttggcac ggagcaagtt ggaattttgc tctgtgggga
   166141 ctttgttgtg ggttttatat cgtactttat atggttttta gagaaccttt tgaaaagctt
   166201 aaaatttttg taaaattcaa atttcctttt ttaaatcatc ctttttttat aaaggggttt
   166261 ttcttttggt cctgtttttt taccatgttc atgtttgcca tgtcttctat attttttaga
   166321 agttatgacg gaaatcatgt aaagatatta tttaccaacg tcgtggaaaa ttttttcatt
   166381 cttaaaggac caaatgatca aattggcatt tccaattatt ttatggaaat actaaagtta
   166441 atcggacctc ttttggtatg ggactacttt cactataaaa ataattcagc tttttttata
   166501 ttcgaaaaac ctgtaattgt acgagttctt acgtatttat ttttctttta ttgtatagtt
   166561 ttaaaaggtg tgtttggtaa aaatgtcatt tacttcgctt tttaaaaata aggtagtatt
   166621 gatcttattg atagttttag ttttggtaga actcattgcc aaatttacag agatctattt
   166681 ttacgaacac acggaagttt ttttagtcaa taatatacga aagaaaatgg aatctggggt
   166741 tttggactac aaagggcttg tgtttggcga ttccagaagt atgtctctga taccttctcg
   166801 agaatcgaaa gtttataatt ttagcctacc cgcaatggga gcaaggtatt actcctatta
   166861 tttaaagaag tatctagacg cgggaaatca aaaaccggaa tttatacttt ttgcttccag
   166921 tcctggattg atttctgggg gttatggaga tccaattgtg gatccgagtc tcgtaaaata
   166981 cgttcaaccg aatatgagtt tttttgaata ttttaaaaat cgattttttg ccggtttgac
   167041 atataagaat tttgtaatgg atgaagtttc gacaaatgca agaaaaactg catccgaaat
   167101 taattggaag tttttctctc atagaattct tcatttgttt tccataggag aaatgttcga
   167161 acaatataaa ggtcctgagt tagtttacgt attgtctgct tcggtcccga acttattttc
   167221 cacgtatcgg tatcgtaaag cacttttgaa tgtgttttct tatgaaaatt ataaaaccgc
   167281 agaagcggct atgaaattag attgtgaatg tgaggaacta tatatcccca gttgtatgcc
   167341 tcctgaaagt aattttaggg ataatcgatg gattgcggaa aaactgaatt ttcaaaatgg
   167401 tggattgaat atctctgatc gaattaaacc tcaacacgcg atactttatc agatgagtcg
   167461 ggaaaaactg aaggaggaaa ccctcgctcc ttatggggct gagcctattt ttgattttag
   167521 tgcatttgag gattttctta aatacgccga aaccaaagaa atagacgttt attatatcgt
   167581 gatgcctttt ccggaatata tagagccgac tggatatttt tcgaagtttt ggaacgcttt
   167641 tgaacctctt aaaacaaaat atccgcattt aaaagtattg aagtttgaaa aacagtttat
   167701 gaaacctgaa tattattcgg atcagattca tctcaattgc cagggtgcaa agttagtaaa
   167761 tgagatgttt tataaattag gctattaatt taacgtgagt ttggcggttg aaaaaatttc
   167821 taaatgcagt agttcctaca ttttcaaagt tttataataa aatctaaaat ttgtaagagt
   167881 tcccacagat taagtctcat tttggattga ttcttatttt ttgaaatgca gtagttccta
   167941 cattttcaaa gttttataat aaaatctaaa atttgtaaga gttcccacag attaagtctc
   168001 attttggatt gattcttatt ttttgaaatg cagtagttcc tacattttca aagttttaca
   168061 atagaatcta aaatttgtaa gagttcctac agattaagtc tcattttgga ttgattctta
   168121 ttttttgaaa tgcagtagtt cctacatttt taaagtttta caatagaatc taaaatttgt
   168181 aagagttcct atagattaag tctcattttg gattgattct tattttttga aaagtagtag
   168241 ttcctacatt ttcaaagttt tacaataaaa tctaaaattt gtaagagttc ccacatccaa
   168301 atttttacgg aaaagtaaac cataaaaacc tgaaagaaaa atcatcatca aatattagaa
   168361 aaattttata tgaaacgatc atggaaatcg ccgcaactat gggaatgcga aaactgctgc
   168421 ttttagagaa aaattctcga cttattttag gaatttatat tagaaaagtg atgtaaaagt
   168481 atgaactacc acgcgctatt taatcaaaaa gtgattgggg gtttacagaa aaaaataaat
   168541 tcaaaaagaa attttttaaa gaaactagag attactttag acaacgaact ccggcgtaat
   168601 tgctaagatg atcccaacgg atttcacctt taaatacatc caagttatag gcaccgtttt
   168661 caccaacaga aattgtagag gaccaatacc ttttgtcgga atcgttttcg atccaagatt
   168721 ctgtttcacc actttcatat gagtcttcta attcttcaat agtcgggagt ctaagatctc
   168781 tggaactaca aatttgattt gcttgatacc aattataact tccgtttgaa tgttcccaaa
   168841 aattttcttt ttgagaaaaa gattttttaa tcttcttttt ttcaagatta ggtttagaga
   168901 tattagaaat ttctttttta gaatctttta attgaatcgt ttcggtttcg aaatgaatag
   168961 taaacagttt tttaaattct ttatttggat ttccagtttg aaccgtacct tctaaaattt
   169021 ctttgagttt agatttagca gaaccccaaa aaaaacctgt tttactttcc cagtccgctc
   169081 cgagcagatg gctatttacg atctgagtag gatttttagt ttctaaacct tcgtgtagaa
   169141 gtgaattcaa ttggacttga aaagaaatgg gaactttcag tttttggttt actcgtttgg
   169201 cttctttttt gattctatcg atttgagtca gattggtaaa ttcagatttt gcaagagtta
   169261 tgatcccttc tcgaaacgct tcatgaattt tattttgatg agattctttt tcttcttccg
   169321 catctgccaa agcttccgca gtaaattctc tttcgatgag aagataaatc gtttccaaac
   169381 gattggataa atgagaacgc cccgtttttt cagaggtttc tgcttttttt tcgatcgttt
   169441 ctctaaacga tttataagac ccgtccattt tttccggaag ctccttaaga atatttgaat
   169501 atagtttaga agaaagagaa aagtcaaatt tagaataagc ctgatccgct tctttttcct
   169561 ttaaggaaaa tagggcaagt tctactttct cttttctttc ctggatactt tgtagaattt
   169621 ggagttgtct gtatttttca ggaacctggg aggaatattc ctttaaaaga gaatgataat
   169681 cggaaagacg tttttctaaa tcttccgggc tcgaatcaaa aagattacga tccagattat
   169741 ttattttttc cttatattct aaattataat tatttgtaat actcgtttga atttctcgaa
   169801 caaacggttc taatcttttt agagactcgg acgaaagacg ttcgttaaac gcgtttaaga
   169861 tccgattgta gatttcgata gattctgtat attctttgga acgactgtat tggattgcct
   169921 tatctagttc ttctttaatt tcttctaaaa ctccaactaa aattttgtca gaggttttaa
   169981 attccataga atttaggttg gttccgggaa ccggtttaat ttttaaaaat gttacgctta
   170041 gatttccgtt tgtagaagca ggaactttat gaggatcaag attatattgg aggtctaaaa
   170101 gttttttacc ggattctcca gcgtagtagt ctaaaagaaa ttctggaaat tccatctgaa
   170161 acgtggactt gatagagtag tttaaatttt ttgaatctct gatttgattt cgtaaagaca
   170221 catagataag gccgttttga gaagagatcg tgcctgaaat tacttcgttg gcgtcaattg
   170281 catctgctat ctgtttcata caaatttcat ctgaacaatc catcttttga agagtttcta
   170341 cttgtttcaa aagaatcgat agtgaatcgt catctacaat tgtatattta ccttcaaagt
   170401 ttctaagaat agaattgata attccatttc gaaatctatt ttccaaaccg gaatttagat
   170461 taccttctgt tgtcagttta tggatataaa ttttagaatg tttgttttgt gcaaaaactt
   170521 tggtagggaa ccagagtaaa aaaagaaaaa acaaaaggta actgaaacgc atcgaaatga
   170581 tcctaaacga atatatctca aaacaattat aaaacgtagt ttgatttctt tcagaattct
   170641 tttaatatta ataatataag agctgaactt gatcgaaaag taaacaataa tttaaagttc
   170701 tcaaaatagt atttacaatc ttttcagatg aaaacgatta gaatttcgga aatcaaaacg
   170761 aatgtacaaa aatcaaaaaa gagaaagagc caatggagtt ttttgtaaaa ctctttataa
   170821 gaaatatctt tttttgattt ttattttacc gttagacgca actttttcgg aacctttaga
   170881 caattttgcg ttctataatc ttagtaaaga aagaattgtt ctttctgatt ttttaaaaaa
   170941 gttttctgca aaagacattc tgatactaaa ttttactggt tctcaatgta aaccttgtaa
   171001 agagcaagtt ccgattcttt tagatcttat aaaaagaaca aacatagagg ccgatgggaa
   171061 atggaaggta tttttttgga tcgtatttgt aggagatgat tttcaaaccg gaaaagaata
   171121 ttcaaattta ctaaatctat caaataaggc ggaaacgttg gtagatccgt tatctactag
   171181 ttataaacga gttaaaattg ttggtttgcc tactgtttta attttaaatt cgaaacgtga
   171241 aatttttttt aaaactgagg gatataacca atctggaatg aacgagttaa aaaaattttt
   171301 atcttcttgg ggaaagtagg atcaaaattt aatattattt tcttgaatgt aggaatgcca
   171361 gagcaacata gtggcgatcg agcggaatgg tctccaagat ttagaaacag acaggatttt
   171421 atcattagaa gtatctacag gtaatttttt gatttttttt agggatttaa ctgccgccaa
   171481 atctccgagt ggaaaaatat ctgcacggtg caaagccata atcagaaaaa tatctacggt
   171541 ccaatttcca atccctttta cggctatcaa atcctctcga atcatttggt ctgatttaga
   171601 ggctaaatcg ccaagtatga ttcgtttgga aaatacgaac tctgcaaggt ctcgaacata
   171661 actggttttt tgtctactga aataacattc tcttaattcg atgtcgctta acaaaagaat
   171721 ctttcgggcg gttacggagc caatcttatt tttcagtttt actaaggctg cccttgcgga
   171781 tgcaagagaa acttgttgtt ctaagatgat atgaactaag gtttcaaagt tcggtttgcg
   171841 actccaaaaa ggaggataac cgtgctttag aagaattgaa tgtaatcccc gatcttttcg
   171901 agaaagttga tcacagatgg aatagaattc tttcttttcg aattttaaga ttttatcttt
   171961 caaatttaat tcttctctag gacgtaagat gagatttgtc tttggtatta caaggcgatc
   172021 taaatgaggt agataaaaat tttaacagat ttgtatttcg ttttcagttt gacggtttga
   172081 cgaaaaggct tactcaagaa ataatttttt cgttgtcaaa agacttagga ttcattgggt
   172141 ggagttatga atcatagacg acccgcagct ttgggtttta tttttgtaac cattttgatt
   172201 gatgtaatcg gatttggaat tattattcca gttttaccaa aactcattca ggaattgact
   172261 catggaactt tgagccaagc cgcgtggtat ggcgggcttt tgatgtttgc gtattcattt
   172321 gtgcaatttg tttgtgctcc gtttgtaggt ggattgagtg atcgatacgg aagaaggccg
   172381 gtactactcg cttctctttt tggttttacg ttagattatt tattcttagc ttttgcacct
   172441 tccatttttt ggttgtttgt tggaagggtt ttagcgggaa tcatgggtgc gagtttcaca
   172501 actggttatg cctatatcgc cgatattagt cctcccgaaa aaagagcaca gaattttgga
   172561 attttaggag cggcgtttgg atttggattt atcataggtc cggtgatcgg aggtgttcta
   172621 ggtcaatacg gttccagagc tccgttttta gccgcggctg cccttactct tataaattgg
   172681 ttgttcggtt tttttattct gccagaatct ttaactcttg aaaatagaag aaaatttgaa
   172741 tggcaaaagg caagtccgat tggatctctt atcaatctga aacgttatcc tatgatcata
   172801 ggattagtag ttgcattttt tctaatgaac gtagcggctc actccgtaca gggaacttgg
   172861 aattattata caatggaaaa atttcaatgg aacgaggcga tggtgggtta ttctttagga
   172921 gttgtaggtc ttgtttatgc aatcacacaa ggtggattga ttaggattat tcttccggcg
   172981 ctcggacaga ataaaagtat ttatctggga ctggctttaa gtggattggg atatgcgtta
   173041 ttcgctcttg caacacaaag ttggatgatg tttgtatttt taattcctta ttgtttggga
   173101 ggaattgcaa tgccacctct tcaagggatc atgtcttctc aggttccgtc aaatgaacaa
   173161 ggagaattac aaggagctct tactagtttg atgagtgtga ccgcaattct agggccaatt
   173221 ttaatgacga gtttgttctc ctattttacc gcaaaaggaa ctcctgttta ttcaccagag
   173281 gcacctttgt ggatgggaac tattttgacg gcagcgagtc tttggattac ggttggatct
   173341 cttagaaaac atcattcgga atgaccttaa gtcttaagat agataggggc tctaggcgat
   173401 ttttcgaaac aagttccaaa ttactctttc tattgggttt gatttgtaca aaaatttttt
   173461 agagttaaga gaatttctat aaaatctaaa aagaatcata caatcaaatt tttgcaccaa
   173521 atcgcaactt tggttatcat aaaaataaag aaactgttta ataaaggttc acttagaaaa
   173581 atagagaatg atcaatacaa aaaatgttta aagaattttt acagaaaacc aaataataaa
   173641 acttttctaa attgagaatt tgttttaaaa tttatgatct actattataa tagattgata
   173701 attatcctta aaatgaaaat tataagtaga aatttaattt gatcatcgtt atatttgaat
   173761 tttatagagg ttgtttatta gagttgttga aaaattaatt ctccgtattg tttttgtttt
   173821 atgaaatagc cgattgaaac aattttgtta atcgccggta tgtaattttc aaaaactcta
   173881 atattattta gaactataaa attgatcgtc taaaattcta cctctaacat aggttcaggt
   173941 ttatggagtt ttgtaggtaa ttaaaagctt gtcccaaaag tgggaactac tatgaaaatt
   174001 taacgacatt agaactgctc taaagcttgc aaattgccat atgtaactta atttgtggga
   174061 attactgcat ttgattaaaa atttctaaag aattattaca taaaattctt taaggttttg
   174121 ggacaagttc taaatataaa atttcttgta ggccattttg ccgatccata tataataagt
   174181 actttaaatt tttattgtaa aatattaggt attttttata tacttattga tgatgaaaga
   174241 attattccat ttctttataa taaacttatg aaaataattt ctgcgataac taaaaattta
   174301 ggcgaaaatt tccaggttcg aagaatactc ccttctataa aagcgcgtta tgtaggaccg
   174361 tttgtattcg tagatcatat gggaccggtt tccattcaaa ccggaaaaga actaacggtt
   174421 cgttcacatc ctcatattgg attggctaca ataacttatc tttatgacgg agttatactt
   174481 catcgagata gtatcggttc cgaaatgaaa atttgtccct atgaagtcaa ttggatgaca
   174541 gcgggttctg gaattgcaca cagtgaacgt tctcagctgg atttacaata ttctatttta
   174601 gaaggaatac aaacttgggt ggctcttcct aaagagtcgg aagaagtaga gcccgaattt
   174661 tttcatctca atagaaatga aattcctgtg atttcggaaa agggttggga gctgaggttg
   174721 attgcaggag aatttttagg taaacgttct cccgtaaaag tgtattcgaa acttttttat
   174781 gccgatttag aagttcagtc gggaggagaa ggaaaatgga atatatcctc cgatcaagag
   174841 tccgctttgt atgtggcgcg aggaagttta gaagttcaag gtcaaaaaat tcaaatggga
   174901 aatatggcgg tatttgattt aggggaaacg atttcttttt attccgagga aggaagtcgt
   174961 tcgattcttt tgggaggagt tccatttccg gaacgtaggc atctttggtg gaattttgta
   175021 tctacttctt tagaaagaat cgaaaaggca aaactagaat ggaaacagga acgttttcca
   175081 gaggtccctg gtgagacgga aagaattcct cttcctgaat tttaaattag aatataataa
   175141 tattttttta aactttggtt ctgtttttac taattcttgt aaaaaggagt atttagaatc
   175201 tatttcaaaa atactttact tttgtttaaa ataccaattt cgattattct aagatatttt
   175261 taaaatagat tctagtattt ttcattcaaa ggaatcttta taataaaggc ttgtgaattc
   175321 tattgtataa tttaaaaata aaacgagccg tttttgtata aaacaaatgg ctcgtttatt
   175381 tattttttaa ggatttgaaa aatatccttc taacgtcgta tccggagccc aattatctcc
   175441 gtcttttttg gtcagattga tccagactgt ttggctattg ccgctcgata ttagggcgtc
   175501 ttgtagtttt ttattttcat aaggagttgc gggagcggca aattgataac gaccaatatc
   175561 tgatggtgat tggggataga gaagacatgc gctgctacca tctctccaag gtccttggcg
   175621 attggaagtg atgatccaat ttccggtatt cctttctttg catgcaaatt taaggttcat
   175681 attacagtga tgcgtggacc atcttccgtt tacagagatc cgtgcacaat gttcttgatc
   175741 ttctcgattg agaggttgat tggtagcgga atcccaggac caaaccgctt gtttcgcaaa
   175801 attggcgtta aattgatcaa acccaaataa gtttacttca caagcgagca tggattgaat
   175861 attactattt gtgaatgaac cacctctgtc gtttgcattt tttgcgattg tatcattgta
   175921 aacgcgaact aaagaattat gataggtttc tctcgaaaag ttacaatctg gatatcctcg
   175981 aaagccgctg ggttggaatg atacaaaagg atcttttcta aagtaatatc cccatgtgtc
   176041 tgaaagttcg ggagagtagc agttattgct tgttagaaaa attcgatgat tagtactttt
   176101 taccatgtct tccaacttag gcataaccat gggagattgg ttgaggcagt ctctcgattg
   176161 atgacgatat aacaaagtgc ccagtttgct ggaaagagtt ctcataaatt cagaaacatg
   176221 tccttcaaaa cgatctttga tataaagaat cagtacctca ttttgatttt ctggtttctg
   176281 aatccattga ctgatttcgt tcaatcccgc ttcaaaagta agatcatacc tataacaacc
   176341 attatgattg tttaaattac tacctctaca aagaagaagt tccttattcc cgctcttacc
   176401 ggtagtccaa tggacttcta attctagata acgggcgcct aaacgaagtt ggtctgtaat
   176461 cgtataagtt tgattggatg gatttcttcg ataagcgcta ctattgtaag aatcgtgagt
   176521 tccaaaaaaa agagcgcgat tcaatggtag gttcatattg acttgaacct ttctttgcgc
   176581 ggtaagagct ttattttctg gagacttttc taagacatcg atggggtttt ctctgactgc
   176641 tcctcgattt gcatatagat tttctccgag taagagaaaa ctgataaaga tcgttagaat
   176701 tgttttcatt atttacacct gttgtaatgt ttttgctttt ctctcaaaaa attgatagag
   176761 agttggaatg ataagagtga aagtttaaaa cttactgatt tttgacttat aaaaatgata
   176821 aaattagaaa tattttgtag ttgtagaaac ttactcgttg aacggtgaaa agacgatttt
   176881 tttataaaaa ttagagttgt tgaaaaattc tatatttcag attaacaaaa cagctttaat
   176941 tgactgtttc tataaaatag aaatatacgg agaattcatt tttcaacaac tctattcata
   177001 aaaaaggaaa atcttaatat tctaattttt tgaacaaact cgatagtgtt attttttata
   177061 cttttttgct gctgaaaatt atagaataga ttacctcaaa tttactattc gaacgtatta
   177121 aaatagtact aaaagctcca gatcgatttt accaaagatg tgacgttttc aaaaaattac
   177181 atttaattcc gacttattgg ttttttgaag gaaattccac attctatttt ttgaaaacaa
   177241 attcataata ttatgttcat gtgaccgagt gataaaacct atcaatttct ctcaacattt
   177301 catataaaat ctttgtttga taattagaaa ttcattttat aaagatttcc taaagctaga
   177361 tttacagtca aaaaactgaa tgtgtaaatc attgtagaat acagttgtct attgaataga
   177421 tttttttaac agcaatcgtg gtccgtctga gccattctga ttttccactc agtgttttcc
   177481 gcgccgggaa acggccaaaa ttgtttccat ctagaaacgg ttaaacgtac ctttgccgca
   177541 acaaacggat cggtttgaca agcctgaact aaaagattgt atgtggctgg ccaacccatg
   177601 atcaaagctc caaatacagc tctatcttct ccgaggagtg acgccccata agccagcata
   177661 ataccaggta aggggtgcca aacatttggt aattgaagga aattatcttt tccataatat
   177721 tgaaattcag gagcattcag tttttcccat tctggatcag gatctgagag agaattttta
   177781 ttggggctta aaaatttacg atccacggaa tgtgtcagtt cgtgatggat tgttggtacg
   177841 tcataacatt caaaagattt gaaattggga atccctccgc atgtagtcgt gccataacgc
   177901 atagttacca ttggctgtgt tacgctagta gcaagaagat taacatcgga aaatgcagat
   177961 accctcaatc cataagacgt tgtcatagat ctacaaagca caattttttc caaaccggct
   178021 ttgatccaat accctcttgg gtatctggcg atttcttttt tcagttgttc tacataataa
   178081 tcaatatctt gctgagcgaa tcccggttcg caaataatct caactccacc tgaatttgtg
   178141 aaagtggaaa gatttgtaat gatttgtaca tcccgatcat aattctctgc ctgatcgaga
   178201 ggaggttgca acgcttgcaa cattgctaat gaaagtaaaa gatcagaatt tatttcattc
   178261 ttttgttcgt tacaagagat caatgaaatt agaattaaaa agcagaggat gaaatgtaac
   178321 ttcatataaa gattcctttt tcagaacaat ggagcgtggt tgaactcatg ttatttaata
   178381 aacgatcttg gaatccataa agtgccaaaa tggttaacgt aggattggtg aaataaaaag
   178441 taggtttata atgaattgtt aaaaaaagat aaattcaaag ttttgtgaga gttcccacac
   178501 aataaaagtc atcaaatcaa aaagatcaga gattctcata gagaatcctg gattcgatga
   178561 taaaataagt atttacacca ggaggcttcc gaaatttttg gttttagaat ggaaatccgc
   178621 aatatagcaa tcattgccca cgtagaccac gggaaaacca cacttctgga cggaattctc
   178681 cgtcaaaccg gcgccgttac agccaaagag gacggagaaa gaatcatgga ttccaatgac
   178741 ttggaaaagg aaaaaggaat cacgatcaaa gcaaaaaata cagcggtggt ttataaaggg
   178801 actagaatca acgtagtaga tactcccggt cacgcggatt tcggcgggga agtggaacgc
   178861 gttcttgcaa ctgcagattc ttgtcttctt cttgtggacg cttttgacgg accgatgcct
   178921 cagactcgtt tcgtattagg aaaatctctt caactcggac acagacctat tttagtaatt
   178981 aataaaatag accgtccagg cgcgagacca gaagcggttg tagatatggc gtttgatcta
   179041 ttttccgatt taggagccac agacgaacag ttagattttc caatcgtata tgcatctgca
   179101 aaacaaggtt gggcggttca caatctgagc gaatctccag gtacaaacct ggatcctctt
   179161 ttggacaccg ttcttaaaca cgttccgcct gttcaagcgg acacggaagc cccgcttcaa
   179221 tttcaagtga cttccttgga ttataacgat tatgtaggaa gaattgcagt cggaaaaatt
   179281 tatgcgggaa aaatggcgct cggaatgaac gttatacaac ttgcggcaaa aaaaaccgaa
   179341 acggctccat cagcggatac tgcattattt aggattacaa aattatacaa ttttgaagga
   179401 ctcaaaagaa acgaagtcaa tgcggcggaa gcaggagaca tcgtggcgat tgcgggtctt
   179461 ccggatgtgt ttatcggaga tacaatttgt gaacctggaa aaccggcccc cagaccagcg
   179521 atcgaggtag aagaaccgac cgtatctatg ttttttatgg taaacaattc tccgtttgcc
   179581 ggaaaagaag gaaagttcgt aacgactcga aatattcgag aacgtctgga tcgagaacta
   179641 gaaactaacg tagcgatgag actcgaagaa accgaagata aggatcgttt taaggtgtta
   179701 gggcgtggag aacttcattt gtcggttctt atcgaaacaa tgagaagaga aggatttgaa
   179761 atccaagtct ctcgtcccga agtcatttta aaaactaacg agcaagggca aaaactagaa
   179821 ccttacgaat atttggtaat ggatgttcct gatcaattta caggagcgat cattgccgag
   179881 ttaaaccgta gaaagggaga actacaattg atggacgcac atccgtccgg aatgacccga
   179941 gtagaatttg taatacctac aaggggaatt ataggtttta gaggattttt tatttcagaa
   180001 accagaggag aaggagtgat gtcttctcgt tttcttaggt tcgatgtata taaaggggag
   180061 attcctggtc gtaagaacgg cgcattgatt tcaatggact caggagaatc cactgcatat
   180121 gctctttgga agattcaaga aagaggggaa ttggtgatcg ggccgaatac ctctgtttat
   180181 cccggaatga tcatcggaat tcattctcgt gataatgatc tagaagtgaa tcctgtaaag
   180241 gaaaagaaac tgagtaacgt tcgttcttct ggagcggatg aggcgatacg tctggttcct
   180301 cctagaaaat tttctttaga acaaaacata gaatttttag atgatgacga acttttggaa
   180361 gtaactccca cgagtttacg tcttcgtaaa aagtttttag acgcaaatat gcgtaaacgt
   180421 aacaaataaa tattagaatt gttgaaaaat taattctcca tctgtttcta ttttatggaa
   180481 accggcaatt gaagtagttt tgttaatcgt cactatggaa tttttcaaca actctattga
   180541 gttcctatca tttttagatt ttagagacca tttaaacttt ttctgaaaat ggaaaatcga
   180601 tttgtatcca attcaagaat gatttgttta gagaaatagt gtttaatagt gttttaaatt
   180661 tgatctagtt ttgtccatgt aacaactact gcgtctagaa tagaaaaatt ttcaatgcag
   180721 agtttaataa caaaaatatg gttcaaaaaa agttatttaa aaaggtgtag ctacctactc
   180781 aaaactatat aataaagtat ctagtatttt gcactgaaac agagttttgc aataaaactt
   180841 atggtgctca attttatgga ttagtaaaag acagtcttcc aagcttaaaa ttttgattct
   180901 tttcggatgt atagagattt tagaacaaac tctaaagttt tgctgtaaat ttattctaaa
   180961 attttttaga ataaatttaa aaacttttta aagtaggatt gagaaatttt atatttaaga
   181021 tttttgttat gtagttcttt caaacgtttt tatcaagcta attccaaagg gttaaaaatt
   181081 attttgtaag ttttagatag aagtaattca taaaagacaa gccaccataa attgtctcat
   181141 ttcaggtgat tttggatttt aaaaaattgt gtaagttttt acattttgaa acagttccga
   181201 ttttttgtta ttgctttctt tttgaaaaaa tttgtttttt cgaaattcca gtatttaaga
   181261 ttttcgtttt tgattttatt tcataagttc gaaaaaaact tttagatcta cttctttttt
   181321 taacttattt tactattttc gaatttattt ttattttatc gatttataaa ttcatagact
   181381 tgaattaaaa aaaatgggaa ccttggcgat aatcatttat ctcatcatta tattcaaaaa
   181441 ttaaaatgta tttttgtatt taaactgata accactaaat taggataagg tgattgaaat
   181501 tttatgatta ctatatgtta ttttataaaa acgcagaaat acggaaatga aacagattgt
   181561 agtttgatag attcatttct atttggatat ttaaaaatca ttttgtaaaa tttatacatt
   181621 acattttaga tttagttctg gtttaaaaaa gaaccaattg aaacaattcg tgaataattt
   181681 tgtttcttaa aatgttaaat atattaaaca atcggttgtt ttacggatga aaaaaaaatt
   181741 aatcagagat tcaaaaagtc atgaaagctt ttattaaagg actttggtat catcgagaag
   181801 atgaaattca atctttaaat ggattgcgtg cctttgcgat tattttagtc attttaaacc
   181861 attatgcgct tgcctggaaa aagcccggca tgtttcaatc cgattctctt ttttggtcgg
   181921 gagtagattt atcttttgtt ctcagcggtt ttttaatatc aaaaagcctt ttgagtgatt
   181981 ggactcgaaa cgcaacgatc gattttaaaa aattttattt gaaacgttct cttagaattt
   182041 ttcctcctta ttatgttttt attacattta gttgggttgc ttccaaactt actcttaaaa
   182101 tcgtggaggc aaaaggactg gaaaaagagg catattattt ttcttttaaa ttatccgatg
   182161 cgtggggaga ttttgtattt ttaggaaatt actttcctgg aatcaatatt catacttggt
   182221 ctttgtccat agaagaacag ttctatttga tctttccgct tttttgtagt ttgatcttat
   182281 ttaaaatgtc ttcaaaatac agacaacttt tgctctgtag tttgctttta gttcctacga
   182341 ttagccgtgt gatcgtttat atgacgactc ctttaccttt gactcctcaa tattttaacg
   182401 agatttattt tccttttcat actcgatttg attctttggt gataggtgtg attgtgatgg
   182461 atctgtatat gaatcaaaaa ggtttgataa atcgattaaa aacgaatcat attttatatt
   182521 accttctttt atttttattt ttttctttct tatgtatctc gcattgggca aatataaata
   182581 tggaaagttt ttttactcat acgtttaagt ataatctttt gaatatagga tttgctggaa
   182641 ttttgttgtg cgcggtcgtt cgttcagagg gtttgttagg gcgtttttta agtttaaaaa
   182701 tttttgttcc aatagctaga ttaagtttta caatttatct ctggcatttg gtcctgattg
   182761 cagtttctgt atcgatttta aaaattcgta cggaacctag ttccatgttt gaacttttat
   182821 ttcagtttat tttcgtgttg accctgatga ttcttctttc agttcctttt tatcttttat
   182881 ttgaataccc gtttcaatat ttaagaacaa gaattcttcc taaaagaaga tctcacaaac
   182941 aattactttc ggttcaaccc aagtcctttt gatttttagg ctttagaatg gtttgtctga
   183001 aatccttgcg gttttatttt ttctatgaac aatctttctt actgattttt atttaacttc
   183061 agttcagtat cgccaatgcg aaagcgatta ttatgctgcg attcgtagag agcagcattg
   183121 agtttgaaaa atcccgaagg aatgttgcga cagtttgagt ttgagaaagc gttttactga
   183181 gttcagggaa tcgttatatt gagtgtcgag attttcgtat tctgaactca cgttatttat
   183241 taaaatatct ttaattttga ctatctgtct tttgagaata aaatgaaaga tgttctgttg
   183301 taaactatcg gtaagattta aaagaaagga tcaaagttcc gatttgggtt gagataaaaa
   183361 tatgaaagta gttcaaatta aattgtcttt tatttctcgg aaatttcaaa aatattctaa
   183421 aattataatg ttaatttgtt ttgtgtgcgt tctgtatgat tcattatcag gagaaactaa
   183481 aaagcctgct tattctacag aagacctctc aaaatctcaa tataagttcg aaaaaattcc
   183541 tgtttatcaa agtcgttttg gaagaactcg tccagtggta gcggtgatcg gagataatta
   183601 catgacggaa ttgacagatt atgtggttcc ttatggtgta ttgactcgtt caaaatcggc
   183661 ggaagtgttt gcagtcggaa tttcgttaac tccaataagt ttttacccag ctttaaagat
   183721 ttttcctcaa gaatcgattt cttcttttga taagaaattt tctacaggtg cggattacgt
   183781 gattgttcca gctatacata attctgaaaa cccaattctt ttagaatggt tgaatttaca
   183841 agcttccaaa ggtgcaacca ttatcggggt ttgtgatgga gtttgggtac ttgcaaacgc
   183901 aggtttatta aaaggaaaac gagccacagg tttttggtat tcattagatg atttggaaaa
   183961 aaaattcaaa gatacgactt ggatcagaaa tagacgttat gtggtagatc aagggatcgt
   184021 aactacaact gccgtgaccg catcgattcc ggtttctttg gctttggtgg aagcgatcgc
   184081 aggtaaggat agagctttca acgttgcggt agaattggga gtgcaagact ggagtccagt
   184141 tcatgatagt aatcgatttc gcttaacaat gagttcggtt tatacggttg tttccaattt
   184201 cttatctttt tggtcgtatg aaaaaatagg aattccggtc atggcaggtg tggatgaaat
   184261 taaattggct ttggtagctg acgcgtattc tagaacatat cgttctcaag ctttttcaat
   184321 tgcaaaatca gaagaaacaa ttcgaacttc aaacgggtta aggctaattc ccgatatagt
   184381 ttttggttct acaacttcat tgagtcgaat attaccagtg ttcgattcta ctcctgccgt
   184441 gattacactg gatcaaactc ttctaaaaat tggggaaatt tatggaggtt ccacagctga
   184501 ttttgtagct ctcatattag aatatcctta tttttaaatg tactaaaatt gttgtaattg
   184561 gtctaggttt gtattttaag taacgtgagt tcgaagtaag aaaatttggg tgaatcaggc
   184621 ttgccgcaga cagccggatt gagctatccg ttctgattaa taaattgtat aaaaaaacgt
   184681 aataagttca ttcctcttta gttttaatat agaacgcgat ccatagaaag cattctactg
   184741 agtttcgaac gcgatctgtc taacgatcga gagtgagact ctgagtttga gaaagcattc
   184801 tattgagtta attcacgtta gatttaagtt tgtcgtaaga taatcggaaa gaagctatct
   184861 taacgtgaac tcgacgtaag aaaatgagga agaattttct aaaagtatga gttcctacaa
   184921 ttttagaatt tgttcgtaaa atcgtgattt gtgggagttc ccacatttta ggaatctaga
   184981 tcacaacttt ttttagaaaa atgaaccatg gattctttat gccgaactca cactaagtaa
   185041 atggatttct ataaaatgaa cttttaatca agagcttgtc ccaacttcaa agaattttag
   185101 gtgatcattc tttagaaatt tttaataaaa tgtaatagtt cccacaaatt aagtcgtatt
   185161 tggcaatttg tgaactttcg agtagctcta atgtcgttaa attttcgtaa tagttcccac
   185221 attggacggt tttgggagaa gcttaataag tcctgaaacg gcaattttat ataaaaattt
   185281 gatttctgga tcttttattc ggatttttta aagatactga ttttattttt aagagtatct
   185341 gaaagtttat ctttcccttt ttaatttttc gatttctcga atgagttctt ccttattgac
   185401 gtttggatcg gattttattt tttgaatgag ttcatcggcg gcagttcttt tattgatcgc
   185461 ttttttatct acgtttcctt ttaaaattac tggatctcca acggatactt gaaaattttt
   185521 cttgccgtcg ataggttcta agattccgga ttgttgaaaa atttctacaa ttttgcaagg
   185581 aatttgatct tttcccacaa agaaaatcat tccaggttta atggtttccg tttttgaaaa
   185641 aatagaaact ataccttctt tcgttttata aaatacggct cctgcgattt cattgtctac
   185701 ggttacactt ttttgattta tattcgttgt gattcttcct tgaaatgaat ctcctatttt
   185761 agtaaataga atattcgaaa aaattaaagt tcttccgtcg ggggaaattt ctcctaatac
   185821 gctgctactc aaagcaacgt ttcccacttc tcttaccttg gaaggggctc ccatctcgtt
   185881 tagtttccaa agttttggat tggattctct ggttcctaga tgcggttgat gaaattcttg
   185941 ataaagagat tcttgtagta ggatttcgtt ttctcccgtt acgactccgc cggttctgat
   186001 cctccattcc tctctatttt cgcttgcaat aaagctgagt cttactatgg tttttctttc
   186061 gaaataaagt tctccgtttg atttgggaaa aatgctcaac acttcgattt tcattttatc
   186121 gtcttctgcc catctttgtg tttcggaaga aatataaaaa ccggctaaat ttggatttgg
   186181 aggaactggt ttccctttga gattttttcc gcaatcgatt aacacaatgg tatataataa
   186241 aataagaata tatttggttt ttttcatgat taaagtctcg agcgatagat tcgttttgtt
   186301 ttacttcagt actatataag aatactcaat attttgctct gaaacagggc ttggcaataa
   186361 aaatttatag cgtttaattt tatgggaatc agtaataagg tcttttttga gttcgaattt
   186421 tttattttaa ataatcgtgt ttagttcttt taattctata aataagtttt ttctcacatt
   186481 gtttttaaat ttttcataaa aaattcgctt tgtatatttc tctaaatcca gaaaataatt
   186541 tagtattttt tttcttcctt gggaattctc tttgtctgta tagattaaat attatgtttt
   186601 tataatattt tgaataaatg ttccaatcct gtcctaaaat agataaacct acatctataa
   186661 ataaatttgt atctgagtca ttactttgta aatgtgtttt aatggccaaa atctgtgatt
   186721 tacacttaaa aatttttttt ctcaggaaat gaaattgaat agagtctttt tttattagat
   186781 tacacttttt tcttcgttat catttttaga tatgtcgtat attatatcat gataatacat
   186841 tataagaagg atagagtccc aatcctgaat tatatgaagt atccaatgta acattttaag
   186901 atgatttact actcagacgc atgaataaaa tacttgggtt agattgtttc aaaaatttga
   186961 atattttggt cctgctttac aatgccataa ccccgaattt gcggtatttt ttaagtacca
   187021 ctatcttttt cgtaaattcg gctgttaata acttggtact attttcatgt gtccgggtag
   187081 taagttgtga tagtgttatg tggttcgctt aatttcttgc cataaagttt ctaaaatttg
   187141 tatattttcc aagtattgcg aaagagtttt tatgaatgtt tgttttagat ccattacgtt
   187201 tatattcttg attgttgttt tgatagattt gttattttta gacaagatca attaaaatgg
   187261 tttttactaa agaactacat aataaagtgt ccaagatttt gctttgaaac aggttttgta
   187321 gtaaaaattt atggtactta attttataga attcggtaat gaattaaaaa taattttttg
   187381 acttagtgaa ttaaagtgta tgttagaata attgaatttt ctgtttgagt actattataa
   187441 tcttttttta atgtcaattt ttgtcgaaag attttgataa tttttatata tttgcaagtg
   187501 aaaaatttta gtgcagtagt tcctacattt caaaagagaa tctcgaactt tgcagtagtt
   187561 cccacatttc aaatagaatc tcgaattttg cagtagttcc tacatttcaa atagaatctt
   187621 gaactttgca gtagttccca catttcaaaa gagaatctta attgtaagac ctaatacaga
   187681 aaaattgtag gagctattac aatttacagc ctttcaaaaa gccagttctt aagttggcta
   187741 acaatgattc tttcttgaga catgctatct ctttctcgaa ccgtgaccgt attatccttt
   187801 agagtatcat aatctactgt aatacaaaaa ggagttccga tttcgtcttg tctacgataa
   187861 cgtttgccta tggcgcctcc gtcgtcgtat tcaatatttc cgagtttgga aagatcagta
   187921 aaaatttctc tggatttttc aggaagtcca tcctttttca ttagagggaa aactgcagct
   187981 tttaccggag cgattttggg agaaaaacga agaaccgttc tagtttcacc gtcaggaagt
   188041 ttttcttctt cgtaggcgtc tgtaacaact gcaagaaaaa gtctgtttac acctaacgca
   188101 ggttcaacga caaaaggaac gtatttttta ttctgaactt gatcttggta tttaagatct
   188161 tcgcctgaaa atttttggtg ctgatttaga tcgtagtcgg ttctagatgc gattccccag
   188221 agttcacccc aaccgaaatt atatttaaat tcaatgtcag aggttccttc gctgtaaaaa
   188281 gataattctt ctttttcgtg ttctctgact cttagatttt cttttttgat tccgacttgt
   188341 tcagtaagcc aattcataca ataatttacc cagtgagaga accattcttt ttgggtacct
   188401 ggttcacaaa agaattccat ttccatttgc tcaaattctc tggttctaaa tacgaactga
   188461 cgcgccataa tttcgttacg aaatgacttt ccgatttgtg cgattccaaa aggaattttt
   188521 cttctagtgg tggaaacaac gttcttaaaa ttcaaaaaga taccttgagc agtttcgggt
   188581 ctaagataaa tatctaaaga gtcttccgca ctagctccat gagaagtttt gaacataagg
   188641 ttgaagtctc gagcttctgt aaatgtgcct ctttgtccac agttcggaca ggcaaaatta
   188701 ctttctttga ttacctgatt catcttttca agagtaagac cagttgcgaa cccttctccc
   188761 ttttgatctt caaggaactt gtccgcgcgg attcgggtct tacagttttt acaatcgatc
   188821 aaaggatcat tgaagttgga aacgtgaccg gacgcttccc aaactttcgg attgagaagg
   188881 attgaggaat caagacctac tatgtcttct cgaagatgta cgaaatattt ccaccaaagt
   188941 tgttttagat tttgaagaag ttcgactccg taaggaccat agtcaaaggt attggaaagt
   189001 cctccgtaaa tttcggagcc tggataaaca aaccctcttc gtttacaaac ggatacgatt
   189061 tcctttagtg aagaatcgag actttctttt ttttccatga gcccaggatt ctgttcggga
   189121 ctgcggaata aagtatttta attctgaacc gtaaaggatt tcttgtttgc ctgtgttcct
   189181 cgtttaggtc caatggttga tagagatccg cttctaagga gatcttgtct gaaaaagaaa
   189241 ttagtcatct tcggcgtcaa ttttttgtct tggagttccc cttttctggg gttggggatt
   189301 tttttccctc ttggtgtact ctttgccttt cctaaaggta gagaagtccg ttcctccgct
   189361 tttggttctt tgctctttca aatcgcctgt tgggtagttc tttatccatt ggaagtttcg
   189421 gcgattttat ttcctaccgt agaggcgttt gttcgtgcct tcgttatgaa tttaagagaa
   189481 tggctgatcg ggttttacgt tcttgtagga tttgtaatct tagtctctca ttcttatttt
   189541 ctcaaaaaac aaagagaacg attgtcgaaa cggagtctta gtgttttgat tccggaagag
   189601 aagatagaaa gaattcatta taaaatttta gtgctttttg ttgcagggta tctaacttct
   189661 aaactcgtat ttcaagactc ttatcgattg gaatatggac agatcggaat tttagaagat
   189721 agttttctct atttcttttc ggttttaatt gctggggata ctcttttaag tagaggaaaa
   189781 caattcttcc tatttagaag gccttggaaa ctttttgaaa aacagactcg gatcgcgcgt
   189841 tattctggct ttcaaggaaa atggggactt ctgaaacaga aaaatgcaaa gttgagggat
   189901 tggatttttc cgggctgggg gcatatttac atcggaaatc tttggaaagg tttttcgatt
   189961 ttatttttat atcttcttct tttattattt cttgctactt cttttttctc ttggcttgag
   190021 cctgcagacg gaattcgttt tttaatgtcg atgggattaa aaccaggaat tcgggatcaa
   190081 acttttttta agatcacttc gagtgtaatt ccgatcctaa tttttctagg gggaatagca
   190141 gtagttcata tcatttctaa gtttttactc ggtaggacct ttcgttcgga accggacgac
   190201 acaactccta aaagcacatt tattagtaat ttatcatata gtattttact acatctgata
   190261 ctaatgtctt tggttttgat cataccggta actcttcaga gaaagaataa acaaaaggaa
   190321 tcggaaagac aaagaactca ttttactccc gaacatttag aattctattt tatagatcct
   190381 aatcttccaa acgaagtgaa aggtctaaac ggaggagttg tatccggaac cgaaacaccg
   190441 actcagaaag aaggagaaaa agttccagaa gataaaccag cggaagaagg aagggtcaag
   190501 ggagaagtca aacaggttcg aggaaaaaaa ttacctgcca cttattccaa ttatatttcc
   190561 gcaaagatga ggggacccga gtcttttatg gaatattgga gaagggctcc taaaaattat
   190621 tcttctgtag ttgcgtatac tgtaactccg gatggagaag ttgtggatgt ggatcttgtg
   190681 gaagcctcgg attatccgga acaagaccaa atgactttgg aactcattga aagtctttct
   190741 ccgcttatgc ctccgccagg aacgaagggt tatgttcgag tcaccgaact tttttggaat
   190801 ggaagtattg atccgaatgc aatgccaact ccacttcaaa aagaactggt tacgatgtat
   190861 gacgggcgtt atatggagga gttatgagtt tcgatgttgt gttactcggc tttctttctg
   190921 ttcttccttg gggatttttt ttgattttac tttttcctgg aaaaaatact ccacaaagaa
   190981 ttttgctcat tctattggcg ctttttttag gttacttatc tacggagatc gttttaaaat
   191041 tacatcctat cttttggccg gacgtaaaaa ttccaaaaag aagtgggcat atacttaccc
   191101 agacggcgca tatcgcgttc atccaagcag ggatgatgga agaattttgc aaagggattt
   191161 tgatccttgc gtcaggatta ctttttgcat ttgattggaa gacttatacg ttcaaaaaag
   191221 aaatggtttt aattggagga tttgtagcct taggatttgc gggaattgaa aacgccaatt
   191281 atattttttc cgcaaaagaa gaggatcgaa tttctatgtt tgtaggaaga acgatacgat
   191341 cttcaaacgc gcactttcta atcaatttat gttttgcttt ggcgtttgta aaatccaatc
   191401 aaaaggaaac taaagaaaga cctcttgcgt tatttttggc ttttttactc gccgtatctc
   191461 aacacgggct tttcaacttt tttgtacttc ctcagtctag atttgggtct tggctttcta
   191521 tggctctttt tgttggaatc tgggtttgga tcgtaaaaga ttttcgtact ttcatacttg
   191581 aaaatgaaaa cttaaatgac gcgccagtag atgcggaaat tctggacgag tcttgagata
   191641 tagagaaatc atattaagta ttcctaaaga gattgcagaa aattttacct cttttttgga
   191701 tgaagtagga gttgtaggat attatgaaat cctatttgat agggaagttc cacgcgctcc
   191761 tgatgaagaa attatttcag acgatactaa attccgagtt tatctcgcgg aagaagataa
   191821 agagaacgag accaaaattc taattttttt aaaagcgacc gccggagagt ctttcttttt
   191881 agaatccaga tggattgaaa cgaaagaata cgaagaagct tataaagaat tttataaacc
   191941 ctttatcata ggttcttata gggtgattcc tacttgggaa aaagatactg cgttaggcac
   192001 aactccggaa ggaatttttc cgttgcttgt caatcctgga cttgcatttg gaactggaca
   192061 tcacgagacc acacgtcttg ttttaggtag aatgggggat ttaaatcttt ccgctaaaag
   192121 gatcgttgac gtgggaactg gttccgggat tttaagcctt gccgccgcaa aatctggagc
   192181 ttccctaatt ttagcggtag acgtggatcc aaacagtgta aggtctgctt ctttcaatcg
   192241 ggacgaaaac gaaatttctt cggaagtttt ggtcgtggaa gagggtggtt ttgatcataa
   192301 aaaaattcaa gaacaaactt gggatttatt gatagccaat atcacgtttg cagtattaaa
   192361 agcgaatatt cagaaaattg catctattaa aacagatcat tttctattca gcggagtgat
   192421 caccgaacgt aaggaagaat ttttggagct tctaaaaaac accgttggtg gagaaggtgt
   192481 tttttttcgg gaagataccg gttgggaatt gatcgaatgg aaaagaaaag gataaatcaa
   192541 tgaaacacta tgacgtattt ggagttggga acgcgctcgt ggatatttta gtcccgactg
   192601 aaaacgtatt tatcaaacgt ttgggatttg aaaaaggaat tatgactttg gtagattctg
   192661 aaaaacaagc cgaagtttta accgctctgg aaggaagtaa aaaagaactt cgttccggag
   192721 gaagcgcggc aaacactatg atcgctcttg caaattcggg aggaaccgga acttatactg
   192781 ggaaggtttc taaggatact tacggggagt tttataaaaa ggacatggag aatgctggaa
   192841 ttctttttga agtggccccc gaagataagg gtcataccgg gacttgtgtt gtattgacta
   192901 caccggatgc agaaagaacg atgcttactc atttaggaat ttcaattaca ttacaaaaat
   192961 cagatgtaga tttggaaaaa ctaaaatctt ctagtatttc ttatatcgaa ggttatcttt
   193021 gggatggtca aggaacgaaa gaggcttcac ttttaaccat ggaggaatcc aagaaaaatg
   193081 gtgtaaaagt agcttatact tatagtgatc cgttttgtgt aaatcgttcc agagaggact
   193141 ttattcgttt aacaaaagaa tattttgata tcgttttttg taatacggaa gaggcgaagg
   193201 ctctttctca aagagaagat aagttggaag ctcttaagtt tatttctggc ctttctgctc
   193261 ttgtgtttat gactgattcc gcaaacggag cttactttgc agagaatgga aaaatttctc
   193321 acgtagatgg gtttccagtg aaaccgatcg atacaacggg cgcgggggat tgttttgcgg
   193381 cgggtgttct ttatggaatc actcacggtt ttagcttgga gaaatctact cgttggggaa
   193441 actacgtcgc ttctaggatt gtacaagaag ttggtcctag actaggaatc aaattgatgg
   193501 ggcgccagga cgaaatttta aagtagtctt ttaacttacc gtttttttaa tgtaatatga
   193561 gtgaatggag ctatggtggt tgacggggct tttagctcta gtcaagttaa tagagttgtt
   193621 gaaaaatttt atagtagatg ttagtaaaac tgtttccagt gtccatttca atacaacgaa
   193681 aatagataga gaattaattt ttcaacaact ttattatttt acatttgtac atgcaatttt
   193741 tgtaatttca ctggacttga ctctaaaacg caacttatta ctacttggac gcatgaaaat
   193801 aatacgattc ttaggcttgt ttcaaaactt aagatgttat ttcacacaaa aaagccaacg
   193861 attttaagtt agatataatt ttttgagaat ttctgcgtct ttgtaaaact ttctgatgcg
   193921 tccgagtagt cacattgtga tctctataaa gtagtgttgt tgaattcgga gagcgttttg
   193981 ctgaattttt caaaatctaa gagttccttt ctattttaaa aaccgccaaa gtttataaag
   194041 tgtagagaaa catattctgt ggggactctc acatcttctt agaaatttgt cttatcttta
   194101 tagtattttt tgacaaaggt aatctcttgg ttttgtagaa atcggtaggc gataattttt
   194161 agagatcttt tgttaaattg attttattaa atattataaa ataattatat tattatgtat
   194221 attgattgtg ttttaagat
//
LOCUS       DIPKHMKP_2            123362 bp    DNA     linear       08-DEC-2021
DEFINITION  Genus species strain strain.
ACCESSION   
VERSION
KEYWORDS    .
SOURCE      Genus species
  ORGANISM  Genus species
            Unclassified.
COMMENT     Annotated using prokka 1.14.6 from
            https://github.com/tseemann/prokka.
FEATURES             Location/Qualifiers
     source          1..123362
                     /organism="Genus species"
                     /mol_type="genomic DNA"
                     /strain="strain"
     gene            complement(317..1222)
                     /locus_tag="DIPKHMKP_00154"
     CDS             complement(317..1222)
                     /locus_tag="DIPKHMKP_00154"
                     /inference="ab initio prediction:Prodigal:002006"
                     /codon_start=1
                     /transl_table=11
                     /product="hypothetical protein"
                     /protein_id="X:DIPKHMKP_00154"
                     /translation="MQKEFTFYKNYREKEKLREAFFQFTPKALYGADFRLWYQLGFWE
                     NSYIPYSFFKDEIIVSNASVCEMKIILNGQEFDAVQLATVGTLPEYQHQGLSRKLIER
                     ILEDYKSKTSFFFLFGNENVLDFYPKFGFRKIEESCFVYKNLSPFRRKKSSLNFQILN
                     VNSEKDRILFRKITSSAKSTTNRFGVIQYEFILSFYWIYVYPENFYYFPENDSILVLH
                     LDKKVLWIYDILCRDSFSISKFLLDWNLEDIEEIRFGFCPDRFDLLNLEIKNDIITQT
                     DSPLFVKGFQSALKSTFLFPMLART"
     gene            complement(1493..2815)
                     /locus_tag="DIPKHMKP_00155"
     CDS             complement(1493..2815)
                     /locus_tag="DIPKHMKP_00155"
                     /inference="ab initio prediction:Prodigal:002006"
                     /codon_start=1
                     /transl_table=11
                     /product="hypothetical protein"
                     /protein_id="X:DIPKHMKP_00155"
                     /translation="MIKNQKIVMKQKTFVVFLLLFILPTALFPWGTHYLIMDQILEHP
                     SMKFISGEVESESLDSFVKKEKNSLKVLFDEFAVWEESRGSKRFKKIEFHPETASVIE
                     FLKAARLNPATRFLEVERILPGSKPMIGNVPVSSITPYLLDHSELPARFQSTLGKKVK
                     LRNILYTFIDEPDWGMDHDLWSLQEYGYGKQPYGKAEGEGSKAPFHMQFQNENWILSL
                     FVPEVVKGGMILDRIELFSRLSKLARKTGHNYWQYRFATWACHYIQDIGQPYHSKAVP
                     DADFSYYARYIFSSKETKKDMKAKATQLVTNRHFLYEDFISYNLIDFYKNSTTRTLTE
                     FLVQNSKDFPSFSSNEDLMKFVGKEASVHAFQINQSIIDTFGEKYTTKPEYDLEKELG
                     TKMKEIIPTLNSEKRNLLLKEAGRDFSLTGFATREMLHLILQDSNHKN"
     gene            complement(3284..4459)
                     /locus_tag="DIPKHMKP_00156"
     CDS             complement(3284..4459)
                     /locus_tag="DIPKHMKP_00156"
                     /inference="ab initio prediction:Prodigal:002006"
                     /codon_start=1
                     /transl_table=11
                     /product="hypothetical protein"
                     /protein_id="X:DIPKHMKP_00156"
[truncated: 9,356,123 more chars]
