# Supplementary material for: Horizontal transfer of the rfb cluster in Leptospira is a genetic determinant of serovar identity
Source: Life Sci Alliance. 2022 Dec 9;6(2):e202201480. doi: 10.26508/lsa.202201480 (PMC9736851; doi:10.26508/lsa.202201480)
Supplement: Supplementary file 9 [file LSA-2022-01480_Supplemental_Data_3.zip › Supp_Data_2-rfb_sequences/sequences_used_Fig_5C/Patoc_4564814.gbk]

LOCUS       ELFEDOOL_1           3599677 bp    DNA     linear       08-DEC-2021
DEFINITION  Genus species strain strain.
ACCESSION   
VERSION
KEYWORDS    .
SOURCE      Genus species
  ORGANISM  Genus species
            Unclassified.
COMMENT     Annotated using prokka 1.14.6 from
            https://github.com/tseemann/prokka.
FEATURES             Location/Qualifiers
     source          1..3599677
                     /organism="Genus species"
                     /mol_type="genomic DNA"
                     /strain="strain"
     gene            141..1466
                     /gene="dnaA"
                     /locus_tag="ELFEDOOL_00001"
     CDS             141..1466
                     /gene="dnaA"
                     /locus_tag="ELFEDOOL_00001"
                     /inference="ab initio prediction:Prodigal:002006"
                     /inference="similar to AA sequence:UniProtKB:P05648"
                     /codon_start=1
                     /transl_table=11
                     /product="Chromosomal replication initiator protein DnaA"
                     /protein_id="X:ELFEDOOL_00001"
                     /db_xref="COG:COG0593"
                     /translation="MDIRWEEILEEISKQIPPKYFSNFIAPLRFDKWENQVVHLMAPS
                     GGIKRHVETKYIGFIEDAVYQVVGDRFKVSILTESETSSHVLKEVIQSKFDDSDSDLN
                     PEYIFSNYITSDSNRIAFTAAKSVVEQPGKYNPLYLFGPVGVGKTHLLHSIGNEIKKK
                     DPWKTVRYVNSTSFLNEFIFTVRQNNRESLESFKIRYQSYNVLLFDDIQFLNGGAEKT
                     QEEFFALFNFLYDRKRQIVIASDRPSYELPLHDRLKSRFVHGLQADIKSHDLELRKSL
                     LKSNFSEFNIPASDNLLHWLAERLEGDSRALIGIVNDLVMYKKAYEYFLLTEDKIKEI
                     AEARFLTNKKRIGFSPDMVIDLVCERTNVARKDLLGKSRKADFIPPRHLCMLLLHDVL
                     NVPKAQIGRIFSTTHSTVIHGIDKFKERMKSEAQWEDLFHTIKHKISFQ"
     gene            1713..2831
                     /gene="dnaN"
                     /locus_tag="ELFEDOOL_00002"
     CDS             1713..2831
                     /gene="dnaN"
                     /locus_tag="ELFEDOOL_00002"
                     /inference="ab initio prediction:Prodigal:002006"
                     /inference="similar to AA sequence:UniProtKB:Q9I7C4"
                     /codon_start=1
                     /transl_table=11
                     /product="Beta sliding clamp"
                     /protein_id="X:ELFEDOOL_00002"
                     /db_xref="COG:COG0592"
                     /translation="MKFTVNTTEFLKAINSVDGVISVREIKSALSNLKIQTGENEVYL
                     SATDLEIAIKTSVPSTIGEKGTASLPAKQLSSIFKNLNFDTSLLTTTENSENSETTIT
                     DASGKMDTKFKVNGIDSEDIKTIPKVDEASVVEFPCQTIREMFRKTSYAMAIEETRFV
                     FNGLFLKPDNTDLIVVGTDGRRLSKIVRKFPKQFPFKNGVIIPHKAVREMLKMMEGKE
                     TAKIGFVEEQIYVSSGNVELLFKLIDGNFPDYEQVIPKQTTESVRVVKADFLTFLKQA
                     LISAEEPSKQIRLAFSKGNVNISSSNPGTMMFDHNMPIEYNGETITIAFKGDYLSDVV
                     KAVDDPEVILEFTTSSAPVLFKDPSDSDFVSVIMPMKL"
     gene            2831..3934
                     /gene="recF"
                     /locus_tag="ELFEDOOL_00003"
     CDS             2831..3934
                     /gene="recF"
                     /locus_tag="ELFEDOOL_00003"
                     /inference="ab initio prediction:Prodigal:002006"
                     /inference="similar to AA sequence:UniProtKB:Q8RDL3"
                     /codon_start=1
                     /transl_table=11
                     /product="DNA replication and repair protein RecF"
                     /protein_id="X:ELFEDOOL_00003"
                     /db_xref="COG:COG1195"
                     /translation="MFLKKIYIKNFRNHEETQLTFKSRLVFFIGNNGEGKTNLLESIS
                     LLSYLKSFRESDQNQLLRWDTSDTFIRAEFESEGNEYLFEYGIEHSQTKRKKLKVNGE
                     EFKKISDYVGYFRSIVMSPPDILIIEDGNVERRRFLDAFISSTNRYYLKQLIEYERLI
                     KQRNAALKKENASDREIGIWDEPIIEHDSEIREIRTKTIQSLAGYFHQNLLQLSSGKD
                     PYFLTYKPNITSKEEHKQKLIDNLRKDKAIGYTSCGNHRDTLPIGFDDKDLSGFGSQG
                     QKRSAVIALKTACFQMIRDTTGEAPVLLIDDIIRELDVKRREYFVNLISECGQAFFTT
                     TDLEGINEYVGNLTVDKEIYIIDSGKVKVFTEI"
     gene            3931..4254
                     /locus_tag="ELFEDOOL_00004"
     CDS             3931..4254
                     /locus_tag="ELFEDOOL_00004"
                     /inference="ab initio prediction:Prodigal:002006"
                     /codon_start=1
                     /transl_table=11
                     /product="hypothetical protein"
                     /protein_id="X:ELFEDOOL_00004"
                     /translation="MKKVELSELFQSLEKLGLDRESVFQDQILKKLRNQWNEIVGEVF
                     GKQSFPKTIDGKKLTVVCRHSMVAQEFEFLKADLLKKINAIAYPYVLEKIHFKTGNEF
                     QNPRS"
     gene            4333..6252
                     /gene="gyrB_1"
                     /locus_tag="ELFEDOOL_00005"
     CDS             4333..6252
                     /gene="gyrB_1"
                     /locus_tag="ELFEDOOL_00005"
                     /EC_number="5.6.2.2"
                     /inference="ab initio prediction:Prodigal:002006"
                     /inference="similar to AA sequence:UniProtKB:O08399"
                     /codon_start=1
                     /transl_table=11
                     /product="DNA gyrase subunit B"
                     /protein_id="X:ELFEDOOL_00005"
                     /db_xref="COG:COG0187"
                     /translation="MSNQTDQNAYSASKIKILEGLEAVRKRPGMYIGTQDESGLHKMV
                     YEVVDNSVDEAMAGHCTEIDVRILPENIIEVRDNGRGIPTGIHPDKGKSTIEVVLTIL
                     HAGGKFENDAYKVSGGLHGVGVSVVNALSTYLEVEVHQEGKLHYQKYQAGVPVEDVKI
                     IGETTHRGTVVRFRPDHTIFTTVDFSFDTLSARFREIAFLNKGLLIRIEDQRKEEFAK
                     HEFKFDGGIVSFVEYITESKHPLHKVLHFVGEKENVWAEIALQYCDTYSENIFCFTNA
                     INNNLGGTHLEGFRTALTRTLNDHLKKDQTLFKKQPNGLQGDDIKEGLCAVISIKIPQ
                     PQFNSQTKEKLVNAEVKGLMQTITGEGLNRYFEENPAIIKKILEKCILASKAREAARR
                     ARDLTRRKTVLEGGGLPGKLADCSEKDPEHCELFLVEGDSAGGSAKQGRDRNTQAILP
                     LKGKILNVEKARLDKILSNEEIRTLITVMGTGIGDDEFNVEKLRYRKIIIMTDADVDG
                     SHIRTLLLTFFFRYMKPVIERGSLYVAQPPLYLLKFGKEAVYVYSDREKDEILKARPN
                     DKVVIQRYKGLGEMNPEQLWDTTMDPKERVMLQVKLQDFVEAEDTFNILMGDEVSPRR
                     RFIEANSYKVANLDL"
     gene            6272..8803
                     /gene="gyrA"
                     /locus_tag="ELFEDOOL_00006"
     CDS             6272..8803
                     /gene="gyrA"
                     /locus_tag="ELFEDOOL_00006"
                     /EC_number="5.6.2.2"
                     /inference="ab initio prediction:Prodigal:002006"
                     /inference="similar to AA sequence:UniProtKB:Q8DPM2"
                     /codon_start=1
                     /transl_table=11
                     /product="DNA gyrase subunit A"
                     /protein_id="X:ELFEDOOL_00006"
                     /db_xref="COG:COG0188"
                     /translation="MTEQNGQENESNKTLALNLSGRPDVAGALKAGVRVIPVEIEDQM
                     KEAYLDYAMSVIVGRALPDVRDGLKPVHRRVLHAMNERAWRSDRPYVKSAKIVGEVIG
                     NYHPHGDSAVYETMVRMAQTFSMRETLIDGQGNFGSVDGDNAAAYRYTEARLTKLAEE
                     LLKDIEKNTVSFSPNFDDTRQQPDVLPANFPNILVNGSTGIAVGMATNIPPHNLKEAV
                     NAVIALIQNPDITLPELMKILPGPDFPTGGTIIGGEGLYQAYATGKGSIRIRSKVDII
                     ENNKGREIIVIHEIPYQVNKKNMLEKIGDLVNEKIIEGISEILDLSDRKGIRVEIHVK
                     KDANAQVILNQLFKLTQLQVSYGITMLAILDNRPKIFSLKEILKSYAEHRREVVVKRT
                     EFDLDKAQKRAHILEGLRIALENIDEVIRIIRASKDVREAQSSLMATFSLSELQADAI
                     LEMRLQRLTSLEVQKIIDELEQVRILIADLEDILSKPDRVKSIICDELGKVSQSFGNT
                     RTTEISLESLESSTFNAEDLIADEEVVVQLSEDMFIKRLPMDTFRRQKRGGKGVQGIS
                     TKREDFVKKLSSAMTHDNLMLFSNKGRAFLLKVYELPIATKEARGKSLKAVINLNDDE
                     IITSLFTFRNFDESYLLMVTREGFVKKIQLDEFTNTKKSGIIAIGLRDGDELIDVIAN
                     PNNYDVFIGSKNGLAIRMNLNELRSQGRTASGVTAMKLEDDDSIAGITKVEPNTNLFC
                     ISENGFGKRTDFEEFSTKGRGGKGMTYLKIGEKNGRAVGISSVKEEDELLVITQSGMA
                     IRVEVKTISMVGRSAMGVKVVNTKDEDFVKDFAVVRESDSDSAES"
     gene            8817..9830
                     /gene="dusB"
                     /locus_tag="ELFEDOOL_00007"
     CDS             8817..9830
                     /gene="dusB"
                     /locus_tag="ELFEDOOL_00007"
                     /EC_number="1.3.1.-"
                     /inference="ab initio prediction:Prodigal:002006"
                     /inference="similar to AA sequence:UniProtKB:P0ABT5"
                     /codon_start=1
                     /transl_table=11
                     /product="tRNA-dihydrouridine synthase B"
                     /protein_id="X:ELFEDOOL_00007"
                     /db_xref="COG:COG0042"
                     /translation="MVRVGNVIIEGDVALSPMAGISDSPYRQITKRFGSAFSYTEFVS
                     TEQLKLGNAKSLDMFRFVEMERPIVFQIFGSDLDTVVNASEIAAEQKPDIIDLNMGCS
                     VSKVSHNGSGAGLLKNIRLAGKMIEGIRNRTNLPVTAKIRLGWDANSLNYLETLKVLE
                     DSGVSAISVHGRTKAMAYTGIADWNAIGEIKSRANVPIYGNGDVQSYKEALEKKKTYG
                     VDLVLIGRKAIGNPWVFGKTPKQFFPWYQIKDVILEHLDLMLNFYPTSDDYALILFRK
                     HFIKYIENIGFPEDTKRLLLSVASVNEFKDTLEFVKMDSTILETSELNNENINCETFV
                     SLV"
     gene            9841..10224
                     /locus_tag="ELFEDOOL_00008"
     CDS             9841..10224
                     /locus_tag="ELFEDOOL_00008"
                     /inference="ab initio prediction:Prodigal:002006"
                     /codon_start=1
                     /transl_table=11
                     /product="hypothetical protein"
                     /protein_id="X:ELFEDOOL_00008"
                     /translation="MADSKQSIFSDSYSKYGGAKQKRKDARVKLDVPCTVELVKTKTG
                     PVTGHLSDLGTGGLAFQTTAIFYEGDHVKIQFSLNQNPLEIMGTVHRTAGKTTSVIFK
                     PLAASEHQIVQEFIHKHYFDPKLKK"
     gene            complement(10339..10920)
                     /locus_tag="ELFEDOOL_00009"
     CDS             complement(10339..10920)
                     /locus_tag="ELFEDOOL_00009"
                     /inference="ab initio prediction:Prodigal:002006"
                     /codon_start=1
                     /transl_table=11
                     /product="hypothetical protein"
                     /protein_id="X:ELFEDOOL_00009"
                     /translation="MKKSLIVCASLIAFVVSCGSNDGGRRDATTVGKNGWIFEGWACA
                     PDAAAAKRGQSPAEYCKGKEKEFDYLYMKFSARASDKAIKANSVAMKQSTCREAARLQ
                     VAGDGLKKILGEYLEQASGVSDGQSTGSVIVSESKGIIKGVGVYDCCSLNNETGICAN
                     VGEPETWEECQCVGYLRYAGGQKALEAKATAVQ"
     gene            11050..12627
                     /locus_tag="ELFEDOOL_00010"
     CDS             11050..12627
                     /locus_tag="ELFEDOOL_00010"
                     /inference="ab initio prediction:Prodigal:002006"
                     /codon_start=1
                     /transl_table=11
                     /product="hypothetical protein"
                     /protein_id="X:ELFEDOOL_00010"
                     /translation="MSRFTCLHVIANLLIFFAFFPKNIYAKEISILPAYISGEVPPVL
                     GSKREAGFELSRLSRHYLKRNFFTEITDPKLIENFLNETEWNEEADLKDQDWNAFCSE
                     WDSHFVVQDQIDFGNPILVKTIIYNCKNLSKQTIQSKLISNFVMAYEKHNEKSFRFLP
                     PRFYEKKSKTPIYYEINLFLDIHSSYAYYKKDILKSLSSMYDQDGLYLGITLLKKDKT
                     LSVPPTKDHSEIKKIMEETGWQGSNHSESVLAALQSLKGKFSSGKKESRKLFLLLSSS
                     VKDKSGSIIMALNDLRHMEIEPIILIPNHSDLSTIRELQRIGKASNSRVVGITEYQKI
                     GTQDGYEYLYLNQFNVYSSQEELVYPFQWNQSNIKKFDASLVRAAVDVVSPYNLYQAY
                     EKITEKRVLEKEEIKTDLEYILRTESNSELLERERFQSVLVESKGEAIWIQLPYDAQV
                     SKGKEYLIQTTFVLDPLSTWGIKNIAGETNLLKTNFSYPKTLMVKPSQAKKFLDLNKI
                     REFNGYLQGTVSVIKKR"
     gene            12608..13495
                     /locus_tag="ELFEDOOL_00011"
     CDS             12608..13495
                     /locus_tag="ELFEDOOL_00011"
                     /inference="ab initio prediction:Prodigal:002006"
                     /codon_start=1
                     /transl_table=11
                     /product="hypothetical protein"
                     /protein_id="X:ELFEDOOL_00011"
                     /translation="MSLKKGKSISEWITKGSDIEKIKNQWLEINNSSLPILIVGERGV
                     GKSFWIQKSLEKRNISESTVIHFDFSYPSSFQEKLEKIKSSKQNQTVILNWISHAKHE
                     EMILLQQWWKSEKYNEKSKIYLYWEIHLEELEVFNQRNQYGDFYDQLKSFRFELPNLK
                     KRISELPLFVHEFLEEANQSLNKKINSLDEDFYTFLKNKTFIRNYTELKDMIYALVGF
                     TSGKQIHWKQIPSHFFENSLSELNIQPGISLEQYEKEIIKANLIYTKGNREKAAKLLG
                     ISERNLYRKLHEFHLEDLS"
     gene            complement(13474..14583)
                     /locus_tag="ELFEDOOL_00012"
     CDS             complement(13474..14583)
                     /locus_tag="ELFEDOOL_00012"
                     /inference="ab initio prediction:Prodigal:002006"
                     /codon_start=1
                     /transl_table=11
                     /product="hypothetical protein"
                     /protein_id="X:ELFEDOOL_00012"
                     /translation="METKKSQAKEYNSLFQLFKTPPAQIPQFFAYAGEDSYEFELIVE
                     HYREILQKTLGDFEVILIVSESGEQAKLFAELFTPDMFYPRKLIIIKNATALFKPILD
                     PKAAHEWKDFASGFRKNITSVSDEIFTLIHYDGKDVPKSLIDLFQGTLSYFKTKVLYP
                     NDYPKIFKEVCDQEQAHFEPNATEEFIHRTPANVGAYIKSVKKLKQYLHKSKFTLEDV
                     NSVLFSQNELNTNVLVESLVQKRKVDFFKEFTKFGDQNSEILNFLTRLTYKLDEIRKI
                     KVIRSRHNGEVPIPIMDELLKTGSFSEARKNFVRRQLVSDSANFTDKVLDLFYDQVIE
                     MNIKFKSGLRDEEGKNYFIQKIMHLFSLLQDKSSK"
     gene            14635..14865
                     /locus_tag="ELFEDOOL_00013"
     CDS             14635..14865
                     /locus_tag="ELFEDOOL_00013"
                     /inference="ab initio prediction:Prodigal:002006"
                     /codon_start=1
                     /transl_table=11
                     /product="hypothetical protein"
                     /protein_id="X:ELFEDOOL_00013"
                     /translation="MEISSNVARVSGLGEPYMYVSPTYNTQAVEQVEAIQSRSYQPKY
                     PSSETKNQAQEIQTTPDAKATYKPGNLVNLYA"
     gene            complement(14849..15424)
                     /gene="maf"
                     /locus_tag="ELFEDOOL_00014"
     CDS             complement(14849..15424)
                     /gene="maf"
                     /locus_tag="ELFEDOOL_00014"
                     /EC_number="3.6.1.9"
                     /inference="ab initio prediction:Prodigal:002006"
                     /inference="similar to AA sequence:UniProtKB:Q02169"
                     /codon_start=1
                     /transl_table=11
                     /product="dTTP/UTP pyrophosphatase"
                     /protein_id="X:ELFEDOOL_00014"
                     /db_xref="COG:COG0424"
                     /translation="MFVLKSASPRRKQILFDLGFDLKIDPEHIDESQKELESPLEYLE
                     RMVHSKLGTLFEPNNVYLAADTIVVYQNQILHKPIDTNDAFRILKILSGKNHSVFSGA
                     ALRHPNGTEYFYEETMIGFQNWNDFEINEYIKRSKPFDKAGSYGIQDKEGPVLQWIGS
                     YTNVMGFPLRSFLSRHELWIGSWEERIMRRD"
     gene            15464..15706
                     /locus_tag="ELFEDOOL_00015"
     CDS             15464..15706
                     /locus_tag="ELFEDOOL_00015"
                     /inference="ab initio prediction:Prodigal:002006"
                     /codon_start=1
                     /transl_table=11
                     /product="hypothetical protein"
                     /protein_id="X:ELFEDOOL_00015"
                     /translation="MMSPRFFTILLWAFVFVIGCKRGYSEDIQDCNPIADYYEKGTHY
                     IRRDLVKDDNTLDYKKLMEDTKPQASECYPSNHEVK"
     gene            15703..16440
                     /gene="fabG_1"
                     /locus_tag="ELFEDOOL_00016"
     CDS             15703..16440
                     /gene="fabG_1"
                     /locus_tag="ELFEDOOL_00016"
                     /EC_number="1.1.1.100"
                     /inference="ab initio prediction:Prodigal:002006"
                     /inference="similar to AA sequence:UniProtKB:Q9KQH7"
                     /codon_start=1
                     /transl_table=11
                     /product="3-oxoacyl-[acyl-carrier-protein] reductase FabG"
                     /protein_id="X:ELFEDOOL_00016"
                     /translation="MNLFDVKGKTVLITGASRGIGKSMALGFRDAGAIVYGAGSKPES
                     IHWMEKEGIHGVVLDVRSEGSAFEVIGKIKTKHGKLDTLINNAGIATNTPASGFKEDE
                     LQNIVQTNYVGVFRNCQAYYKHHKKEGGNIINVASVLGMVGSKLASVYSGTKGAVITL
                     SKALAIEWCNNGYRVNVICPGLIDTDMTDMIKDKEFIMKQVLAGIPMGRLGKPEDILG
                     AAIYLASDSSAYMTGQCIVLDGGLTAQ"
     gene            16452..17084
                     /gene="yciO"
                     /locus_tag="ELFEDOOL_00017"
     CDS             16452..17084
                     /gene="yciO"
                     /locus_tag="ELFEDOOL_00017"
                     /inference="ab initio prediction:Prodigal:002006"
                     /inference="similar to AA sequence:UniProtKB:P0AFR4"
                     /codon_start=1
                     /transl_table=11
                     /product="putative protein YciO"
                     /protein_id="X:ELFEDOOL_00017"
                     /db_xref="COG:COG0009"
                     /translation="MILYLHPDNPEVRKLKQISDRLKDGAIYIFPTDTVYAIIADANS
                     KTAVEKIYSIKKLPKDKPLSLLCRDISMASHFIEYLPNSAYRFMKRMTPGPFTFVLKA
                     NKNLPKPSIAHHKDKQIGIRIPDHIYLQELLKIHDSPLTSTSAFSDDEFIIDIDDLES
                     IYGNLVDGIIDGGIVKIELSTMIQIHDDSLELIRAGKGYELIQNDIQHLE"
     gene            complement(17076..18053)
                     /locus_tag="ELFEDOOL_00018"
     CDS             complement(17076..18053)
                     /locus_tag="ELFEDOOL_00018"
                     /inference="ab initio prediction:Prodigal:002006"
                     /codon_start=1
                     /transl_table=11
                     /product="hypothetical protein"
                     /protein_id="X:ELFEDOOL_00018"
                     /translation="MCHSSQISAYLDSKTKIYDSFKSFEYVADSLQNANLTLGNLETT
                     ITELQSEYSGYPRFGSPSGYLTGLKNAGFDILSTANNHSADKGSYGIDTTIQSVFNHE
                     MIPIGTYTSLLDFQNRKDFIQDVNGIKIAIYNYTYSTNGIPVRDGRIVRLLNEDQIRS
                     DVIFAKNEGAHFIILWYHFGNEYEEKPSQSQTKWVNVGLEAGADIIIGGHPHVVQKID
                     FYQDPKTNEDRLIAYSLGNFLSAQNRQYTDGGIILSLTLEINKENQKKILNVQSEPVW
                     VNPRNYSIIPIQKYSNSELPIKLPKHLEKRMFEFESHLKKIPGLGIRSL"
     gene            18127..19839
                     /locus_tag="ELFEDOOL_00019"
     CDS             18127..19839
                     /locus_tag="ELFEDOOL_00019"
                     /inference="ab initio prediction:Prodigal:002006"
                     /codon_start=1
                     /transl_table=11
                     /product="hypothetical protein"
                     /protein_id="X:ELFEDOOL_00019"
                     /translation="MIVKTRVKDKFLIVLCIVIYFILAGCKWEKDYKRAAFLSMQPDT
                     DLILAPYPFNIFDREARDAITLSHYSKEEIKNILADHELSWDSLNTQWQLDTEEENFT
                     KEVNYTSHYTQYPYDTEIPIWIYGPKWFQNGVYSDVIFQQHIPSLYGKILNFGFSNQL
                     SVSAFQKIFKDSNEKPEIIVTIVVDQGGKQLYKAHKGAYPFLESLSSNSVYFKKAKVV
                     HLESHTAVGHMAIGTGAFPKDSQVFSNEIYTFSEGKVHHRPVYQGLNNSFDLSELHSA
                     SFSDEWDLSQNNEPVIISQCYANRAAVGMAGHGKEYKDGSNQKTLISPDADFVYWQDV
                     KNLNWSTYPNAFGKPLAAQKYNLYQFYQTHKANIQTHFEAKNPIDFLSKIHHFQGSEF
                     QVKMDGALFRDTIEETILKPNKHKDGKTDLAYLTLKATDAVGHLYGWETKEAEQVLLS
                     TDNEIKTIFEFLKANYGDNFILLVTADHGAAPMPEISNGLFLTHEEFFNSVNELLPES
                     ERKKSSLVKWVTHSQLSLNRDLMKSHNVTEEEIIQKILSIEVKQRKFFRKIWKREEIP
                     NVSF"
     gene            complement(19860..22052)
                     /gene="rnr"
                     /locus_tag="ELFEDOOL_00020"
     CDS             complement(19860..22052)
                     /gene="rnr"
                     /locus_tag="ELFEDOOL_00020"
                     /EC_number="3.1.13.1"
                     /inference="ab initio prediction:Prodigal:002006"
                     /inference="similar to AA sequence:UniProtKB:O32231"
                     /codon_start=1
                     /transl_table=11
                     /product="Ribonuclease R"
                     /protein_id="X:ELFEDOOL_00020"
                     /db_xref="COG:COG0557"
                     /translation="MDTYKIQRKIIEYLDQKSGKDITRQEIKKKFIESSEFKRPDPKT
                     KKVKAFKRKEKVPRKEIEFLIDQLCNLLEVEGLLIPNKKYLTVAKPFRLTGRISISRR
                     GDGFISLPSKNEIFVPGPLTNTAISGDKVEVIPLGVGKKDRLEAEVTKILKRGRILYR
                     MRVKEKTNKFVFGNFLDMLGDGKEGVLHVKSILKDSFDAINIDDVLIVKLKEGAEPQD
                     NLYDVSFIRFESDTKEDGDLQRILMKYNYDPVHPDFIPLDFPEEVTEKTVSDWNRRTD
                     LRDLYAVTIDGITAKDFDDAISFVDEGNRLRIWIHIADVSYYVEKGSALDKEAYERAT
                     SVYLANRVVPMLPPILSEDLCSLVANTNRLAFTVEMEASKSGEIYNAKFYKSIIKVKK
                     RYTYEMAEEEIKAQDPNNWMYQVSLFTDALRKHRMKTGRIDLNLRETTITWNERKEPI
                     GIENRERLTSHILIEELMLSANLKVDEFLRKKKIPTLHRIHEPMDEEKLETLNHFLQL
                     NGYNVQIHDTSYPEIMKAVKEIQDNSVGKIFNYLLLRSFMQAYYGADPLGHWGLGFKD
                     YCHFTSPIRRYPDLIVHRVLQATLLETDKEYSENEIAVMGLHCSEEERRAADAERDIV
                     KIKSFRYLESTGIKEFKGFIVGIRPSQIFVELDISNLEGVLDKSEFTDEFEVMIKNDF
                     SFYSKKYSKIFFIGDPVTVSLDRIDFEEIKVFLKLKDFKKDDTPTKKK"
     gene            complement(22057..22761)
                     /locus_tag="ELFEDOOL_00021"
     CDS             complement(22057..22761)
                     /locus_tag="ELFEDOOL_00021"
                     /inference="ab initio prediction:Prodigal:002006"
                     /codon_start=1
                     /transl_table=11
                     /product="hypothetical protein"
                     /protein_id="X:ELFEDOOL_00021"
                     /translation="MVRKGNLLNLLYFDTTQDWIHVAVGNLDGDSNLDLKAKQIEATP
                     KEASFRLVEMIQVALNQGHLKKPDLIIVPNGPGSFTGIRITVTTARDLAQLWEIPVVG
                     IDSGELYAVGMESKQKNQLLPTETTLVCLDGKQGKYYTKYFDGTTFLETKDQTPSEMI
                     QFLEKEQITPNNWYYTGIFPSFYPNSAVKIEATNLNLSSIMQYSLEQIKQTNLKNYDY
                     LSLLPNYIRGTYVDQK"
     gene            complement(22737..23195)
                     /locus_tag="ELFEDOOL_00022"
     CDS             complement(22737..23195)
                     /locus_tag="ELFEDOOL_00022"
                     /inference="ab initio prediction:Prodigal:002006"
                     /codon_start=1
                     /transl_table=11
                     /product="hypothetical protein"
                     /protein_id="X:ELFEDOOL_00022"
                     /translation="MKANFLSLRETELEPVFSTLDKIVESFLSHSKSPILLFTGEMGA
                     GKTTFIREWFSRFGTDSLINSPTFSLYNIYDSPKMRLYHFDLYRIHSIDEMENLGFEE
                     IWGRDGVSAIEWWQKAETVLPKENRIQITIESESFENRTYTLEWSEREIS"
     gene            complement(23192..24046)
                     /gene="hslO"
                     /locus_tag="ELFEDOOL_00023"
     CDS             complement(23192..24046)
                     /gene="hslO"
                     /locus_tag="ELFEDOOL_00023"
                     /inference="ab initio prediction:Prodigal:002006"
                     /inference="similar to AA sequence:UniProtKB:P0A6Y5"
                     /codon_start=1
                     /transl_table=11
                     /product="33 kDa chaperonin"
                     /protein_id="X:ELFEDOOL_00023"
                     /db_xref="COG:COG1281"
                     /translation="MSDQVILGISNTHHYRFTIVNLTETAKEPMFLHSLNKEMSVFLS
                     KTMMGALFLAEMTKNQQKVSIQWKDESNKQALAYSDRYGKMKSVAYSASHEEGDIRNE
                     FILGQGIMKVIRWDYESDTYQSYTNLIEDTFEANFIKYLTESEQIKAIVGMDVIPFDF
                     PGNDFSAKGIFFEALPDATEESFLFLRSKINSLILKESFWTLTIEKMLETLESEIESP
                     LEVLSKESPEFLCDCSRHKVADIIASLGEQEANSIIDEMGKIEITCEFCRTAYQFDSF
                     DVEKFFKQ"
     gene            24122..26104
                     /gene="bgaA"
                     /locus_tag="ELFEDOOL_00024"
     CDS             24122..26104
                     /gene="bgaA"
                     /locus_tag="ELFEDOOL_00024"
                     /EC_number="3.2.1.23"
                     /inference="ab initio prediction:Prodigal:002006"
                     /inference="similar to AA sequence:UniProtKB:D9SM34"
                     /codon_start=1
                     /transl_table=11
                     /product="Beta-galactosidase BgaA"
                     /protein_id="X:ELFEDOOL_00024"
                     /db_xref="COG:COG1874"
                     /translation="MIFGACYYPEQWNPKDWDEDLKMMKEMGLSSVRLAEFAWGIMEP
                     KEGKFDFSLFDAILEKIQKQGMTAILGTPTATFPPWLYQKFPEIVQISKEGIIRGIGT
                     RRQACFSSPAYKKATERIVTAMAKHFGNHPAVVGWQIDNEPGHEGSDVDYSPLAEKNF
                     RIWLKTKYKTLDSLNKRWGNVFWGVIYSDWNQIPLPGAHVASNFNPAMIQDYYRFQSD
                     ELVSYIHFQAEILRKYSKGKPLTTNLYPSPFLPVTDMYEMFKKLDYVSWDNYPVWGNQ
                     QEPYPHPLVTATQQYSRGLKDKPYTVMEQFSGVQGHDTLGYLPPPGQIGLWLTQAIVN
                     GANQIYFFRYRTARFGQEQLCYGILDHGKRKTSKYFELKKTIEEIKEFAEDIAASPYP
                     AKVAILHDIENSRNYKHQPLSDGLKFSPVPFAQVGYDIELATWFAGTNVLNVNTHSLP
                     IQREQDWSNYKVLTLPLYTMFGPEIVEKLKAYVQEGGTLVLGYRSGIKDKDHWMVEEP
                     VPGVFSEMAGVEVFQFEAPATDKVGIKMGIWPLKGSKFCEILEPTSAKVIARYRDKKK
                     FYSGKPAITVNSFGKGKVYYVGTSLTPESFVLLYRKILKGAGIPFGFLGATIERHFRE
                     GKKYNYEITMNHSNQYKLAGFSVLKPFGYQIKRIQK"
     gene            26126..27019
                     /locus_tag="ELFEDOOL_00025"
     CDS             26126..27019
                     /locus_tag="ELFEDOOL_00025"
                     /inference="ab initio prediction:Prodigal:002006"
                     /codon_start=1
                     /transl_table=11
                     /product="hypothetical protein"
                     /protein_id="X:ELFEDOOL_00025"
                     /translation="MKIQEYKSINRLLGEFSTKNKVGEIFVDNLHSPYIQFPERFTIH
                     GTSVTQPEFGDVKDFVQTVIKFLPEAVEGTGLLPEPRPKRETGKLFFVRPMLFGPYRF
                     LYVFSVDMLYLGGAKSEEIKRAGTQNMTPTIVTDRLYFQVKVIPIQSIKEDGDHVIDF
                     EAKRFQGGEFRVESERDENKPIRKFSEIFDEIDFSDTEAKIREELGINSDIWKLGRIY
                     SPIGIDYLSLSLRFLNPSLPKTIYHFKQFYQILENTNQTIPEGTLQSFHEYLSTFEVE
                     RTVSKSGNILWKVHQKSTDNG"
     gene            27030..27872
                     /gene="cysQ_1"
                     /locus_tag="ELFEDOOL_00026"
     CDS             27030..27872
                     /gene="cysQ_1"
                     /locus_tag="ELFEDOOL_00026"
                     /EC_number="3.1.3.7"
                     /inference="ab initio prediction:Prodigal:002006"
                     /inference="protein motif:HAMAP:MF_02095"
                     /codon_start=1
                     /transl_table=11
                     /product="3'(2'),5'-bisphosphate nucleotidase CysQ"
                     /protein_id="X:ELFEDOOL_00026"
                     /translation="MGISSPTINFPVDETIKRIEYVKANAMGIIHEAKKIQREVSAIR
                     SDTDAEEKERIDAADGKLGDILIRFLQKSFPKDGILCEDKPTIDGGEFKWILDPVDGS
                     MNFVRGLPLYAISFGLEHRETPVGGVVIVPPQESVYSAVMGEGAFKNGEPIVTSRVSE
                     LNRAIFSPNLPTKRAHMIQEIMADLSGFLTYARSFRRTGSFVLDSCFIAEGVMDAIWE
                     KTVKHWDVSAISVILSEAGGKLTDLNGVHYYTGLPELVASNGVLHSEILKLLKTVRST
                     VSRN"
     gene            27979..28551
                     /locus_tag="ELFEDOOL_00027"
     CDS             27979..28551
                     /locus_tag="ELFEDOOL_00027"
                     /EC_number="1.15.1.1"
                     /inference="ab initio prediction:Prodigal:002006"
                     /inference="similar to AA sequence:UniProtKB:D3KVM5"
                     /codon_start=1
                     /transl_table=11
                     /product="Superoxide dismutase [Fe]"
                     /protein_id="X:ELFEDOOL_00027"
                     /translation="MEHKLPELPYAKDALAPHISAETLEFHYGKHHQTYITNLNNLIK
                     GTEFESASLEDIVKKSSGGIFNNAAQVWNHTFYWHSLSPNGGGAPKGAVADLITKSFG
                     SFDAFKEKFTQSAVTNFGSGWTWLVKKGDGLEIVNTSNAGSPLKDGMQALLTIDVWEH
                     AYYIDFRNARPKYVEAFWNLVNWDFANKNL"
     gene            28664..30073
                     /gene="pabB"
                     /locus_tag="ELFEDOOL_00028"
     CDS             28664..30073
                     /gene="pabB"
                     /locus_tag="ELFEDOOL_00028"
                     /EC_number="2.6.1.85"
                     /inference="ab initio prediction:Prodigal:002006"
                     /inference="similar to AA sequence:UniProtKB:P28820"
                     /codon_start=1
                     /transl_table=11
                     /product="Aminodeoxychorismate synthase component 1"
                     /protein_id="X:ELFEDOOL_00028"
                     /db_xref="COG:COG0147"
                     /translation="MSESLPKISIPKKPNYTSLSLPEGIEFWELFREIEEKYENCFLL
                     ESAGDNQYDSRYSVIGFDPSHLITGEPGVLEIDGKLYKVKNPYFALRDITDYNSLSIS
                     YAGGLVGYLGYQSMQFFEPKLHLKPHPDFPAMIFGMYLDGLIYDKFTGELIYFDNGTN
                     RIDVVKSILTSIQNPVSKKPEASVTVLQEGLSKDVHKQMVDEALEEVKAGNTFQCQIG
                     FEETYSVDGNPLAIYETLREINPSPHMYYVKFGKRVILGASPELLFRLRQGEMESFPL
                     AGTTKRGVDAKEDTLLARKLLTDPKEIAEHNMLIDLHRNDIGRVAKFGTVKVRRRFDI
                     KRFSHVQHISSEVVGILSSKEDMFSGLASSFPAGTLSGAPKIESMKIIERIEKSPRGP
                     YGGAVGSFGLNGDCTFAIPIRSFFVHNGKGFVRASGGIVYDSKPDDEYQEIINKMASV
                     RKALDLHQLPQEKNTKAKG"
     gene            30085..30690
                     /gene="trpG"
                     /locus_tag="ELFEDOOL_00029"
     CDS             30085..30690
                     /gene="trpG"
                     /locus_tag="ELFEDOOL_00029"
                     /EC_number="4.1.3.27"
                     /inference="ab initio prediction:Prodigal:002006"
                     /inference="similar to AA sequence:UniProtKB:P00901"
                     /codon_start=1
                     /transl_table=11
                     /product="Anthranilate synthase component 2"
                     /protein_id="X:ELFEDOOL_00029"
                     /db_xref="COG:COG0512"
                     /translation="MKVLILDNYDSFTYNLYQIVGEILEEQEKLFELDVIRNDEKSFS
                     EIKAANYDKVIISPGPGHPADPTYFGVSADILKGLGTLTPILGICLGMQGMATVFGGE
                     VVRAKVAMHGKLSPISHDGKGVFSGLTQNIEIMRYHSLVAKEESLPDELEVTARVSSG
                     EGKGEIMGLRHKSLKIEGVQFHPESFGSEEGKELLRNFIYR"
     gene            complement(30736..31959)
                     /locus_tag="ELFEDOOL_00030"
     CDS             complement(30736..31959)
                     /locus_tag="ELFEDOOL_00030"
                     /inference="ab initio prediction:Prodigal:002006"
                     /codon_start=1
                     /transl_table=11
                     /product="hypothetical protein"
                     /protein_id="X:ELFEDOOL_00030"
                     /translation="MKSLKKKFNLSFFIILIFLWISSQNCLHQNSDQYLFWTGYDHLQ
                     KSIKSTAKNEIHFSALAGTLSEENESQLLKNSDGFPIVTLTGRKDQNQNWSMRWYEFE
                     SKNYDYSANVTFTPKLWVEKEIYAVERKIIHKLNGYQPRDFFKWLNEFAIVVNDHNAY
                     QTLKSKSKNLQFLCGVMYCHITETAEWHTLEFTLNDTTKSKFPGFYQRTGSRLEKSKL
                     NIMIWDKANPTHRLKIANQGKTLVFHFPVNPPKDYFLNPKEIHFLGDIEIRSFGITLK
                     IENLEYRLKTIFEKNTDTLHGNFLRIGKKEINGNFFYVIPQGLVNFMIPGNMDEYFDE
                     FFTLLIQGTQGRGGSQLHAKFEKTKQGQLNTITTYNEIKRKKFSLFGNDDSQKASNDF
                     DFFAAWEEAMLGDLK"
     gene            complement(31934..32347)
                     /locus_tag="ELFEDOOL_00031"
     CDS             complement(31934..32347)
                     /locus_tag="ELFEDOOL_00031"
                     /inference="ab initio prediction:Prodigal:002006"
                     /codon_start=1
                     /transl_table=11
                     /product="hypothetical protein"
                     /protein_id="X:ELFEDOOL_00031"
                     /translation="MKDQYGQSYSDTSVKGKPIVLMGCFLRDVEICRKQGRKLYWKMQ
                     NLLWKESNKVNFLMYLDLKESNKIVEEYIEESKHKQYETILLDRKGQLTNGLTRGEVY
                     IRIYNKSGKLLSSIYKSEIEETLIQEVYEILKKEI"
     gene            32361..33269
                     /locus_tag="ELFEDOOL_00032"
     CDS             32361..33269
                     /locus_tag="ELFEDOOL_00032"
                     /inference="ab initio prediction:Prodigal:002006"
                     /codon_start=1
                     /transl_table=11
                     /product="hypothetical protein"
                     /protein_id="X:ELFEDOOL_00032"
                     /translation="MESALSGAKKLTKTISNHRLCTKKTSFIISLTASSKITFVLFFL
                     FLNVTCRHFQPKIKLIDSTASIAFFEIEEEVWKELFPKKLRDLPLSSNHLEELPKILA
                     SVQYKRGILAYEDWDQLVPESYLFEIQKFVDKIKEGKETKVFLCSFKIDDLLAPNVKI
                     LKTSFYVMGTENGIVILFQEINTNISFSTQYTFEDWVLFQPVPIKPIYKPELWIKNKN
                     SLSLYQDLSLSKNSIYGNIIVYLDNELLAKPAIYRYPKEDDTPTQQEQWKSVPDKLKA
                     LEEMRKNQLITDEEYQKKKTELLKEF"
     gene            complement(33266..33982)
                     /gene="cysE"
                     /locus_tag="ELFEDOOL_00033"
     CDS             complement(33266..33982)
                     /gene="cysE"
                     /locus_tag="ELFEDOOL_00033"
                     /EC_number="2.3.1.30"
                     /inference="ab initio prediction:Prodigal:002006"
                     /inference="similar to AA sequence:UniProtKB:Q06750"
                     /codon_start=1
                     /transl_table=11
                     /product="Serine acetyltransferase"
                     /protein_id="X:ELFEDOOL_00033"
                     /db_xref="COG:COG1045"
                     /translation="MFENIKIIKKFDPAAKSYLEIILCYPGLHALWLHKLAHLLYKLR
                     LPIIPRLFNYFSRFLTGIDIHPGAKIAPGVFIDHGAGVVIGETAIIGTGSLIFQGVTL
                     GGTGKETGKRHPTIGKNVVIGAGAKILGNITVEDHVRVGAGSVVMRNVPAGCTVVGIP
                     GKVVKAGDGTSDSMEQMLDHNQMPDPIAKVFSVLLEKVETQQQLINKLYEKQQLLEKS
                     NSNPPEDDLFLQEFIHGDGI"
     gene            34262..35191
                     /locus_tag="ELFEDOOL_00034"
     CDS             34262..35191
                     /locus_tag="ELFEDOOL_00034"
                     /inference="ab initio prediction:Prodigal:002006"
                     /codon_start=1
                     /transl_table=11
                     /product="hypothetical protein"
                     /protein_id="X:ELFEDOOL_00034"
                     /translation="MESNKSTHILLFFLTFLTLTYSDIFLNPEVPQTLENYKLYFFEN
                     WPYSVSLLFILLAHEMGHYLPARYYGVKASLPYFIPLPFGPIGTMGAVIKIKDQIPNK
                     KVLFDIGVGGPAASLFLSLIVWTIGISMSKVMEIPPNFDRSGYLFFGDSAFTYLSTQW
                     ILGPIDFATMDIHAHPLAKAGWVGLLITAINLLPFGQLDGGHVIYSMFGESYRKWIHF
                     LFGMFLLLALVHFTWLIWGFLIYYIIKVEHPFIKDVMFGIGKTRFVFGLFMLVSFLII
                     FVPKPIILGSEFDNPTLLDDLFRLIVKVVGISE"
     gene            35188..36585
                     /locus_tag="ELFEDOOL_00035"
     CDS             35188..36585
                     /locus_tag="ELFEDOOL_00035"
                     /inference="ab initio prediction:Prodigal:002006"
                     /codon_start=1
                     /transl_table=11
                     /product="hypothetical protein"
                     /protein_id="X:ELFEDOOL_00035"
                     /translation="MKRFWILLFILTFPILAQESKEYKLSDKAYGLAWDGVNFWYIDT
                     NRRAIIKINEIGEQEIFNLGLANLRGISFDSREGKILVVAPKQILKLDPNSGGITDKI
                     SIPLANVAGIASVGNYYYILDLDSGKVQIYDQSTSLLIGGFFTDRTRPRDICYGRDSL
                     WISDSADNSIYRYDTKTGKITGSIKTNLRSVRGVLLSGSKLWVVDRENKEIKNIPFIE
                     TERFIASGEEEFNLEVTLKFKLDSVSLSKAQIAILHPPSNEQQRIRGVKFTDQSYAPT
                     FIQRNRVHLKKLSIEDLPGEQVVKYKFSSKNQFIKYYVTDDYLDKEATYPGDVIPFYE
                     KPQEDIKLSTRDYLELIYQARQTSISINDFKEKMKQNGVPVQSFRMIRFEKGKPKSIQ
                     DSLSVFLLGYGWIPIGDLGLGSNTDKRYFEKKETDLILYQSLNLKNSISPVYFRKDAN
                     SEWENLPAEITYKIK"
     gene            36530..37375
                     /locus_tag="ELFEDOOL_00036"
     CDS             36530..37375
                     /locus_tag="ELFEDOOL_00036"
                     /inference="ab initio prediction:Prodigal:002006"
                     /codon_start=1
                     /transl_table=11
                     /product="hypothetical protein"
                     /protein_id="X:ELFEDOOL_00036"
                     /translation="MPIQNGRTYLQKLLIKLSNVLFSLLFSCSLLQTPFPFFSKGNDQ
                     TKEKKFKELVETTWIQFPKIALYCDKQVSYHKIFCKIQTVVSLHKLSEYLGIQIFLSG
                     PHSKYYLESNDLLDFGHYNPEFPQKLREFLLPAKHHPKLLQLTKPIYNEWLRQTARDF
                     FIIYQKLDSNPKFFRKEADRYLLLVEESRLDPYYFDRFILFLYPAYTDNEDPEEAAKF
                     SMIPGDESMDAQIVKELVGFWIRRKADGTDTEFILGLVELLSLYDPEFYEFRINSSQS
                     QSQSK"
     gene            complement(37383..38576)
                     /gene="arnB_1"
                     /locus_tag="ELFEDOOL_00037"
     CDS             complement(37383..38576)
                     /gene="arnB_1"
                     /locus_tag="ELFEDOOL_00037"
                     /EC_number="2.6.1.87"
                     /inference="ab initio prediction:Prodigal:002006"
                     /inference="similar to AA sequence:UniProtKB:P77690"
                     /codon_start=1
                     /transl_table=11
                     /product="UDP-4-amino-4-deoxy-L-arabinose--oxoglutarate
                     aminotransferase"
                     /protein_id="X:ELFEDOOL_00037"
                     /db_xref="COG:COG0399"
                     /translation="MLTSRKTFLPFALPSISEDAIEEVAQVLRSGWVTSGPKVKQFEM
                     EFGDFVGSKETIAVNSATAGLHLSLEAIGLTANDAAITSSITFTATAEVICYFGAEPI
                     LTDVDPIHNLMSPETLEATINTKCIWNGHELTSKKTGKHIKAILPVHLAGYTCDMENI
                     LSIAKKYKLYVIEDAAHAFPAVHKNKMIGTWGDFTVFSFYATKGITTGEGGMITTPHK
                     DAAERIRRMRLHGINRDAFNRPGWYYEVVDAGYKYNMTDIAAALGVVQLKESHGFWER
                     RTEIAKHYNAEFALLKGVKLPKEDENGIHSWHLYRIEIDPKIAKIGRDTLVEELKERN
                     IGTSLHFIPIFEHPYYKKTYGFQRKDYPNACQMYDRSVSLPLFAGMTKTDEKDVIDAM
                     KELLS"
     gene            38733..40085
                     /gene="add_1"
                     /locus_tag="ELFEDOOL_00038"
     CDS             38733..40085
                     /gene="add_1"
                     /locus_tag="ELFEDOOL_00038"
                     /EC_number="3.5.4.46"
                     /inference="ab initio prediction:Prodigal:002006"
                     /inference="similar to AA sequence:UniProtKB:Q72V44"
                     /codon_start=1
                     /transl_table=11
                     /product="Cyclic adenylate deaminase"
                     /protein_id="X:ELFEDOOL_00038"
                     /db_xref="COG:COG1816"
                     /translation="MEVPFSEILSRISVIDRDIAELNRLKSRLPADRPYSPTIQLTFD
                     KQINTLLNERVSLMELPILHPPLWLLPKEGAEGLEQTTLLKERKSLLAGDLSVAHPNE
                     QDVINFIREIPKTEVHLHLEACVNKETLKFLYKKNGIEVTDQEFEDKYNFKDLNGFIQ
                     VFFFVQGSVKEASDLGYFIDSLADYLRSNHIVYCEAFFAPSKFIQNGLDFDEMVEVMV
                     NRIRQIEVKDGISIRLLVDVSRSFGPENAMNNLKRVLGLKQKEVIGIGLGGAELMGPA
                     KDYAEVFKIARESGLRCVAHSGEDDGPWAIWDAVNLCKAERIGHGTSAIQDPELVRYM
                     KENKIPIEICVTSNVFTGKYVRKEQNHPVRYYYDQGLMLCINTDDPDIFNVNLTYEYF
                     KLYRFLDFSIDELIDLVRQGVLCTFHPEKETLWKSMEEKIDLIKLKYNLNSEKQVLSV
                     "
     gene            40125..41177
                     /locus_tag="ELFEDOOL_00039"
     CDS             40125..41177
                     /locus_tag="ELFEDOOL_00039"
                     /inference="ab initio prediction:Prodigal:002006"
                     /codon_start=1
                     /transl_table=11
                     /product="hypothetical protein"
                     /protein_id="X:ELFEDOOL_00039"
                     /translation="MSHISISLLVWILFLFGCPLFSQVVQEEKIENKPAHPVLDPNHK
                     RKIISVFNEPSGARYFSINPGVQFISSSVDIVGPNGKAVMAEETNSVSRNTKLMYDLK
                     TKDWQIGEYWGVFVLNRNGSFLNTRQIITVTPTVENENGRDNVDLQTEVKGTYSMLLP
                     VLYLGKGGNDNFRIGMGFGVGSVNLQGTADFNDGIGLFTNAVVFNSGNTFDNKIDNLG
                     RFSLLTTGNIDGDPYKAYLLSNLSAGNNLELLGAYSLLTGKSSGSIEPISYLMFAAAA
                     NGQLNPLEIYALSTLSRGKVDSRTNYAKSYYFFYEIPIGPVTWRLGFGGPFYTQNNYT
                     IDISGFEMSLYTPIEI"
     gene            complement(41212..41730)
                     /locus_tag="ELFEDOOL_00040"
     CDS             complement(41212..41730)
                     /locus_tag="ELFEDOOL_00040"
                     /inference="ab initio prediction:Prodigal:002006"
                     /codon_start=1
                     /transl_table=11
                     /product="hypothetical protein"
                     /protein_id="X:ELFEDOOL_00040"
                     /translation="MAAPKKKKKIIAKKKTTKIKVTSQPKKSQNIIPFLMFNANLEEV
                     TKYYAGIFKDFKVLSVNPMQAEFRLNGQRFSAYNGGPEFKFSWGVSFMIQVETQKEVD
                     HYWNALSAGGKELMCGWLEDKFGMVWQVTPKILLELISHKDPIKREKATQAMLQMQKI
                     DITTLKESIQQK"
     gene            complement(41811..42209)
                     /locus_tag="ELFEDOOL_00041"
     CDS             complement(41811..42209)
                     /locus_tag="ELFEDOOL_00041"
                     /inference="ab initio prediction:Prodigal:002006"
                     /codon_start=1
                     /transl_table=11
                     /product="hypothetical protein"
                     /protein_id="X:ELFEDOOL_00041"
                     /translation="MNHKARIELILNELFTNPKTTSIPEVFSADYIAHTSQKDYVGLK
                     IVSRWIKNLKGFLSDLKVIKLEFIYENQDIVVWKRTIKGKIKPSKNKKLTPGKTIKWE
                     ELVVSKFQSNLIKEEWITSEFLGALLPKGK"
     gene            complement(42233..42682)
                     /gene="argA"
                     /locus_tag="ELFEDOOL_00042"
     CDS             complement(42233..42682)
                     /gene="argA"
                     /locus_tag="ELFEDOOL_00042"
                     /EC_number="2.3.1.1"
                     /inference="ab initio prediction:Prodigal:002006"
                     /inference="protein motif:HAMAP:MF_01105"
                     /codon_start=1
                     /transl_table=11
                     /product="Amino-acid acetyltransferase"
                     /protein_id="X:ELFEDOOL_00042"
                     /translation="MNRMKSFTFHTAVIDDKPIILQLLKENHLPYEDISDSMLQEYRI
                     AKEKNLIIGCIGIQRDAEFALLRSFCIQNSYRNLGIGKTIYSMLENECKSNGIKELYL
                     LTSTAESFFLKRGFLTIDRTNAPEFLKNSSEFQYVCPTSAFCMKKII"
     gene            42885..43727
                     /gene="ygiD"
                     /locus_tag="ELFEDOOL_00043"
     CDS             42885..43727
                     /gene="ygiD"
                     /locus_tag="ELFEDOOL_00043"
                     /EC_number="1.13.11.29"
                     /inference="ab initio prediction:Prodigal:002006"
                     /inference="similar to AA sequence:UniProtKB:P24197"
                     /codon_start=1
                     /transl_table=11
                     /product="4,5-DOPA dioxygenase extradiol"
                     /protein_id="X:ELFEDOOL_00043"
                     /db_xref="COG:COG3384"
                     /translation="MNESKFTSKSDQNNDKTIYPSFFLGHGSPMNAIEENEFVEGLRG
                     LTKTIPKPKAILAISAHWLTDGTFVTAMEHPPTIHDFGGFPKALFDVQYPAPGDPNLA
                     KQIQTLVKSQLVQLDYEWGLDHGTWSVLKHIYPDANIPVVQLSLDYKLPPEKHLQIAK
                     ELLPLRKQGILIVASGNIVHNLRMVAWDRLNEVYGFDWVMNVNQKVKDWIVSSDTESL
                     LTIQSKGKEFEWAIPTAEHFLPLLYTIGTQLESDSISFFNDKPVAGALTMTSVRLDSD
                     LHES"
     gene            43771..44421
                     /gene="estB"
                     /locus_tag="ELFEDOOL_00044"
     CDS             43771..44421
                     /gene="estB"
                     /locus_tag="ELFEDOOL_00044"
                     /EC_number="3.1.1.1"
                     /inference="ab initio prediction:Prodigal:002006"
                     /inference="similar to AA sequence:UniProtKB:Q53547"
                     /codon_start=1
                     /transl_table=11
                     /product="Carboxylesterase 2"
                     /protein_id="X:ELFEDOOL_00044"
                     /db_xref="COG:COG0400"
                     /translation="MNPPLTYLIRKPKVSIKNPPLLLLLHGVGSNEKDLFSLTDDLPD
                     PLLIVSLRGPITLGRDRFGWYEISFTGGTPKINADQQMKSQKILIDFLNYLQTKYQFD
                     ANRVWIGGFSQGAVMSYSVGLLHPDQFTGIIALSGRLLEETKHQFQIESSSNFPKVYI
                     AHGTNDNVIAVSKARDSKEFLESVGIIPHYKEYSEGHTISAEMLKDLIVWLEKEME"
     gene            complement(44434..45171)
                     /locus_tag="ELFEDOOL_00045"
     CDS             complement(44434..45171)
                     /locus_tag="ELFEDOOL_00045"
                     /inference="ab initio prediction:Prodigal:002006"
                     /codon_start=1
                     /transl_table=11
                     /product="hypothetical protein"
                     /protein_id="X:ELFEDOOL_00045"
                     /translation="MKDNFSSQSDLYAKYRPHYPKEFFEYLISVVKNKDIAWDCGTGN
                     GQVAKELSKIFSNVYATDISASQLNQTIQAENIEYSLQPAEKTNFVENRFDCITIAQA
                     IHWFDFDLFYKEVMRTAKKKALIAAIGYGRIQISEDLDRIIDDFYFNVIGNFWDKERK
                     YIDEHYKTIPFPFKEIKTPEFKIECNWNEEQLIGYLNTWSAVKHFTKLNGRNPVIEFQ
                     SLMKPFFENQKERKVSFQLLLRMGFVT"
     gene            complement(45843..46835)
                     /locus_tag="ELFEDOOL_00046"
     CDS             complement(45843..46835)
                     /locus_tag="ELFEDOOL_00046"
                     /inference="ab initio prediction:Prodigal:002006"
                     /inference="similar to AA sequence:ISfinder:ISLbi2"
                     /codon_start=1
                     /transl_table=11
                     /product="IS30 family transposase ISLbi2"
                     /protein_id="X:ELFEDOOL_00046"
                     /db_xref="COG:COG2826"
                     /translation="MEKYSRISPKERETLSVLIHQGYSKGAIAEMMGRHRSTISRELE
                     KGKISDRYYQYSAIISGYKSRMAASSRKLGKSKLLTNNKLYREFKNRLELKWSPVQIS
                     KNLSRSFPNEKYMNISHQSIYTFIYLLPRGELKKEINTYLRRKGKKAKPAGIKANIGK
                     IPDMISIEERPKEVADRSVPGHWEGDLLIGNNHSSALGTIVERVTRTVILVPLKAMDA
                     ESVRKAFEQELKQFPKQLKLSMTYDQGKEMSEHRLFTKNTKMKVYFCHPASPWERGTC
                     ENTNMLIRDFFPKGTDFSKLKKSQIKKVQTLLNQRPRKTLNWNTPEEEIRALVR"
     gene            complement(47282..48586)
                     /gene="purB"
                     /locus_tag="ELFEDOOL_00047"
     CDS             complement(47282..48586)
                     /gene="purB"
                     /locus_tag="ELFEDOOL_00047"
                     /EC_number="4.3.2.2"
                     /inference="ab initio prediction:Prodigal:002006"
                     /inference="similar to AA sequence:UniProtKB:P12047"
                     /codon_start=1
                     /transl_table=11
                     /product="Adenylosuccinate lyase"
                     /protein_id="X:ELFEDOOL_00047"
                     /db_xref="COG:COG0015"
                     /translation="MIDRYSHPEISAIWELENKFKIWTDIEIYACEARANRGEVPKED
                     LETIKQKAKFNVDEILEIESKVHHDVIAYLTNLNSYIGPAGRHVHFGLTSSDVGDTAL
                     CVQMVQAMDLLIQRTETLLETTKQKAKEYKDLPCIGRSHGIHAEPMTLGLKFALFFAE
                     MTRNLERMKDAREQVAVGKLSGAVGTYSNIDLEIEEYVLNKLGLKVDPIATQVISRDR
                     HAFYMSVLGVVAASLDRMATEIRLLQKTEGREVEEPFAKGQKGSSAMPHKRNPVVCER
                     ISGISRVIRSNVNVGLQNVGLWHERDISHSSAERIVLPDSTIALDYILEKMNFVLKGL
                     HVYPDATERTLNVTRGLIFSQKVLLWLIEKGGITREDAYLIVQENAMAVWADQSKNLR
                     DLLKQDPRCSSILKDSDLDEIFQIKPYLERIPLIFKRLGIID"
     gene            48695..49462
                     /gene="fabG_2"
                     /locus_tag="ELFEDOOL_00048"
     CDS             48695..49462
                     /gene="fabG_2"
                     /locus_tag="ELFEDOOL_00048"
                     /EC_number="1.1.1.100"
                     /inference="ab initio prediction:Prodigal:002006"
                     /inference="similar to AA sequence:UniProtKB:O67610"
                     /codon_start=1
                     /transl_table=11
                     /product="3-oxoacyl-[acyl-carrier-protein] reductase FabG"
                     /protein_id="X:ELFEDOOL_00048"
                     /translation="MSKEFEGKVALVTGAASPIGLGRAIANRIASHGASLVLVDLNQE
                     KIEEAAREVEAKFGVKAIGVACNVTKPEDCDAAISKTKEAFGKLDFLVNNAGVLKDNL
                     LIRMSEQEYDFVMDVNCKGVFLMTKSASKLILKSDSGRIVNISSVSGLTGQPGQANYS
                     TSKAGVIALTKVSAREFSGRNVLVNAVCPGYVQTEMTGTLSKEVQEKLTDPSVIPLKR
                     PGKQEEIASAVKFFLSNDASYITGTYLRVDGGAAIGM"
     gene            complement(49449..51413)
                     /locus_tag="ELFEDOOL_00049"
     CDS             complement(49449..51413)
                     /locus_tag="ELFEDOOL_00049"
                     /inference="ab initio prediction:Prodigal:002006"
                     /codon_start=1
                     /transl_table=11
                     /product="hypothetical protein"
                     /protein_id="X:ELFEDOOL_00049"
                     /translation="MLRFLILVLIPSFFALFAISSSDYPPGFVLKNPYVWPVKGFDSI
                     TGAFGEFRTGHFHMGQDFSTGGRIGIPILAVAKGKVTRVQRKWSSIGYAIFLQHDDGM
                     TSRYGHLHKFAPKVVKQILKSKQARRFKDRTDFDIALPEAVEVEAGETIAYSGDTGVG
                     PPHLHFELFKDNVYYNPMHFGLGYNAAEPIVFNALRITPQTPRTFINGRNETVEIPFY
                     ESSGNRFELSETPTLFIQGKVGIQIAIHQKSNSNRLGIFTLDMLIGDNVLQGFQLSKI
                     LKEHTRKNVLLYDSSVSKPNGNPFSYYLHTRDGNDLLGMRSNGREQGILDSEQMKMGE
                     PKEVTIRATGMGGQMSLASFYVLKDQGDYSHIVTKEWKYNVYYDRYTTFKSKDTKVEL
                     FFPVNAVYSKAFFEIEAQEQIKINTQGLNQLSSVYKIGPDFKDFNLGYDLYVKVPKTK
                     DINSADLYEVLPDGNVKKINGSSFSSWGQFFKVRLRKTGLFVVLSDQTPPNIYLHELM
                     NKTVYPREDFALYLKAVDVGSGIMPDGFDITVDGIPGKAEFFPKDGRLEIFEPESLYE
                     PGKHTVLASVRDYAGNWSSTVRYDYEIQTPPVSEEKKKPISDPPVIETNKEKKSTKEN
                     KIKQSSPKVQKVVKPITNAPKAKDKKSTSR"
     gene            complement(51508..52290)
                     /gene="echA8_1"
                     /locus_tag="ELFEDOOL_00050"
     CDS             complement(51508..52290)
                     /gene="echA8_1"
                     /locus_tag="ELFEDOOL_00050"
                     /EC_number="4.2.1.17"
                     /inference="ab initio prediction:Prodigal:002006"
                     /inference="similar to AA sequence:UniProtKB:P9WNN9"
                     /codon_start=1
                     /transl_table=11
                     /product="putative enoyl-CoA hydratase echA8"
                     /protein_id="X:ELFEDOOL_00050"
                     /db_xref="COG:COG1024"
                     /translation="MNYKREVIDLPNGKGEIIRFQMNEQNSLTGQNMRDLGEILKEIK
                     DDPTKRGVILGTDNPKFFCNGLDAENLLSTPKDKLIEEVGGIVILFGELVKFDKPLIT
                     EVTGYAMGGGAVITVASDFKFMLDGKCRIGFTEVNVGLPLPGSFIDRIKMCVEPRYWA
                     EVCLEGTIYKAPEAKKIGLIDEIASTPEEVRKLSVKKLETLSKVPSSAYRATKNTLNA
                     SLLRNLEQYKIDTTKSFEQPGVVDNLLEAMTALKEKRRPVFQ"
     gene            complement(52407..53378)
                     /locus_tag="ELFEDOOL_00051"
     CDS             complement(52407..53378)
                     /locus_tag="ELFEDOOL_00051"
                     /inference="ab initio prediction:Prodigal:002006"
                     /codon_start=1
                     /transl_table=11
                     /product="hypothetical protein"
                     /protein_id="X:ELFEDOOL_00051"
                     /translation="MHFIMTIENDPNSAQDLENIFLGLRQRVVITKFSQTVQEYVKSS
                     NPDIILMGLTFKDKKELEFILELRRDVITHNIPILAMIPKEDTNFIANHKKLGFTDYM
                     IKPLAKQALLDRIHSHIEEYKFSESSKTRDNVSFVVVDRGHGRVLFQCRANLKRYVFP
                     EFKKIFTLNFLKSIHAERICFDVRVVPELGKEEVEVFERVMKIFQNQDKIIFIAGRHM
                     GAFIEHATDDEKMLVFMAPNEFDEYVKMEELKKEEQRKKEKKEKFAKDTNKEPSQNTT
                     VSPTNLGDVKIEINSNPDSNPSLTNEALKTDPMQTNPTETKSSEENT"
     gene            complement(53386..54735)
                     /locus_tag="ELFEDOOL_00052"
     CDS             complement(53386..54735)
                     /locus_tag="ELFEDOOL_00052"
                     /inference="ab initio prediction:Prodigal:002006"
                     /codon_start=1
                     /transl_table=11
                     /product="hypothetical protein"
                     /protein_id="X:ELFEDOOL_00052"
                     /translation="MKNQLLTGPYYFGMKDLEVFKKHFIQENKGKPLFLIRFENIAGI
                     ELTEFLDLLRTEFYSCLDLEDISFGFHYLEKQNILLMGISPLFEWDIEKFPNIENSVG
                     KFQQQCLQNKIVSFHFGVSRTQSNFISDNEEIFVELFRSSEKNLNDNLVRWSWTYYNK
                     ANTYISGSVHEAMIQPTVIFNPKDKTYSVKGGEVFLGGGAYIGYKDLINDIPSDQDLN
                     RIELLILEKLIIACEGAPGLLKFNISPQSLIDTFSHNERVDRLKKLIESKDLSPENVR
                     FELVEKPYDESKYHLKDVCHAFYSHGMSFAADDFGVKSQSHQIVLDLGIMIKEFKLDP
                     ISFKFKIEEDQIKFLDNLAFIDYCKRLADNREAVITAEAVEDFDTLNFLMEHQIYQFQ
                     ANILFGKMTVTDYKRDFDLLHSIHEDVVKEVLTDKILSEKQKKVGNLFLVASEEGLI"
     gene            54824..55069
                     /locus_tag="ELFEDOOL_00053"
     CDS             54824..55069
                     /locus_tag="ELFEDOOL_00053"
                     /inference="ab initio prediction:Prodigal:002006"
                     /codon_start=1
                     /transl_table=11
                     /product="hypothetical protein"
                     /protein_id="X:ELFEDOOL_00053"
                     /translation="MYSFIWFLLIGLAAGWLAGRILRGKGFGIIANLVIGVVGSFLGG
                     IVFGLLGFRTYGIVAELIVAVIGAILLIFIAGMIKKK"
     gene            complement(55184..55927)
                     /locus_tag="ELFEDOOL_00054"
     CDS             complement(55184..55927)
                     /locus_tag="ELFEDOOL_00054"
                     /inference="ab initio prediction:Prodigal:002006"
                     /inference="similar to AA sequence:UniProtKB:O67517"
                     /codon_start=1
                     /transl_table=11
                     /product="putative transcriptional regulatory protein"
                     /protein_id="X:ELFEDOOL_00054"
                     /db_xref="COG:COG0217"
                     /translation="MSGHSKWATIRRKKGAIDAKRGAIFTRIAKEISVAAKEGGGDQE
                     GNPRLRLAVTKAKAANMPKDNIERAIKKGTGGLEGMVYEECLYECYAPGGVAIMVDVL
                     TDKKSRTTPEIKSILTKLGGSLANAGAVSRLFERKGQLTLKADQISEEALFDLALGAG
                     AEDIQVNDGMYVVLTSPSEYEAVQSALSSKGLNMEESEIKYIPMTTVEVNEKETAEKV
                     MKLIENLEANDDVQGVSSNFELGEGVELD"
     gene            56051..57217
                     /gene="acdA_1"
                     /locus_tag="ELFEDOOL_00055"
     CDS             56051..57217
                     /gene="acdA_1"
                     /locus_tag="ELFEDOOL_00055"
                     /EC_number="1.3.99.-"
                     /inference="ab initio prediction:Prodigal:002006"
                     /inference="similar to AA sequence:UniProtKB:P45867"
                     /codon_start=1
                     /transl_table=11
                     /product="Acyl-CoA dehydrogenase"
                     /protein_id="X:ELFEDOOL_00055"
                     /db_xref="COG:COG1960"
                     /translation="MIDFSITDEQKALRDLARDFAKNEMIPKAEHHDHTGEYPKEILK
                     KAFDVGLMNMHIPAEYGGAGLGVLDELIASEELFYGCSGMATAILANNLALAPVLLGA
                     DDYVMKKFIQPMSETFTLAAYAVTEPGAGSDVAGIRTTAKRVGDEYIVNGSKMWITNA
                     GHADWFFVLAKTDPNAGHKGMTGFIVDAKTPGIIIGKKEKNMGQRCSDTRGVTFEDVK
                     VPKENMIGKEGEGFKIAMGAFDKTRPAVAIGAVGVARAALDHSIRYANTRNAFGKPIS
                     VNQGVSFMIAEMARDIEAGRLLCWQSAWLIDNGFRNTYQASIAKVFCADMAMRVTTDA
                     VQIFGGYGFNEEYPVEKLMRDAKIFQIYEGTSQIQRVIISKFLNDGVGIETPNA"
     gene            57274..57843
                     /gene="pabA"
                     /locus_tag="ELFEDOOL_00056"
     CDS             57274..57843
                     /gene="pabA"
                     /locus_tag="ELFEDOOL_00056"
                     /EC_number="2.6.1.85"
                     /inference="ab initio prediction:Prodigal:002006"
                     /inference="similar to AA sequence:UniProtKB:P00903"
                     /codon_start=1
                     /transl_table=11
                     /product="Aminodeoxychorismate synthase component 2"
                     /protein_id="X:ELFEDOOL_00056"
                     /db_xref="COG:COG0512"
                     /translation="MFLLIDNYDSFTYILYQYLNKIAPTTVMRNDENLPLDTIQKYQA
                     VVLSPGPGLPKTSGKLVSHFFELYPKMPVLGICLGHQTIAESFGAKLEQTEDIYHGRP
                     SQIQHNGEGIFKKIPNHFLANRYHSWAVSKVNFPDELEVTAETKDGVIMGIRHRKWKK
                     VFGVQFHPESILTEYGETLLRNFFEEVHS"
     gene            57840..59735
                     /locus_tag="ELFEDOOL_00057"
     CDS             57840..59735
                     /locus_tag="ELFEDOOL_00057"
                     /EC_number="3.6.3.-"
                     /inference="ab initio prediction:Prodigal:002006"
                     /inference="similar to AA sequence:UniProtKB:Q99T13"
                     /codon_start=1
                     /transl_table=11
                     /product="Putative multidrug export ATP-binding/permease
                     protein"
                     /protein_id="X:ELFEDOOL_00057"
                     /db_xref="COG:COG1132"
                     /translation="MKYFLRLLSYSVHYRQRFVLGLVFALLTAVLNGISLTALIPLFD
                     SLGSDKNNRFHLDLTLPEKTILVQEVLLGDDSLDGLERIKRLIISAKLQINAYTDDME
                     PKEVVWAVCIAVFPLYLLKLGTYLLSVYCIATAGYKAVRDIRQELFQKVQKLPLTYFY
                     KEKTGLIMSRVINDAEIVAAVISSNLRDAVINFFYVLTHLVILIYLNSDLLILACLTV
                     PVVILPVTLFTRKISSSTARFQEKIADLNGHIQEFISGIKVIRTFRQEKQDLKKFDNI
                     NQKVYRRTFKGQFYLQMAPSLVELTSSIVVLGYFALGAKFIYSGKFTQGEFMAFLLTL
                     LFLMRPLTQLSQMVGKITQANSAGKRIFEIIDRDPEVIEHGDEMVLEKINEGIKFENI
                     HFSYPGTNQEVLKGINLDIKLGETYAFVGTSGSGKSTLMDLIPRFFDPTSGLIKIDGI
                     DIKQYSLKSLRKKIGIVTQEIFLFHGTIAENIAYGTGAASRKEVVRAARLANAHDFIT
                     KMENGYDTMIGVRGLDLSGGQRQRLVIARALLRNAEIMILDEATSALDAESERLVSRA
                     LERLFQNRTTFIIAHRLSTVRRIKNIVVIEEGEIKEQGDHDSLLQQNGIYKKLYDSQF
                     ADAEIQV"
     gene            59732..60133
                     /locus_tag="ELFEDOOL_00058"
     CDS             59732..60133
                     /locus_tag="ELFEDOOL_00058"
                     /inference="ab initio prediction:Prodigal:002006"
                     /codon_start=1
                     /transl_table=11
                     /product="hypothetical protein"
                     /protein_id="X:ELFEDOOL_00058"
                     /translation="MKKVLIVDDNDRYANHLKVYFDQKNIKSDRAYDAKQGWDMFQKS
                     NDYDMIVSDVTMETQTSGLWMMRRIYQSGYKGVMVIASTGFDVWGVMPFSSYFLTWFC
                     GLHWMIPKVPLKQGTVEWVPTILSKGKTNPF"
     gene            complement(60120..61994)
                     /locus_tag="ELFEDOOL_00059"
     CDS             complement(60120..61994)
                     /locus_tag="ELFEDOOL_00059"
                     /inference="ab initio prediction:Prodigal:002006"
                     /codon_start=1
                     /transl_table=11
                     /product="hypothetical protein"
                     /protein_id="X:ELFEDOOL_00059"
                     /translation="MFQKGQDIIWKGSLWVVLILLVSCSSSKPFQLTDVSPKYREYQG
                     SDLDPHKSKDVVIPVTKNRKYDSFIEEAHRTIALLEFGENIALRADSKKTVGEPVEKE
                     MQAAAYLEEDLPTVITRLPELIQINQTLIDSTPNDFDGPSIGRVSYELGNILESLRQY
                     SPKAIGIQNAIRNLRSDSNNYSKGRDIAEPDTKPGSEDPVLINTDPEPPKKPEKIVVK
                     KEDQTNKISIKRLNRKTKVTGKATEQINEMVKKEEEEVLSDEEKKDKEYTEQIRNGLV
                     QVFRWEYYRKPKNLEKILATHPIPRVRSAAALALGRLKAGRVTLQTAIDKDGYQVRPA
                     AFKALSDIGDKRSLSYFIAGTKAEDPEVIAVSFEGLGKTKDPAGRELILTQGISSEYV
                     VIVSGALRGLAYHKLDADVEIFAKFLKSNEQEIKEATIEALAIHGSRESLRILERVAQ
                     EEPTLTMMAIDEISKNPSLSATFALIRLNESLTEERFTKRIGESLLRRKAFGKYAIIL
                     IEDDYLRAEPNERSTPISYIKNKEIGLILSETKKEFAVRMGENIVTDKYIQVKMESTL
                     PGARSAFVTGWIFYPKIDIIEVKSLGSDGNSGKYSQLKKGKHKNLFNPDERTNIPKKD
                     "
     gene            62138..63694
                     /gene="hflX"
                     /locus_tag="ELFEDOOL_00060"
     CDS             62138..63694
                     /gene="hflX"
                     /locus_tag="ELFEDOOL_00060"
                     /inference="ab initio prediction:Prodigal:002006"
                     /inference="protein motif:HAMAP:MF_00900"
                     /codon_start=1
                     /transl_table=11
                     /product="GTPase HflX"
                     /protein_id="X:ELFEDOOL_00060"
                     /translation="MELARLVGEISVEMGRQVGLLIERTGYVTHLIVGNDHSIEIPHL
                     DRYRVAHSRLRGLRLFHTHLKEQPLNQEDLMDLVLNRFDSITAACVDKEGIPKFFFSA
                     FINPDPDAKEPWILSPKQYPGQIKYGYSEQVDALESEFTKKTSNLKESQKENRAFLVG
                     VYDVRKMKRSPEHSMDELKELCRTAGIHVVDTYVQKRDPDPRTVVGKGKLQEIILTSV
                     HKDIEHLIFDLELTPSQAKKISDASDLKIIDRTQLILDIFSKNAKSRDGKLQVELAQL
                     KYLKNRLSELDDNMSRLTGGIGGRGPGETKLEIGNRRVEEKINRLENELKDLKRRREL
                     NRKSRSRNEIPIVGIVGYTNAGKSTLLNALTNSTVIAEDKLFATLDPTTRRIRFPEER
                     EIIISDTVGFIHDLPPDLSQAFKATLEELGDADLLLHVVDVTNPNYTEQMDAVDTILN
                     SLHLNEIPRMVVFNKADGLDEETHDILQKNGALLVSAVTREGLSKLLDLIEYEIWKKK
                     EQKLLEVTSS"
     gene            complement(63681..64052)
                     /locus_tag="ELFEDOOL_00061"
     CDS             complement(63681..64052)
                     /locus_tag="ELFEDOOL_00061"
                     /inference="ab initio prediction:Prodigal:002006"
                     /codon_start=1
                     /transl_table=11
                     /product="hypothetical protein"
                     /protein_id="X:ELFEDOOL_00061"
                     /translation="MAKFEFPSLVIETTSIEIKGEVVQLVSFVGQITNTNAYEINRNI
                     TSVFEEGIYQIILDLKKLEYINSIGVATLIGIIKTVETQKGKIKIGGLNHFLENVIQL
                     MDLPKKVQIYHTKEEAILNWT"
     gene            complement(64057..65340)
                     /gene="hom"
                     /locus_tag="ELFEDOOL_00062"
     CDS             complement(64057..65340)
                     /gene="hom"
                     /locus_tag="ELFEDOOL_00062"
                     /EC_number="1.1.1.3"
                     /inference="ab initio prediction:Prodigal:002006"
                     /inference="similar to AA sequence:UniProtKB:P08499"
                     /codon_start=1
                     /transl_table=11
                     /product="Homoserine dehydrogenase"
                     /protein_id="X:ELFEDOOL_00062"
                     /db_xref="COG:COG0460"
                     /translation="MKEVRIGLLGAGVVGTSLLQLLDKNREKIQRQYGINLQLTAIAT
                     RSPGKLQGKTNVPVSDDVLSVTKRSDIDMIVELMGGTDTAYTAVRSALEHGKTVITAN
                     KALLSEKGRELYAIAETSGVEIGYEAAVAGSIPIIRTLRDGLASCEFEVICGILNGTT
                     NFILTKMEQESWDYATALKKAQELGFAEADPTFDVEGIDAGHKISLLASLAFRESVSF
                     QTVSVKGISELQSMDIQAALSLGYRIKLLGISKRSSAGILTKVHPTLVPLDHPLANVM
                     NESNAVFYKTKEADSGMITGKGAGGLPTASAVLSDIIYYASRLGSQNIAKENNLFPEG
                     KRFPEPENLVRYYLRFSTVDKPGVLAEISQVLGRHNISIASVQQKESTSEPVSVIVVT
                     HAATEGEFQKSLMEIDTMTNIIKQKTVAIRLLENL"
     gene            65485..66144
                     /locus_tag="ELFEDOOL_00063"
     CDS             65485..66144
                     /locus_tag="ELFEDOOL_00063"
                     /inference="ab initio prediction:Prodigal:002006"
                     /codon_start=1
                     /transl_table=11
                     /product="hypothetical protein"
                     /protein_id="X:ELFEDOOL_00063"
                     /translation="MATKKSSSAAKKKAVKKAAKKTNTVKKQSTRNESASLFGNDESA
                     QASLQSPVSHSEGSSHASKESGNGVYLFLVLAGILAIGYLGYVKYLKPKAPTATTQTD
                     ATKVPADAQTKPVADSAEKKVEETSKEGSSTGFLTDKIASKKFTEASAYCKSVGGVVP
                     SKDDLVKFAATAPTEIKTSEDKFWTKTEIDKKSGLAYRFSNGKAPKVDKATSLKVLCK
                     N"
     gene            complement(66148..66759)
                     /gene="glnD_1"
                     /locus_tag="ELFEDOOL_00064"
     CDS             complement(66148..66759)
                     /gene="glnD_1"
                     /locus_tag="ELFEDOOL_00064"
                     /EC_number="2.7.7.59"
                     /inference="ab initio prediction:Prodigal:002006"
                     /inference="protein motif:HAMAP:MF_00277"
                     /codon_start=1
                     /transl_table=11
                     /product="Bifunctional
                     uridylyltransferase/uridylyl-removing enzyme"
                     /protein_id="X:ELFEDOOL_00064"
                     /translation="MIEFQYKREKENILISLKTDSTQIGTFHRIATIIYALKMDILSG
                     ELSTVIEQGNEYTIDSFILQADDGDTTQAAFKLGMMMDSVFSKNTKFEEILEKLQIQE
                     PAIATFFKETPEFIFSDLPERNQTCLYLESSAGRGLLYYVSRILMQNQINIHSATIET
                     DFETGRAKDSFFLTNGSGQMFASTDLALKIRREILAPIQSNTR"
     gene            66836..68122
                     /gene="egtB_1"
                     /locus_tag="ELFEDOOL_00065"
     CDS             66836..68122
                     /gene="egtB_1"
                     /locus_tag="ELFEDOOL_00065"
                     /EC_number="1.14.99.50"
                     /inference="ab initio prediction:Prodigal:002006"
                     /inference="protein motif:HAMAP:MF_02035"
                     /codon_start=1
                     /transl_table=11
                     /product="Hercynine oxygenase"
                     /protein_id="X:ELFEDOOL_00065"
                     /translation="MMIKDSMKKLLMILFVLGFLMNPLVSEEETSEESPFATTKKKVQ
                     LWKGEVTGVYKNRLWIKVRIYRNQKISKYSLSELKTLFSETKEFPVYQKLTHLKQGIL
                     VVRDTIWEEKNINKNNQFTEVVLVGDFKPDPTSKMKEITTDAYIASFVEEDFFTEPDA
                     FFKGRFTPPRKTVFHPKDRKEMVLVSRGLFLYGQGTDPSADSFNPYFLEPKASNLKEI
                     PSFYIDRYEVTNAEYDFFLKQTNTKSPPHWIGGKYPEGEGDHPVIHLTYREVERYAAW
                     AGKRIPNEWEWEKAARGPGVVEYTNRDETLGYQITATKYPFGDEYDSLYCNTRESKIG
                     KTQSVYELSTEGASPYGALGMCGNAPEWTSSDYQLYPGHHIKNFSFGKIYKVVRGGSY
                     SDSAKNATASARSYGGIPNLSEDRRAGFRLVMDYRD"
     gene            complement(68131..68592)
                     /gene="mhqR"
                     /locus_tag="ELFEDOOL_00066"
     CDS             complement(68131..68592)
                     /gene="mhqR"
                     /locus_tag="ELFEDOOL_00066"
                     /inference="ab initio prediction:Prodigal:002006"
                     /inference="similar to AA sequence:UniProtKB:O31672"
                     /codon_start=1
                     /transl_table=11
                     /product="HTH-type transcriptional regulator MhqR"
                     /protein_id="X:ELFEDOOL_00066"
                     /db_xref="COG:COG1846"
                     /translation="MGTKFKGSKKEVQALDSFIKLKRASESLSSRLISEFTKWNISES
                     QFGVLETLYHLGPLCQKDLGDKILKSTGNITLVIDNLEKRSLVERVRGVEDRRFISVH
                     LTTEGKKLIEQIFPDHVKRITSEFSVLSPEEQDVLGKICKKLGKKNEPTAK"
     gene            complement(68630..70216)
                     /gene="crtD"
                     /locus_tag="ELFEDOOL_00067"
     CDS             complement(68630..70216)
                     /gene="crtD"
                     /locus_tag="ELFEDOOL_00067"
                     /EC_number="1.3.99.27"
                     /inference="ab initio prediction:Prodigal:002006"
                     /inference="similar to AA sequence:UniProtKB:Q7WT72"
                     /codon_start=1
                     /transl_table=11
                     /product="1-hydroxycarotenoid 3,4-desaturase"
                     /protein_id="X:ELFEDOOL_00067"
                     /translation="METKYDAIIIGSGIGGLTAASILSQVANKKVLVLERHFKLGGFT
                     HTFKRLGKFEWDVGIHYIGDLAEGSMLRTLFDSITKRGVQWQKMEEPFEVFDYPEFSF
                     PVYGEKERFRNDLKSKFPNESVAIDQYFKDVETFTQWFGRHFTLKALPAFFEKAAKLL
                     GLGHIPTPYITTKEYMDTHFQDESLKALLCSQWGDYGLPPKDSSFAIHSMIVAHYFNG
                     GYFPIGGSSKIVDSIEPIVEKNGGAMKILHTVKEIILEGDKAIGVKVDVQKGKTISEQ
                     SFFADVIISDAGAYTTYNKLLPKEFSKDFQTPLESLSTQGTTSITLYIGFKESPTKLG
                     FHGENHWIFPRGNHDDSYAKRNDLIHGKPPMMYLSFPSLKNPEAEGHTAEAISFADYA
                     NFAKWKDEPWKKRGEDYNQLKATITEGMLQFLETRFPGFRDLIEFTELSTPITTETFT
                     GHKEGSIYGLSCTPERFRQEWLGVRTTVKNLYLTGADACSPGVAGALMGGVATSSVVL
                     GLTGTLRLMKELFQKSQETV"
     gene            complement(70219..71652)
                     /locus_tag="ELFEDOOL_00068"
     CDS             complement(70219..71652)
                     /locus_tag="ELFEDOOL_00068"
                     /inference="ab initio prediction:Prodigal:002006"
                     /codon_start=1
                     /transl_table=11
                     /product="hypothetical protein"
                     /protein_id="X:ELFEDOOL_00068"
                     /translation="MKSKIVSITSFTLLFFVTASITSDSSFDLSTDSDRKSVSVTIYN
                     GGIGLVRETRVLNLAKGIRTLRFEDVPSQIIPQTVRVKGEDPKKLTVFEQNYEYDLIS
                     PERLMDKYIGKEVTLYQDGKEKTTSVKAKLIANNGSPVYQIGNEVSLGYNGRVTVPTI
                     PENLFAKPTLVWKLKNDTEKEQSLEVSYQTNGLGWSADYILVLDKDENECGLNSWVTL
                     NNNSGAEFKNAVLQLVAGKVNLLSNRPAYSPQPRYAKKTMVKEYDEVSEAAPEFNQEN
                     LSEYYLYTLDQPTTIGYNQTKQVQLFQSEGIEIKKYFVFENLPMYEGNEKNFNNATIK
                     YIFKNAKKNNLGRPLPQGTIRVFKADSKGRQQLLGEDTIDHTPENEEVKIKTGQAFDV
                     VANGKRLAYEVFKLSRGEKSSYSVEIRNRKKEPIEIRFYASLWGDWNITKSSHKFTKE
                     SSTKTYADVPLKANEVVTLEYTVETKY"
     gene            71745..72608
                     /gene="mtnP"
                     /locus_tag="ELFEDOOL_00069"
     CDS             71745..72608
                     /gene="mtnP"
                     /locus_tag="ELFEDOOL_00069"
                     /EC_number="2.4.2.28"
                     /inference="ab initio prediction:Prodigal:002006"
                     /inference="similar to AA sequence:UniProtKB:Q2RXH9"
                     /codon_start=1
                     /transl_table=11
                     /product="S-methyl-5'-thioadenosine phosphorylase"
                     /protein_id="X:ELFEDOOL_00069"
                     /db_xref="COG:COG0005"
                     /translation="MANVVKIGVIGGTGLYSIDGMEILKEIHPDTPWGKPSDTITIGR
                     FKGKEIAFLPRHGKGHFLNPSEVPARANIAALKQLGVEEIIAFSSVGSLRQEIAPRDF
                     VIPSQIIDRTKSRHATFFENGMVAHAPFADPFSSGLAKKVEEAAKQINLPIHTNKTLI
                     CMEGPLFSTRAESHMYRSWGADIINMTVLPEAKLAREAEILYQMVCMSTDYDCWKEDE
                     AHVTLEMVLANLSTNADTAKKLLSTLIDLLGKSDDTSLVGSTKFSLVTAPEKRNPEQI
                     NKLKFLFPSYF"
     gene            complement(72605..72997)
                     /locus_tag="ELFEDOOL_00070"
     CDS             complement(72605..72997)
                     /locus_tag="ELFEDOOL_00070"
                     /inference="ab initio prediction:Prodigal:002006"
                     /codon_start=1
                     /transl_table=11
                     /product="hypothetical protein"
                     /protein_id="X:ELFEDOOL_00070"
                     /translation="MIENWDDYTVESGDFKMEVLQQRFVPLPESAVYFELSGEINLYN
                     SQVMKENLEILISKGIHHLFLNFEQVSYIDSSGLGVCLGIHSRLVKQQGYIRIVSPSE
                     KVRYVLELTKLKSLLQIFPTLEQAIAHT"
     gene            complement(72994..74163)
                     /gene="galK"
                     /locus_tag="ELFEDOOL_00071"
     CDS             complement(72994..74163)
                     /gene="galK"
                     /locus_tag="ELFEDOOL_00071"
                     /EC_number="2.7.1.6"
                     /inference="ab initio prediction:Prodigal:002006"
                     /inference="similar to AA sequence:UniProtKB:P0A6T3"
                     /codon_start=1
                     /transl_table=11
                     /product="Galactokinase"
                     /protein_id="X:ELFEDOOL_00071"
                     /db_xref="COG:COG0153"
                     /translation="MDSLRSKENLNQFEHIFGKTNSKPRMFVAPARINIIGEHVDYLG
                     GIVLPAAIDFSVQLFLRPNQSPFYQFHSITYHETIKVEKPFRPNPTSPWTDYITGVIV
                     EIEALGYQVPGFDVLVDGNIPQGSGLSSSAALEVVTGFAISETFRLGIPKEQIAVIGQ
                     KAENNFVGTKCGIMDQFIIAVGKENDCISLNTESLKYSYHHFELGDHEFYLVNSNVKH
                     NLKDSAYNKRRQECESALAKIQIKHPNIKQLYDVALSEEEIRDCGLNSEELKRTLHVV
                     TERERTKLVIQGLETNQFAQVGEALYGAHESLSKNFEVSCEETDFIVSTLKGLGVMGA
                     RMIGGGFGGCVLVLDKKEHFVKINPEMKKSYQQKFNLALDFYKFQISDGVREISI"
     gene            74208..75560
                     /gene="pgi"
                     /locus_tag="ELFEDOOL_00072"
     CDS             74208..75560
                     /gene="pgi"
                     /locus_tag="ELFEDOOL_00072"
                     /EC_number="5.3.1.9"
                     /inference="ab initio prediction:Prodigal:002006"
                     /inference="similar to AA sequence:UniProtKB:P99078"
                     /codon_start=1
                     /transl_table=11
                     /product="Glucose-6-phosphate isomerase"
                     /protein_id="X:ELFEDOOL_00072"
                     /translation="MSNLKISDRFVKPFLDQSKLEKELERAEMARQTVLNGSGLGNEF
                     LGWVNLPSQTKAEDLQNIRKAAELIQSHSQYLVVVGIGGSYLGARAVIEALTPEFSTP
                     ETQKKTVKILYAGHHLDADYHFRLLAFLENKEFSVNVISKSGTTTEPAIAFRLLLSLL
                     ERKYGKENIKHRVFATTDRSKGALKHLADEYKFPTFVIPDDVGGRYSVFTPVGLLPIA
                     AAGFSINKLMDGAKQMESELKSTASKDGNLACFYAAIRNGLYSLGKTTEIFVSYNPSF
                     GYVSEWWKQLFGESEGKNGKGIFPASVQFTTDLHSMGQYIQDGERKLMETVIKVEAPK
                     QDVYLTEKTDDNDGLNYLAGKKLSEVNQSAMLGTLIAHKDGGVPCLEITLPSINEETL
                     GELLYFYEFSCAVSGYMLGVNPFDQPGVEDYKNNMFALLGKKGYEKRKEEILSHLGFS
                     "
     gene            complement(75537..76259)
                     /gene="murU"
                     /locus_tag="ELFEDOOL_00073"
     CDS             complement(75537..76259)
                     /gene="murU"
                     /locus_tag="ELFEDOOL_00073"
                     /EC_number="2.7.7.99"
                     /inference="ab initio prediction:Prodigal:002006"
                     /inference="similar to AA sequence:UniProtKB:Q88QT2"
                     /codon_start=1
                     /transl_table=11
                     /product="N-acetylmuramate alpha-1-phosphate
                     uridylyltransferase"
                     /protein_id="X:ELFEDOOL_00073"
                     /db_xref="COG:COG1208"
                     /translation="MNAFVLAAGFGKRMGSLTENTPKPLLKIQSIALLDYALYLLHLW
                     NIEKIWVNTHYLGEQIRRHLQNFKNLQIEVSFERKEILGTAGGIRTALPDDSVFEPIL
                     LINPDTLLFPNPQFTPKLGLAKHSKIHLYLLPIPEGESYTKISIGKDQTLEFGKGNYY
                     YIGLAVLDPICLSSLEKNQYYDLSDIFKDLAKRGEITGEIFPGEVLDLGTKELWETYQ
                     TKDVFGKSLEQIKSFLAKSKMA"
     gene            complement(76256..77245)
                     /locus_tag="ELFEDOOL_00074"
     CDS             complement(76256..77245)
                     /locus_tag="ELFEDOOL_00074"
                     /inference="ab initio prediction:Prodigal:002006"
                     /codon_start=1
                     /transl_table=11
                     /product="hypothetical protein"
                     /protein_id="X:ELFEDOOL_00074"
                     /translation="MNSGINESQLEFIHTRYGKTCTVTPLQEEASSRRYFHITTTHNR
                     EEVVCVDETINEDFVQLSLYLDQNGFHVPKIYETNKSLGILCMSFEGKLDFSSYQLSD
                     YMSQFPKIVDLILKLQSLESPSFVKNRRFDLEKLSFETNLTLEKFDTFQAKYQLKTSI
                     TAEARAFMEETIGYLDKYAINVFTHRDFHCRNLLRSPNHSYVLIDYQDARMGVPQYDL
                     ASILYDAYYPLPREFRLKMLQYFQERNVDQSKKFKDTFYLQALQRSFKALGTYFRMVV
                     DLDKEKFKPSILSCLNQLEEIIQLGMFADSLFIFVRSLRDELNHHKDFRNLNL"
     gene            complement(77254..78765)
                     /gene="rcsC_1"
                     /locus_tag="ELFEDOOL_00075"
     CDS             complement(77254..78765)
                     /gene="rcsC_1"
                     /locus_tag="ELFEDOOL_00075"
                     /EC_number="2.7.13.3"
                     /inference="ab initio prediction:Prodigal:002006"
                     /inference="protein motif:HAMAP:MF_00979"
                     /codon_start=1
                     /transl_table=11
                     /product="Sensor histidine kinase RcsC"
                     /protein_id="X:ELFEDOOL_00075"
                     /translation="MDKILIIDDEEDIRIALKRVLSREGYQIELSESASDAVKRIETG
                     ETFSLVISDILMSGMSGIDFTKFIAEKNINLPVILITGNPNLSSAEAAIRYHAYEYIS
                     KPVDRTQLLSVVKRALEVKNQKDSDLEKLLLSEKLEKALRTQNLDLNRQNAAILNATS
                     DAVITINHKLVIVSANKASFDMFRFHSPLDLIGQNVRLLFTENKMQKYMNQVSSVLSQ
                     EPNKSTLQLSDVTLQRSDSTTFLADIAICSYSLDGDSYYTGVIRDVTQKKLMVEQLIH
                     SERRAFLSVVAASIGHEINNSLTAIQGFVEMASRENADLMLKDRALKVTLNQTEKLRA
                     LTSNLLQLGKSVKSNHEKTEILNLNGEITAVLQVFKETAKLKYCQIKRDEANETIPFR
                     MNSDQFALLLSNILLNAADATNNIGTIEIKAYLQNHKAHLIITDDGEGMSPETLEKIY
                     EPYFTTKELGKGTGLGMFVVKQIVDNFEIDLQIDSNPGKGSKFHFIFPEVSES"
     gene            complement(78758..80551)
                     /gene="sasA_1"
                     /locus_tag="ELFEDOOL_00076"
     CDS             complement(78758..80551)
                     /gene="sasA_1"
                     /locus_tag="ELFEDOOL_00076"
                     /EC_number="2.7.-.-"
                     /inference="ab initio prediction:Prodigal:002006"
                     /inference="protein motif:HAMAP:MF_01837"
                     /codon_start=1
                     /transl_table=11
                     /product="Adaptive-response sensory-kinase SasA"
                     /protein_id="X:ELFEDOOL_00076"
                     /translation="MLERKILRLSQLLSHSSKTFLFVDLKSQKILYCHDQIKERLGVL
                     EKFPFSMDYIIDETSKSVFYEENKRKQSETFPIHLLNQKREKIPVIVQFSSLADFFEE
                     DEDVYIVSIEWQSQIENLPYLNGDALEIPFLRTDSVGKIQFANTRFLEFFSLSLEQVR
                     KKSIFEILSLPEKIKNDLLIQNIKHDIEIQSGFGEKQKFQLQSFLTPTILSNTNEITI
                     LLLNLSSIQNAENSIKYGEDKLKTFFATINNGFVIVNQDAVILEVAPIFKFLLFQLLA
                     FETGENIFHFFAKEIKSKLTEVLQNSIETQTTQRAEFDYTLLGEDKTFEIKYIPVRRL
                     NPNDKKVMLVFSDITEAKRLDRQLIESMKFASIGEIAAGLAHEINNPLQSALLYLEDL
                     ITVDETDANERKNILQKIEAANLRIRDLVKALLDLGRMESPNRDFVSPYYILVRTSEL
                     VEVSCRKKNIHFTRHAGPNLPGIFVRWQEIEQVLINCVVNSINALSEMETARMNPKIE
                     LGIDLVRSQKKDWVVFSVEDNGPGIDDDTLEKVFLPLFTTRRNKQGTGLGLSISKKII
                     AEHGGEIYIKTKNGVGTKVEIFLPAHTDENG"
     gene            80613..81422
                     /locus_tag="ELFEDOOL_00077"
     CDS             80613..81422
                     /locus_tag="ELFEDOOL_00077"
                     /EC_number="3.1.1.2"
                     /inference="ab initio prediction:Prodigal:002006"
                     /inference="similar to AA sequence:UniProtKB:P22862"
                     /codon_start=1
                     /transl_table=11
                     /product="Arylesterase"
                     /protein_id="X:ELFEDOOL_00077"
                     /translation="MKNMGGIPSYVNMGGHRIFYWKFGNGNQKPIVFFHGLLDESFGF
                     RRVVKELLNDGHPLYVFDLPGYGKSKLPQVKYLFQIDVWANLLLECIEKLNLKNICLV
                     GHSMGGLVSQHLVLGDQHKRVEKLILLAPGGIPHPEREKMRKILFPKTESQVVLLLRY
                     LYGEEFPEPGYLFRHTLVTIWNDKPNEYLQENTLRREDEIFFGPKMKGIKIPTLILAG
                     AEDEITPPFMMNQMKSYIKKSKVVWIPKIRHAIHLERPDVVAKNIREFYYS"
     gene            complement(81423..81656)
                     /locus_tag="ELFEDOOL_00078"
     CDS             complement(81423..81656)
                     /locus_tag="ELFEDOOL_00078"
                     /inference="ab initio prediction:Prodigal:002006"
                     /codon_start=1
                     /transl_table=11
                     /product="hypothetical protein"
                     /protein_id="X:ELFEDOOL_00078"
                     /translation="MADKSIKQPENVPGKYYVDQTCVPCNDCVKEAPNLLEYSADETH
                     IFFKNQPKNQAEEKQAKAAMAMCPVDAIGDDGE"
     gene            81706..82071
                     /gene="pdtaR"
                     /locus_tag="ELFEDOOL_00079"
     CDS             81706..82071
                     /gene="pdtaR"
                     /locus_tag="ELFEDOOL_00079"
                     /inference="ab initio prediction:Prodigal:002006"
                     /inference="similar to AA sequence:UniProtKB:P9WGM3"
                     /codon_start=1
                     /transl_table=11
                     /product="putative transcriptional regulatory protein
                     pdtaR"
                     /protein_id="X:ELFEDOOL_00079"
                     /db_xref="COG:COG3707"
                     /translation="MTKKNILIVEDEPFLGLNIKQKIESFGFHVIAVVPSGDEAFQIV
                     SEKVPDLILMDINLEGSLDGIETAESLREQFSVPVLFLTGFLDETSKQRINQNSSYAY
                     LMKPFSTDQLKEAVTGFMV"
     gene            complement(82068..82841)
                     /gene="tlyA"
                     /locus_tag="ELFEDOOL_00080"
     CDS             complement(82068..82841)
                     /gene="tlyA"
                     /locus_tag="ELFEDOOL_00080"
                     /EC_number="2.1.1.226"
                     /inference="ab initio prediction:Prodigal:002006"
                     /inference="similar to AA sequence:UniProtKB:P9WJ63"
                     /codon_start=1
                     /transl_table=11
                     /product="16S/23S rRNA (cytidine-2'-O)-methyltransferase
                     TlyA"
                     /protein_id="X:ELFEDOOL_00080"
                     /db_xref="COG:COG1189"
                     /translation="MLKEKIRLDDYLVREGYAKDLKLAQSLILSGSVLVNDTIVSKVG
                     TLISNKDKVRTKEKIKTYVSRGAYKLLGAFDRWKTIQVEGKTCIDLGASTGGFCQVLL
                     EKGAIRVIAVDVGYGQLAQKIANDPKVFVLDRTHLRELPKLPLGALTKETWITMDLSF
                     ISLVPVFSHLLPLFQKYPDIHWQGISLFKPQFEVHPSKLEKGILIDSHNIGKTIKNVW
                     LKIKKNDPKLEFLGLGESPIQGADGNREFLIRWERRSES"
     gene            complement(82822..83745)
                     /locus_tag="ELFEDOOL_00081"
     CDS             complement(82822..83745)
                     /locus_tag="ELFEDOOL_00081"
                     /EC_number="2.5.1.10"
                     /inference="ab initio prediction:Prodigal:002006"
                     /inference="similar to AA sequence:UniProtKB:Q08291"
                     /codon_start=1
                     /transl_table=11
                     /product="Farnesyl diphosphate synthase"
                     /protein_id="X:ELFEDOOL_00081"
                     /translation="MPNSFESILLKSKQVFDSFFESYTAKLFSPKTRITEACLYSLHA
                     GGKRVRPIFVINSFFEPNDLFSSEPFDTHQSVFLAALAVECIHTYSLIHDDLPAMDND
                     DTRRGKPTCHKQFDEATAILAGDTLNSLSFQLLSMMDANDPNLLRDSIQILHQGAGMT
                     GMILGQMEDIEEEKNPSSNARESKLESIHEKKTGALITSSFLLGNRLRADWKEREFVL
                     TRYAKEIGLLFQITDDILDVEGNLAELGKTPGKDAKAGKLTYPSLYGLEKSKLLRDQT
                     LGKAISLAAELPSLHNEFFLGLPKYIAERKN"
     gene            complement(83799..84212)
                     /gene="ndk"
                     /locus_tag="ELFEDOOL_00082"
     CDS             complement(83799..84212)
                     /gene="ndk"
                     /locus_tag="ELFEDOOL_00082"
                     /EC_number="2.7.4.6"
                     /inference="ab initio prediction:Prodigal:002006"
                     /inference="similar to AA sequence:UniProtKB:Q9PIG7"
                     /codon_start=1
                     /transl_table=11
                     /product="Nucleoside diphosphate kinase"
                     /protein_id="X:ELFEDOOL_00082"
                     /db_xref="COG:COG0105"
                     /translation="MERTFIMLKPDAVKNKHIGDILQRIEKEGFKILGMKFLKLSLED
                     AKQFYAVHAARPFYNDLCTYMASGPIVACALERDNAVAHWRDVIGATDPKEAKAGTIR
                     ALFAESKEANAVHGSDSVANALQEIAFFFKGYELN"
     gene            complement(84255..86363)
                     /gene="kefB"
                     /locus_tag="ELFEDOOL_00083"
     CDS             complement(84255..86363)
                     /gene="kefB"
                     /locus_tag="ELFEDOOL_00083"
                     /inference="ab initio prediction:Prodigal:002006"
                     /inference="protein motif:HAMAP:MF_01412"
                     /codon_start=1
                     /transl_table=11
                     /product="Glutathione-regulated potassium-efflux system
                     protein KefB"
                     /protein_id="X:ELFEDOOL_00083"
                     /translation="MKTRSTVFYGFTLLLFGSLGYYLLQAGGVLESTKNLTIATNGHL
                     DTENFFNRFHHPLALLFLQIIVVCGSARFVGYLFTRKLKQPSVMGEIVAGILLGPSLL
                     GYYFPETMSFLFPPSSLPTLGTLSQIGLVLFMFIIGMELDLSVLKNKAHSAIIISHAS
                     IIFPFFLGMTLAYYFYTDYAPENVGFLSFSLFMGIAMSITAFPVLARILQERNLTRTP
                     LGAMVLTCAAADDITAWILLAIIVTISKAGNLNTALFTIGLSFAYILTMIYLVAPFLK
                     RLGSIYISRENLTRTAVALILMILFLSSLTTEVIGIHALFGAFLAGVIMPSEGNLKKL
                     IAEKIEDIAVILFLPIFFVITGLRTEVTLLNGSHLWLVFGLVLFVAVVGKFLGSALAA
                     RVSGSNWEDSLSIGALMNTRGLMELVVLNIGYDLGILSPEIFAVFVLMALVTTLSTGP
                     LLDGIQKFFARTANATYPEKPSDSKLRVLVAFAQEKMGKSLVRFAFSLSGNQKKNLEL
                     IALHISPNDSLSNEEIRKYRDASFEAIRQTGSSLGIQVQTEYRITDNVTYEIVNFAKI
                     KHTDILLIGAAKPLFSRSYTGGKIKGILNYCPATVGVLIDNGLESIERVAILYKGEKD
                     PILGFAQKLTSLKGMKFNKIKVENLIQPETDLNPFPIALSQITGYSLILIDLNVWEEL
                     GFEKMDLLPTSFLLVRFLTT"
     gene            complement(86381..86863)
                     /gene="coaD"
                     /locus_tag="ELFEDOOL_00084"
     CDS             complement(86381..86863)
                     /gene="coaD"
                     /locus_tag="ELFEDOOL_00084"
                     /EC_number="2.7.7.3"
                     /inference="ab initio prediction:Prodigal:002006"
                     /inference="similar to AA sequence:UniProtKB:O34797"
                     /codon_start=1
                     /transl_table=11
                     /product="Phosphopantetheine adenylyltransferase"
                     /protein_id="X:ELFEDOOL_00084"
                     /db_xref="COG:COG0669"
                     /translation="MKSIAVYPGSFDPFTNGHLDIIRRAHPLFEEIIIAVAINSKKTS
                     LFSPEERVEMIGKVFHGWDKIKIDTFEGLTVDYCKEKNSRVILRGLRAVTDFDYEYAI
                     SLMNKKLAPEIETYFLMADNEYSFVSSTIVKEVARHGRAVSNQVPDVVGEALVKKFSV
                     "
     gene            complement(86865..88073)
                     /gene="argG"
                     /locus_tag="ELFEDOOL_00085"
     CDS             complement(86865..88073)
                     /gene="argG"
                     /locus_tag="ELFEDOOL_00085"
                     /EC_number="6.3.4.5"
                     /inference="ab initio prediction:Prodigal:002006"
                     /inference="similar to AA sequence:UniProtKB:P59846"
                     /codon_start=1
                     /transl_table=11
                     /product="Argininosuccinate synthase"
                     /protein_id="X:ELFEDOOL_00085"
                     /db_xref="COG:COG0137"
                     /translation="MKEKPAPKKIVLAYSGGLDTSVILAWLKDTYGCEVIAFCADVGQ
                     KEELTGLEEKGKNTGASKVYIQDLRLEFARDFIYPAIRGNAIYEMRYLLGTSLARPLI
                     AKAMADVAKKEGADAFSHGATGKGNDQVRFELTFKALSPNLQIIAPWRTWDFGGRADL
                     IEYAKKKGIPVPVTAAKPYSMDRNLMHLSFEGGILEDPYNEPKEDMFILTVSPEKAPD
                     KPTYLELDFENGDCVAIDGKKMNPLEVMETLNDLGGKNGVGRVDIVENRLVGIKSRGV
                     YETPGGTILHIAHRDLESITLDRDTQHKKDELSQEFARYIYNGQWYSNQMNALRAYMD
                     YTQKYVNGTVRIKLYKGNCTVVGRKSNKSLYNAGLSTFEKEELYNQYDAEGFINLYGL
                     PMKEWARVNQ"
     gene            88155..89303
                     /locus_tag="ELFEDOOL_00086"
     CDS             88155..89303
                     /locus_tag="ELFEDOOL_00086"
                     /inference="ab initio prediction:Prodigal:002006"
                     /codon_start=1
                     /transl_table=11
                     /product="hypothetical protein"
                     /protein_id="X:ELFEDOOL_00086"
                     /translation="MRFFVALSLFLSIGLMTIQCKKQQLESSVLSESLPKPKLYLQRE
                     GKGKRGTIVGLEPFLNQFSYATEESFYSSLRLYFQEAKDNEAIFVDRTIFVLPEYIGT
                     WLVVTAEDKSIFGTKTMLEAMEELVKQNLGSFLWHYGFSPSYSTDHLKETLFRMKAWQ
                     MTDRYQSVFSRLAREYRVGIVAGSIVLPHPKVVEGKITPTDGPLQNVSFYFHPDGRVD
                     DQIVRKLFPIEEEKQFLVEGKFNENPIYRTPLGKLYTMVCADSWFPEVYKEMEESEAE
                     IVVVPSFVAPKDAWGQKWNGYNGYANPKDINPKDIGTITEKMAWKKYALLGRLKDPDV
                     KLGINVFFRGEIWDLTAGGDAFFQMMGKPVNNLVKEEKIQGRLYVFSL"
     gene            89287..89814
                     /locus_tag="ELFEDOOL_00087"
     CDS             89287..89814
                     /locus_tag="ELFEDOOL_00087"
                     /inference="ab initio prediction:Prodigal:002006"
                     /codon_start=1
                     /transl_table=11
                     /product="hypothetical protein"
                     /protein_id="X:ELFEDOOL_00087"
                     /translation="MYSLSRKSFLALLLFCAGIKSKIKYFYFSDSEIKTVTSFAEVVL
                     PINEPDMPNLEEANVMRRLDEELYFVSDEIQEDFHSAVMVLTYLPFLYGKFRLFSQLE
                     KEERIRLLQIWSDTDSDIVRAVVGNLKLLVCLVYYGHKSTWDSISYPGPFASPPEKWS
                     EARLHYQNLLKGNGD"
     gene            89816..91372
                     /locus_tag="ELFEDOOL_00088"
     CDS             89816..91372
                     /locus_tag="ELFEDOOL_00088"
                     /EC_number="1.1.-.-"
                     /inference="ab initio prediction:Prodigal:002006"
                     /inference="similar to AA sequence:UniProtKB:P9WMV7"
                     /codon_start=1
                     /transl_table=11
                     /product="putative GMC-type oxidoreductase"
                     /protein_id="X:ELFEDOOL_00088"
                     /db_xref="COG:COG2303"
                     /translation="MKKTGIYRDFQTYHPGEVVKVDVVVIGSGCGGATMAYELSKKGI
                     KVALLEQGGNYHTGTFDNNELNMAGKVSAERNFHTTSDGGINLVYGNNLGGASVHYWA
                     DSYRTPNDRLLLWNRKYGIDHHLPEDLDPYWNELETDLHVSPATEEYFNPMNRLFRNA
                     SQRLGWEGHAVPQARKNCQKSGHCMQGCLFGAKQSQLITHIPNAVRLGTDVYTDLRAE
                     QLEIVGNKVKGLKAVVMDRRTLRPTQTKIEFQCKAVCVSAGGFGSSKFLLKNGLKKRY
                     PALGEFLAINPSPMVHALYEEPIVQWRNIPAAYGVEGFRLAKYQNGSYKEGGYMLMPN
                     QLQPATLAALLPSFGNDHFVYMKQLEFLGGTIGWIDDVEGELGSIDVDFFGKTKVNYP
                     FGKTTKQIFSDLTYKQMKLNFEAGAKEVFLAGMKLRKFTKLPKKEEIDALAWRPAEFP
                     MAAPHPAGGCRMGKSIDHSVVNSKHQVHGFQNLFVADSSVFPTGVSVDPSFTIMAFSK
                     KASEFVAEVI"
     gene            complement(91365..92564)
                     /gene="rlmCD_1"
                     /locus_tag="ELFEDOOL_00089"
     CDS             complement(91365..92564)
                     /gene="rlmCD_1"
                     /locus_tag="ELFEDOOL_00089"
                     /EC_number="2.1.1.189"
                     /inference="ab initio prediction:Prodigal:002006"
                     /inference="similar to AA sequence:UniProtKB:O31503"
                     /codon_start=1
                     /transl_table=11
                     /product="23S rRNA (uracil-C(5))-methyltransferase RlmCD"
                     /protein_id="X:ELFEDOOL_00089"
                     /db_xref="COG:COG2265"
                     /translation="MTTTKTGNSICTHFGTCGGCNYLDIDYTKELRKKEQNIKELFKA
                     YRHVEIKTIVPSPSPEYYRHKIQLPFGRRIVGNKTLLTLGLFNKEASFVLDQTECQIQ
                     DPGLTEVALAVKQWARREGLLPYNEKSKRGMMKYLVARKSITTGEIIVGIVTAKEDLP
                     HAKDASKRLHTAIQNRIGKTGKFGKLVGIIHNINTKHTTMALGREEHLLWGRPYIHEH
                     FGKHKFRVGLSTFLQVNPIQTPSLYNLVLDEIEKDSRVIDAYSGIGTISFWIAGQSKE
                     VLGIEENPNSHRTALESLKYNKVHNVRFRKGRVAEVLPTLYGKNYDTIVLDPPRTGLG
                     AEVTETILAMGFKKIVYVSCDPMSLREDSILLTKQYFLNSLQPVDMFPRTDHVETVAV
                     FRNKNLI"
     gene            complement(92561..93634)
                     /gene="pyrD"
                     /locus_tag="ELFEDOOL_00090"
     CDS             complement(92561..93634)
                     /gene="pyrD"
                     /locus_tag="ELFEDOOL_00090"
                     /EC_number="1.3.5.2"
                     /inference="ab initio prediction:Prodigal:002006"
                     /inference="similar to AA sequence:UniProtKB:P0A7E1"
                     /codon_start=1
                     /transl_table=11
                     /product="Dihydroorotate dehydrogenase (quinone)"
                     /protein_id="X:ELFEDOOL_00090"
                     /db_xref="COG:COG0167"
                     /translation="MFYHQLIKPILFHLDPESAHHLVATFLSLSKKIPFFHKTLSAIF
                     QFSSKRLEQTIQGIHFPNPVGLAAGFDKTTELFPTMIHMGFGFIEIGTITAKAQPGNE
                     KPRLFRYPKVKALINRMGFNNPGADQAEINLKNQQKLGVRGINAGKSKVTALEDAVGD
                     YVYTLKKLVPFGDYAVINISSPNTPGLRSLQTKQSLIDLIQGIQKEFQNSFPIPLYLK
                     FAPDLTEEELIENLKVCLEYKISGVILTNTTLDKQSLGELNPEEGGLSGGPLFQKSLR
                     FVSLAYQTLQGKIPIIGVGGIDSGEKALQMMEMGANLIQIYTGYIYEGPFLPYQICSY
                     LDKVVKDRGYQTISELVGSGNSK"
     gene            93735..95351
                     /gene="rcsC_2"
                     /locus_tag="ELFEDOOL_00091"
     CDS             93735..95351
                     /gene="rcsC_2"
                     /locus_tag="ELFEDOOL_00091"
                     /EC_number="2.7.13.3"
                     /inference="ab initio prediction:Prodigal:002006"
                     /inference="protein motif:HAMAP:MF_00979"
                     /codon_start=1
                     /transl_table=11
                     /product="Sensor histidine kinase RcsC"
                     /protein_id="X:ELFEDOOL_00091"
                     /translation="MPTNSAISRIWQNPSAFPHEEVLRELENLLRSNPDFWLKINRDG
                     IIVDYKTSRFVNIGEKPEHLLGKHINEGLPPYLRDITSEALEYLTDKKSLVFWKEYSY
                     GVAPNIRHVEVRFVVLYDGFIMSNHRDITERKRLENAFLESESRFLSMAQNAADSIII
                     INDEGIIQFFNKTAEDTFGYKQEDVIGKNVTMIIPPEYKGKHDTFLKRYKDTEENHII
                     GVGREVFAQRMSGEVFPCELSVGEFKTKTGKMFTGILRDISQRKLQEEELYQYRNHLE
                     DLVESQTMDLKMSKNIAEEASYMKSLFLANISHELKTPIHAILSYAELGAEKSASVSP
                     EKIKEYFQIIDSSGKRLLSLLENLLDIAKLESGKMRYLFEKNCLKETTKFVINEMRAI
                     LEKRGITVVLLDKEERWEAEFDYERIQQVIRNIISNALKFIPNDTNIEISLIKREFIP
                     RKSQSYVKGIGIQIRDFGPGIPAEDLDKIFEKFIQSKQVKAGTKGTGLGLSISREIVN
                     DHNGLLYAENHEEKGAVFTMLIPCSREGIR"
     gene            95348..96277
                     /gene="rssB_1"
                     /locus_tag="ELFEDOOL_00092"
     CDS             95348..96277
                     /gene="rssB_1"
                     /locus_tag="ELFEDOOL_00092"
                     /inference="ab initio prediction:Prodigal:002006"
                     /inference="protein motif:HAMAP:MF_00958"
                     /codon_start=1
                     /transl_table=11
                     /product="Regulator of RpoS"
                     /protein_id="X:ELFEDOOL_00092"
                     /translation="MINLLAVDDEMINLMIIDESLSDKGFTVVKAKDGEEAFQILSSG
                     VMLFHAIILDRLMPKMDGIELLKKIKRSEKYRDIPVIFQTAMSSITDMTEGLDAGAFY
                     YLTKPYSRALLVRIVQTAVEHFIKLQRAKEDLHKGMGALRHMVSGEFRIRSIRESHEL
                     APLLANACPDPERVLTGIMEILNNAIEHGNLGISYQEKSELHDNDKLMEEIFRRLDTP
                     EYKDKFVKVSFERNEERIEIRISDQGKGFDWKRFLSIEAMTKNAFKTHGRGIFMAKKL
                     SFDDLTYIDEGRTAIIRIDLTNKTSNLLTDFQE"
     gene            complement(96280..96921)
                     /locus_tag="ELFEDOOL_00093"
     CDS             complement(96280..96921)
                     /locus_tag="ELFEDOOL_00093"
                     /EC_number="3.1.3.-"
                     /inference="ab initio prediction:Prodigal:002006"
                     /inference="similar to AA sequence:UniProtKB:Q9X0Y1"
                     /codon_start=1
                     /transl_table=11
                     /product="Phosphorylated carbohydrates phosphatase"
                     /protein_id="X:ELFEDOOL_00093"
                     /db_xref="COG:COG0637"
                     /translation="MKHKGFIFDMDGVVVDNHKFHFQAWMEFSKKYKFPLDAQIYRDT
                     YNGKTNADLFQMIFGNISEGEIQNYGAEKENLYQTLYKKEMKPHHGILDYFQYLKSQN
                     VKIALGTSAPTMNVNFTLDHLVIREYFDVIVDGSMVTKGKPHPEVYELCAKQLYLSPK
                     DCIVFEDSIAGLQSGKAAGCSILGVATSHTKDELKPHVNQIIFDFTDPMVFAL"
     gene            complement(96911..97624)
                     /gene="rluD_1"
                     /locus_tag="ELFEDOOL_00094"
     CDS             complement(96911..97624)
                     /gene="rluD_1"
                     /locus_tag="ELFEDOOL_00094"
                     /EC_number="5.4.99.23"
                     /inference="ab initio prediction:Prodigal:002006"
                     /inference="similar to AA sequence:UniProtKB:P33643"
                     /codon_start=1
                     /transl_table=11
                     /product="Ribosomal large subunit pseudouridine synthase
                     D"
                     /protein_id="X:ELFEDOOL_00094"
                     /db_xref="COG:COG0564"
                     /translation="MNQKTNTRFLPKGLSIIYEDRDLLVVDKPAGLLTIATESEKSKT
                     AYASLMDYVKKGSERSKNRIFIVHRLDRDTSGILVFAKTEIAKQTLQDNWDQTKKNYI
                     AVTHGQWKEKQGTIKSYLTESKAHRVYSVDDPKEGKYSETKYKVLKESNLYSLLEIDL
                     ITGRKNQIRVHFAENKHPIVGDTKYGSETKSYPRMALHSFSIDLIHPFQKKPLSFNAK
                     IPNFITGLVGGYERIPNET"
     gene            complement(97621..98793)
                     /gene="ankX"
                     /locus_tag="ELFEDOOL_00095"
     CDS             complement(97621..98793)
                     /gene="ankX"
                     /locus_tag="ELFEDOOL_00095"
                     /EC_number="2.7.1.-"
                     /inference="ab initio prediction:Prodigal:002006"
                     /inference="similar to AA sequence:UniProtKB:Q5ZXN6"
                     /codon_start=1
                     /transl_table=11
                     /product="Phosphocholine transferase AnkX"
                     /protein_id="X:ELFEDOOL_00095"
                     /db_xref="COG:COG0666"
                     /translation="MVIPSIRFQTFISVLIIFLSLNTMDANDLNLSVMRDPKTIKEKV
                     NKGFNVNTKRNEDGYTLLHYAAELGNVDLAKFLITKGADLNVPMKDGNTPLATAISFS
                     KTEIIRLLLEQGVDPNYALGESSYKRTHFHFFMTKVRKFDPTLFQLFLEKGANLESKD
                     SFSETPLLTIASSEFKFIDHAKVLLDAGANIDAQTKFGVTSLMNAVFSKNFVLVEELI
                     RRGANLELETSEGNTALLAMINMGNYHSDKPKLFQILLDAKANVNHQNREGNSALHLS
                     VIGDSLEILSILTKQNVDSSFKNSKGITALEQAIINENWSATKLLLTIEKDIDGLDSY
                     GSTKLHSAILNEKYELIQLLLDAGANPQKKDKWGKTAIEFAERQNNPKVLKLLLKE"
     gene            complement(98787..100142)
                     /locus_tag="ELFEDOOL_00096"
     CDS             complement(98787..100142)
                     /locus_tag="ELFEDOOL_00096"
                     /inference="ab initio prediction:Prodigal:002006"
                     /codon_start=1
                     /transl_table=11
                     /product="hypothetical protein"
                     /protein_id="X:ELFEDOOL_00096"
                     /translation="MIPILRLSRMRYTYLLLFLLLPILPANPQSGAKFPNFSTQNSEV
                     KNPNLAWQIQNRISPSIDGQNIFSIQYHTDGRSALIGTTDFYIYRISLLDGSMIWKTE
                     AKMHYQKEFDGPKIFDVSPDGKTFLSFGQTDPNSQSSERYLVMRSSTNGSITKSFTAE
                     NSLFYSITADIDYRYPGDESKTNREEAGLSPNWILTIDNAKFIENGKKILVSYKHNME
                     GPHFYDRRLIIYDSISGEKLNDFQLTADPNSADWTQPAGFEIAHLQFPYQYVNKRNSI
                     IYGNAHGRIHEITPSIMNQNMSMEIVEEKPAGPIVYIPRSDSEDLETKDRQTIRSVAI
                     TPDGNYLYCSAGVETGFIQFYGFNLATKKEMFRSTFFDAGEIYAPSNQILIIGGLYSS
                     GKFYIVDTQKGELLFASNDDDNYIHPHLFSVHPKQKEVLALSTGNQIVILRPQGGTTP
                     W"
     gene            100261..101466
                     /gene="ykuI_1"
                     /locus_tag="ELFEDOOL_00097"
     CDS             100261..101466
                     /gene="ykuI_1"
                     /locus_tag="ELFEDOOL_00097"
                     /inference="ab initio prediction:Prodigal:002006"
                     /inference="similar to AA sequence:UniProtKB:O35014"
                     /codon_start=1
                     /transl_table=11
                     /product="putative EAL-domain containing protein YkuI"
                     /protein_id="X:ELFEDOOL_00097"
                     /db_xref="COG:COG2200"
                     /translation="MVMALESNKRKEYVPLLQPIFSVEEQTVVAYESLGRVRDANGTL
                     GNVPEFSDPHVTPLRMSVIDRELLGLSLQKIKNSNDQLFVNMSPDQVILEYEESKGNL
                     LPIAEIVKHYGVPIERIVVEITEKSGSFGTDVLAAGVELLREQGFGIALDDVGSESSN
                     LERLGAIKPDIIKIDLNILKKSIEKREYQSILEYLKQISLSIGSQLLFEGIESEGELY
                     QAVSSGASLLQGYFLGRPVEFSEEKQNICDVVVPHLQIYHENKRKEVAKEIEFEKMIK
                     TKLMSLPLKTIKLDNRVIIDPQSFFKLDPLIQRVYVTDWQGTQVSPYYERTNNSGFAE
                     NMAFLQKNWSYMPFFYKHVKQVFRDSENWQVSDPYWDKSLKKKVIVFSRVNELGYSFF
                     VDLVLDETK"
     gene            complement(101487..102065)
                     /gene="bm3R1"
                     /locus_tag="ELFEDOOL_00098"
     CDS             complement(101487..102065)
                     /gene="bm3R1"
                     /locus_tag="ELFEDOOL_00098"
                     /inference="ab initio prediction:Prodigal:002006"
                     /inference="similar to AA sequence:UniProtKB:P43506"
                     /codon_start=1
                     /transl_table=11
                     /product="HTH-type transcriptional repressor Bm3R1"
                     /protein_id="X:ELFEDOOL_00098"
                     /translation="MVEKASKLNKSEEILTAALELFTAKGFDGTAVPLIAERANVAAG
                     TIYRYFASKEELVNSLFQKWQESLYNKIKDNFPENVEPKEQFHRIWLSMAEFQRENPI
                     AFDFLEMQYNLPYLDKKSLAKRALLLKFLTRFAHDNRDILIKFPPDALIAIVWGAFVG
                     LVKGSRNGKIKLDDQFLKESEDLLWNAIKLPN"
     gene            102235..102801
                     /locus_tag="ELFEDOOL_00099"
     CDS             102235..102801
                     /locus_tag="ELFEDOOL_00099"
                     /inference="ab initio prediction:Prodigal:002006"
                     /codon_start=1
                     /transl_table=11
                     /product="hypothetical protein"
                     /protein_id="X:ELFEDOOL_00099"
                     /translation="MAILDQKFISRRTVVKTSLFGAAFLYLSTSGCKTGGTVSLSNRG
                     LGCSFLDPKAEDYFFYLCESLLFTFLPKDQKEKEKVLGEVVLGIDSYLSALPSHTQAE
                     ITEAIQFLNLGIVRWYVFGSSSNWEDSNRESVIKSLNQWKMSSISLLRSIFFLLQSMV
                     TIGFFENSYSWKHVGYPGPKHALGLRHG"
     gene            102794..104335
                     /locus_tag="ELFEDOOL_00100"
     CDS             102794..104335
                     /locus_tag="ELFEDOOL_00100"
                     /EC_number="1.1.-.-"
                     /inference="ab initio prediction:Prodigal:002006"
                     /inference="similar to AA sequence:UniProtKB:P9WMV7"
                     /codon_start=1
                     /transl_table=11
                     /product="putative GMC-type oxidoreductase"
                     /protein_id="X:ELFEDOOL_00100"
                     /db_xref="COG:COG2303"
                     /translation="MDKLIDVSYLKKDLDLEADFVIVGSGAGGGTSAEILAKAGYSVI
                     IVEEGNYERSKDFDLKELSTFNRLYFEGATRPTKDKGFTVVQGRTVGGSTVVNWTTCI
                     KTPKETLQYWEKDLGINGFSEEEMETWFDVASKRFSIQPWEAHNQNNNLLSVGAKKLG
                     WRYSSIPRNVKNCNMLGYCGLGCPIDAKQSQLVTTIPSALKEKTSLLYNTKALRYVWK
                     DNKIDHLYCLPSTKGTDTQPKIRLFAKHFITSAGAINSPALLLRSQLPDPYQLIGKRT
                     FVQLHNYSVAEMPTPVYGFFGAPQSVASDEFLWKEGVTGKAGYNIEAVGAQPIVLMNL
                     RKLVGEEFEQYVKSYPNLHVLVSQIRDGFSEESIGGTVRLNEEGYPILDYPLNDFIVD
                     GIRRSYLSMAECQFAAGAKTVVPANNAVNPFSSWSEAKKGIEKMVIQSPNTVVNSTHP
                     LGGNAMGNSQETSVVDPNGKFHHLTNLSVIDGSIFPTSLGVNPSFTIYAIASKLATKL
                     AKEFK"
     gene            104337..105215
                     /gene="panS_1"
                     /locus_tag="ELFEDOOL_00101"
     CDS             104337..105215
                     /gene="panS_1"
                     /locus_tag="ELFEDOOL_00101"
                     /inference="ab initio prediction:Prodigal:002006"
                     /inference="similar to AA sequence:UniProtKB:Q8ZKL0"
                     /codon_start=1
                     /transl_table=11
                     /product="Pantothenate precursors transporter PanS"
                     /protein_id="X:ELFEDOOL_00101"
                     /db_xref="COG:COG0385"
                     /translation="MLTRTEEILFAAMVFFLMVAMGSTLTIENFKKAVHSKKPLIVGV
                     ISQFGFMPLIAFGLAKSLDLSPLFSIGLILVGCTPGGTTSNLLTYYAKGDVALSISMT
                     ITSTILATVMMPFLFWLYCSGFAENDIQIPYKSIVGSIFILIIPVLIGIQIRSYNTRM
                     ALKIEKIGSYLGILMILFLLGVMVPKNLDILQITTWQMYLAAILITVLGYSFGYIFSR
                     ILNLSEKQARTVSLETGIQNGPLTIAVILLSFSNSISNEILWMPLLYALFVPITSSIA
                     TYYFYLKSKQESKGQV"
     gene            105216..106343
                     /gene="acdA_2"
                     /locus_tag="ELFEDOOL_00102"
     CDS             105216..106343
                     /gene="acdA_2"
                     /locus_tag="ELFEDOOL_00102"
                     /EC_number="1.3.99.-"
                     /inference="ab initio prediction:Prodigal:002006"
                     /inference="similar to AA sequence:UniProtKB:P45867"
                     /codon_start=1
                     /transl_table=11
                     /product="Acyl-CoA dehydrogenase"
                     /protein_id="X:ELFEDOOL_00102"
                     /db_xref="COG:COG1960"
                     /translation="MNFYFSEEQNKLRDAVAAYSKIAGSDPQRDIEERDSEFSWDVLR
                     ALGDKGWTGVIVPEEYGGMGKGAMEYTIIMEETAKELIYGPQNLIQAQQGLLAVGTEE
                     QKRKWLPELAKGKMMAAQAISEPDAGSSFQNIQTTAVKDENEWVLNGLKVHINLGKEA
                     QLMMVLAKTDKGLTEFLVDRDSKGIRYEKQDPIGLRSAPMYDVHFEDCRIPLDSVLGR
                     EGRGIETFMSIFKLSRLGVASQLIGIARGCLDHAVSFTKSRKVGENRVSDFQGIQWII
                     AKLTSELEAAKLARNQAAWLHDQKVNHNLETSIAKYLAGVVADEVVNKAFTLTGSHAC
                     YRNKPYDRYVREVKSLLAGGGSSEVMLNNVAREILRPSYQY"
     gene            106345..107313
                     /locus_tag="ELFEDOOL_00103"
     CDS             106345..107313
                     /locus_tag="ELFEDOOL_00103"
                     /inference="ab initio prediction:Prodigal:002006"
                     /inference="similar to AA sequence:UniProtKB:P9WQP7"
                     /codon_start=1
                     /transl_table=11
                     /product="3 beta-hydroxysteroid dehydrogenase/Delta
                     5-->4-isomerase"
                     /protein_id="X:ELFEDOOL_00103"
                     /db_xref="COG:COG0451"
                     /translation="MKYTGITLITGANGFIGFELLKELSKDSNLKIRVTDIRDDKINL
                     LKKPNIELIKSDIRNQKELSTLLNGVDRIFHVAGICNLSTDFDRLKPINVDAVDKLTN
                     IAVQNSVKAYVHFSSSSVYGTYNGNPFKETDVCNPKDSYAKSKYAGEQIVTERIKNGL
                     KAIILRPCTVYGPGCNDGAGKVFSRPGQIAGIPGDGKKKLANVRVEDVARAAIYLSEK
                     ENTFGQIYNIADDDHPSLEEALELASKTFGSKINKIHIPLLLLKIISKLESPIAKLQG
                     RIPDLEYEAIKYLYDDYYMDNEKLKSTGYKLLYPNFVSSMESMKLI"
     gene            107324..108154
                     /locus_tag="ELFEDOOL_00104"
     CDS             107324..108154
                     /locus_tag="ELFEDOOL_00104"
                     /inference="ab initio prediction:Prodigal:002006"
                     /codon_start=1
                     /transl_table=11
                     /product="hypothetical protein"
                     /protein_id="X:ELFEDOOL_00104"
                     /translation="MSKVIVISGIAQGMGREVSLMLASQGYTICGFDIEKKYLDSLAD
                     ELNQLKAKFHLETLSVTDSDKILKFKDTVLKKFGSVDTVVSNVGIGFFGPFEEVNLVK
                     ALQCFDINVIGCARLLQAFIPSMRERKSGKIVVMSSLVGQVPFPFESIYSATKFAIEG
                     MVSSFRYEVKPFGIQVAMIQPAQVSTNFAAKAQQLPDKNSPYYDRCVRFINRDNELIK
                     KATNPKQAAEKIVKVIQSKNPNLFNQVDFMSSFFLGLNRFLPQKLKDKILLDHMNINV
                     "
     gene            108163..110088
                     /locus_tag="ELFEDOOL_00105"
     CDS             108163..110088
                     /locus_tag="ELFEDOOL_00105"
                     /EC_number="6.2.1.3"
                     /inference="ab initio prediction:Prodigal:002006"
                     /inference="similar to AA sequence:UniProtKB:O53521"
                     /codon_start=1
                     /transl_table=11
                     /product="Long-chain-fatty-acid--CoA ligase FadD15"
                     /protein_id="X:ELFEDOOL_00105"
                     /db_xref="COG:COG1022"
                     /translation="MKVPSLSKLTIFHLLQEGRRLYGDLPVQSFKDHKKEYQNISYEE
                     FVSNVTIISKALIHLNTNAGDRIGIIADVGHQWLQVSMAITSIGCVDVPRGTDATQDD
                     IGYILNHANCKIVFIENEKALNKFLPELRKLNLQIIILFGESKPDSMEIQCPIINFTD
                     LKIYSQEIEDKTYQEIGEEIQEEDLATIIYTSGTTGKPKGVMLTHGSILFEIQALVSE
                     FRKTGVKVGEGDVTLGFLPPWHSGERIFETICFYSGIKIAFTSVPELGKDLAKAKPTI
                     LFTVPRVWESFYDKIKDTIQKSHWIKKYFLKLLVWNSVQFSITYDKAFDRIPRLITPK
                     TFSLYILQIFNCIKLMIYLPLLPISKFVLSKILSVLGGRLRYAFAGAGALQAEVDRFM
                     YAIGMPILEVYGMTENSGVSTIRHYNDFSVGNVGKPIQGVTIKLIDEFGKEIRKPGIK
                     GVALHHGRHNMKGYYLEEEKTKAVLTDDRWLNSGDLLVWTTQGNLKFAGRAKDTIVLS
                     GGENVEPEPIEICLKQSDYIDQAVVVGQDKKTLSALIILNLEKVETYLKEQSINMNLK
                     NSIYQEVEIIQKLIRNEVKHFVSDKNGFKSFERISNVYILQNPFVVHDELTQTQKVKR
                     NRVQEKYQKEIESMYRK"
     gene            110100..110885
                     /gene="crt_1"
                     /locus_tag="ELFEDOOL_00106"
     CDS             110100..110885
                     /gene="crt_1"
                     /locus_tag="ELFEDOOL_00106"
                     /EC_number="4.2.1.150"
                     /inference="ab initio prediction:Prodigal:002006"
                     /inference="similar to AA sequence:UniProtKB:P52046"
                     /codon_start=1
                     /transl_table=11
                     /product="Short-chain-enoyl-CoA hydratase"
                     /protein_id="X:ELFEDOOL_00106"
                     /db_xref="COG:COG1024"
                     /translation="MKTYHSWKLDIEDRIATLTLHTNDLNVMDMPSLFELKEISNELI
                     SNDDVWVVILQGNGKHFSSGVNFDILKKINEISKDEFKNNMREMQSCFTSFETISKPT
                     IAKIQGFCMGGGFMLSQCCDFRIASEKTIFSIPLVKLGLTVLMGTNRITRNAGIGPTN
                     ELVMLGEKFNPEKALQYNLITKIVSPENFDDATKQFAKKFLQLPPKTISITKEIIRRG
                     DKVSLEESLELEIELQSSLLGSSDLLEAMESFVSQRKPKFTGN"
     gene            110888..112450
                     /locus_tag="ELFEDOOL_00107"
     CDS             110888..112450
                     /locus_tag="ELFEDOOL_00107"
                     /inference="ab initio prediction:Prodigal:002006"
                     /codon_start=1
                     /transl_table=11
                     /product="hypothetical protein"
                     /protein_id="X:ELFEDOOL_00107"
                     /translation="MSIEELWQNGKETVNRIRLVLFFIFFAALFGTKDSMPEAMFYIH
                     LSGTIIMGIYAVICQLWLHYGKPPEWFHKLLIVMDIGIHLINTSIDCSMGPIEAKSAI
                     NNTAVLLVVYFYLIYSGFLGNPKFVLFNGVLAGTGVIISYFVSVHFGGLVPTEDPNLY
                     IQTGYIGTSAEIIKGVFIIVSGVLLSRLIALLIRISDKGIEKAKESENLLIQSLKQKK
                     IIQDAAKNLESSIKNFANYISHTSERLESQAASLEQVTAINTELFSSFESNAYIINDQ
                     NVKITDLFSGSNHLNQMVATISEINQELISIANENKKDTTEIAAVSKKTSEYLASIKS
                     SFDKVDEINQIVAEIGEKTNLLALNASIEAARAGDVGRGFAVVASEVSKLADFTAKNA
                     KIISEVVNHSRKFIYDAAEVSIQTGNLTSNQIHKLEITTEKVSYMHQLFEKQKSIIFD
                     TINQLTEINDLSSQISFSTKEQISGQTEVNKGIIALENEVNQISNASRDLEQHVEEIR
                     NQSQELLTLSES"
     gene            112479..113708
                     /locus_tag="ELFEDOOL_00108"
     CDS             112479..113708
                     /locus_tag="ELFEDOOL_00108"
                     /inference="ab initio prediction:Prodigal:002006"
                     /codon_start=1
                     /transl_table=11
                     /product="hypothetical protein"
                     /protein_id="X:ELFEDOOL_00108"
                     /translation="MFQKPFQNLIRIGILLLMAFLFNCSNDNLLPDQVIDQHGKTIQM
                     IPAPDVSKTIQKEFTSPVSLLKPDGTLNVTGWSRYPNFQIDESLMKVEPKRYKRWEHY
                     TFYNEDFGGAITITDIGNLAMGSIELLEFKSGKTIFSKTELVRPGSIFFPTNTTDPIE
                     FTKGNQFIRIQKQKGKRIISYSIQGDSANDKIVGNFEFIEKADEALAIITPFSESNFF
                     YEYKMPSLICKGTIVYQQSIYDFKENSFAVLDWGRGIWPEKNKWLWAAGAGMVGGELL
                     SLNLGYGFGDQSNATENGIVYKGKVHKLDKVIWKYDVKDYKKPWQFVSNDGRLELNFT
                     PVYLLYSDIDLMGMIGFLKQLVQNFSISEIFELLKTEAYLNKAFGTYSGYVILDNGTK
                     LEVKNLFGFAEQMYQQW"
     gene            complement(113710..114909)
                     /locus_tag="ELFEDOOL_00109"
     CDS             complement(113710..114909)
                     /locus_tag="ELFEDOOL_00109"
                     /inference="ab initio prediction:Prodigal:002006"
                     /codon_start=1
                     /transl_table=11
                     /product="hypothetical protein"
                     /protein_id="X:ELFEDOOL_00109"
                     /translation="MNQSNVYNKGQMFRFLTASFLGFLAGHLTNYSVILYAQDVWNQD
                     ALAGIGFGLCFGVPLFLGWFAGAWCDSHSPQILAQLAHVSFLIALGLLHLSSELDGIS
                     SVSLFLLGAFFVGVGWSILAPARMSLLGRLAGEKQKKMAVIFNVLVMLGFGSAPPILA
                     FCKNIGSWKMVHLTGVLLFLIAMGLLIGIKTEGQGKTSSAWDRILRGVSYAKNHNLLK
                     QTLLFSIVIYCSMGPVQVMMPRYAKGVLNLGEMERGFFLGALALALLIGGGTSLKLAK
                     PFGYGKLILTSGFICGLGLLGIGISSHFWISIGLLFLSGFGAGASISLLVAILQSEVS
                     PEYRGRLMSLYTITSQVVPAFAGLLSGLILVKVSIATAVISAGIILTLIVMMTTIRLK
                     TLRNYTM"
     gene            complement(114906..116699)
                     /gene="vgb"
                     /locus_tag="ELFEDOOL_00110"
     CDS             complement(114906..116699)
                     /gene="vgb"
                     /locus_tag="ELFEDOOL_00110"
                     /EC_number="4.2.99.-"
                     /inference="ab initio prediction:Prodigal:002006"
                     /inference="protein motif:HAMAP:MF_01282"
                     /codon_start=1
                     /transl_table=11
                     /product="Virginiamycin B lyase"
                     /protein_id="X:ELFEDOOL_00110"
                     /translation="MLKSKFVFVLFFSYFCTYASLSAIQVDVKDITGKSLDLVMVTIK
                     AEKPQVPPRDDHGYPPEGLEFFITPEVTMFTSPNGKVNIPFPYAPQVIIRLRKIGYKD
                     LNLRSYSNGSSVSFRMEKITDPNQLVGQYPSNSWVAALEFGEDKDLRKTYLEQCGFCH
                     QQGSFFMRRAFTEGDWEEIINRMMGYGARPHGKAKKKLPGILANAYVDLLKHPERVKP
                     GRTWGKELYGAVIREWPMGDSFSQMHDLLFHKKTGLVYVGDNIQDRLWEINPNTGKTV
                     VYKVPKQPEDELGGLLPGRLRSFQKHETYVGLHSLAESPIDGHIFITPSLQKRITEFD
                     PFTKKFKDHMFQNGLYPHTIRIDEKDRVWFTLALSNQVGMFDRTNNTFHYYDLPARTK
                     KESFSLWISGFIIKLMNWGFPMHLLPVDERVSGMPLPYGIDVAPNGKVWFTRLHADTI
                     GVIDPKDDSFQLITTPFQGPRRLRVDRNNHVWISVFPEGSIARYTPEDGKFKLYPLPT
                     AIDGVETPYSLNVDRKSNLVWVTGTSSDNLMAMDINTETWKVYPMSRKVTFTRDIEFS
                     LDGKAYSSNGAFPSWHIEDGQPTLMEVTQSK"
     gene            complement(116686..117651)
                     /locus_tag="ELFEDOOL_00111"
     CDS             complement(116686..117651)
                     /locus_tag="ELFEDOOL_00111"
                     /inference="ab initio prediction:Prodigal:002006"
                     /inference="similar to AA sequence:UniProtKB:P9WKT3"
                     /codon_start=1
                     /transl_table=11
                     /product="hypothetical protein"
                     /protein_id="X:ELFEDOOL_00111"
                     /db_xref="COG:COG0451"
                     /translation="MKVLVTGGAGYIGSTLIQSLLEIHPDWSILATDIKPMNVELKSP
                     QFEFQILDISDRNAVIDLIQSWKPNSIVHLASILNPPPGMSEEIQWKIDVHGTKNVLD
                     GAVYSKTEQVIITSSGAAYGYHKENKEWIEETDPIRGHSAFVYSKHKREVEELLAEYR
                     TVFPELKQLILRPGTILGKTVNNLITDMFQKPFVMGILGHKSPFVFIWDEDVIAIIAK
                     GISEKKEGIFNLAGDGALSLKEISQMIRKPYVPIPSLFLQSILWVLRLLRLTQYGPDQ
                     IDFLRYRPVLSNHQLKSVFGYIPKYTSKETFIAYLNAKGVPYVEI"
     gene            complement(117653..118546)
                     /gene="panS_2"
                     /locus_tag="ELFEDOOL_00112"
     CDS             complement(117653..118546)
                     /gene="panS_2"
                     /locus_tag="ELFEDOOL_00112"
                     /inference="ab initio prediction:Prodigal:002006"
                     /inference="similar to AA sequence:UniProtKB:Q8ZKL0"
                     /codon_start=1
                     /transl_table=11
                     /product="Pantothenate precursors transporter PanS"
                     /protein_id="X:ELFEDOOL_00112"
                     /db_xref="COG:COG0385"
                     /translation="MNYNNDYQIVLGLVLALMIFGVALELRFIAFKAVLQRPVAAMSG
                     LIGQVIILPWMTLLITLMLDLPAGIELGMLLVAASPGGNLSNIITHLGKGNTALSVSM
                     TAVSSLFAIITLPLNFTLTANLNPVTHAMISGSGELRIDSLMIIKSMIVLLLVPLLLG
                     MILGNFFTKFAHKITPFFKRISSFAFLVFLIVAVGGNWKIFLENLGFVFIIVVFHNLI
                     ALIIGNLIARLFRQNESNKRAITIEVGMQNSGLALGLILTQFQAEPNMALVAAFWGIW
                     HIISGLILVMYWKNHPPVEGN"
     gene            complement(118904..119323)
                     /locus_tag="ELFEDOOL_00113"
     CDS             complement(118904..119323)
                     /locus_tag="ELFEDOOL_00113"
                     /inference="ab initio prediction:Prodigal:002006"
                     /codon_start=1
                     /transl_table=11
                     /product="hypothetical protein"
                     /protein_id="X:ELFEDOOL_00113"
                     /translation="MKTQQVGYSGKSVIQKLGFKENMILLFLHLPKDQNLKEWGEMPG
                     NIRIVKSLQKELDCIHFFTKQISEYKTILPTLIPYLKGNGMIWVSWPKKSSKVPTGLN
                     ENLIREFALELGLVDIKVCAIDEIWSGLKLVIRKSNR"
     gene            119511..121076
                     /locus_tag="ELFEDOOL_00114"
     CDS             119511..121076
                     /locus_tag="ELFEDOOL_00114"
                     /inference="ab initio prediction:Prodigal:002006"
                     /codon_start=1
                     /transl_table=11
                     /product="hypothetical protein"
                     /protein_id="X:ELFEDOOL_00114"
                     /translation="MLTIADLWKQGKIIINRIRFGLVLLFLLAMIGAKDEFQPKMFLI
                     HMIGTGTMGFYCAIAYVLERKTNPPTWFHKILILMDTLVLSLTIILDCSLSLQEAEAA
                     LANAVVYFIFFFNAIYSGFLGDRKFVLINSFLGSTLSAIALIVAVNIGGVQLSVDPEQ
                     SRQIGYVGLAGEVMKPIFIMIAGYIVSLLVQLLTKISSLAEIKADEAEVLLNQTKERS
                     KVSANAAIKLEGSISNFSKFVSDTSVKLESQAASLEEITAVISELSSSFESNGASIEE
                     QNNKVQNMVADTVELKETVDQILIQSEQLVEIAEINKKESMSVTEVADQTASHLESIQ
                     ASFDQVNEINNIVAEIGEKTNLLALNASIEAARAGDVGKGFAVVANEVSKLAEFTKNN
                     VKRISTVVKSSKEIITNARNASKNTGELAKSQIDRLNQTLVQIQNMNQLYIEQRNTLS
                     SILTELSQIRELSNQIAGSTKEQLLGQKEASKGIIQLEMEVNEISRASKDLEEHIQMI
                     KDESNKLASMSQS"
     gene            complement(121078..121941)
                     /locus_tag="ELFEDOOL_00115"
     CDS             complement(121078..121941)
                     /locus_tag="ELFEDOOL_00115"
                     /inference="ab initio prediction:Prodigal:002006"
                     /codon_start=1
                     /transl_table=11
                     /product="hypothetical protein"
                     /protein_id="X:ELFEDOOL_00115"
                     /translation="MESNSTIVRSFNRTYPITMEEKWEFARKKPMFFGYVAAQVFLST
                     QKQKPSRKEMDVLALAEQKEFQEREHRIQYFHWKGEKETILLVHGWNGHTGNFSRIIP
                     ALIAEGYNVFGIDLPGHGFSSGRYSNIVLSAKMVRRLIQDIGNPNYIITHSFGAAVST
                     VAQELGVVAEKLVYIAPPLRLEILRENFSEYYQLSEEESESMRLLIERKVKKPLSSLD
                     LGKSGPKFHNSLLVIHDEDDLEIPLEMGIAVSNAWKHSKLVQTKGLGHKMILRTESVK
                     DEIIQFLKAGD"
     gene            complement(121989..122585)
                     /locus_tag="ELFEDOOL_00116"
     CDS             complement(121989..122585)
                     /locus_tag="ELFEDOOL_00116"
                     /inference="ab initio prediction:Prodigal:002006"
                     /codon_start=1
                     /transl_table=11
                     /product="hypothetical protein"
                     /protein_id="X:ELFEDOOL_00116"
                     /translation="MGKGEDTKSLILDKAVQMASVQGLEGLTIGSLADELGMSKSGLF
                     AKFASKENLQIEVLRVGSELFRRNVVYPALKTKPGLARLKMAFQMWLSWANTESLPGG
                     CLFLASSSEFDDRPGVVRDHLKKTQLSWQNTLKQFVQDAKDCLELDANTNVDKMVQEI
                     WGLILGFHFYNRLLEDKNSEKRTKQSFNELIKRHKYDF"
     gene            122710..123288
                     /locus_tag="ELFEDOOL_00117"
     CDS             122710..123288
                     /locus_tag="ELFEDOOL_00117"
                     /inference="ab initio prediction:Prodigal:002006"
                     /codon_start=1
                     /transl_table=11
                     /product="hypothetical protein"
                     /protein_id="X:ELFEDOOL_00117"
                     /translation="MQQYTFNKYFAKKSFLKIFGGEIRIFDESKNKLLFFVKQKAFKL
                     KEDITVYADESKSKELLKIKARSVIDFSAIYDVVDVTTNETLGSLRRKGFKSILKDSW
                     EILDVKDQVVGSIDEDSMFKAILRRFLTNLIPQKFFITFNKNQVGVLQQTFNPFVPQF
                     NIDFSSDPSNSLDRRMGIASVILLQIIEGRQQ"
     gene            complement(123425..123988)
                     /gene="yyaP_1"
                     /locus_tag="ELFEDOOL_00118"
     CDS             complement(123425..123988)
                     /gene="yyaP_1"
                     /locus_tag="ELFEDOOL_00118"
                     /inference="ab initio prediction:Prodigal:002006"
                     /inference="similar to AA sequence:UniProtKB:P37508"
                     /codon_start=1
                     /transl_table=11
                     /product="putative protein YyaP"
                     /protein_id="X:ELFEDOOL_00118"
                     /db_xref="COG:COG0262"
                     /translation="MRKLIMWNVITLDGYFEGQTNWDLSFHGLVWGKELEEFSLRQLK
                     SADYLVFGATTYKGMAVYWTKAPEDEGEVAKYMNQIPKLACSTTLKNADWNNTTIVKD
                     AVGEVSKLKQEGNGDLYVFGSGILSASFMKAGLFDEYRLCIAPVFLGKGRRLFLEGIP
                     NQELTLIESKPLSTGGALLTYLPQEKK"
     gene            complement(124037..124474)
                     /gene="yiaA"
                     /locus_tag="ELFEDOOL_00119"
     CDS             complement(124037..124474)
                     /gene="yiaA"
                     /locus_tag="ELFEDOOL_00119"
                     /inference="ab initio prediction:Prodigal:002006"
                     /inference="similar to AA sequence:UniProtKB:P0ADJ8"
                     /codon_start=1
                     /transl_table=11
                     /product="Inner membrane protein YiaA"
                     /protein_id="X:ELFEDOOL_00119"
                     /db_xref="COG:COG4682"
                     /translation="MIAQPQKPSAAFIGASWLSLLIGMFTFIIGIWNSDMMLNEKGFY
                     ITILMYGLFSAVSLQKTVRDQLEGLFVTNIYIGLCWFSVALTLLLLFIGLWNATLNLS
                     EKGFFGISFVLSLFAAVAVQKNVRDLRMAEGDIKPELSPKKPN"
     gene            124601..125077
                     /locus_tag="ELFEDOOL_00120"
     CDS             124601..125077
                     /locus_tag="ELFEDOOL_00120"
                     /inference="ab initio prediction:Prodigal:002006"
                     /codon_start=1
                     /transl_table=11
                     /product="hypothetical protein"
                     /protein_id="X:ELFEDOOL_00120"
                     /translation="MEFNIITLEKKWIIGKSVEMSLVANQTPDLWKSFLPNIQVIQNR
                     TSQEFISASVYPLDYFQQFDPKCKFQKWAGVEVSAVTNVDGFNQLEIPSGLYSVFLYK
                     GLPSEAGAFYQNLFMNWLPNSGYQLDNRPHFEVMGERYRNDDPSSEELVYIPIKPR"
     gene            complement(125064..125258)
                     /locus_tag="ELFEDOOL_00121"
     CDS             complement(125064..125258)
                     /locus_tag="ELFEDOOL_00121"
                     /inference="ab initio prediction:Prodigal:002006"
                     /codon_start=1
                     /transl_table=11
                     /product="hypothetical protein"
                     /protein_id="X:ELFEDOOL_00121"
                     /translation="MFDDQFLKSLVSIQKENRILAFPIPSTFKIGFQKGQATSGCAHA
                     PVTFPLTWAGDQALRILNAV"
     gene            125446..126105
                     /locus_tag="ELFEDOOL_00122"
     CDS             125446..126105
                     /locus_tag="ELFEDOOL_00122"
                     /inference="ab initio prediction:Prodigal:002006"
                     /codon_start=1
                     /transl_table=11
                     /product="hypothetical protein"
                     /protein_id="X:ELFEDOOL_00122"
                     /translation="MRFLFFAFVFLCFQCSPSELNNPSDFKSDSFRESETILCLTGQT
                     SACQLAIPVCTTCRFFSTSIAYNGNRGGIVGADAKCMSDSKKPTEPARAVFKAFLVDD
                     VNRIACTTSNCSGGVSEHTDWILKPNTTYKRAVDGVTIVTTNGEGIFSTQPGDAEVST
                     VNNILTGFFASGWTTRSSGHCSRWSDDSVAITGHSSSNNLFTTGGGGCNISSVILCVE
                     Q"
     gene            126179..126499
                     /locus_tag="ELFEDOOL_00123"
     CDS             126179..126499
                     /locus_tag="ELFEDOOL_00123"
                     /inference="ab initio prediction:Prodigal:002006"
                     /codon_start=1
                     /transl_table=11
                     /product="hypothetical protein"
                     /protein_id="X:ELFEDOOL_00123"
                     /translation="MYLPKGKLVTLRILYTEGASFLCFCFLSCSYIDYKNRKYWQGIA
                     IHEFVHQRQQRLYSPFVFGILYFGEWMFRKMYDKQSWGDAYRNLRWEKEAEVARREFE
                     ENIS"
     gene            complement(126550..127305)
                     /gene="fabG_3"
                     /locus_tag="ELFEDOOL_00124"
     CDS             complement(126550..127305)
                     /gene="fabG_3"
                     /locus_tag="ELFEDOOL_00124"
                     /EC_number="1.1.1.100"
                     /inference="ab initio prediction:Prodigal:002006"
                     /inference="similar to AA sequence:UniProtKB:P99093"
                     /codon_start=1
                     /transl_table=11
                     /product="3-oxoacyl-[acyl-carrier-protein] reductase FabG"
                     /protein_id="X:ELFEDOOL_00124"
                     /translation="MKVAIITGGSNGIGKATALELGKRGIGVILTYNTYKDRAEKVVN
                     EIEKNKGVRAVALKLDLTKKETFEPFVSEVKNKLATIWNRSSFDYLVNNGGIGGPMLF
                     TELTEEYFEQILNTNYKGPIFLSQKLVTLMEDNGAIVNTSSSSSSKAFVGYSIYGSLK
                     AALSSWTRYLANELAPRKIRVNAVSPGPTHSNFGDGAFDKYPEFIKPLVDQTAFGRIG
                     LPEDIGKVIVNILSDDFGWMTAQDIEVSGGHLL"
     gene            127573..128460
                     /gene="rhaS_1"
                     /locus_tag="ELFEDOOL_00125"
     CDS             127573..128460
                     /gene="rhaS_1"
                     /locus_tag="ELFEDOOL_00125"
                     /inference="ab initio prediction:Prodigal:002006"
                     /inference="protein motif:HAMAP:MF_01534"
                     /codon_start=1
                     /transl_table=11
                     /product="HTH-type transcriptional activator RhaS"
                     /protein_id="X:ELFEDOOL_00125"
                     /translation="MQKLVNEIAELCCSATTKPTLTGIPRVLMIQGEVPEHQLAAVYE
                     PLVGLVVQGGKTISIGRQMVPMEGPSYFVIPTEMPATGSVRQAKNGRPYLSVALQLDQ
                     KVLLDLLKDTPNTVAFKNDTDEFSACPATPEFLEVWLRMLRLMKTPEHIAALAPAYER
                     EILYHVLIGPEGWRLRQLFQSHQKGSSIHQSIQWVRQHFTHSFEIEDLANKACMGITT
                     FHRQFKSITGLSPIQFQKQLRLLEARKLLTYSGYSVTDAALDVGYESTSQFNREYTRF
                     FGASPARDTKRLKNDSNFH"
     gene            128612..130006
                     /locus_tag="ELFEDOOL_00126"
     CDS             128612..130006
                     /locus_tag="ELFEDOOL_00126"
                     /inference="ab initio prediction:Prodigal:002006"
                     /codon_start=1
                     /transl_table=11
                     /product="hypothetical protein"
                     /protein_id="X:ELFEDOOL_00126"
                     /translation="MKRKIAILATIAITFLTIGCPGKGGGGGLDTSLLLLGLAVGSSA
                     NSGSQPCIQKRELTVPVVGSTPDFYDDGKTLYWSDMLSYTAGPNNPNAIVYFEQDHGF
                     TGADFRPTLYFFYGNASYSNTFNNREGILAGQHATSMHSYGSNSFFYLASGSFITPNP
                     AFLNQRIGLDLNGPVNANFTYKEAISCNVPASEDRNFFTSGGSSSTNGLNKVWTTRKK
                     LNVNIIFLPNSYVTQTLDAIQPALDRFKEVYAQSTVGIDLNFKVTISTNTEFSSITDV
                     ASENKNLPGGLIRLYTSTGDLQDPNALNIYFASEADGIAGLLGIAGGIPGLPGFVGTK
                     ASGMVVFTESHRSSGAVGTVLSNADLTFIGNTIAHEAGHFLGLFHVNERTGATNASAI
                     NYVEDPLIETPKCMAAHNVNGNGVVDISECLGTGFTNSGALNLMFWAGDGVTNQSQLT
                     GEQGWVLRRNPLAY"
     gene            130010..130534
                     /locus_tag="ELFEDOOL_00127"
     CDS             130010..130534
                     /locus_tag="ELFEDOOL_00127"
                     /inference="ab initio prediction:Prodigal:002006"
                     /codon_start=1
                     /transl_table=11
                     /product="hypothetical protein"
                     /protein_id="X:ELFEDOOL_00127"
                     /translation="MKRIFIFLLIVTSIGIYSESLDPIKLEKITSFLTQIRHTNDVDW
                     KNGLESIDPNPVPYLENVIASNTVRTYVKGNAIEALKALQSNEADTLLIKVFGDANGS
                     KNLRKSAIRVYAEKNATVNESKTKAVFSTTLKEKEFLDFSTKQIDTAKSKKQFQKQGS
                     QLGKTDMLLKKKTD"
     gene            complement(130774..131202)
                     /locus_tag="ELFEDOOL_00128"
     CDS             complement(130774..131202)
                     /locus_tag="ELFEDOOL_00128"
                     /inference="ab initio prediction:Prodigal:002006"
                     /codon_start=1
                     /transl_table=11
                     /product="hypothetical protein"
                     /protein_id="X:ELFEDOOL_00128"
                     /translation="MPEQNLEKKIKPVSMILGISIFLFGVLKFVDPFKGWYSAQITFS
                     GLPTPAYWFGIVSEILVGLAFLIPFLLKGNPIIGPHKRTILSLASVSIIMIMLVATYV
                     HLQPAVPSDVLPLKIKPPLIPGAFAFLGIYNLYHLQKNKG"
     gene            131384..131773
                     /locus_tag="ELFEDOOL_00129"
     CDS             131384..131773
                     /locus_tag="ELFEDOOL_00129"
                     /inference="ab initio prediction:Prodigal:002006"
                     /codon_start=1
                     /transl_table=11
                     /product="hypothetical protein"
                     /protein_id="X:ELFEDOOL_00129"
                     /translation="MSASSKQSFFHWFLGFYFRLLCILAVDLVVTLINGHVLSLASTY
                     QKSIATLIGMGVVLLLFFFLFSIIDRLTKIVLKMTVDIGNFLVFRKTAVFLILCGITV
                     GIYMLYYHTWFGVWPKIKIESFLWMNH"
     gene            complement(131787..132164)
                     /locus_tag="ELFEDOOL_00130"
     CDS             complement(131787..132164)
                     /locus_tag="ELFEDOOL_00130"
                     /inference="ab initio prediction:Prodigal:002006"
                     /codon_start=1
                     /transl_table=11
                     /product="hypothetical protein"
                     /protein_id="X:ELFEDOOL_00130"
                     /translation="MKTSYRFKFISKSSIVALICLISLHCKPEYEEIETVYEDQNNQK
                     ITAVYHNPFDDKGIFSVTLKFKHGNSVTLNQGMAASGVRYTDDKTLVWWTKSGEALLM
                     EPDGKGDWEITNRYKEMTNDQNQ"
     gene            complement(132667..133015)
                     /gene="ssrA"
                     /locus_tag="ELFEDOOL_00131"
     tmRNA           complement(132667..133015)
                     /gene="ssrA"
                     /locus_tag="ELFEDOOL_00131"
                     /product="transfer-messenger RNA, SsrA"
                     /inference="COORDINATES:profile:Aragorn:001002"
     gene            133112..134260
                     /locus_tag="ELFEDOOL_00132"
     CDS             133112..134260
                     /locus_tag="ELFEDOOL_00132"
                     /inference="ab initio prediction:Prodigal:002006"
                     /codon_start=1
                     /transl_table=11
                     /product="hypothetical protein"
                     /protein_id="X:ELFEDOOL_00132"
                     /translation="MNHSLRPFLFAVFALVCLESFVSCSQKEHPSELEIRLAVYGKEA
                     GDPIRILGQKQINLDETPEMETLVLFQSGQSEVLSAFRKEGSSWTFLWKLEFFLKNLG
                     PMYYDGKQNVWLPGSVSGKEKPLFAGDCFRRIVLAELPGDNFNSVFVEVMSEEPPLGL
                     FSVPMGYRKGKKIWDGFQLKEHEELKRSKRVDFEYSAKEKSFRIFPTNPNYSQEFVFN
                     GWEMIANLPMQPVPSFISLDVEPKFQIGKESLVTLQLKNRGNYVSLTYLSVSFPEVGS
                     VRLVNETQGVRLYKKGDIVYNVVQNKKIPAEYPLLEVTKEGWANHFRYGIKFYYTPKS
                     TDAPKILFRSTYKFYQEIISIPNQYSIAPYERDQQGFPSYILNQVTEK"
     gene            134352..135005
                     /locus_tag="ELFEDOOL_00133"
     CDS             134352..135005
                     /locus_tag="ELFEDOOL_00133"
                     /inference="ab initio prediction:Prodigal:002006"
                     /codon_start=1
                     /transl_table=11
                     /product="hypothetical protein"
                     /protein_id="X:ELFEDOOL_00133"
                     /translation="MKQKLSEEILAARREIVRAQVERFHIYYYDFFHRAETIEMAKFF
                     FETVYNLDGKEEWETLAFQTYDKVKNMLKEGTRESIERLMELNFITDDLDIQMAKLLL
                     AKGWVYGNEINQDEYFELFCELDKRDVRKKQLEVVLFNLKKFYELAHKPVSAYIIKPA
                     AMMSRLLGVYPLFKKVEQGYYATLPVHQSLFDEFYALVQEKEWNFLYNAFPTLKEES"
     gene            135002..135730
                     /locus_tag="ELFEDOOL_00134"
     CDS             135002..135730
                     /locus_tag="ELFEDOOL_00134"
                     /inference="ab initio prediction:Prodigal:002006"
                     /codon_start=1
                     /transl_table=11
                     /product="hypothetical protein"
                     /protein_id="X:ELFEDOOL_00134"
                     /translation="MRKRSRFVSREEEHVESHDRWLLTYADMITLLLGLFIILYAVSK
                     VDSKRLNEVAKDIKRGFGLNVSSIGVILDGGSGILEDDTMIPKSEVFRLWERIGFALK
                     ALKEKTKLKLGLAETEELKLTFAGSDLASDDVLKTDPDLKFAFEQLAILSKGMEIDIV
                     VRVHIPYESQIDKSKFQNSWDYHSNRASILAEKLVNDYGIPKEQVSVQGYAMFQKSKT
                     SDTPEKKANEERIEILIRKKETKE"
     gene            135801..136412
                     /locus_tag="ELFEDOOL_00135"
     CDS             135801..136412
                     /locus_tag="ELFEDOOL_00135"
                     /inference="ab initio prediction:Prodigal:002006"
                     /codon_start=1
                     /transl_table=11
                     /product="hypothetical protein"
                     /protein_id="X:ELFEDOOL_00135"
                     /translation="MKKVIVFIFLVISCKSSDQIYLNQNKENFTSLLNSNSMEIQNLI
                     PKQYEMVSVKKDGPFPYNYALKNQSNGVEIRYFIKSYKEKWEHYQEFIKNNPNAVLVK
                     PSDEGYVQDFILNLMNLAGENPKIQSNPLPEKVLANTFNANWGSNSLFEFDPKLKFNY
                     KYCNLIVLHKNEMADAYIYFLGNDYRLVLEQSSEHFENVRFRK"
     gene            136507..136968
                     /locus_tag="ELFEDOOL_00136"
     CDS             136507..136968
                     /locus_tag="ELFEDOOL_00136"
                     /inference="ab initio prediction:Prodigal:002006"
                     /codon_start=1
                     /transl_table=11
                     /product="hypothetical protein"
                     /protein_id="X:ELFEDOOL_00136"
                     /translation="MKLLRPFYMNFFCHRSNFKTYPNTTFVLILLLFLIGTLFSCKKD
                     KGMNHIEWQNESLSLTSDLCKKFRECADTDWKFIPENLKKFTEGRLDEANCQKRFRDS
                     NAYKLIGHDPIEIQTVYKQCHKQVMEMKCSDLQSGKMNTISACVTFQTIQN"
     gene            complement(136965..138308)
                     /locus_tag="ELFEDOOL_00137"
     CDS             complement(136965..138308)
                     /locus_tag="ELFEDOOL_00137"
                     /inference="ab initio prediction:Prodigal:002006"
                     /codon_start=1
                     /transl_table=11
                     /product="hypothetical protein"
                     /protein_id="X:ELFEDOOL_00137"
                     /translation="MISEYFKAILDNSPENIVLINKNHEVLAFNKTIKDVLFQFHQIE
                     IKIGDLYYPNFVIEENRKLYLEAFETAINGKPFLIQNYTANENIAYWFEYKMLPVYIE
                     DELLGVTLTAKDITAEKEAELKIIDLSEKLKAILDNTDESITLLDLNFKILAINEISA
                     QSITKNTNSTMFVGRDFRDFIPDKENLFYQCYAKAIQGEKVSIDIPYQSFNGESIVYQ
                     TKFNPVFDRNQKQIGVSIFAKDISEKNRLEVSLKESEEKFRKITELAPIGIIITDKKL
                     DITYANIYVKKLLDYSSDELINLNLSNLIQNISITDSENIDIDNLGLKIENIFFDQEE
                     FTAIAKDKQYKNVLLSSSLILSQNKTGYIFIFQDLTAINDKNATIEVQNKKLRDVAWY
                     QSHIIRSPLSRIMGLINLLEDQNLNEEERSYCYDSILESAHELDHVIHKVVKNVP"
     gene            complement(138437..139153)
                     /gene="glpF"
                     /locus_tag="ELFEDOOL_00138"
     CDS             complement(138437..139153)
                     /gene="glpF"
                     /locus_tag="ELFEDOOL_00138"
                     /inference="ab initio prediction:Prodigal:002006"
                     /inference="similar to AA sequence:UniProtKB:P18156"
                     /codon_start=1
                     /transl_table=11
                     /product="Glycerol uptake facilitator protein"
                     /protein_id="X:ELFEDOOL_00138"
                     /db_xref="COG:COG0580"
                     /translation="MELVGEFFGTAVLILLGDGVVAGVLLEKTKSKDAGWITITTAWA
                     LAVCFGVLVAKALGSPGAHLNPAVTLSVCIQSGEYSIFLPYAVAQVSGASLGAFLVYL
                     HYLPHWKETKDPGKILAVFSTEPAIKHTLSNVISEGFGTFLLILGIHAIFSPLNGGAS
                     GIAGTGFVALLVWAIGLSMGGTTGYAINPARDLGPRIIHSLLPIPNKGDSGWKYAWLP
                     VVIPLVGGGLAAVVIRWVIV"
     gene            139288..140589
                     /gene="maeB"
                     /locus_tag="ELFEDOOL_00139"
     CDS             139288..140589
                     /gene="maeB"
                     /locus_tag="ELFEDOOL_00139"
                     /EC_number="1.1.1.40"
                     /inference="ab initio prediction:Prodigal:002006"
                     /inference="similar to AA sequence:UniProtKB:P76558"
                     /codon_start=1
                     /transl_table=11
                     /product="NADP-dependent malic enzyme"
                     /protein_id="X:ELFEDOOL_00139"
                     /db_xref="COG:COG0280"
                     /translation="MKNHALEYHSRFPKGKTKVVPTKPTENSYDLSLAYSPGVAYPCL
                     EIEKQPDLVYEYTNRGNLVGIITNGTAILGLGNIGASAGKPVMEGKAVLFKKFAGIDV
                     FDIEINETDPEKFITIVKALEPTFGGINLEDIRAPECFHIEKTLDENMKIPVFHDDQH
                     GTAIISTAALLNSLTITGKKAENLKVVINGAGAAAISIAQMLTHIGVKHESIFMLDSR
                     GVINHKRTNLHESKLPFVRNTDAETLADIFPGTDLFIGVSVANVVTEAMVKTMAEKPI
                     MFALANPDPEIPYPDAKRARPDLIMATGRSDYPNQVNNVLGFPFIFRGALDVRAKVVN
                     MEMKLAAAYALSELTKIPVPIEVCQAYNEVEIRFGEDYIIPKPLDERVLYHVAPAVAE
                     AAVKTGVNQVAYPGREAYVKFLESIMAQQKEPISALEIETD"
     gene            140731..141102
                     /locus_tag="ELFEDOOL_00140"
     CDS             140731..141102
                     /locus_tag="ELFEDOOL_00140"
                     /inference="ab initio prediction:Prodigal:002006"
                     /codon_start=1
                     /transl_table=11
                     /product="hypothetical protein"
                     /protein_id="X:ELFEDOOL_00140"
                     /translation="MEKQIMDILNAGIGLFQSGKEGLEKAKTQLETTYNELVSKGALD
                     NTEDSVKIRQSVDKILTDIKEFSSVAGKNYDETRSKIVENYNKIAEEIKAKMPEGKIE
                     SVKAKINEVAESIKKTGAAKA"
     gene            141358..142203
                     /locus_tag="ELFEDOOL_00141"
     CDS             141358..142203
                     /locus_tag="ELFEDOOL_00141"
                     /inference="ab initio prediction:Prodigal:002006"
                     /codon_start=1
                     /transl_table=11
                     /product="hypothetical protein"
                     /protein_id="X:ELFEDOOL_00141"
                     /translation="MFCSKKLILGSLFFLFSCGTADLRPPHLSYDKIDPELKKKGITV
                     VTNPPIKELSPGDWKEYKQVQFILKDVWHNHFVRFFTPIKEQEIRMRVYLDFEADAMQ
                     VELLGGEKKGFIYGLEKKVTYQISPETGKAYSDDTEVRIYLESLRSYLTLPWRLKNYP
                     IIQYAGQKQKLEQNYEVVYFTSVQMNATPDTDQYVGYFEQKSGALEWLEFTYRELFSF
                     YQGVLKFGFYEPWNGKQYPRRITILDRFEDPDFVHELRIEKIEIPVKPMEEVDKVLEL
                     PEKGK"
     gene            complement(142261..142857)
                     /locus_tag="ELFEDOOL_00142"
     CDS             complement(142261..142857)
                     /locus_tag="ELFEDOOL_00142"
                     /inference="ab initio prediction:Prodigal:002006"
                     /codon_start=1
                     /transl_table=11
                     /product="hypothetical protein"
                     /protein_id="X:ELFEDOOL_00142"
                     /translation="MSGTVVTQKRSKRERIHRFIDRYRMETGLGISAVIQALIILFWF
                     TPHLETDSLDDLVEEVAFIDNVQIQEPSTDSKPTDGDFDLTDKEKEEKKEDPRIAGAS
                     DPIVSGATSPVDLSPNVRPEYTSDAKALGVTGTMTLEVIISNTGEVLRVRSVGKQLGG
                     GLEEEAIRVYRRKRFSPSVLEGKPITVKVLVPIRFTLN"
     gene            complement(142859..143281)
                     /gene="tolR_1"
                     /locus_tag="ELFEDOOL_00143"
     CDS             complement(142859..143281)
                     /gene="tolR_1"
                     /locus_tag="ELFEDOOL_00143"
                     /inference="ab initio prediction:Prodigal:002006"
                     /inference="protein motif:HAMAP:MF_02203"
                     /codon_start=1
                     /transl_table=11
                     /product="Tol-Pal system protein TolR"
                     /protein_id="X:ELFEDOOL_00143"
                     /translation="MLRRKRVAPSVPVSSMADIAFLLLVFFMVTSVLDSDPDLPINLP
                     DVPGGEQLNKKIANLYLTADEKRTVYFNSVKMELNEAMSEIRAKISTTPDLKVLIHAD
                     QDLTYEELDSVFETLREIGALKVSLVTKTTQGGGLKGK"
     gene            complement(143283..143702)
                     /gene="tolR_2"
                     /locus_tag="ELFEDOOL_00144"
     CDS             complement(143283..143702)
                     /gene="tolR_2"
                     /locus_tag="ELFEDOOL_00144"
                     /inference="ab initio prediction:Prodigal:002006"
                     /inference="protein motif:HAMAP:MF_02203"
                     /codon_start=1
                     /transl_table=11
                     /product="Tol-Pal system protein TolR"
                     /protein_id="X:ELFEDOOL_00144"
                     /translation="MIKLKKKQEIEEISAASMSDIAFLLLVFFMVTAVFFVKEGLNIS
                     LPRKQSEPQPFLRKNVYEILVTQDRYKMRNSAFGTKEYVSLQEFRDDLNQMEIPDLKN
                     KLALIVTTGDTKYAKMLDALSAVQLRGFEKISVRKKK"
     gene            complement(143725..144564)
                     /gene="tolQ_1"
                     /locus_tag="ELFEDOOL_00145"
     CDS             complement(143725..144564)
                     /gene="tolQ_1"
                     /locus_tag="ELFEDOOL_00145"
                     /inference="ab initio prediction:Prodigal:002006"
                     /inference="protein motif:HAMAP:MF_02202"
                     /codon_start=1
                     /transl_table=11
                     /product="Tol-Pal system protein TolQ"
                     /protein_id="X:ELFEDOOL_00145"
                     /translation="MNVSCNLAKKNITLSVVIALITIFTIAGRIEAQSTPTTTSTDTT
                     QNTEAPAETPAPAAEAPQESAPQESEIGLVKLFVTGGWSMWPLLLASIVGFGVILERM
                     YFFFTAKLVRKGYNQDLQDAIDASGMQGVDEFLKANEGQRITDVLKNGMEVSQNDPEI
                     FAAGIEREAGEVMTLLEKGLTVLSAVSTIAPLVGFLGTVSGMINAFDAIANADQVNAK
                     VVAGGIKEALITTAAGLIVAIPAMTFYQYLQGRVGFFTSEVEEAANKIYKEYLKLKAG
                     KKA"
     gene            complement(144650..145426)
                     /gene="btuF"
                     /locus_tag="ELFEDOOL_00146"
     CDS             complement(144650..145426)
                     /gene="btuF"
                     /locus_tag="ELFEDOOL_00146"
                     /inference="ab initio prediction:Prodigal:002006"
                     /inference="similar to AA sequence:UniProtKB:A5F5P5"
                     /codon_start=1
                     /transl_table=11
                     /product="Vitamin B12-binding protein"
                     /protein_id="X:ELFEDOOL_00146"
                     /db_xref="COG:COG0614"
                     /translation="MGPKRIICLTEEPTEMIYLLGEEKRIVGISVYTERPVRAKEEKT
                     KVSAFISGNLKKILSLEPDLVIGFSDIQGQLAKDLIERGLNVLIFNQRSIAEIITNMQ
                     IIGNIVGQSEKAKNITDGWKHQIQTWQKQNESISKRPTVFFQEWDEPIITGIQWVSEA
                     VALAGGIDCFSHLKDRKLAKDRIIQAEDVREANPDIYVGSWCGKAMDWDWVRNKPEWQ
                     STGFLQNNRIYEMDPSIILQPGPALFLEGIPKLREFFLTA"
     gene            complement(145434..146129)
                     /gene="ktrA"
                     /locus_tag="ELFEDOOL_00147"
     CDS             complement(145434..146129)
                     /gene="ktrA"
                     /locus_tag="ELFEDOOL_00147"
                     /inference="ab initio prediction:Prodigal:002006"
                     /inference="similar to AA sequence:UniProtKB:O32080"
                     /codon_start=1
                     /transl_table=11
                     /product="Ktr system potassium uptake protein A"
                     /protein_id="X:ELFEDOOL_00147"
                     /db_xref="COG:COG0569"
                     /translation="MQRKKIAVIGIGSFGKLFVRYLFEDGHEVIAIDKDPVIIDSIKE
                     HVTVAVTLDATDEHALRSQGIGDVDYAVIALADDFETSIICADSLKKSGVKQIYARYQ
                     TELQKRVLELLGIRDLFNPEEKAARSMAEIFSFVGMRSSFLLSDEYSVVEVTVPKRYI
                     NKTIAEADLRHKYNINVITIKRPFTDKETKRASDSKTEKILGIPHGSTVLREEDIVVL
                     FGSQSDLSKFLET"
     gene            complement(146132..147949)
                     /locus_tag="ELFEDOOL_00148"
     CDS             complement(146132..147949)
                     /locus_tag="ELFEDOOL_00148"
                     /inference="ab initio prediction:Prodigal:002006"
                     /codon_start=1
                     /transl_table=11
                     /product="hypothetical protein"
                     /protein_id="X:ELFEDOOL_00148"
                     /translation="MKFKRILVFLLQIFESLQSKRFEIRKLYMEHLRPMGRMFYIFFG
                     FLSVAILILDFGFYYPVEWKPYVTISIRTLVSFFIGYETLHLIFTNKKWKEYLDLHKI
                     ELIILLMLGLEVIYEKNIISVLKSYHISGDDTTLIFLSANQFLFLFSNLAHFFRLSKK
                     RESKKLNPSIVFVGSFAFIILMGVCFLHFPKSTNGDVRTIDILFTTISATCVTGLSTL
                     DISSQFTLTGQLVILLLIQVGGLGLMTLTSFFSIFLTGKGSVSDTLMLKDLLSEETMG
                     RAKDTLKQITLQTLAIEFVGATLLFCSFPKNFPVSFPEKIYYSVFHSISAFCNAGFSL
                     MPNGMATEAFRDSEGFLTILMFLIVFGSLGFPVLYQIRTRLFHPRDQIFRWSLTSKLV
                     FRMSALLLIFGWTSHLLLEWDMSLKEFSMEEKLFHSLFYSVTTRSGGLHTFDLGLMGH
                     PMTFVTFFLMWVGGSPVSTGGGIKTTTFAISILNITNQIRGKSRMEIDYRTIADSTIS
                     RAGATIVLSLFVIFIAIFCLLLTENAHFIDLCFEAVSAFSTTGLSRGLTPHLSDSGKI
                     IICVVMFVGRVGILTLLIALSKKVDHIAYEYPKEYVVVG"
     gene            complement(147946..148632)
                     /locus_tag="ELFEDOOL_00149"
     CDS             complement(147946..148632)
                     /locus_tag="ELFEDOOL_00149"
                     /inference="ab initio prediction:Prodigal:002006"
                     /codon_start=1
                     /transl_table=11
                     /product="hypothetical protein"
                     /protein_id="X:ELFEDOOL_00149"
                     /translation="MRVFSQILVPMITFSLVFGPLYGQTKEGFYDTNNYDLRNIPNSD
                     PESNVLKDVTLPPKFETPILATPKNAKTQYSGIDSIPGAGALLNSRTPSNSSQNAMNP
                     YSLTNAQNSPINPLTGEINEQALQNQLQKSRTKQELKKKQKEEFDEDAIYEETKFRRG
                     YIIFFLTFPFAFGASVAVASAFLVEKTIVGSIIIIGGSTGLSGANVYVDQQRLEEHRE
                     KKKQLADVKP"
     gene            complement(148663..149973)
                     /gene="add_2"
                     /locus_tag="ELFEDOOL_00150"
     CDS             complement(148663..149973)
                     /gene="add_2"
                     /locus_tag="ELFEDOOL_00150"
                     /EC_number="3.5.4.4"
                     /inference="ab initio prediction:Prodigal:002006"
                     /inference="protein motif:HAMAP:MF_00540"
                     /codon_start=1
                     /transl_table=11
                     /product="Adenosine deaminase"
                     /protein_id="X:ELFEDOOL_00150"
                     /translation="MYIDLHNHLYGCLPPETLFRIGKKNPNPRWHLYLDSYEKAYGTK
                     IRPSTFFDDYADKNEFAKLYHFLEKAPFLHFQAKFNLIIALVKFDEPEITEVSHDVVF
                     SNSLEDISYAEYRLMFGKEEPKESFYSKLMASLEGLKKGEESAKKAGKPIQGKLVMSL
                     HRDLNFERHYDWMKNWMEKESVIRDGLVGIDFCHIEEGHPPKDKRLFFQSIQKDNKAE
                     PNTALSILYHVGESFRDKTPFSAVRWILESAEYGAHRLGHALALGIDSDYFLGEERTE
                     FVSEAKDQVEHELMYFDEITTYGPFYAKEELEIKRKEYKTKPDTEILTIPFDETQSQY
                     LHTFQNYAMSKIAKSNAVIECCPSSNLYIGMLESHIDHPITRFLQNDLKLTIGSDDPG
                     LFGTTMAEEYHHAHTAGVSDKDLEILRSVSLDYRSTKLSGRELD"
     gene            149991..151346
                     /gene="mdtK"
                     /locus_tag="ELFEDOOL_00151"
     CDS             149991..151346
                     /gene="mdtK"
                     /locus_tag="ELFEDOOL_00151"
                     /inference="ab initio prediction:Prodigal:002006"
                     /inference="similar to AA sequence:UniProtKB:P37340"
                     /codon_start=1
                     /transl_table=11
                     /product="Multidrug resistance protein MdtK"
                     /protein_id="X:ELFEDOOL_00151"
                     /db_xref="COG:COG0534"
                     /translation="MLHKIRRILKPTRLNQKILSLAIPVFFGMISYTAIMVADTAMVG
                     KLGEVPLASVGFGGMVYFSIFAFLMGGSMAVQIIVARRFGEKNERGVGITLVNSIYVS
                     FVLGSLLSYFGYLYAPSLMAWIGDDPEVIEVAGIYLSYRFVGTVLFFVGFALRGFFDG
                     IGIVQVGMISSIVAAVTNIFFNWLLIFGNWGFPAMGVKGAAIASSLSSIPSLLVVLFY
                     FLRKDVIQFFRYEIFSPSLEIIKELCVVGFAPALEGTLVNFAFSGFYKIAGMISTTTL
                     ASASVVLTCLSLSFMPGFSFGIAATTILGQAMGQGKIRLAYEGTMRSATFSAIVMGSM
                     GLFFIIGGPWLISLFTDVPSVMKEAYPALCIVALIQVGDAYHMVVGSALRSAGMMYYV
                     MYVYLIVSFLIMLPLAYLFGIVLKWGTMGIWSAFFIWILLLAVLFVGKFRRKEWVNIR
                     I"
     gene            151362..153113
                     /locus_tag="ELFEDOOL_00152"
     CDS             151362..153113
                     /locus_tag="ELFEDOOL_00152"
                     /inference="ab initio prediction:Prodigal:002006"
                     /inference="similar to AA sequence:UniProtKB:P9WIY7"
                     /codon_start=1
                     /transl_table=11
                     /product="putative NTE family protein"
                     /protein_id="X:ELFEDOOL_00152"
                     /db_xref="COG:COG0664"
                     /translation="MKRTELERQAIQKFLKSVELFKKLPPSVLTRLANNVQEKLIRSH
                     EALYYKGESSESIYIVRYGEILLENVGGQSHVYVGSGQVLAENSLISSSNHSTSAIAV
                     IDTLVYVLNGKLFLQLASQEKIFAQNIIQMMGTRMRENLDRSNLKDKVIGLRRLCVHI
                     PLEPEYHFGEKVKAFLDEYGEVTKKLSSAIPISTFKGMDPTQISEYLTNLRNKTPLLH
                     IYFDESTSRVDLHYLVVQSDFLVFWEDDPEKFYKEKEEIIHFWKSRIRNFEGRAIRMM
                     ESGVRKSYLPQDQSLKTFYQKDTLARYLVSKTRGLALGGGGARALAHVGLLKVLHREG
                     IHFDFVSGASMGAVIAALYARKNSPEEIEEMVKNFFGGLESAFDPTLPVVAFFKGKRM
                     KRMLKKGFGDQRIEELPLPFATSAVDLQTGKEHIFDQGPITEALTSAMSLPGAFPPYR
                     LGEKLLVDGGMINNVPENLIRSKGADVVMGINVSPLQEIVPVKLFEDRNTTEKGFFRY
                     IWDTLKYPPILQIMTRTITLEGREITRLKRPKMDLFVHFHLEEFQLFDFARYQEIIDK
                     GEREAEANLAEIKQLFS"
     gene            complement(153198..154202)
                     /locus_tag="ELFEDOOL_00153"
     CDS             complement(153198..154202)
                     /locus_tag="ELFEDOOL_00153"
                     /inference="ab initio prediction:Prodigal:002006"
                     /codon_start=1
                     /transl_table=11
                     /product="hypothetical protein"
                     /protein_id="X:ELFEDOOL_00153"
                     /translation="MALIDRIKFEGNPSEIVWKYPSDEISTAGQLIVDENLEAIFFKE
                     GKALDTFGPGTHTLKTGNIPILEALVNLPFGGKTPFTAEVYYVNKSIMALKWGTTTPI
                     PLEDPKYKIVLNIRAFGDYKFRVKDSRSFLLNVVKGGNRTTNEAIDEFLKPNIVRGIG
                     DFISEVILNNNTSVVEINKYRDESSTAGRVKLAPEFEKYGLDLTEFNVSSVNFDQNDP
                     NYQRIQKIITDKFEIDMLGDKYQQKKMFDIGQAAAENEGQGGGMMGAGMGMGMGMNMG
                     NMMGNMMNQGGGQNQAGGAAPAANDPAARIAKLKGLLDQGLISAEEFDAKKKEILSSM
                     "
     gene            complement(154218..154748)
                     /locus_tag="ELFEDOOL_00154"
     CDS             complement(154218..154748)
                     /locus_tag="ELFEDOOL_00154"
                     /inference="ab initio prediction:Prodigal:002006"
                     /codon_start=1
                     /transl_table=11
                     /product="hypothetical protein"
                     /protein_id="X:ELFEDOOL_00154"
                     /translation="MDQTWLKTTLERFKNEQDPVRKFLKETKLFEEALANQEFEKTDL
                     LIRKELGGILTTFKESFRKLEEGFVQKAQIQNIGKTNSATTLLDRIIMKVTSAGYGLN
                     GLGTGVKATSAEIEKVLNHDFSMLEKVGNLQKEILETLPTAFSTNPEAAIEAVNKLFL
                     DFETQFEARNSIFLKS"
     gene            complement(154750..155811)
                     /locus_tag="ELFEDOOL_00155"
     CDS             complement(154750..155811)
                     /locus_tag="ELFEDOOL_00155"
                     /inference="ab initio prediction:Prodigal:002006"
                     /codon_start=1
                     /transl_table=11
                     /product="hypothetical protein"
                     /protein_id="X:ELFEDOOL_00155"
                     /translation="MAEEKIYEMLWDCEFCGSKKLLGKTHRHCPNCGATQDPNRRYFP
                     KEEDKVAVQDHIYYGADKTCPFCQTANGAKATFCGNCGGSLDGAQSVKLRSEHDGVTE
                     DSVQKAKEDLAFQNSEFIKPHPKTPKWVLWLLGSILFGGIGFVCLGVLWTETVELQVT
                     HHEWSRTIAIDQFKPVPESDWCDSMPMGAYSVSRSRQIRSYDSIPDGQDCRTVRSDRG
                     DGTFSESESCTTKYRKEPVYDDHCSYRIDKWAFDRNAVAKGFGTTQEPYWPTPQIREC
                     ASTAIGCERLGPKEEKYLVHFTESSGETKGEKHDCEFDMAKWKSILPKAQYKSDKSVI
                     FNYITCDNIQMLDGNGAEE"
     gene            155897..157732
                     /locus_tag="ELFEDOOL_00156"
     CDS             155897..157732
                     /locus_tag="ELFEDOOL_00156"
                     /inference="ab initio prediction:Prodigal:002006"
                     /codon_start=1
                     /transl_table=11
                     /product="hypothetical protein"
                     /protein_id="X:ELFEDOOL_00156"
                     /translation="MRMVLIPIRSYVYRILSVLLIIGSLSYVSSRSKQNAVHPLDQMY
                     VKISPNIEKSDKKTIYRRLSLQLRGVIPNVNEWKELEHSKEETLESFVVSFLKQPEFA
                     EYWGSKFGAMLRDKSKGRKIPTGAFFLYLASSLHANKPYDVLVTEMITSTGSVKESPQ
                     TMFYIRDGADPLQTAEYVGRLFYAKRVACARCHDHPYISDFTRRDYYTLAAFFSQQYF
                     RDGSWEANRYGKTLSYVPRELEVHLPMEDQKNLQDKNNEWNRENWNKWTDEQRKDYQK
                     KHELEFATLFYEPKLGLRFPHTDDAPGGDLVRPKFLDGKEAKLKPGEDRRKIFASWLT
                     DKSNDRSRKVIINRVWTELMGWSFFTPLDDWNEDTVVQGEEILNHLDAYFLANKLKIK
                     ELILYIVTSNAYGRTVTKQTANLDPIRYFSPQRLDSDQLLNSLIRVSDLQKLGNIRER
                     NLSFFTNLIGQKPYDLTGTGKIRIPLDNLKEFTNAVEVERPAPYHSILAVFGSGQRVD
                     IADDISELTIEQMLTLMNGRVVGKLVWDFGNNQSLVKAEFDQTKSMNQVIQNVYFRLL
                     GRFPTNGEWEKIKSYQTKPDTVFDKDLLQDIFWALLNIQEFQHIN"
     gene            157742..159037
                     /locus_tag="ELFEDOOL_00157"
     CDS             157742..159037
                     /locus_tag="ELFEDOOL_00157"
                     /inference="ab initio prediction:Prodigal:002006"
                     /codon_start=1
                     /transl_table=11
                     /product="hypothetical protein"
                     /protein_id="X:ELFEDOOL_00157"
                     /translation="MDRKEFLQKSILSLGMGSFLFSQNPFISLRAEDEEKEPESISLP
                     SKVKSVIFIEMMGGMSHVDTLDPKPNSAFSKVNASISGLSVLEPFSLTAKQLHSIGII
                     RSTWSEEGDHGFAQMLLGTGYRMTEAMGFPDIPHFGSVIAYAKKAKVKSSYFPSYVTI
                     GGRGGKNGNSGFLGINYSGYHVGNVDEPIQHLNPSYGKFSEERILRRKDLVSFMNEEF
                     SKSFPTKEAMHWKKMLTASEEFRNSKDIDSFRISLEDEKTRARYGTTWQGKAMLLARR
                     LAKQEVPFIHISIGGWDTHTGNKAQITKIMKETDMGIAALLEDLNQTGLIKQTLFVLT
                     SEFGRTPDVGSRDGRDHHPKIWSTLIGGGPFQKGFVWGETDELGAKATKPNEAVHVRD
                     LVATIYKAAGVDPDGELINSFGRPFLLTTKKAKPIEGLF"
     gene            complement(159118..159642)
                     /locus_tag="ELFEDOOL_00158"
     CDS             complement(159118..159642)
                     /locus_tag="ELFEDOOL_00158"
                     /inference="ab initio prediction:Prodigal:002006"
                     /codon_start=1
                     /transl_table=11
                     /product="hypothetical protein"
                     /protein_id="X:ELFEDOOL_00158"
                     /translation="MKRFILFFPLFFFITILFHCQAQREDKIKETQNQCLQTMYLASL
                     NAGRTGFSGSFQFLGSCSGSSNYSPSCIESYAVVKEDLTCAPGYTKSSSKCSTQNLIG
                     VCRYQPNGDTTKVNTIVYVKPNDTKEFAMTDCQNKAVGSIFTETYLNPTDRVTSIDTI
                     LTNAYVCIDKAQKN"
     gene            complement(159644..160999)
                     /locus_tag="ELFEDOOL_00159"
     CDS             complement(159644..160999)
                     /locus_tag="ELFEDOOL_00159"
                     /inference="ab initio prediction:Prodigal:002006"
                     /codon_start=1
                     /transl_table=11
                     /product="hypothetical protein"
                     /protein_id="X:ELFEDOOL_00159"
                     /translation="MLQRFRPLLLSPILAIALSFSTFPLISQEKPEASKDQQPPKVAE
                     TKEVTSSGKEPSNTNVTNPNPTTTGTVTAPSENKSNWETGLGKGIRGTSNDGKHNIQL
                     RFRSQLQGNQSFQIDPSQDTTNFLVRRTRLQLKAGLFNDTWLVNLQLGFAERDMESQR
                     RNTLRDANIIYNQYRDVKVAFGQMKIPFSRQRWNSSSALQTVDRSSVTAEFNLDRDVG
                     AYLFSEDLFGSKRMFAYYLGVFGGQGRNRVERQTPGVLTVARLTFSPFGGMSKSGSDN
                     DWLSEVDFARYKDPKISFGVSGAYNKNSDRALSTHGTEYSFAKFNYSHAAGDIYFKWM
                     GFSFQYEWLWRRANTAYVERTVSSALSREYSRSGQGHFVQLGYLFTNQYELVVRFGEF
                     RPLGETDPNLKYSREVGGALSYYFAEHNLKWQTDYFYYTGTPTAAEGDHVVRTQIQVF
                     Y"
     gene            161146..162162
                     /gene="gmd"
                     /locus_tag="ELFEDOOL_00160"
     CDS             161146..162162
                     /gene="gmd"
                     /locus_tag="ELFEDOOL_00160"
                     /EC_number="4.2.1.47"
                     /inference="ab initio prediction:Prodigal:002006"
                     /inference="similar to AA sequence:UniProtKB:P0AC88"
                     /codon_start=1
                     /transl_table=11
                     /product="GDP-mannose 4,6-dehydratase"
                     /protein_id="X:ELFEDOOL_00160"
                     /db_xref="COG:COG1089"
                     /translation="MKKALITGITGQDGSYLAELLLQKGYEVHGIVRRTSLFNRNRIE
                     QLHGNPNLFLHYGDLTDSSNLNRILEKIQPSEIYNLAAQSHVQVSFEVPEYTAEVDAV
                     GTLRILDAIKQTGISSRFYQASTSELYGLVQEVPQTEKTPFYPRSPYAVAKLYAYWAV
                     VNYREAYNLHASNGILFNHESPRRGETFVTRKITLGVSAVKAGKLPFITMGNIDSKRD
                     WGYAPDYVEMMWMMLQQDKPDDYVVATNETHTVREFIEESYKIAGYEVVWEGKEDNEI
                     GKDKKTGQVLVKIDPKYYRPTEVELLIGNPEKAKRQLGWEPKVKFKELVKIMMEADLK
                     AQGF"
     gene            complement(162284..162514)
                     /locus_tag="ELFEDOOL_00161"
     CDS             complement(162284..162514)
                     /locus_tag="ELFEDOOL_00161"
                     /inference="ab initio prediction:Prodigal:002006"
                     /codon_start=1
                     /transl_table=11
                     /product="hypothetical protein"
                     /protein_id="X:ELFEDOOL_00161"
                     /translation="MMIRWFFIGLATFLFLGSNFYYRVLGTEWLYGPPKWVVPADDLM
                     PPLVLVVFFFVLLVSQFVKAVNQEFVNRYKSL"
     gene            complement(162881..163186)
                     /locus_tag="ELFEDOOL_00162"
     CDS             complement(162881..163186)
                     /locus_tag="ELFEDOOL_00162"
                     /inference="ab initio prediction:Prodigal:002006"
                     /codon_start=1
                     /transl_table=11
                     /product="hypothetical protein"
                     /protein_id="X:ELFEDOOL_00162"
                     /translation="MSDKILVEEKGNTIRVRFMDQILDGNAPELREILADILEKNVQE
                     IYLDLEKVVIVSSLGISRLLSFKNKADEKKMTVKIVNIQDKLKETLKKLMLDQFFGI"
     gene            complement(163235..164446)
                     /locus_tag="ELFEDOOL_00163"
     CDS             complement(163235..164446)
                     /locus_tag="ELFEDOOL_00163"
                     /inference="ab initio prediction:Prodigal:002006"
                     /codon_start=1
                     /transl_table=11
                     /product="hypothetical protein"
                     /protein_id="X:ELFEDOOL_00163"
                     /translation="MSFFQMVTFPANSYIIVEGKKDANNFYIIREGKVRVTRETAVVG
                     EDPNQVLGPGDFFGVVAAMSQHPQIESATSLTNVSLISVSYDQFGTLIQKSTAVAMNI
                     IRFFSMKLRQFDTTITRLSFRNAVEEDPNELFKIGEYYFQQQNTSHATFAYQSYLKHL
                     PNGQFVPQAKLRLQTMNQAFQSAPIDYTKFNRNYKDSEMIFCEHEPGKELFILQSGKV
                     KISKIVNQNEVMLAVLQAGDIFGEMAILDNKPRSASAVAAGDVELLAINKANFEGMVK
                     AQPQLATRLITLLSERIWIDYKQLANLLLKDPQGRIVDTLMTLAEKNRIKVAPKQAYN
                     FEIGTKDLLKMVGLTDPKDELIISDIMKNNKFIRMDMGKIVCSDMAELEKLVQFYHKK
                     ANMENKLKKLK"
     gene            complement(164525..165055)
                     /locus_tag="ELFEDOOL_00164"
     CDS             complement(164525..165055)
                     /locus_tag="ELFEDOOL_00164"
                     /inference="ab initio prediction:Prodigal:002006"
                     /codon_start=1
                     /transl_table=11
                     /product="hypothetical protein"
                     /protein_id="X:ELFEDOOL_00164"
                     /translation="MRQNSKQWLGFSFGLLFLIFFGTGSFLSLQAERSTQTVFAKERD
                     KQGDLLFQKAKEFLEDRNHYQSVETCKSFLILYPGHPKTREVRKTLSANYRMTGDILA
                     LAENELKIYKEYPNTEEGLESYLISGKAYVRMGREDKAYQIFQDIIKNTYSSKIAQEA
                     ELELTQMEILGESKNK"
     gene            complement(165055..166164)
                     /locus_tag="ELFEDOOL_00165"
     CDS             complement(165055..166164)
                     /locus_tag="ELFEDOOL_00165"
                     /inference="ab initio prediction:Prodigal:002006"
                     /codon_start=1
                     /transl_table=11
                     /product="hypothetical protein"
                     /protein_id="X:ELFEDOOL_00165"
                     /translation="MVGCGKFPLKIIFLLIPVVLFFLHLSLLPQSNHNKRYVFILDAS
                     GSMSEKWDGKTRMAVAKEKLIQVLGGLPKDASVGLVAYGNRIAGCQSARLYHPIQKGG
                     ASIVSQKLTTIVPAGSTPIAQTLQVVGEYLLSDQLETEIIFISDGVESCEGDPKSVLY
                     NLRQSGKKFRLQILGIDIDPKGEEDLKRLSILGDGNYFPLKTPEDYDRSFQRIFAHLE
                     TKESTIPSLSPPVKVSPVAPIPTLPNQGMIQIVSILPYEEGSENGYIVNYEYSATHPT
                     QYMIQLYLYPEEEKRRSFPIPPLRERRMGDTVKQLVELKEGKEGKGRFVLSLPTGKRL
                     KSSLELWDMSGVPKIIALSVEKPIHEKPGFDRNDR"
     gene            complement(166221..166847)
                     /gene="nudL"
                     /locus_tag="ELFEDOOL_00166"
     CDS             complement(166221..166847)
                     /gene="nudL"
                     /locus_tag="ELFEDOOL_00166"
                     /EC_number="3.6.1.-"
                     /inference="ab initio prediction:Prodigal:002006"
                     /inference="protein motif:HAMAP:MF_01592"
                     /codon_start=1
                     /transl_table=11
                     /product="putative Nudix hydrolase NudL"
                     /protein_id="X:ELFEDOOL_00166"
                     /translation="MLPYQSFVNQLSRDFDAIPDTSETKSGVIFPLFGSKETAEGIIL
                     TERAKHLKSHPGQISFPGGVMETSDPNLLVTALREWEEEMGVERTALDILGKLQGLHT
                     RTGFHITPFLAKYDGDFTFSQNKDEVERIILLPFSDLWTRPFYAIQIPGREPNHFAYY
                     FDLPDGLLWGATCEMILRFLKEHSPFDRSPQIVQPNLTKPPYLDPKSL"
     gene            complement(166847..168067)
                     /gene="rnd_1"
                     /locus_tag="ELFEDOOL_00167"
     CDS             complement(166847..168067)
                     /gene="rnd_1"
                     /locus_tag="ELFEDOOL_00167"
                     /EC_number="3.1.13.5"
                     /inference="ab initio prediction:Prodigal:002006"
                     /inference="protein motif:HAMAP:MF_01899"
                     /codon_start=1
                     /transl_table=11
                     /product="Ribonuclease D"
                     /protein_id="X:ELFEDOOL_00167"
                     /translation="MQINSNYILVDTAKALDLALINLRQSKIMSIDTESSGYYTYYPK
                     VCLIQINSNGKNYLIDPLKITNLSALGPLFEDPNILKIFHSAQDDIKALKRDFGFKFV
                     NTADTMISSRLLSLEQSSLSFVVEHYHKVTLSKVEQKSNWEIRPLQKQQLKYAALDTA
                     YLESIWLKMEEDLKRRSLYDEAKSEFDFIASEDYVAKEGEGFSLGKFPDILNFTPLER
                     RKILELLRYRDEKAKRINKASFRVFNNDRLSQSVKEQPNEEKCIEWFGKKDGTEIYKL
                     LIAEYNDPIDTSELSKRHGEDLNEDENHKFQNAKKWRLRIMRARRMEHSLLPSNKQLI
                     TVLRAAPKNLEELKALNVFSDWKVQNYGPSLLAAIQGLPFDSMINRLVAIRSKEAFVA
                     KRRKKQNQNSKDEG"
     gene            168109..169536
                     /gene="purF"
                     /locus_tag="ELFEDOOL_00168"
     CDS             168109..169536
                     /gene="purF"
                     /locus_tag="ELFEDOOL_00168"
                     /EC_number="2.4.2.14"
                     /inference="ab initio prediction:Prodigal:002006"
                     /inference="similar to AA sequence:UniProtKB:P00497"
                     /codon_start=1
                     /transl_table=11
                     /product="Amidophosphoribosyltransferase"
                     /protein_id="X:ELFEDOOL_00168"
                     /db_xref="COG:COG0034"
                     /translation="MILQSDKPKEECAIYGIYNSKEAANFTYLGLYSMQHRGQESSGI
                     VSTDGSHLYRYANMGLVANIFTQPKIKELIGDAAIGHNRYSTTGASFLRNAQPVRVES
                     HLGPVALAHNGNLVNSWDIRNRLERDGSIFQTTIDSEVIVHLMAKSHKTDLLEALCES
                     LAQVRGAYSLLVLTPRYLIAVRDPNGFRPLVMGKRSDGAIVFASETCAFDITDTEYVR
                     DVEPGEMVVIDHTGMRSLYPFPKAKPSLCIFEYIYFARPDSYIFEESVYKVRKSLGRQ
                     LARVMPVEADVVIPVPDSANIAALGYSEESGIPYQSGLVRSHYIGRTFIEPDQKIRDF
                     GAKIKYNVVKEVVNGKRVVIIDDSVMRGTTSRKIIKMIRNAGAKEIHFRVSAPPTVAP
                     CYYGIDIPTHKELIASTHSIEEIQKYLRVDSLAYLTLDRMHKAVEGHKGGGFCDACFT
                     SNYPVEFQDHAGNQKSLFTEYATEE"
     gene            169536..169910
                     /gene="queD"
                     /locus_tag="ELFEDOOL_00169"
     CDS             169536..169910
                     /gene="queD"
                     /locus_tag="ELFEDOOL_00169"
                     /EC_number="4.1.2.50"
                     /inference="ab initio prediction:Prodigal:002006"
                     /inference="similar to AA sequence:UniProtKB:P65870"
                     /codon_start=1
                     /transl_table=11
                     /product="6-carboxy-5,6,7,8-tetrahydropterin synthase"
                     /protein_id="X:ELFEDOOL_00169"
                     /db_xref="COG:COG0720"
                     /translation="MEEIELSKTFGFEAAHFLPNVPEGHKCKRMHGHSFRFAVYLKGE
                     IDPHTGWIMDFGELKSIVKPILDEHLDHYVLNDVPGLENPTSENIAVWLWNQLKPKLP
                     LLDKITLYETCTSSCVYRGPKK"
     gene            169911..170657
                     /gene="queC"
                     /locus_tag="ELFEDOOL_00170"
     CDS             169911..170657
                     /gene="queC"
                     /locus_tag="ELFEDOOL_00170"
                     /EC_number="6.3.4.20"
                     /inference="ab initio prediction:Prodigal:002006"
                     /inference="similar to AA sequence:UniProtKB:O31675"
                     /codon_start=1
                     /transl_table=11
                     /product="7-cyano-7-deazaguanine synthase"
                     /protein_id="X:ELFEDOOL_00170"
                     /db_xref="COG:COG0603"
                     /translation="MVSILDSSFKSKTEKKGAIVLLSGGLDSTTCLYLAAKDFGYPKN
                     KKLPLLALSFDYSQKHKIELTKSKKIAKTLGIKHVIQKLDPGFFLGSSLTESKIKVRK
                     NAKSLFSGDETEIPNTYVPGRNILFLSFALSLAEGHGYDSIYIGVNALDYSGYPDCRP
                     EFIDSFQKMANLGTKKGVSGTGDSIQIKTPLLHLGKKEIIELGMSVGAPLGLTHSCYD
                     PVSGKPCGKCDSCILRAKGFLEVGLKDPAL"
     gene            170674..171288
                     /locus_tag="ELFEDOOL_00171"
     CDS             170674..171288
                     /locus_tag="ELFEDOOL_00171"
                     /inference="ab initio prediction:Prodigal:002006"
                     /codon_start=1
                     /transl_table=11
                     /product="hypothetical protein"
                     /protein_id="X:ELFEDOOL_00171"
                     /translation="MRKLVLLILLLPFVQCDKTKTSNDMFLIGIFRPTLGMFGDSIMA
                     LWPAEEQLKPFVVVKNAFPVRKSSDILYSIQTDQSRYHACIYNGGVNDFLGNFSPNQL
                     AIESTVQNQIQALTSLQGKCDHILAINFWYVEFPWPTEAVLRLNQLMKERINFVPRLD
                     TEVMIKSSDLLDGGHLTDRGYQKLADKTLEHFETRIPWIDFLPR"
     gene            171350..172732
                     /gene="patA_1"
                     /locus_tag="ELFEDOOL_00172"
     CDS             171350..172732
                     /gene="patA_1"
                     /locus_tag="ELFEDOOL_00172"
                     /EC_number="2.3.1.-"
                     /inference="ab initio prediction:Prodigal:002006"
                     /inference="similar to AA sequence:UniProtKB:O25526"
                     /codon_start=1
                     /transl_table=11
                     /product="Peptidoglycan O-acetyltransferase"
                     /protein_id="X:ELFEDOOL_00172"
                     /db_xref="COG:COG1696"
                     /translation="MLFNSFVFVVFFVSLYTIYWQLNSRFQKLTILIGSLIFYGYWDL
                     LFLCHFLLIVLLNYAFYKITNYKFNKIQITGILVFNLLNLIFFKYFYFLVNIIKDLFG
                     YQQITEVTSFLPNIVLPLAISFYTFQILAFQIDVYRGKIQSSVSAIDFTIFIMFFPQL
                     IAGPIMRHTDFFKQLHSKKRFLELPFNAGGYLILLGVLKKVIVADNISPLIEPFFSHP
                     ENFNFLSALLSVYGFAIQIYCDFSGYCDIARGLALLLGYDIPVNFNAPYFSTSLKEFW
                     QRWHITLSQWLRDYLYISLGGNRFGNIRTYFNLVVTMVLGGLWHGANYTFLVWGALHG
                     MYLIVERVLTTKKESTTFHFVKLAKGIIVFHLVCFAWLFFRIESIQDFQTIYHNLIQQ
                     SGIDIAEIPKLYRLIAIGFLLHTYEYFQRNVAIQFKYRKMFLPSLAIICGILVLTLTS
                     NSSQFIYFQF"
     gene            172741..173868
                     /locus_tag="ELFEDOOL_00173"
     CDS             172741..173868
                     /locus_tag="ELFEDOOL_00173"
                     /inference="ab initio prediction:Prodigal:002006"
                     /codon_start=1
                     /transl_table=11
                     /product="hypothetical protein"
                     /protein_id="X:ELFEDOOL_00173"
                     /translation="MKLKKFRILYLFLLFFAIDKLVLIPSVRAFLTSEEVGNPYIESF
                     KNLNADYLNDDRYKDKKKIWAFGTSRSFSFYQYASIPYIQNSEYISNQQKKELENYKV
                     YTFAAPGSNPLIYFTRFNQLLEQNYKPDLVFLEVSAFSFNKNNRFTNITLLEGVPLEF
                     AMAHFNELPNDFAKEYFFSRLFSLSRYKISTKAISANIFGTKDKNMEMLKNFLPANSG
                     SVDPFASAFDTKTNREEYPYSPNNFNDFKNYPNNDMDKYVKVSMLVDVLKKEFYGNFT
                     DNQNNFQFLSNIINRCQKEKIPVVLWIPKVHKELNDFYHSANFYPQWKMKIQTLAEQK
                     GIRFIDLNEDGKIKCDYFNDAAHISGRCLPEIEANVLGIPK"
     gene            174062..174850
                     /locus_tag="ELFEDOOL_00174"
     CDS             174062..174850
                     /locus_tag="ELFEDOOL_00174"
                     /inference="ab initio prediction:Prodigal:002006"
                     /codon_start=1
                     /transl_table=11
                     /product="hypothetical protein"
                     /protein_id="X:ELFEDOOL_00174"
                     /translation="MKTFILIIISSHLFFVNCETANKENIGIVLALLNATSPSNTGTE
                     TGSGNNSVTVDFAYSMSDTGAGIPISITPTSLQPATGLNFSVSPSLPAGLSLNSVTGA
                     ISGTPTLYAAKIDYDITGQINQSSKTLKINFGVSQLTNDRLSETIPSRPIGLNLTYNV
                     TGQLIQANPIDACAAIQNNVTGKVVLVRRGTCGFQDKVLNAQTAGAIAVIHYDNNVSN
                     NVPIVNPYPDPNLISIPTTIISGNAGTDLVDSLATFNTNATLRR"
     gene            175139..175429
                     /gene="pntA"
                     /locus_tag="ELFEDOOL_00175"
     CDS             175139..175429
                     /gene="pntA"
                     /locus_tag="ELFEDOOL_00175"
                     /EC_number="7.1.1.1"
                     /inference="ab initio prediction:Prodigal:002006"
                     /inference="similar to AA sequence:UniProtKB:Q9ALA2"
                     /codon_start=1
                     /transl_table=11
                     /product="NAD(P) transhydrogenase subunit alpha"
                     /protein_id="X:ELFEDOOL_00175"
                     /db_xref="COG:COG3288"
                     /translation="MEIFVTAVTIFVLAIFVGFEIITKIPPILHTPLMSGSNAISGIT
                     LIGALYAAGIQESNMTKILGLLSVIFATINVVGGFLVTHRMLGMFKKKDAPK"
     gene            175429..176826
                     /gene="pntB"
                     /locus_tag="ELFEDOOL_00176"
     CDS             175429..176826
                     /gene="pntB"
                     /locus_tag="ELFEDOOL_00176"
                     /EC_number="7.1.1.1"
                     /inference="ab initio prediction:Prodigal:002006"
                     /inference="similar to AA sequence:UniProtKB:P0C188"
                     /codon_start=1
                     /transl_table=11
                     /product="NAD(P) transhydrogenase subunit beta"
                     /protein_id="X:ELFEDOOL_00176"
                     /db_xref="COG:COG1282"
                     /translation="MELISILNLAYLIASILFIVGIKQLAHPKTATRGNFLGALGMLI
                     AVVATLFDREILSYEWIAVGVLIGSVIGIVLAIKIQMTAMPQLVAVLNGFGGIASVFV
                     AGAALQLSIPKYQYAVNYQEIVSIVFSAIVGGITFSGSFIAFGKLQGFITEKAVRYPG
                     DQLVKILVGLTAVGLGVYGCLEPTDESIYWILSGVSLFLGIFLVIPIGGADMPVVISL
                     LNSYSGIAASATGFVLNNNVLIIAGSLVGASGIILTQIMCKAMNRSLTNVLFGGFGAV
                     ATEMKDDGDFYSGKVKSTSAEEVAMLLDVARSVVIVPGYGMAVAQAQHTVRDLYQLLT
                     ARGIDVTFAIHPVAGRMPGHMNVLLAEADIPYDRLKEMDEINSTFENVDVVIVNGAND
                     VTNPLAKTDPKSPIAGMPILDVGNAKTVVVIKRSLSPGFAGVPNPLFIADNCLMLFGD
                     GKKATQEMIAALKES"
     gene            176838..177509
                     /gene="gacA"
                     /locus_tag="ELFEDOOL_00177"
     CDS             176838..177509
                     /gene="gacA"
                     /locus_tag="ELFEDOOL_00177"
                     /inference="ab initio prediction:Prodigal:002006"
                     /inference="similar to AA sequence:UniProtKB:P32967"
                     /codon_start=1
                     /transl_table=11
                     /product="Response regulator GacA"
                     /protein_id="X:ELFEDOOL_00177"
                     /translation="MKKQVYIVDDHPLVVDALQNLIAKSEDLECIGSADNIEKAFNDI
                     EQMQPTLVLIDIQLKQNQNGLQLLKRLRTTFPNIAVIIISMLTDDTFVDRAFKLGAMG
                     YVFKEDTTTQIVEAIHTVLKGDYFVSSSQATRLLGHLYRASQKDEKDPIDRLSNRELE
                     VFLMIGEGMPVKEIAANMGLAPSTIETLRSRIKSKLSITENEKLIRVAVEWKYTQAKT
                     DIVVS"
     gene            complement(177695..178708)
                     /gene="lapB_1"
                     /locus_tag="ELFEDOOL_00178"
     CDS             complement(177695..178708)
                     /gene="lapB_1"
                     /locus_tag="ELFEDOOL_00178"
                     /inference="ab initio prediction:Prodigal:002006"
                     /inference="protein motif:HAMAP:MF_00994"
                     /codon_start=1
                     /transl_table=11
                     /product="Lipopolysaccharide assembly protein B"
                     /protein_id="X:ELFEDOOL_00178"
                     /translation="MKKTQTFLLFFLLLFLSLVSISADAEDQESIEINAKIEIEKVSR
                     NIINALRYGKFVLADAEWKKIQTEVYKPFAEYDYLNGSLLYTRMEWQEAKESLNKALK
                     KEPNHEAASFLLGMIYAQEDSWAEAKETWLETNQISPYNPFYHYNLGLSYYILKDFQN
                     AISSLNKSLEYKANYNEAKLILAKTYLELNQVEKAKNELTSILEQDPKHMLASHLMGR
                     VVYLMDKDPKKSLTYLKNPRALGWREKKVYARCYFEMRKWREAENLLRPIAYSPFADE
                     YDQSFYLNLLLNLGFDERANDFFHFIQKQSQNESKIAEAYRMLLSSREGKDLLYHNFK
                     LRY"
     gene            complement(178710..180338)
                     /locus_tag="ELFEDOOL_00179"
     CDS             complement(178710..180338)
                     /locus_tag="ELFEDOOL_00179"
                     /inference="ab initio prediction:Prodigal:002006"
                     /codon_start=1
                     /transl_table=11
                     /product="hypothetical protein"
                     /protein_id="X:ELFEDOOL_00179"
                     /translation="MSGTPSTHNSFAFIQARLGSTRFPKKILKPIPEGSNSTFLDHIH
                     RRLSTVFEKNQIVFLIPESDEESIQFLNSRGYLYFCGSELDVRDRFRKASKHFGAEHI
                     FRLTADNPFIDIDSIRYLYEAVLEIKDTYYSLSMLGLPLGMGVECFSAESLFYESDST
                     NLERHKEHVSLHIKEFPDIHKQYRLSPPHLQRNDSMFQKQFKEISKLRITVDEWKDYQ
                     LICNIWNTLGDKNPNFGADEVYLLFQTNPNLFDINANVEQVIFDLPKNENLKKQVNIL
                     YGNPSFYGYGHFERCKSLSIFLQINGYAVKLMDHFDEKESEIPHILDLRETEFPIQNT
                     FYIDNLNHPPNNLNAIFFLPHPSHPIKNQNLLSYFSSPLSELKSNQKEIPGKLLVYAG
                     QLEEKQSEQIDNYLLPFLNTSNDSQTPIFQFVLRIGGTKPKDPNINFIPRISYLEFLR
                     EMDSSEWILTYFGQTMMEAVVKGKKVSLIGISEIHDTLGRYAEKELGIPYVGKLSDLS
                     KIETFPNKTETKKINYVRDAHKQILNWLNTIVPN"
     gene            complement(180313..181863)
                     /gene="moaA_1"
                     /locus_tag="ELFEDOOL_00180"
     CDS             complement(180313..181863)
                     /gene="moaA_1"
                     /locus_tag="ELFEDOOL_00180"
                     /inference="ab initio prediction:Prodigal:002006"
                     /inference="protein motif:HAMAP:MF_01225_B"
                     /codon_start=1
                     /transl_table=11
                     /product="GTP 3',8-cyclase"
                     /protein_id="X:ELFEDOOL_00180"
                     /translation="MTNRKEYHPSFAVVYLDSPTLTFLESNFDVNLVDSFLKKLHKVF
                     PNINIHMNVSKPIKSMLEAGSQTKFFEFYESIPSEIEFIKQIGSLLPESVFKDPEWDE
                     VCFLYFTGISPILDPKLTEKIWNRHKNFFSQYSYSENIPPGLIPTVITREFLTSLPDH
                     LTTDIHSFFLKNINQYDVDIFFQSPDLRQLRLDFRFNSPRSKMLIQGLQKIAEDVPYE
                     NLLSILKQNPELYRSFPSYLEWEIYKGCELACVFCPREFIDKSNDGSFVSLDVTKQII
                     NRFQNELTSPITISLSGNGEPLLHPNFVAIVKEILTLSQLKELIIETALYKNVDQLFS
                     LINDLDPKLKEKLCIITNVTTLKEDTYQSLYGKNELSQVLESIDSLSKILPQNSLYVQ
                     MIKMKEVEDEIDPYFTFFEKKGIQIILQKYNRFAGKLPERRVSDLTPIHRDFCWHLIR
                     DIYLSVSGEVSICKQNQTEMIGNLLSESLSEVWKKGLDSFRHSFNGEHDLIPAPCLNC
                     DEWYTFNA"
     gene            complement(181863..182912)
                     /locus_tag="ELFEDOOL_00181"
     CDS             complement(181863..182912)
                     /locus_tag="ELFEDOOL_00181"
                     /inference="ab initio prediction:Prodigal:002006"
                     /codon_start=1
                     /transl_table=11
                     /product="hypothetical protein"
                     /protein_id="X:ELFEDOOL_00181"
                     /translation="MQKRPRFQRYFVFIFAAVVSVSLTVPTNPLGSYESLNAVLAIVG
                     PKSISTLDYEEGVERYKNLSRFFPNYRKKGSLHSQVIDFLIDRAVVDNVADEESIQVN
                     EKRIEAEIQKRMEAQGISDLEQFKKSVQSQFNLPYDVWLDDLPYQIKKGQLLQIKVSP
                     PLPSEQEVQSWYNKNKAKVGNEFKFRELVFSPANGSIEEESRLFNELTEIRNKSLQDP
                     SFFKLVASGPRNESRYRLNGGLVNYVPTFELYKTQPTTASVLAQVGGQGKFSEVFRDD
                     RKRYCLVYIEGMRPTPLDAVRKGIQGFLFREKEQTSFEEWVVATRKNTSITIFDPIYI
                     KEHNISNPEEKYNSD"
     gene            complement(182925..184139)
                     /gene="lysC"
                     /locus_tag="ELFEDOOL_00182"
     CDS             complement(182925..184139)
                     /gene="lysC"
                     /locus_tag="ELFEDOOL_00182"
                     /EC_number="2.7.2.4"
                     /inference="ab initio prediction:Prodigal:002006"
                     /inference="similar to AA sequence:UniProtKB:A4VJB4"
                     /codon_start=1
                     /transl_table=11
                     /product="Aspartate kinase Ask_LysC"
                     /protein_id="X:ELFEDOOL_00182"
                     /db_xref="COG:COG0527"
                     /translation="MSSKIVVQKYGGTSVGDTTKIKNVAKRIKRYHDEGQKVAVVVSA
                     MGHTTDELVDLADQISKNPPKREMDMLLSTGEQVSIALLAIALNELGVPAQSFTGSQL
                     KILTDGNFSNGKIEMIDRSRIDEAFNKGKVVIVAGFQGIDKDENIVTLGRGGSDTSAV
                     ALAAALGADECEIYTDVDGVYTADPRKIPTAKMHKQITYEEMLELASLGAGVLHSRSV
                     ELGMNYNVVIHVRSSFHDKPGTLVMSEDKIMEKMKVSGVTAKGDQARVTIADVKDKPG
                     IAADLFTQLSNKDVIVDVIVQSSPRDGINTISFTIAKKDITAAKPIIEAYAKEHGNGK
                     AEIDENISIVSAVGVGMKSHVGVAAKMFQSLAEKNINIEMISTSEIKISCVIKQNQAE
                     DAVKALHTTFIG"
     gene            184242..185177
                     /locus_tag="ELFEDOOL_00183"
     CDS             184242..185177
                     /locus_tag="ELFEDOOL_00183"
                     /inference="ab initio prediction:Prodigal:002006"
                     /codon_start=1
                     /transl_table=11
                     /product="hypothetical protein"
                     /protein_id="X:ELFEDOOL_00183"
                     /translation="MNSASSSVEPVVKEQAPFLFLVLFFLVQATVLLVFTVPFSWNLV
                     WVAVGSYFLRMFGITGAYHRYFSHASFKTSRVFQFVLAWIGAMSMQKGALWWAAHHRN
                     HHKYSDTEKDIHSPSRKGFWYSHMFWFLRDDYNDYEAKLIPDFYKFPELRWLDRNHWI
                     PPLTYAILLYVVGGWGWLVYGYAVSTFILGHATWTINSLSHVYGSVRYESRDTSKNNV
                     WLALLTMGEGWHNNHHYYCSSVNQGFYWYEIDVTYYILKVLSWFGIVWDLKKPPKKVL
                     DEGMSRDLTKKQEKMEASKNRAEAKNKKKVEVLSA"
     gene            complement(185186..185695)
                     /locus_tag="ELFEDOOL_00184"
     CDS             complement(185186..185695)
                     /locus_tag="ELFEDOOL_00184"
                     /inference="ab initio prediction:Prodigal:002006"
                     /codon_start=1
                     /transl_table=11
                     /product="hypothetical protein"
                     /protein_id="X:ELFEDOOL_00184"
                     /translation="MLRYLFDLSTAEIFLFVALGLAGVFLILFGKLRKKESTSNPKSK
                     PGPSSDDPNRTADGKSKKDSKGSKDNNLKVMEIFDYNGTKILHQDGAYTVNDQGVVTN
                     YMNWNLLPTKYQKMVKELDNRSLGEKGEDYFLEMINGFYYVSLPGGKKKRYDSIQSIP
                     ADIRKRLGV"
     gene            complement(185698..185958)
                     /locus_tag="ELFEDOOL_00185"
     CDS             complement(185698..185958)
                     /locus_tag="ELFEDOOL_00185"
                     /inference="ab initio prediction:Prodigal:002006"
                     /codon_start=1
                     /transl_table=11
                     /product="hypothetical protein"
                     /protein_id="X:ELFEDOOL_00185"
                     /translation="MQFHCIQNRDDLFYSATEGNQKIFENYALKNSACGANKLPGSLA
                     LGRVKIDDAKLCFRAIELTSCPSWNTEGFTPDPCKVIGTSFR"
     gene            complement(186003..186539)
                     /locus_tag="ELFEDOOL_00186"
     CDS             complement(186003..186539)
                     /locus_tag="ELFEDOOL_00186"
                     /inference="ab initio prediction:Prodigal:002006"
                     /codon_start=1
                     /transl_table=11
                     /product="hypothetical protein"
                     /protein_id="X:ELFEDOOL_00186"
                     /translation="MVRKSFQFLWITAFVSFTISHCISDTKKNLDSLKACKFDLVDVR
                     VELKPNPSFPLIPLLDLYPQISVINPNPTKVSIYEFDLDIELVTKNGKEYIGKLQNQS
                     PVEVEPNSETLVVLKLVPEQKGSILPKLLSLANHLAEAAKKGESAEFEIYGTVQVDSV
                     FGKLPLPVREVSRIKLKK"
     gene            complement(186529..187527)
                     /gene="tdh_1"
                     /locus_tag="ELFEDOOL_00187"
     CDS             complement(186529..187527)
                     /gene="tdh_1"
                     /locus_tag="ELFEDOOL_00187"
                     /EC_number="1.1.1.103"
                     /inference="ab initio prediction:Prodigal:002006"
                     /inference="protein motif:HAMAP:MF_00627"
                     /codon_start=1
                     /transl_table=11
                     /product="L-threonine 3-dehydrogenase"
                     /protein_id="X:ELFEDOOL_00187"
                     /translation="MSEWDEMKAVTILKYDESEPQLELREKEIPTPKENEVRIKIHLS
                     PINPSDLMFIRGLYGFKKKAPVSAGFEASGIVDAVGSGIKTLKVGMSVSCVAPQNDGS
                     WAEYMITTEDNCLPLVDGVTLDEGSSFFVNPMTAWAMVSRCQKEGHGAMIQTAAASAL
                     GKMVVRLCKEKGIPLINVVRKKEQEDNLLAIGAENILNSSSPNYQKDLYKISKKLNAT
                     YAIDAVAGETAQSLVECMPYGSKIVCYGALSEKPFAVNAGIMLFQNKKIEGFWLSSWI
                     YEIGLEEFQKQAKEAQTYLKTVFQTKINKRFKFEDFKEGLEFYKQHMTEGKVVFGP"
     gene            187581..188375
                     /locus_tag="ELFEDOOL_00188"
     CDS             187581..188375
                     /locus_tag="ELFEDOOL_00188"
                     /inference="ab initio prediction:Prodigal:002006"
                     /codon_start=1
                     /transl_table=11
                     /product="hypothetical protein"
                     /protein_id="X:ELFEDOOL_00188"
                     /translation="MKSKKINNETITGIIFFSILVFAFFTTVIQPDRPTKKYPYRLSL
                     FYSRIDGIKEGTEVRILGIPKGYVAHIDSRPLIDVPDRRFLDHNMDHAIELHIALEDP
                     LTLWDNYEVDFQTITLFSGRIININPGSSDGKRPFFKPTFREGEKSPDYLPSARYFDD
                     FFKATSATMEENRSDLRQITLDFRSITDKLNQTEGTIPKIIGSTEMYDELLATIKDAE
                     TIGKEGRRYMESSRNLENTMPIPFLITASYYGRTTPITGRRIGPQD"
     gene            188375..189454
                     /gene="mshA_1"
                     /locus_tag="ELFEDOOL_00189"
     CDS             188375..189454
                     /gene="mshA_1"
                     /locus_tag="ELFEDOOL_00189"
                     /EC_number="2.4.1.250"
                     /inference="ab initio prediction:Prodigal:002006"
                     /inference="protein motif:HAMAP:MF_01695"
                     /codon_start=1
                     /transl_table=11
                     /product="D-inositol-3-phosphate glycosyltransferase"
                     /protein_id="X:ELFEDOOL_00189"
                     /translation="MKVAIIHDWLTGMRGGEVVLDSMLKAYPEADLFSLFYQKGKLNA
                     RIEDRKITTAFTNNLPFKKKYYRYYLPLFPTAIESLDLKGYDVVISSSHCVAKGVIPH
                     PDTFHLSYVHSPMRYVWDMYYDYFPARKGFKFFLLQSIANYLRTWDAASANRVDFFTC
                     NSHFVGRRIQKYYRRDYKIIYPPCLPQDFRVHDNSKDDYYLMVSAFAPYKKIDLAIEA
                     FRENGKPLILVGGGQEEGKLVKNLPKNILWKKGLPRPEVIELYKKARGFIFPGMEDFG
                     ITPVESQAYATPVIAYGKGGALESVKEGKTGVFFQEQTVKSLNEAIKRAEKTQFKRWD
                     FQNSINRFTEEKFVSEIRKVVDRHK"
     gene            189476..189691
                     /gene="swrD"
                     /locus_tag="ELFEDOOL_00190"
     CDS             189476..189691
                     /gene="swrD"
                     /locus_tag="ELFEDOOL_00190"
                     /inference="ab initio prediction:Prodigal:002006"
                     /inference="similar to AA sequence:UniProtKB:C0H412"
                     /codon_start=1
                     /transl_table=11
                     /product="Swarming motility protein SwrD"
                     /protein_id="X:ELFEDOOL_00190"
                     /db_xref="COG:COG1582"
                     /translation="MVILHRLKGAEFVLNADLIETIEANPDTIITLVNEKKFIVLESV
                     AEVVEKVVSYQTRIHNLPQVKEKTEET"
     gene            189695..190477
                     /gene="pomA_1"
                     /locus_tag="ELFEDOOL_00191"
     CDS             189695..190477
                     /gene="pomA_1"
                     /locus_tag="ELFEDOOL_00191"
                     /inference="ab initio prediction:Prodigal:002006"
                     /inference="similar to AA sequence:UniProtKB:O06873"
                     /codon_start=1
                     /transl_table=11
                     /product="Chemotaxis protein PomA"
                     /protein_id="X:ELFEDOOL_00191"
                     /db_xref="COG:COG1291"
                     /translation="MDIATVIGLALGLALMLLGVVSGGLSLTDLIDIPSVMITFGGAA
                     AATIISFPWTSTIGVGAVTKKAFQNPPSDLPGLITTLVSFSEKARREGLLALEDDINE
                     LPEEFLKKGIQLVVDGTDPELVRNIMETEIGNTAARHAYGRGWWDAYAGFAPGFGMLG
                     TLVGLVGMLKNLGGGDASAIGQGMATALITTLYGSLAQNLFAAPVVRKLTRRSEDELV
                     IKQVMVEGTLSIQSGDNPRIVKEKLASFLTPAERTALKDDGD"
     gene            190487..191320
                     /locus_tag="ELFEDOOL_00192"
     CDS             190487..191320
                     /locus_tag="ELFEDOOL_00192"
                     /inference="ab initio prediction:Prodigal:002006"
                     /codon_start=1
                     /transl_table=11
                     /product="hypothetical protein"
                     /protein_id="X:ELFEDOOL_00192"
                     /translation="MASKKEKCPECIQKVPEFMATYGDMVTLLLCFFILLYTTGKTDA
                     KEMQIILSAFKSTTGFFTGGQTLSKGSLEEMGMQIESLPSQVVGRNLSKSKKDAQEVF
                     KPEVEAGKVRISENERGLVISLVGADYFYPGSAILTPAIRETLRKAAGLIKGLERFVR
                     VEGHSDDDAVNPVSRPGREEREYINNWDLAGARAVNATVFMINAEEIEPSWFQAVSFG
                     SYRPLVLENEGTPEAKAFNRRVDIIILTEKSTKRGPGESKYGLPDTRLPNTETNVEGE
                     F"
     gene            191322..191849
                     /locus_tag="ELFEDOOL_00193"
     CDS             191322..191849
                     /locus_tag="ELFEDOOL_00193"
                     /inference="ab initio prediction:Prodigal:002006"
                     /codon_start=1
                     /transl_table=11
                     /product="hypothetical protein"
                     /protein_id="X:ELFEDOOL_00193"
                     /translation="MGDREVDEEEGGLAEGSSASAGMSPIVKWLLYIAAAIFGIIIVT
                     VISMFVAQKTATSVFKQQKNISLVKAPPPLEVYTFQEEFRVNTSDVGESHFVKLKMSL
                     GFESGQPALSAELAARVAQMQNIINLVIARKTKDDLKSITNQLDLREEIKAHLNHILT
                     NGKIKEVYFTEFLVN"
     gene            191855..192595
                     /gene="kdsB_1"
                     /locus_tag="ELFEDOOL_00194"
     CDS             191855..192595
                     /gene="kdsB_1"
                     /locus_tag="ELFEDOOL_00194"
                     /EC_number="2.7.7.90"
                     /inference="ab initio prediction:Prodigal:002006"
                     /inference="similar to AA sequence:UniProtKB:Q8EEA9"
                     /codon_start=1
                     /transl_table=11
                     /product="8-amino-3,8-dideoxy-manno-octulosonate
                     cytidylyltransferase"
                     /protein_id="X:ELFEDOOL_00194"
                     /db_xref="COG:COG1212"
                     /translation="MSDQILGVIPARFASTRFPGKPLALIGTKPMIQWTYHHASLSKS
                     FHRLVVATDDKRIHDVVLGFGGESVLTSPDHPTGTDRIIEVAETYPNYGIIVNIQGDE
                     PGMEASLIDGVVGLKTKHRNWEMTTAAVPFTSAEDPKDPNKVKVVFDNKGRANYFSRS
                     PIPASFKGEAKYHRHLGIYAYERDFLMNYNQLPPSDWETVESLEQLRALQNGSTIGVY
                     LSDKANLGVDSPADLEVVITEFKKKGLL"
     gene            complement(192884..194596)
                     /gene="kefC_1"
                     /locus_tag="ELFEDOOL_00195"
     CDS             complement(192884..194596)
                     /gene="kefC_1"
                     /locus_tag="ELFEDOOL_00195"
                     /inference="ab initio prediction:Prodigal:002006"
                     /inference="similar to AA sequence:UniProtKB:P03819"
                     /codon_start=1
                     /transl_table=11
                     /product="Glutathione-regulated potassium-efflux system
                     protein KefC"
                     /protein_id="X:ELFEDOOL_00195"
                     /db_xref="COG:COG0475"
                     /translation="MHGEESLLQDIGLSIIFATVLSHIARVLKQPLILGYIIGGAMLG
                     KEMGFELVTNEASIELISEIGLILLLFIIGLEINLAELAKMGKAMFTLGILQFTLSVA
                     FVYSVFPFFGLSIGSEKFDLLYIAVALSLSSTLIVVKLLQDKVEINTLSGKLTVGVLV
                     FQDIWAILFMGVQPNLNNPEILKILTSVGIIVLLIAFSFSVSRYVLAKLYKACASSPE
                     LILLTSIMWCFLVCGIAGEAGLSKEMGALVAGMSIAAFPYGADVISKLIGIRDFFVTL
                     FFVALGLKVPLPSLEVIGLSAAIIALMLFVRMITIAPVIIKLNKGVRNGFLTALNLAQ
                     ISEFSLVILALGAGFEHITPKLQAVILTSTIIASVLSTYIIMFNHNIAATLERLLARV
                     GITDQTEESGSADPSGQSGHGGHGGDGMVRDIIVLGYFRIARAFVEYLEDLSPSLIKR
                     IIIADYNPAFKEELTNKGFQWAYADLAHPDSLSHIGLHDASMVICTISDSFLKGTNNN
                     RLLSTLSKLAPNAKIILTSDEPGEAKKLVADGAQKVIIPGVITGEFLYDYISRGMRNN
                     EREV"
     gene            complement(194674..196170)
                     /locus_tag="ELFEDOOL_00196"
     CDS             complement(194674..196170)
                     /locus_tag="ELFEDOOL_00196"
                     /inference="ab initio prediction:Prodigal:002006"
                     /codon_start=1
                     /transl_table=11
                     /product="hypothetical protein"
                     /protein_id="X:ELFEDOOL_00196"
                     /translation="MKSHLNSFLFALLCPFGMFFSFLLEADPTKDPFESLHGPNIYSQ
                     DYINQQPGVLTLSELLKSVEKSYPLVLAAEKLLTETEYNYLAAEGAFDLQFKSMGTTK
                     PIGYYTNNAADTVFEKPTPLGGTSFFAGYRIGRGKFPVYDGKRETNDYGEVRAGAIVP
                     LMRNREIDKNRADLRKADIDRKLAELSIQKLKIEVIKEATKRYWKWVASGQEFLVNKD
                     LLEIAKSRQQQITQRIKLGDIPKMEGTENDRAILQRESQFVSAEREMQKAAIDLSLFL
                     RAADGNLILPSTDRLPIGFPKPIDYKGLELDKSIKIAWKFRPEIQDYEFKREKARVDQ
                     DMGYNSLKPQVDLVVAGSQDFGPGSVTRAKPELEASLVLNVPIQTRRPRGMIGAAEAR
                     IAQLDQELQFSKDKIKTEVQDAISEVIASAKRVTVTQSEVELARKLEEMERERFSLGD
                     STLLFVNIREQTSAEAAVREIKALYDHHVAVANFQASTATFLQNSPTP"
     gene            complement(196167..197516)
                     /gene="cvaA"
                     /locus_tag="ELFEDOOL_00197"
     CDS             complement(196167..197516)
                     /gene="cvaA"
                     /locus_tag="ELFEDOOL_00197"
                     /inference="ab initio prediction:Prodigal:002006"
                     /inference="similar to AA sequence:UniProtKB:P22519"
                     /codon_start=1
                     /transl_table=11
                     /product="Colicin V secretion protein CvaA"
                     /protein_id="X:ELFEDOOL_00197"
                     /db_xref="COG:COG0845"
                     /translation="MNTNMSPKWKLRKNLPSYRLVQTALPAQSLAYILTIIFFLSVLI
                     LLYVPWQQTTMGFGRVVAYAPLDRQQVIESPISGRVVKWHVHEGTRVKKGDPIIDISD
                     NDPNFINRIREEKNALLQRLEAARSREDNIRSRILSLRSSMGSAVNAADSRRMMAKDR
                     VRASEQAVDAAKAALKTANLNLDRQKQLWEKGLTSKRTLELAELDHTNAETGLDRAKA
                     AYDAAVKEERALNSDTGKVQQDAEASINDAKASLASAQSEVARVLEDLPKLEARLSRQ
                     ENQEIFAPRDGIIMRILVNPDTQQVKEGDGVAILVPDAEDKAVELFISGNDIPLVGEG
                     RKVRLQFQGYPVLQISGWPETAVGTFGGVVKLVDITDNGSGNFRVLVVPDRDDRQWPS
                     SRYLRQGVRAKGWIFLNRVSVGYELWRRFNDFPPNLPMDDPEMKSLLDENGGGDKGK"
     gene            complement(197523..198812)
                     /locus_tag="ELFEDOOL_00198"
     CDS             complement(197523..198812)
                     /locus_tag="ELFEDOOL_00198"
                     /inference="ab initio prediction:Prodigal:002006"
                     /codon_start=1
                     /transl_table=11
                     /product="hypothetical protein"
                     /protein_id="X:ELFEDOOL_00198"
                     /translation="MTIQKSIHSLLVDGLAVILTTVIGFVLISFYHPIFIVFSLFILF
                     VGGYLVIYQLGRPASENYIKISKEKYKVAAWLEEISRHSALFHSTFGSHFAIEKADSL
                     IRDYLFARKKYFSVYIKQIIGLVGIQALASAIVLGIGGYLVIHRQLTIGQLVAAELVI
                     AKVLSDISKFGKQLDSFYSLIAAVDKINSVFHLPTLKAKTVPFEIPKGPIQVQLSGID
                     YSLANGHKIFTQFNLKVQAGKAIGVSSNTPYDAHILLDLLSGLREPNSGIVEYNHQNI
                     HEVSKEQIQTYTVLVRGNEIFEGTILENIRVGREEISLITIRDLLDNLGLWKTIQSLP
                     HGIHTQLLTFGHPFDNVQSAVLTLTRALIGNPKLILIDGILDQLPPPLLNSCLKHLLQ
                     KNRESTVFIVSKSPTILGQMDQILKLEDDSHSLKVNP"
     gene            complement(198857..199750)
                     /locus_tag="ELFEDOOL_00199"
     CDS             complement(198857..199750)
                     /locus_tag="ELFEDOOL_00199"
                     /inference="ab initio prediction:Prodigal:002006"
                     /codon_start=1
                     /transl_table=11
                     /product="hypothetical protein"
                     /protein_id="X:ELFEDOOL_00199"
                     /translation="MLKLLQSLVRHFRNQLFKAKETELPIRLSRGESLAQSILDFLAE
                     SLSIQSVPSQIMEGFRSLRSKFPHEAKLEFLDYLIAASHQYQIKLNFVQKSILDIRTY
                     ITKDAPFLFQIKSKDLGLPEIYAIIGYHASSYLIRPLHNYVGEEEWVSEKDFLKLFGI
                     KTTKDEVDWIVAEPTFPFSSQKEIHSTSSALKNAIKQIYHLIRIESKDVWIVFIYGIG
                     IGILSLVVPVATSSLVNIVAFGVLLQPVIILTLLVVFFLGFAGAMQTIQIYVVEILQR
                     RVLFGSQRNLPFGFQGSAKMP"
     gene            199828..200433
                     /locus_tag="ELFEDOOL_00200"
     CDS             199828..200433
                     /locus_tag="ELFEDOOL_00200"
                     /inference="ab initio prediction:Prodigal:002006"
                     /codon_start=1
                     /transl_table=11
                     /product="hypothetical protein"
                     /protein_id="X:ELFEDOOL_00200"
                     /translation="MKIFYSFLALLMVGSFGSIDAQENCVFEYDPSQTSLEWTAFKFT
                     EKTGVKGKFDSIRVVGKTKDKSKFGVAEKIRFQIDSSSVNSANPDRDAKIKKFFFGSV
                     KGNQKLMGNFSEMTVGETGTAKLNLQFGKSKTSVPVNFVWKENTVEVTGTVDVASLGL
                     AQGLGKLNAECNDLHKGADGVSKLWPTVDVKVVSTLKKTCK"
     gene            200507..200896
                     /locus_tag="ELFEDOOL_00201"
     CDS             200507..200896
                     /locus_tag="ELFEDOOL_00201"
                     /inference="ab initio prediction:Prodigal:002006"
                     /codon_start=1
                     /transl_table=11
                     /product="hypothetical protein"
                     /protein_id="X:ELFEDOOL_00201"
                     /translation="MEQDIKANHNSQSPEDLEICNLLYEVICANLPKSERKIWHAHPV
                     WFLDGNPIVGYSKLKSGVRLLFWSGQSFGVEGLTPEGSFKAADVRYTDVKQIKKKDLK
                     LWLSKAKKIQWDYKNIVKRKGVLERLK"
     gene            200974..201420
                     /gene="aacC1"
                     /locus_tag="ELFEDOOL_00202"
     CDS             200974..201420
                     /gene="aacC1"
                     /locus_tag="ELFEDOOL_00202"
                     /EC_number="2.3.1.60"
                     /inference="ab initio prediction:Prodigal:002006"
                     /inference="similar to AA sequence:UniProtKB:P23181"
                     /codon_start=1
                     /transl_table=11
                     /product="Gentamicin 3-N-acetyltransferase"
                     /protein_id="X:ELFEDOOL_00202"
                     /translation="MENVEIKKLTSSDLEQFLELIRVFEDVFEMKEFQMPKSNYLQTL
                     LERDDFFVFVSVLEGKVVAGLTAYLLRQYYSERPLVYIYDLAVQSHLQRKGIGKSLIA
                     SINSYCKEKGMEEVFVQADLADDYALDFYKATGGRPEDVVHFYYPL"
     gene            complement(201514..202146)
                     /locus_tag="ELFEDOOL_00203"
     CDS             complement(201514..202146)
                     /locus_tag="ELFEDOOL_00203"
                     /inference="ab initio prediction:Prodigal:002006"
                     /inference="similar to AA sequence:UniProtKB:P9WMD1"
                     /codon_start=1
                     /transl_table=11
                     /product="putative HTH-type transcriptional regulator"
                     /protein_id="X:ELFEDOOL_00203"
                     /translation="MEKKKRVTVPKKAPQPPVMGRKRDPSLDALILNATLEMLAEEGF
                     DGMTMDQIATKVGTGKAACYRRWPSKVKLVKDALIWMNRNQLELEKIPDTGSLRNDFL
                     AILKPHSMEEANAKLRVLGGLGTFWLDEEIEKKGITEIFGPWTEVNRTLIQRAMERGE
                     ISKKANVELVCKVLNSMATYRALIERKPPDKALFIALIDQVVMPALKIPG"
     gene            202350..203117
                     /gene="fabG_4"
                     /locus_tag="ELFEDOOL_00204"
     CDS             202350..203117
                     /gene="fabG_4"
                     /locus_tag="ELFEDOOL_00204"
                     /EC_number="1.1.1.100"
                     /inference="ab initio prediction:Prodigal:002006"
                     /inference="similar to AA sequence:UniProtKB:P0AEK2"
                     /codon_start=1
                     /transl_table=11
                     /product="3-oxoacyl-[acyl-carrier-protein] reductase FabG"
                     /protein_id="X:ELFEDOOL_00204"
                     /translation="MDSKNMRIVLVTGANQGIGFQVAKELAMKGKKVLLGSRDKKRGE
                     KAAKEIGNGCVAIHLDVTDRKSIQDASEFIRREYGRLDVLVNNAGISNTRMQKLGLSM
                     HEYMASTRASIASIDEMRVVWDTNVFGVLTVYQAMLPLLRESKDARIVNVSSTLGSLN
                     LNADPNSDYSSFYSPVYAASKTALNGITLSMMLELKDTSIKVNLVSPGFTKSALTNFE
                     GFESLEDGAREVVRVAELGPEGPTGTFTTWDNVLVPW"
     gene            complement(203214..203864)
                     /locus_tag="ELFEDOOL_00205"
     CDS             complement(203214..203864)
                     /locus_tag="ELFEDOOL_00205"
                     /inference="ab initio prediction:Prodigal:002006"
                     /codon_start=1
                     /transl_table=11
                     /product="hypothetical protein"
                     /protein_id="X:ELFEDOOL_00205"
                     /translation="MKQFLYLIAILIFLFSLSNCIQNIADCPIDTMTLKTECESQKKE
                     NQENQSLYLGIVAIASSSSGTLSGKALDFYQILETYRRNGSYTFSNGTTRTFLNVSQC
                     SGSTSPHPALNLAAQKHNDNMVRFNFFSHTGQDGSTPSSRVRAEGLNVGAGENIAAGV
                     ASAEGTFDQWWNSSGHRENMENCNYTHVGIGYTARESVNINASYSHYWTNVFATIR"
     gene            complement(204108..204581)
                     /locus_tag="ELFEDOOL_00206"
     CDS             complement(204108..204581)
                     /locus_tag="ELFEDOOL_00206"
                     /inference="ab initio prediction:Prodigal:002006"
                     /codon_start=1
                     /transl_table=11
                     /product="hypothetical protein"
                     /protein_id="X:ELFEDOOL_00206"
                     /translation="MEPRNFVYVTFILSTPEKVWNAITNPEVTKKYWSDPLAKNPAHV
                     NVSEWKVGSEWKHVRMDDAKTVDLMGKVIVVNPPNKLVITWARPEEISDESKHSRVTF
                     DIEPYANGLVRLVVNHEDLDPQMYNGISAGWPSVLSNLKTYLESGFPLAGHVKVS"
     gene            complement(204568..204912)
                     /locus_tag="ELFEDOOL_00207"
     CDS             complement(204568..204912)
                     /locus_tag="ELFEDOOL_00207"
                     /inference="ab initio prediction:Prodigal:002006"
                     /codon_start=1
                     /transl_table=11
                     /product="hypothetical protein"
                     /protein_id="X:ELFEDOOL_00207"
                     /translation="MPKEGKGTDLVFKAMADPNRRKVLDLLFSKNGQTLGQLCEELEM
                     QRQSATQHIEILINANLITVIWKGREKLHFINPVPIYEVYERWVRKFEENRLGFMHDL
                     KKQLEGENHGTT"
     gene            205347..205838
                     /locus_tag="ELFEDOOL_00208"
     CDS             205347..205838
                     /locus_tag="ELFEDOOL_00208"
                     /inference="ab initio prediction:Prodigal:002006"
                     /codon_start=1
                     /transl_table=11
                     /product="hypothetical protein"
                     /protein_id="X:ELFEDOOL_00208"
                     /translation="MNQNKLQSLMLCLLFYSNVSVYPVTPETIHIIISEDKTMLSEWE
                     IPEELTLDTLESKIGTHDRTNETEDSIKYIWDHLGIVAKFSKNSKFLNKLTVFYATTL
                     KNEEPKQNFKGKMNFFSSDPNQKVEATYKGWICRFKLGNRSLYGICKGENRNLEQIDI
                     LSK"
     gene            206084..206647
                     /locus_tag="ELFEDOOL_00209"
     CDS             206084..206647
                     /locus_tag="ELFEDOOL_00209"
                     /inference="ab initio prediction:Prodigal:002006"
                     /codon_start=1
                     /transl_table=11
                     /product="hypothetical protein"
                     /protein_id="X:ELFEDOOL_00209"
                     /translation="MKLPKFILSSILLLSISAFANPNPRPIIQKDKNDCWVISASAVI
                     ERGKSSPATDVLLIPIFKGSGNPVEYTELRKITDPQYKGESIMQFCAWKAKGQRREDV
                     LLEILKFYKTSLLADKDIYQADNVDSDGTTAELTYQIKIGNARGSIRFLIPDSERLDW
                     DSNQLQKLKIKNTNSPIYFSIGMGFPN"
     gene            complement(206684..207223)
                     /locus_tag="ELFEDOOL_00210"
     CDS             complement(206684..207223)
                     /locus_tag="ELFEDOOL_00210"
                     /inference="ab initio prediction:Prodigal:002006"
                     /codon_start=1
                     /transl_table=11
                     /product="hypothetical protein"
                     /protein_id="X:ELFEDOOL_00210"
                     /translation="MLLKHIINLVFKRLKKIFIRFILEEYPIHFETFSLSSKLSIEDL
                     TAIINRTDQKGLLRFGKSNYHIEEIVGTQIKMYRKIDYRNDFQPFIIVNFTMHEEKLF
                     LKIKLRMEYNIFIALAVLITFFFILLLNSIISHKPLKDKIILSSMMILIYGISLLFFR
                     YECRLIQRDLMKLFRGKRS"
     gene            complement(207283..209298)
                     /gene="ligA"
                     /locus_tag="ELFEDOOL_00211"
     CDS             complement(207283..209298)
                     /gene="ligA"
                     /locus_tag="ELFEDOOL_00211"
                     /EC_number="6.5.1.2"
                     /inference="ab initio prediction:Prodigal:002006"
                     /inference="similar to AA sequence:UniProtKB:O87703"
                     /codon_start=1
                     /transl_table=11
                     /product="DNA ligase"
                     /protein_id="X:ELFEDOOL_00211"
                     /translation="MAKKTKAEDPKKRIITLRKEIGRHNDLYYKENAPVITDKEFDIL
                     VKELQKLESENPDLADVSSPTAQVGSDLSPQFSKFKHKVPVLSLENTYNETELSEWLE
                     KTGIEENYSLEWKIDGASILLYYEKGKLTNCVTRGSGGIGDVVTENVKTISTIPHTLS
                     EEMNLTVRGEIFMTFADFEEFNEEYGGKFANPRNLAAGSIKQKDPLDVAKRPLRIYVY
                     DVYFSSSRKGINTHKDILSLLKKEKFPLAPDTTILTGKKLLREIESFRKKKDKMPFPV
                     DGLVIKLDSLNLRESLGETSHSPRWARAFKFDALLKESTIEEIDFAIGRTGKVTPRAK
                     VTPISLAGTTVTYATLHNQDYINQLGAGIGAKVLISKRGEIIPAVEKVTFPPKTIFVL
                     PNQCPSCNTKLTKVDDSVDFFCTNRHCPERKLNQLIFFCSKKQMNIEGLGERQIQIFF
                     EKGWVKDIPDLYTLEKYKPTLLELDGFGEKSVKIIFDAIEKSKEKDFRFTLPSIGLNE
                     VGPKVTEILIENGYDSWDKLLTLSKSKTANEDLKAIHGIGPRTIEALLTHLKDKETLK
                     LVATLKKLGLKFQADETEKSDLQPFVGQSWCVTGSFENFQPRDLAMDLITKHGGKKVT
                     SVSSKTTHLLYGPGAGSKLDKATELGVKLVTESEFLDLLKQEGIAID"
     gene            complement(209299..210312)
                     /locus_tag="ELFEDOOL_00212"
     CDS             complement(209299..210312)
                     /locus_tag="ELFEDOOL_00212"
                     /inference="ab initio prediction:Prodigal:002006"
                     /codon_start=1
                     /transl_table=11
                     /product="hypothetical protein"
                     /protein_id="X:ELFEDOOL_00212"
                     /translation="MKKKIKEITSVFSQDNPKIKKQIDKVKEKGHQRMTILVIPHGYD
                     SSFHFQISHFTILFFLGLTLGLLSLAIFGIVRSNNTQTQINQLSKIYGTYFDTYITHA
                     NQLEEMKEEYSKLNENMLELFTLIDGQDDELLKIPTEDWIESSAIDTLQKEEKEDKQL
                     DVGRKYLNEIYELRRLKHRMDNYQRLVEANFQFLYQRSDILSRSPLFNPMYSYNLTSP
                     FGMRKSPTTGYWEYHDGLDMANATGTPIYASAPGRVVRVTYSNVGYGHHVIIQHDFGF
                     STLYGHCSRIYVRSGQEVKAGEQIAEVGATGNVTGPHLHYEIFISEEGKTDPEQYMQA
                     GVY"
     gene            210425..211048
                     /locus_tag="ELFEDOOL_00213"
     CDS             210425..211048
                     /locus_tag="ELFEDOOL_00213"
                     /inference="ab initio prediction:Prodigal:002006"
                     /codon_start=1
                     /transl_table=11
                     /product="hypothetical protein"
                     /protein_id="X:ELFEDOOL_00213"
                     /translation="MASNLGFWIVYQNSIHTNNPSEIPEAEVAIVPGAAVYGKIPSPI
                     LMDRLVCGLDLYKQGKVKKILLSGDNGKSDYNELRPMLEYMLSHEVRPEDIFVDHAGF
                     RTLDTLIRAKEVFLVKKAIFVSQSFFLPRAIYLGKELELELYGYECNLRTYKKETYYL
                     FREFSARMLAWWDIQWDTPPKYLGEPYPIEGSGISTWKGSIPVSIPK"
     gene            211045..212091
                     /locus_tag="ELFEDOOL_00214"
     CDS             211045..212091
                     /locus_tag="ELFEDOOL_00214"
                     /inference="ab initio prediction:Prodigal:002006"
                     /codon_start=1
                     /transl_table=11
                     /product="hypothetical protein"
                     /protein_id="X:ELFEDOOL_00214"
                     /translation="MTVSRKHNLLSIQTMIVSFVSIGIFSWIPKQLFSSQMEAKVFNF
                     GFYHLSLNPWTNSTPLDQFLTPWFLWVSRLVNRPEDVVLILDCITIFSGVFLVMYFSH
                     RVHWSFALGLSFLLSSSPLFLIFQTWLGFSDPITFLLISLYLILLYSELKTKLKVFLL
                     SLVLFLGQTNHFFQVLAIVSVLNVSFLIYHKEKIKELIFVMMLAFFMYVLFLIFILNH
                     TAIVWNQTRVSVFSQMWGKEFIRMNTSEPFLGTLGLFHGLWPVVLFLLIRMPISILAF
                     VFCYLISMLTYDTGRVFAILTTPIFILFSIENWRKATISEQRVWYFLTILSPLICSFY
                     PLFYKWDGKIIFLR"
     gene            212312..212875
                     /locus_tag="ELFEDOOL_00215"
     CDS             212312..212875
                     /locus_tag="ELFEDOOL_00215"
                     /inference="ab initio prediction:Prodigal:002006"
                     /codon_start=1
                     /transl_table=11
                     /product="hypothetical protein"
                     /protein_id="X:ELFEDOOL_00215"
                     /translation="MVLEMKKVIVICIIFLLGFQMEAIEVSKKKIEFFVEHSAQNVTG
                     ICNEIQMENPNIQSVGGQYRLKSPFEIKIPLLKITSGDSDRDSHIQEILGYPESQSIQ
                     VKVESIHISKTNDPSYSIKGKLVIHGKSKDFVTDVSVQVLESGFLQVDGTLVVRFSEF
                     DLENPSLLFLKAKDEIQVKYRFELRMK"
     gene            complement(212925..213800)
                     /locus_tag="ELFEDOOL_00216"
     CDS             complement(212925..213800)
                     /locus_tag="ELFEDOOL_00216"
                     /inference="ab initio prediction:Prodigal:002006"
                     /codon_start=1
                     /transl_table=11
                     /product="hypothetical protein"
                     /protein_id="X:ELFEDOOL_00216"
                     /translation="MVQKAETKKAKQILHDVIFELQNVSESMQWFLSYDRLSELLEIR
                     KEECLRKVYQFKSAKPQMTLSGGFHEVDGDLLVDFLAWNLELDEVAEEFLKGGIFFSE
                     RPLYELRESYKSLIQKTIANHKLDQELILLLTAATIDFDDAVDSYLMDKFEIDFFVRR
                     SIHQFLEKFDIHPEYGAEEFLYEYLKSLIPTKILNFRDITREFRDRTYYELYGRFREA
                     KKKKKKKIVQTVTTEVKDLLAFFDLEPGANITEVKKKFKELLKKYHPDINKKGEEMTK
                     RIILKYNRLVELIGS"
     gene            213879..215594
                     /gene="caiA_1"
                     /locus_tag="ELFEDOOL_00217"
     CDS             213879..215594
                     /gene="caiA_1"
                     /locus_tag="ELFEDOOL_00217"
                     /EC_number="1.3.8.13"
                     /inference="ab initio prediction:Prodigal:002006"
                     /inference="protein motif:HAMAP:MF_01052"
                     /codon_start=1
                     /transl_table=11
                     /product="Crotonobetainyl-CoA reductase"
                     /protein_id="X:ELFEDOOL_00217"
                     /translation="MSHHISEHPSLQPFDISEYKGLRGKNFYDMDPALQRMVDRYSES
                     FDPKHKLAMVEHIREYGELVGGILDELTEECHKEGKYGEVVKYDRTGKRIDFIKYSDE
                     QKRARKISYDHGVVNLDFHREWNYEFTHIHRYALTYLMNLNGEGGVACPLAMTDGMIL
                     ALKKIGTEEQKKKYLPLVAGKGSDSHFMAGQYVTERVGGSNVSANRTIAKKLPNGKWE
                     LTGEKWFCSNPGDLWVTTAKMEGTNTVGMFLVPRIKENGELNGQHILRKKDIIGSRGK
                     ITVEIIYDKVEAEEFGRPGHGLVNLIRYIIKTSRLHVGLGSCGNARRSVMEASEYAKF
                     RTAYGKKILEFPSFVKTLAEMQILQTANCFVNFRSVGLAEKGDDAAEITVPLLKYKSS
                     SQASYITQKAILTLGGNGIIGDFSPLPRLHNDSIINETWEGTHLIITDHCLHALQKPK
                     VYVAFQSLLEELTKNTQSISELSNVYTLFQSKRKELDHCLKEESKEWKDMNRVYIADL
                     TYHVLALAEWIEQSVFDAKKKLPNKYLYFAKGYAEMVRDGLEAPRQKEGVFFDPKALE
                     TFLSF"
     gene            215597..216505
                     /locus_tag="ELFEDOOL_00218"
     CDS             215597..216505
                     /locus_tag="ELFEDOOL_00218"
                     /inference="ab initio prediction:Prodigal:002006"
                     /codon_start=1
                     /transl_table=11
                     /product="hypothetical protein"
                     /protein_id="X:ELFEDOOL_00218"
                     /translation="MENFLLLGICFGLGLLFRRFPQFPETTPKVLNGFILYVSLPSLV
                     LYHVHELTVGVSAILPTSMPWLVFGFALLFFLGLYKLKVMSFQTTVCLVLTAGLGNTS
                     FVGFPLLEAYLGKESLGYGILADQLGTFMVLSFPGIILASIAMDGKWHFYTLVKRVLG
                     FAPIYALVFAILTRQWEYPSALKIVLLRLGDTLTPLALVSVGYMLDLRTIAGHGKYLL
                     LGLGFKLVLAPILVYFVYAEVREDQLLFQTILLESAMAPMVTSTVITIEKNISPHLAS
                     LMLGIGIPVSFLTTYGLNLLIKGNII"
     gene            216502..217398
                     /locus_tag="ELFEDOOL_00219"
     CDS             216502..217398
                     /locus_tag="ELFEDOOL_00219"
                     /inference="ab initio prediction:Prodigal:002006"
                     /codon_start=1
                     /transl_table=11
                     /product="hypothetical protein"
                     /protein_id="X:ELFEDOOL_00219"
                     /translation="MNIKFLLLLILAMVSWGISWPIAKVIAGMVPVPVLVFWRFLFTF
                     LSIIPLLLVMRITIRLKTGKDYWNVLIGGIIYTLYNQFFFLGLKNGLPGAGGVLVTTL
                     NPIVTFFIVFLIQKKSISKRQVLGLFFGFIGGLVILQVWKISLDYLLLSGNLFFLLCS
                     FVWATLSLNSQKTGKSMSPITYSFYVYGIGSILELLFCWNDPSFWKVWEFGPSFWFAI
                     FYLTVISTTFGTTVYFYAATRLGSEIASSFIFIVPLSAYLSSFLILDEVIQVPVIIGG
                     GLAMLAVYLINSKHKKKEEIIP"
     gene            217395..217874
                     /locus_tag="ELFEDOOL_00220"
     CDS             217395..217874
                     /locus_tag="ELFEDOOL_00220"
                     /inference="ab initio prediction:Prodigal:002006"
                     /codon_start=1
                     /transl_table=11
                     /product="hypothetical protein"
                     /protein_id="X:ELFEDOOL_00220"
                     /translation="MKQISWKKCFKIWLYNFYPPYLGAGIRITQIATDLSFFQVEMKL
                     KFYNKNYVGVHFGGSLYSMCDPFFMLILLEQLGSDFIVWDKVGSMNFVKPGKGKVTAT
                     FSIPEEKIQKIREEIETKRKGEFLFTTNVLDEENEIVATLEKTIYIRKRGRLPIQNV"
     gene            complement(217954..220374)
                     /gene="plsB"
                     /locus_tag="ELFEDOOL_00221"
     CDS             complement(217954..220374)
                     /gene="plsB"
                     /locus_tag="ELFEDOOL_00221"
                     /EC_number="2.3.1.15"
                     /inference="ab initio prediction:Prodigal:002006"
                     /inference="protein motif:HAMAP:MF_00393"
                     /codon_start=1
                     /transl_table=11
                     /product="Glycerol-3-phosphate acyltransferase"
                     /protein_id="X:ELFEDOOL_00221"
                     /translation="MQISYNDLKQAVLGSGPMGIIIASILAEKYDSITLWIPDKEFVE
                     VLKKRRQTEIMGKTIELPDHIDIVSSLDSFGRDDWAFHVAVPSRSFLDSVHGLIEVLE
                     PFNNYVFSFLTKGILDSKNRKKSGFVTYSQYLQNYLGERNFNHASVAVVNGPSLLGEI
                     LEEKFSFFNIGSTEKTTAEYLSEVYTSDYINTTITDDVIGMEIVGVAKNPMAIASGIV
                     SLLPRYGANLLGEILSVGFQEVRDLAMRYGARPDTVMGRSGLADFITTATSNKSRNRG
                     FGQKIVGELLTGGEKLSFKDRIEIFFAPRSFIERESTKWHDNVEGTYALSILIELANE
                     IRLPFTLHRTLFDVLTRKQPPGALVDLICGKKTEAKNIPLVVQKKVGLNLTSGIDFHT
                     LLVDRILKQISNVPGTISRVKKQSSAVIESTQKRLTKAKRKKQKLDEVKFESEVEIWQ
                     RFHNCQKDEELTLIKELVRFYVNEIADNYSPTVRESVLRFVAPIRLFSGGFLKGSMIP
                     HIGGKTEVVKALSSKYNLLYAPTHRSHLDSVEVAYSLFHLGLPVPRYAAGINLMSNPF
                     WEWMLKSLGAYAVDRERTRNSLYLECLTLYSQVMLEQGIPSLVYPEGTRSRTGAIVPV
                     KTGLLTTAVNAFRSSGTEIVIVPISVSYETVPEDNQFCNMPEELGMAGFLAKRSNVYV
                     EFCDPIPISEYAHTEDPTIELSYRITKGWKQYHKLLPNQIVAKILVENDYSIELSQST
                     MLVEDFISRHEGNYLTRDPEEIWEKGKKILEKRKMIEEANRMIHSKNDALILYYASMI
                     PEDEDKKY"
     gene            220483..221868
                     /gene="sdcS"
                     /locus_tag="ELFEDOOL_00222"
     CDS             220483..221868
                     /gene="sdcS"
                     /locus_tag="ELFEDOOL_00222"
                     /inference="ab initio prediction:Prodigal:002006"
                     /inference="similar to AA sequence:UniProtKB:Q7A4P8"
                     /codon_start=1
                     /transl_table=11
                     /product="Sodium-dependent dicarboxylate transporter SdcS"
                     /protein_id="X:ELFEDOOL_00222"
                     /translation="MIRAGLLFSTLSIFPALLGWYQLWFGLTPAQEINVAIALVVSYL
                     WVTELIPLYVTGFLVLFLELIWLIPGWGPGAPKTITFLSCYFSETILLFLGGFVISSA
                     IRFYGLDVSIASFVIKNTKGSVFFLVLSLGFATAFLSCFMNNTATAAMMLGLVSSMMK
                     SLEESSPLRKSILFMVPFSANLGGIGTPVGTLPNVIGIAYLQEKGFQIGFLDWMAFAF
                     PVFILSVFLLAGILYIVYLKKETGIQSIQRIQVQEPNSNHSRKKRYLSILVIIFTIIG
                     WITSDWHGISNGTVALFPVIVFFGFSLLDLNEFRNLSWDVLILMGGGIALGKAFEETG
                     LAKHFVSLFMLGDSSQLGLFLFFSILSLLLSCFLSNTSVANLILPITMGLPTDLILPA
                     AIGATIGASLAMPLPVSTPPNALAFSYGGIRSLEMVKIGGTISILAWVIFTLVGGLIL
                     HQLSIVDFSNF"
     gene            221989..222489
                     /locus_tag="ELFEDOOL_00223"
     CDS             221989..222489
                     /locus_tag="ELFEDOOL_00223"
                     /inference="ab initio prediction:Prodigal:002006"
                     /codon_start=1
                     /transl_table=11
                     /product="hypothetical protein"
                     /protein_id="X:ELFEDOOL_00223"
                     /translation="MSEDVPIITRPDFKQPIPLLTIKVSTPENNKNKREITALYTKYL
                     SETGYFGRVLSDGVRANHHIDLYTSEVNEYEHFWVSSISTIFMIGTAGLLPSIYSKER
                     VLHADFYLNDKLIGREKYRQKHSTLFGIPFMFIWETGIKEAKTIQYNKEKNLIHNVVQ
                     DYNRYL"
     gene            222498..223427
                     /locus_tag="ELFEDOOL_00224"
     CDS             222498..223427
                     /locus_tag="ELFEDOOL_00224"
                     /inference="ab initio prediction:Prodigal:002006"
                     /codon_start=1
                     /transl_table=11
                     /product="hypothetical protein"
                     /protein_id="X:ELFEDOOL_00224"
                     /translation="MKLQKNGFRNQIQNQQGNQIQSRNLNCNCDRKNEIPFIKSKRES
                     LVLFILIVLFLFTLCKTPEVKKAPVVVVEEPKKVEQVVEKQDPKLAFLESIEDGRELP
                     DSDKWKVEQYDAFNEDTFPSYGPANATIDFAKVDYPLLNAAIFYVTSKERKQLGLRPF
                     KYSERCEQAAFGHAQDMVTYDFYSHNSTVNGKETLRDRLDLVGISETYSAENIINAFG
                     IQYQSGRPVFTPVQNGGPFFSYTKAGSPIPNHTYLSLAKAVVEVWFNSPGHRKNILNP
                     EFNYMGAGAFFYKDKKFFDVDKVKAVQVFTAKP"
     gene            complement(223433..223900)
                     /locus_tag="ELFEDOOL_00225"
     CDS             complement(223433..223900)
                     /locus_tag="ELFEDOOL_00225"
                     /inference="ab initio prediction:Prodigal:002006"
                     /codon_start=1
                     /transl_table=11
                     /product="hypothetical protein"
                     /protein_id="X:ELFEDOOL_00225"
                     /translation="MKYWLFKTEPDVFSIDDLIREKLSYWEGVRNYQARNYLRDEVKI
                     GDLVLFYHSRLEPPGVVGIAEVAKEASPDPYQFDPNHKYFDPKLKGPEPRWFGVHLKP
                     HTKFKELIPLESLKQTKGLEKMVVTQKGSRLSIQPVTKKEFEIVTKLAGVTVK"
     gene            complement(223900..225852)
                     /gene="ftsH_1"
                     /locus_tag="ELFEDOOL_00226"
     CDS             complement(223900..225852)
                     /gene="ftsH_1"
                     /locus_tag="ELFEDOOL_00226"
                     /EC_number="3.4.24.-"
                     /inference="ab initio prediction:Prodigal:002006"
                     /inference="similar to AA sequence:UniProtKB:B8H444"
                     /codon_start=1
                     /transl_table=11
                     /product="ATP-dependent zinc metalloprotease FtsH"
                     /protein_id="X:ELFEDOOL_00226"
                     /translation="MNKNIKTVFLFLLVFLVILATVYKGQDFAGKPDEISYSDFLNMV
                     EPIEGKKPIGKITSKDGKDLSTKQQIIIDKELIEGWYIPEISKDNKPKPFKTNVAQVN
                     DDLVTKLRKSRLSFTAKSTEENKFWSVVSGIIPWLFALGIIWFIMMRQLQASGNKAFT
                     FGKSRAKMNVDPKVKVTFNDVAGCDEAKVELLEIIEFLKDPKKFQAIGARIPKGVLLV
                     GPPGTGKTLLAKAVAGEAGVPFFSISGSDFVEMFVGVGASRVRDLFDQGKKNAPCIIF
                     IDEIDAVGRLRGAGLGGGHDEREQTLNQMLVEMDGFEMNEGVIVMAATNRADVLDPAL
                     LRPGRFDRQVIVDLPDLKGREEILAVHSKKVPLVSDISLNSIARGTPGFTGADLANLI
                     NEAALLAARRNKKRVTQEELEEARDKVMMGPERKSMFISDKEKEMTAYHEAGHALLGT
                     LLPYTEPVHKVTIIPRGRALGLTQSLPVEDRHSYRKNYCLDRIVMSMGGYIAEELIFG
                     DPSNGSSNDIQQATNIARRMVCEWGMSEKLGTIHYGSGETSPFMGRDYGHTSKPYSEE
                     FAAMIDQEVKRIIQTCLDKGRDLVKKNQKKLDAIAKALLAKETIDAQELMDIVQPSFD
                     KFSASKSGIGSKKGKGTSATKPAYSA"
     gene            complement(225880..226443)
                     /gene="pth_1"
                     /locus_tag="ELFEDOOL_00227"
     CDS             complement(225880..226443)
                     /gene="pth_1"
                     /locus_tag="ELFEDOOL_00227"
                     /EC_number="3.1.1.29"
                     /inference="ab initio prediction:Prodigal:002006"
                     /inference="similar to AA sequence:UniProtKB:A0R3D3"
                     /codon_start=1
                     /transl_table=11
                     /product="Peptidyl-tRNA hydrolase"
                     /protein_id="X:ELFEDOOL_00227"
                     /db_xref="COG:COG0193"
                     /translation="MKLIVGLGNPGDRYNNNRSNIGFKILDVIANNIGIEIKTKKKKS
                     LIGRGDFEGDEVVLLKPQTFSELSGESVLYIASFLKIQVKDIVVIHEDLELELGQIVV
                     TKGGENDSNPGVNSISVSLRSPNFIRIRIGVLNSSFNPKKREDFLREDFEPLENLSLI
                     QIINDAEAAIRSISMGDIDEVIQKYHL"
     gene            complement(226463..227098)
                     /gene="rplY"
                     /locus_tag="ELFEDOOL_00228"
     CDS             complement(226463..227098)
                     /gene="rplY"
                     /locus_tag="ELFEDOOL_00228"
                     /inference="ab initio prediction:Prodigal:002006"
                     /inference="similar to AA sequence:UniProtKB:Q02G03"
                     /codon_start=1
                     /transl_table=11
                     /product="50S ribosomal protein L25"
                     /protein_id="X:ELFEDOOL_00228"
                     /translation="MEKISIKAQPRTSTGKGPARRMRVEGLVPANIIGSGEAKSASVV
                     EKEIQKLIDSGIRKATLIDLELDGKSEKVFVKEIQRFPHTGQIRHIDFYKVTPGKKIQ
                     TTVAIKTTGVAKGSKAGGQFEHLVHEIKVKSTPEDLTDVITVDVTGLDIGMMIKVSEL
                     PHPQSWEILVNGDPIVASCNKTKAILAAERAEKAEADAAKGKPAAKKGAKK"
     gene            complement(227116..228057)
                     /gene="prs"
                     /locus_tag="ELFEDOOL_00229"
     CDS             complement(227116..228057)
                     /gene="prs"
                     /locus_tag="ELFEDOOL_00229"
                     /EC_number="2.7.6.1"
                     /inference="ab initio prediction:Prodigal:002006"
                     /inference="similar to AA sequence:UniProtKB:P14193"
                     /codon_start=1
                     /transl_table=11
                     /product="Ribose-phosphate pyrophosphokinase"
                     /protein_id="X:ELFEDOOL_00229"
                     /db_xref="COG:COG0462"
                     /translation="MNPSEVVVFSGNANRPLAEEICKNLKIPNGQISVKRFSDGESSV
                     KIEENVRGRDVFVVQSISYPANDSLMELLLIIDAARRASARRITAVIPYYGYGRQDRK
                     VEPRVPISARMVADLIETVGPDRVLTMDLHADQIQGFFRIPVDHLYFSPVLAEYINSL
                     GMDDLVIVSPDSGGAERARNFGKKVNGSLAIIDKRRPKANESVVMHVIGDIKDKNCLL
                     LDDMIDTGGTIAKAATALYENGAKSVLCCASHGVLSGEAPSKLNEAKFNPIVLSNSIV
                     IPESKKINHLKTLSIAPLFAKAIERIHNEESISSLFS"
     gene            complement(228054..228815)
                     /gene="glmU"
                     /locus_tag="ELFEDOOL_00230"
     CDS             complement(228054..228815)
                     /gene="glmU"
                     /locus_tag="ELFEDOOL_00230"
                     /inference="ab initio prediction:Prodigal:002006"
                     /inference="similar to AA sequence:UniProtKB:Q97R46"
                     /codon_start=1
                     /transl_table=11
                     /product="Bifunctional protein GlmU"
                     /protein_id="X:ELFEDOOL_00230"
                     /db_xref="COG:COG1207"
                     /translation="MNPHNTVTAVILAAGKGTRMKSELPKVAVVLNESPLLLHVLRNI
                     ETAGIDRKVVVVGYRKDIVTDIAKSFPGVEFAEQTEQLGTGHAVISAEKQLAPYTGYT
                     IVACGDAPLISSSSFSNLIEHHKSHGYVATVLSAKMENPTGYGRIIRSSDDGSLLRIV
                     EEKDANPEEKAVNEVNTGTYCFNTEDLFGALKQIGNNNAQKEYYLTDVIKIFRNEGKK
                     VGAQTLTNALESHGINSPDDLALAKQYIDNGLVGV"
     gene            complement(228843..228918)
                     /locus_tag="ELFEDOOL_00231"
     tRNA            complement(228843..228918)
                     /locus_tag="ELFEDOOL_00231"
                     /product="tRNA-Gln"
                     /inference="COORDINATES:profile:Aragorn:001002"
                     /note="tRNA-Gln(ttg)"
     gene            complement(228923..229795)
                     /gene="ispE"
                     /locus_tag="ELFEDOOL_00232"
     CDS             complement(228923..229795)
                     /gene="ispE"
                     /locus_tag="ELFEDOOL_00232"
                     /EC_number="2.7.1.148"
                     /inference="ab initio prediction:Prodigal:002006"
                     /inference="similar to AA sequence:UniProtKB:P83700"
                     /codon_start=1
                     /transl_table=11
                     /product="4-diphosphocytidyl-2-C-methyl-D-erythritol
                     kinase"
                     /protein_id="X:ELFEDOOL_00232"
                     /db_xref="COG:COG1947"
                     /translation="MIPYKREDGLHEIRSVFVPIDFGDPMEIQIKSLPKGIVSRFVFH
                     STNHLQGYRHSLFEAVSERGDLSQNILTKTFHKLKPYFQEALEIKVQIQKHLPPEGGI
                     GGGSSNAGVLLQHLFPYTNLSRGEQIQFAKSIGADVPFFLQSSACFVTGIGEVMEPIR
                     LAKGFGILAIPPFGLSTGSMYASLQKSLQKPYGSEVWKSLTEDLIRSLHVGDWVYLQN
                     RLENEFEKIAFQTQPLLKELKLGFFESGAIFASLSGSGSCLYGIYPTEEKRNEALPNV
                     SLRFPKMEFRTFSF"
     gene            complement(229845..230843)
                     /gene="pafC"
                     /locus_tag="ELFEDOOL_00233"
     CDS             complement(229845..230843)
                     /gene="pafC"
                     /locus_tag="ELFEDOOL_00233"
                     /inference="ab initio prediction:Prodigal:002006"
                     /inference="similar to AA sequence:UniProtKB:P9WIL9"
                     /codon_start=1
                     /transl_table=11
                     /product="Protein PafC"
                     /protein_id="X:ELFEDOOL_00233"
                     /db_xref="COG:COG2378"
                     /translation="MRIKRKRTKGDSRSLMNPSTARAASKLNLIRLLASHPEGLSLEE
                     IQGVTGHKSIASLKKDLGELYMIEMYPYSPTDAVDLDFDGDKVKIRLPIAVDSALPLS
                     PKEWAALRSLLLSEKGQGGEIRQSILKKIDSVLPSGEWSPHQKTKKMVQEAIHSKKIL
                     TIVYWKRNTKEKETRTLAPWLLLEENDSYLLAYDLKKEGFRSFRLDFILDITITDLEY
                     PNLPETASEFLQGFKQKFETNSDPETNVTLWVTDSASYHLSLKLPLNETGNVKQIQNT
                     TFREFQTPLRDKNWLIQTILGYGPSILVSEPNEIKESIRLHLQSISLSKENKSIET"
     gene            complement(230798..231970)
                     /locus_tag="ELFEDOOL_00234"
     CDS             complement(230798..231970)
                     /locus_tag="ELFEDOOL_00234"
                     /inference="ab initio prediction:Prodigal:002006"
                     /codon_start=1
                     /transl_table=11
                     /product="hypothetical protein"
                     /protein_id="X:ELFEDOOL_00234"
                     /translation="MTSAKLLTGTLQNSQKFFLQFGGQGSPYLKELVKLYAEPELKEF
                     FETSFQTLGEIAARDGKNPLLSEGLDFKSWIENPDAAPNEDYLARAPISVPGIFMTQI
                     ANYVLVSKRGYPTADLMKATGALSGHSQGVIASALVGLGKEGADFLKAYADFLKFVFY
                     LGFNGQKVYPNFQVSEEIVKENEANGDKNPAPMVAVIGYSKDELEDRVKQTNDSLGLK
                     GQDTVFISLYNTPDSMILSALPSSLLAFRKQWKAEMDEKKFKFVYLKTTAPFHCPFME
                     TSLDKFNAEDASVVPFPYTGADLKVPVYSIFDGHNLQKDGNLRDILFKMVLIEPLYWD
                     LAIAPIFNDSAINTIIDFGPSVVSQRLTGGHLKAKNIEKQSLCASNAKELKVILEV"
     gene            complement(232088..232387)
                     /locus_tag="ELFEDOOL_00235"
     CDS             complement(232088..232387)
                     /locus_tag="ELFEDOOL_00235"
                     /inference="ab initio prediction:Prodigal:002006"
                     /codon_start=1
                     /transl_table=11
                     /product="hypothetical protein"
                     /protein_id="X:ELFEDOOL_00235"
                     /translation="MEIVKWKSRRGGSWEYFPKKNSKPADKLSNTFFEKDFSNYVTLL
                     DSEPPGGSMFYLLLALLHEDFASGRIDFATYFENTVLLAQDHERIKSNLEQSKAA"
     gene            232411..234003
                     /gene="sglT"
                     /locus_tag="ELFEDOOL_00236"
     CDS             232411..234003
                     /gene="sglT"
                     /locus_tag="ELFEDOOL_00236"
                     /inference="ab initio prediction:Prodigal:002006"
                     /inference="similar to AA sequence:UniProtKB:P96169"
                     /codon_start=1
                     /transl_table=11
                     /product="Sodium/glucose cotransporter"
                     /protein_id="X:ELFEDOOL_00236"
                     /translation="MFVALSPIDTLIVFVFVGFMVVIGVLLKKSMNHSTDFLLAGRKI
                     PSWITGIAFISANISALELLGMSASGAEYGFLTFHFYYLGAIPGMIFLGIFMMPFYYS
                     TKIRSVPEYLRYRFNREAHLVNSLITLLSLALGSGIYLYSLSLVFETLFGWNPHLSIL
                     FSALIVLIYTYFGGLSSSIYTEVMQFFLTVIGLFPLVIIGLTKLGGWDGLMQKIPESH
                     KHMWVGLPGGQNELGWDVLSVTVGLGFVLSFSYWTCGFAEVQRAMAAKDFRAARRTPL
                     IGAMFKLFLPFLTVIPGLIALAEYSTEMNGEYNKSFLILLKNFYPSGMLGLGTSALLA
                     AFMAGMSSSVTAMNTIFTYDIYQTYINKDKDDKTYLRIGKQSTMVAVIFAIFTSYIAM
                     QFENIMNYIQLLFSFFNAPLISIFLLGMFWKKASKWSAFYGMLVGTASGLIHYFLYAN
                     GYLYYKSDMVSNFYGAIYSGVFCFLVMVVVSLWESEDPNRDLHGLVYEDRDRTNEFWD
                     PRILAWGVILIVLLAGFNIVFA"
     gene            234057..234395
                     /locus_tag="ELFEDOOL_00237"
     CDS             234057..234395
                     /locus_tag="ELFEDOOL_00237"
                     /inference="ab initio prediction:Prodigal:002006"
                     /codon_start=1
                     /transl_table=11
                     /product="hypothetical protein"
                     /protein_id="X:ELFEDOOL_00237"
                     /translation="MFVAVYTKTMKPNHYTEIPATFEVQLEQLKDYDSKKHISARGIQ
                     FFHPYDIEVPSILKISLKMISMTGSIDFLVKTLKSEKVDKEGLYEIHCNFYDTNAEKE
                     DEVLEFIKSF"
     gene            complement(234399..235166)
                     /locus_tag="ELFEDOOL_00238"
     CDS             complement(234399..235166)
                     /locus_tag="ELFEDOOL_00238"
                     /inference="ab initio prediction:Prodigal:002006"
                     /codon_start=1
                     /transl_table=11
                     /product="hypothetical protein"
                     /protein_id="X:ELFEDOOL_00238"
                     /translation="MSRRPANKNNWFRSKTIIFLFHTISILGLGSGCVSRGYSYQGNP
                     LFGWMEASGEVRTTDPFPILKRYPTFHAIDFEFPVGGKYADGYYLAQKFGTENAKFGG
                     RKHLGEDWNALTGGDSDFAAPVYAFGNGVVSEIADYGGGWGKVVRIVHIQNLANGNIY
                     HLETVYAHLHTIDVEPGQLVKKTEWIGTIGDAEGSYPAHLHFELRSKVGAPLGGGYGL
                     STDGFLPPTRWLMQYGPKEKSFNEETFQWIGEKNGTL"
     gene            complement(235123..236541)
                     /locus_tag="ELFEDOOL_00239"
     CDS             complement(235123..236541)
                     /locus_tag="ELFEDOOL_00239"
                     /EC_number="1.14.13.-"
                     /inference="ab initio prediction:Prodigal:002006"
                     /inference="similar to AA sequence:UniProtKB:Q9RKB5"
                     /codon_start=1
                     /transl_table=11
                     /product="Baeyer-Villiger monooxygenase"
                     /protein_id="X:ELFEDOOL_00239"
                     /db_xref="COG:COG2072"
                     /translation="MALPKVCVVGAGSSGITVIKSLKEHGIPFDCYEKGSDVGGNWRY
                     KNDNGLSNIYKSLHINTHRDRMEYRDFPMPTNYPDYPNHEPIQQYFLAYVDHFGLRKH
                     IQFKNGVKKAERTEEGLWRITPEKGPTQTYDVLVVANGHHWSERWPDPPFPGKFSGQT
                     IHSHSYVDPKTPVNCEGKNVVILGMGNSAMDISVELSRPGVAKKVFLSARRGAYVIPN
                     YLFGKPLDKLTEYTPHWVPFFIQQTLAHLLIRFGVGKMEDFGLPKPDHKFGSAHPTIS
                     QDLLVRLGRGDIKPKPVITELRGKKIAFADGTEEEADVLIYCTGYNIKFPFFEEDLIS
                     APNNYIPLYYKMMKPGINNLFFVGLMQPLGAIMPLAECQGKWIAQYLTGNYVLPSKEE
                     METSISKDEKAMKKRYVSSTRHTIQVDYDSFLYEMKREMERGKKKAMQEGNHLPIEAR
                     AMYHSEKSHVPSSRKQKQLVSK"
     gene            complement(236803..237657)
                     /locus_tag="ELFEDOOL_00240"
     CDS             complement(236803..237657)
                     /locus_tag="ELFEDOOL_00240"
                     /inference="ab initio prediction:Prodigal:002006"
                     /codon_start=1
                     /transl_table=11
                     /product="hypothetical protein"
                     /protein_id="X:ELFEDOOL_00240"
                     /translation="MMLNLRMIPLKRIFKFILIFLLILFFNSFIFERYYVRFPIYEIE
                     STKIPKSFDGYKIAVVSDLHYGFLNPEVWIRNVIGSTNEQNPDLIVGLGDYVKNRNFD
                     EELISVWKLLPLLKGNDTEVFVNGNHDHWANHTLSLRLLEESKKSLRNRTLEIKRGKE
                     KMIIGGLGDFWEDHIPIDHIFQHTDPKHFRIAIAHNPESADTSHKESIDLFITGHTHG
                     GQVRIPFLQLSPILPVQNKNYDLGIQHSIFNEMVFISAGIGWSILPLRFNCPSEVPIL
                     ILRHKENR"
     gene            complement(237672..238202)
                     /locus_tag="ELFEDOOL_00241"
     CDS             complement(237672..238202)
                     /locus_tag="ELFEDOOL_00241"
                     /inference="ab initio prediction:Prodigal:002006"
                     /codon_start=1
                     /transl_table=11
                     /product="hypothetical protein"
                     /protein_id="X:ELFEDOOL_00241"
                     /translation="MKPNTHCQPDKNNTKRLGSLFLTTFAFLTLSLFAEELTTPTLKV
                     GDSLPEIQYTNQWEEPSPIPSSTNKVLFISDMDASKIIHPILEKEGKGYLESKQAVLI
                     SDIHRMPSLITKFVALPKMKSYPYTLRLVREEKMADSFPRTKGSVTMIQLKEGKITKI
                     EISNSEAEVKGFLEGK"
     gene            complement(238380..238826)
                     /locus_tag="ELFEDOOL_00242"
     CDS             complement(238380..238826)
                     /locus_tag="ELFEDOOL_00242"
                     /inference="ab initio prediction:Prodigal:002006"
                     /codon_start=1
                     /transl_table=11
                     /product="hypothetical protein"
                     /protein_id="X:ELFEDOOL_00242"
                     /translation="MELRFQTFFSFLFFSFLLLTTFHCSKQSDIILSQYETALTEANS
                     QNRKLIVVFGADWCPDCRTLDGIFANPETKAILDSQFLVMKVDVGRFDKNLGLNERLG
                     NPIQNGIPSLVVLSPKGEIITSTKGGEFSNASQMTKEQVLEYLYKL"
     gene            complement(238857..239006)
                     /locus_tag="ELFEDOOL_00243"
     CDS             complement(238857..239006)
                     /locus_tag="ELFEDOOL_00243"
                     /inference="ab initio prediction:Prodigal:002006"
                     /codon_start=1
                     /transl_table=11
                     /product="hypothetical protein"
                     /protein_id="X:ELFEDOOL_00243"
                     /translation="MNAKTAKILGKYATFKGVSEKQLKRDWLSLSHIEKDKKRQEILK
                     EIAKK"
     gene            239125..241815
                     /gene="valS"
                     /locus_tag="ELFEDOOL_00244"
     CDS             239125..241815
                     /gene="valS"
                     /locus_tag="ELFEDOOL_00244"
                     /EC_number="6.1.1.9"
                     /inference="ab initio prediction:Prodigal:002006"
                     /inference="similar to AA sequence:UniProtKB:Q05873"
                     /codon_start=1
                     /transl_table=11
                     /product="Valine--tRNA ligase"
                     /protein_id="X:ELFEDOOL_00244"
                     /db_xref="COG:COG0525"
                     /translation="MKSHLPDRYDPETVEPKWNQIWDEKKTFAPDTSRKETFSIVIPP
                     PNVTGNLHIGHALNHTIQDIIIRIERKKGKNVVWVPGMDHAGIATQVVVERELAKEGK
                     SRTDFTREEFIEKVWEWKKHSGGMISKQQRLLGESVDWSKERFTFDEGLSKAVIKVFR
                     TLFDEGLIYRGERIINWCPVTKTAISDIEVEYKEKQGKLYHIKYPKSEFKSKDPKTLN
                     QGEYIVVATTRPETMFGDVAVCAHPDDKRYTNLKDKFVFLPIAEKEIPVLFDSFVDQE
                     FGSGLVKITPAHDPNDYEAGQRLKLTPINIMNLDGTLNEFTGKYNGLDRFEARKRVVE
                     ELESKGYIEKIETHVHSVGHNQRGGAVIEPLLSTQWFVKIESLAKPAIEVVKSGKVQF
                     QPKMWEKTYFEWMENIRDWCISRQLWWGHRIPAYYAPNGDMVVAESLEEAISLFEKKG
                     ISVTKDTIKQDEDVLDTWFSSGLWPFSVFGWPEKTEELKQYYPTSVLVTGFDIIFFWV
                     ARMIMNGLKFMGDVPFQKVLIHGLVRDKDGKKFSKSLGNVVDPLDMMSKYGTDSFRFF
                     LAAVLPEGKDILFDESRLDGYRSFCNKIWNSSRFIFMNLPEDFSPIEPNLDSLEDTDL
                     WILHEFDQMLGRYEKAYSGYLFFEMANAIYDFVWGSFCDWYLELTKARVYGNVTPESA
                     EKARQVLVSVLKKSLGLLHPFMPFITEEIHFLLESKELAKTEFPKAYGVSETSPAVVR
                     MELVREIITKIRNMRAELGVKPEKKCKVILKCSNKELKVMMERESKSILQLSKAESLE
                     FLDSYELKNTDSVGAFSIGEIILPLEGIFDFEKEKQRLEKEKKQIQSEMEKLENKINN
                     PSFLEKAKPDVVEKEREKYNTWKEKLESTVRALEKIGQSI"
     gene            241799..243076
                     /gene="purD"
                     /locus_tag="ELFEDOOL_00245"
     CDS             241799..243076
                     /gene="purD"
                     /locus_tag="ELFEDOOL_00245"
                     /EC_number="6.3.4.13"
                     /inference="ab initio prediction:Prodigal:002006"
                     /inference="similar to AA sequence:UniProtKB:P15640"
                     /codon_start=1
                     /transl_table=11
                     /product="Phosphoribosylamine--glycine ligase"
                     /protein_id="X:ELFEDOOL_00245"
                     /db_xref="COG:COG0151"
                     /translation="MDNQYKVLLLGSGGREHALADAISKSNVLESLKVYPGNGGFSED
                     VLLKADEISITDKSKFIEYIKSSQTNLVVVGPEDPLVNGIADWCEEIGVPCFGPSAYC
                     AQVEGSKHFAKEMMKRAKVPTASFAVFTDHESAWSFAQKEMLPLVVKADGLAAGKGVT
                     VAFEMKDVKRALDEIFLESKFGQSGYKVVLESFLEGEESSLFVITDGERYMCLPAAQD
                     HKRAYDGDIGPNTGGMGAYAPAPIVTEAVLEKVKSRIIEPMLDDFKRSGHPYKGLLYV
                     GLMITKEGEPNVVEFNCRFGDPETQCVLRLLDEDILPIFYASAIGNLPVRNLKLKQGS
                     SAVVVLAAKGYPDSPEKGMVLEIPPNEGNVVVYHAGTKRDNSSLLANGGRILGITSFG
                     KTLKDAIDECYTFLSTIKAPSTFYRKDIGRRAL"
     gene            243077..243916
                     /locus_tag="ELFEDOOL_00246"
     CDS             243077..243916
                     /locus_tag="ELFEDOOL_00246"
                     /inference="ab initio prediction:Prodigal:002006"
                     /codon_start=1
                     /transl_table=11
                     /product="hypothetical protein"
                     /protein_id="X:ELFEDOOL_00246"
                     /translation="MPFSLSGNFKTCERSKLRNFEKHLGIILSENQTQLQQHLMIRRA
                     LQNLSGSVSVLSGLSRQELLSFIFILTQFGDIIRSETPPEYLLLESIPYVIEWSKGHY
                     MIPLEILEHLAHERIFKDQGYLFALIPALPIKEKKSWIRWIGVDFEKGGDRDLNFEIY
                     FQCRVLQKPFLGKSLVQESEIRLEQIWPRGKNEYIDWFYKGLSTFYYAMEEMSRKEKD
                     PFLLHVIELIKSGKFILKKLPDSYGKETSYSLVGTVEGNTPQLRETTFQWEVERLRKD
                     SLF"
     gene            243940..245067
                     /gene="prfB"
                     /locus_tag="ELFEDOOL_00247"
     CDS             243940..245067
                     /gene="prfB"
                     /locus_tag="ELFEDOOL_00247"
                     /inference="ab initio prediction:Prodigal:002006"
                     /inference="similar to AA sequence:UniProtKB:Q7A6R4"
                     /codon_start=1
                     /transl_table=11
                     /product="Peptide chain release factor 2"
                     /protein_id="X:ELFEDOOL_00247"
                     /translation="MDRSLKELKKQTTEMIESFQTYWTAQNFQEDYDRLLSLIEKAND
                     PKLWDSPDQAKNVTQKRNELQMKLDPWLGLKKELLDFPDLIELTSEEMGESGLKSLND
                     DFDRMFESFENLQMLDALSGKDDGKAAFINIHPGAGGTESQDWADMLLRMYTRFAEQK
                     GYRAELVDYQPGETAGIKNATLYIQGDHPFGYLKCESGVHRLVRISPFDSNKRRHTSF
                     ASVYVTPEVDDDIQVNIEEKDLRVDVYRSSGAGGQHVNTTDSAVRITHIPTGVVVSCQ
                     MERSQIKNRDTAMKMLKARLYEMEKQKAEEENAKKAGEKRDIAWGSQIRSYVFHPYNL
                     VKDHRTDFETGNVHAVMDGDLEDFIIAYLKYLTNQKANAKV"
     gene            245072..246568
                     /gene="norR_1"
                     /locus_tag="ELFEDOOL_00248"
     CDS             245072..246568
                     /gene="norR_1"
                     /locus_tag="ELFEDOOL_00248"
                     /inference="ab initio prediction:Prodigal:002006"
                     /inference="protein motif:HAMAP:MF_01314"
                     /codon_start=1
                     /transl_table=11
                     /product="Anaerobic nitric oxide reductase transcription
                     regulator NorR"
                     /protein_id="X:ELFEDOOL_00248"
                     /translation="MSVKQDISGTLRKIQKEIQQLPNITDRLNFILDMTLTLFGASTG
                     SISIMDQEEKVLTIVAAKGMDWEKKIAAKLPFNLGVTGRAASSREIIYVPDVTLDKDY
                     VKLIETVRSELAIPLLTRDSTVGVLNLESDKVNFFSPDIINQATLFASQLTIVILEER
                     IAKEAFEKSKREEDPVEEVLGYDPSILFLKHRIRQVGPSDISVMIIGEEGSGKKLVAK
                     ALHFISQRKNAPFSTVDCSGLSYELLEAELFGSFSGKIFNPGKLEQSNGGSLYIESIG
                     DLPPNLQTKLFQILRDKTIPNPTSKKKEEVLNIRIFTGSKRDLLEDIQKETFSMDLYY
                     RLAEVPLRVPPLRERRGDIPLLAHHYLYQYNKQYGRNKSFSTDALKALTGMPWSGNVR
                     QLQSVIQYAVLVPQETVLEPYSFQQDGKREEESHQKVSRFGEGMEVLAPSENLSLNLA
                     IERLEAIWIKEAFQRASTQEEVAKLLGISRGSLQYKLKNNQFLDGFST"
     gene            246631..247677
                     /gene="pal_1"
                     /locus_tag="ELFEDOOL_00249"
     CDS             246631..247677
                     /gene="pal_1"
                     /locus_tag="ELFEDOOL_00249"
                     /inference="ab initio prediction:Prodigal:002006"
                     /inference="protein motif:HAMAP:MF_02204"
                     /codon_start=1
                     /transl_table=11
                     /product="Peptidoglycan-associated lipoprotein"
                     /protein_id="X:ELFEDOOL_00249"
                     /translation="MAESYYRTISGKQYDNELLEIAEKATKRSKAPIGKNVAKTLFDA
                     IKDGGDYTDVEKRTVKYIRDKFQFSPEADEYLRSEIRKWAAKISVPAAKKKSQSKSST
                     KSKSSRTQKTSINVDESESSYMEIYDAREESSYEVAPTPEYNELVALNKFQITPKQNQ
                     LGKYILIGLIVLFFLVLIFFGVRSCNRNTQSNISNQGSESSQGQETNSRSLERVNLQT
                     GNVSSQFDSQSKAIRYINDLQIRFIKQSMATEDGAADKIATLAEALKTYPSIKVRVKG
                     HTCFIGEMDENKILSDERAKFIYDELIKNGVNQSQLDYRGFGETAEIDTNQTESGRIK
                     NRRVDFTVLSVNPK"
     gene            complement(247670..249556)
                     /locus_tag="ELFEDOOL_00250"
     CDS             complement(247670..249556)
                     /locus_tag="ELFEDOOL_00250"
                     /inference="ab initio prediction:Prodigal:002006"
                     /codon_start=1
                     /transl_table=11
                     /product="hypothetical protein"
                     /protein_id="X:ELFEDOOL_00250"
                     /translation="MNETFLSQNLASLPSQLSSFLQNEPSNGNGFQIKHALSKSGDDT
                     LEIDGVWIHSQFDPKKEAIRFVSELPHDGTERIYLLFGAGIGYIIPYLLERQKVTILW
                     MEPFPFLILEALRKFDFSEFFLSGKLVLITGDNLEDQLSEAVKGKGTHPISFVPHRGS
                     WQWKETEYLRLKLIAEQMFHKKDVNLATLTRFEKIWAKNICYNLPELSKFRPVSDLFG
                     IANGIKVVIACAGPSLSESIPELTSYRDQFLLLAVDTAVPILTLFGVDPDLIYSVDPQ
                     ALNSQYLEDYTGDGILIFDPTSTYLSLRLDKGPNKGFVTSSPFPLIQLLEKTASDEIG
                     SVPFGGSVSTNAASLGTLMGANKVYLVGQDLSFTKGLAHSKGAVLEERLNYLESRKFR
                     REKHNYKQLFALPQKQVLGIENETYITNEKMLIFKKWFEDHTKENPWTNLTKFGAKLE
                     GMDHSNFQKEFLLDPKETMLEKELVCSVKALIQSKLSEHPNFFDRILLTKDIQNTISS
                     LKDFGILVKQGLIVSQRIYQQIQKNQINPKTFSEDIKLMDGIDEQVSQKKGLNEILSL
                     GIQRVILTITEGYDDHLSLEEKENAQLGVAKKSLLLYEGLYESVQNTKRMLTKSLYRL
                     QLII"
     gene            complement(249557..251368)
                     /gene="spoVD"
                     /locus_tag="ELFEDOOL_00251"
     CDS             complement(249557..251368)
                     /gene="spoVD"
                     /locus_tag="ELFEDOOL_00251"
                     /inference="ab initio prediction:Prodigal:002006"
                     /inference="similar to AA sequence:UniProtKB:Q03524"
                     /codon_start=1
                     /transl_table=11
                     /product="Stage V sporulation protein D"
                     /protein_id="X:ELFEDOOL_00251"
                     /db_xref="COG:COG0768"
                     /translation="MTEYKLRFQYIFYFILSLFAVLFFRVVYLTYFNENIINLKANKF
                     VQRGTIYDRRGIELAISRESATVGIDPSNIYDPELTAQELGPVLGIPTNKLVDTIRDK
                     QNYFLLKREIELFKAEKIKTLSLPGVRVEKEYKRIYPQGSLAASLLGFTGYDDDKALS
                     GLEMLYNLELLSTPDAESTKGNNIHLTIDSIIQYRLEKSLQKAFIQTASKRGIGMIMD
                     TETGKILAMASFPSFDPNNFQNFPVESHTNWSIRHVYEPGSTMKIFIALMLLNEGKIL
                     PGERFHCPGYIEIGKTIIRCTDNHGHLNLDEILQYSCNVGIIKAAQKIDEATYYRYLE
                     NFKFGKRTNFSIHEAKGYLAPQNKWNKSTPYFLSIGQGVSVTPIQLITAAAAVVNGGI
                     LFEPSVVSQITNSYGELVHEFSTKSELLGIKPGAAAKTLNAMGKAVSQGTGKKAYLEN
                     YFIAGKTGTSQKAKAGEGYQEGLFTASFLGFFPADKPKYVGLIVFDEPGGESHTGGGI
                     AAPVFREVVESIIPIVERSEKALVYRLQNEKNKVFKVDPKQMPDVTGLTASEVLQVLK
                     QLKVKYTLEGSGFVKTQEPKPNAPLSPDTNVKIGLEP"
     gene            complement(251371..251976)
                     /gene="sipT"
                     /locus_tag="ELFEDOOL_00252"
     CDS             complement(251371..251976)
                     /gene="sipT"
                     /locus_tag="ELFEDOOL_00252"
                     /EC_number="3.4.21.89"
                     /inference="ab initio prediction:Prodigal:002006"
                     /inference="similar to AA sequence:UniProtKB:P71013"
                     /codon_start=1
                     /transl_table=11
                     /product="Signal peptidase I T"
                     /protein_id="X:ELFEDOOL_00252"
                     /db_xref="COG:COG0681"
                     /translation="MDMETETKGPQWWFKIKRYMRRSLYVFLFLCFLLFVRVFLFQIY
                     SVQGNSMYPTLEHGSVVFVWKAGFAISAKFFGTELLYTEPNINKLDLVLFVSQEDELV
                     VKRVIGLPGEFYSIEAGRVLIDAKELLENYLPKGTYTSEPSTSVFLNRHHSPFLAMDK
                     QGRIPPGYFLLLGDNRQYSTDSRSFGLVPVEKIKGKVIFYF"
     gene            252066..253415
                     /locus_tag="ELFEDOOL_00253"
     CDS             252066..253415
                     /locus_tag="ELFEDOOL_00253"
                     /inference="ab initio prediction:Prodigal:002006"
                     /codon_start=1
                     /transl_table=11
                     /product="hypothetical protein"
                     /protein_id="X:ELFEDOOL_00253"
                     /translation="MSLTKYQFRAQFRCTNDSCRKTYPLHQVIYSCSSCGELLNVEHD
                     LDSLKKIPAEEWKSTFDSRFRSSQFPNASGVWGKKEWVLPEIQDQNIITSGEGTTHLY
                     DASRFAKDLGLGSLHIKQCGVSHTGSFKDLGMTVLVSQVNQMIADGVPIKAVACASTG
                     DTSAALASYAAKAGIPAIILLPANKVSTAQLIQPVSNGAIVLALETDFDGCMAVVKEL
                     TQEKSLYLANSMNSLRIEGQKSISVEITQQLGWKVPDWVVIPGGNLGNVSALGMGFEM
                     MYELGLIGKLPRILLAQAKNASPLYESYKKGFAEFSPVTAEKTLASAIQIGDPVSVKK
                     AIRVLKKFDGIVEVATEEELANAAAKGDLYGLYNDPHTGVALAALFKSIQKGTVGAGE
                     SVVVISTANGLKFTEFKLAFHEGKIPQVDEALRNVILPCKPTLSGVMEILGKHLKKT"
     gene            253466..254176
                     /locus_tag="ELFEDOOL_00254"
     CDS             253466..254176
                     /locus_tag="ELFEDOOL_00254"
                     /inference="ab initio prediction:Prodigal:002006"
                     /codon_start=1
                     /transl_table=11
                     /product="hypothetical protein"
                     /protein_id="X:ELFEDOOL_00254"
                     /translation="MSHEISLSPDFCHTVDEAVLAGKKISMITYVMGDIGEAKLKYIL
                     LKILSSVGREDLMELFYTAAKELIVNSTKAAIKRIIFEELRLNIQNLEDYEEGMKLFK
                     SSLNERKFPTYKRKMRESGLFVKITCIYQKHKIDLEIRNNFPLLPIEAERVKEKFINA
                     KKYDNLFEFFMEHGDSTEGAGMGITMVEILLSQSGFDRRLFSIYSSERKKETVARVEV
                     PLDEIPKSNGIPEQLFVE"
     gene            254173..255339
                     /locus_tag="ELFEDOOL_00255"
     CDS             254173..255339
                     /locus_tag="ELFEDOOL_00255"
                     /inference="ab initio prediction:Prodigal:002006"
                     /codon_start=1
                     /transl_table=11
                     /product="hypothetical protein"
                     /protein_id="X:ELFEDOOL_00255"
                     /translation="MTMSELSTKADQLKRQADLLGLTREAVFTDEQAKEVLQGKITDG
                     YLVKVKIDLDSLNGMVLILVSSIRKHIMELYAVVGTSPTFRRIRTFADHVQISTDLGD
                     IGKTGGYDPAISENIGRAVHRAFTKEKLEELLPLWQKKDPSHITEILENPILLATKGR
                     NIKLQAEVDKISTAKFRYENPMKGVILPIPKPEDEAPSAQDASVPSISTEPPKGEGSP
                     LERQIAQFRVGFPKELNMKTVISPINGVEFDNLMEGMEILFRVPTETPEGMANAQILN
                     LIDEEGKIKKEPVVGKFLGIASNKTEYHIFAEGPNQYLLHSIEEHPVKVAIPKPAAMA
                     GAGNKVGAGPAQKKKTGAGQPQETKSSGTNLFMLMGAFITIVIFGVLIFVMVIL"
     gene            complement(255488..258091)
                     /gene="leuS"
                     /locus_tag="ELFEDOOL_00256"
     CDS             complement(255488..258091)
                     /gene="leuS"
                     /locus_tag="ELFEDOOL_00256"
                     /EC_number="6.1.1.4"
                     /inference="ab initio prediction:Prodigal:002006"
                     /inference="similar to AA sequence:UniProtKB:B8ZKS5"
                     /codon_start=1
                     /transl_table=11
                     /product="Leucine--tRNA ligase"
                     /protein_id="X:ELFEDOOL_00256"
                     /translation="MNYPFQDIEQKWQKYWDHHQTFRTNTHSSKPKYYCLDMFPYPSG
                     AGLHVGHPEGYTATDIISRLKRMEGYEVLHPMGWDAFGLPAERYAMTTGIHPRTTTKN
                     NIDTFRRQIKSLGLSYDWEREISTTHPDYYRWTQWIFLQIYNSYFDRKQNKAVPITTL
                     IQTLEREGSLFFEGVELPKGIQFTASEWKSKSRKEKEDILSHFRLVYEANIPVNWCEA
                     LGTVLANEEVEEWTSKGYSVERKPMRQYMMRITAYAERLLNDLSLCEWPPSTLEMQRN
                     WIGKSEGLELSFHVPSLNKDITVYTTRPDTIFGATYLVLAPEHALVAELTTPEQTEAV
                     GQYQKDCSLKSDLERTELNKDKTGVFTGAYAQLPTDPSVKVPIYISDYVLISYGTGAI
                     MAVPAHDQRDYDFAVKFNLPIKQVIDGKMETNLAFDSKDSVCINSSSAEVQLDGKSYK
                     DAFQTMVVWAEKKGIGRKKIQFKLRDWLFARQRYWGEPIPLVHFEDGSPKALSDSELP
                     LVLPDLEEFKPSGTGESPLALAKDWLVYKDPETGEIGKRETNTMPQWAGSCYYYLRYI
                     DPRNNDKLIDPELEKMWMPVEVYVGGAEHAVLHLLYSRFWHKILFDLGHVSTPEPFKK
                     LVHQGLILGEDKGKMSKSRGNVVNPDDVVSEFGADTLRLFEMFMGPFEMSKPWSKNGV
                     DGVFRFLNRVWRLFHSGENESFFVEDIEPNEAEQKTLHRTIKKVKDDIDSFSFNTAVS
                     QMMIFINEFTSNPRKPKQVLEPFVLALSPFAPHLAEELWAKLGHTDSLAYHPYPKWDE
                     KYLIDANITIVVQVNGKMRGEFLAPREIEEKEALSLAKEVEKAKPFWVGKEIKKEIYV
                     KGKLVNIVVAG"
     gene            258512..258646
                     /locus_tag="ELFEDOOL_00257"
     CDS             258512..258646
                     /locus_tag="ELFEDOOL_00257"
                     /inference="ab initio prediction:Prodigal:002006"
                     /codon_start=1
                     /transl_table=11
                     /product="hypothetical protein"
                     /protein_id="X:ELFEDOOL_00257"
                     /translation="MKIEKKITVIKKIEKSLLGGILLNKCPILVMRYVLDGKKFGGKT
                     "
     gene            258646..259443
                     /gene="yknY_1"
                     /locus_tag="ELFEDOOL_00258"
     CDS             258646..259443
                     /gene="yknY_1"
                     /locus_tag="ELFEDOOL_00258"
                     /EC_number="3.6.3.-"
                     /inference="ab initio prediction:Prodigal:002006"
                     /inference="similar to AA sequence:UniProtKB:O31711"
                     /codon_start=1
                     /transl_table=11
                     /product="putative ABC transporter ATP-binding protein
                     YknY"
                     /protein_id="X:ELFEDOOL_00258"
                     /db_xref="COG:COG1136"
                     /translation="MLEFKNVFKSFHNEEETIDVLKNISFRMETGEFVAIIGPSGSGK
                     STLLGVAAGLDKPDTGIISLDGIDLTKQNESKLADIRADQIGFIFQNFQLLPGLNAIE
                     NVGIPLYLKSSLSEKEILSKAEKILESVAMSHRATHFPKQLSGGEEQRIAIARSFVND
                     PKIIFADEPTANLDYKNSKTILDLLLYRNKKQGTTLVVVTHDPEVAKLADRVLEMKDG
                     EIISDSKNGSKPQNRKSIPKVKVSPPISSKSSTKQRKTTKQAKKVSR"
     gene            259440..261986
                     /locus_tag="ELFEDOOL_00259"
     CDS             259440..261986
                     /locus_tag="ELFEDOOL_00259"
                     /inference="ab initio prediction:Prodigal:002006"
                     /codon_start=1
                     /transl_table=11
                     /product="hypothetical protein"
                     /protein_id="X:ELFEDOOL_00259"
                     /translation="MKASLFRFYLKRELFSRFRYSLLIVVSITLGVGSVIGIHSYKDN
                     TANAIKKEAKSIMGADLALQSPQEITDSAKELIKTHLPEGAKTSRSIQFLSMISNDSG
                     TENSLSFIKGIETSYPFYGEMKTEPESAYRNLKPNQVLLDASLVENLKLKIGDRVRLG
                     DSLLVLAGIVIKEPGAVGSFVGSAPGSIILKDTAIQTGLVQRGSRIRYTVYLKFPESI
                     DSMEWKDKEFAAFIKEDLTIYHNTEVNSGSQQFIKNTFDYMALLALAGFFLGAISVYT
                     AVRTRLLEKRNEIAILMCLGAKPNVILLLVFSEILILSLLGTTFGLGLGYLIQSLLPD
                     ISGLLAVGAGTSVLGLSVSSLLWSLVLGVVLPLLISIPLVLETRSVKPLAALKEVESQ
                     TSGNLSTSYWQFGSFVLIYLLFTSLAILETESIFKGILFTLVLLTLPLLVYGLYILFG
                     SFLQKISKLGWLSKEWSLVTKKVTRKSGALRLSIIGLGSALFILTLSLILQESLLELS
                     GAREIERRPNMFLLDIRETQKNGLLTTISSFPVEKQFVAPVIGARLSKVNGEPIKKED
                     TIQNAMDRNWRATARTREYFLSYRDELYDTEEVTKGSWWNESGRNEISVERDFAGYLQ
                     AGIGDELTFNVQGREVSGKITNLRSVNWADMKPNFVVLFSRGILEKAPRFYIVSLLID
                     ASEDRYQLQKVIVNQFPNITVIDTEKTIQAFMGILEKVTQMMALMTAFILAASFVLVF
                     TTLYASQSERKREFALLRVIGANSRFMMKHFLREALLVSVISFFLGLVYSVLSNEILN
                     RSVLELRSVYPYGQLTLVFLGICFVTVSLYAVGLFSFFRMPTKTVLKEIK"
     gene            complement(262046..262948)
                     /locus_tag="ELFEDOOL_00260"
     CDS             complement(262046..262948)
                     /locus_tag="ELFEDOOL_00260"
                     /inference="ab initio prediction:Prodigal:002006"
                     /codon_start=1
                     /transl_table=11
                     /product="hypothetical protein"
                     /protein_id="X:ELFEDOOL_00260"
                     /translation="MKIIKYLLILQLVSGFSVLFAQTQPANAQESQAAKDQVDELLKG
                     ELVPENDDAELTEDQKKKKKEIMEQESLWKNPDFKGYNKTFQELHQLSKTFANNQFRL
                     ALSNYQSGVNTIMKNRDWVEQYRKEEAEKKRLDEKWYWQKVDRKAREERVVYREKMKA
                     KQDALNYFSKAINHLDEIKNPDLRERPEFKRLLSDVYRSWIMAEYDLQNLPQTIPILE
                     LYIEIDDNEKEYPAHKYLASAYSFEENMIKKTKGPDDMLFKYRYKKNVHLLRATELKY
                     GKDSPEYKHIVNVINRDEVISVAQ"
     gene            263182..264045
                     /locus_tag="ELFEDOOL_00261"
     CDS             263182..264045
                     /locus_tag="ELFEDOOL_00261"
                     /inference="ab initio prediction:Prodigal:002006"
                     /codon_start=1
                     /transl_table=11
                     /product="hypothetical protein"
                     /protein_id="X:ELFEDOOL_00261"
                     /translation="MNLSEITSIRDGNPQCKTCGGVGITLAEHVRGSRSGALVLCHCI
                     GSDCNTCEAKGQAPFMTFDRKLDKMLPCVCHNARFSLRNLENLVEKANIPARYRFQFL
                     STIDIGDTANDPDMSFIIAHDWANELVHKFKNSDFTPQGFYLWGGTGSGKTLLACVIL
                     NELVFRYGITCKYAKVNKDFLSAIRDTYQSDSETHGQERSIEKEFANVDVLVIDDFGV
                     QKESEFNNRKLYDLIDSRYEQEKLTLLTSNHSLVEWRDRGQGRIYSRLMEMTKEIELK
                     CPDYRTKFVKR"
     gene            264050..264523
                     /gene="sulD"
                     /locus_tag="ELFEDOOL_00262"
     CDS             264050..264523
                     /gene="sulD"
                     /locus_tag="ELFEDOOL_00262"
                     /inference="ab initio prediction:Prodigal:002006"
                     /inference="similar to AA sequence:UniProtKB:P59657"
                     /codon_start=1
                     /transl_table=11
                     /product="Bifunctional folate synthesis protein"
                     /protein_id="X:ELFEDOOL_00262"
                     /db_xref="COG:COG0801"
                     /translation="MKYSNIAFLSLGSNIGDRHHFMDQAIWEISTLPELQILKQSERL
                     ETAPLENTNQPYFLNQILKVMVSSAFTLPCLLDSLQGIEDKLGRKRRSWKGPREIDID
                     ILTYEAVVMKTDFLHLPHHSLYSRPFIKQLLTDMGEIGVYALYTELNHEKHYSTV"
     gene            264498..265304
                     /gene="panB"
                     /locus_tag="ELFEDOOL_00263"
     CDS             264498..265304
                     /gene="panB"
                     /locus_tag="ELFEDOOL_00263"
                     /EC_number="2.1.2.11"
                     /inference="ab initio prediction:Prodigal:002006"
                     /inference="similar to AA sequence:UniProtKB:Q2SYZ1"
                     /codon_start=1
                     /transl_table=11
                     /product="3-methyl-2-oxobutanoate
                     hydroxymethyltransferase"
                     /protein_id="X:ELFEDOOL_00263"
                     /translation="MKNIILQYKKKYDAGEPISVVTCYDYTFATLFNRTDVDCLLVGD
                     SLGMVIQGNQSTLPVTLDEIIYHTKAVCKGAPDKTIIADLPFLSYQTSIEEGIRSAGR
                     VLKETNASCVKLEGDSEFIIELTKRMTESGIPVFAHLGLTPQSVHTLGGHRVQGKTEA
                     ARNKMIRKSRELAEAGAFALLLEMVPESLGKEITESIRIPTIGIGAGKYTSGQVLVMQ
                     DLLGLNEDFHPKFLKKFGNLSGAVKEAVNAYHKEVTKREYPSEAHVFLDT"
     gene            complement(265448..266497)
                     /gene="aroG"
                     /locus_tag="ELFEDOOL_00264"
     CDS             complement(265448..266497)
                     /gene="aroG"
                     /locus_tag="ELFEDOOL_00264"
                     /EC_number="2.5.1.54"
                     /inference="ab initio prediction:Prodigal:002006"
                     /inference="similar to AA sequence:UniProtKB:P0AB91"
                     /codon_start=1
                     /transl_table=11
                     /product="Phospho-2-dehydro-3-deoxyheptonate aldolase,
                     Phe-sensitive"
                     /protein_id="X:ELFEDOOL_00264"
                     /db_xref="COG:COG0722"
                     /translation="MKPTANLRILEQHSLIPPSVIMEELPLTDEASDVVVRTRSEISD
                     IIHGKDEKRMLVVVGPCSVHDIGAVMEYAEKLKPKIKEFQKELLIVMRVYFEKPRTTV
                     GWKGLINDPDLDGSFHINKGLQLARKLLLDLNKMGIPCGTEFLDVISPQYIADLVAWG
                     AIGARTTESQVHRELASGLSAPIGFKNGTDGNVQIAVDAIRSASSSHHFLSVTNQGSS
                     AIFRTAGNKDTHVILRGGNKGPNFDEASVNDVGSQIEKAGLPPKVMVDCSHGNSQKDF
                     RKQPGVVDSVAEQFAKGSKYILGVMIESHLKEGNQSIDAKPLTYGQSITDACVSWETT
                     VPMLEKLAEAANKRK"
     gene            complement(266500..266841)
                     /locus_tag="ELFEDOOL_00265"
     CDS             complement(266500..266841)
                     /locus_tag="ELFEDOOL_00265"
                     /EC_number="2.8.1.-"
                     /inference="ab initio prediction:Prodigal:002006"
                     /inference="similar to AA sequence:UniProtKB:D3RPB9"
                     /codon_start=1
                     /transl_table=11
                     /product="Sulfurtransferase"
                     /protein_id="X:ELFEDOOL_00265"
                     /db_xref="COG:COG0607"
                     /translation="MVPEIDVVSLKKRLDARAEGKDDFFVLDVRNPNEQQIALVPGTD
                     KLIPVSELAARIDEIKSQIDKEILVYCRSGGRSGMACGILAQAGFKSYKNVAGGTLAY
                     SDLVDPNMQKY"
     gene            complement(266841..268697)
                     /gene="yheS_1"
                     /locus_tag="ELFEDOOL_00266"
     CDS             complement(266841..268697)
                     /gene="yheS_1"
                     /locus_tag="ELFEDOOL_00266"
                     /inference="ab initio prediction:Prodigal:002006"
                     /inference="similar to AA sequence:UniProtKB:P63389"
                     /codon_start=1
                     /transl_table=11
                     /product="putative ABC transporter ATP-binding protein
                     YheS"
                     /protein_id="X:ELFEDOOL_00266"
                     /db_xref="COG:COG0488"
                     /translation="MALVGPNGSGKTTLFQMAAGKIKPESGEVIRSKHTILSLFQQIP
                     EFNPDTSVIETVLDENKLYAEYDAKRKEIESKFETIDHEDPAFETLLHEQSELEEFAH
                     LHDLHGLEARAKKILSGLGFSTADFVRKTKEFSPGYHHRIGLAIALLNPHNLLLLDEP
                     TNHLDDKTKSWLADFLVSQNQAFVLVTHDPEFLNQTVDTIIEINPHGTFEFQGSLEEF
                     FEAKNEIQEKLKVQFEKEESYLKSRMEWVERFRAQATKARQVQSVIKRLEKRDRVDNP
                     EESFWNQKPDYQFQFVPSSNIILRLEHASFSYPDRNTGEKKSIFENAEIEISAGDKVA
                     LVGPNGAGKSTLMRCLLEQHKLDTGKLYYGPKTKLGYFSQTHGEDLDESLNLVETVLK
                     KYPELNEEKARTLLGHFAFPGDGVFKSVKHLSGGEQSRLRLALLVNHPSNCLFLDEPT
                     NHLDIVIREAIKRSLIDFPGSLLIISHDPDFMKGLCNRTFQLSGGELKNLNCSFDDYL
                     KFHKEDELGTNAKDQTSQKPKSEEKKPNPQASKNKRKKLEKEISDLEVQIERLEKNKK
                     DKEELLQDPEFFKNRSFQLEMDTYNDIKREISILTKRWEEATIELEEMGGVT"
     gene            complement(268834..268995)
                     /locus_tag="ELFEDOOL_00267"
     CDS             complement(268834..268995)
                     /locus_tag="ELFEDOOL_00267"
                     /inference="ab initio prediction:Prodigal:002006"
                     /codon_start=1
                     /transl_table=11
                     /product="hypothetical protein"
                     /protein_id="X:ELFEDOOL_00267"
                     /translation="MSEEKEKKNKKIAKMTVEEIDSAIKKSVETMNGESSLYVKHLRE
                     RKAELLAKK"
     gene            269106..269942
                     /locus_tag="ELFEDOOL_00268"
     CDS             269106..269942
                     /locus_tag="ELFEDOOL_00268"
                     /inference="ab initio prediction:Prodigal:002006"
                     /codon_start=1
                     /transl_table=11
                     /product="hypothetical protein"
                     /protein_id="X:ELFEDOOL_00268"
                     /translation="MKRIRRFFSEVYLYDVHGLASELSFTFLLTLFPLLVVFVTLLGL
                     LQDPRTINLMTDQIGKFLPAPIFQPIDKSVENLTKVKSYNVIAISIAISFISSLTIFG
                     TISKALRFISRDETQVGFIASQWINFRLLVISLVLLVFYFYLTYGIVSIERVLYQSFR
                     FAFFRNHPYLSVSLIILPYSIGLFTFYYAYITKAKTTLKENLPGAIFASLLVLGMSFG
                     FQFYLKMKNVGVNYSLAYDLISKMVVLMLYTYINSTFFIWGFLWNQVLADDRGKKSHS
                     KK"
     gene            complement(269927..270340)
                     /locus_tag="ELFEDOOL_00269"
     CDS             complement(269927..270340)
                     /locus_tag="ELFEDOOL_00269"
                     /inference="ab initio prediction:Prodigal:002006"
                     /codon_start=1
                     /transl_table=11
                     /product="hypothetical protein"
                     /protein_id="X:ELFEDOOL_00269"
                     /translation="MGITAEYQSAFTSSFQEFFGNAKDIGWELYSLSSESDDEFPTWL
                     TFTIRNPLGGRALVFRYHHKENKFYAHLKVQVIPGEENWSLDQLFHKKGYTDLDADDI
                     LSSGGEWLFHSLARHYFGIIISFCPRLLEPDYFLE"
     gene            270473..270913
                     /locus_tag="ELFEDOOL_00270"
     CDS             270473..270913
                     /locus_tag="ELFEDOOL_00270"
                     /inference="ab initio prediction:Prodigal:002006"
                     /codon_start=1
                     /transl_table=11
                     /product="hypothetical protein"
                     /protein_id="X:ELFEDOOL_00270"
                     /translation="MIETININWPSGAIDPTIHCPACGSMVLSPLEEEGPGCHHVQFI
                     IDSESGEFNYITDSFDEILKEFRKPEVEGFDEWDATEGFLEDAESNTFYVMNLILPSN
                     VSIEDDPVCLRIGYELFFTEDQEELYEELERRHDEEGLHDHSQN"
     gene            270855..271472
                     /locus_tag="ELFEDOOL_00271"
     CDS             270855..271472
                     /locus_tag="ELFEDOOL_00271"
                     /inference="ab initio prediction:Prodigal:002006"
                     /codon_start=1
                     /transl_table=11
                     /product="hypothetical protein"
                     /protein_id="X:ELFEDOOL_00271"
                     /translation="MKNWKEDTTKRGYMTIAKTKLILSNLSGLLLTLIVFSNCLISYK
                     DYPKILPLPSEEKTLDTPFVYGLPTFPQLNLGGREALKNYFDQKTRFKKTVEGVDVPK
                     VGYLVNVKVNYRSPTPVATAFLGVSTLTATFLPAWSTQDGYDVQYILYKDGKKVGTYD
                     YHIFRNYAQWILFLPISWYNFETATEKEVFERMTLKFFEDAKEHF"
     gene            271478..272455
                     /locus_tag="ELFEDOOL_00272"
     CDS             271478..272455
                     /locus_tag="ELFEDOOL_00272"
                     /inference="ab initio prediction:Prodigal:002006"
                     /codon_start=1
                     /transl_table=11
                     /product="hypothetical protein"
                     /protein_id="X:ELFEDOOL_00272"
                     /translation="MEHSFQIFHEFVWGFWPGVLVVFGLGFFVGYLASFLGLGGGFIY
                     TPFFHSFFHLTAVQAVAVSLAQMPVSALSGLYVYFKNDKIRWRQGFLLLITSIPSAQY
                     TAFAFGRFEDTPLGKQLYYGIPLSEFVYLIVFTVFLGILAIYNLIAALKKRKRYYEAL
                     SLVRSEPNVKSLDLDNQTNPKGLESNEKKSKITNHQTQFQFTKKSIFIVLLVGIFFGM
                     FSSLFGIGGGFLAVPLFVYYFRMSPVEAVATSFLGIFLTSFGTTIQFLLLGKLHWELA
                     LVGSFGGIFGARIGSLKAVNAKPYTILLVTSFFQFLVVTWYLVAKLPKF"
     gene            272513..273319
                     /gene="bluF"
                     /locus_tag="ELFEDOOL_00273"
     CDS             272513..273319
                     /gene="bluF"
                     /locus_tag="ELFEDOOL_00273"
                     /inference="ab initio prediction:Prodigal:002006"
                     /inference="similar to AA sequence:UniProtKB:P75990"
                     /codon_start=1
                     /transl_table=11
                     /product="Blue light- and temperature-regulated
                     antirepressor BluF"
                     /protein_id="X:ELFEDOOL_00273"
                     /translation="MKPSFPEAQLEDTPNGKVPKLYSCAECRSGAGLDFSFSMAFQPI
                     IDWNQKKIYSHEALVRGTKGESAYSILSKVNQNNRYQFDQSCRIKAIQLANQIQIPAL
                     LNINFLPNAVYQPETCIRTTLEASREYQFPLNRLVFELTEGEEVQDHNHIINIFKTYQ
                     KYGFLTAIDDFGSGYSGLNLLAKFQPDLIKLDMELIRNIHANSVAQKLTKAIAGVCRE
                     IGIQVIAEGVETVEELKVLVDMGIHLYQGYLFSKPAFESAGEVHFPELTS"
     gene            complement(273356..274540)
                     /locus_tag="ELFEDOOL_00274"
     CDS             complement(273356..274540)
                     /locus_tag="ELFEDOOL_00274"
                     /inference="ab initio prediction:Prodigal:002006"
                     /codon_start=1
                     /transl_table=11
                     /product="hypothetical protein"
                     /protein_id="X:ELFEDOOL_00274"
                     /translation="MKLSRESFLKKSLTMGSLISLTSLQKELYAFGSEENKKHRANPI
                     AYAESLGYTEPIDQILLTALLAPNSHNSQPWKFQKISESEFYLFGDGDKQLPEIDPKN
                     RQFYHTQGCFLELCHLTADSLMFDTTIKLFPKGKPSGKTFSKFPIAKVSLQPKTKCVH
                     DFLFSGVSERRMNRSVYSGELLTNEELNDIHSFARPFQNQIRWTNDPILLKSILPILT
                     DAFAMETNRYESNELNRKWFRLSKEEMYENRDGLTLEANGLSGLKLWFAKTFFVNLTK
                     EVWHSEDSKRAAIEMFSSQANSAKALVFFISEGKDDETTWIQTGRDFMRYTLSCAVKN
                     IAFHTMNQAVEDYPESRVFTKQLNGILKLKPNEEIQLIARVGRSDYQFDSLRRDLNSF
                     FI"
     gene            274593..275267
                     /locus_tag="ELFEDOOL_00275"
     CDS             274593..275267
                     /locus_tag="ELFEDOOL_00275"
                     /inference="ab initio prediction:Prodigal:002006"
                     /codon_start=1
                     /transl_table=11
                     /product="hypothetical protein"
                     /protein_id="X:ELFEDOOL_00275"
                     /translation="MSTNSEVFPIDIVSDVACPWCYVGKKKLEKALSIVGNTINPEVR
                     WRPFQLSPEIPEEGIDYKLHLTQKFGSLDRLDGAWKRLSEIGKDVGINFQFQNIPKAT
                     NTLALHALVAALPSLEEQQKLVERFFAANFEEALDLTDKEVVWKVTEPVYKDRNKFDA
                     IYSDSNLKQEIQQEIQYYHQNGISGVPYFIIGGKYAVSGAQDTSVFVEVIETVIKERE
                     SENKGQ"
     gene            275329..278415
                     /gene="mdtB_1"
                     /locus_tag="ELFEDOOL_00276"
     CDS             275329..278415
                     /gene="mdtB_1"
                     /locus_tag="ELFEDOOL_00276"
                     /inference="ab initio prediction:Prodigal:002006"
                     /inference="similar to AA sequence:UniProtKB:P76398"
                     /codon_start=1
                     /transl_table=11
                     /product="Multidrug resistance protein MdtB"
                     /protein_id="X:ELFEDOOL_00276"
                     /db_xref="COG:COG0841"
                     /translation="MRKVIHFFVYKPLVANLLFVFLFLAGIISVLSMKREAFPRVNFR
                     QVRVLTVYPGASPVDVEKKVTIPIEEKLREVEGLDSVRSISRNSESDISIKIDLEHSN
                     PDGVVNDIRRAVDRVTNLPSQVKDRPIVTEQKSSNFPVLEFAIHGAMDEMELQEMGRF
                     IEDEMRKVSGVSRVDAFGKRKEEWRIRVDPDLKKKFTIGFADIINAISKRNISVPAGS
                     FLRPITQDIRVTGEISEINDIKNIPIRSNETGNAILLSQVANVKDTYERPRVLAVVNG
                     EPAYVLQIIKKDSADIIRTVEAVQGRIEELKKQIPANIQFTELNNEGARALKRLDVVI
                     TNSLQGLFLVVVVLILFFSFKDSLLTSLSLPLTLFAATIAFPIFDVSFNLVSMLGIII
                     SLGMLVDNSIIISENIYKYRSKNYDSREAAVLGASELFVPIIGSYLTTVAAFLPMAFM
                     SGIMGKFIWQIPFMVIVALTLSLFESFLLLPVRYAQFTSNETKKRSKHRERFRSVLEN
                     GFESLKAKFTRFITNVVGRPFLALGCILIVFLSSCGLVGLMNFNLFPKEGIDYVLVRA
                     EFPPDFSAQETAKQLQYFQPILNKIKKEEVQSVILKIGIQQTDPTDPLTRIGEQLGMA
                     QIILVPETERKRTAQEIFGELEPDLKKLPNAISVMVDLVVNGPPIGAAVTVAIEGRDY
                     KVLKQISNEMQDFLRKQDGVININDDYKPGREEIQIRVKDTASAITGIDTEITAYYVR
                     TAMEGLEASNLRKGKDEVRIIIQNDDRFRDGIEDLDSIRISNKFGLLTPITAVTTKTT
                     VQGIEALYHNDYEKAITVLADVNEAITSSSIVNGKIVDEFGNIGKKYPGYKIKFRGEQ
                     EETAKSMVSLLVAGVLAFFGIFAILAIIFNSIKKPVLILLSIPLGFVGVVFGFLISGK
                     ALSFLAMIGIIGLAGVIVNASIVLVDTIEEFQSRGEGLLESLITASSERFRPILVTTM
                     TTMAGMIPTAYAIGGSDPLLIPMTLSLAWGLGFGTFGSLIFIPASFSAYYKLKKRA"
     gene            complement(278482..279618)
                     /locus_tag="ELFEDOOL_00277"
     CDS             complement(278482..279618)
                     /locus_tag="ELFEDOOL_00277"
                     /inference="ab initio prediction:Prodigal:002006"
                     /codon_start=1
                     /transl_table=11
                     /product="hypothetical protein"
                     /protein_id="X:ELFEDOOL_00277"
                     /translation="MSESDSLYEFIFCQFALLNLKKTSGRIKSSVLNRFMPEIKKQIP
                     LLNADGTITEEGWARSPLWTYNRENIAASKLRIKEWDYYSILSPTKEFGITLTASDLG
                     YAGLFAICFLDFKKATFQQIDTLSVFPLGKTGFPRTNDLGVVSFQDKKLHLRFEVRDG
                     KRTLEFGSEQFQAPDGSKGIQGTIELSEPKMDTMNIATSWKENRKAFYYNTKINCMPA
                     KGKVVIGNTTYQFDAKTDFGALDWGRGVWTYKNRWYWGSVSARIDGKPFGLNLGYGFS
                     DRTPASENVILYDGKIHKLDEVKFMINTKDYMAPWKFVSNNNRLDLDFKPIVDRNSYM
                     NFLIIKSVQHQVFGTFHGTVVLDNGKKIKLENVLGFAEDVLNHY"
     gene            279645..281393
                     /gene="choD"
                     /locus_tag="ELFEDOOL_00278"
     CDS             279645..281393
                     /gene="choD"
                     /locus_tag="ELFEDOOL_00278"
                     /EC_number="1.1.3.6"
                     /inference="ab initio prediction:Prodigal:002006"
                     /inference="similar to AA sequence:UniProtKB:P9WMV9"
                     /codon_start=1
                     /transl_table=11
                     /product="Cholesterol oxidase"
                     /protein_id="X:ELFEDOOL_00278"
                     /db_xref="COG:COG2303"
                     /translation="MNQTIPKEQKFDYDVIIVGSGFGGSVSAYRLSQKGYKVLVIESG
                     KRWKAGDFPKTNWSLRKYLWMPKLGFYGIQRINLLNDFLLVSGSGVGGGSLVYACTLY
                     VPSSKVLNSPLYSKMGGEKALLPYYVVAKHMLGVTENPQLWEPDHLLLETAKSFGKED
                     TFRRTPVGIYFGNKKDLKDPFFEGDGPDRDPCNYCGGCMVGCRHNAKNTLDKNYLYLA
                     EKLGAVILPETKVTSLIPLNEKGIPDPEASGEFGYELETKSTTGWFGYPKSKFRSNQV
                     VLSAGVMGTVGLLLKMQQENKMIRLSEKLGDTVRTNSETVLPVTVPASHNADYSRGIA
                     ITSSVHPDENTHIEPVRYSKGSDFFGVLASVMTDGGGKFPRPLKFFWTMVRHPLYFLK
                     AHNPFGFAKNSIILLVMQTVDNSVRLVRKRRFIWPFQRTITSALSTGEPTPTYIPIAN
                     AFTRKLAEIVGGIPRSSLNETLLSAPVTGHIMGGCIVAESPEKGVIDLENKVFGYENL
                     RVCDASMLTVNLGVNPSLTITALSERAMSLIPPKETTQIQFLKFEVKRGFDKTIAFKP
                     TKRVVKKSTTTRKQLS"
     gene            281399..282310
                     /locus_tag="ELFEDOOL_00279"
     CDS             281399..282310
                     /locus_tag="ELFEDOOL_00279"
                     /inference="ab initio prediction:Prodigal:002006"
                     /codon_start=1
                     /transl_table=11
                     /product="hypothetical protein"
                     /protein_id="X:ELFEDOOL_00279"
                     /translation="MSLIEVAKSGSIDEWDLCLKEGEDPNGLDTYGTNALSWMLKVDN
                     VNLFRHAILTGADPNSPYRTPGNVIFDVISQNRTQFMDALITTATHWKSSPNIQTRDK
                     DGNTIYHLSVLESCEPLWEVLHEQITDDIISLRNESGRSLFLEAIIENRIEILSYLLK
                     TFPQVKDHSDSEGKNALHLAAERNLDEVCSILLEEGTIDLETRDNYGNTALFLSASSD
                     GVESMKELLYAGANPFVWGENDESISRLLDREKFGHCLKTWKDYVIQKAILGEVYSFR
                     KEMIQYIQQEKPFKPEELAKAKLVDLI"
     gene            complement(282338..283990)
                     /locus_tag="ELFEDOOL_00280"
     CDS             complement(282338..283990)
                     /locus_tag="ELFEDOOL_00280"
                     /inference="ab initio prediction:Prodigal:002006"
                     /codon_start=1
                     /transl_table=11
                     /product="hypothetical protein"
                     /protein_id="X:ELFEDOOL_00280"
                     /translation="MNYKHLLPSTFLLFTILTCKSASLNNLQVNLPTNITFQFKLSAI
                     PKELNGESISFLLQFYKCDKPTANDCYIPILENSYDLGKIKSNAASLKINQTLPKDWT
                     HLAIKVQGIDIVHGKFSPGHNPFWYSPSDISTLGAIITKEFRFVSQENRIPNRIQEEI
                     AKKFAPILVFHKDKKHLPSNIEKYAEHFVSKEYPLPEKDLRRKSKGQTTWNYVEFPEQ
                     TYKENPTHLYAHVRYAETRVSGTQKEALPGFRDDANYWYEVGNGDMVVSYWIWYDWNE
                     GPTKFGNIHQGDLESYALLISKEGKPKRILLTGHNHILLDTDFRNLNSIKNHPILYVA
                     KGNMGADGGNPTSAYGGYTVKLNAGNFLFNYISDPWDVFPSFDPKESILILPSDLSEK
                     ELAAVTIGPGTTIQKSQSQTVFPKEKMETPATGVEINPFPTQIVDARSMIKQRIEKIV
                     IWEEPGWVNQKAVMDPDGHHKVDKSVASFFQFQGRLGKHPRTVLKTSELKQFGESPEN
                     APFKTNIEQHFTFERPRFERNHTDREGNYGPKFIGNDATPQK"
     gene            complement(284066..284317)
                     /locus_tag="ELFEDOOL_00281"
     CDS             complement(284066..284317)
                     /locus_tag="ELFEDOOL_00281"
                     /inference="ab initio prediction:Prodigal:002006"
                     /codon_start=1
                     /transl_table=11
                     /product="hypothetical protein"
                     /protein_id="X:ELFEDOOL_00281"
                     /translation="MKKFLVILTLFSFSSFGLFAQTEADEEPTMQAEEASETVKPKKD
                     KMNNKDGEKKEKKNNKNGEKKAKKAKKAKKEKKAKKDAE"
     gene            complement(284399..285805)
                     /gene="mnmE"
                     /locus_tag="ELFEDOOL_00282"
     CDS             complement(284399..285805)
                     /gene="mnmE"
                     /locus_tag="ELFEDOOL_00282"
                     /EC_number="3.6.5.-"
                     /inference="ab initio prediction:Prodigal:002006"
                     /inference="similar to AA sequence:UniProtKB:Q9WYA4"
                     /codon_start=1
                     /transl_table=11
                     /product="tRNA modification GTPase MnmE"
                     /protein_id="X:ELFEDOOL_00282"
                     /db_xref="COG:COG0486"
                     /translation="MESTKKILIDTIAALSTAQGPGAIGILRVSGSLVMPIALAVLEK
                     NQKPLTETFLQNQKRSAIFCDFVENGKPLDQIVFFYFPAPNSYTGEDLAEFHLHGNPL
                     LLKRALHVLFEKGARPAQKGEFTKRAYMNGKINLSGAEAISRLIEARSKYELELAQKN
                     VFGEITKLSSKIRSDLISLKAECEAEIDFSTEDLTFESLEERKNRMVALKNLCSKLIK
                     DSERAESYILQSTVVLYGEPNTGKSSLMNLLIGKDRSIISDVPGTTRDYIAEELSLDG
                     IPIRLVDTAGIRDTTDNIEQMGIERSKREADSANVKLFLIDTSLPFEKQSFLLKHKDR
                     LFGSLIVANKIDSKHPSWHTESIHDIQEEFQLTISEISCKTKQGIPELLELLKSKLTS
                     KDDTEDLVLLEDRQRYHIQKIESCLSEAIQLMENNAPAEIYIQEINVALHEIGQVNGV
                     VENEEILGRIFSKFCVGK"
     gene            complement(285777..286508)
                     /locus_tag="ELFEDOOL_00283"
     CDS             complement(285777..286508)
                     /locus_tag="ELFEDOOL_00283"
                     /inference="ab initio prediction:Prodigal:002006"
                     /codon_start=1
                     /transl_table=11
                     /product="hypothetical protein"
                     /protein_id="X:ELFEDOOL_00283"
                     /translation="MNNYIFEAEGKTKGEAEDYTLETLRLQSGDLRFEVVDSGKSGFL
                     GITQKKPAVVRAFVANTDIPSEKIIHGVIITILKKMGIPAEVVGMGDVDGKIYVELTS
                     KESGLIIGKRGGTLDSLQFLLNLMVDPKIRHNRKIVLDIESYRDKRELSLIRLAKSVA
                     ASVIKSGRSKLLDPMNPFERRIVHMAIQEDERVFTRSEGNGTFKRVRVISAKEKHKYK
                     DLEDPSKKGLPVEDFADGVDQEDLD"
     gene            complement(286537..288486)
                     /gene="yidC"
                     /locus_tag="ELFEDOOL_00284"
     CDS             complement(286537..288486)
                     /gene="yidC"
                     /locus_tag="ELFEDOOL_00284"
                     /inference="ab initio prediction:Prodigal:002006"
                     /inference="protein motif:HAMAP:MF_01810"
                     /codon_start=1
                     /transl_table=11
                     /product="Membrane protein insertase YidC"
                     /protein_id="X:ELFEDOOL_00284"
                     /translation="MQNDSTNRQGRLFLALFLSLAVWMGINYIFFPPQPPKPKAVDEV
                     SKTENTDTNKTTTADPKAEIKKATTESTKLNPVKTEDVKTFSLKTDSFLVRFSSLGGR
                     ITEYYIKDHKEPDGSEFVIAKDPKFQIDFDGQTEKAVELTRGQGFDFNIIEDKDTIPF
                     SAYNLVNFSSSYNADTKTVIFEAPSLDGKFTIQKRFQFFPSENYFKFHLTLKNRTGET
                     IHISPTKSDVYFRSFSSLGPILKKKEDFNDRDNAHYFRYYYLDGSFKDHVDGTSSQGF
                     FDNLFGSNEGKDTRYEIKKGSNDKVDFVGTGSRYFIGVIDPLDDKPAGVLLDNRKGNE
                     TGVLLVYDNWKLGPGEEIKLDYAAYVGVRELDGTAFRDSKLDPKINNDSVFAGLSESL
                     DKSFNQGITTPLRNGIVWILKKIYLVIPNYGWAIVIFAILFKLAFYPLNKKQAESMKK
                     MQELSPQIKLINEKYADDPKLKQEKTIELYKKNGTNPMAGCLPMLIQIPIFIALYTAF
                     SDTVDLWNSPFLWIKDLSEPDTVFTTPKLAFIGTLAINILPLIMVATQVVQSKMTTVS
                     TDPNQKMMMYMMPVIMLYFFWSMPAGVTMYWTMQNILSIAQQVYTNKFVKSEDKKPTP
                     SGPTPANNAQAMARPGFRNQNKKKK"
     gene            288788..289423
                     /locus_tag="ELFEDOOL_00285"
     CDS             288788..289423
                     /locus_tag="ELFEDOOL_00285"
                     /inference="ab initio prediction:Prodigal:002006"
                     /codon_start=1
                     /transl_table=11
                     /product="hypothetical protein"
                     /protein_id="X:ELFEDOOL_00285"
                     /translation="MPAGHNRILLGSEKDVSEPVPLGFVSNGCEERQFCEFYRGKIKN
                     WQKEGRFSEQANEVVACPFFDSDERVPGSWFGREGSPKEAPKLELSPDFFVGNSQLSA
                     SFSSSVRYHISSAWGGHSGSESVSSHAFNFTRLECTFHETPNLSIYDRKNMRSFERFL
                     VPPWKSRGIGKNDWTDEILCDIRQILPSLQVNSFCLYCFSSSKGMGMHKGR"
     gene            289454..290608
                     /locus_tag="ELFEDOOL_00286"
     CDS             289454..290608
                     /locus_tag="ELFEDOOL_00286"
                     /inference="ab initio prediction:Prodigal:002006"
                     /codon_start=1
                     /transl_table=11
                     /product="hypothetical protein"
                     /protein_id="X:ELFEDOOL_00286"
                     /translation="MKRELARYHSDSIPWKELGSSFQWLFLLFFLIPTLSIFHFGIHA
                     KPILTKSKALDSKTKHSALHLALNESIQYLQKLPEETNFLVLGKTYHRNEILHPLQKI
                     QKQMLVGDAKYDLRLAMRPYFHEVELKTGNDLPLITGYYEVRVQGKTKPEGHYAHPAL
                     VPPKRGKVDAKVVSFPREYWKEESHWKSHSQAIVFLRLTDLHLAQLEGSALVQTETNE
                     IFRINYAADNGLDYISPSIHLTGVCPSLKPYHLSNCIKTNPKEVSDAIWKNPRYIFFE
                     KEMIPKKHGFVMRAGPLGSGGIRLVEGRSVAMDKQIPLGFPVLLHFNSTKQTYDDHLA
                     FVHDRGNAIQGEGRVDFYLGNGEGVEEVANQLFTKGKVVLLVPKKNKPSI"
     gene            complement(290639..291295)
                     /locus_tag="ELFEDOOL_00287"
     CDS             complement(290639..291295)
                     /locus_tag="ELFEDOOL_00287"
                     /inference="ab initio prediction:Prodigal:002006"
                     /codon_start=1
                     /transl_table=11
                     /product="hypothetical protein"
                     /protein_id="X:ELFEDOOL_00287"
                     /translation="MKLTLKLLQNEFEAYLNPQTEKEKDIVRAAEDVFAEFGFSGATT
                     AELAKEAGVTERTLFKYFPTKHDLYKRVLSGLLLQTILPGHMSDLKERIQNLDPNFKE
                     WYTSILKARYEAVAKDPKKLKLLLGALLFSKEFAEIFGQMWKVNLYDTSMEAFRYFQK
                     KGEIRNDLDPNQIVRASFSLGASFLITKFILAPKFPIDVDLEIQSIISIFYQGISNQK
                     "
     gene            291424..292080
                     /locus_tag="ELFEDOOL_00288"
     CDS             291424..292080
                     /locus_tag="ELFEDOOL_00288"
                     /inference="ab initio prediction:Prodigal:002006"
                     /codon_start=1
                     /transl_table=11
                     /product="hypothetical protein"
                     /protein_id="X:ELFEDOOL_00288"
                     /translation="MKYVKLGLLPKLEIEWLRKSVDSAESGREILPDGRVKYWIRHEI
                     LEGVSPKMLVWWFQNLEGEIEYKGKVYNRYHVWHPEDHVHVSYEKRRTDGSVGPGAIL
                     RIVEYLGRQKKYIVNVTSPIEKLDEEGFIHCPRLYGLFPLARMEYRFKEMQNGTFYEN
                     SLIVGWKGISFRILRPIFEFLFFDKKHGSAWIKHNIEEVGQFQSFLPDLYRKLNENLR
                     "
     gene            292064..292672
                     /gene="yfcG_1"
                     /locus_tag="ELFEDOOL_00289"
     CDS             292064..292672
                     /gene="yfcG_1"
                     /locus_tag="ELFEDOOL_00289"
                     /EC_number="1.8.4.-"
                     /inference="ab initio prediction:Prodigal:002006"
                     /inference="similar to AA sequence:UniProtKB:P77526"
                     /codon_start=1
                     /transl_table=11
                     /product="Disulfide-bond oxidoreductase YfcG"
                     /protein_id="X:ELFEDOOL_00289"
                     /db_xref="COG:COG0625"
                     /translation="MKIYGDHQSGNCYKLQLVASFLGITYEWIQLDIKNGDTKTESFL
                     KLNPNGKIPILVLDDGKVLSESNAILNYLAEGSEFLPKDPYLRAKVLQWQFFEQYSHE
                     PYIAVARFIQHYLGIPEERRVEYESKQSGGHKALKVMEIQLEKTPYLIGDFMTIADIS
                     LFAYTHVANEGGFDLSQYPKINQWIERIKNQKQFIPMKSIDM"
     gene            complement(292658..293581)
                     /gene="czcD_1"
                     /locus_tag="ELFEDOOL_00290"
     CDS             complement(292658..293581)
                     /gene="czcD_1"
                     /locus_tag="ELFEDOOL_00290"
                     /inference="ab initio prediction:Prodigal:002006"
                     /inference="similar to AA sequence:UniProtKB:O07084"
                     /codon_start=1
                     /transl_table=11
                     /product="Cadmium, cobalt and zinc/H(+)-K(+) antiporter"
                     /protein_id="X:ELFEDOOL_00290"
                     /db_xref="COG:COG1230"
                     /translation="MGQGHDHTNHKTKHHDHSHHHSSASKNLALAFVLNLFFSIFELV
                     GGIYSNSIAIISDAFHDFGDALSLAFVWYLQKVSARPIDRHFDYGYKRFSILGALIIS
                     VLLSVGSIFMIIESIKRFITPVESKADVMFLLAIVGVLVNGIAMLRLQHGSSFSEKAV
                     FLHFLEDILGWIAVLVGSVIMYFWDVPWFDPMLSLAIAIWILYNAYGNTKQVMRVFLQ
                     AVPVSLNRSDLISDWNKIKGVKSIHDIKIWSLDGNHHVASLHVLLDQKIKLNQFQKIK
                     EQIRKIALQYEIIHTTIELETDEEKCNLHIN"
     gene            complement(293712..295604)
                     /locus_tag="ELFEDOOL_00291"
     CDS             complement(293712..295604)
                     /locus_tag="ELFEDOOL_00291"
                     /inference="ab initio prediction:Prodigal:002006"
                     /codon_start=1
                     /transl_table=11
                     /product="hypothetical protein"
                     /protein_id="X:ELFEDOOL_00291"
                     /translation="MITDKRNYVYWLKFRKDTGPLLRRFLFAASGLFFAAACLHLTPL
                     LTKSGEIDFIFFTVDLGISVLFLLEYILKNKVPLIIRVLTLIGTAIFISVLSFLRSGL
                     LGTGEISLAFIIITFFVFLPPIPSLVSAILISIVPAIFGICVYLSVLFFPEELGMRNQ
                     SPTEWFFKSVSLFIFSILSGFLIQRLRAKLIKNIVYLKESRAKILKSNQQIDKLAYFD
                     SLTQLPNRYLFERSIQNRISLGQSEAYVLLINIKGIKVINALHGIGFGDQILTLIGNI
                     LKQYTLERPDIMVASLGGDEFILWIQNSSRTRIEDAIVKFDLNNNQTLTPDRLGHRLQ
                     YRVSGIHFPTEANDLDEVIRKLSIAMNVAREESIRHLVWFEPEMEKKIEREQKLKNQL
                     EKAIENSEFRIAYQEKVDIKTQTVVGLEALARWNVLEFGDISPEEFIPIITKSDLIVP
                     FGKNIFQKVVSQIPKLLESYGHQIKISINISPIFFLYPNFNEYVIEYLKKQSVDPNIL
                     IFEITEDVFIDEIETIQKIVSSLRSNGISVSLDDFGKGYSSLHYMQKIQFDELKIDKS
                     FLDDIAISDRNFLLLESICHLADSLGLKTIAEGIEREEQIIRLKKTSCHIVQGYIYSK
                     PIILFE"
     gene            295693..296202
                     /locus_tag="ELFEDOOL_00292"
     CDS             295693..296202
                     /locus_tag="ELFEDOOL_00292"
                     /inference="ab initio prediction:Prodigal:002006"
                     /codon_start=1
                     /transl_table=11
                     /product="hypothetical protein"
                     /protein_id="X:ELFEDOOL_00292"
                     /translation="MSSPNELSPKSPQESAVETRHIVLPNDANHYGTAFGGAIMSWID
                     LIAAMSAQRHSGREAVTVSIDRINFITPIQIGDHVNLKAMVNYVGTTSMEVGVQVNRE
                     NPYTGEMVRATTAYLSFVALDENKKPAPVPPLKLETDLEKRRFAEGKMRIEMAKEFSA
                     KIKANRKIL"
     gene            complement(296199..296594)
                     /locus_tag="ELFEDOOL_00293"
     CDS             complement(296199..296594)
                     /locus_tag="ELFEDOOL_00293"
                     /inference="ab initio prediction:Prodigal:002006"
                     /codon_start=1
                     /transl_table=11
                     /product="hypothetical protein"
                     /protein_id="X:ELFEDOOL_00293"
                     /translation="MERFKILSSEDSKKTFKPYYVSKDMEKEILSFETIVGLQVKDEV
                     LYTEYRKAMKPILEQYEGGFRYDFKIQEMLKSETKEPINRVFLIYFKNKESKLNFFAD
                     PEYKKVREKYFVPSVESTTQIAEYERFVD"
     gene            complement(296545..297159)
                     /gene="cmoM"
                     /locus_tag="ELFEDOOL_00294"
     CDS             complement(296545..297159)
                     /gene="cmoM"
                     /locus_tag="ELFEDOOL_00294"
                     /EC_number="2.1.1.-"
                     /inference="ab initio prediction:Prodigal:002006"
                     /inference="protein motif:HAMAP:MF_02057"
                     /codon_start=1
                     /transl_table=11
                     /product="tRNA 5-carboxymethoxyuridine methyltransferase"
                     /protein_id="X:ELFEDOOL_00294"
                     /translation="MDNKKHWETIYTEKQPNEVSWTQNIPTLSLELIQRTNKPKSAQI
                     IDVGGGESNLVDHLLALGYQNVSVLDISENALSRCKQRLGEKGKDVQWIVSDITKFQT
                     GTKFDIWHDRAVFHFLTDEDSISAYKRNLLNALNQEGELIIGTFSNDGPKKCSGLEIK
                     QYTEATLTETFSPEFLPIKFQREDHQTPFGTVQNFVFGRFKKNI"
     gene            complement(297149..298375)
                     /gene="rfnT"
                     /locus_tag="ELFEDOOL_00295"
     CDS             complement(297149..298375)
                     /gene="rfnT"
                     /locus_tag="ELFEDOOL_00295"
                     /inference="ab initio prediction:Prodigal:002006"
                     /inference="similar to AA sequence:UniProtKB:A6X7E7"
                     /codon_start=1
                     /transl_table=11
                     /product="Riboflavin transporter RfnT"
                     /protein_id="X:ELFEDOOL_00295"
                     /translation="MNHFLNKVKVLGIFSITQTVFQIGTVMIMAVSALAGQSIAPSPE
                     SASLPISFVILGTLLGLVPASKFMKWKGSKYGLLLGTIIGIFGAILATYAMSEKSFIL
                     FSAAHLLFGLHQSFIQYLRFVAMESVPTHDRANALSWILLAGIPAAFLGPLAGLQGKE
                     LFPSTLYLGCYLILIASLTLQFLFITFLPSPNKRFITEDESTNSLSPREIARPLSFHF
                     KNLGLWVSVLATAFSFGLMAMLMTAVPVAMKSHGHQMHASTMVLQWHVLGMYIPSFFS
                     GFLVRKMTAPYLILLGVFVMGLECVSAIQGTEFLPFAVALILLGIGWNFMYVGGTNLL
                     VEQYHPSEKNTIQALNDTIVYSLAILSTYSAGYLEHKIGWLSLNLVSIPFLVFVSIIT
                     MYFIQTKRKMILNHGQ"
     gene            complement(298459..299031)
                     /gene="yrdA_1"
                     /locus_tag="ELFEDOOL_00296"
     CDS             complement(298459..299031)
                     /gene="yrdA_1"
                     /locus_tag="ELFEDOOL_00296"
                     /inference="ab initio prediction:Prodigal:002006"
                     /inference="similar to AA sequence:UniProtKB:P0A9W9"
                     /codon_start=1
                     /transl_table=11
                     /product="Protein YrdA"
                     /protein_id="X:ELFEDOOL_00296"
                     /db_xref="COG:COG0663"
                     /translation="MSYTEIPNFTKPFIHPNATAFGMIEYGTSVSIWPGAVVRADMNQ
                     IKLGNFVNIQDNSTLHTDSTSPISIGEYTLVGHNVMIHGCKIGRAVLIGIGSIVLDNA
                     EIGDGSQIAAGCMIRGGKKIPPRSLVVPDGSDIKIFERKAKPELTVAGCIEYAHLSVR
                     FAQNQFLPFQKEEEVHFVTQAKEILLKLGI"
     gene            complement(299041..301002)
                     /locus_tag="ELFEDOOL_00297"
     CDS             complement(299041..301002)
                     /locus_tag="ELFEDOOL_00297"
                     /inference="ab initio prediction:Prodigal:002006"
                     /codon_start=1
                     /transl_table=11
                     /product="hypothetical protein"
                     /protein_id="X:ELFEDOOL_00297"
                     /translation="MRILYLFILSGSLFSCSRWEIQKSISDESFVPQKIDYVIHAGDD
                     VNFQKLRWTPIFKNNLSLGFQTEHVYLKIKATNQTSVNKLILDLGNPHLDFIRVYEEG
                     NPEPISEGGDFIAHSHWDAFSKSIAFELNWPSGETKTLILETKSSSNISYLIRFYSKE
                     TFYLKENLENTILGFFYGTIFIMVIYNLFIYFILKEKAYITYSISIFCNLLLQMYLNG
                     ILNQVFTLDHPEIHNRIGSIIVTCSAITGWTFAQQTLNLREFNPWSNRLIQSLKYLVL
                     FYILIPYAYLPIDIAVRIGNFIAQLFVVSVLVVALVNYSTGNKQARLFLFGWITLLFG
                     ILMYTLMQNGILPVNVFTIYGNQIGSTLEAGILSLALANKINELKEEKANTQAEALVT
                     LEEKVRERTKTLDESLNLIKKDLNVAKKIQKTLFSDIKTSDPRIHFHSYYQSMSEVGG
                     DFYDLTQVKADYYRIFVADATGHGIQAALITMAIKAEYESLKMIYDHPDDLVFHMNQI
                     FINKYSNIQTIFTCSVCDIDLKNKQLFYASAGHPDQIHQRIHDIKLLPRTGKIIGLMD
                     HTQYRLIEHQIEEGDRIFLFTDGIFEQFNEEKELFGEDRLYEILKENLKLSLDHTMAK
                     VLSELSLFTDGQAKQDDITFIGCEIQSLS"
     gene            complement(301050..303449)
                     /gene="pheT"
                     /locus_tag="ELFEDOOL_00298"
     CDS             complement(301050..303449)
                     /gene="pheT"
                     /locus_tag="ELFEDOOL_00298"
                     /EC_number="6.1.1.20"
                     /inference="ab initio prediction:Prodigal:002006"
                     /inference="similar to AA sequence:UniProtKB:Q4L5E4"
                     /codon_start=1
                     /transl_table=11
                     /product="Phenylalanine--tRNA ligase beta subunit"
                     /protein_id="X:ELFEDOOL_00298"
                     /db_xref="COG:COG0072"
                     /translation="MKLSVDWLNEFTPLSQIPFEKVLEKINTSICEIDDVEEFKSHLS
                     SVITVKIKSLEKHPNAEKLQTTIATDGSKEYQIVTAATNVAVGDIVPLALPGTKLDGK
                     EILDSELRGVRSQGMYCSEKELGMALESSGVLILPKDTTLGISVRKYFLWEDTILTID
                     NKSITHRPDLWNHFGFARELASQLQIPLHHFPLQADTKWESGNQGLTVEKSEHAHAYY
                     VCSIQNVNITESIPKIKSRLEKCGIRSINNVVDVSNYLLLELGQPTHFFDRSKLQSTS
                     FTVSKSKEGESISLLDDTSPTLPNHILLIQNGETPVALAGVMGGKDSAVSESTKEIVM
                     ESAVFKREDVRYTIRKTNIRTESAVRYEKGLDSYTCLPVMKRAVQLLKENGNPNVKVF
                     EPQGFNHTESKTVTIETNLSFLRHKLGKKISLHEVTDILQRLGFEVTTKDESLSVLVP
                     KYRQNYDVTIPEDLVEEIGRTIGYASIRTEALSMAVETPIRNPLRELERRVKQFLALE
                     VGFNEVYNYSFASPTDAKLEKEFEVTSLKIANEMPEEHSLLRNSLYPGLIKQTKVNQD
                     RFEKVNLFELGRTYHKEGNDATLAQEKRWISLLSLSKCKPTDLSSIEDEFLTVRETIS
                     ELFLFLNLPKFEWVKLPRTHFHPNASLVLLYDGKEVVELGILHTRFADLYDLKRRAIL
                     SKIDMEVLVQIWETYGRNSHFVPPSHFPQGQLDLSLIMNESDPTESFANLVKTLRIPE
                     LESVFVQTIFQGESVGEGKKSVTYRFILMSYDKTFTQDRFKELSDRLVETAKSNGYSL
                     R"
     gene            complement(303492..305576)
                     /locus_tag="ELFEDOOL_00299"
     CDS             complement(303492..305576)
                     /locus_tag="ELFEDOOL_00299"
                     /inference="ab initio prediction:Prodigal:002006"
                     /codon_start=1
                     /transl_table=11
                     /product="hypothetical protein"
                     /protein_id="X:ELFEDOOL_00299"
                     /translation="MRNEPLGKNILSGLTVKSLLSEYPNSFQVLDWEGNFVSVTDRFA
                     RFLEFEPKEIVGKSILNFTQEDDKENTQNTFEGLGENPNIVNFENRLVTKSKEEVWII
                     WLLIPLTDSKIILGFDRDVTIQKDISFEFLLQQQKYKSIFDNLPMGIAITDEKGKIVE
                     TNKTARTYFDIQDGELLNRTLNIRKYTLIQPNGTKIYPRKSSLMRALRHKEVIRNLEI
                     GMIKENKITWFDILATPIPIENFGLAVAFLDITQRRHAEEKIAYMAFFDQLTNLPNRN
                     SLIDKLFPIFEEARRHGNLVGILAIDLDNFKIINDSRGHDFGDKIIKLVAYRIRESIR
                     VYDLISRQGGDEFTVVLPDLSNERDAAVISESILDAMTHPFVIDGERIFVNISIGIAL
                     YPTDGKDSNTLLKNADSALNLAKSQGKNCYVFFTEELQTVVAERLEIENRMRIAIIEN
                     QFTLMYQPKIDLYTRKPVGVEALIRWRHPERGLISPNVFIPISEETGMILAIGEWVIK
                     SAIKTMREWKDHGVKDISMAVNISTKQFKHERLISTIAENLKLYKVDPHDLEVELTES
                     SVMENADAAVRTMQEIRKLGAKIAIDDFGTGYSSLGYLKKLPISSLKIDRSFVSEITT
                     DKDSKTIIHAVSNLAHNLGLSVVAEGAETEEQVRLLAESGVDQIQGFYFAKPMTSEDC
                     LHFLKTELGISD"
     gene            complement(305566..306810)
                     /gene="pyrC"
                     /locus_tag="ELFEDOOL_00300"
     CDS             complement(305566..306810)
                     /gene="pyrC"
                     /locus_tag="ELFEDOOL_00300"
                     /EC_number="3.5.2.3"
                     /inference="ab initio prediction:Prodigal:002006"
                     /inference="similar to AA sequence:UniProtKB:P65906"
                     /codon_start=1
                     /transl_table=11
                     /product="Dihydroorotase"
                     /protein_id="X:ELFEDOOL_00300"
                     /translation="METIAGKIVTHEKEFLGSIEFDPTTGLITKVKEGIEPKSRQFSE
                     DCVIFPGFGDIHIHAREDVTGKHTYKEDFLSASAAAINGGVIHVADMPNNPVPPIDDA
                     TYAAKQALTEKAPIHITLYAGIGPHTKPLSKKVPYKVFMGPSIGELFFHDNPSLEEVI
                     QHYEGQDVSFHCEDPEILIANKDQPTHETRRPKEAETVATDFALYLIEKYNLKGKLCH
                     YSTKDGLSKIIAAKKRGVKVTCEVTPTHLMFDTDMLTETNHKWFQMNPPLRGRADREA
                     MVKGILDGHIDYLATDHAPHSIEEKQKGTSGISQLDTYGLFVTYMILNLNIPMTLIAK
                     ICSKNPGEFVAPYLPKQFGKGVGVINEGYAANFSILNLKKPVEFKKSMIKSKSGWSPF
                     EGFQFPGSIEAVYYLGKEIHAK"
     gene            complement(306964..308820)
                     /gene="recQ"
                     /locus_tag="ELFEDOOL_00301"
     CDS             complement(306964..308820)
                     /gene="recQ"
                     /locus_tag="ELFEDOOL_00301"
                     /EC_number="3.6.4.12"
                     /inference="ab initio prediction:Prodigal:002006"
                     /inference="similar to AA sequence:UniProtKB:P15043"
                     /codon_start=1
                     /transl_table=11
                     /product="ATP-dependent DNA helicase RecQ"
                     /protein_id="X:ELFEDOOL_00301"
                     /db_xref="COG:COG0514"
                     /translation="MDLLSELKTKFGFSEFRLGQREAIESVLDGRDTLAILPTGAGKS
                     LIYQLPASIQKDKLTLVISPLIALMKDQTESLLAKGIPAAFCNSTQDEVEQMTILSKA
                     VRGELRVLLVSPERALSNGFLRIFREMDLFSLVVDEAHCVSQWGHDFRPEYRQIHVLR
                     EKHPNSFFPILALTATATEKVQTDVQSALGMRSPNVVLSTFFRPNLKFSVEYPAQERD
                     KADRLMELLEPWKDGRKFPGRAIIYCATRKKTDEVYDLLKDFGFSVGKYHAGRTDGIR
                     ERTQNAYTSGKVPILVATNAFGMGMDQPDVRLVVHYQVPASLEAYYQEAGRAGRDNLP
                     SECVLFYKAGDVATQVFMLSKETNFKGGDTLLKYIKEYANNEVCRQVQLCSYFGETIP
                     PCGKCDICSETGVSVHRSKFLESEKVKLQKKNEKRDYPLSEWEEETIQNFLKEHPAVF
                     GKNIIAKTLVGKRTKDVLRYRMERNPFHGKLEGIPEEAVVAKLETWVEEKKVLVAGAK
                     YPKLYLPNFSKTKVKLSLSTNKGDSEDGVTKPKKIPTLHSQILKELMNYRDRKARQLK
                     WKKFMVFQNPVLKRIAERKPRTLSELEATKGVGPAKVERFGNDIIQILEKWD"
     gene            308934..310490
                     /locus_tag="ELFEDOOL_00302"
     CDS             308934..310490
                     /locus_tag="ELFEDOOL_00302"
                     /inference="ab initio prediction:Prodigal:002006"
                     /codon_start=1
                     /transl_table=11
                     /product="hypothetical protein"
                     /protein_id="X:ELFEDOOL_00302"
                     /translation="MLFNTFVFLLFFLIVYSVFLGFGWFAKKQKWAYRAQNLWLLLAS
                     YFFYGWWEWFFLTLILVSTIIDYIAARLIESSQHQIRRRIYLSVSIIANLGLLFVMKY
                     YDFFAVNLIDSWNQMSIWLGGTAATDSSTYLLKNIVLPVGISFYTFQTMSYTIDVYRK
                     QIQAERDFFDFALFVNFFPQLVAGPIERAQDLLPQLKQPKFPTIEGVQKGLYDILLGY
                     FMKVYVADNLATYVDQVFFAGKSFYVQNPEIIHSVDGSQVFAGGFLFLTQIYCDFAGY
                     SFIALGISRLLGVTLTVNFETPEFSKTPTEFWNRWHVTLNRWFRDYIYISLGGSKYGK
                     FAQYRNLCIIFFLSGLWHGANWTFITWGCLQGVYTIIYLVGFSKKKEDLGENPNESTH
                     SISSQFIRILSGSFSRVLVYALVAFSAVAFRSYDANMMLVYFQKFLSFWTWDLSPNNN
                     VKNMFGLWEEYFKIFLPLLIIDGITYFKKERYWLFLTHPLIQAVVLSFMAFLILTRGV
                     FGKEVIYFAF"
     gene            310480..311757
                     /locus_tag="ELFEDOOL_00303"
     CDS             310480..311757
                     /locus_tag="ELFEDOOL_00303"
                     /inference="ab initio prediction:Prodigal:002006"
                     /codon_start=1
                     /transl_table=11
                     /product="hypothetical protein"
                     /protein_id="X:ELFEDOOL_00303"
                     /translation="MRSKFLGIGLALLFFLVLEITVRVTGIHYLEQPEIFFVNLKKNY
                     VESGTGDADILVLGDSRSMALSGYSKDENTEYSVYNHSLPAMGPKYYRFFLEKYLTKG
                     NKKPKMVLFAASPKLYATGYGPPLYDPDAKVVKENESIPTYINRRWNEGFEKNFFRTQ
                     TKSNVIRYSGKQEDANQILWEFFGHRYLHQFTFSELSEQYTGVERLFILSKATPLLYH
                     SYRFHGAIRNALSQSNWKVDKQYKEKSIFCESCENIEAGLCKPSSSQLEDNLTIEDQI
                     NRHFGKYNISNRLKPELVLFSKQLIRKELDEELKHPNLNFDPNPDFVVLEDLITYAKE
                     KGIPFGMVYMPWMKERQESPESKALLSKLIIFFQNHPDTKLFFFPDSSYPAERFVDNI
                     HYDCRGEKRVNEEFRQFVLPQVFRFLSSKQKSN"
     gene            311817..313529
                     /locus_tag="ELFEDOOL_00304"
     CDS             311817..313529
                     /locus_tag="ELFEDOOL_00304"
                     /inference="ab initio prediction:Prodigal:002006"
                     /codon_start=1
                     /transl_table=11
                     /product="hypothetical protein"
                     /protein_id="X:ELFEDOOL_00304"
                     /translation="MFSLRNIFVCILSAYLIGLPVFAQNRYALFIGTNYKGNTAKIPE
                     LNLCEADANFLKEKIQKKGNFKDIKVLLGSMVTRENVKNAITQLGKVVGKEDSVFLYF
                     SGHGMYMKDAKAKNGMRNYLICYDRPHISDEELNEFLTEIKSPKTVLVMDCCYSGGIA
                     KKGKNTRGAAEIPIAQGNDGVVRQNAEDYFFQDKAVISSSDDDQTSIEVGGTINHGIF
                     TYNFGNALEKADLNKDSVVTALEAFFVAKEETVKMARQFNHEQTPQVSGNAAGIFLSG
                     APKPQTPPPKPPNVVVNVPITPVETTTPTNTQTTTPVAPEPEPTPANETTVVIPPITE
                     VEPPAPPSVSTGNILIRTSIIRDKSYGGAATKSPYDLLNKQGKLKSSKPEEKIRAIKV
                     LVDDQEYKAQVTTEKSKIWGSISRNGTLIPGDIYNVKIDNLPAGVHQIEIRADNYPIY
                     KTATAVIPKQTVTVDAMSSMDGFGAIRGRVFFKTLDNPIEKHPIYMPTVVSTNQIFKV
                     TTDKDGYFWFTNLKPGKYEIRASFMEEMKLENSEIVVKPGEVTTVEIILNKKLSYTKT
                     KYQP"
     gene            313930..314295
                     /locus_tag="ELFEDOOL_00305"
     CDS             313930..314295
                     /locus_tag="ELFEDOOL_00305"
                     /inference="ab initio prediction:Prodigal:002006"
                     /codon_start=1
                     /transl_table=11
                     /product="hypothetical protein"
                     /protein_id="X:ELFEDOOL_00305"
                     /translation="MKTTKIIATGILVMGLATANLHALDTNERLELLESAMIEQATTP
                     AQKSAVSEYLANVAKEKTELAQALRERAGSTRGGKALSQMNEKKELLRRAEALEKEAK
                     KYQTVSMDMKAESKQVAQN"
     gene            314408..315139
                     /locus_tag="ELFEDOOL_00306"
     CDS             314408..315139
                     /locus_tag="ELFEDOOL_00306"
                     /inference="ab initio prediction:Prodigal:002006"
                     /codon_start=1
                     /transl_table=11
                     /product="hypothetical protein"
                     /protein_id="X:ELFEDOOL_00306"
                     /translation="MVDTPQEIKEKRFGRVIPILLVLSGLIALGLVFRWGRPVKPVAR
                     LEWEGLQYLSPPDLLVYLGADSESPNMGEWKDWEKKLSNHPRIHKVRITRDPDGYLLI
                     HIEEKVAEFVIHVGSSLYEVDESLEILSRDQVLNTHLIVVSGPFSVGEQKLEGRQIFD
                     ITKEMRYALSLYPALATRISELVAERDGNYTMYLKSPKPMKVFLGDKLELNVFRKLYA
                     SLAYMEAESIKAVSIDLRGEDAVYH"
     gene            315141..316379
                     /gene="ftsA_1"
                     /locus_tag="ELFEDOOL_00307"
     CDS             315141..316379
                     /gene="ftsA_1"
                     /locus_tag="ELFEDOOL_00307"
                     /inference="ab initio prediction:Prodigal:002006"
                     /inference="similar to AA sequence:UniProtKB:Q9K0X8"
                     /codon_start=1
                     /transl_table=11
                     /product="Cell division protein FtsA"
                     /protein_id="X:ELFEDOOL_00307"
                     /db_xref="COG:COG0849"
                     /translation="MIEDDSPIITALDLGSSLVKVVIGRLVGDHEIEIIGTGVYPSTG
                     IKNGSIVNIETTTKSIIEAFGDAELMAGQEITSVVVNVSGKSVHGFNEKGIIAVTNRE
                     RIVTEMDIMRVVEAAQAVHVPNDQQVIHVLTKEFKVDDQVNIKDPIGMTGVRLEAEVH
                     IVSCGNTALNNIDRCVEQSGLLQMDKVLSSLASSEAILTAGEKDLGTAVIDIGAGICD
                     IIIYVDGGIAYSSVVPFGGFHITSDISIGLKTTVETAEIIKKRYGHTRIDMVDPTEKF
                     EIPSISGRPARSVFRQELVEILEPRVREILEMIDHELIRSGYKSSLAGGVILTGGTSL
                     LQGIEVTAEEVFRLSVGRAKPAGLGGLVERIASPEYATAVGLIKYSSKIQNLEQRNMH
                     SVSDGEGWMKKVRRWMENNL"
     gene            316390..317580
                     /gene="ftsZ"
                     /locus_tag="ELFEDOOL_00308"
     CDS             316390..317580
                     /gene="ftsZ"
                     /locus_tag="ELFEDOOL_00308"
                     /inference="ab initio prediction:Prodigal:002006"
                     /inference="protein motif:HAMAP:MF_00909"
                     /codon_start=1
                     /transl_table=11
                     /product="Cell division protein FtsZ"
                     /protein_id="X:ELFEDOOL_00308"
                     /translation="MLYLEEEKTSPAIIKVIGVGGGGMNAVTRMVNSKMTGVDFIVMN
                     TDEQVLLKSPVEVKIQLGNKVTRGMGAGGDPELGEKAAIEDKERIVAALKGADMVFVT
                     AGMGGGTGTGAAPIIAAIAKELKCLVVGVVTVPFSFEGKRRAELAKQGIEQLRANVDT
                     LITIRNDSIFQVVDKNTPFDKAFQVIDDILLNGVRGISDIINHPGIINVDFADVKTIM
                     KDTGDAILGVGEGSGETRVSEAVEQAINNTLLEDSSIQGAKSLLINVTGGSDLTIHEW
                     NEVSQIITAQADPDANIIIGLNEDKSLSDQIRVTVIATGFNKRGKQYQREQKVVGSEE
                     TISPMVYLRKSEEKESGFSKETEAPRGIRQTNRSFGAQKQSSPFQNYGEDYDIPTFLR
                     KKND"
     gene            complement(317596..319002)
                     /locus_tag="ELFEDOOL_00309"
     CDS             complement(317596..319002)
                     /locus_tag="ELFEDOOL_00309"
                     /inference="ab initio prediction:Prodigal:002006"
                     /codon_start=1
                     /transl_table=11
                     /product="hypothetical protein"
                     /protein_id="X:ELFEDOOL_00309"
                     /translation="MKKSFLFLFLLILGCASDYNKIIQATESAYYGQNYDSAIPKIRE
                     LYEGSSNKDKLLFLMEAGMIFHTKGDYVTSNKVFKEAEDIADNIKVSMTRSGLSFILS
                     DNESNYTGEDFERVMIKFYIANNYLLQGDTNNAKIYFRRLDFELKEMRFLAAEYRQNN
                     AARLIDAYVSESLGRYNDARVQYKNMEQLIGKSQNLIADRYFLAAKEGDSGDKSKYAA
                     GRSSLQAYTRSMQRTSPENEKLSEVIIIHEAGKSAIKMSRGRLIEDEYFSAALRGAVE
                     VGLRAKGAGASLAGAIAALSVAENPIPIYKERDPKGSLPKRYFINGVDVGHSDIMNNY
                     SETAMNNFNENYKALITKNLTSLSLKVVAAVIASEAMARAIESGGKGKNNDLVSGLIR
                     VAAGAAAGLAVSQTIAPDLRCWRTIPSNFQVKRVFLAPGEYDFKVESPGSVVTSAPKK
                     LVVEEGKPLFVSVRSYSN"
     gene            complement(319019..319642)
                     /locus_tag="ELFEDOOL_00310"
     CDS             complement(319019..319642)
                     /locus_tag="ELFEDOOL_00310"
                     /inference="ab initio prediction:Prodigal:002006"
                     /codon_start=1
                     /transl_table=11
                     /product="hypothetical protein"
                     /protein_id="X:ELFEDOOL_00310"
                     /translation="MELTRHVSIPHINEVMKQILFSFLLVGFLFQCSSSPKRLDNADD
                     YISDSGGLTSQELVKAAEKLAGQIGEYFKENPHEEGVFVAHFPTRNDTSEQIQTELFD
                     NAFVSKLIKNKIYTVRTKNREQSLNEIQFSLSGLTSNRLSIGKLKSPNFFVRCDINEN
                     MFTSNGEKIVEQSINIELVEVETTIAVWSEKVSYRKLAVRGNKGVSW"
     gene            complement(319633..320391)
                     /locus_tag="ELFEDOOL_00311"
     CDS             complement(319633..320391)
                     /locus_tag="ELFEDOOL_00311"
                     /inference="ab initio prediction:Prodigal:002006"
                     /codon_start=1
                     /transl_table=11
                     /product="hypothetical protein"
                     /protein_id="X:ELFEDOOL_00311"
                     /translation="MPMNKKKTTTILLISILLSFLLGGLVYILFLKKNKEDTKESSYD
                     SRSEIYWQRLQNRPEVLKGPGYPEDLRDFLETLRGKETYLWKGDRDQTYLHLLTEYPD
                     ERGHVLYAVYVAYMNWKEKSLEMETSPALSSYEKLTAVNRLKGEIFPSDLRGLIFPKH
                     PTSPPVILSSYLEDYIQRNPYSYARERKSIFLRKKEELYQKEKWDIQSWESPSFYREV
                     VEMIYEREMKEMTEEEKTFYRSSKIEELKSDFWN"
     gene            320399..320866
                     /locus_tag="ELFEDOOL_00312"
     CDS             320399..320866
                     /locus_tag="ELFEDOOL_00312"
                     /inference="ab initio prediction:Prodigal:002006"
                     /codon_start=1
                     /transl_table=11
                     /product="hypothetical protein"
                     /protein_id="X:ELFEDOOL_00312"
                     /translation="MDFACTKKSKEESNSELLSTLLSQGSPIQSACQRFILTESNCVA
                     VADVSANVCPGLISRLKAQILPQELSTDAVAVLYFDCFSKINLTYNLTKACNQNSFAS
                     NSEYRRVQRTGTSSAETSWQEAMNQCGSLENSVPPVDSGLQDTDTILGSDPFQ"
     gene            320886..321872
                     /gene="nadA"
                     /locus_tag="ELFEDOOL_00313"
     CDS             320886..321872
                     /gene="nadA"
                     /locus_tag="ELFEDOOL_00313"
                     /EC_number="2.5.1.72"
                     /inference="ab initio prediction:Prodigal:002006"
                     /inference="similar to AA sequence:UniProtKB:Q9X1X7"
                     /codon_start=1
                     /transl_table=11
                     /product="Quinolinate synthase A"
                     /protein_id="X:ELFEDOOL_00313"
                     /db_xref="COG:COG0379"
                     /translation="MSLVSKDQLVQKLKPIYLPHEIEERILPLAEEIGRLKKEKNAVI
                     LGHNYMTPDVFWGVSDIIGDSLYLSKMAKETTANMILFNGVHFMAETAKILSPEKKVL
                     IADPKAGCSLAESITREDVKVLKAKYPGVPVVTYVNCSAEVKAETDVCCTSANAVQIV
                     NAVEGDTVIFLPDEYLAGNVRNQTSKTIISHPGRCMVHEIYTPEDIRSTKRLFPGGVT
                     VITHPECHEDVVKEADFSGSTSQMVDFIRNSKTDKIMLVTECSMGDNLRSEFPEKEFV
                     STCQTCPHMKKITLEKVRDALLKEQFEIFLDEEVIRLAQKSVNRMLELSYKK"
     gene            321874..322362
                     /gene="ispF"
                     /locus_tag="ELFEDOOL_00314"
     CDS             321874..322362
                     /gene="ispF"
                     /locus_tag="ELFEDOOL_00314"
                     /EC_number="4.6.1.12"
                     /inference="ab initio prediction:Prodigal:002006"
                     /inference="similar to AA sequence:UniProtKB:Q06756"
                     /codon_start=1
                     /transl_table=11
                     /product="2-C-methyl-D-erythritol 2,4-cyclodiphosphate
                     synthase"
                     /protein_id="X:ELFEDOOL_00314"
                     /db_xref="COG:COG0245"
                     /translation="MFRVGNGIDFHKLIHEPFRPLVLAGVEIKSEFAFLGHSDADVIL
                     HAVADAILGALSLGDIGVHFPDTDPQYKNMKSTRIIEKCLELVAEKKFKLINVDCTYV
                     GDHPKISPIRAELNASLANITKLPLDCVSIKATTSEGMGALGRSEGVMVMATVLIESL
                     KK"
     gene            complement(322365..322820)
                     /locus_tag="ELFEDOOL_00315"
     CDS             complement(322365..322820)
                     /locus_tag="ELFEDOOL_00315"
                     /inference="ab initio prediction:Prodigal:002006"
                     /codon_start=1
                     /transl_table=11
                     /product="hypothetical protein"
                     /protein_id="X:ELFEDOOL_00315"
                     /translation="MIWYLRVFGIFVFVFFFAVLSQKESRLEHSWEVKLKPEQTQKIL
                     YESFQPKSFRPPTLGEEWESKSLGETVQCKTTAVTNTPTISFQIETTGFKHYQVLKET
                     YQLDPTENGVRVKGVLEIQPAPNFLSKLLFLFFGKADLHHIATSKEKRF"
     gene            322958..324943
                     /locus_tag="ELFEDOOL_00316"
     CDS             322958..324943
                     /locus_tag="ELFEDOOL_00316"
                     /inference="ab initio prediction:Prodigal:002006"
                     /codon_start=1
                     /transl_table=11
                     /product="hypothetical protein"
                     /protein_id="X:ELFEDOOL_00316"
                     /translation="MYERENNLSIHTNPFPEILDDTTYNRILKDPNYWISQSLEDKII
                     QQISLSLDISGILYHVGTEALITNAYDLLPLDDSRIDLVEMIHRLPILIGRLTRAVYL
                     NVKPISDQHFKFVFVYLPEYQEKWYDAVFFQGMLNGLALLFELKEFQIRMTKTKLFGI
                     HVSHKELGEGIQFGSDANEYELEWSDDNLYLSRSHLTKENVSSRHRVMVTSRSETELE
                     EMSIVDVRDVVGKSRELAIENRDLEAAVEVLKSFKQELEKKQHSMAKDLRLAKNIQKG
                     LIPEIIPDWNGIQFWTGFSPMQEVSGDYYDYFPYQTDKLGVAVCDVSGHGVPAAFITA
                     LSKMLFSNFKKPKPSETFKLINRELLDLVKQQGYTTCVYLLIHSDYKVSYSIAGHPRP
                     ILFRHQTGKAEVCEGDGTFLGMFPDAGDTYRDFYLQLEPGDKLFLYTDGLTEAENDHG
                     HAFGETKLIQLIEENANASIQETVELIMNHHREFTMGTDAMDDITLLGLQLSPKLEEF
                     NVIKSEGDKAYHSKDYPSAVVSYEKAHQILPRELNTQLNYGKALAYSGDFEKAISMLE
                     SYNKFKTNHFKSHAILGYCYYQMEQYEKAELEWKKAYSINDSNLSNLYNLAQLYRKLN
                     QKQKMKDVIDKMKHIEFTYLHILPLEKKWESLPNEIN"
     gene            324930..325976
                     /locus_tag="ELFEDOOL_00317"
     CDS             324930..325976
                     /locus_tag="ELFEDOOL_00317"
                     /inference="ab initio prediction:Prodigal:002006"
                     /codon_start=1
                     /transl_table=11
                     /product="hypothetical protein"
                     /protein_id="X:ELFEDOOL_00317"
                     /translation="MKSIKIILLSLCFFHFSFPKDHNFHSDFGLEWCYFVGHIKAESG
                     NLYGYELSFFRLKFSDGDSWNPELYPVHFAISDLSKKRHYTSQTIKRNLGDLAGNKEN
                     RIFSGEYEFQILSKDQFFIKAKPKSGEIALELSLEGNGNILSHGKDGISIKSKRNPKI
                     FSYYYSYPRLKTKGSLWIEGKKESILSGDSWMDHEWSEKASKNIPTLAKGQSGWDWIS
                     LMDDKGGDYVFFRFRESSKVSPEIFGTYRDVRGKVTYWSDVSEIQMEPMGIPWKSENT
                     KIEYPLQWKIKYPGGEWIVSPIFNEQEFDGSDSTKTIYWEGAVKADDPIQKKSAKGYL
                     ELKGYQKSKDWWEF"
     gene            325980..326990
                     /gene="yejB"
                     /locus_tag="ELFEDOOL_00318"
     CDS             325980..326990
                     /gene="yejB"
                     /locus_tag="ELFEDOOL_00318"
                     /inference="ab initio prediction:Prodigal:002006"
                     /inference="similar to AA sequence:UniProtKB:P0AFU0"
                     /codon_start=1
                     /transl_table=11
                     /product="Inner membrane ABC transporter permease protein
                     YejB"
                     /protein_id="X:ELFEDOOL_00318"
                     /db_xref="COG:COG4174"
                     /translation="MWKYFLKRFLLIFPTLLGITFLVFLISHFAPGGPLNSEIAKLKG
                     SANLAGASTKQISQEEIELIKKRLHLDKPAPIAYLYWLKQIVQFDLGESRLHSRKVSE
                     LIIEKLPVSLFFGLSGFFLTYLICIPLGIQKALKEGSRFDFITSFIIFFTYSLPVFAF
                     AMLLLYLFASGEVFSFFPLGHEVSDFYEDLSFIGKVKDRLAHMFLPVICYVVGSFAVL
                     TLLMKNSLLDQIAKEYVRTALSKGLSFSDAIFQHAFRNSLIPIATGFGSNLTLIFSGS
                     LFIELVFNIDGMGLLSFEAVRERDTDLMMGLLLAQSFLGLIGKIVSDFCYIIIDPRID
                     FE"
     gene            326987..328036
                     /gene="yejE"
                     /locus_tag="ELFEDOOL_00319"
     CDS             326987..328036
                     /gene="yejE"
                     /locus_tag="ELFEDOOL_00319"
                     /inference="ab initio prediction:Prodigal:002006"
                     /inference="similar to AA sequence:UniProtKB:P33915"
                     /codon_start=1
                     /transl_table=11
                     /product="Inner membrane ABC transporter permease protein
                     YejE"
                     /protein_id="X:ELFEDOOL_00319"
                     /db_xref="COG:COG4239"
                     /translation="MKFISNPANVRKWEKFKKNKRAYYSMLVLFYTYLLSLFSPILIN
                     NKPLLVLFEGSVSFPIVQFYPETKFGGVNLTEPNYKKLNREPRFQNSNNQMIFPPIPF
                     GVNEDNLDSLEEGTNPPSKPSLRHWMGTDDRGRDVFTRIVYGYRLAMTFSLILIVVEI
                     LLASFIGGVQGYFVGRLDLFLQRIIEILSAIPFLYLILIMGSFFGRGFMVLIVTYGSL
                     SWIGLSYYMRGEFLKLRKQQFVDAAKTLGASSYSIIMRHLLPNSLTPLVTFLPFILIS
                     AISVLSALDFLGYGIPAPNPSWGELIGQGRERLTAWWLITFPSVALFLTILFSAFVGE
                     GLRDAFDPKDKVVYE"
     gene            328033..329022
                     /gene="oppD"
                     /locus_tag="ELFEDOOL_00320"
     CDS             328033..329022
                     /gene="oppD"
                     /locus_tag="ELFEDOOL_00320"
                     /inference="ab initio prediction:Prodigal:002006"
                     /inference="similar to AA sequence:UniProtKB:P24136"
                     /codon_start=1
                     /transl_table=11
                     /product="Oligopeptide transport ATP-binding protein OppD"
                     /protein_id="X:ELFEDOOL_00320"
                     /db_xref="COG:COG0444"
                     /translation="MNSKEKAIEVKDLSIHIKTDDGVLPIVSGISFHLEKGETLALVG
                     ESGCGKSITSLALTKLLPSNTTLYPTGSITFEGSDLMKASSEHLRSVRGKEIAYVFQE
                     PFTSLNPLHKIGIQLIESFLLHGLGSKEEAETKAIYLLERVGITDAKQRLDQYPNQFS
                     GGMLQRVCIAMALMCDPKILIADEPTSAIDVTIQLQLIELLKELRKEHGMSVLFISHD
                     IGLVSNIADRIAVMYAGKIVEQGSVDLVIDTPKHPYTQALISAYPTHENIGKKLITID
                     GIVPSPKSYPSGCRFHTRCKDKLEICDVKIPNPSLVRESQIVECFLFGGKESA"
     gene            329015..329971
                     /gene="btuD_1"
                     /locus_tag="ELFEDOOL_00321"
     CDS             329015..329971
                     /gene="btuD_1"
                     /locus_tag="ELFEDOOL_00321"
                     /EC_number="7.6.2.8"
                     /inference="ab initio prediction:Prodigal:002006"
                     /inference="protein motif:HAMAP:MF_01005"
                     /codon_start=1
                     /transl_table=11
                     /product="Vitamin B12 import ATP-binding protein BtuD"
                     /protein_id="X:ELFEDOOL_00321"
                     /translation="MLNVKDLVVSYKQSQSLSFSTKRLVAVDGVQFTIPKGKILGLVG
                     ESGCGKSTIGRAILSLLPIDHGTISFDDQDITKISKDEQKRLKRKIQVVFQDPYSSLN
                     PRFTIEEIITEGLQIHFPKLSAVEKKEKAIKALSEVNLPSDILHRYPHEFSGGQRQRI
                     AIARALILEPSLVVCDEAVSALDISTQAQVINNLLMLREKYGLSYLFISHDLNIVKHV
                     SDRIAVMYLGQIVEEGSRDEISQKPLHPYTKALFSASFDLKQREKISQPLVGEIPSIL
                     NQPKGCKFHTRCPIAKEICKTEEPKETYPSELHRVKCHFPLL"
     gene            329979..332087
                     /locus_tag="ELFEDOOL_00322"
     CDS             329979..332087
                     /locus_tag="ELFEDOOL_00322"
                     /inference="ab initio prediction:Prodigal:002006"
                     /codon_start=1
                     /transl_table=11
                     /product="hypothetical protein"
                     /protein_id="X:ELFEDOOL_00322"
                     /translation="MKLTLRDTIKGVIGKTLLTFIFVISMTMFFILYPLLADPDYYKN
                     LILESTYKLTELNVNYKSSEPVFFPFPGIELNEVTVSKADDEIIHVNKLRIEIYYGVF
                     IGKSLELRKIYLNTGTVEITREKDESFPLFERLSSQPNPDPKKKTKNEIESLDSNTEE
                     TPTELYFSKTFVNFVNQIEIKNITILFEDKLYSRNINLYLWETTLHLDQDLRNLDFYL
                     YGKLNHEPITLSSNFFFVEDKMTYESLRLEGELQFQNLKGIDLHDILIIFTRGDLRFV
                     KTTGTIPFYKRDESKIYAVIDQLHIKDLALKDGKTFADGHVSTLMHYDINESKFNFAN
                     IVIEWKGKSKLYASGYVNFLKPPLSPTVSFEATSDYLDVPSILKVAKIWIDPDFEKSI
                     LTRGLPNTGYVNRMNVYLNFNFRNLNIADFKADSLKLNVHYAKRKLNINRYELKVYDG
                     VVIGSGDYRWSNPVGLTLKGEIKHVSIAPVLSDIFKISPITGNIDSDFMIFSPSDSED
                     GLLPNLQIIGNINAKNGELLSYTNILKPISSIGSVINLKKIDFSRATPYNELKFDFQY
                     ANENIEIKNFALKADGIAGSGGGKIGFNKSIDMKFTIAFPGVAGKALKLPIIYRGTYG
                     VSSPFIDPIWLGSVYAGTIFLASPAGAAVGGIAGSAMSDYVNRAVDNVTTGVQKSWKG
                     FRTIFGGKEEEEKTEEKTKN"
     gene            complement(332125..333816)
                     /locus_tag="ELFEDOOL_00323"
     CDS             complement(332125..333816)
                     /locus_tag="ELFEDOOL_00323"
                     /inference="ab initio prediction:Prodigal:002006"
                     /codon_start=1
                     /transl_table=11
                     /product="hypothetical protein"
                     /protein_id="X:ELFEDOOL_00323"
                     /translation="MKLIQNSFGILILLSAVVLVNCSKKKVENFTVPKKIFFIDTKDT
                     IDVLQTEEPLAEKIGTISDSDSVQVLALVSFEKKDMVYKTYQIKCPTSIKHKCKTEFG
                     YIRAFDVEGGGYTSSSSDFSVLLKKKLIVSNEEYTESNQLKQLILEPKSTLSSITINH
                     FSIFHFLIRSLMTKPEDQFQKMEEVYQILKLAENPSREDQYVTSLKKKYPFLNEVNDS
                     GAISSVTTNNDFEQKLTEARNELMNSFIAGFPLRASTFKGLVGQFNKLKNFPYLSEKV
                     FEYLSKEGVYSVSGFETQYLINAESGSTALNKLKKLEPNLDPTKTLGMYQILHDSETN
                     YQIKIQILDGMGNVTKEESYPIVSISAEESGNSLGFKIKADKQDMILSPLETTPNLLI
                     AGEGFKEFVKAIPNDYKDIIKNNDYNKAKLLIALKFGEGGFDEKLGKMVYILSASKRY
                     WIMLDLFRFNPNVKRSHDYDGTLETSFSVDEHTCISTSKWRQPKGELYITGIETSCYS
                     DSDEEISPTESMCFYEGGSMFYQFEFSPSELRSDKPYVEFKFENSGVCQAIQHIM"
     gene            complement(333830..334870)
                     /locus_tag="ELFEDOOL_00324"
     CDS             complement(333830..334870)
                     /locus_tag="ELFEDOOL_00324"
                     /inference="ab initio prediction:Prodigal:002006"
                     /codon_start=1
                     /transl_table=11
                     /product="hypothetical protein"
                     /protein_id="X:ELFEDOOL_00324"
                     /translation="MKKLLTILIFALSFQLYAGDLKDDLKSATGDSEKISILAEMGKS
                     GETKYVKPVTEQLEKGESSKIRAQAATSLGDLKAGFNELHKAFDNDDVYVREASIEAL
                     AKIGNSKSQSYFEKGTKDKNEKIRFYSVQGLSKVGRSGNAPIFRNAIEWKDKPTQLAA
                     IRGLGNINAWDEWKYVKPFCSNSDKDFVMACLYSAGKFKTDESLLAIESLLASPDTEI
                     SKEAFDAIANFKPAQVIPTLIRFKKTNPNHPNLADLSANLKKLKAAKQYAIINVSDRL
                     NLRSKANERSEVITGLPGNAVVEIISREPRKYIITNSKGEEMEDFWYQIKTSDGKKGY
                     LFGEYIHVVDSY"
     gene            complement(334985..336802)
                     /gene="mutS2_1"
                     /locus_tag="ELFEDOOL_00325"
     CDS             complement(334985..336802)
                     /gene="mutS2_1"
                     /locus_tag="ELFEDOOL_00325"
                     /EC_number="3.1.-.-"
                     /inference="ab initio prediction:Prodigal:002006"
                     /inference="protein motif:HAMAP:MF_00092"
                     /codon_start=1
                     /transl_table=11
                     /product="Endonuclease MutS2"
                     /protein_id="X:ELFEDOOL_00325"
                     /translation="MCSIQRFLEGKKKITNDLFSINPTYTFLIHRKNKYKTKIQFFTK
                     RLRRVSIFRFIHFFVFFFAIVYCYLSKLSWIEYSLSLFLLLPFVYLVRLYSLRKEQLQ
                     FLKQTLQFIEGEIFRLTGDLKKLKTREHWEYPVFVRNHPLSIDLDLCTKQGFLGVFDT
                     TVTDNGFQIYLHQFLQEKSPFGEFKPNPISVEQILNQRNYPFQLMRKFLVLDGEPNEK
                     FVLPQVSQNSDFWKKRKWLRWFFPIWGMFSPLYILVGLLFDLPLIPLLILLNGILFVS
                     YRKESILIWKEIKSLSFASNLFKKTFIFLSKERKITKQMLKRISNLGDSSELLVSPLP
                     HLILNLLFLWDLWKIQSLQKWKQNFLVHWNELQNKITTIDSILPLINFGYLNPDANFA
                     KISDDTKLNAESLVHPLLSQSHRVFNPLPVMKPGDLMIVTGSNMSGKTTYLRSIAMSL
                     LLVGSGAPVLGKNFETPKFQIHTLIRSQDSMEDGVSFFYSEVRRLSSIIQNANGSNKT
                     PILFLDEILKGTNSKERFIATREILSVLREKNCIVFLTTHDLKLTEIPWAKRYHFTEL
                     ERDGQMDFDYKIREGVSSSTNALKILKKEGIPIRNEADT"
     gene            337134..337346
                     /locus_tag="ELFEDOOL_00326"
     CDS             337134..337346
                     /locus_tag="ELFEDOOL_00326"
                     /inference="ab initio prediction:Prodigal:002006"
                     /codon_start=1
                     /transl_table=11
                     /product="hypothetical protein"
                     /protein_id="X:ELFEDOOL_00326"
                     /translation="MDFYPEMNLEFKSSFVKTNQFLANTQDESLLPQMGLAARNLLNL
                     SQMTKLREIRERHLKKGHQREGFHWD"
     gene            337415..339463
                     /gene="menE"
                     /locus_tag="ELFEDOOL_00327"
     CDS             337415..339463
                     /gene="menE"
                     /locus_tag="ELFEDOOL_00327"
                     /EC_number="6.2.1.26"
                     /inference="ab initio prediction:Prodigal:002006"
                     /inference="protein motif:HAMAP:MF_00731"
                     /codon_start=1
                     /transl_table=11
                     /product="2-succinylbenzoate--CoA ligase"
                     /protein_id="X:ELFEDOOL_00327"
                     /translation="MANNLAEVYKESAEKFGPRPAFWYKNAEKDYQALTYKQLYEDGI
                     ALAEALIDLGVKAREHVGVLADNRVEWIIADCAVLTAGAANVPRGSDITDSEIVYILN
                     HSEAKIVFLENDKVYEKFKNNKSQVKSVKTVIIMDKDTKLKSGAGILHFYDLLEKGRE
                     LRSKGKREAEKRMSGIKPDDLYTLIYTSGTTGMPKGVMLMHSNMIHQMHYVVPRVAKV
                     TPDDRMLSILPVWHIFERVVEYFAIINGGSTYYTKVTELRNDIQKARPTFMASAPRVW
                     ESIYNGIYTRINDPKQTPPVRRFLFKVAYFFSKHYHAAIRFLKGWEVDYEGRNILQSL
                     VLSIVSIVKLLFTGPFTLTILSLVASQFLVPEESPLKTPLYVLAGLGVLFNSFTLDRI
                     VLSKIRQATGGHLRATLSGGGALQKHVDAFFMDIGITVLEGYGMTETGPVISARTFDR
                     PIMGSVGDIVPLSQVQIRDDAGNVLCHIDDKRNIIFGKLGVKGVVHLKGPQVMKGYYK
                     NPETTKKTIVDNWMNTGDIGMINFKKTLTLTGRAKDTIVLLGGENVEPVPIENKIDES
                     PYIKQSMVVGQDQKVLGSIIVPDFDALIPWAEENGITEKNPEKLITHPKVIEFYKKEV
                     RNFNSVKTGFKNFEQVQYVTLITKPFEVGDELTNLMKMKRHVITEKYKDRILELYKNS
                     "
     gene            339465..340241
                     /locus_tag="ELFEDOOL_00328"
     CDS             339465..340241
                     /locus_tag="ELFEDOOL_00328"
                     /EC_number="4.2.1.150"
                     /inference="ab initio prediction:Prodigal:002006"
                     /inference="similar to AA sequence:UniProtKB:Q0AVM1"
                     /codon_start=1
                     /transl_table=11
                     /product="Crotonyl-CoA hydratase"
                     /protein_id="X:ELFEDOOL_00328"
                     /db_xref="COG:COG1024"
                     /translation="MTPFAEIFHGDRILEIKMQSNEKNTFDFEAFVLFQQILNKHANN
                     PNLRVLLFTSAQTQFFSNGIEPTLMYGKTESDVRRSVEQLLRTAQTYFHFPVPTIAVI
                     NGHCMAAGAVFALFSDYRYMVDKGGRIGFSEAIVGLNFPSIPTIVLQDLVGVKAARDL
                     LYTGKQIKGPEAKEIGLVDELYTAEDLYPEAMKFAETLSKLTYNSSRGMKTALREPYR
                     AQMESLFALDADLFTKVILSPDGQEGFLSLIEKRRPKFST"
     gene            340238..341089
                     /locus_tag="ELFEDOOL_00329"
     CDS             340238..341089
                     /locus_tag="ELFEDOOL_00329"
                     /inference="ab initio prediction:Prodigal:002006"
                     /codon_start=1
                     /transl_table=11
                     /product="hypothetical protein"
                     /protein_id="X:ELFEDOOL_00329"
                     /translation="MMRILIVFVVMIFLNCATNAVRQRSKLVSTKIHHLDSIKLIHPN
                     NDLLFESPELKTKDGTTYKRSINALDRRINKWYAPHPESQIETLEMREITNQGESSRN
                     GGIYFRPKSYNYSWSLYLSKEFSAVYKLSVDDYTGIPKEIEYVEYENSFGICLELKSG
                     KTCYESIPIETSQDPHTFQLNRCDVCQTKIRKTIRIPKQPTDDSLVVAIVDDQGIVGK
                     IYQINSKKYGYLLHWYIEINSIEKFETNIKWYPVLPFAFLWDAITIPFQILLKILTII
                     AYSRSFS"
     gene            341233..341571
                     /locus_tag="ELFEDOOL_00330"
     CDS             341233..341571
                     /locus_tag="ELFEDOOL_00330"
                     /inference="ab initio prediction:Prodigal:002006"
                     /codon_start=1
                     /transl_table=11
                     /product="hypothetical protein"
                     /protein_id="X:ELFEDOOL_00330"
                     /translation="MAENHYYNAKDLGKFGEIGRTNPALADKFFGYYNAVMAEGALSE
                     REKALIALAVAHALKCPYCIDAYTTTSLQKGADEAQMNEAVHVAAAMAAGINLVHSVQ
                     MQNKIDELSF"
     gene            341575..342549
                     /locus_tag="ELFEDOOL_00331"
     CDS             341575..342549
                     /locus_tag="ELFEDOOL_00331"
                     /inference="ab initio prediction:Prodigal:002006"
                     /codon_start=1
                     /transl_table=11
                     /product="hypothetical protein"
                     /protein_id="X:ELFEDOOL_00331"
                     /translation="MELQEQHSTLHQYSGKPFLTTVGKPIHARSLKVFQINVGRWCNQ
                     ACRHCHVDASPIRTEMMEKKTAKLCIELISKIPEIETVDITGGAPEGNSHFKYLVTEA
                     RRLGKRVIDRCNLTILEEPGFDWLYEFLKENQVEIVSSLPSVLENVTDNQRGKGVFQK
                     SITALEKLNAIGYGTTLPIHLVYNPNGLFLSSGQSQLEKEFKENLFKKYGIVFNQLYC
                     INNLPINRFLGSLVRAGKFEMYMETLVNAFNLSTVNGLMCLDQISVGYDGSVYDCDFN
                     QMLELKSKEVKHIQDFDLLSYLSREIVVANHCYGCTAGAGSSCGGEIV"
     gene            342550..343305
                     /gene="mapB"
                     /locus_tag="ELFEDOOL_00332"
     CDS             342550..343305
                     /gene="mapB"
                     /locus_tag="ELFEDOOL_00332"
                     /EC_number="3.4.11.18"
                     /inference="ab initio prediction:Prodigal:002006"
                     /inference="similar to AA sequence:UniProtKB:O34484"
                     /codon_start=1
                     /transl_table=11
                     /product="Methionine aminopeptidase 2"
                     /protein_id="X:ELFEDOOL_00332"
                     /db_xref="COG:COG0024"
                     /translation="MSIQNEKDLQGILKAGKFVAKVRELLKLLAKPGVSTLELDLAAK
                     HEFEAAGAFSAPKFDYKFPGFTCISTNFEIAHGIPKKETILKEGDLVNVDVSAKLDGY
                     YADTGISFVVGNSNQTLQKLCETAIEGTMRATKQAFTGNYLRHIGKEIHSAAKENGFT
                     VIKNLAGHGTGKKLHEEPQVLVYEDKRDHRKLNQGLVLAIESFISTGSQTAYEEADGW
                     TLVAGNRQGTLSYVAQCEHTVIVQNGKPIIATL"
     gene            343465..344262
                     /locus_tag="ELFEDOOL_00333"
     CDS             343465..344262
                     /locus_tag="ELFEDOOL_00333"
                     /inference="ab initio prediction:Prodigal:002006"
                     /codon_start=1
                     /transl_table=11
                     /product="hypothetical protein"
                     /protein_id="X:ELFEDOOL_00333"
                     /translation="MFPLEIIESGVSAEKANRILILWPSTGGNARSFRIRDSELVNLG
                     LRLIRFNPPSHGNSHGTYDPNTAIRLLDEYLKEKNYIGKPLYGIGHSGGGAALLLYAN
                     RVPFQKLFLLSPILDSVLSLQYLYESNSIEEFSRLLLVPNLSDEHSPNKRILETLATP
                     QWLESGEVDHLSFPVKNPRIQVESLAKFLQNLFLPGFQVEDKDIVKGTDVTIFLPTKD
                     KWFPKEFTAQFAKRNQIRLVTIPEAPDHFFSQSWLHVWKEIKTIGWD"
     gene            344225..344785
                     /locus_tag="ELFEDOOL_00334"
     CDS             344225..344785
                     /locus_tag="ELFEDOOL_00334"
                     /inference="ab initio prediction:Prodigal:002006"
                     /codon_start=1
                     /transl_table=11
                     /product="hypothetical protein"
                     /protein_id="X:ELFEDOOL_00334"
                     /translation="MFGRKSKPSAGIRKSLQAKKNHLIGLQMNGSQLGFPPVSFHSRK
                     VSGYKGEYVEPIYLALILFTLWTIGLGVTLTTYRSVQVLLGKKKSNEFPAGIQHGSDF
                     NWRLNRAHLNSLENLPLFVAVVFLTVSLGKLDSFVNQMGFVILGARVLQSLTHLVATN
                     VLAVNIRFTFYMIQIVSYIILLIRLV"
     gene            complement(344782..345783)
                     /gene="gpsA"
                     /locus_tag="ELFEDOOL_00335"
     CDS             complement(344782..345783)
                     /gene="gpsA"
                     /locus_tag="ELFEDOOL_00335"
                     /EC_number="1.1.1.94"
                     /inference="ab initio prediction:Prodigal:002006"
                     /inference="similar to AA sequence:UniProtKB:P64191"
                     /codon_start=1
                     /transl_table=11
                     /product="Glycerol-3-phosphate dehydrogenase [NAD(P)+]"
                     /protein_id="X:ELFEDOOL_00335"
                     /translation="MKIGIIGAGSFGTALGSILADKGYDVTLWTRSEEQARSINENHM
                     NSKHMPDLVLPDRLKASTDLIQVVKDKDMIVSAPPSHALSGILKEIKDHIPPKVPIVS
                     ASKGIENESLRLVSEIFESELPGQFHSQLSYLSGPSFAKEMVKRVPTIVSIASKNEAT
                     AKRVQEIFSFTYFRTYWTPDVVGVEVGGALKNVIAIAAGVADGLGFGQNTRAALITRG
                     LNEITRMGIKMGADPMTFLGPSGMGDLVLTCCGEASRNRTVGFRLGKGESLKEILSSM
                     NEVAEGVKTTLSTKNLADKLGVEMAITQEVYHMLYEDKDPKEVVRALMSRDLKREGV"
     gene            345840..346520
                     /locus_tag="ELFEDOOL_00336"
     CDS             345840..346520
                     /locus_tag="ELFEDOOL_00336"
                     /inference="ab initio prediction:Prodigal:002006"
                     /codon_start=1
                     /transl_table=11
                     /product="hypothetical protein"
                     /protein_id="X:ELFEDOOL_00336"
                     /translation="MLLTDLFRFNPLNLFLPPKVVPKSNYKVTLLLGSLKKVINTEII
                     AEDPDLESLEVGSSKGEVILTGTYRMEWLWIARFLKVKSIRFRVRLKPVLVKDNKARL
                     KIVGYRAWDTKPRRFDFVRWFVKIDPFHKKKVFESIMHEAPHILSITGLQWELLFDLN
                     YFLNLVPSIAGKIEIQYLVADHNELYIFVRSSTILKPLVDFFGPEYLKIDYIEEDRDV
                     QMLLWENE"
     gene            346521..347525
                     /locus_tag="ELFEDOOL_00337"
     CDS             346521..347525
                     /locus_tag="ELFEDOOL_00337"
                     /inference="ab initio prediction:Prodigal:002006"
                     /codon_start=1
                     /transl_table=11
                     /product="hypothetical protein"
                     /protein_id="X:ELFEDOOL_00337"
                     /translation="MKIIYLTDIHDGLHGLKRILQTTEADLYLFSGDIIYKAFFSFDR
                     IIDFCGVQEELYYLLTERKDDSTPFDFTTHAIRFPEKYSTAIVEKSQKYRDLYKLAAK
                     TMKEKYEIIEKLIQKYAKSPVYCLPGNYDLDLQYTELYQRELHRKSFDFQNLKVSGYG
                     GAPIWTSGIPEKLTVVFHEYTKNGKNYSEPEDFFREELPDICWIHNPAYGYFDTIPGV
                     GKCGSQGIRRYLDDESPSLVVSGHVHEDQGIQKKGNTVFINPSNFGAVDSLHGFQEGG
                     YFAEILMDGKDVVQSNLCQLRGEDWQTLIEVDCSEKHLKLISQNPISTVSSEDYIRGN
                     "
     gene            347526..347927
                     /locus_tag="ELFEDOOL_00338"
     CDS             347526..347927
                     /locus_tag="ELFEDOOL_00338"
                     /inference="ab initio prediction:Prodigal:002006"
                     /codon_start=1
                     /transl_table=11
                     /product="hypothetical protein"
                     /protein_id="X:ELFEDOOL_00338"
                     /translation="MVTFLTICGVLFTAAFFLYALSAVDNQSLNQKEKERLKKEENLR
                     VGDPRKVYGKEKDPNLPRIRLCPVCGTVLRKDEYLYAAISTYTNSEGKKQAQIYGCKY
                     CYLILDSEKNSTVPNNTNDNPFGQPKPTDEI"
     gene            347933..349993
                     /gene="recG"
                     /locus_tag="ELFEDOOL_00339"
     CDS             347933..349993
                     /gene="recG"
                     /locus_tag="ELFEDOOL_00339"
                     /EC_number="3.6.4.12"
                     /inference="ab initio prediction:Prodigal:002006"
                     /inference="similar to AA sequence:UniProtKB:P64325"
                     /codon_start=1
                     /transl_table=11
                     /product="ATP-dependent DNA helicase RecG"
                     /protein_id="X:ELFEDOOL_00339"
                     /translation="MFDVTQSLSNLKGIGPKRKTVLLEHGISTYYELLTYFPRRYLDR
                     NFTKDIILKQGDVVTLLGSIVDSYIVHGKKSRLLVGFRTLNNERINLVFFRGVNFFQK
                     LFAIDKKVVVSGKLEYFRGYQILHPEYEFLSDADDPEDSIHAGRIIPLYPSTEALKED
                     GLDSKGLRKLIHQVLEAGTISENLPSKFIKKRKLLGRDEAFRNIHFPDTMETVQIARK
                     RFAYEEFYYFQRLLLYKQRERQKVKRLLWPLPKSPSRTNLEKNLPFELTEDQKSAVTT
                     ILSKTNSDSPSAFLLQGDVGSGKTITALLVGLHYIDNHIQVVFLAPTEILARQHYQTI
                     YKFMGNMPFLGIELLLGGENKKTRAEKLSRIKTGESNIIIGTHSLLQEDVIFSDLGLV
                     VIDEQHKFGVDQRETIRAKGKNPDILAMTATPIPRTLCLTLYGDLTLVNIKTKPKGRK
                     PIDTRWYKEDRRAGVYNSIRKYVSSGRQCYIVYPLVEESEKVDLESCTVAYENLRTTV
                     FPDLKIGLLHGKMKSVEKESVMEKFKSGEIQILVTTTVVEVGVDVPNATILVVEHAER
                     FGISQLHQLRGRVGRSDLESFCILMTGDSISEEGRDRLEALVASNDGYYLAEKDLAIR
                     GPGELLGVKQSGLPEFKIADLVVDRELLDEAKEDASSIPLDDPNEVSELRIRFSEGKF
                     LFAN"
     gene            350020..350808
                     /locus_tag="ELFEDOOL_00340"
     CDS             350020..350808
                     /locus_tag="ELFEDOOL_00340"
                     /inference="ab initio prediction:Prodigal:002006"
                     /codon_start=1
                     /transl_table=11
                     /product="hypothetical protein"
                     /protein_id="X:ELFEDOOL_00340"
                     /translation="MFRPNYLFLFLLSLLCVCGEKPVKQTQSDLYLGIDKVSYLTGKF
                     NSPGPLAPVILEENAKEHYLRPDVKKALHRMINDFEDSKPKSYKQHIFLVSSFRNFSH
                     QKGIWESKFTGKKSMRVPITGKSPEEIIHLILEFSSAPGTSRHHWGTDFDLNALDNAY
                     FESNGKGKILYDWLKENASKYGFCQPYSPLATRNNKGYQEEKWHWSYAPISNQLTKEW
                     VKSFLSGEIKLEGSFLGADVLDNRALDFVRSINPECEKIGSANL"
     gene            complement(350803..351771)
                     /gene="galE"
                     /locus_tag="ELFEDOOL_00341"
     CDS             complement(350803..351771)
                     /gene="galE"
                     /locus_tag="ELFEDOOL_00341"
                     /EC_number="5.1.3.2"
                     /inference="ab initio prediction:Prodigal:002006"
                     /inference="similar to AA sequence:UniProtKB:Q7WTB1"
                     /codon_start=1
                     /transl_table=11
                     /product="UDP-glucose 4-epimerase"
                     /protein_id="X:ELFEDOOL_00341"
                     /db_xref="COG:COG1087"
                     /translation="MRVLVTGGAGYIGSHIVLELMELGHEIIIVDDMEKGNEANLFPE
                     NEFIKGEIQDPEILKKAFAKKVDAVFHFAAWKAAGESMTDPLKYTMNNLNGTFTLLNA
                     MIQYGCQYIVFSSSAAVYGAPKYLPIDENHPLQPENYYGYTKLCIEENLEWFDKLKGL
                     KSARLRYFNAAGYDPKGRIKGIEKTPANLLPIIMEAASGIRNGFQIYGNDYETEDGTC
                     VRDYIHVSDLAKAHVLALNYIMANNQSLTVNLGSESGYSVKEMTDLSEKVVGKPISHV
                     TGPRRLGDPAKLLASSKKARELLNWKPIYSDAETLLSSMWNLYKNL"
     gene            complement(351768..352574)
                     /gene="lpxA"
                     /locus_tag="ELFEDOOL_00342"
     CDS             complement(351768..352574)
                     /gene="lpxA"
                     /locus_tag="ELFEDOOL_00342"
                     /EC_number="2.3.1.129"
                     /inference="ab initio prediction:Prodigal:002006"
                     /inference="similar to AA sequence:UniProtKB:Q2SWY6"
                     /codon_start=1
                     /transl_table=11
                     /product="Acyl-[acyl-carrier-protein]--UDP-N-
                     acetylglucosamine O-acyltransferase"
                     /protein_id="X:ELFEDOOL_00342"
                     /translation="MKIHPTAIIDPKAELHESVEVGPFCIIEKDVKIGEGTVIESHVK
                     ILSGTRIGKFNKISSGGSFGGLPQDLAFKPETKTYLEIGDHNHFRENVIFHRGTIEGK
                     GTVIGSHNYLMGNVHIAHDVIVGDHNIMVQNTMLAGHVVIGNKVFISGSVGVHQFVRV
                     ADYAMLAGLTKVVKDVPPYATVDGHPGLIVSLNVVGMKRAGISADVRLAIKRVYKVIY
                     HSGFNTKQALAELKKDPNPAPEVQKVIEFFETSKRGVVDHRFVSGGSDEE"
     gene            352674..353030
                     /locus_tag="ELFEDOOL_00343"
     CDS             352674..353030
                     /locus_tag="ELFEDOOL_00343"
                     /inference="ab initio prediction:Prodigal:002006"
                     /codon_start=1
                     /transl_table=11
                     /product="hypothetical protein"
                     /protein_id="X:ELFEDOOL_00343"
                     /translation="MHLLIDWSRIESLVDMNDPEDQAWLKEMIASLLENMATRVENLD
                     RLMLSKDPKDLQSELHQIKGVAANFGLAALSEVVIKAEALVKAGDVETSILEGKKFQG
                     FGNPQNWNSKINSLRR"
     gene            complement(353031..354413)
                     /locus_tag="ELFEDOOL_00344"
     CDS             complement(353031..354413)
                     /locus_tag="ELFEDOOL_00344"
                     /inference="ab initio prediction:Prodigal:002006"
                     /codon_start=1
                     /transl_table=11
                     /product="hypothetical protein"
                     /protein_id="X:ELFEDOOL_00344"
                     /translation="MFGLDTGFISKQTAGLIRGILQKRYSIGETSIPLFSSPSPLYPG
                     LELISDKGQNPIQKRLVVGSIRMGYGHHRMALSVYSHSLQKNIPTYLHDLLAIESPES
                     KAIRDIDSGYSFFSRMSSEIGGPVEWIWGQLMSQGNLTSLELSCQLAALYKGLMNGIP
                     TDSPVITTYPLNGQIAIASGFQKTIHLICDNYPQYYLLVPGALNLVQSPSSYTKFMEM
                     GVPKDNLAVAGHWVSEDIVSNAVTDSENRVRRIDAKKVRRFLIPIGGAGAQKGYIVDL
                     IRLTKSYLTNKKAVYWINTGDHVKVLKAIEEYLIFQKIPYLSIDSWEDLLTFITRHPL
                     RSDDNENNPPVVLFHFPTHTEAFSATDRLIRIADVLVTKPSELAFFPIPKLFIRRVGD
                     HEAASVVRSLELGEGTVECREVMHAKELVQIFTESDDLLLRMNESIIKNTIEGVYNGS
                     KTAVAMATAT"
     gene            354518..355699
                     /gene="thlA_1"
                     /locus_tag="ELFEDOOL_00345"
     CDS             354518..355699
                     /gene="thlA_1"
                     /locus_tag="ELFEDOOL_00345"
                     /EC_number="2.3.1.9"
                     /inference="ab initio prediction:Prodigal:002006"
                     /inference="similar to AA sequence:UniProtKB:Q18AR0"
                     /codon_start=1
                     /transl_table=11
                     /product="Acetyl-CoA acetyltransferase"
                     /protein_id="X:ELFEDOOL_00345"
                     /db_xref="COG:COG0183"
                     /translation="MEQVYILGGLRSAFGSFGGTLKDMSAVDLGVEVSKAALQKTGVD
                     PSLIEESIFGNVIPTGKDGIYLARHIGLKSGVPITSPALTLNRLCGSGMEAVIQAAKK
                     IMLGEAHTVLAGGVESMSNAPYVVRNARFGVRYGNAEFEDSLAQGLTDIYVELPMGMT
                     AENLSDQYKISREEQDAWAATSQERAEEATNKGILKEEIHPITISGKNPIVFDKDEFI
                     KGKAGGAKLASLKPAFKKDGSVTAGNASGINDGASALIVASASQAKKLGKEPLAIVKS
                     WGHAGCDPAKMGIGPALAIPSALQKAGLSLKDIGLVEVNEAFAAQYLAVQKELGLDPK
                     ITNVNGGAVAIGHPLGASGNRVTLTLALEMQRRGVKYGVASLCIGGGQGIAIVLENPK
                     A"
     gene            355706..357373
                     /locus_tag="ELFEDOOL_00346"
     CDS             355706..357373
                     /locus_tag="ELFEDOOL_00346"
                     /inference="ab initio prediction:Prodigal:002006"
                     /codon_start=1
                     /transl_table=11
                     /product="hypothetical protein"
                     /protein_id="X:ELFEDOOL_00346"
                     /translation="MYLLFPGRHHLLTRYQKEYLLQLVEHGLSEVLDVFGNPLAVSKH
                     PSAIIFAVTSANHNNTRRNPLSLYQRAMMIQDFSKEFKIPSLVIPIDDIGMSPNFASY
                     TLKKIEVETELRLKLTPKNTIVLCSTPVANLYLTLGFFVLPVEKVPGPKLSFFAKLPW
                     EELEGIVSRRKERKATTSARPFTLGLEDPTQIGAAEEEGIYHNLDRACLRLWNDYGLF
                     EKVDMLFSDSLIGDDGDLTESRDYNTYVREMDNIAELKFQETKPFVKPGRIGDIGCAV
                     GSWIKLVCQDPSGLESDFYGVEIARHLYQICEQRKENGEFSNPNVFFLRKNAVSGLVF
                     PKMSMNTIHTSSLTHEIESYGGRSQLVSFIQNRYDELVMGGVWINRDVVGPEGKEIEV
                     FVWMEEESGTNHGRGPEAFSNSKEYLDSLSTKERFFQFQKDFRKVEGYVLRTDTFFVD
                     GIEYHRMKLKDICEYVSKKDYTDNWDSEMHESFCFWSFNEWKENLESIGFKISPNSYE
                     YRNEWLVQNRYEGKVKLFTSQSPSPQIHSELIPFDFPVTHMLMLAEK"
     gene            357374..360439
                     /gene="btuD_2"
                     /locus_tag="ELFEDOOL_00347"
     CDS             357374..360439
                     /gene="btuD_2"
                     /locus_tag="ELFEDOOL_00347"
                     /EC_number="7.6.2.8"
                     /inference="ab initio prediction:Prodigal:002006"
                     /inference="protein motif:HAMAP:MF_01005"
                     /codon_start=1
                     /transl_table=11
                     /product="Vitamin B12 import ATP-binding protein BtuD"
                     /protein_id="X:ELFEDOOL_00347"
                     /translation="MQSEVRRNLDKIRTVFRSNYLLAELDDSERESLLPFIEVKFLRI
                     GQTLIKANQMPDSIHFVLTGKFGMKQNKEEIQLGRYAFVEEGESIGERITLTKTPSKH
                     DYYALEPSIVLLLPTSRFLKLVESHPEIADKAKHREEEQEKFHYVRKLSFFDELSPDE
                     IKSILKSIQLIKVPQGEFIFVEGEAGESAYIVRSGKIQIRTENPRKIISIMKSGDILG
                     EIAIFKQQKRLASAITAEDSELYQIPGNVFRKVIGAEKGNKLEEIVQSRLLRYSTYKS
                     KEKEENSIRPFVSKRFQIRKTTQTILIEQVTTDQMSLVGLVCSELALRVFDKPLPSNW
                     KIRIKNELSRNIVPGIFELAIELEKLGFLTKQLHLPFQELKSLENPVFITDEENIPCL
                     LYLVDMELGAILISHPIKGVYEITTSQFLKQWDGVILQFSLVPNTLSAEVSLISFFKE
                     LRMLFNPKKKEIRWVMVATFFSAILSLSLPYLIRQIVDQVLVFSDRNFLFTVVFGVTL
                     AVFFQTMFSLFRNLISIGLMQNLEYNYFVRFFQHILNLTLPEFRRFETGDFTQRLKEN
                     QRILEITQRSGLFLILDLITLPIYLLVLFRLDGGLSSVGLFFLILYAIVVVRSSTRIK
                     KLQKHSFESKKKTTAFFLSLFSGIQLIKASSIESRYLAKGLNEIARTILTNLRVGKRV
                     HILELISKFFEQIGLIAVITFGVNQVLNETLSLGSFLGFLVLYSLLMEPIVRLCHLYE
                     DLSELRESRMRLTEIYSLPGELVSLRPFGELPRLTGKIKLDNISFRYSDGSPEILKDI
                     NLDIEAGEKIAIVGRSGCGKSTLMRIMMGTLSPTKGKVFVDSFDLSTLDPEEVRIQFG
                     AVEQHPILFSGTIIENLAKKNPSLPKESLLAGAKLASVDQFVERFPMKYETKIGESGV
                     GLSGGQRQRLAIARALVTNPSILFLDEPTSALDSETEAHIQSQWETVFLDRTVIQISH
                     RLHSTVSADKIIVLDEGRIVEMGNHAELIQTKGYYYHLFPTLTEEESHV"
     gene            360432..361535
                     /locus_tag="ELFEDOOL_00348"
     CDS             360432..361535
                     /locus_tag="ELFEDOOL_00348"
                     /inference="ab initio prediction:Prodigal:002006"
                     /codon_start=1
                     /transl_table=11
                     /product="hypothetical protein"
                     /protein_id="X:ELFEDOOL_00348"
                     /translation="MFKKFKNIKETDSNWESRHSASYYDELLKHPAPNWEKKGIYLIA
                     IFFFCFVLFLMIGRVDVVVQANGNIRPKGNYHVVEALETGTLTNLYVKSGDFLKKGDP
                     IMELEFSEQQIELSKDTNNLDYEEKKLQRLIRNKREADKILKNLAYNLENNSGSSLSG
                     GVLSKFVSLKKAFMDFQNGVGAKFIYDQSLLEFNEEFGNLKDEIQREENIIASLRGDT
                     KLKKERVANAVIRMPFSGVIGELAVNNVGQNIIRGQTVASLMEEGQPLEAIVEVSSKD
                     IGAVKIGLSAVIKVKAFHQNDFGVVEGTVSQIIPNTKEKDSFSVILILGTQDLNQDGK
                     QFQLFPGLKVVADIVIDRKNIYQILFRYADPRN"
     gene            361538..364603
                     /gene="btuD_3"
                     /locus_tag="ELFEDOOL_00349"
     CDS             361538..364603
                     /gene="btuD_3"
                     /locus_tag="ELFEDOOL_00349"
                     /EC_number="7.6.2.8"
                     /inference="ab initio prediction:Prodigal:002006"
                     /inference="protein motif:HAMAP:MF_01005"
                     /codon_start=1
                     /transl_table=11
                     /product="Vitamin B12 import ATP-binding protein BtuD"
                     /protein_id="X:ELFEDOOL_00349"
                     /translation="MKQKLKDISDSIKEDGFLSQLSSADLKKLISLFESRSLVAGDKI
                     GATETEPTPILLLESGRIQIKLKINQNELLIKTLKEESLYGISEFTSESLSKQLYYIE
                     ENSRVLILPTNTFSKFIYSDKQRKKIWDEYKENVQLRDELRIHPYFRKLSNSEIQELS
                     KLLIKRNIHSGQVLIKEGTKSSSLYFIKTGKFRVTKSTWQKDYFSYVEAGSILGEMGV
                     LEKKVRNATVTALEDSYVYELSSKSAEQFFKKSESLLITIRSIMSERKLNLGEKSQDD
                     DYELTNIYEEDQFHFLPKLQFSPPIRNQISFPFLFQEGKSQSGDVCRKMIFKYWGYSF
                     AEYDSDPNFPDFDPDILPHHWKQCFGEERGSCYFVNWREHETEISSIPTINYLENSKY
                     VIVKEIRKKTVTILDPEIGEIVFNRDEWEKKSSNVVIYFVPKSLPKSTWEWKSRFFAG
                     ISEYFSPAIQYLKAGILASFVLKGLEVFIPLVNLYLIDAVLLQESREFFLPVIISVIL
                     LSVSQSFLGYFRSNVIFFTSNRVNQTIAIRFLVKLISLPISFFERNRKGEILNRWEEI
                     ESVILFFSDQGAMKIFDLLFSSLVFVIFLFLSPILLIIILILIVPEMLVLRLLSPKII
                     DETKKESLKRSETLSYFIESINGFETIKNLGATYSHRWDFEKRLTSQLNSEGKKLFYS
                     NLLSTNTDFFKQITIVVVMLAGSLLILNDQMTLGTLYAIVGLITYIRNPLLSLYEDFL
                     KFQKANVAWNRLRSFESLDSEISDKDNLFKVDLPEVKGNIEFKNIHFAYDSQKPESGI
                     RNLSLRIQAGKKVAFVGRSGSGKSTIIKLILGLYNLKQGEILVDDIPLNEVWLPSLRT
                     KIGVCFQENPFISGTVRENISITKPEATLSEVVEAAKLACIHDDIVKLPLGYDTEFSD
                     RGFMFSGGQKQRISLARLFLQRPNMLLLDEPTASLDKETELRILSHINTVFADATIVT
                     VAHRLDTIRHYDQIFVLERGKLDSKGSHRELLSKGGIYQLLHSKQEAIR"
     gene            364657..365970
                     /locus_tag="ELFEDOOL_00350"
     CDS             364657..365970
                     /locus_tag="ELFEDOOL_00350"
                     /inference="ab initio prediction:Prodigal:002006"
                     /codon_start=1
                     /transl_table=11
                     /product="hypothetical protein"
                     /protein_id="X:ELFEDOOL_00350"
                     /translation="MSDSILLAEVVGFYDLPKLVGEKSYELKLKEMEIQRKKVDVDSR
                     NLRYLPSVNLEHSPFFESLRGDGYNRKGWNTSLNLNWNFMEQGNTVLTNMILELEYER
                     LLLEYRALYQKELFDQAFQYAETLKLLAFYDYDFSNESDADKQFQTVQKLYKQGIESY
                     LVTQNSKVDFFFYKYNAIKSRLDQQKSQSIFRRKFLLKDVTLKQIPEREYKILPLEET
                     LAEYEQNLSDVNFDLILTVNQIKILEIQKQVRFNELWVPDFFVNVYNQNSKESYSGLS
                     GTWNNPMQVYDYSRNDYSIYARSSESDHNVGGNFGFRFPLFNRWLDKNEFDKSKIEVK
                     LAKSQSQFLRENTGLYLYELIQQHNNLVELYEISRESKRIAEENYQIMEKAYKTGSAS
                     IIELQTVDRRLRDVMRNEIQNRYDLIQLRLQIGLLLGDTMKFLNN"
     gene            complement(365967..366329)
                     /locus_tag="ELFEDOOL_00351"
     CDS             complement(365967..366329)
                     /locus_tag="ELFEDOOL_00351"
                     /inference="ab initio prediction:Prodigal:002006"
                     /codon_start=1
                     /transl_table=11
                     /product="hypothetical protein"
                     /protein_id="X:ELFEDOOL_00351"
                     /translation="MFKKLRNVTVIVLILTQIGCVSIPFQPANHTEECMAYYYQTKRQ
                     VTEVFDENVLTLGLIVVLSILNSAFSPIFLAPILTTPYIHYKNKVKADDILDQWKIQK
                     CGKNLKIEKDTNRPPLGI"
     gene            complement(366299..366874)
                     /locus_tag="ELFEDOOL_00352"
     CDS             complement(366299..366874)
                     /locus_tag="ELFEDOOL_00352"
                     /inference="ab initio prediction:Prodigal:002006"
                     /codon_start=1
                     /transl_table=11
                     /product="hypothetical protein"
                     /protein_id="X:ELFEDOOL_00352"
                     /translation="MKSNFLLILLFLLLHCSTDLRQVPPPTKNGNLSRTKTNFPIVIG
                     RFEILSADRGVYTDAWRLAWKGHLQSSGIFSNVYTELDSTITKDYYTIDVEMKTNYSD
                     KYNWWYTWPAVYPFIGIWPIQYRIAEYTVEFKYKLYFNSEQKKEEIISKKGNADEFLY
                     GFYKVRNFHRMIEETNLEAVNVCLKNLETSL"
     gene            complement(366911..368209)
                     /locus_tag="ELFEDOOL_00353"
     CDS             complement(366911..368209)
                     /locus_tag="ELFEDOOL_00353"
                     /inference="ab initio prediction:Prodigal:002006"
                     /codon_start=1
                     /transl_table=11
                     /product="hypothetical protein"
                     /protein_id="X:ELFEDOOL_00353"
                     /translation="MIRLWKYLPSFILWILVFYFLSERAIFRYQHMGAGVDIGLFENI
                     FYNLIHTGKVITSLGLDGNLHHYFADHINWFIFPISIIYYFFPYIEILLILQALILSF
                     PILIFPYFENQKSYHLIYPLLYALFLPIYWIHIFDFHPEVLWIPLFFLFYLFWKKQSK
                     IWILFFLLSLLTKEETSFVWIVFSYLQRKMYPKESLFITMISVMYFIIAIGLLILFQD
                     EFQTNSPAHLERYKDPFTALSNFHLFPYLILFLSLPFLFLNFKHQLMYCLFPYLIYSI
                     LSKFEVNKTPFTHHSFITIPIVFLSYIEIVENLDENRKKIVLRISLLISIFLFLFYGP
                     ISKSYSYRKEFMNRSVSNSDYLTLRKLLPNESIVSNIPQYLSNRKEIQLYLPNQTYSA
                     DYYVRYRWGKESSDQNPPSDYQLQSFVENHIQIFIRKKID"
     gene            complement(368211..369773)
                     /locus_tag="ELFEDOOL_00354"
     CDS             complement(368211..369773)
                     /locus_tag="ELFEDOOL_00354"
                     /inference="ab initio prediction:Prodigal:002006"
                     /codon_start=1
                     /transl_table=11
                     /product="hypothetical protein"
                     /protein_id="X:ELFEDOOL_00354"
                     /translation="MKLELNVRVTPEIASNPDHLLQFVSKQNKIPKNEINHIECTARS
                     IDARQKQIVFQLRLDVYIKEDFIPIDFTIPNFPNVTLEEPIIIIGAGPAGLFAALRAL
                     ELGKKPIILERGKNVKERVADLRGINVHHIVNEDSNYCFGEGGAGTYSDGKLYTRSKK
                     RGNIKKVLEYLVSFGATKQILVDAHPHIGTNKLPRIIQNIRECILASGGEIHFHTRVT
                     DFYLNGKSIVGVKSANGQKWMAKKVIIATGHSGREMFHLLHEKGIEIHTKPLAIGVRV
                     EHPQSLIDSIQYHCDIKNPLLPASEYSLVKQINGRGVYSFCMCPGGVIAPCATKPGEV
                     VTNGWSSAERSRPTANSGIVVELRLDDFKSFESSGVFSALQYQSTIEQKAFSINGGTQ
                     KAPAQRMVDFTKNIVSSELPKTSYTPGLVSVALNEVLPPLIVDALQKGFKEFDSSMKG
                     YFTNEAIIHAPETRTSSPIQIPRNPETLEHISIKGLYPCGEGAGYAGGIVSAAIDGMK
                     CAEAAFTGQFTK"
     gene            complement(369846..370457)
                     /gene="paiB"
                     /locus_tag="ELFEDOOL_00355"
     CDS             complement(369846..370457)
                     /gene="paiB"
                     /locus_tag="ELFEDOOL_00355"
                     /inference="ab initio prediction:Prodigal:002006"
                     /inference="similar to AA sequence:UniProtKB:P21341"
                     /codon_start=1
                     /transl_table=11
                     /product="Protease synthase and sporulation protein PAI 2"
                     /protein_id="X:ELFEDOOL_00355"
                     /db_xref="COG:COG2808"
                     /translation="MYIPEPFQMESSSVFQFVKENSFGILVSELEGSMVATHLPLLLS
                     PDHQFLIGHFAKPNPQKASMNQEVLCIFPGPHCYISPSWYETNRSVPTWNYTAVHIKG
                     ILTYMQDPIQIKESLELLVKTFEASESTYQLSEVNQDYLMGLQNGIVPFQIQITHWEG
                     KTKLSQNHSVERRKRVIENLERMPGDNEKAIANLMKQSLDQKS"
     gene            complement(370485..370934)
                     /locus_tag="ELFEDOOL_00356"
     CDS             complement(370485..370934)
                     /locus_tag="ELFEDOOL_00356"
                     /inference="ab initio prediction:Prodigal:002006"
                     /codon_start=1
                     /transl_table=11
                     /product="hypothetical protein"
                     /protein_id="X:ELFEDOOL_00356"
                     /translation="MKIRQANYLDISKLAELFDLYRQFYGQQSNLTEASRYLLNRMEH
                     GQSIVFLVEDPKTGNFLGFTQLYPVFSSISMQRSYILNDLYVRSENRKQGIAKLLLDE
                     AKSFTKHFQGKGLELSTASLNKDARSLYEKQGFVQETEFLTYFWKST"
     gene            complement(370915..371331)
                     /locus_tag="ELFEDOOL_00357"
     CDS             complement(370915..371331)
                     /locus_tag="ELFEDOOL_00357"
                     /inference="ab initio prediction:Prodigal:002006"
                     /codon_start=1
                     /transl_table=11
                     /product="hypothetical protein"
                     /protein_id="X:ELFEDOOL_00357"
                     /translation="MWNPTKKTRIIASKILFVVFILTSIFHIFALLQIVPYQYLWGGR
                     LQSVQEMYVMESISLVVNAIFVICSYLYLGYLNKGLVPSWIRFVFGFISAIFFINTIG
                     NLVAVTNLETLLATPITAFLAVVSFTLVLKYENQTS"
     gene            complement(371315..371830)
                     /locus_tag="ELFEDOOL_00358"
     CDS             complement(371315..371830)
                     /locus_tag="ELFEDOOL_00358"
                     /inference="ab initio prediction:Prodigal:002006"
                     /codon_start=1
                     /transl_table=11
                     /product="hypothetical protein"
                     /protein_id="X:ELFEDOOL_00358"
                     /translation="MKDFFLRNHAYHLWATNLLFQSIDKLPKDDDKKDIGLFFKSIHG
                     TLNHLLVVEKVWFSRVTGKVYVPNSLGEELEINQSKLREELLLNMEKWKDWIQSFDDT
                     QWQNVFRYKTMRGFEAELLYCDVLHHNMNHRTHHRGQITAAITQLGGPSPEIDYVYYL
                     QSLGKSYVESN"
     gene            complement(371910..373082)
                     /gene="chrA"
                     /locus_tag="ELFEDOOL_00359"
     CDS             complement(371910..373082)
                     /gene="chrA"
                     /locus_tag="ELFEDOOL_00359"
                     /inference="ab initio prediction:Prodigal:002006"
                     /inference="similar to AA sequence:UniProtKB:P14285"
                     /codon_start=1
                     /transl_table=11
                     /product="Chromate transport protein"
                     /protein_id="X:ELFEDOOL_00359"
                     /translation="MKLFQVFITALKLGCTSFGGPIAHLSYFHDEYVTRKKWISAHAY
                     ADLVALCQFLPGPASSQVGMAIGLSRAGILGAIVSWIGFTLPSALILILFGLGLSAID
                     VTSHKNWLHGLKVVSVAVVAQAILGMGKKLCPDKERITIAIITSVILLFFSSTLLQIS
                     VLVVSGIFGVYFLKSTEELPHDPIHKGKKSVGFLFLILFFVFLIVLPLLRTISNLMEI
                     QYFDSFYRAGALVFGGGHVVLPLLQAEVVPTGWVSNDLFMAGYGISNAIPGPLFAFSS
                     FLGAVSSASPNGWVGAILCLVAAFLPSFFLVVGALPFWEQMRTNKLIRKAMLGINASV
                     VGILLAALYNPVWTSAVFSAKDFALVILGFLLLEFWKLPSWLVVIATVLVSFLIYT"
     gene            complement(373154..373453)
                     /locus_tag="ELFEDOOL_00360"
     CDS             complement(373154..373453)
                     /locus_tag="ELFEDOOL_00360"
                     /inference="ab initio prediction:Prodigal:002006"
                     /inference="similar to AA sequence:UniProtKB:I6X7F9"
                     /codon_start=1
                     /transl_table=11
                     /product="Transcriptional regulator"
                     /protein_id="X:ELFEDOOL_00360"
                     /db_xref="COG:COG1695"
                     /translation="MRINEFFSSFIKIHILHHCLKEEIYGVWMIEELREHGYKISPGS
                     LYPLLKHLEEKGLIRSRVEQLGKVKRKFYRITPRGKKELTSAKIKLKELIGEILN"
     gene            complement(373532..374500)
                     /locus_tag="ELFEDOOL_00361"
     CDS             complement(373532..374500)
                     /locus_tag="ELFEDOOL_00361"
                     /inference="ab initio prediction:Prodigal:002006"
                     /codon_start=1
                     /transl_table=11
                     /product="hypothetical protein"
                     /protein_id="X:ELFEDOOL_00361"
                     /translation="MDTISLKNFNQAFLPTFQIRFSKLQRIVRISALLFLNLNCFYSI
                     KTYTNAFPYPKDKNVAITEIEKFEIDTNDLIKVQIKDHTKCIQIGYGSYYIHYKLNLP
                     NYGCNSFNQTNASLGTLSFHEISNSAILHNDKIILDFSSLPKDKFFLVNPSIEWGIFH
                     PKSYGYVADPKIDSPFINAFITNDYKYVLIKKKEKTYVFNTIDDKGLLRRLEKRDRED
                     KETIEFKENKIIKAYKNKLQPLKFISIKGLGMISIRDRKKRLFYQLNHTENLYDIQLS
                     LSKEESQDTNYQYIPLLPFSLIADLLISPIVVPVVAFYNTVYLLRK"
     gene            complement(374651..375409)
                     /locus_tag="ELFEDOOL_00362"
     CDS             complement(374651..375409)
                     /locus_tag="ELFEDOOL_00362"
                     /inference="ab initio prediction:Prodigal:002006"
                     /codon_start=1
                     /transl_table=11
                     /product="hypothetical protein"
                     /protein_id="X:ELFEDOOL_00362"
                     /translation="MPSLAEVKYNLERDGYYLFKNYFELDHILNIKSILKNANEVWLK
                     ENTNQKVINSAYLTSTKYLPNEKDRNTIFGFLSSEPILKICKEIFENEFYFLNTQIFF
                     NPTDKGMRPYWHRDIQYLGIPEDEQIQRIQKDFVWHFRIPLEEDPGLWFVSGSHNRWD
                     TREEREVRLEMENHRSHEPLPNQTLIPHNTCDLLVFSAHLLHKAEYGKNRFSFDVLYT
                     NFPESKHMVEKWNHFPNWEMSSFTNEQKKLFLTK"
     gene            complement(375419..376048)
                     /locus_tag="ELFEDOOL_00363"
     CDS             complement(375419..376048)
                     /locus_tag="ELFEDOOL_00363"
                     /inference="ab initio prediction:Prodigal:002006"
                     /codon_start=1
                     /transl_table=11
                     /product="hypothetical protein"
                     /protein_id="X:ELFEDOOL_00363"
                     /translation="MASHQNGTPLIIRKAKIEDKNEIVPLIHLSGPLAWNFVFQEGNK
                     TAFDFLNTAYEKRGNTVSYTNHYVAEKDGKVVGSILQYTQPSFLFLTAGTALQILSVY
                     KWKAPKVMARGLKTETIIQPPKSKRLYLGHITVSESYRNQGIAKQLIEFMIHSNREYK
                     TIALDVSCENPSAIALYEKLGFVIKETRHPKGWEGTIPSHHYMEKTISE"
     gene            complement(376208..377974)
                     /locus_tag="ELFEDOOL_00364"
     CDS             complement(376208..377974)
                     /locus_tag="ELFEDOOL_00364"
                     /inference="ab initio prediction:Prodigal:002006"
                     /codon_start=1
                     /transl_table=11
                     /product="hypothetical protein"
                     /protein_id="X:ELFEDOOL_00364"
                     /translation="MESQSLHLQSDLSFPIQKCKNALQTLVSRVIKFHSTGLFGKGKQ
                     TFMKLITSFVAILIFLISPLFANEINIKNAYLKYNTGSNSVIYLNISNQSNQDVKLIQ
                     AKSNIADRVELYDMMSTESGKKMVLVSAIPVPKKTNVTLSPNGYHIMIFGIKSPLKLK
                     EMIPLRLIFADGNELDIKIPVETTSPNANHSQLNPNQNQSNKKEENSKEFHTRSGEGS
                     NGNDTSLTNDSMEEDHSTHDHHGNEGDHNHNRADMIGPAGIMNPHIHEKGKWMIDYRY
                     MGMKMWGLQSGTKGQSDLGTLYFPYTDPTVAMPTGSLITSSPIGTTIPILSQNNFNYM
                     SVPTDMVMEMNMASVMTSLSDKWMIMFMVPVIKNRMTMLSSNFDRAPMSSSGIGDVSF
                     SAAYRLIKTEHQNFFTGMGISLPTGSIDERDNMPMMGKQKVPYNMQPGTGTYNLLPQL
                     SYNGQYDRFSWGILSQANLRMGKNDNNYKFGNRYEISSWISYLVFDEMSVSLRVAKQR
                     WLNLQGLDATLDPKMDPQNDPYRQGGMRSDWFVGMNFLVTKGMLSGIRFGFEYGRPFH
                     QNLNGPQMTTRELVNVFASFTF"
     gene            complement(377916..378701)
                     /locus_tag="ELFEDOOL_00365"
     CDS             complement(377916..378701)
                     /locus_tag="ELFEDOOL_00365"
                     /inference="ab initio prediction:Prodigal:002006"
                     /codon_start=1
                     /transl_table=11
                     /product="hypothetical protein"
                     /protein_id="X:ELFEDOOL_00365"
                     /translation="MSSIIIRILFIGIFVFNCSLATDKTNTSTSNLLSLLVASTMNPN
                     CGITQTQAIPSNLTQVESKARVKYSVSACEEAGFSNLGLTQSEIAKGATGSSSNSTLS
                     TNTDVMLATSKGGTNIEVTFTLNSASSSLDVIAYGTGTPTSGPTYRLLAGAQTQYKNA
                     SGVYANTGKGGSVSAPIPAVGTTYTYCLDFQSTPGGSRFLNGFNKPCSELTETERGSM
                     SYYPIMQMMNVPTYAGGNRLGFVLNGVTITSFTIGSIVSNTEM"
     gene            complement(378809..379222)
                     /locus_tag="ELFEDOOL_00366"
     CDS             complement(378809..379222)
                     /locus_tag="ELFEDOOL_00366"
                     /inference="ab initio prediction:Prodigal:002006"
                     /codon_start=1
                     /transl_table=11
                     /product="hypothetical protein"
                     /protein_id="X:ELFEDOOL_00366"
                     /translation="MMKRWIQIIAILILFPFLGKILLLESGLFAQSLYQLSMVCHCNH
                     QSSAEVHHDSEGIPSQKRSTCHLKKGPGPHSCTCSKKKMATKIIQSQSMNPSFAIVSY
                     PIDPKELETRLFIHTINLFLPLGFQHRLEKPPKLS"
     gene            complement(379315..380100)
                     /locus_tag="ELFEDOOL_00367"
     CDS             complement(379315..380100)
                     /locus_tag="ELFEDOOL_00367"
                     /inference="ab initio prediction:Prodigal:002006"
                     /codon_start=1
                     /transl_table=11
                     /product="hypothetical protein"
                     /protein_id="X:ELFEDOOL_00367"
                     /translation="MKEILLFEIKENIRSRWIFIYSGLLVFVMMVLSFFGDQNGIRLL
                     VSTMNLTLIVIPLYSITFSGMSFLESMPFAEVLLSKSVSRKSLFFGKFFGITISLSIG
                     LVFGLGIPGFFLFLNDPNFLFLFFELLIFGIFLTMIFVALAFLLSSLIRRGEIVLTIS
                     LLVWLYFFIFFDAIVFMLSLYLGDYPIEIPSLIIILLNPIDLVRIFILLQTSSAALLG
                     FSGAILLKNLGMVGVLSIAFLFLSLWVSIPLYISFKRFQKRNF"
     gene            complement(380097..380804)
                     /gene="yxlF_1"
                     /locus_tag="ELFEDOOL_00368"
     CDS             complement(380097..380804)
                     /gene="yxlF_1"
                     /locus_tag="ELFEDOOL_00368"
                     /EC_number="3.6.3.-"
                     /inference="ab initio prediction:Prodigal:002006"
                     /inference="similar to AA sequence:UniProtKB:P94374"
                     /codon_start=1
                     /transl_table=11
                     /product="putative ABC transporter ATP-binding protein
                     YxlF"
                     /protein_id="X:ELFEDOOL_00368"
                     /db_xref="COG:COG1131"
                     /translation="MIEVKDLTINYGSNILAVKNVSFTIQSGTIVAIIGPNGSGKSTL
                     IKGILGLVRPSEGKIHFFGRKENQYTIGYMPQTPRFPINIKVKELISFFKKLEEVDKN
                     RFEKLFSLLDLKHHMDKKIGTLSGGTKQKISILQCFSAKKDLYVIDEPTASLDPYISH
                     LLKNLLIEQKNQGSLVLFSTHILSELQELADRFLLLSEGSILIDDTPKHFLEKNNKAN
                     LDEALMNFWNEEYKNKV"
     gene            complement(380801..382120)
                     /gene="nosD"
                     /locus_tag="ELFEDOOL_00369"
     CDS             complement(380801..382120)
                     /gene="nosD"
                     /locus_tag="ELFEDOOL_00369"
                     /inference="ab initio prediction:Prodigal:002006"
                     /inference="similar to AA sequence:UniProtKB:P19843"
                     /codon_start=1
                     /transl_table=11
                     /product="putative ABC transporter binding protein NosD"
                     /protein_id="X:ELFEDOOL_00369"
                     /translation="MKTHSLSKINSNLKTNVLQKSKQFQKLFHHLFISLLFLLLFLPN
                     SYQARTITVCKGCSLDSLKQAIQIANHGDRIHIKTGIYKEGFLPITKSITIQGEPGVT
                     IDGLKEKHVFGIYQDHVKISDLKVIGSGISDLAEYAGIYTEKVKHCHFENLELLDNVY
                     GFYLSETENCTIKNSSSFGNAENEVLGGNGIHLWSSSNNRILGNTLEKHRDGIYLEFS
                     EHLEIFNNLSKDNIRYGMHFMFSSENSFAKNTFKNNSAGVAVMYSKKIIMEENQFIEN
                     WGESSNGILLKDISESTLTKNTFEGNTIAVFADGITHINFIDNDFINNGWGIKILGNT
                     DHNRIQNNNFIRNVFDISTNTKSTTNVFFQNYWDHYEGYDLNFDQFGDVPHKTIHFFG
                     YWIAVYPFLMILYESPVVLFLQGIEKAFPIVTPIEFEDKQPRMKERI"
     gene            complement(382092..382478)
                     /locus_tag="ELFEDOOL_00370"
     CDS             complement(382092..382478)
                     /locus_tag="ELFEDOOL_00370"
                     /inference="ab initio prediction:Prodigal:002006"
                     /codon_start=1
                     /transl_table=11
                     /product="hypothetical protein"
                     /protein_id="X:ELFEDOOL_00370"
                     /translation="MWFKNFKLFLLFFTVVFYNCGEVKPETLSVGEMKCSHCSMSIVD
                     MRFHTQLITYKGKRYHFDAIECSDQFTKQNQIKAKQIWMTNYLNTNEFLSKEKAIVVQ
                     SKKIRSPMGGGFAAFKNHEDAFPFQN"
     gene            complement(382468..383079)
                     /locus_tag="ELFEDOOL_00371"
     CDS             complement(382468..383079)
                     /locus_tag="ELFEDOOL_00371"
                     /inference="ab initio prediction:Prodigal:002006"
                     /codon_start=1
                     /transl_table=11
                     /product="hypothetical protein"
                     /protein_id="X:ELFEDOOL_00371"
                     /translation="MKDLLFTTISKKNRLLILGVGVFLVLVYFIPIWSISISAPQYPE
                     GLGMHIWINQITGATPYDLKNINLLNHYIGMQEIISESIPELLFMPYVLAYLIFGALV
                     TELYPKVGMAALGIINLVIVGIVGLFDFWRWEYNYGHNLNPDAPIIIEGMAYQPPLLG
                     CKVMLNITACSYPSYGGMILGLSLVVLVYILWDENRRKKSNVV"
     gene            complement(383085..385004)
                     /gene="nosZ"
                     /locus_tag="ELFEDOOL_00372"
     CDS             complement(383085..385004)
                     /gene="nosZ"
                     /locus_tag="ELFEDOOL_00372"
                     /EC_number="1.7.2.4"
                     /inference="ab initio prediction:Prodigal:002006"
                     /inference="similar to AA sequence:UniProtKB:P19573"
                     /codon_start=1
                     /transl_table=11
                     /product="Nitrous-oxide reductase"
                     /protein_id="X:ELFEDOOL_00372"
                     /translation="MLKKSNLILVTLGITLFTFLPNCKKGAATATLASDAASRVYVAP
                     GEKDEVYAFLSGGFSGQMSVYGIPSARLFKIIPVFSVFPENGYGFDEETKDMLKTTHG
                     YVPWDDSHHVEASMTDGKQDGRWMFLNANNTPRLARIDLKSFETKEILEIPNTSGNHA
                     SPFATENTEYLMAATRFSVPVPQASVPIDSFSKGGFKGTVTMVKVDKNTGRLSVELQV
                     LVPGFNYDLSHCGKKKSHDWCFFSSYNSEQAHKMLEVGASKKDKDFILAFNWVRAKEC
                     KDQGKAYNFGGDYVNNFKEENKPAVSTRLSGVKMLNPKDCPGMMYYMPTPKSPHGTDV
                     DSTGEYIVGGGKLASVIPVHSFSKMMEVKDKKEHHSTEIEGIPVLKYESTLAGEVKKP
                     CLGPLHTEFDGQGYAYTSCFVSSEVVKWKLGTWEVVQHLPAYYSVGHLSIVGGSSTEP
                     YGKYLIAMNKITKDRYLPVGMELPQSAQLYDISSGKAELLSDFPTVGEPHYSQMIPAK
                     LIMDKTAKLFPLEENKHPYATKSENDARIVKLGNTTHIYMTAIRSHFKPDIIEARTGE
                     TLYFHVTNLEQDYDIPHGFAIGGAPNMTNLLIMPGETRTFKWVAPKPGIYPFYCTDFC
                     SALHQEMQQYIRVSP"
     gene            complement(385013..385474)
                     /locus_tag="ELFEDOOL_00373"
     CDS             complement(385013..385474)
                     /locus_tag="ELFEDOOL_00373"
                     /inference="ab initio prediction:Prodigal:002006"
                     /codon_start=1
                     /transl_table=11
                     /product="hypothetical protein"
                     /protein_id="X:ELFEDOOL_00373"
                     /translation="MNEFNLNQGSVRWKIGMMIGLLSFLTIIACGGEKTEESPASNAG
                     SKGIGPVKSVTLGTLDQAMADRGKKQFEAKCAACHKFEEKVVGPALQDVTLRRTPEWI
                     MNMILNPIEMTQKDPIGQELLGEHLTQMTFQNVKEEEAREILEYFRKMDLK"
     gene            complement(385500..386099)
                     /locus_tag="ELFEDOOL_00374"
     CDS             complement(385500..386099)
                     /locus_tag="ELFEDOOL_00374"
                     /inference="ab initio prediction:Prodigal:002006"
                     /codon_start=1
                     /transl_table=11
                     /product="hypothetical protein"
                     /protein_id="X:ELFEDOOL_00374"
                     /translation="MEPDPNIGRYQMKNQFSKITMILILSCLFVTATNCGNGDDTNAG
                     KGISAVADDKSQQDVLKIAIGSKDHTTLVAAVQAAGLVDSLANQGPFTVFAPTNDAFA
                     KLPAGTVDDLLKPSQKDALKDILEYHVVVGNLSEAILKSEFTGKEDTLGMANGADTKV
                     TIKNGKTMINGATIIASIPAANGIIHVVDTVLLPPNKNK"
     gene            386261..386698
                     /locus_tag="ELFEDOOL_00375"
     CDS             386261..386698
                     /locus_tag="ELFEDOOL_00375"
                     /inference="ab initio prediction:Prodigal:002006"
                     /inference="similar to AA sequence:UniProtKB:Q60AX2"
                     /codon_start=1
                     /transl_table=11
                     /product="Bacteriohemerythrin"
                     /protein_id="X:ELFEDOOL_00375"
                     /db_xref="COG:COG2703"
                     /translation="MIANWDVKYETNISEIDSQHKKLFRLINQIETIYEENQNHLSAK
                     SKSLVDAVSELEDYTLSHFLIEERVMELNQYPDLEAHKKQHDRFTDKILELKNRLTSG
                     TLLSNDLELNQFFSDLIGFLRLWLTNHILQEDMNYKPFIKHNL"
     gene            complement(386707..387117)
                     /locus_tag="ELFEDOOL_00376"
     CDS             complement(386707..387117)
                     /locus_tag="ELFEDOOL_00376"
                     /inference="ab initio prediction:Prodigal:002006"
                     /codon_start=1
                     /transl_table=11
                     /product="hypothetical protein"
                     /protein_id="X:ELFEDOOL_00376"
                     /translation="MFPLPSVWLLRISLIYFLMGTIIGALLMLQKVFVWKVSFWFLLP
                     IHYSMMIWGFLIQFIMGTAYWMFPKHLSNLPRGPKFQAWLVFFCYNFGFVCLLFSMMI
                     PFSFHLETVGKILMCLAIVIFIKLIWVRSISYNP"
     gene            complement(387121..387540)
                     /locus_tag="ELFEDOOL_00377"
     CDS             complement(387121..387540)
                     /locus_tag="ELFEDOOL_00377"
                     /inference="ab initio prediction:Prodigal:002006"
                     /codon_start=1
                     /transl_table=11
                     /product="hypothetical protein"
                     /protein_id="X:ELFEDOOL_00377"
                     /translation="MPKISRYFIKSGMIFLLFGICIYAIAEFPGFKGDLPLLPVYWHM
                     IALGWITQIIMGVSLWMFPKGKNSLSKHGSTLAWVSFYSLNLGLLFRFVSEPFVSVHR
                     ELALVPFLCSIVLQILGVFCFILEIWPRLTPVPRKSV"
     gene            complement(387560..388042)
                     /locus_tag="ELFEDOOL_00378"
     CDS             complement(387560..388042)
                     /locus_tag="ELFEDOOL_00378"
                     /inference="ab initio prediction:Prodigal:002006"
                     /codon_start=1
                     /transl_table=11
                     /product="hypothetical protein"
                     /protein_id="X:ELFEDOOL_00378"
                     /translation="MKHLRLAKIAILLWILTIITIGYFFYFGNTSKSLDTRTSIHLTP
                     AERQLVLTEMRALLEAVNGMLSGLGEKDYEKAAKAADAVGMGLVASLEHQEKTILLKL
                     PVSFKKLGFGTHEKFDIIAAKIRKKEEIHSILKEMDDLTKNCVACHAGYKIELDTEKK
                     "
     gene            complement(388053..389450)
                     /locus_tag="ELFEDOOL_00379"
     CDS             complement(388053..389450)
                     /locus_tag="ELFEDOOL_00379"
                     /inference="ab initio prediction:Prodigal:002006"
                     /codon_start=1
                     /transl_table=11
                     /product="hypothetical protein"
                     /protein_id="X:ELFEDOOL_00379"
                     /translation="MISSRKFILILILISVWIFPDLSNSLEAFHGIMQPAFGARQAGM
                     GGAFQAVGGSVMDLESNPSHLGRVRNTKWELGSSFHFPRIEYSDEFIDPNPNQTYQNK
                     MVEYPKAVLPYVGIIKPITENISIGFALYAQGGGGGHFKNIKRFTPDGRSLNETFGTN
                     VPVMGERNFAVEDLTFRFMTMKSTFGVGVKQGNFAFGFGLDLVYGFMQLKRTYQDETR
                     SLTIPGGIRYQSDTSFTIGGKIGFSYDVTENIRIAYSYTSRNVLPLDGTMFVDTYQPE
                     RIFGTRVSRYMIWPDKHIAGISYHNDRWILDLDIKYIPWSQSFNSSKFRLEDSWVRTP
                     IGVETNTFQFNLNWKNQTILAIGAEYKWNETYKTRMGYSYGKNVIPASGVSPMLGASI
                     EHHLAMGGTITWDNTSLHIACEYGFPKKTYGGKTSDWTLSHSVFSTSEVQPMQYSYQK
                     TMSVFSIYLGMEQYI"
     gene            complement(389498..389998)
                     /locus_tag="ELFEDOOL_00380"
     CDS             complement(389498..389998)
                     /locus_tag="ELFEDOOL_00380"
                     /inference="ab initio prediction:Prodigal:002006"
                     /codon_start=1
                     /transl_table=11
                     /product="hypothetical protein"
                     /protein_id="X:ELFEDOOL_00380"
                     /translation="MWTYLIYLLFHILSAMIWVGGMIFYVIVVMPVIRNPKLRDQKLT
                     LLQLTALQFRKISYYLFLIFLVSGFGILYAKGYLIEGHLVSFFTSNIGYMFLTKIFLF
                     LVLFLSSLYHDFVSGPKTFLYLDQDSVQYERYRKRSGFFGRFNLLLSVSIAILGILVS
                     RGHSLF"
     gene            390123..391379
                     /locus_tag="ELFEDOOL_00381"
     CDS             390123..391379
                     /locus_tag="ELFEDOOL_00381"
                     /inference="ab initio prediction:Prodigal:002006"
                     /codon_start=1
                     /transl_table=11
                     /product="hypothetical protein"
                     /protein_id="X:ELFEDOOL_00381"
                     /translation="MMKPIRNIPELLLPAGNLEKLNIAYLYGADAVYCGVPRYSLRAR
                     ENEFSMEDLQTAVRIARKLNKKIYFTVNNIPRNSKLGSYQKYLDQMAILKPDALIMAD
                     PGLIHLTKKSHPELNIHISVQTNTMNYAAVEFWKEYGATRVILSREVSIPEIQEIKNK
                     VPNMEIEVFVHGSICIAHSGRCFMSNYFKNRDANQGSCNNACRDLYKVYVTNPKQNDE
                     PMELISDDEGTFLMNSKDLRAIEFLQELCDAGVDSLKVEGRTKNDFYVGMVARSYRHT
                     LDGIKEGKDFDRKWLEELDKLSSRKYFSGFLTRGLEDRVPEEEQNFQNNEFGTSLQKT
                     HHYVGFVKTYQKENQRILIEVKNKIERGDVLEVITPTSEGVDPFVVEEIYFKNQLVET
                     ISGGIGIAEIKVPFEVSSQSFLTKKA"
     gene            391470..392390
                     /locus_tag="ELFEDOOL_00382"
     CDS             391470..392390
                     /locus_tag="ELFEDOOL_00382"
                     /inference="ab initio prediction:Prodigal:002006"
                     /codon_start=1
                     /transl_table=11
                     /product="hypothetical protein"
                     /protein_id="X:ELFEDOOL_00382"
                     /translation="MLIPIRMPLQGFVVKKMNQFLFLVLTIFLLSCGKESQEESVSVA
                     HDEMKISGASREKKMAPSAPAMEDRVEEVTQSKDNALGPVFFPNQNNQERLLEFQIEL
                     SYQTLDLIKTRKDLLLFITKYGFIESSSALNSDSPTMNVRFRIRAEKLSEALLELDTY
                     GTLLSETITTIDHTEGMVWEKIKTTREKIRVKRRTFANNQTTSNSKNWEAIEESISTS
                     EDGLDQSEFQIWKINDRVKWATLNLSFSLPAPSDKVIVPEYRNALVGITNLLLEFTYL
                     LVWMIPIFVFAGLLYVSSKKLVQWFRQKKK"
     gene            complement(392406..392834)
                     /locus_tag="ELFEDOOL_00383"
     CDS             complement(392406..392834)
                     /locus_tag="ELFEDOOL_00383"
                     /inference="ab initio prediction:Prodigal:002006"
                     /codon_start=1
                     /transl_table=11
                     /product="hypothetical protein"
                     /protein_id="X:ELFEDOOL_00383"
                     /translation="MKKITVLWILLLLPYFVFANAETKSKEMCECLKKAKTSQTESDK
                     KECLDLREKHVKALKKGSKQHEGYVKSLSTCEQELAGIPQVDPNLTTEEKTKVVCDCM
                     KTANKQNRMGCFKLQSDYAKTISDLEEKKAFNINSQSCGE"
     gene            392958..393635
                     /gene="creB"
                     /locus_tag="ELFEDOOL_00384"
     CDS             392958..393635
                     /gene="creB"
                     /locus_tag="ELFEDOOL_00384"
                     /inference="ab initio prediction:Prodigal:002006"
                     /inference="similar to AA sequence:UniProtKB:P08368"
                     /codon_start=1
                     /transl_table=11
                     /product="Transcriptional regulatory protein CreB"
                     /protein_id="X:ELFEDOOL_00384"
                     /db_xref="COG:COG0745"
                     /translation="MIKILLIEDEPGIQETIQIALEAEGFSLSIAPTGIQGLQMLADD
                     ISLILLDIGLPDQSGFEVLKSIRKAASIPVIFLTARSSEIDKVLGLEIGADDYIVKPF
                     SPRELLARIRAILRRTQNPLVLEQKSNQKLRISLDKKLVYYNGKNLNLSPYEYKTMEL
                     FFKWPGRIFTREEIMDSVWTEPEDSFDRAVDTVIKNIRARFKEMDPNFDPIETRRGQG
                     YGLKETI"
     gene            393640..395079
                     /gene="creC"
                     /locus_tag="ELFEDOOL_00385"
     CDS             393640..395079
                     /gene="creC"
                     /locus_tag="ELFEDOOL_00385"
                     /EC_number="2.7.13.3"
                     /inference="ab initio prediction:Prodigal:002006"
                     /inference="similar to AA sequence:UniProtKB:P08401"
                     /codon_start=1
                     /transl_table=11
                     /product="Sensor protein CreC"
                     /protein_id="X:ELFEDOOL_00385"
                     /db_xref="COG:COG0642"
                     /translation="MVTNHYQFFFILSVGFYYLIDKTEESIRPRYMETIEESLNDTSH
                     VLSALVEEKLKENPRKRFQFKSLVNELFRKPFQNIRKRNFEAKIYSLLKTNADIQMYI
                     TDEKGFVIFDSELFREGLDYSKYNDVYLTLKGKYGVRSSKMFDTEKEGALFIASPIRY
                     EKEIIGVLTVIKPKIGVIPFIEEAKNKFWRISLLVASAIAIVFSLLAYISFRPILRLS
                     QYITSLRNKDKIPFPKLGIKELNDLGKEVDQLVLELEGKKYVESYVQTLTHEIKSPLS
                     SILASVELIQTHPKEMERLTKTIDAEAKRIQNLIDQLLELSSLEGKNSIQLDDTIELI
                     SLLEEVLARFEIEFERKSLHVMKRFDMGRIQMKGNVNYIRMAIENILRNSIEFANPKD
                     TITVELVSTLNHQINLVISDQGQSIPDYALPKVTDKFFSLPRPIGLRKSSGLGLSIVK
                     EILDLHQAELTIRNLEPKGVEVKVLFQNS"
     gene            395154..396485
                     /gene="creD"
                     /locus_tag="ELFEDOOL_00386"
     CDS             395154..396485
                     /gene="creD"
                     /locus_tag="ELFEDOOL_00386"
                     /inference="ab initio prediction:Prodigal:002006"
                     /inference="similar to AA sequence:UniProtKB:P08369"
                     /codon_start=1
                     /transl_table=11
                     /product="Inner membrane protein CreD"
                     /protein_id="X:ELFEDOOL_00386"
                     /db_xref="COG:COG4452"
                     /translation="MSKLISSVNIRLLILGVMVILFIIPLSMVGSLIVERSQSRIEAV
                     AEVGEKWSRNQTLIGPFLVIPYNIRIPKSGNSHSKEKWDYTTEYAYFLPDELSYQVEM
                     LTEERKRGIYQIPLYTNKIYAKGKFAPVRSTDFPTDTTYIYWDDVRLIVSVSDLKGLG
                     GDLKLTWNGKEKYFSPGTKSNFFPSGMNLPIQLEENIGFSNFNMDISLKGSESFSIIP
                     IGKKTKMQMESNWKDPSFNGNLLPVDREIFDTGFRSNWESSYFSRSYPQVIHSIDDSI
                     VNSLYDSAFGVNLLIPVDHYLKLERSIKYGLLFIVTSFTLFFLMEVFGGIILHPIQYI
                     LIGCTMIIFYVLNLSLSEHIGYLGAYMISSLAVTILIGYYSIHVLNNRKKGIITAMYY
                     LSLYSFLYIILASEDQALLLGSITLFLILALVMHFTRKINWYQFGMETQKH"
     gene            complement(396534..397346)
                     /locus_tag="ELFEDOOL_00387"
     CDS             complement(396534..397346)
                     /locus_tag="ELFEDOOL_00387"
                     /inference="ab initio prediction:Prodigal:002006"
                     /codon_start=1
                     /transl_table=11
                     /product="hypothetical protein"
                     /protein_id="X:ELFEDOOL_00387"
                     /translation="MEREKGIPTKGVLRQKKTQTFTKQNRYFPKKSLQFFIEHYWSVE
                     WNLPTNEMFVAETLPYPSVHLVFENRNSKVYGVHQKKFSICLQGKGSVFGVKFRPGGF
                     FPFYKKTISSLTNLAIPIQSLALPSNIDILKIESKICRTNNVKDRIIIIENWFDQIKP
                     IRDSKIDTINHIIDDIKSDVSITKVDQISKLHTIQIRTLQRLFLEYVGVSPKWVILQF
                     RMQEILERLEKEQMIHFADFSNEFGFFDQAHFNRMFKKFIGFTPEKYLESLK"
     gene            397423..397878
                     /locus_tag="ELFEDOOL_00388"
     CDS             397423..397878
                     /locus_tag="ELFEDOOL_00388"
                     /inference="ab initio prediction:Prodigal:002006"
                     /codon_start=1
                     /transl_table=11
                     /product="hypothetical protein"
                     /protein_id="X:ELFEDOOL_00388"
                     /translation="MNSNQGLNHKLKIDLNINIESSLDQVWNVLVSPDSIKEYLYGTE
                     TTSEWKKGSEIWFRGQWEGKDYEDKGIILKFDIQKEFSYTYFSSFFMLPDLPKNYSEI
                     VMKLNEKQGRVFLHISQIGFLSESQQNHSMENWKQILEKIKQLAEQSSE"
     gene            397995..400760
                     /gene="rcsC_3"
                     /locus_tag="ELFEDOOL_00389"
     CDS             397995..400760
                     /gene="rcsC_3"
                     /locus_tag="ELFEDOOL_00389"
                     /EC_number="2.7.13.3"
                     /inference="ab initio prediction:Prodigal:002006"
                     /inference="protein motif:HAMAP:MF_00979"
                     /codon_start=1
                     /transl_table=11
                     /product="Sensor histidine kinase RcsC"
                     /protein_id="X:ELFEDOOL_00389"
                     /translation="MSMHSLDDRMNYFFRKIGAFLFVLVVYCISGKLSLYLSSIDGYS
                     TPVWPPAGIALGFVLIFGNRIWFALFLAAYFTNTHFSDPTFSLYKSIINNPQNLFISF
                     GNSISALFGGYLLKRFSDSKLNIFSVKDLLSFFVLAGPAAAIVSSIIGSFSLLVFGII
                     YRDFLFQTWFTWWLGDSIGIIIFTPIIILTYKWFLKEETGMRLILFASATVGTFALTI
                     TIFFVTRNWEKEFIQYRIKSDGQIISSEIENRIFENLRVVKSLGSFLSLQNNLSKKEF
                     ESYAKSILDETESVTALSWNLNIPHSKRSLYEAKLKNDYPNSIGIHTSEESDIKVSPT
                     KDQYIFIRFIYPLIENQSAIGYDVFSNPVRRNALTKAIETNNLEITGKVKLIQNDSDN
                     TGFLVFYPIKTKDGEIGFATAIIKISTIIKKSLIGSDQNNLCVQILEGDSLHSDEVYN
                     RNCIASQERIFSEFSHIHQTKIGSHLFTFKIVATQDYFEKNLTNASRFILIISSFLTG
                     LLGILMLIILGKEKSIQEIVEKRTFELEKANRVKSEFLANMSHEIRTPMNGVLGMLTL
                     LEETNVDIEQKDYLDNAKKSVLSLLTIINDILDVSKLENHKLEILPTDTNVYKLCRDI
                     QLLFQSDVIDKNLKLNLDFTIEDTNLHILVDENRLRQVLNNLISNALKFTPSGIITLA
                     VKLDPSRNFIEFCVHDTGIGISEENIKRLFDRFVQLEDARTKRFEGAGLGLYISKQLV
                     NLMGGEIKVESILNIGSTFKFTIPFHQVAIPEQSIKRIESQETFNLKNINVLVAEDNL
                     LNQKFVRKVLEKEKVNVTIASNGKETIQLLDASLSEGTIKYDLILMDIQMPELDGLET
                     TIRIRKRKDDYQNIPIIALTANNMDSQIQEYLENGMDDCVKKPIILSELLNSIYKIFS
                     KSNNIKP"
     gene            complement(400750..401286)
                     /locus_tag="ELFEDOOL_00390"
     CDS             complement(400750..401286)
                     /locus_tag="ELFEDOOL_00390"
                     /inference="ab initio prediction:Prodigal:002006"
                     /codon_start=1
                     /transl_table=11
                     /product="hypothetical protein"
                     /protein_id="X:ELFEDOOL_00390"
                     /translation="MNQDTLLLILKERFESHPNRHKGIKWDAVEEKLKKNPDKIKSLI
                     KMEESGGEPDVVLFDKKNNSFTFYDCSAESPSGRRSFCYDKEALQSRKEHKPKSSAIE
                     FAKTMGTKILNEEEYRYLQTLGEFDKKTSSWIETPTSIRKLGGAIFCDYRYGTVFLYH
                     NGAESYYAVRGFRSSLTV"
     gene            401825..402880
                     /gene="pgl_1"
                     /locus_tag="ELFEDOOL_00391"
     CDS             401825..402880
                     /gene="pgl_1"
                     /locus_tag="ELFEDOOL_00391"
                     /EC_number="3.1.1.31"
                     /inference="ab initio prediction:Prodigal:002006"
                     /inference="similar to AA sequence:UniProtKB:O34499"
                     /codon_start=1
                     /transl_table=11
                     /product="6-phosphogluconolactonase"
                     /protein_id="X:ELFEDOOL_00391"
                     /db_xref="COG:COG2706"
                     /translation="MQGIGNGKVSIIATSSDGRARAESKITVYSGYVYSTLNLANRVG
                     HLTMDDDTGVLTANLTTALLPMSDPNGITTDPAGKFLYTGDFQSGNISLFSINQSTGE
                     LTANGNFPAGINPRNLLVTPDGKYLYLAAEGSQSIRTYSINGDGTLNFLNSFPTTIGH
                     SQIQISRDGNYIFYLSPTLTELVSYRINYIDGGLTLVGTSPSFANDGSGNVSTHPNGN
                     FLYVGSYPSMTILSFDRNTGNMGLVDSVAHSMGINGSAIHPNGLFYYTVNINHESISC
                     YRIDPNTGKISLFQTINGFVGSSLRFLIIDPTGRFAYLADSNGQLKHFSINQMNGELT
                     LIGSVNPGGVQWNLVFL"
     gene            complement(402971..403951)
                     /locus_tag="ELFEDOOL_00392"
     CDS             complement(402971..403951)
                     /locus_tag="ELFEDOOL_00392"
                     /inference="ab initio prediction:Prodigal:002006"
                     /codon_start=1
                     /transl_table=11
                     /product="hypothetical protein"
                     /protein_id="X:ELFEDOOL_00392"
                     /translation="MKQFTYSFILFTFLVPNLLFGETTKQKTLSDYEPILRNAITQFE
                     TVFKSSPKKHDLVEQKVNFMMGQAIKGEITFLIDMNANQDLSAMGFVDFYNENKKPAI
                     VIGTYFLDLFDKNPSIFYSALVHEFTHAYDFFNSQRYFLFYKNNRIVKALFEADAYAI
                     ESLFIQNYLVTQKIRLTKFESFLIDDFEKTGMSKIILINQIASLPLLHSFLDIRDSKD
                     SIETKVNSLNQIGQNLIAKYDSIPSLKEQEIKMEILAFYFTYRVLLDQLVYDIEQKES
                     EEIINPETFTLEKYPNLLQTQKEITQKIKIYEKEFEDYIIKENLRIRTEI"
     gene            complement(404009..404896)
                     /locus_tag="ELFEDOOL_00393"
     CDS             complement(404009..404896)
                     /locus_tag="ELFEDOOL_00393"
                     /inference="ab initio prediction:Prodigal:002006"
                     /codon_start=1
                     /transl_table=11
                     /product="hypothetical protein"
                     /protein_id="X:ELFEDOOL_00393"
                     /translation="MKPNNSILSFLLFIIIPFSLFGESKLFMMYGIKLGQKRSLVTEI
                     YGKPFKSHTFEDGYSYDAFKLDEHILVVESENKRPDLVWAIQIQGNKNPKHFGLNDIN
                     LGDEVQKVISTFGKPDEIRSAYDEQTKEELKQIQYYSYDTSRNFSIEVQNQKVTSIKL
                     SFKGTAVVSDSLEIPSTFKILQGNDLYQISQLLDQNFVLKEKDKKEYKIVGNPITFLS
                     SKNEITNRFFHQPNSLANLNPKEIIESLDLKNEKQFIFGKYLKFKLGEETIHLFFLKS
                     YEGWTLKEMNIENSVDTQE"
     gene            complement(404919..405254)
                     /locus_tag="ELFEDOOL_00394"
     CDS             complement(404919..405254)
                     /locus_tag="ELFEDOOL_00394"
                     /inference="ab initio prediction:Prodigal:002006"
                     /codon_start=1
                     /transl_table=11
                     /product="hypothetical protein"
                     /protein_id="X:ELFEDOOL_00394"
                     /translation="MAKMTFAKVYPLYVTKIQNKGRTVEELNQVIKWLTSFDEKKIKE
                     MIKENVTFETFFAKAKLNEHASLIKGMICGYRIEDIENPLTRKVRYLDKLVDELAKGK
                     SLEKILRSP"
     gene            complement(405287..405850)
                     /gene="yyaP_2"
                     /locus_tag="ELFEDOOL_00395"
     CDS             complement(405287..405850)
                     /gene="yyaP_2"
                     /locus_tag="ELFEDOOL_00395"
                     /inference="ab initio prediction:Prodigal:002006"
                     /inference="similar to AA sequence:UniProtKB:P37508"
                     /codon_start=1
                     /transl_table=11
                     /product="putative protein YyaP"
                     /protein_id="X:ELFEDOOL_00395"
                     /db_xref="COG:COG0262"
                     /translation="MRKVIFGINASADGFFGHADMNADEALHEYFMQILQNSSEILYG
                     RTTYELMVPFWPEVAKNQSMSQLSNEFAKVFTSLEKILFSQTIAKVDDPNTTLATRPL
                     EEEVAHLKKQPGKDICIGSLSLASQLSNFGLIDEYRIVIHPVIVGKGPRLFSNHTLDK
                     TLRLDLVSSKTFPSGNTALHYQTRREI"
     gene            complement(406004..406447)
                     /locus_tag="ELFEDOOL_00396"
     CDS             complement(406004..406447)
                     /locus_tag="ELFEDOOL_00396"
                     /inference="ab initio prediction:Prodigal:002006"
                     /codon_start=1
                     /transl_table=11
                     /product="hypothetical protein"
                     /protein_id="X:ELFEDOOL_00396"
                     /translation="MELTYFSLSITTSLLLFSLSLIHIYWGLGGLWPGKNKQELIDLV
                     FGKGNQFPSAFSCFFVAVFLILFSILPIVWIYRVPFLIHPQMTNGIRYIMYFVAIVFT
                     LRGVLGYLPFVTKHWKPIFVYYTKRIYNPLCLFLGLVFWGMAFFT"
     gene            complement(406527..407636)
                     /locus_tag="ELFEDOOL_00397"
     CDS             complement(406527..407636)
                     /locus_tag="ELFEDOOL_00397"
                     /inference="ab initio prediction:Prodigal:002006"
                     /codon_start=1
                     /transl_table=11
                     /product="hypothetical protein"
                     /protein_id="X:ELFEDOOL_00397"
                     /translation="MNPLNRFPISQSHKSSFSSVFVCLVMVLFFSCSLVGVDVDGKTN
                     SENTSLISAGLLLQTLSQQSTYNTPPTVRSMTTYSVSKTTHVYAQALSHSNWGSATTN
                     IVNLSLDLYLPENAPRNRPAMILIHGGGFSTGSKDDTNIVSMANYFTSRGWVCISINY
                     RLISAYGTLSTAWGTYVLNNAALTPAERQQSYAMYPAARDAKAALRWLYANASTYGIN
                     TNYMTALGGSAGSFLANMLGITNVNDFRDETLTLVDTTLLSTNLNAGSTIHTVIDHWG
                     GITHMTYLQTITGQSRFDANDPPISIVHGTLDADVPFSQAEALRDAYIATGASYEFNP
                     LVGEGHSAWSATINGKSLSENAFQFIVTKQTLTVN"
     gene            407843..408094
                     /locus_tag="ELFEDOOL_00398"
     CDS             407843..408094
                     /locus_tag="ELFEDOOL_00398"
                     /inference="ab initio prediction:Prodigal:002006"
                     /codon_start=1
                     /transl_table=11
                     /product="hypothetical protein"
                     /protein_id="X:ELFEDOOL_00398"
                     /translation="MNQNLTKIIFLIALVLLTGVTYAGPEAKMKSETYLPNDPNKKKA
                     GEECKSSDECQKHHECKSDGEKNVCTEPPRSKLPPGVVT"
     gene            408126..409187
                     /locus_tag="ELFEDOOL_00399"
     CDS             408126..409187
                     /locus_tag="ELFEDOOL_00399"
                     /inference="ab initio prediction:Prodigal:002006"
                     /codon_start=1
                     /transl_table=11
                     /product="hypothetical protein"
                     /protein_id="X:ELFEDOOL_00399"
                     /translation="MDLVLPKISRFDFTFIIGITFLASMMAGVTVFWPLLFIPMLTVH
                     GWLFGYEHLWSTYTRLLFHRDDRNKFWALVWIVPPIVFLFLMAVGANWGMKGILLLYF
                     MGQLYHTVRQSWGITQSYRRKAGGLLWDSEILSELTLWSVPIWGFLHRCSQRPDEFLF
                     QEFWLPPVPDLIVQAAGVVTMILCFIWVMTRITAFWRGEFAIAHTLFMLSHFFVFFVG
                     YILIEELCSGWLLVNVWHNVQYIVYVWVYNRNRFGSGVDPKAKVLSWLSQRGYGYTIL
                     YFLFTIALALPIYYLLPELGGTLDELFKTQLIPMSVVLTMSLTFHHYIVDGVIWKRKH
                     NSIDHLSSSDLETETIPVL"
     gene            409370..410836
                     /gene="selO"
                     /locus_tag="ELFEDOOL_00400"
     CDS             409370..410836
                     /gene="selO"
                     /locus_tag="ELFEDOOL_00400"
                     /EC_number="2.7.7.-"
                     /inference="ab initio prediction:Prodigal:002006"
                     /inference="similar to AA sequence:UniProtKB:P77649"
                     /codon_start=1
                     /transl_table=11
                     /product="Protein adenylyltransferase SelO"
                     /protein_id="X:ELFEDOOL_00400"
                     /db_xref="COG:COG0397"
                     /translation="MPSLSFPSFPLVEATYTSLPNSFFQVTKPTPVTSPEVLFWNDAL
                     ALEFQFSHWKKQEEATARFFSGSILPEGIEPFAQAYAGHQFGHFTMLGDGRTIVMGEF
                     KNKNGERFDFQWKGSGRTKYSRNGDGRATISAMVREYIMSEAMAGLRIPTTRSLAVVK
                     TGEAVLREDPQEGAVLTRVAKSHIRVGTFEYAYQALSLEELEALFLYTARRHAPDVLN
                     TENPALAFLEFVMRRQVSLITNWMRVGFIHGVMNTDNMSIAGETIDYGPCAFMNGFSA
                     KRVFSSIDVNGRYAFSNQVGIAQWNLACLTNSLLPLLDPNQETAIALAKTKLNELESW
                     FHESYIRMLGEKIGFPNLTEKDLLLLQSLYQWMQDTEADFTNTFLVLEGVYSPKDTIY
                     NDIRWKDWVKLWKEEKTKQGIRDEDAISLMQKTNPSFVPRNHLVEMALANVHQGNTSV
                     VDQFIERSLSPYKREIGYDYGDEVPMGGDANYQTFCGT"
     gene            complement(411134..411787)
                     /locus_tag="ELFEDOOL_00401"
     CDS             complement(411134..411787)
                     /locus_tag="ELFEDOOL_00401"
[truncated: 8,350,566 more chars]
