# Supplementary material for: Horizontal transfer of the rfb cluster in Leptospira is a genetic determinant of serovar identity
Source: Life Sci Alliance. 2022 Dec 9;6(2):e202201480. doi: 10.26508/lsa.202201480 (PMC9736851; doi:10.26508/lsa.202201480)
Supplement: Supplementary file 9 [file LSA-2022-01480_Supplemental_Data_3.zip › Supp_Data_2-rfb_sequences/sequences_used_Fig_5C/Pyrogenes_2805004.gbk]

LOCUS       EJNJGBJH_1           4093683 bp    DNA     linear       08-DEC-2021
DEFINITION  Genus species strain strain.
ACCESSION   
VERSION
KEYWORDS    .
SOURCE      Genus species
  ORGANISM  Genus species
            Unclassified.
COMMENT     Annotated using prokka 1.14.6 from
            https://github.com/tseemann/prokka.
FEATURES             Location/Qualifiers
     source          1..4093683
                     /organism="Genus species"
                     /mol_type="genomic DNA"
                     /strain="strain"
     gene            104..481
                     /locus_tag="EJNJGBJH_00001"
     CDS             104..481
                     /locus_tag="EJNJGBJH_00001"
                     /inference="ab initio prediction:Prodigal:002006"
                     /codon_start=1
                     /transl_table=11
                     /product="hypothetical protein"
                     /protein_id="X:EJNJGBJH_00001"
                     /translation="MKKLFLVVLILIVGSPLVSRAENTILLTCVGLIGKENRIVVLEN
                     INSTLQMQVKIDSTTVYVKNVTRSTLPDRIVFESESFKNLRNAPSGLFLQVWKSDMGG
                     FTGEFSEISYLPQIEMGSVVVCR"
     gene            complement(2338..2778)
                     /locus_tag="EJNJGBJH_00002"
     CDS             complement(2338..2778)
                     /locus_tag="EJNJGBJH_00002"
                     /inference="ab initio prediction:Prodigal:002006"
                     /codon_start=1
                     /transl_table=11
                     /product="hypothetical protein"
                     /protein_id="X:EJNJGBJH_00002"
                     /translation="MHPELHINFLAVLVAVIVNFIIGSLWYGPIFGKAWRKEMNIPLD
                     FKPEQKEVFKAMGIMVIGSFFTAYVLFYTTNVWRASSWNAGEDQAAWVYGFYSGIYTW
                     IGFYLPVFLNMVAFEGKSWRFFFIGAGYNLIALQAVAMILSYWR"
     gene            complement(4023..4490)
                     /locus_tag="EJNJGBJH_00003"
     CDS             complement(4023..4490)
                     /locus_tag="EJNJGBJH_00003"
                     /inference="ab initio prediction:Prodigal:002006"
                     /codon_start=1
                     /transl_table=11
                     /product="hypothetical protein"
                     /protein_id="X:EJNJGBJH_00003"
                     /translation="MLYMNTLIDTLLQQFIELFFYTIFGGISFAVVFIVSSLTVTGFA
                     FLFHWSRVNLMSKLQSIFQFLLLLFIIGALGNSLWYIFLRERFYHAADVLTYFVPVIP
                     FHNLYVDYECGGYLFDGIQMWHLRLLWIAWAIPCYGIAIFLFLIYYKKRLKQA"
     gene            complement(4685..4945)
                     /locus_tag="EJNJGBJH_00004"
     CDS             complement(4685..4945)
                     /locus_tag="EJNJGBJH_00004"
                     /inference="ab initio prediction:Prodigal:002006"
                     /codon_start=1
                     /transl_table=11
                     /product="hypothetical protein"
                     /protein_id="X:EJNJGBJH_00004"
                     /translation="MKEFPDLNPFEGSDQFLGKSPSDMSLEELKLYLHIQKLRVRLEF
                     EKFQSSINYTGMVLDALEKLGMGEFLQSFLKVSDNVNSTEDI"
     gene            complement(4942..5325)
                     /locus_tag="EJNJGBJH_00005"
     CDS             complement(4942..5325)
                     /locus_tag="EJNJGBJH_00005"
                     /inference="ab initio prediction:Prodigal:002006"
                     /codon_start=1
                     /transl_table=11
                     /product="hypothetical protein"
                     /protein_id="X:EJNJGBJH_00005"
                     /translation="MAKKRKSDSTKESYNDEYTKRGNDLKSHFLALVDSILEYFQTLL
                     LYGQKFLTKRFQAGIQAYIFLKIGFLFLAFGSLGFLGAFFVFLHRISGGDLLLSSLGV
                     GVVSFFLSLFFLWLAASSFKIKDRL"
     gene            complement(5342..5620)
                     /locus_tag="EJNJGBJH_00006"
     CDS             complement(5342..5620)
                     /locus_tag="EJNJGBJH_00006"
                     /inference="ab initio prediction:Prodigal:002006"
                     /codon_start=1
                     /transl_table=11
                     /product="hypothetical protein"
                     /protein_id="X:EJNJGBJH_00006"
                     /translation="MASKTEDFNEEVESLKDKAKKITGKAREEYLEHVSDFKEKIKQI
                     SGDTSERAKQIIDETGAYIKENPQKAALIGLGVGLGIGLLVGMLIRRK"
     gene            5798..5920
                     /locus_tag="EJNJGBJH_00007"
     CDS             5798..5920
                     /locus_tag="EJNJGBJH_00007"
                     /inference="ab initio prediction:Prodigal:002006"
                     /codon_start=1
                     /transl_table=11
                     /product="hypothetical protein"
                     /protein_id="X:EJNJGBJH_00007"
                     /translation="METFQGEKFFAKIILKSGQAYELDYEIDSSEKTSKTKNLQ"
     gene            5859..6272
                     /locus_tag="EJNJGBJH_00008"
     CDS             5859..6272
                     /locus_tag="EJNJGBJH_00008"
                     /inference="ab initio prediction:Prodigal:002006"
                     /codon_start=1
                     /transl_table=11
                     /product="hypothetical protein"
                     /protein_id="X:EJNJGBJH_00008"
                     /translation="MSWIMKLIRLRRRQKQRIFNKAYRQALKLMKKEFKAERDRHLQA
                     EKELEKYYRKDVDSEAKKTRKKIQELDNFKLLLERREMELDSKIVFLNEQLQKIEELK
                     ARMDGAVNLMARAGSLSNGAIDDAEKIKQTLKKVF"
     gene            6329..6775
                     /locus_tag="EJNJGBJH_00009"
     CDS             6329..6775
                     /locus_tag="EJNJGBJH_00009"
                     /inference="ab initio prediction:Prodigal:002006"
                     /codon_start=1
                     /transl_table=11
                     /product="hypothetical protein"
                     /protein_id="X:EJNJGBJH_00009"
                     /translation="MDLKDRCFILMLQNGKQRMSRKAQKGVLIVSIILFVVSLFTPSL
                     EELNFGTHREIMPGYLVLAWGWNAMIFFHPAWCANITWAVGNILFFKEKYRASFYLSI
                     LTSLLSLDSYAYPAKIYLGFYLWNVAVNIPLAVALAANRLKPKPGD"
     gene            complement(7179..7751)
                     /locus_tag="EJNJGBJH_00010"
     CDS             complement(7179..7751)
                     /locus_tag="EJNJGBJH_00010"
                     /inference="ab initio prediction:Prodigal:002006"
                     /codon_start=1
                     /transl_table=11
                     /product="hypothetical protein"
                     /protein_id="X:EJNJGBJH_00010"
                     /translation="MAAIQDAPIRELYVSNIHIDEKFGELLSARANTLESLTILNARP
                     FGPDFLKPLRSLKRFTIPGDLEYRDVWIRFAVENPFIGCRFIRRESVSSKTKHVKLEE
                     IYRGIDILQITTLEKTYFQIASNVSYEILDQKSLDNEIIEDKLKLAARRNRKRIRWSS
                     ELDALVAQTEDLNTCRWIIDQVFLMKDSIL"
     gene            8150..8443
                     /locus_tag="EJNJGBJH_00011"
     CDS             8150..8443
                     /locus_tag="EJNJGBJH_00011"
                     /EC_number="4.2.1.96"
                     /inference="ab initio prediction:Prodigal:002006"
                     /inference="similar to AA sequence:UniProtKB:A0R2K7"
                     /codon_start=1
                     /transl_table=11
                     /product="Putative pterin-4-alpha-carbinolamine
                     dehydratase"
                     /protein_id="X:EJNJGBJH_00011"
                     /db_xref="COG:COG2154"
                     /translation="MSDLNNADLELFKQKGWEIKFRTEIPFLSKTFLFPTYLSGLEFV
                     NSLAHIAERLDHHPDLFLSYRKVTVEIFTHSKNTITDLDLRFAEETETIIRQG"
     gene            8554..9117
                     /locus_tag="EJNJGBJH_00012"
     CDS             8554..9117
                     /locus_tag="EJNJGBJH_00012"
                     /inference="ab initio prediction:Prodigal:002006"
                     /codon_start=1
                     /transl_table=11
                     /product="hypothetical protein"
                     /protein_id="X:EJNJGBJH_00012"
                     /translation="MTEEWNEFWLSDRNLGNLKSIYQGSYLVDIRTIDDLELETILKT
                     ELEEVKFDECEDQVGSLDGGIVIKSENSIIITPMCCGDIGNLREWEKILESQNNIWKQ
                     LWIGHPWIFYRRANGFIEISNYTESNLDDFNDIQVEYKLPEEEFFLELKKIREQQDEF
                     ENRIYRILDKMKINKAKEISKLLTGNQ"
     gene            complement(9684..10409)
                     /gene="phoP"
                     /locus_tag="EJNJGBJH_00013"
     CDS             complement(9684..10409)
                     /gene="phoP"
                     /locus_tag="EJNJGBJH_00013"
                     /inference="ab initio prediction:Prodigal:002006"
                     /inference="similar to AA sequence:UniProtKB:P13792"
                     /codon_start=1
                     /transl_table=11
                     /product="Alkaline phosphatase synthesis transcriptional
                     regulatory protein PhoP"
                     /protein_id="X:EJNJGBJH_00013"
                     /db_xref="COG:COG0745"
                     /translation="MKTILVIEDDPDIGNLIRKSLDSAHYSTTLQTSGEEGLKFYKAN
                     HPDMVILDLSLPDIDGIEVCRTVRRNDENTPIFIVTARNEEIDRIMGLELGADDYITK
                     PFSVRELKTRVDVFFRRWDKKAGIKPNVGASGEIIRGALKIDPVRRRVTLKDNIVNIS
                     RKEFDILQLMAASPGKVFSREMILEAVWGMEWDGFERMIDSHVKRIRSKLEKNSAQPE
                     WIETIWGIGYRFTDNYDNIVIPD"
     gene            10638..11033
                     /locus_tag="EJNJGBJH_00014"
     CDS             10638..11033
                     /locus_tag="EJNJGBJH_00014"
                     /inference="ab initio prediction:Prodigal:002006"
                     /codon_start=1
                     /transl_table=11
                     /product="hypothetical protein"
                     /protein_id="X:EJNJGBJH_00014"
                     /translation="MSNPLTWAILSVNEDDLDSESVTRELGLEPDFSTPIDVTDKEGK
                     PLGFGHWQLHSTLSAEEPLEEHILQILEKVLPSRHKVKEFGTKHSLCLYVSVEFSDFS
                     KQETEISSRILLLLGNLGIKLVFQPWQKE"
     gene            complement(11353..11682)
                     /locus_tag="EJNJGBJH_00015"
     CDS             complement(11353..11682)
                     /locus_tag="EJNJGBJH_00015"
                     /inference="ab initio prediction:Prodigal:002006"
                     /codon_start=1
                     /transl_table=11
                     /product="hypothetical protein"
                     /protein_id="X:EJNJGBJH_00015"
                     /translation="MNPIQRYERFEIKRNRQSTEVTPLISSFDEVTLDELKSVLALLF
                     YQSNLHVKINLHEIKVLPLPAAMKLISFAFDLRLKNRTLVISGASVSLKKLIQFYRMD
                     KVILVLS"
     gene            11931..12905
                     /gene="epmA"
                     /locus_tag="EJNJGBJH_00016"
     CDS             11931..12905
                     /gene="epmA"
                     /locus_tag="EJNJGBJH_00016"
                     /EC_number="6.3.1.-"
                     /inference="ab initio prediction:Prodigal:002006"
                     /inference="similar to AA sequence:UniProtKB:Q9ZJ12"
                     /codon_start=1
                     /transl_table=11
                     /product="Elongation factor P--(R)-beta-lysine ligase"
                     /protein_id="X:EJNJGBJH_00016"
                     /db_xref="COG:COG2269"
                     /translation="MNELSQEVLIQRAKFLSVLRKFFEKRNYLEMDTPCLKPVPSMEP
                     YLDPFLVRSPSKKEKGYLITSPEYSLKEILSKGLEKIYEITHTFRSGEEGSPFHSAEF
                     LMLEFYTVGITLEGLMDFCTDLLEVLDQEFYSYGFNREQVQRMSVEESLKRYAFCGIS
                     KSELDRVITEHTLSEIPTEKRAYEDSFFIVFLNLVEKHLPKGFTFLYDYPPELAALSK
                     IRSGFAKRFELYFGNLELGNAFEELTDPIEQISRFRSERELRKNLGKEVYAIDSGLER
                     ALKEGIPDSCGISIGLDRLLLCILGGSSLREVSPYYGKFLNFQIGSED"
     gene            13081..14232
                     /gene="pal_1"
                     /locus_tag="EJNJGBJH_00017"
     CDS             13081..14232
                     /gene="pal_1"
                     /locus_tag="EJNJGBJH_00017"
                     /inference="ab initio prediction:Prodigal:002006"
                     /inference="protein motif:HAMAP:MF_02204"
                     /codon_start=1
                     /transl_table=11
                     /product="Peptidoglycan-associated lipoprotein"
                     /protein_id="X:EJNJGBJH_00017"
                     /translation="MAKKENYYITIKGRKYDRKLIQLAEEFTSGKRDGKISINDAKRL
                     LKIVKDNNAYTDIEKHTIEYIRENYKFTEKSDEWFRSEIRKWAAKKVQEAKKKSDVES
                     ILVDDSEAPEINFPSSWGEDKTEVVEITQTSTIGWRENSNFSSTTSHSKKNKKIIPTL
                     IFLSGFLILVGLVYFFRTLFYKEDLEQVVKTNSEIVSNSKEKQSDVSIEKAESTKEVR
                     KKNVRSKKEESEIPKNALTILKPQTGKKLESKSLFSSLTNQNSTEEFSSNPQFREIES
                     NVIRFEKNSIQIHKESRPSLNRLARWMKQDSSIRVKVIGHTSLEGSEDANQKVSLLRA
                     QTVRNYIAGNGISKDRFEIIPKGASVPIGDNSKEEGKEMNRRVELRIYN"
     gene            14501..16774
                     /gene="citB"
                     /locus_tag="EJNJGBJH_00018"
     CDS             14501..16774
                     /gene="citB"
                     /locus_tag="EJNJGBJH_00018"
                     /EC_number="4.2.1.-"
                     /inference="ab initio prediction:Prodigal:002006"
                     /inference="similar to AA sequence:UniProtKB:P09339"
                     /codon_start=1
                     /transl_table=11
                     /product="Aconitate/2-methylaconitate hydratase"
                     /protein_id="X:EJNJGBJH_00018"
                     /db_xref="COG:COG1048"
                     /translation="MAFDIEMIRARYDKIGVLVTKARNVVGRPLTLTEKILYSHLWEG
                     EPKTAYEKGKSYVDFAPDRVAMQDATAQMALLQFMSAGRSKVAVPSTVHCDHLIQAKD
                     GAAEDLKTANTINKEVYDFLSSVSNKYGIGFWKPGAGIIHQVVLENYAFPGGMMIGTD
                     SHTVNAGGLGMIAIGVGGADAVDVMAGMAWELKFPKLIGVKLTGKLSGWASAKDIILK
                     VAGILTVKGGTGAIVEYFGEGADSLSCTGKGTICNMGAEIGATTSVFGYDRNMREYLL
                     KTNRKEVADLADKIAEHLTGDKEVYANPSQYFDQVIEINLSELEPYINGPFTPDLATP
                     LSKFKEAVQQNGWPTNLEVGLIGSCTNSSYEDITRAASVAKQAADKNLEVKAEYTVTP
                     GSEMIRYTIERDGLIKTFSDIGGVVLANACGPCIGQWSRHTKDPERKNSIITSFNRNF
                     AKRNDGLAGTHAFVASPEIVTAFAIAGKLDFNPITDSLKTKDGKEVKLDPPTGLDFPP
                     NGFDVKDAGFIAPAADGSKVTVAVDPKSDRLQLLSPFIPWEKTDLKGLKLLIKAKGKC
                     TTDHISMAGPWLKYRGHLDNISNNLLIGAVNSFNDKTNEVKNQLSGAYEPVPQTARAY
                     KAKGIGSIVVGDENYGEGSSREHAAMEPRHLGVRAVIVKSFARIHETNLKKQGMLALT
                     FADKSDYDKIQEEDSIDILGLTSFQEGVPLTLVLHHKDGSSQEIKANHTFNSQQIAWF
                     KAGSALNLISEEQNKKG"
     gene            complement(17419..18108)
                     /locus_tag="EJNJGBJH_00019"
     CDS             complement(17419..18108)
                     /locus_tag="EJNJGBJH_00019"
                     /inference="ab initio prediction:Prodigal:002006"
                     /codon_start=1
                     /transl_table=11
                     /product="hypothetical protein"
                     /protein_id="X:EJNJGBJH_00019"
                     /translation="MKSLKSKVNVRTKDNVISEAMIRKRDRAATETAILLAAIQVFAK
                     KGYDGANTKDIAKVANANEALIFRYFGNKKGLLEAILTRSEKIKKENSRRISKNSESY
                     IDIEASLQRMISRKCKDFKEAEDFMKVAVSQVILDSEVSRIIQRKIYTKIIPEFMGEL
                     EKFKKMGKIDSKADLKSVAYAISSLTFALGFMGQCVYKMPPTEIQAAIKETARIFRKG
                     LEPESVKKRSK"
     gene            complement(18530..19147)
                     /gene="mltF_1"
                     /locus_tag="EJNJGBJH_00020"
     CDS             complement(18530..19147)
                     /gene="mltF_1"
                     /locus_tag="EJNJGBJH_00020"
                     /EC_number="4.2.2.-"
                     /inference="ab initio prediction:Prodigal:002006"
                     /inference="protein motif:HAMAP:MF_02016"
                     /codon_start=1
                     /transl_table=11
                     /product="Membrane-bound lytic murein transglycosylase F"
                     /protein_id="X:EJNJGBJH_00020"
                     /translation="MILREYSERHNMRIEEIPNVQLVLSRIQEIENRFVKEAPTQSKE
                     QTKNSFDSILKSEQEKSISSLEKEKNFGKDLKNIEPSLAKIIHQESEKNNLDPRLVQS
                     VIKAESDFKTDAVSPKGAIGLMQLMPSTANLLGVEDPFDPAENVAGGTKFLSNLLNKY
                     KNLDHALAAYNAGPSAVDRYAGIPPYKETRNYVEKVKKFYSSNTE"
     gene            19203..21518
                     /gene="rcsC_1"
                     /locus_tag="EJNJGBJH_00021"
     CDS             19203..21518
                     /gene="rcsC_1"
                     /locus_tag="EJNJGBJH_00021"
                     /EC_number="2.7.13.3"
                     /inference="ab initio prediction:Prodigal:002006"
                     /inference="protein motif:HAMAP:MF_00979"
                     /codon_start=1
                     /transl_table=11
                     /product="Sensor histidine kinase RcsC"
                     /protein_id="X:EJNJGBJH_00021"
                     /translation="MSFVIEIAVTSRISAFPILYAKSRGFFEKEGIQVQIRVLENYDA
                     ILAFLSSGKIEAGEIPFTTWLDLHLKKTIPNKSIFRGMILSRMIHSFYSRYNSSTDSI
                     LEGTSYLIPALQNTSLDKLLAREFMNSSRFRKKISYRFIYSRSYLLEYEFAQTTTLGL
                     IGSVQEFHFLNNGFRISEGRDLPPYRLPVNMLAFNGKFAKTYPDRINKVQAALCRAIE
                     ALIENTSDSTEHVIQENVPGFKVELEQLHYFYKQPSQDLKEILSPVATLEELEYLGSI
                     YWRAIEHLTDPPSVLLEALDLAAKDPIPTYPEALKAKKTVLMEEHFRREDESNRILER
                     TGDRRELGDLVSDIHNLVLNIYNSKKRVRLPILPLKGTASAIRTGINSILDFLFQDIR
                     AQEVRSSAIENVLMMQGLEMDKRNIELQFSDDRFNYLFEFSPIPVILLDSVSGTLIAG
                     NYNFRSLTGYSKDNVHNLKLEDLFPGIKEMGDWSTPTKSLETMLRVDQARMKLRDKSE
                     MDVSLSITALFERARKIYQVHILYDSEKKETEQAKHEFISNISHELRSPMTNIQGYFE
                     LLRTEINTSLSKDQSGMLDVIEKNIKRLNHLIENLLKFEEVRGEDNSGLIENFDPALV
                     IEEVLYSNEPSAKEKGLVVELDLIKGLKVRGIRFEFSQVITNLFVNAIKYTEKGKIEI
                     KMMKSTGGDKLEINIKDTGVGIDPKYIEKVFERFFRIPNDRNKRVGGTGLGLSISRTI
                     LHKMNGEITLESRVNGGSNFRVLLPLQFSNL"
     gene            21522..22181
                     /locus_tag="EJNJGBJH_00022"
     CDS             21522..22181
                     /locus_tag="EJNJGBJH_00022"
                     /inference="ab initio prediction:Prodigal:002006"
                     /codon_start=1
                     /transl_table=11
                     /product="hypothetical protein"
                     /protein_id="X:EJNJGBJH_00022"
                     /translation="MSKKILYSILLIFLCSSVVFMFFLEEEKILKNDSSENVSLSNGL
                     SRSTVIRREDSLFESGNFLNFTESEDLPVTNISSTNTPKNEYSTLSSEEKDRIRKEVI
                     QRVKSLADRFPDNSLIPRELTKTQEDKRRKDEERISEVRIALLEGREVIKPEMEFYLD
                     SKIKKTKDMVEILEYSMKFFQDSRKNDQDSSLKLIEERLVSLQKSREELVLAKKKLDI
                     P"
     gene            complement(23299..23928)
                     /locus_tag="EJNJGBJH_00023"
     CDS             complement(23299..23928)
                     /locus_tag="EJNJGBJH_00023"
                     /inference="ab initio prediction:Prodigal:002006"
                     /codon_start=1
                     /transl_table=11
                     /product="hypothetical protein"
                     /protein_id="X:EJNJGBJH_00023"
                     /translation="MKKVINQIGKALEYLDKLGTGKSFQLFRSLGYEKLYSLSEKVDH
                     KNLLYISQNLDEQTIIEFLNRIPEETLVDLISKVPPEDITYFANSIPMDDLVLLSTSI
                     PAKFIAEMSLKTGKESATELLKNIGTQKSIELLNEVGIQNFIELSLKVPTIELIPIVR
                     ELTPKQSGAWVRKRGIGDIPKLIKAFGVQNLLVFLRTLGFEKNIHIMTC"
     gene            complement(23925..24836)
                     /locus_tag="EJNJGBJH_00024"
     CDS             complement(23925..24836)
                     /locus_tag="EJNJGBJH_00024"
                     /inference="ab initio prediction:Prodigal:002006"
                     /codon_start=1
                     /transl_table=11
                     /product="hypothetical protein"
                     /protein_id="X:EJNJGBJH_00024"
                     /translation="MNFWKRLFSSKREYRSAAKIWIEDPEKLQKSIHRIFDLLFDSTL
                     KELMPEKIFFSLESLNGIKIPEDKIKTILKEINITETFPFHSASDVMSLETQEAILKF
                     ATGTVAAPSKFFLMKILNQSPIQEMFSLGLEKILLEFNKKLNPLASMFQAAGFEKQIS
                     GFLSTLLPGFTEKIAELIHNSSESETGKIFISNTLKILFQTGFSDLGHLESSDFRKHL
                     EKLKEAISKDPILEKNLEKLYESFRDTILNEYRGETLKEFLGYSEKEYILFRDSVSKT
                     TAENILAIHKQKPLTELVAGLLEDVLG"
     gene            complement(24857..26002)
                     /locus_tag="EJNJGBJH_00025"
     CDS             complement(24857..26002)
                     /locus_tag="EJNJGBJH_00025"
                     /inference="ab initio prediction:Prodigal:002006"
                     /codon_start=1
                     /transl_table=11
                     /product="hypothetical protein"
                     /protein_id="X:EJNJGBJH_00025"
                     /translation="MQENSVIDKNSGTTQIVHSTNTYNWLIGIVYKTTGIFFDSIEEY
                     FSQNNHDKILRAPYPTVIMGNHVEEGDVPALSVIHRVVQPKIKFAIPAREDILKKDFL
                     VKEFRPKGTLKLILGMIDKTNLIPIFLKYIGCFPVKRPFRDNARELLKSGELRNMVDQ
                     EWSSLIERVSSGRNLFLFPEGTYNHDGYLNQIKKGVYFIRTKIKDVHFISFTLTYDYI
                     SAKKTQLHIAYGENFEIPENINSDEVISIVKERLGKNYVVTPGNLLSMILMRLSTEAA
                     IGKEVLFKRLQNFATEIKKRGKEIHVSGKLFSSHLEDTFQNILKKGLESKLLKLNGNG
                     EILGTEKLIQQEGNDIRNLKKRNILLYHSNQLTYHKPELDKIFISLT"
     gene            complement(26053..27222)
                     /gene="alr1"
                     /locus_tag="EJNJGBJH_00026"
     CDS             complement(26053..27222)
                     /gene="alr1"
                     /locus_tag="EJNJGBJH_00026"
                     /EC_number="5.1.1.1"
                     /inference="ab initio prediction:Prodigal:002006"
                     /inference="similar to AA sequence:UniProtKB:Q8RAK6"
                     /codon_start=1
                     /transl_table=11
                     /product="Alanine racemase 1"
                     /protein_id="X:EJNJGBJH_00026"
                     /db_xref="COG:COG0787"
                     /translation="MQDINSGSSSMKDTYSSWIEISKRSLSNNLDNFRSILRPNSTLT
                     AILKSNAYGHGIEPMTRLCIEAGISRIGVNSIEEALLIRNIDSKIPILIMGEIQNPEK
                     RKNVLSDPNFWIVFSRPETARILSSFLPAPKLHLKIDTGMGRLGSHGETLKQTLSELK
                     NVGITLGGICTHFASTEDVLEHKYSLMQTQKFEEAIFLAKSFGYNHLIRHACASASTM
                     LFPNAHFDMVRIGISLYGLWPSIQTRLSLNLTGNKNFQLNPILSWKSRIVHIQYHPAD
                     SYIGYGSTFQTSYPTKVAIVPVGYYEGLDRKLSSNGDMLVLGKKARIIGRICMNMTML
                     DVTHIPGAEVGSIVTIIGQDGEESITADDLADRTHTINYEVMTRISESIPRIVVD"
     gene            27306..27794
                     /locus_tag="EJNJGBJH_00027"
     CDS             27306..27794
                     /locus_tag="EJNJGBJH_00027"
                     /inference="ab initio prediction:Prodigal:002006"
                     /codon_start=1
                     /transl_table=11
                     /product="hypothetical protein"
                     /protein_id="X:EJNJGBJH_00027"
                     /translation="MKYKVVQQFPVPLQNLLKAREDRYKYLDKFPELKNVELIEEKKE
                     GNLVYQKRKVKLAESMPKVLATLLSDPSLLENSTFNLETNTHEFTLAPPGNENILKIS
                     GVSVYKELGPDKSERSYDVEVKSGVFLMGAAIEAVIEEVHKHSLEKDRNSISEFLKSY
                     QS"
     gene            28273..28650
                     /gene="speH"
                     /locus_tag="EJNJGBJH_00028"
     CDS             28273..28650
                     /gene="speH"
                     /locus_tag="EJNJGBJH_00028"
                     /EC_number="4.1.1.50"
                     /inference="ab initio prediction:Prodigal:002006"
                     /inference="similar to AA sequence:UniProtKB:Q9WZC3"
                     /codon_start=1
                     /transl_table=11
                     /product="S-adenosylmethionine decarboxylase proenzyme"
                     /protein_id="X:EJNJGBJH_00028"
                     /db_xref="COG:COG1586"
                     /translation="MGKHVIAEFYECDYETINNHELVEDIMLKSVDLSGATTIKSVFH
                     RFSPYGVSGVVVVSESHFAIHTWPEYGYCAVDVFTCGDLIDNQAALDYLKEKFGSKNV
                     SVVEMKRGVLNLGVDLHHRPVGN"
     gene            28750..29616
                     /locus_tag="EJNJGBJH_00029"
     CDS             28750..29616
                     /locus_tag="EJNJGBJH_00029"
                     /inference="ab initio prediction:Prodigal:002006"
                     /codon_start=1
                     /transl_table=11
                     /product="hypothetical protein"
                     /protein_id="X:EJNJGBJH_00029"
                     /translation="MSLKTRETQKLVTRFSYLRNSLEIQTTDSGETYLSTREPIPVGE
                     VVAVWGGKAVHKDELAGLSGLSTPHRVNRDFYLVSPLHDDGIDSIHLIRQKEDANCGY
                     QGDITLVALRDIAAGEEVSFHPAMHSPELALSKGKNSDAFRTRFYKHFPTYIQSQIDS
                     NEELKVHPAFVEGAWGLLTSIDLESCNPALIRDADAIRRYVLELCDLIEMKRFGETVV
                     VHFGEDERVAGYSMFQLIETSCISAHFANETNTSYIDIFSCKCYDPKVAAEFTRKFFQ
                     GDAMRLTVTNRF"
     gene            29626..30468
                     /gene="speE_1"
                     /locus_tag="EJNJGBJH_00030"
     CDS             29626..30468
                     /gene="speE_1"
                     /locus_tag="EJNJGBJH_00030"
                     /EC_number="2.5.1.16"
                     /inference="ab initio prediction:Prodigal:002006"
                     /inference="similar to AA sequence:UniProtKB:Q9WZC2"
                     /codon_start=1
                     /transl_table=11
                     /product="Polyamine aminopropyltransferase"
                     /protein_id="X:EJNJGBJH_00030"
                     /db_xref="COG:COG0421"
                     /translation="MELWLDEALELKNGRALKIKVKEFLHSRTTPFQKIDVFESVGFG
                     RMFTLDGVVMMTEADEFAYHEMIVHVPMMSHPNPEKVLVIGGGDGGTVREVLKHPSVK
                     EVHLCEIDKGVIDVCYEYFPEIANAMKDPRVKHAYEDGAKYVKDYQNYFDCIMVDSSD
                     PVGPAEVLFKRPFYETMANCLKEGGICTTQGESFYYHGSIIRELFNFIPEIFKHCGYY
                     YTVVPTYPSGIIGFTYCSKGPDPYTVVPDPQRVPQGLKYYSAEMHKAAFVLPQFAQKH
                     IVRK"
     gene            30492..31307
                     /gene="pyrF"
                     /locus_tag="EJNJGBJH_00031"
     CDS             30492..31307
                     /gene="pyrF"
                     /locus_tag="EJNJGBJH_00031"
                     /EC_number="4.1.1.23"
                     /inference="ab initio prediction:Prodigal:002006"
                     /inference="similar to AA sequence:UniProtKB:P9WIU3"
                     /codon_start=1
                     /transl_table=11
                     /product="Orotidine 5'-phosphate decarboxylase"
                     /protein_id="X:EJNJGBJH_00031"
                     /db_xref="COG:COG0284"
                     /translation="MNFQSKFLTRSQSLKSLLCVGLDPDFDKLPEIVKRSPEPLVQFC
                     KEIIDATASYAVAYKPNIAFFEVFGSSGIRQFEKVIGHLKSNYPQIPIVADVKRGDLD
                     NTARQYAKYYFGDLQVDSLTLSPYMGLDSIRPFLEYQDYLIFWLCLTSNPDSAQFQKK
                     RFSETGRTLYEEVVYVANLVAISNLGFVVGATSPSELETLRTQNPNRIFLIPGFGAQG
                     AKLENLLPVCGRNSLINSSRGIHFASNGSDFAARAGQEAEKIHKMMQTHFIGL"
     gene            complement(31539..32813)
                     /locus_tag="EJNJGBJH_00032"
     CDS             complement(31539..32813)
                     /locus_tag="EJNJGBJH_00032"
                     /inference="ab initio prediction:Prodigal:002006"
                     /codon_start=1
                     /transl_table=11
                     /product="hypothetical protein"
                     /protein_id="X:EJNJGBJH_00032"
                     /translation="MNKKNRSYYKVNPIFRTLPALINRQLNKVMYKYFIFIALLFFSF
                     CIKSPAVLDPPYFILQYLQNVNSTENQGNNSQCPAPAGPFNPGAIFDTGQTLCWNGAG
                     TVQTCAPWLPGADGDFNNVPNARSFVGPTQHCKFTSDYTIFDPLHGLTWKACAQGQTG
                     SDCSGSVAAPINWANANAGLSGSCTELNTLNSGEGYAGRTNWRIPTVRELASIVHYTN
                     NPHIENAFFPSRTFTGRPYMTSTIDARAAGNNWAIDFSVAPPMDVRILSTAQATSIYL
                     RCVSGNAMPATSFVDQGDGTIRDLNTGLLWAQCSEGQGGVGCMFGGIGSLDWNQARGN
                     CNGKVLVPGRVWRLPNINELLSIIDYSDPNPILPTIDTIFFPNTPNPSGYWTSTTYDS
                     NKSLAIAVAFGNGIVATSDKSGNLYARCVTTF"
     gene            33477..33935
                     /locus_tag="EJNJGBJH_00033"
     CDS             33477..33935
                     /locus_tag="EJNJGBJH_00033"
                     /inference="ab initio prediction:Prodigal:002006"
                     /codon_start=1
                     /transl_table=11
                     /product="hypothetical protein"
                     /protein_id="X:EJNJGBJH_00033"
                     /translation="MEFEGNIWRIFSELIAMYGGVGLAFVSFVSATILPFSSEAALVL
                     ALVSGLPTYEAVVWASFGNCTACIVNYFLGYSSETLVHKKLESSSTFQSLYQKIKIFG
                     WPVLLLSFLPVVGDPITILSGFFRQRLWLFVSIVFTLRIVRYILLAILFE"
     gene            34382..34876
                     /locus_tag="EJNJGBJH_00034"
     CDS             34382..34876
                     /locus_tag="EJNJGBJH_00034"
                     /inference="ab initio prediction:Prodigal:002006"
                     /codon_start=1
                     /transl_table=11
                     /product="hypothetical protein"
                     /protein_id="X:EJNJGBJH_00034"
                     /translation="MNFKFFRILKVFSPRNIIEVLKKELKSGITPEKISLSIVIGAGM
                     GVFPLIGTTMALCGILGVLFRLNPVAIQLANYIVYPLQIILIFPFLKTGSIVTSTPLD
                     LSWAERISLDNVSVIAKGIFDVAAFAVLGWLIWVPSASIVLYFLLLPFLKKISKLFYS
                     KKIQ"
     assembly_gap    35548..35647
                     /estimated_length=100
                     /gap_type="within scaffold"
                     /linkage_evidence="paired-ends"
     gene            complement(36107..36862)
                     /locus_tag="EJNJGBJH_00035"
     CDS             complement(36107..36862)
                     /locus_tag="EJNJGBJH_00035"
                     /inference="ab initio prediction:Prodigal:002006"
                     /codon_start=1
                     /transl_table=11
                     /product="hypothetical protein"
                     /protein_id="X:EJNJGBJH_00035"
                     /translation="MESIKQNLQTVFSLKPFEILFYGSRQRGDFKDSSDFNFFLLADP
                     SDQLKSTFLREINAILSPLEEIAPVQLVTADIDSFLARLRVFEPSAAHLCELGEPFFG
                     KTSFPLLTREWAKLKTQTIDSITGVKHLKKRYRFYKSISPRNTKEEILRMERLIALYL
                     QSWVFKEIEDLSWIEIVYADVPTRLIAMIRRLYYKEADENILEILNLYEEILKLKTEI
                     RNHQNPFSAERFQNLKDTIRFEEKEIKILKLNY"
     gene            complement(36873..37079)
                     /locus_tag="EJNJGBJH_00036"
     CDS             complement(36873..37079)
                     /locus_tag="EJNJGBJH_00036"
                     /inference="ab initio prediction:Prodigal:002006"
                     /codon_start=1
                     /transl_table=11
                     /product="hypothetical protein"
                     /protein_id="X:EJNJGBJH_00036"
                     /translation="MWLKLGDSEIINLDYISTIKKNQSSNSIEIIYNDLNHIKSLPFR
                     SPTERDKAYEAILENLSRMKLFFE"
     gene            complement(37134..37763)
                     /locus_tag="EJNJGBJH_00037"
     CDS             complement(37134..37763)
                     /locus_tag="EJNJGBJH_00037"
                     /inference="ab initio prediction:Prodigal:002006"
                     /codon_start=1
                     /transl_table=11
                     /product="hypothetical protein"
                     /protein_id="X:EJNJGBJH_00037"
                     /translation="MKLVIKRNQFYCVFQDAKILSPFLLYSKEIYFLFFKRLISSFLL
                     FGFLFVCKTPESQGASSSIETPRYLRLNYDVVYDTSEGIILHETGKLFARGLFYDFTI
                     RSSENQFGRIKASSYTEDNQIDFKHILTAEELNSLQNKQYQYFSMPNDSRASVLTGTH
                     NESCYIRWEWQKESFIFVFETDFKNDSGKNPVLLGKEFHENIRKGLRIF"
     gene            complement(37747..38844)
                     /gene="kamA_1"
                     /locus_tag="EJNJGBJH_00038"
     CDS             complement(37747..38844)
                     /gene="kamA_1"
                     /locus_tag="EJNJGBJH_00038"
                     /EC_number="5.4.3.2"
                     /inference="ab initio prediction:Prodigal:002006"
                     /inference="similar to AA sequence:UniProtKB:Q9XBQ8"
                     /codon_start=1
                     /transl_table=11
                     /product="L-lysine 2,3-aminomutase"
                     /protein_id="X:EJNJGBJH_00038"
                     /translation="MSTFSSSLETTSKWLNWKWQIQNRIKTRTHLSEFLELSEKEILS
                     FEACSQFFEFSVTPYYLGLADPKDPNCPIRLQIVPHQEELIRNGFEKQDPLSEETFMP
                     VKGVTHRYPDRVLWYLSHVCAVYCRFCTRKRKVSKSSHTPGQEDWDQALDYFWSHKEI
                     KEVILSGGDPLNLSDDKLDYLLKELKSIPHINQVRIHSRYPVTLPMRIDSSLCAVLKR
                     HFPIYIVTHFNHPKEITPLVRERISLLIQEGNTMVLNQGVLLKGINDSAETLKELFYG
                     LTAIGIKPYYLHQCDEVWGSGSFRVEIEKGVEIMKQIRGRISGLSVPLYVVDLTGGGG
                     KVPLPTSYLAEKTDHSYIFRNYQDELYEISY"
     gene            complement(38919..39818)
                     /gene="pstS"
                     /locus_tag="EJNJGBJH_00039"
     CDS             complement(38919..39818)
                     /gene="pstS"
                     /locus_tag="EJNJGBJH_00039"
                     /inference="ab initio prediction:Prodigal:002006"
                     /inference="similar to AA sequence:UniProtKB:O51233"
                     /codon_start=1
                     /transl_table=11
                     /product="Phosphate-binding protein PstS"
                     /protein_id="X:EJNJGBJH_00039"
                     /db_xref="COG:COG0226"
                     /translation="MKLKFIILVAIILIGNCKPKETITVTGSETMHVMLQMIGLEYTR
                     KKSGIQVVVQGGGSIEGIEKLFQGKTDIAAASRPLTETELKEFDSKGKFESLTIAYDG
                     IAIIVHPSNPIRKISLEIASKIFSGEISDWSKIGGKPGKIDVIIRNDKSGTASYFETH
                     VLKQKDLGSKNFETRKNVIYSKMAKIVSDNDSMAAEIDSNPNAIGFMGMGSALFENKG
                     RVRALEYSLSGKDPFVVPSIENVYNRKYELSRGLYLFYLSDHGQKIDDFITYVTGEEG
                     QKTILKSGYLRGTLPTVEVEVKK"
     gene            41660..42226
                     /gene="efp"
                     /locus_tag="EJNJGBJH_00040"
     CDS             41660..42226
                     /gene="efp"
                     /locus_tag="EJNJGBJH_00040"
                     /inference="ab initio prediction:Prodigal:002006"
                     /inference="similar to AA sequence:UniProtKB:A0QWR4"
                     /codon_start=1
                     /transl_table=11
                     /product="Elongation factor P"
                     /protein_id="X:EJNJGBJH_00040"
                     /db_xref="COG:COG0231"
                     /translation="MTLGITEVKKGMVLKVEGDLYSVVKTEFVNPGKGSAFIRTKLKN
                     LTRNSSIERTFKAAEKLESVELEKRNMTICYTEGDDIIFMDSNDFEQMPVSKEYVEDI
                     LPFLKEETPMEVTFYEGKPIGVIPPNFSILEVTYAEEGLKGDTSGTAQKRITVETGGE
                     INVPIFVKQGDVIKIDLRDLTYVERVSK"
     gene            42249..42782
                     /gene="mtnD"
                     /locus_tag="EJNJGBJH_00041"
     CDS             42249..42782
                     /gene="mtnD"
                     /locus_tag="EJNJGBJH_00041"
                     /EC_number="1.13.11.54"
                     /inference="ab initio prediction:Prodigal:002006"
                     /inference="similar to AA sequence:UniProtKB:Q81MI9"
                     /codon_start=1
                     /transl_table=11
                     /product="Acireductone dioxygenase"
                     /protein_id="X:EJNJGBJH_00041"
                     /db_xref="COG:COG1791"
                     /translation="MATIVRQNGLTPIQETNEVKSFLKERGIDYDHWKVPHNASNLTD
                     KEVLVDTEKEELLKKLDDRFETLKAKEGYQSRDLIVLHPNVSGLNEMLAKFDKVHYHT
                     DEEVRYIVDGSGVFGFALKDEKFLVHVYKDDFISVPRNTNHWFYLDDKKRIKAVRYFQ
                     DMSGWVPNYVEETNSLD"
     gene            42784..43533
                     /gene="mtnB"
                     /locus_tag="EJNJGBJH_00042"
     CDS             42784..43533
                     /gene="mtnB"
                     /locus_tag="EJNJGBJH_00042"
                     /EC_number="4.2.1.109"
                     /inference="ab initio prediction:Prodigal:002006"
                     /inference="similar to AA sequence:UniProtKB:O31668"
                     /codon_start=1
                     /transl_table=11
                     /product="Methylthioribulose-1-phosphate dehydratase"
                     /protein_id="X:EJNJGBJH_00042"
                     /db_xref="COG:COG0235"
                     /translation="MSVKKQLERLSKLGAYYHKNGWMPGTAGNLSIRIPEESGFWVSG
                     SGLDKNLLNKRNFLYVDLESGKPVDSKNVKATKGLKPSAETSIHRAVYRALDGVGCGL
                     HVHTLESNLICANTSKNEPIVLFELPAIEILKAYGIWEENPKVYVPIIYNFPNVQDIS
                     DCLEKYLKEYRPHVPFCIIEKHGITVWGKDAVQANRNLEATDFILKYMTSWKSFSYSG
                     EPRKLSVSDVLEQDRREIFSVEFPVYPATFY"
     gene            43546..44244
                     /locus_tag="EJNJGBJH_00043"
     CDS             43546..44244
                     /locus_tag="EJNJGBJH_00043"
                     /inference="ab initio prediction:Prodigal:002006"
                     /codon_start=1
                     /transl_table=11
                     /product="hypothetical protein"
                     /protein_id="X:EJNJGBJH_00043"
                     /translation="MSSEQENKLILVAGAGSGIGKSVLENLNLLNQAAIGVSRTGVVW
                     KTSEGFQSGKNFQCNLSRQSEVLEFVEVLKKQVSYLGGVYFTFGSGLFKSIEQIALEE
                     WNAHFVLNLNSLFLLTKEILPLLRSGSFLCYLSSTAGYQGFPNSTAYCASRHAIAGFA
                     KALREELKSKGIRVITVYPGAVYTDIWKGREGFDQDDMIPVDDFGKWLATLSILPDVV
                     YPDEIRLLPRKGIL"
     gene            complement(44248..46791)
                     /gene="sasA_1"
                     /locus_tag="EJNJGBJH_00044"
     CDS             complement(44248..46791)
                     /gene="sasA_1"
                     /locus_tag="EJNJGBJH_00044"
                     /EC_number="2.7.-.-"
                     /inference="ab initio prediction:Prodigal:002006"
                     /inference="protein motif:HAMAP:MF_01837"
                     /codon_start=1
                     /transl_table=11
                     /product="Adaptive-response sensory-kinase SasA"
                     /protein_id="X:EJNJGBJH_00044"
                     /translation="MNLPPLHENMELVWSAFAFYSGFSFIVFGINSLIAYKNRRVQGS
                     KEFLLVVTGLALYSFGSFFEIVSRNEKWILFWDDFQFIGRDITIIGISFLILRLTFVY
                     RLSLIFFILLFPISNEFVIWSGYKSELIRKNIQFLANTSWKVLTYDFGPWMKFSVSYY
                     LLIQTIVITILIWKFLTFNGFKRAQMFMLLIGILFPFLGGLMTVTGLFPFINPHLDVF
                     PITGCITSLVWAYGIFYFKMMDLIPVARDKVFNLIQDGILILDKNNLILDYNEASVAL
                     FLNRLNFTGVTLKEIYPELDYLIEKYKLKEIDSIPDLRLFMNGELRYYEVILKNFSNR
                     STPSDFWILTLRNITERKLGEVRAIEEKNFLNMILDSTRVLFLALDREGRILRFNKAC
                     ENAFGYRFKEVHGHTFWEIFVEPRKREFVKKKYFKMIRSNFIPKAQEQWISKFKERKV
                     ILWENREIKDDHSNTNYIISAGADLTDVYNAENEIANLKSANEEITKKNQMIEDQKKE
                     LEKIIETLKKTQAQLVQTAKLADLGQLVSGIAHEINNPLGAIQASNQNIQYYTKSFRE
                     KSKDYFQLLRKLSEKIRNQIIDIIEIAGQHSDLILGIERRKRIKEIRANLEDLGFVSA
                     PNELCEAAFECGLYGKEKEYIDLLKHKEAVSILELITNLLGPERNSQTIQTAVERSSK
                     ILYALKSFAHFDNNSVLEDSNLRENVETVLTLYQNLFRHGVELFVEFEDLPPVPIYRD
                     DLLHLWTNLIMNAVQAMTYSGKLKIQGYKEDNFAVILVEDSGPGIPESIRDKIFNPFF
                     TTKPPGEGSGLGLDICLKVVEKHNGTISFDSIPGRTVFKVGIPLKNNNT"
     gene            complement(47019..47450)
                     /locus_tag="EJNJGBJH_00045"
     CDS             complement(47019..47450)
                     /locus_tag="EJNJGBJH_00045"
                     /inference="ab initio prediction:Prodigal:002006"
                     /codon_start=1
                     /transl_table=11
                     /product="hypothetical protein"
                     /protein_id="X:EJNJGBJH_00045"
                     /translation="MLGAFGESPIHQKSSEKTGLLAILEGFSMKRTELERRERDLRKA
                     EKKVQLQEKRLASGKGNSVGVYIDELSALFRYDATEIFNTGDDIAVLELLEDIQANLP
                     AKQWENVLRKAIKKTGVQEKEKAYNELKELMNEETEEEIEV"
     gene            complement(47584..48015)
                     /locus_tag="EJNJGBJH_00046"
     CDS             complement(47584..48015)
                     /locus_tag="EJNJGBJH_00046"
                     /inference="ab initio prediction:Prodigal:002006"
                     /codon_start=1
                     /transl_table=11
                     /product="hypothetical protein"
                     /protein_id="X:EJNJGBJH_00046"
                     /translation="MARIQLELPNQFIWSVDLDVRIYDVNFADHLAHDRVISLLHEAR
                     ARFFLEHNYNELNVEGLGIIMTDIAVVYKAEAFFRDKVRVEITAGDFNPKGCDIFYRM
                     THADGPANGRVICEAKTGIVFMDYTTRKLGALPNGFRKIFP"
     gene            complement(48021..48749)
                     /locus_tag="EJNJGBJH_00047"
     CDS             complement(48021..48749)
                     /locus_tag="EJNJGBJH_00047"
                     /inference="ab initio prediction:Prodigal:002006"
                     /codon_start=1
                     /transl_table=11
                     /product="hypothetical protein"
                     /protein_id="X:EJNJGBJH_00047"
                     /translation="MSKFSFSFTNTIEEARDVLIKPTFYFKNLSKTPEESLISLYLRC
                     LVYMGFLYIVAVLGMTLFTPKEFLNPPLTLLFLEMPLAYLISSIIVFPILGFIYMFFS
                     WICGGNTNWKKNFRASTAIFSTFWAALFFQSFGGYVHLYLGLGIGIVFTAYIPFLFYL
                     ALTCYLQAPIKRTAAILSGFVLILLYLQYSKMDLYVKNHKVIEGINSYKPIIKEEQSQ
                     IEPETEAVEGIIQKAMEKAKNTKE"
     gene            complement(49085..50674)
                     /locus_tag="EJNJGBJH_00048"
     CDS             complement(49085..50674)
                     /locus_tag="EJNJGBJH_00048"
                     /inference="ab initio prediction:Prodigal:002006"
                     /codon_start=1
                     /transl_table=11
                     /product="hypothetical protein"
                     /protein_id="X:EJNJGBJH_00048"
                     /translation="MILQFISEHPWYSLFYTIGTYLFFALLHDIFQRRHAIKHNFPLV
                     GRIRYIFETIGPELRQYWVANDKEEMPFNRAERSWVYATAKKQNNNFGFGTTELLYEA
                     GYPIIKHSAFPFPESKVKHLKNDTSMIPCLKVIGEFHNRKKPFRPPSVVNISAMSYGS
                     LGKNAVSALNKGAMMAHCYQNTGEGGISPYHKLGGDIVWQIGTGYFGARDEKGNFSLE
                     VFGQKIQENPQIRMIEIKLSQGAKPGKGGILPGKKVTKQIASIRGVPIGKDCVSPNAH
                     SEFGNVNELIDFIERLHFASGLPVGIKSAIGEIHFWNELAERMKQTNKGPDFITIDGG
                     EGGTGAAPLAFADHVSLPFKVGFARVYQIFQKEKLSERMAWIGSGKLGFPDRAIVAFA
                     MGCDLINVAREAMMSIGCIQAQRCHTDHCPAGVATQNRWLQAGLDIELKAERNANYIK
                     GLRKEVLSVTHAAGYEHPLQFRGSDIEISAGLNIFKTLETILGYERDHVHFTKMLDYT
                     DHTYLEEYMQGTTKQEHPKTV"
     gene            complement(50749..51543)
                     /locus_tag="EJNJGBJH_00049"
     CDS             complement(50749..51543)
                     /locus_tag="EJNJGBJH_00049"
                     /inference="ab initio prediction:Prodigal:002006"
                     /codon_start=1
                     /transl_table=11
                     /product="hypothetical protein"
                     /protein_id="X:EJNJGBJH_00049"
                     /translation="MKFEKNKIYDGIFLSDVHYLLNKKIKSHKHKELFQFLDHLNQRN
                     VRFKNVYLVGDIIENWFFSASRRLKRSKKKFNKLFDRLDNLSAFGGNKIYIVGNHDST
                     SYLMNLPPKIQKYLKERNWNICEKTENDLLIAVHGHQGQYNRFTWIGSIFLLRFLHTI
                     ALLIPNLFRFSEAFYQKHLNRQDPNTPEEILGYYKRLSKITHQGNRVLISGHTHDFLC
                     VPHLKIINTGDWVKSNSFVIQDGSRFIGAKMNKRGEFSKEFVYKHK"
     gene            complement(52716..53354)
                     /locus_tag="EJNJGBJH_00050"
     CDS             complement(52716..53354)
                     /locus_tag="EJNJGBJH_00050"
                     /inference="ab initio prediction:Prodigal:002006"
                     /codon_start=1
                     /transl_table=11
                     /product="hypothetical protein"
                     /protein_id="X:EJNJGBJH_00050"
                     /translation="MVVNIPEIKQRILKFGLFRFCLIVSFILHSLTIGTYFIATYLPE
                     EEISSEDLDTNVEVDLEEIPPELIGGTTSPAPVEKQEWVEGSNQNAEDPIDEDLNPNA
                     LSGNGTDKDGYLFSYNGDKTPTPIIDFDLRDFFPAQAKSAGIVSKQVVVVVQIDEHGN
                     LQGAKIASGKAGFGFDEAALKIVKLARWSPGYVQGRPTKMSHRVPISFNLED"
     gene            complement(53376..53780)
                     /gene="exbD_1"
                     /locus_tag="EJNJGBJH_00051"
     CDS             complement(53376..53780)
                     /gene="exbD_1"
                     /locus_tag="EJNJGBJH_00051"
                     /inference="ab initio prediction:Prodigal:002006"
                     /inference="similar to AA sequence:UniProtKB:P0ABV2"
                     /codon_start=1
                     /transl_table=11
                     /product="Biopolymer transport protein ExbD"
                     /protein_id="X:EJNJGBJH_00051"
                     /db_xref="COG:COG0848"
                     /translation="MAGSAPSGDGEEIGNINITPMVDVILVLLVIFMVTANFLKKESI
                     NINLPKVAAADPNVAQSVQVALTKDGKILLEGSDISIERLKAHLERDSKIRPNMRLTL
                     SADSSLPYGQIAETMGVIRKAGVTKIALSVKR"
     gene            complement(53869..54483)
                     /gene="tolQ_1"
                     /locus_tag="EJNJGBJH_00052"
     CDS             complement(53869..54483)
                     /gene="tolQ_1"
                     /locus_tag="EJNJGBJH_00052"
                     /inference="ab initio prediction:Prodigal:002006"
                     /inference="protein motif:HAMAP:MF_02202"
                     /codon_start=1
                     /transl_table=11
                     /product="Tol-Pal system protein TolQ"
                     /protein_id="X:EJNJGBJH_00052"
                     /translation="MTMFLVEYGETFIFVVMLVASIVALAVGTERILIFRRNLKNTEA
                     ILPVLTSEIRKGDFSAVKSIASENHGNIYAKFSQFSAEHYEVGHEALSELQEGKIIGE
                     RIELENHLPILNTLGNNAPFIGLLGTVLGVIKAFYGLGTLGSTGAEFVMRSISTALLA
                     TAAGLGVAIPVVMANNYFTRKLKVIQANLEILSKEFLASLSRKK"
     gene            complement(54562..55077)
                     /locus_tag="EJNJGBJH_00053"
     CDS             complement(54562..55077)
                     /locus_tag="EJNJGBJH_00053"
                     /inference="ab initio prediction:Prodigal:002006"
                     /codon_start=1
                     /transl_table=11
                     /product="hypothetical protein"
                     /protein_id="X:EJNJGBJH_00053"
                     /translation="MKKNPFETIKRRIQNFAFTLISLHLILNCNLPNEDDGFNRNNEK
                     RVILQYLLLPPTDPVRSCIDALQAAQICLNQAPDLPTPLSEEMIVSLFSGENSSLETY
                     QSYCDALIHSPTLAKYTSRVQACVMDCNRSYWVNKNSAGTCGEDGGSQIMGLSTGTFG
                     CTKTCASVSGP"
     gene            complement(55077..57737)
                     /locus_tag="EJNJGBJH_00054"
     CDS             complement(55077..57737)
                     /locus_tag="EJNJGBJH_00054"
                     /inference="ab initio prediction:Prodigal:002006"
                     /codon_start=1
                     /transl_table=11
                     /product="hypothetical protein"
                     /protein_id="X:EJNJGBJH_00054"
                     /translation="MKNIRNILIILFIQPTKKFIKSETLNILQFNKLFPPGRNEPSLM
                     LLKRISFLFFIFITTPIFAEVSFRARVFSRSKSLGDANVSVRISETKKFYQTDSEGYF
                     QAVVPSSGTYTFRILRDVGFQEIRQEIGEGEALVILYTDESTKSSESIPKGTINVTGE
                     KEKQLMSRTKLRFEEIKRMPGTFGEPLRSIETIPGVVPVAAFGGGANNYSFRGADPNT
                     NLYLYDDLPILYPFHFDGLTATINGNLIKSMDVYTGVLPANFNNALGGVIEIESPDKV
                     ERSSGNFLTSLWAASANYQTTFANGKGYILGAVKVGYIDKTFETLGTLAGGSLLPEGV
                     RLPRYTDSQVKMVYNFNDEHQISFYSLTAKDDFALDPPAKRQNDPTKDELAGFAGGNL
                     SAGQGYRTQAFRYTWRPSEKFNNRITLISYDPFVDFNVSFGSIKAKQRGSGAYNGVRQ
                     DASWEPNKHFMLEFGSELRFLNYKTTGSTIQQTDPNNPDPNPYDTTSPDFKTVPDTNR
                     VQSKYYNAYTTMKIKFGGLLIEPGARYDYIPYIKNGALGPKAQISYKFEQGILKGTTV
                     FGGAGNHFNFPLDTRFSEQSGNPHLKFQKAFKYGGGIDHQVTSEWQIKGEVFKQEFSN
                     LIVTDPYITEAIGTNPDQYGRITQPYILNKPLSYSNNGTGHSRGYELVIRKTAAPGKR
                     DWFGWISYTWSQTFRNPNIYKPDAIMTQVATGSEQRLVAQTFPNSKETLYDYDRTHII
                     NLIFGWRFSQDWQFGARWSYMTSTPITPIVGDDGGKFSNPANNQTIWIPVSGNNPYLA
                     EYTNSKRLKDYHRFDIRIDKFLNYEWGYVNTFLEIINVYMRENVSGENFDVTRPYSAT
                     NPKPNPTFGTLTLPGGAIIPFFNMGIEVKF"
     gene            complement(57746..58195)
                     /locus_tag="EJNJGBJH_00055"
     CDS             complement(57746..58195)
                     /locus_tag="EJNJGBJH_00055"
                     /inference="ab initio prediction:Prodigal:002006"
                     /codon_start=1
                     /transl_table=11
                     /product="hypothetical protein"
                     /protein_id="X:EJNJGBJH_00055"
                     /translation="MLKYSLELIPKPKKESNLNKAADFSQIDFLQKRKRFQKILFGFA
                     FILVTFSQNCVRPEVVSASDSQSQIYAAANYLSNKCGNPIPVPMPIVVDDIQQRNLDL
                     CTIAITRSECPFISYPFACVLIYVEEPIGEIPWYLDFQEVFVKTKIQ"
     gene            complement(58197..58862)
                     /locus_tag="EJNJGBJH_00056"
     CDS             complement(58197..58862)
                     /locus_tag="EJNJGBJH_00056"
                     /inference="ab initio prediction:Prodigal:002006"
                     /codon_start=1
                     /transl_table=11
                     /product="hypothetical protein"
                     /protein_id="X:EJNJGBJH_00056"
                     /translation="MGTPTKISSFKYFKFMGKAMIQPLVAIKYHSLHYYSLLLHFLVI
                     LFFSVFGNCMGGTLFEPGGRVRAPALYDSATIIRTSGYDILEESEGESSTFFILGIIP
                     ITNPISIDYALSQAVQKVPGGRSIVNIKVWHETHVMFPLGTVSVLKVKGKVIGNKEES
                     ERLRLEEQLKKETETTTKSNFQTQHEKQDSNPSSGGISVSGEKRSSDSSSSGISVGGK
                     KKD"
     gene            complement(58802..59071)
                     /locus_tag="EJNJGBJH_00057"
     CDS             complement(58802..59071)
                     /locus_tag="EJNJGBJH_00057"
                     /inference="ab initio prediction:Prodigal:002006"
                     /codon_start=1
                     /transl_table=11
                     /product="hypothetical protein"
                     /protein_id="X:EJNJGBJH_00057"
                     /translation="MIKAAKKENNKVAFFLLQKARGSIIKFASYLDREIKLLGTLQLF
                     VKFTSSLTFSKFFLIIKSCFLQVEFLWELPRKFLLLNTLNLWARP"
     gene            complement(59043..59420)
                     /locus_tag="EJNJGBJH_00058"
     CDS             complement(59043..59420)
                     /locus_tag="EJNJGBJH_00058"
                     /inference="ab initio prediction:Prodigal:002006"
                     /codon_start=1
                     /transl_table=11
                     /product="hypothetical protein"
                     /protein_id="X:EJNJGBJH_00058"
                     /translation="MKIFQILFIFFASLILFHCATSSAGMATSNIPIADRKYKVISPV
                     EGHKTWNTFDIAIVGLPLSEPPIDKLVTSMLTEKEADALINIRYWTDKYILLFITINR
                     LHINAEAIKFEDQPNDQSGKKRK"
     gene            complement(60512..61567)
                     /gene="argK_1"
                     /locus_tag="EJNJGBJH_00059"
     CDS             complement(60512..61567)
                     /gene="argK_1"
                     /locus_tag="EJNJGBJH_00059"
                     /EC_number="3.6.5.-"
                     /inference="ab initio prediction:Prodigal:002006"
                     /inference="similar to AA sequence:UniProtKB:P27254"
                     /codon_start=1
                     /transl_table=11
                     /product="GTPase ArgK"
                     /protein_id="X:EJNJGBJH_00059"
                     /db_xref="COG:COG1703"
                     /translation="MSSGEQNGIPPLNEIRQRLGRVNRTLPSAEEFIKGILSGDRVML
                     ARAITLVESTRTDHKELAEKIINSCLPHSGKSIRIGITGIPGVGKSTFIESFGMYLIS
                     QGKKLAVLTIDPSSQISGGSILGDKTRMSELSKNESAFIRPSPSGDSLGGVARKTRET
                     IYLCEAAGFDTILVETVGVGQSETAVHSMVDLFLLLLIAGAGDELQGIKRGIMEMADL
                     FAITKADGDNKVRAERTRIETQSAIHFFPKQESSWIPKVLTCSSLSGEGIGEIWNQIL
                     EYEKVLKLNGHFEIRRTNQSKYWLEETVSENLMGDFYTKMKDLYLDMESKVSEHKISS
                     FQAAEKLIFEYRKRILK"
     gene            complement(61580..63778)
                     /gene="mcm"
                     /locus_tag="EJNJGBJH_00060"
     CDS             complement(61580..63778)
                     /gene="mcm"
                     /locus_tag="EJNJGBJH_00060"
                     /EC_number="5.4.99.2"
                     /inference="ab initio prediction:Prodigal:002006"
                     /inference="similar to AA sequence:UniProtKB:Q3J4D7"
                     /codon_start=1
                     /transl_table=11
                     /product="Methylmalonyl-CoA mutase"
                     /protein_id="X:EJNJGBJH_00060"
                     /db_xref="COG:COG1884"
                     /translation="MKRPSFDPKRYTSHRNGTVSKSDWEKSALGDLGFSSMEQTLWLT
                     PEKIPVKPVYTSEDIAEMEHLDFVAGIPPYLRGPYSTMYVQQPWTIRQYAGFSTAEES
                     NAFYRRNLAAGQKGLSVAFDLATHRGYDSDHERVVGDVGKAGVAIDSILDMKILFDQI
                     PLDQMSVSMTMNGAVIPILAFYIVAAEEQGVSADKLSGTIQNDILKEFMVRNTYIYPP
                     APSMKIIADIFKYTSDFMPKFNSISISGYHMQEAGATADIELAYTLADGLEYLRTGIK
                     AGMDVDTFAPRLSFFWAIGMNHFMEIAKMRAGRLLWAKLVKQFNPKNLKSLALRTHCQ
                     TSGWSLTEQDPFNNVARTCIEALAAALGHTQSLHTNALDEAIALPTDFSARIARNTQI
                     FLQEETNIHRVVDPWGGSYYVESLTHSLAHRAWELIEEVEKLGGIAKAIETGIPKMRI
                     EEAAARKQAKIDSGKDVIVGVNRYKAIEEKPLDILDIDNTAVRESQIRRLQELKKNRN
                     NSDVNYALDAITKCAEGGEGNLLALAVDAARKRATLGEISYAMEKVFGRYQATIRSIS
                     GVYSSEIEDDSDFKRAKELSDKFATLEGRRPRIMIAKMGQDGHDRGAKVISTSFADMG
                     FDVDIGPLFQTPGEAAKQAVENDVHILGVSSLAAGHKTLVPQVIAELKRLGREDIMVI
                     AGGVIPQQDYDILYKAGVTGIFGPGTKISKAAADILELLIKDLESLKVNA"
     gene            complement(63930..65654)
                     /gene="bhbA"
                     /locus_tag="EJNJGBJH_00061"
     CDS             complement(63930..65654)
                     /gene="bhbA"
                     /locus_tag="EJNJGBJH_00061"
                     /EC_number="5.4.99.2"
                     /inference="ab initio prediction:Prodigal:002006"
                     /inference="similar to AA sequence:UniProtKB:O86028"
                     /codon_start=1
                     /transl_table=11
                     /product="Methylmalonyl-CoA mutase"
                     /protein_id="X:EJNJGBJH_00061"
                     /translation="MANQKLFTDFPPVDREAWIALIQKDLKGADFEKKLIWETAEGFK
                     IQPVYTKEDIGDKQWLTSNLPGTFPFARSTRKLVSDWSIRQDLDSNSISEANQLAKEA
                     ASNGVTAIGFIIENKTSPQKGIPVNSSKDLETLIQGLPFDQVTLHFIAEERSPEIFSW
                     LPKDKVLVGGLGYDPFRILLKHGRSGKHSIPVLKEILETFASSWPHYRGLSVYSSTFR
                     DAGSTISEELAFTLAAAAEYVQQLKTAGMDVDTIASQLMFEFSIGPDYFLEIAKFRSA
                     RILWAEILKEFSPKVESSLHAFLSAHTCRYNYSAYDPNVNMLRATTEAMSAAIGGCEV
                     INVSPYDSILKTSDSFSLRIARNIQLLMKHESYIDKVVDPAAGSYYLESLTDSITKKA
                     WEIFCEIESIGGFLEGIQKGIIQKKVADSRKKKEENLANRKEILLGTNQYPNGEDRVP
                     ELNQNKTLGEIDSVTGETTCERISEFRAAADIEEIRLKTETFAKKSGKTPTVLLLPMG
                     DLKMKKARAIFSQNFLACAGYKIVDPGSYTTPQEILQGLKETIADVVVFCTSDEEVFG
                     FVDSILEY"
     gene            complement(65746..66726)
                     /gene="alx"
                     /locus_tag="EJNJGBJH_00062"
     CDS             complement(65746..66726)
                     /gene="alx"
                     /locus_tag="EJNJGBJH_00062"
                     /inference="ab initio prediction:Prodigal:002006"
                     /inference="similar to AA sequence:UniProtKB:P42601"
                     /codon_start=1
                     /transl_table=11
                     /product="Putative membrane-bound redox modulator Alx"
                     /protein_id="X:EJNJGBJH_00062"
                     /db_xref="COG:COG0861"
                     /translation="MDFGEWILIVIFTLALGLLIYLDLFVLNKRAHKIPLRNSVYWSL
                     FWFSLAISFSILIYFMDQTPEDPTRGKTKALEFIAGYLLEYSLSVDNLFVFIIIFQNF
                     RVTPQYQPLILKWGIIGALIFRAIMIFIGAGLISQFHWILYLFGILLLYTAVKMFTHQ
                     EEEDFNPESSSVIKFTKKILPLSQVYHPEKFVVLEHGKYLFTSTFVTLLVVEFSDILF
                     ALDSIPAIFSITTDAFIVYTSNIFAILGLRSLFFMLSGVMELFIFLKKGVSILLAFVG
                     IKLLLPLISPYIFGREIHIPILISLGVILGTLTISILASVPHYLKIKKEN"
     gene            66814..66993
                     /locus_tag="EJNJGBJH_00063"
     CDS             66814..66993
                     /locus_tag="EJNJGBJH_00063"
                     /inference="ab initio prediction:Prodigal:002006"
                     /codon_start=1
                     /transl_table=11
                     /product="hypothetical protein"
                     /protein_id="X:EJNJGBJH_00063"
                     /translation="MILILFCIVSVAHLLVLYFVPDNVTLKIGSKIAPILVLIFFSFL
                     EGNWKGKGGKFILQV"
     gene            66954..67439
                     /locus_tag="EJNJGBJH_00064"
     CDS             66954..67439
                     /locus_tag="EJNJGBJH_00064"
                     /inference="ab initio prediction:Prodigal:002006"
                     /codon_start=1
                     /transl_table=11
                     /product="hypothetical protein"
                     /protein_id="X:EJNJGBJH_00064"
                     /translation="MERKRWKIYFAGLIFSLFGDAFLGVPGNYFVFGLGSFLIAQILY
                     SVGFSVGNPVHIIRAVPYLVFGISFYIWILPGIGTALYVPVGVYMIAICVMGWRSVSR
                     ECSKSEFWKSLAGSLLFILSDSLIATRKFTTVPIPWIGVWIMSTYYAAQFLIYESVEE
                     N"
     gene            67502..68380
                     /locus_tag="EJNJGBJH_00065"
     CDS             67502..68380
                     /locus_tag="EJNJGBJH_00065"
                     /inference="ab initio prediction:Prodigal:002006"
                     /codon_start=1
                     /transl_table=11
                     /product="hypothetical protein"
                     /protein_id="X:EJNJGBJH_00065"
                     /translation="MNIKPLKETTFLEAVAAAIQHEKDYFEFYMSTYEKLPPGDTKEL
                     FERLAEEVDDHIKFITELYEQAEGSELPNLKQLAAIHKFHDSTLQKLMNKVERTISGP
                     GTKDAHEALELAIREAENAVSFYEKLANKFEDVNIKSLFTKLKDYNQNYQSLLETELN
                     GLDQSQSGSGQGTFFWDEQAEEVVKAESKPVKTTSPSKKPSSATTSTPKTTSVTTTKA
                     AAPKQSATTVTAKKVAPKKTASKSVAKKTTSKKKVAVKKAVAKSKKPLKKKVVKKTAP
                     KKEKRPQKNLRKKGKQ"
     gene            68384..69535
                     /gene="sufS"
                     /locus_tag="EJNJGBJH_00066"
     CDS             68384..69535
                     /gene="sufS"
                     /locus_tag="EJNJGBJH_00066"
                     /EC_number="2.8.1.7"
                     /inference="ab initio prediction:Prodigal:002006"
                     /inference="similar to AA sequence:UniProtKB:O32164"
                     /codon_start=1
                     /transl_table=11
                     /product="Cysteine desulfurase SufS"
                     /protein_id="X:EJNJGBJH_00066"
                     /db_xref="COG:COG0520"
                     /translation="MQSIIDWKEIQDLYPVNQEMIWLNNCGTTPCNVHTVQAIGEYLE
                     GYSKKGVLTEVRKYASVKHSIRKIVAGLINCDVEELCIIHNTNEGMNFLSLGFQLKSG
                     DEILLLENEYPSNIYPWEHWKEKGVVIGFIPMASTPDQFLENLKSSISSKTKIVALSA
                     VHWCTGMPFPLEEIGVFLDSKGIEFVLDGAQGIGLIPVDVRKMKLKYIAFPAWKWLLG
                     PLGLGMLYIQQDCIDTLSFPFKGTGSVINDEVYLPYRAELKSGADRYEISTGNFIDWV
                     YFQSTLEMLQKIGFHSVMERIYELADYLSEGMKGIGFQIELDHFPDNRTGIVVGYKEG
                     IPMDELVSYLKKNEVMCALRLGKVRFSPHIYNKKDQLDRVVELLGSFSS"
     gene            70430..71380
                     /gene="panS_1"
                     /locus_tag="EJNJGBJH_00067"
     CDS             70430..71380
                     /gene="panS_1"
                     /locus_tag="EJNJGBJH_00067"
                     /inference="ab initio prediction:Prodigal:002006"
                     /inference="similar to AA sequence:UniProtKB:Q8ZKL0"
                     /codon_start=1
                     /transl_table=11
                     /product="Pantothenate precursors transporter PanS"
                     /protein_id="X:EJNJGBJH_00067"
                     /db_xref="COG:COG0385"
                     /translation="METKLQKIGEVGTLLFPAWVLIGSILSFFFPQWFTWFTGPAITY
                     GLGFTMLGMGITLLPRDFRNIFKTPIPVFIGVALQYTVMPVSGWGIGVLLDLPIPLAT
                     GLVVVSCCPGGVASNVITYLAKGDLALSVSMTASSTILSVFMTPLLTLFLIGKGIDVS
                     TSGLFLDTFQVVIFPIVLGVLLNVYFPEVSKKIQAVSPLVAVFLITMIVSSILGAGKE
                     KILQSAGILIFAVLSLHISGFFFGYVISWLFIRKQKISRTISIEVGMQNSGLGVVLSR
                     NNFPDPLVAIPAAISSLVHSLIGSLLAVFWRKLEKETTIK"
     assembly_gap    71743..71842
                     /estimated_length=100
                     /gap_type="within scaffold"
                     /linkage_evidence="paired-ends"
     gene            complement(72153..73271)
                     /locus_tag="EJNJGBJH_00068"
     CDS             complement(72153..73271)
                     /locus_tag="EJNJGBJH_00068"
                     /inference="ab initio prediction:Prodigal:002006"
                     /codon_start=1
                     /transl_table=11
                     /product="hypothetical protein"
                     /protein_id="X:EJNJGBJH_00068"
                     /translation="MKNELKLKIRSLWGILSVLFALVVTQSAFAISYEKKILTYNVVG
                     RNASNMTTNYKLNVIQYRNTSFIETLGAKNVLCVHGFGDTSTIFEPLAKQLILKGKAN
                     NVYILDLPGHGGSTMTKGTAAYPSNVSELTVQNYEEATRALLDTMPSTMIWPDLPDTI
                     VGHSIGGLVVQLLQNKLKNQNSSLFKQYKITSTVLIASDIPYPLPWSGSDVTMGDPNY
                     NQSAKAFVWNFKVERILSSSPLVIGLFVESPDDFFINTKYSVNGIPVTGAPTPAQVEV
                     MNVLEPYRAAANIVGLDPSGQTQNAVPRIPVTRGIWSGENLKVVWLDKDVFFTKQETQ
                     NLANYLDPGQIGVMVTISDPEAVHGTPFSKPSLLIPLF"
     assembly_gap    73917..74016
                     /estimated_length=100
                     /gap_type="within scaffold"
                     /linkage_evidence="paired-ends"
     gene            complement(74167..75084)
                     /locus_tag="EJNJGBJH_00069"
     CDS             complement(74167..75084)
                     /locus_tag="EJNJGBJH_00069"
                     /inference="ab initio prediction:Prodigal:002006"
                     /codon_start=1
                     /transl_table=11
                     /product="hypothetical protein"
                     /protein_id="X:EJNJGBJH_00069"
                     /translation="MKKILSVLRTSFYFLSEIFEFTISLISSLSPSDKDSDLSGGDIF
                     IVTGYLSGPFFYSKLRKALESKGYKPRILNTPSFLFNTTSAVEVLSKQMDQIPLKSVL
                     LAHNTGGLITLLLPDRSRQKIKGLITLGTPFRGSYFLAINGLYFGSKYLKELFKTFLF
                     MDRFHPLSPLKEFIFLPASSSVYGEGRDLWFDIPGNYNQVRKTENIRTILEFLAFHYP
                     STTSKELEKKSIPIPRLQPQSTKALNPKKTSLKKQKSKNASKTNRSGKEKNTSSLSKR
                     NSKTQRSVSKTKKQSSTIVNKKKNAPKKR"
     gene            75136..75543
                     /locus_tag="EJNJGBJH_00070"
     CDS             75136..75543
                     /locus_tag="EJNJGBJH_00070"
                     /inference="ab initio prediction:Prodigal:002006"
                     /codon_start=1
                     /transl_table=11
                     /product="hypothetical protein"
                     /protein_id="X:EJNJGBJH_00070"
                     /translation="MKTKKLVLSLWIFLILPSVVYSNIPTHSGMEKNFKETWRKSFPV
                     PYAKILKRDLTGKGVLVYKKTPLKIVYIYTYLIFLPLYKENEELPQEIPGKGKEVRVK
                     LFYEPSNPVEKFWIEFTEFDEQYNSKSVVRWIR"
     gene            75531..76949
                     /locus_tag="EJNJGBJH_00071"
     CDS             75531..76949
                     /locus_tag="EJNJGBJH_00071"
                     /inference="ab initio prediction:Prodigal:002006"
                     /codon_start=1
                     /transl_table=11
                     /product="hypothetical protein"
                     /protein_id="X:EJNJGBJH_00071"
                     /translation="MDSLKSKSDELIQNKMTSEGLSSAFIQDFLKKTDLVRNGETGMV
                     RWEEVGDLDPKADEITLEQIESENAPEPSILKNLVVIKLNGGLGTSMGLSGPKSLIEL
                     KNGMSFLEIVAKQSEVIEKKYNVSVPLILMDSFNTQKESQEELNRIGFRQKFPTSFLQ
                     HKVPRLLKKDLTPISCKNPDEEWCPPGHGDIWISLLETGLLDTLIQNGYKIAFVSNGD
                     NLGATVHPGILSYMLKEKLEFCMEMTPKTLADKKGGAIYKRMIAGRAENYQLLETAQV
                     PPEHMHEFEGLGKFRTFSTNNLWIDLVALRQRILLGSFELSLIVNPKTIEGQEVLQLE
                     TAMGSAIRNFEKVKGIIIPRDRFAPVKKCEDYLARRSDAYHLLENYSITMSDKRKESG
                     LGEILIYLDERYYKKIGDFNRLFPEIPSLELCSSLTVQGEVLFDQKISIVGEVVIQNN
                     ETLPRRISDLKTRILESGKYSF"
     gene            77055..78407
                     /locus_tag="EJNJGBJH_00072"
     CDS             77055..78407
                     /locus_tag="EJNJGBJH_00072"
                     /inference="ab initio prediction:Prodigal:002006"
                     /codon_start=1
                     /transl_table=11
                     /product="hypothetical protein"
                     /protein_id="X:EJNJGBJH_00072"
                     /translation="MTTYKSPKILSFDEGEIEQFKNIFINENRGKPIVLLRFQDIKSL
                     SFLDFLQLVPIKISELYPGAEGHYTYYCYGDKKSLLIGVAPLRVNGSNGFLNFDSLLG
                     KLREISIKSGSMNFDFGIARTQCNYISYVDEIFHELEVSSLKNLQDNLIRWSWTYLNR
                     VNDYFAGEKADAVIQPIIHYNHKTQTYSMKGGEVFVGGEAYAGYADLIRDIPHDQDLN
                     RIELLILEKLTMCCNGAPGLLKFNISPQTLIDTFDTDEKVTRFHNLLLDQNLNPFLVR
                     MELIEKPYEEKDVTLKNVCKRFWNFGISFAADDFGVKSQSHQIVLDLGEMIKEFKLDP
                     ISFKFKADQDLTKFLDNLAFIDYCRRLSDNREAIITAEALEDIDSLNFLLTHQVYYFQ
                     ANLFCKKISIKEYKEIFKDMQDLPEAVVNQILTSEELLLQLKEKGNIFELARKLELVP
                     "
     gene            complement(79068..81467)
                     /locus_tag="EJNJGBJH_00073"
     CDS             complement(79068..81467)
                     /locus_tag="EJNJGBJH_00073"
                     /inference="ab initio prediction:Prodigal:002006"
                     /codon_start=1
                     /transl_table=11
                     /product="hypothetical protein"
                     /protein_id="X:EJNJGBJH_00073"
                     /translation="MRILKYSILIIILLLNFQTSIFAQPSFRSLGMKQESSELLSSLK
                     ETNPYGISHRGLDSKVDLSPSMPPVGNQGEQGSCVAWSTAYATKSFQEYIERKSSKDW
                     SLRTAQGTPNYSKIFSPAFIYNQINGGRDNGSLISDAMRVMVEMGAAPWETMPYNPAD
                     YRTRPSQAAIEAASKYKAKEFLRVKTTDMNEVKAQLSEGKPVVAGVLVYENFFNLKGD
                     QIYKEGLGKTYGGHAIALVGYDDSKNAVKFINSWGTDWGDQGYGYIDYRWFTKICQGA
                     FVMIDQVETVIDQGKPDSNTPEPTSVANDSNPIAPSSITASQGSFIDKVLINWEVVPG
                     AVGYEIHRKGPGDSNFGKIGLSGTNSFNDDGVQPNLAYKYKILTLTDSSASDLSQGEV
                     IGFAKTEELKPPPKVLGVKATQGQYDNKVELVWEPGDASSEYQIFKWNKTQKRYSPIG
                     TSKINSYVDTSAAKKGIVEIYVVSAKLGGKTGEPSDAASGFTSQPKTPPAKPLGLIAS
                     RGAYQNKVELKWQKVSGASKYLIFRYIKSGWIGGGAWEKISETGKEEFIDENLPARYA
                     YYSVTAVNTEGKNGPFSSFAYGYTDPNKQRGVKLSSPENVKGVLDVKEAKISITWDPV
                     KEASEYYVFRKKRGESKWTFLGSAGNKNTYVAEVPEKETLFLYSVTSKTDLGGESGNS
                     LPVSAVISTAVVAPKKRTFGGDSSLEKFKGPWTAMAWDGNNGVSQVLLEIESQDNVNY
                     TVKFNKKKIFEGKYVEESPIIDKDGKFKIEIEKTGDALSVTMKDPSIVNQKSNLSFLK
                     E"
     gene            complement(81480..81938)
                     /locus_tag="EJNJGBJH_00074"
     CDS             complement(81480..81938)
                     /locus_tag="EJNJGBJH_00074"
                     /inference="ab initio prediction:Prodigal:002006"
                     /codon_start=1
                     /transl_table=11
                     /product="hypothetical protein"
                     /protein_id="X:EJNJGBJH_00074"
                     /translation="MNLKALSWISFLLLTLPILSVPTPPTLETQVKNSDYIALTRITN
                     VRETKISETSISVTATVEILKPWKGAEKLPPKFEIGFMIFPELLGKWLKASPPEGDYI
                     LFLNQKKVKDSKGNESSLIVLYEPHPFAFKEYSRAIENEIVEVVRSQKGN"
     gene            complement(82267..83556)
                     /locus_tag="EJNJGBJH_00075"
     CDS             complement(82267..83556)
                     /locus_tag="EJNJGBJH_00075"
                     /EC_number="2.8.3.-"
                     /inference="ab initio prediction:Prodigal:002006"
                     /inference="similar to AA sequence:UniProtKB:Q0AVM5"
                     /codon_start=1
                     /transl_table=11
                     /product="putative butyrate:acetyl-CoA coenzyme
                     A-transferase"
                     /protein_id="X:EJNJGBJH_00075"
                     /db_xref="COG:COG0427"
                     /translation="MRFKTNNPFISADLAVSSVKSGQRVFVHSVAAAPTLLIQALTSR
                     ANELTNVEMIHLHTEGKAPYAEPGMEGKFFTNSLFVAANTRKAVEEGRGDYIPIFLSE
                     CPSLFRKGILPIDVALIQVSPPDKHGFCSLGVSVDISKAATETAKTVIAQVNVNMPRT
                     HGDGIIPINKIHSFVEGHLPLHEHFSEEPSDIELAIGKNVACLVEDGATLQMGIGAIP
                     NAVLTCLTSHKDLGIHTEMFSDGVMELVQKGIITGIHKKKHPGKIVSGFVMGTRKLYD
                     FIDDNPEVSMLDIGYINDPHVIRKNPKVTAINSAVEVDLTGQVCADTIGTRQYSGVGG
                     QMDFIRGASLSEGGKPIIALPSTTSKGESRIVSLLKPGANVVTTRAHVHFIVTEYGIA
                     NLYGKNLRQRAKELISIAHPNHRENLEKEALARFRIF"
     gene            84069..84902
                     /gene="sotB"
                     /locus_tag="EJNJGBJH_00076"
     CDS             84069..84902
                     /gene="sotB"
                     /locus_tag="EJNJGBJH_00076"
                     /inference="ab initio prediction:Prodigal:002006"
                     /inference="protein motif:HAMAP:MF_00517"
                     /codon_start=1
                     /transl_table=11
                     /product="sugar efflux transporter"
                     /protein_id="X:EJNJGBJH_00076"
                     /translation="MSSHPIRNIHVKSEPILIFVLASIQFTHILDFVIMMPLGSYFQE
                     SFHINPREFSFLISAYTYSAFCAGIVGALLIDRFNRKSAAIFLYFGFIIGTAFCAVAN
                     SYHLLLVARIISGSFGGILSSVIFAIVGDVIAMDRRGRAMGAIMGAFSVSSVIGIPLG
                     LKVAEFYGWNMSFAGIVLLSLPILVLMYYHLPSIPPFQSTGEEDPVKDFLRIFTYKRY
                     MASYMLIMFVILGGFTVIPFIAPYMERNVGIPKENISWIYFFGGLVTFFFFQRSWDCL
                     G"
     gene            84847..85284
                     /locus_tag="EJNJGBJH_00077"
     CDS             84847..85284
                     /locus_tag="EJNJGBJH_00077"
                     /inference="ab initio prediction:Prodigal:002006"
                     /codon_start=1
                     /transl_table=11
                     /product="hypothetical protein"
                     /protein_id="X:EJNJGBJH_00077"
                     /translation="MEGSLRFFSSRGVGIASDKIGKHKVFYILVPLSCIPIFIMTNLG
                     QTTLVNVLILTTTFMVIVSGRWIPALALITSTTEPRDRGRFMTVISALQNLASGLGAT
                     IGGSILVAASPTAPYQNYDIAGYLAMGFNLIALILISKVKAVS"
     gene            complement(85618..86037)
                     /locus_tag="EJNJGBJH_00078"
     CDS             complement(85618..86037)
                     /locus_tag="EJNJGBJH_00078"
                     /inference="ab initio prediction:Prodigal:002006"
                     /codon_start=1
                     /transl_table=11
                     /product="hypothetical protein"
                     /protein_id="X:EJNJGBJH_00078"
                     /translation="MSYENVYIHAIDGTDCYVPIVGEFIKIKFYKLQPSKNYSPDDVT
                     FLWSFRPGDIVKVEELSLGDGKLKRLAIQQKKPEKELDYNGFLYYIFVDKIVVNSYNK
                     QKFQPQLLRLFSDLESEIWHYPKIKTVAAEFLSLTNL"
     gene            86834..87712
                     /locus_tag="EJNJGBJH_00079"
     CDS             86834..87712
                     /locus_tag="EJNJGBJH_00079"
                     /inference="ab initio prediction:Prodigal:002006"
                     /codon_start=1
                     /transl_table=11
                     /product="hypothetical protein"
                     /protein_id="X:EJNJGBJH_00079"
                     /translation="MKRALILSGGGARGAYQAGVLRYLEEIQFKPDIICGTSVGAITA
                     TAMGCGMNSAEITKLWKSIEAKKVMRYSIWNDLVDIFVKSYSPLTDTTPLKNLLYSHL
                     DFRNLRKNPTEVIITAVNILTAELVFFRNKEIDIEHVMASSAIPMFFPWQYVDGKPHW
                     DGGVMANTPILPAVERGATDIVVVLLSPVGGIDMGLPKTRREGIERVFELSLIGSYQT
                     VMSNLNFEKKKRKGKKSKLSSLLSIPSADRPELKIRTIGPRTSLGFGSILNFSQVQAD
                     YLISRGYEDARIQFRE"
     gene            87844..89808
                     /locus_tag="EJNJGBJH_00080"
     CDS             87844..89808
                     /locus_tag="EJNJGBJH_00080"
                     /inference="ab initio prediction:Prodigal:002006"
                     /codon_start=1
                     /transl_table=11
                     /product="hypothetical protein"
                     /protein_id="X:EJNJGBJH_00080"
                     /translation="MEELFVKNGHFASKDGAIYQLRGVNLSGSAKLPLKPDGTTHFDQ
                     TTTFDNHKNVSFVGRPLKEDQAEEHFDRLRKWGFNFLRFLITWEAIEHKGPGKYDNEY
                     IDYVERMVSLAAKKGFYLFIDPHQDVWSRFTGGDGAPGWTLEELGMNISKIRNSETAI
                     VHHHQGKNYRRMSWPLNYQKYSCATMFSLFFGGKEFAPDTKIDGRNVQDFLQDHYIDS
                     VLKIVRKLKKYKNVIGFDTLNEPSPGWIGKKNLGEFDGFGFGKVVKSSPFQEMYLSEG
                     RAVSAAQAYMLGFWSLPFGKVRLNPEGVPLWERGHQCIWRNHGVWDYDPNGAPMMLKP
                     EYFYKKNGRKYEFYSDFMYPFIKKFKERVQKLENRFHIFIESDPSKLELEWKEIPKKN
                     QGSVINATHWYDISVLMLKRYLPWFGVHVFKQKPIFGKENIDNAYEETIRMIREMSEK
                     KMGNCPTVIGETGIPMDLNHRVAYLKNDYGVLEKALDRIMKAVEKNFVNLALWNYTPD
                     HTHSLGDRWNEEDLSIYSQDTPSSYDEDGGRAVRAFSRPYPIRTKGFPVALTFDMERS
                     LFKYAFRQEGDLFPETEIFIPEIHYKKGFEVLVNAGTYQYDFRSRVLKFKGEKGILDY
                     GITVYPSKKSLSREQDRTKVVPKTQKRKTQ"
     gene            89805..90086
                     /locus_tag="EJNJGBJH_00081"
     CDS             89805..90086
                     /locus_tag="EJNJGBJH_00081"
                     /inference="ab initio prediction:Prodigal:002006"
                     /codon_start=1
                     /transl_table=11
                     /product="hypothetical protein"
                     /protein_id="X:EJNJGBJH_00081"
                     /translation="MKKVLMISLSVAAVLSLTVMCGGAKHSAEECAPIVDEMLTNLTA
                     GQKPEDAANIATMKATLVPVLQKECMSGKFDLTCLKSAKSIPAIQACKK"
     gene            complement(90331..91071)
                     /locus_tag="EJNJGBJH_00082"
     CDS             complement(90331..91071)
                     /locus_tag="EJNJGBJH_00082"
                     /inference="ab initio prediction:Prodigal:002006"
                     /codon_start=1
                     /transl_table=11
                     /product="hypothetical protein"
                     /protein_id="X:EJNJGBJH_00082"
                     /translation="MDSLKKFQNPDENYRVLDSLRYFQLDKRIDEEEWLSGKDVIQRV
                     PVGGLTRYIVYLLNIQSETNKQLILKRADEIMELGIQKKIGRPVAIRKEEIVLSILYA
                     LQDSKAFLDSDLTALVFFDKYKNIVFDTSAETNKIFSIFDFLSNHYFKETNENKKEMI
                     FLRIQDFLSSVNISEQKEKKLDDFLGKLISAAGRSKTSEATLYKTNFKSLFQSLSKEI
                     CVVVDKNPYPAQKTSRIKFLSENECICK"
     gene            complement(91199..91789)
                     /locus_tag="EJNJGBJH_00083"
     CDS             complement(91199..91789)
                     /locus_tag="EJNJGBJH_00083"
                     /inference="ab initio prediction:Prodigal:002006"
                     /codon_start=1
                     /transl_table=11
                     /product="hypothetical protein"
                     /protein_id="X:EJNJGBJH_00083"
                     /translation="MLLLRFFKFTYLFLIVCVIQCTTTGSSPIESVILNFNKNKKSYK
                     IGVIDFIHSEKQTNKYNSMISDLFIVELSKDSSNILVERTKLAELLTEHSLEYSGLLD
                     SDQARKLGKIIPIDLILTGSYSIQKIQTQEEIKISGRFIHVVTGEIVYAFNTTITQEN
                     QDSITNQNSSQQTTPEKKMSWQLRNRNSFKRFIYGV"
     gene            complement(92053..92424)
                     /locus_tag="EJNJGBJH_00084"
     CDS             complement(92053..92424)
                     /locus_tag="EJNJGBJH_00084"
                     /inference="ab initio prediction:Prodigal:002006"
                     /codon_start=1
                     /transl_table=11
                     /product="hypothetical protein"
                     /protein_id="X:EJNJGBJH_00084"
                     /translation="MFSKDLDSPPNEPIQVQHSIKNKFKIKRIFVLFFIVVIPLDVAF
                     FKPLFSQTNPQDIAETKPLLRVFPSYRREECDWAIRWDICLSCLKIGRRYAQKIHFYT
                     SGPYREHGCYSEEEGFFLMEE"
     gene            92833..94221
                     /gene="putP"
                     /locus_tag="EJNJGBJH_00085"
     CDS             92833..94221
                     /gene="putP"
                     /locus_tag="EJNJGBJH_00085"
                     /inference="ab initio prediction:Prodigal:002006"
                     /inference="similar to AA sequence:UniProtKB:P94392"
                     /codon_start=1
                     /transl_table=11
                     /product="High-affinity proline transporter PutP"
                     /protein_id="X:EJNJGBJH_00085"
                     /db_xref="COG:COG0591"
                     /translation="MLAISVIFYLFTTILIGAVASRFVSDSKDYVLAGRRLPLFLASS
                     ALFATWFGSETLLGASSRFVEDGILGVIEDPFGAALCLFLVGLFFARPLYRMNILTFG
                     DFYKNRFGRRAEILSSVFMIPSYFGWIAAQFVALGIIFHSLADIPVSTGIIAGAGVVL
                     IYTVIGGMWAISLTDFLQTVLIVLGLSYLVWDLSSKAGGIEKILASTKPGFFRFFPEM
                     NAKSIFAYIAAWMTIGLGSIPQQDIFQRVMASKSEKVAVYSSLLGSFFYLSVAFLPLI
                     AVLCARKIYPEIAKEDAQMILPKTVLTHTGLFTQILFFGALLSAVMSTASGAILASAS
                     VLGENVIRPFFKKTSERTLLRLFRLSVIAITLVSLSMANTKSNIYELVSQASALSLVS
                     LFIPLVAGLFRKNSTSTGAIFSMIVGFCTWFLCNILSLEIPASIPGLISSWIALYLGD
                     WMEHRGYIQKSQ"
     gene            95092..96096
                     /locus_tag="EJNJGBJH_00086"
     CDS             95092..96096
                     /locus_tag="EJNJGBJH_00086"
                     /inference="ab initio prediction:Prodigal:002006"
                     /codon_start=1
                     /transl_table=11
                     /product="hypothetical protein"
                     /protein_id="X:EJNJGBJH_00086"
                     /translation="MPPILDDSVAFEKKQEPQKRLGEVFQGLWLENEICFAIAGGGCK
                     AFYGLGFGHEIKSWGLKFKEVSGVSAGAAMVLCLICGDEEECVAFFENIVRKNPANFY
                     WSRLFKGERAFPHEEMYRKTIRFGMDFQKIIQSGVKVYIHTLRAIPKEDSLKNKFRLA
                     RLIAETAKAFLEDERDRKRGLNTERMQRVLRNWNMKEVLFTEKDFDNEQTVEQIILNS
                     SSVPPVVSVQTLEREYYFDGGLTNNLLLEAFPPDKKTIGIYYEPTTIVGKDPKLLERC
                     YLQTPSEPLPITSFDYTDPVGVRKAYELGRRDARVNKHKIFEYLKKDWVKTFSSLKLK
                     "
     gene            96379..96786
                     /locus_tag="EJNJGBJH_00087"
     CDS             96379..96786
                     /locus_tag="EJNJGBJH_00087"
                     /inference="ab initio prediction:Prodigal:002006"
                     /codon_start=1
                     /transl_table=11
                     /product="hypothetical protein"
                     /protein_id="X:EJNJGBJH_00087"
                     /translation="MNPIVQNIIALVAGAVFGSIVNMGIIMVSGHIIPPPTGVDVTTM
                     EGLRSSLHLFEPKHFILPFLAHALGTFAGALLTAKVSFNHKVKLAMGIGFLFLIGGIA
                     NVMMLPSPLWFTVLDLVGAYLPMGYLAGTLLRK"
     gene            96829..97530
                     /locus_tag="EJNJGBJH_00088"
     CDS             96829..97530
                     /locus_tag="EJNJGBJH_00088"
                     /inference="ab initio prediction:Prodigal:002006"
                     /codon_start=1
                     /transl_table=11
                     /product="hypothetical protein"
                     /protein_id="X:EJNJGBJH_00088"
                     /translation="MKKISILFVLVGLIVLSFHCKENKSDQTKGRIAFLKGEISVQRG
                     EQKFKAIVSQEILNGDVILTGPKSVATLVFGENSTVIEIQSDSKFQVKESSDEKNFFQ
                     DKGSSWILTNKLLKGEKMNLHTPTTTAGVRGTKFYTSVYGDMTFTCHCEGQIELENHQ
                     NHSKKINDADYLSVAKGDKTIYITPSDLQKLNVPYLHNHSEIENSLVGAQNKMTPEQF
                     QIIYELAKKKLESIE"
     gene            complement(98013..99800)
                     /gene="rcsC_2"
                     /locus_tag="EJNJGBJH_00089"
     CDS             complement(98013..99800)
                     /gene="rcsC_2"
                     /locus_tag="EJNJGBJH_00089"
                     /EC_number="2.7.13.3"
                     /inference="ab initio prediction:Prodigal:002006"
                     /inference="protein motif:HAMAP:MF_00979"
                     /codon_start=1
                     /transl_table=11
                     /product="Sensor histidine kinase RcsC"
                     /protein_id="X:EJNJGBJH_00089"
                     /translation="MGIRQLSVEDHAFIIFFPDIDFDFYIRFIYFTVLSIGIFMCMFI
                     KSLFPEEVSSFFINSAIGVFGCSSFTLALPVRVFTEFFSIIFVLISFLPLGLTTYLFK
                     AHKMKRKGATLILIAYLIFSTVVLNDILFTLGYISTGYISYIGITVFIFFQAGVLAQQ
                     LTQAFNHSEDLALELKSTLQENIETHNELLALKELQNTNLEFQVQSRTRELLKARDDA
                     EFANKIKSQFLASMSHEIRTPLNGIIGLIEQFKSTPLDENQQYIRNLIQKSGENLLKI
                     INDILDFSKLEEDKINLELHEFYWKETVEETIGIFLYQATQKGLVLSVDYSPDFIDKS
                     VGDKRRITQVLSNLISNAVKFTDSGKIQIRAFSEKIETKIEYKIQVIDSGIGIPREKI
                     DLLFQKFFQLDSSISRKYGGTGLGLAISKKLVELMNGKIHVSQNKSKGSTFEFTVLLS
                     EFVSKDHSTYLPEITDLSSLSPDTFILIAEDDSTNIFLLSGILKKLKIKFELAKDGLE
                     AITKVRVSRFDLIFMDINMPHLDGISASNFILTDPMISPKPVIIAVTADVLQEDKIKC
                     RQAGMSDFLGKPYYKKDIEQMIYKWLVIH"
     gene            complement(99758..100537)
                     /locus_tag="EJNJGBJH_00090"
     CDS             complement(99758..100537)
                     /locus_tag="EJNJGBJH_00090"
                     /inference="ab initio prediction:Prodigal:002006"
                     /codon_start=1
                     /transl_table=11
                     /product="hypothetical protein"
                     /protein_id="X:EJNJGBJH_00090"
                     /translation="MIKSLRISCIFFILISFLTFLLNCSQFKQNNPIASNGIIDLSTW
                     NPNIESINLKGNWEFCWDQWIPPNAEESQWKENCNGFYPVPAYWKFYNIPGKNLSPFG
                     KATYRLKVILPTSFHDSYGIRWTEILSAFQIFINNKSVAQIGVLGTDFNTMTPKLKPD
                     RTEIGPQNNQMTIVIWVSNFNHQNHGFWQPIYLGKWEIIRNTQVSHLMMDIASFASVA
                     LIGFYHLVLFLFRTRSKEYLFLDFFVFQWESVSLALKITLL"
     gene            101069..102643
                     /locus_tag="EJNJGBJH_00091"
     CDS             101069..102643
                     /locus_tag="EJNJGBJH_00091"
                     /inference="ab initio prediction:Prodigal:002006"
                     /codon_start=1
                     /transl_table=11
                     /product="hypothetical protein"
                     /protein_id="X:EJNJGBJH_00091"
                     /translation="MNVYQQNESRIQKKKILMVLAVIPILMIGTFVYEVKQIQSEIHR
                     VVWMRARVTQDYIRRISNQTRALKLSISHSMDYYEDSILDKRVLHKFKKYSSLKIFGN
                     KNQIKTNSSTSEFLATSASITPFFLREVEAALGLGGQFETLVETETQSEVVWAYYLSA
                     QKFLYFAPTLKPYKDIFNEGLYQRPFWVQATPKTNPQRKQVISELYNDIGGQGLMITI
                     SEPVYFRDQFIGVAAIDIGLDAMRRVLAVGDCIGESILIDENNKIIAKESWIDINDST
                     IQLPSGPSEKIFLQEGYYWAFFEIKDQEVRLVHRISAVEFLFSVILNLLPFWGLICTL
                     GIVSILYIKLKASMEQVSKMIHTDPLTGIANRRGFLKLTQKSLVTIHRHGQSWTILMI
                     DIDHFKQVNDRFGHDTGDRILIKVSQILSANIRQTDVVCRWGGEEFAVFLFGVTPEDS
                     INIAEHLRKEVESKVVLKDGKPVTLSIGISEGKSGKSSGSGLENAFACADQALYQAKT
                     LGRNRVCVFDTTTEMF"
     gene            102940..104622
                     /locus_tag="EJNJGBJH_00092"
     CDS             102940..104622
                     /locus_tag="EJNJGBJH_00092"
                     /inference="ab initio prediction:Prodigal:002006"
                     /codon_start=1
                     /transl_table=11
                     /product="hypothetical protein"
                     /protein_id="X:EJNJGBJH_00092"
                     /translation="MKKNLDFLFYGTYVIFPLSDLFIEVIQLQFKTQINSQIENVRVK
                     KRIIFSLLAIILIFMFLFLIYENFRMEKEIDRVVGMRARAMKDYIRKVGSQTRALGLS
                     ITDYLTFYENTPINPDLIKRFKNYPNLNRFGIPHISRENQEGSGPDAGTLTAVGSVHK
                     LNPSLLKEIEAALNLRGQFESLTEKQSEVVWAYYLSERKFLYITPKFKDENYYFTDDL
                     YAEPYWTQANPIANPAGRQIITDLYEDIAGKGLMISVSEPVYVKGKFMGVAAIDIGLD
                     AMQRILESGDCIGRSMLIDENGKIVAKPDNFALNDRLPFSVFSSILESKKSFFLQKGS
                     FWIGVKIKEEEIWLVHEIQIFEYIIYVIKNLLPFWVLTFTFFIVLVLYVKLRSSMNQV
                     SKLIHTDPLTGIWNRRGFLKLTQRSIALENRHKNEWAILMIDIDHFKQVNDRFGHDAG
                     DKTLIRVAQILSRSIRQTDVVCRWGGEEFAIFLCGVGQEISINIAEELRKEVENQIRL
                     KDGNPVTLSIGVSGGKQNLEEAFTNADQALYQAKTSGRNRVCAFNFLQSSLK"
     gene            105088..106806
                     /locus_tag="EJNJGBJH_00093"
     CDS             105088..106806
                     /locus_tag="EJNJGBJH_00093"
                     /inference="ab initio prediction:Prodigal:002006"
                     /codon_start=1
                     /transl_table=11
                     /product="hypothetical protein"
                     /protein_id="X:EJNJGBJH_00093"
                     /translation="MGNSEFVQNTSLNIKPVILIVDDEVIILGSIKYAIQLSFGNRFD
                     IEMAEDADSAMEILARCKSEQIDVPLVICDQVLRGKSGDELLIQIHQEYPQIYKVMLT
                     GYASAKSLGNALNKANLYRYLTKPWDSEDLILTISEAVKAYFQNRKVAELSSKLEETY
                     LFNRETLFPNFENLKRRIDRRLIENENSILALIRIESFGSIAENFGIETYRKMLFEFL
                     SVLDCFIGGYNGEIFHIYDNMIAVLTKIEEDRFYSLLSAVRIFLRSECIEVDGISFQV
                     KISIGVSSDQSDVYDKARLAMMTASNNSSVEYIPYSETTNKVDRIYANLKLGKKFNSA
                     LNAGSIIPYFQGIYDNKLNRITKYECLARIMEGDQIYNPAMFIPIAKSTGIIRLLTPL
                     MVEKTFKYFSKHPEYSFSINISESDLDKKSFPLWIMNRLLHYRISPDRVIFEILENDH
                     WNGSSNSTRSLQELKEIGCKIAIDDFGVERSNFERLIEIQPDFIKIDGKFIQGIHENQ
                     TSYRLAAAITEMAHTIGAKVVAEFVSNEEELEAVKSLSIDYSQGYYLMEPAEDIIYTE
                     TILNLA"
     gene            108296..108697
                     /locus_tag="EJNJGBJH_00094"
     CDS             108296..108697
                     /locus_tag="EJNJGBJH_00094"
                     /inference="ab initio prediction:Prodigal:002006"
                     /codon_start=1
                     /transl_table=11
                     /product="hypothetical protein"
                     /protein_id="X:EJNJGBJH_00094"
                     /translation="MNQAIMIDHESKEIQVNTIRYKLLVIEFTGIVNYETLKGTPAQL
                     SSIFYEMEGILVLDIRKVINLNSEFVRAFTGILHVISERFARYFIITEDQKIYNWIMN
                     YNQLRDVKPVMNFNEIGKSLELDSLIQQFEF"
     gene            complement(110607..111830)
                     /locus_tag="EJNJGBJH_00095"
     CDS             complement(110607..111830)
                     /locus_tag="EJNJGBJH_00095"
                     /inference="ab initio prediction:Prodigal:002006"
                     /codon_start=1
                     /transl_table=11
                     /product="hypothetical protein"
                     /protein_id="X:EJNJGBJH_00095"
                     /translation="MNAYIENFLNRIYNSKILSNFEHKISLKSFLQKWFEKNIFSTFL
                     IFFGLYLIIWNRTIPEILTPGDLYKFKLISIICGISIYSFLLLRLIILGIFEIQISYR
                     YILRNAIMAIILSFAFLMYFEKPFSMMITGELFCLGICIYTLLESGYLIFSRPYKKEY
                     YFLFPILGGIGFGVLGNFIGTAFYNVEWNSISYYFYAFFIFTLYLLKRKIKAQNEATT
                     SQNLVLSLNSETQEIIEQPYSMLEDEILEFIEPLEEKNLLKEDDLKRAEERINGFIRE
                     KLYADDSIRLIDLSAYLGVSLHQASFYLNKYKNMGFSDFINQNRMNDAIQFLVEKKNM
                     NLLDIAFECGFNSYTSFHRACKKWTGCSPKGLRKNAIQLNGSNYEHFKISINLQKAEI
                     LNKNLESNKFDTVVV"
     gene            complement(112949..113476)
                     /locus_tag="EJNJGBJH_00096"
     CDS             complement(112949..113476)
                     /locus_tag="EJNJGBJH_00096"
                     /inference="ab initio prediction:Prodigal:002006"
                     /codon_start=1
                     /transl_table=11
                     /product="hypothetical protein"
                     /protein_id="X:EJNJGBJH_00096"
                     /translation="MVRNTVQKKFKNIRSFLVRQFTIIILLFLGFATIPIFGVPLVDN
                     GNGTITDVGNALIWQKCTTNDLTDFTCTTGGTTQYSWLNAINFCNNLNLAGKVWRLPN
                     ITELRSIIDHSFGTSPVINTAIFPGTVSQYYWTSSTYRLLASQAWAINFMSGYTSGTT
                     AKSTAYYVRCVASPP"
     gene            complement(113583..115901)
                     /locus_tag="EJNJGBJH_00097"
     CDS             complement(113583..115901)
                     /locus_tag="EJNJGBJH_00097"
                     /inference="ab initio prediction:Prodigal:002006"
                     /codon_start=1
                     /transl_table=11
                     /product="hypothetical protein"
                     /protein_id="X:EJNJGBJH_00097"
                     /translation="MKNKKGQFKKSKELLDRKIFPNFFIFIILLTLGGCIGGNGSTSF
                     KGILFGPTNNLLQSASINDSVSVNYSLSPYVLTKDLPIDPIQPSISGSIEQCSSNPTL
                     PTGLVISGTCTITGTPTINQPATNYTITASNLSQSKSATIVITVNANPPAALNFATPT
                     FTFTAGAMPGFAPIVPNYTGTITNCTSDIPLPTGLSLGTTNCSLSGSPSTTQGPTNYT
                     ITASNAFGSTSTIITITVNIAPPSALNYAGSPFVFTQDATIAAIHPTYTGTVTACNSD
                     IPLPAGLTLGTTTCVISGTPNTIQPATHYNITASNASGSISFPITITVNLAPPSALSY
                     AGTPFTFTQGATITTATPSVTGTVTSCNSDIPLPAGLGINGTTCAISGTPTTTQSATN
                     YTITASNAYGSTNTTISIRVNLAPPSALSYAGTPFTFTQGATITTATPSVTGTVTSCN
                     SDIPLPAGLGINGTTCAISGTPTTTQSATNYTITASNAYGSTNTTISITVNPAPPTGL
                     AYTPSALVFYKGVAGAATPTVTGTVTSCNPNVALPGGLTLNATTCAISGTPTVFQASA
                     NYTITASNSSGNTNTTISIMIFGTPPMKTMQTNCWDATGTIDATCVTASSAGQDGKLQ
                     KGTNPSFTNQTVNTTEYITIDNNTGLVWKTCHEGRSGATCTTGSDNLFNLATAITACN
                     NLNAGTGYANRTNWRVPIISELETLANFDATANPRTFTAVFPGTLSNRYYWSSTPYLP
                     TAGYTLVLNFGDAGTNATQTNIAGTYLRCVSP"
     gene            118175..118627
                     /gene="dksA"
                     /locus_tag="EJNJGBJH_00098"
     CDS             118175..118627
                     /gene="dksA"
                     /locus_tag="EJNJGBJH_00098"
                     /inference="ab initio prediction:Prodigal:002006"
                     /inference="protein motif:HAMAP:MF_00926"
                     /codon_start=1
                     /transl_table=11
                     /product="RNA polymerase-binding transcription factor
                     DksA"
                     /protein_id="X:EJNJGBJH_00098"
                     /translation="MTAKKSAPAYDKKVLQEISELLHEKKNALLEKYAHWEDNSKPSG
                     LKEMGDIADIASEINEETLSSVLSEAEIETIREIDAALEKIEEGTYGVCEGTGKKIPI
                     ARLKAIPWTRYTVEYAETLSKSKGFSRKNAGSLTGAYKIPSDMDSMDD"
     gene            119940..120830
                     /locus_tag="EJNJGBJH_00099"
     CDS             119940..120830
                     /locus_tag="EJNJGBJH_00099"
                     /inference="ab initio prediction:Prodigal:002006"
                     /codon_start=1
                     /transl_table=11
                     /product="hypothetical protein"
                     /protein_id="X:EJNJGBJH_00099"
                     /translation="MKSGSFSKSSLFVPGLFHKLKPLRTPTFFGLILCSIISYLLFRS
                     FLFVRETEGAGIIAIGTIQFLFGLIPNLYHRKPGRIFTMAGALVLPGLLYDKTVIFGS
                     LSGLFAGAILGIFLRQYISTFHSQTVNEEDPIFRFFYINRPYKSSLPFYQNPKVGVLI
                     FCLLLLIERFFTYFNAPPFKGFGILDMTYLPGISSRYAFGLSLDFLGSWVLVILYFLA
                     EESSSHESDSPVKYWRQGLFAGVFLNILLFLIQGFLQGSVIPFTPIIEGSDSISGFLA
                     DSKSLNWFFPLWIAYFFLLP"
     gene            120865..122040
                     /locus_tag="EJNJGBJH_00100"
     CDS             120865..122040
                     /locus_tag="EJNJGBJH_00100"
                     /inference="ab initio prediction:Prodigal:002006"
                     /codon_start=1
                     /transl_table=11
                     /product="hypothetical protein"
                     /protein_id="X:EJNJGBJH_00100"
                     /translation="MSIGLLFPFLVLGKYFSAGSWILLFTLLTYCYSIINFPKIRNRW
                     WKLSYIPICVIVWIIFVVLILWIGSFSWSFESWQELHQTWIKCFRNPGGGILRFLDLY
                     GGEGWLQTRSAWNWTKQSILLGNGAGSFVLNWVDSRSSNPIPAGGMRELGLSSFLFLL
                     HDGGIFLILIFLGWIGLEIALRDHWKVLILLLPISIFFMPWTGSSGAVAFFCLWLITS
                     SSAQTRQLHRTFGGGFNLLSLFLGTFFLFYSLIKIAPNLWGPEFRYAELKSYQLMAKK
                     QGLIQNGIRYHEFSSGATWVLASKAPLSLRAFVPEGKNFSKKDKIHIRWSFLGPDWVE
                     IQSKTLPLFANVSSIGLTVPGNAKYLKAEILPGSFFETSMNEFAISAEDFDNLNRVR"
     gene            complement(122023..123414)
                     /locus_tag="EJNJGBJH_00101"
     CDS             complement(122023..123414)
                     /locus_tag="EJNJGBJH_00101"
                     /inference="ab initio prediction:Prodigal:002006"
                     /codon_start=1
                     /transl_table=11
                     /product="hypothetical protein"
                     /protein_id="X:EJNJGBJH_00101"
                     /translation="MLLYLGFEELLTSFLKFVTTLFAAGFYWFFYRNTYYHPNRKSFD
                     LSAIFCGVLTVGLAIFPEILAKQYIDKNSYFERAFPGSSLLEEVPKLIVVLWYFRGLK
                     SVYNTSDGIYFGLTLGASFGLLENFLYSTTVDFWPLFLRAVTSLPIHTFTAGIYGFAV
                     MQYYHSRPSSFNFLGIYYSLFGCFLLHGTFNYILLMDGDLVVLLPFILAIGFFVLEYL
                     LTISQNILPIEVLQSIGLFRDDYTVISRFTRYDSWMRSSQSQAQKVESIPLFRQLSKV
                     KVFVSVFLFLIPTLLYFIYSIFPELIPLLLGGIRTSEFIGLFLVYPIWLSVLILFRGI
                     LNPKFFRERILKIPLFIAVTIVQEEREYHSLAYSLSGKGFYSPVEKNLIIGDRVYVTF
                     YVAGKEFSNILAIPVWLNVREDDPEFEPGAVFIFVNPPWRLLFWRLLVRTKQQFQNLI
                     HQILHPIESSHSI"
     gene            complement(123459..125360)
                     /locus_tag="EJNJGBJH_00102"
     CDS             complement(123459..125360)
                     /locus_tag="EJNJGBJH_00102"
                     /inference="ab initio prediction:Prodigal:002006"
                     /codon_start=1
                     /transl_table=11
                     /product="hypothetical protein"
                     /protein_id="X:EJNJGBJH_00102"
                     /translation="MKKILILLIALSFVVFGCSHKKKGILLPFLTLLNQDAGASAAKS
                     ESSAGTATASNGGSVVIVDNTGSGNNSSGVLLPNNNSDSSSNATTNSQTSENNSSSAG
                     SSNNSSSSGSNSNSGSNNSNSNSGSTSVGSNSDSGSSSGSNTGSSSSSGGDTNTNSGS
                     TNVGSNSDSGSSGSNAGSGSSSGSDTSTGTGSNNGSSNPSTPSQEITGVITVNDQIGS
                     IPFTYNTVQTIPLNLVVTDKQSKPISGATVIVSDNEGHILFQGISNNIGKVSGTITVE
                     TALGQITLEITAAGESISNVINLINVVGINREIKYEVLLPVAAAPTDTDKDGVPDTLD
                     TYPQDPTRSSLIRIPAEGVSTVAYEDLYPSAGDADLNDYVLHIHNEEDLNAAGDVIRL
                     RGTYQHVARGAGYKHTFFLKLPVAVGATFSRKVVREDGKIVTDLTTKTVSSSDLNLGI
                     QIHEESNKTTSNPNVNPGGVYKPGYIATIEIVFNSPVKKTALGSYPYDIFIKVINTGK
                     EIHFPGLYKNANGTDKYLDSNNFPWAILVPGAWKYPYEGLDIRKDTQTGYKEFNLWVA
                     SNGTSYKDWYKHITNQAKVFPVPDEDSELMGFLLRSMKKNAILIAILLIGAGAAVAYI
                     LKRRTLSQA"
     gene            complement(125500..126234)
                     /gene="menG"
                     /locus_tag="EJNJGBJH_00103"
     CDS             complement(125500..126234)
                     /gene="menG"
                     /locus_tag="EJNJGBJH_00103"
                     /EC_number="2.1.1.163"
                     /inference="ab initio prediction:Prodigal:002006"
                     /inference="similar to AA sequence:UniProtKB:P67062"
                     /codon_start=1
                     /transl_table=11
                     /product="Demethylmenaquinone methyltransferase"
                     /protein_id="X:EJNJGBJH_00103"
                     /translation="MPQANFKAGFVRENFNKIAKKYDRFNDWNSFLLHRVWKNHLVRE
                     IENNFSGHLHVLDLCCGTGDISLRLENSSFVDHVTCVDFSENMLEIAKTRLKKQAQKG
                     RVHFELGDATKLIQFQNSQFDVVSIGFGLRNVDNLSKAIGEIFRVLKPGGMFLNLDVG
                     KVKNPWIRWIADFYFFKIVPILGYILWGGKNEMFDYLPVSSLSYPDQETLQLILEKEG
                     FQRVQYKNFVFGNVVLHVAKKPSEKT"
     gene            126862..127389
                     /gene="tolQ_2"
                     /locus_tag="EJNJGBJH_00104"
     CDS             126862..127389
                     /gene="tolQ_2"
                     /locus_tag="EJNJGBJH_00104"
                     /inference="ab initio prediction:Prodigal:002006"
                     /inference="protein motif:HAMAP:MF_02202"
                     /codon_start=1
                     /transl_table=11
                     /product="Tol-Pal system protein TolQ"
                     /protein_id="X:EJNJGBJH_00104"
                     /translation="MEVLLAKGTWVSVLILIVSFINLGLFIRVRTFLPVLKRKILFKL
                     QGNSPSGEKRNIDLKFLLEDPEEFFIREFFVPETMISWIRNLAGIATMLGLLGTVIGI
                     SVAFEEMKNAGSVSLEIFSEGIRLALNTTIQGLCVSIPSILGFQYLKVILHKTEIELK
                     SSVDSENENSIKTLE"
     gene            127447..127800
                     /locus_tag="EJNJGBJH_00105"
     CDS             127447..127800
                     /locus_tag="EJNJGBJH_00105"
                     /inference="ab initio prediction:Prodigal:002006"
                     /codon_start=1
                     /transl_table=11
                     /product="hypothetical protein"
                     /protein_id="X:EJNJGBJH_00105"
                     /translation="MTSMLDVVFILLIFAMVAMSFQKEVHSLPVNLPKGKTESNGSGI
                     KKEIFLLKDGNIRYTKQYFSENTWIQFISQGEFKNQIVWIYGDEKVDYGKFVFVINSL
                     KNSNLKELHLAVKKE"
     gene            complement(128577..128921)
                     /gene="ypjD"
                     /locus_tag="EJNJGBJH_00106"
     CDS             complement(128577..128921)
                     /gene="ypjD"
                     /locus_tag="EJNJGBJH_00106"
                     /inference="ab initio prediction:Prodigal:002006"
                     /inference="similar to AA sequence:UniProtKB:P42979"
                     /codon_start=1
                     /transl_table=11
                     /product="putative protein YpjD"
                     /protein_id="X:EJNJGBJH_00106"
                     /db_xref="COG:COG1694"
                     /translation="MNENELTFNQAQKKVDQWISEFGVRYFSELTNLAILMEEVGEFS
                     RLIARKYGDQSFKKGEDPEGISKEMGDILFVLVCLANQMGISLEDALHTTLKKNTERD
                     KNRHKENPKLQT"
     gene            complement(128918..129985)
                     /locus_tag="EJNJGBJH_00107"
     CDS             complement(128918..129985)
                     /locus_tag="EJNJGBJH_00107"
                     /inference="ab initio prediction:Prodigal:002006"
                     /codon_start=1
                     /transl_table=11
                     /product="hypothetical protein"
                     /protein_id="X:EJNJGBJH_00107"
                     /translation="MNILKRSNLVPLFRKKLLTVPLLFFIFALSLDRLLSSQLVRPYT
                     EAGAEYYFYEMKDRVLSALIKEKSISKENQKTLIFFGTSHMGEFSLDVMRKKRSDLIV
                     YNFSAPSAPFSYHNYNLEKILSSGIKPDYAVLEFYPDSMTDFCNRYPLRYSYDLSYFL
                     RYANWFSTNDWDTFLRSRVFRTTVFPPRFKEAMGRIKDPNSKETILAVRNLLMTESDK
                     FNGGIPNVLLTNTPPEKLEEEAIKYYNETYRYISLSLIQKKFLFQFLKTAEKNGIKVI
                     LWSPLLYEGLETRVKSAEFYSIWENIRKEILEFKNVVSLDMNEFRAQVKCKKYIDPHH
                     LSGGCYLEPTEILVDRLDIQK"
     gene            complement(129995..131392)
                     /locus_tag="EJNJGBJH_00108"
     CDS             complement(129995..131392)
                     /locus_tag="EJNJGBJH_00108"
                     /inference="ab initio prediction:Prodigal:002006"
                     /codon_start=1
                     /transl_table=11
                     /product="hypothetical protein"
                     /protein_id="X:EJNJGBJH_00108"
                     /translation="MIFTSTLFLLFFFCVYIIYWSYNGKKYREWVIVIASLIFYATWS
                     VPFLFHLLGILYINYLAIQSLFKKKSVFILRTIVVLDLINLGIFKYFYFFTDNFYTWT
                     GWKFLDQKTFGFQIILPLAISFYTFQIIAFVVDVYRGKIIENCGFFRFVLFILFFPQL
                     VAGPIMRHQDFFPILDKVKIKPSYVYAGLYLLGLGVAKKILVADNIASLIDPVYRNPS
                     EYDGNSLFWAAQGFTWQVYCDFSGYTDIARGCAFLLGFNIPVNFRAPFFGQNVQDLWR
                     RWHITLATWLRDYIYIPLGGSRTSEPRVYLNLITTFTLGGFWHGASWTYVVWGFWHGF
                     WLVIDRLMEKIGVPKLPERGFIWWFVRAFFVYSIFMIGAVFFRAQSISDAWHVLYYGI
                     PWIVEPTKSILKSSLLIPFLIGGILLHTLEYFEKWPRFYFKYRKILISIFLILLVLLL
                     SNYAGKSQDFIYFQF"
     gene            complement(131389..132549)
                     /locus_tag="EJNJGBJH_00109"
     CDS             complement(131389..132549)
                     /locus_tag="EJNJGBJH_00109"
                     /inference="ab initio prediction:Prodigal:002006"
                     /codon_start=1
                     /transl_table=11
                     /product="hypothetical protein"
                     /protein_id="X:EJNJGBJH_00109"
                     /translation="MKEYIAFIKDSKFWIPVLILVGLEIVMQFGCYRPFLKKNSYAAN
                     VSRITDHVLEKQKEFDPDVLVVGTSVAYQGLSIPILNQELSSLGKKVQSIAIPGTELI
                     VQDLAILKTLPHFKNVKTVIHVFEITTPWVGQKILNLPTLAMISEFNRLEVYPRIYDF
                     GYQVNVNDLIYITLKSIAYRRDVQDLILSPSKRIKDIGKRFKIENPNPWDYENSYLER
                     ISMYPIQDISDCIEKTNPANGQPIPKGSDRFHKKAIFDTCIIANHIVTHAEEDKVTKQ
                     YFDRLKILHDEIRRIGKENGQDIQIIGVVAPYSQLIQKWRLTERNEVWKRELRRIHPS
                     NPVPLLDYQDMLDGPDNGNYYYDLIHLNSIGMKKLTFTFAKDFKAILEKETK"
     gene            complement(132564..133976)
                     /gene="patA_1"
                     /locus_tag="EJNJGBJH_00110"
     CDS             complement(132564..133976)
                     /gene="patA_1"
                     /locus_tag="EJNJGBJH_00110"
                     /EC_number="2.3.1.-"
                     /inference="ab initio prediction:Prodigal:002006"
                     /inference="similar to AA sequence:UniProtKB:O25526"
                     /codon_start=1
                     /transl_table=11
                     /product="Peptidoglycan O-acetyltransferase"
                     /protein_id="X:EJNJGBJH_00110"
                     /db_xref="COG:COG1696"
                     /translation="MLFNSLHFLLFFPIVLILNHLLKGKIQRIFLLGASFYFYMSWRK
                     EFILLLLYSIVIDYFVSLKIQTTIDTKKRKLWLLLSLATNLGLLAYFKYTNFLLGVVN
                     DLTPTAGFKFAYYDIVLPVGISFYTFQSLSYTIDVYRRQIEAKRSFLDFALYVSFFPQ
                     LVAGPIVRAQTFFRDLELPLLVQKEDIQIAFCQILIGFTRKIVFADNLAKVVDSTFAN
                     YTTLNPIEIWTGALAFGWQIYFDFAGYTDIAIGVARLFGYKFDPNFNFPMVARNITDH
                     WSRWHISFSTWIRDYIFIPLGGSRGSALFTYRNIFITWFFAGVWHGAAYHFISWGLWQ
                     GIMILAHREYSKTRIATFLNEKGGIVYDICARIFTMFCLTFGFIMFRAETMEKAIPMM
                     KSLLFLGPNGFVGIKGYSNYTYGILLLICFIASYLFAKNNIEKIVQSRWKFILFFLAN
                     VFMILIFGITESQSFLYFAF"
     gene            complement(134048..135433)
                     /locus_tag="EJNJGBJH_00111"
     CDS             complement(134048..135433)
                     /locus_tag="EJNJGBJH_00111"
                     /inference="ab initio prediction:Prodigal:002006"
                     /codon_start=1
                     /transl_table=11
                     /product="hypothetical protein"
                     /protein_id="X:EJNJGBJH_00111"
                     /translation="MITRALQNKIFFSFLICFLFVVFLFDLRFLSRHYDWDAIVYAYN
                     INSDLIWRIFYNPHHLGFESSGYLYLKLWREWFGKDSVMFGLRLRILISALLFLFCFI
                     YMYRKIYSDTLGAIVLGLAVHFSQGFWFYAQHNDTPLIHSCLIAALYLFCVYFTKKGH
                     SPISLITLFTIQLFGVYFHQSDILFLPLVPISILFSQTWKGKNFELTQKLRYTLIYCF
                     LLIGILTLSYLYVGFILLNRNLSSPLDSERNFANWLFLYAIKDKWGNSPEAKNYVMNF
                     YRGIGDAFLNFEGVKNGLRVRLHSWEQRESLPYNLNLTFWILIFCTFFFNFKNIWKRF
                     QIETILLLFWLIPSILFYTWWEGYFFEFWVGTSIGMILLAGLTLKSIEFETFSFGSRA
                     IYHSILFIWCLLLFLINFSFSTFPRSKKKTVSYIQGIEFKLESILPEKIYPAESEKTS
                     IFDMDSKTPSL"
     gene            complement(135998..136438)
                     /locus_tag="EJNJGBJH_00112"
     CDS             complement(135998..136438)
                     /locus_tag="EJNJGBJH_00112"
                     /inference="ab initio prediction:Prodigal:002006"
                     /codon_start=1
                     /transl_table=11
                     /product="hypothetical protein"
                     /protein_id="X:EJNJGBJH_00112"
                     /translation="MKQNEKKIYSGWESLNSNQVGTPIRLKINPIPPVFVTLIVFGVL
                     YGCYFAVEISAIYLQKFTDFLLIPKVLNLPILQDQRLYIAVGVIIFGYIGLGFILDWI
                     RFIGRTCFTVLFLKGDFLFLERKFFFRQECLSVESKTKWNSSYT"
     gene            complement(136443..137585)
                     /locus_tag="EJNJGBJH_00113"
     CDS             complement(136443..137585)
                     /locus_tag="EJNJGBJH_00113"
                     /inference="ab initio prediction:Prodigal:002006"
                     /codon_start=1
                     /transl_table=11
                     /product="hypothetical protein"
                     /protein_id="X:EJNJGBJH_00113"
                     /translation="MPIQTNELKYKPRVGVDVRPLAYGITGNSRYLAEVLRRLIRNDS
                     PLEYYLYSNKPIHTVFYDILSNPNSRFFMTGKFPGIIWLNCTVPKRISKDRLDIFWGT
                     LQLLPLICGGALTAVNYHDLNFRAAPKTMTTSNFWQHKILSPKTLNRADLIFCLSENT
                     RHDILKFKSNLSSKLKVVYPGVESFPTFQEPLQKLPEKFLFTIGTLEPRKNLNTLINA
                     YLKLKEQNSSYPFSLVIAGRLGWKSEGLTKLLKEGNLESKGIFFVENPVDEVLAWLYQ
                     KCSAFLFPSTHEGFGLPLIEALREGKICIASDIPVFHEILERDVDLFAEPLSVDSWVS
                     SLLQLPNKKLKRPSVWDASQWTWDQTAKKIEEGLIDLWKHRKELHR"
     gene            complement(137605..139014)
                     /locus_tag="EJNJGBJH_00114"
     CDS             complement(137605..139014)
                     /locus_tag="EJNJGBJH_00114"
                     /inference="ab initio prediction:Prodigal:002006"
                     /codon_start=1
                     /transl_table=11
                     /product="hypothetical protein"
                     /protein_id="X:EJNJGBJH_00114"
                     /translation="MDDFLLIGFSNGIEKCFRMQLRNWIVAGTVLFFSLFFINGIFKS
                     ENRSDFRDYYNASIRFTQENNLYNLDQIEVILAKLRSGEIKIEEIFTPKVFLQLKDMM
                     EGVGSYIYPPTFAFLLIPISLFPYGIASAIFLTLNFLALLGSLYILSIRFHRKGNLLF
                     IIGLCILNLKFLENHQNNNQVSLILIFLILTSVHTNKNWLSGFLLSLAIVIKLTPGAF
                     LLFFLMQKRYWAIFYTFVFVLFWILLPCLYAPSFTIEMTLTWKQLILDNYLKSPLFRA
                     WKNNQSLNATLAKYFLNYADVLNQSRFGYPLQELNELVVKGMYYIFSLVLVIPFFWKV
                     FTKRNVELTLGCLFVFSIVFSGISWIHSFVFLLYPSGILLDRIWSFTEHSVLPFWKTS
                     SSPLPKRIINSIKLIFEKDKVSFYFIASSVLILLFNRSILGNGLEEKLMMASYLLYFA
                     IFQYVLLLFSLKYSTSEKN"
     gene            139246..140304
                     /gene="queA"
                     /locus_tag="EJNJGBJH_00115"
     CDS             139246..140304
                     /gene="queA"
                     /locus_tag="EJNJGBJH_00115"
                     /EC_number="2.4.99.17"
                     /inference="ab initio prediction:Prodigal:002006"
                     /inference="similar to AA sequence:UniProtKB:O32054"
                     /codon_start=1
                     /transl_table=11
                     /product="S-adenosylmethionine:tRNA
                     ribosyltransferase-isomerase"
                     /protein_id="X:EJNJGBJH_00115"
                     /db_xref="COG:COG0809"
                     /translation="MLFKDLKEFEFILSEERIARYPVANRDESRLMVLDVNTGTISSE
                     PSFKNVISYLKEGDLLVANHTKVSKRRVYLRSKTKARIHEAMFLEEKESLWKCKIRNS
                     KKLKMGEQLCDEKTKQILFTIERKEEEFVFLKPKHSLQEEDFQQIGEIPIPPYLKRNA
                     DSEDEIRYQTLFAKTPGSVAAPTAGLHFSENIFKTLKEKKIQFCTLELKVGYGTFQPL
                     TEENFQNQKLHREDFFLEESSAQMLNLAKKERRRIFSIGTTTLRALESAYDPVTNTFC
                     SGPGVTELFILPENRLQSCQGLITNFHLPGSSLLLLVSAFAGKELILKAYQKAIQEKF
                     RFYSYGDAMLILGIELIP"
     gene            140330..141952
                     /locus_tag="EJNJGBJH_00116"
     CDS             140330..141952
                     /locus_tag="EJNJGBJH_00116"
                     /inference="ab initio prediction:Prodigal:002006"
                     /codon_start=1
                     /transl_table=11
                     /product="hypothetical protein"
                     /protein_id="X:EJNJGBJH_00116"
                     /translation="MIKRITSNQSAIKLHAGKQKAKNGLPDFLAFHREELSSLPKALE
                     NPGIFSNILITGPGLESNLTLLQEYISGLKKNIKVICDPHPGFLTLAGFPGNTEYRPG
                     KMAEADGGYLLLPMRALTEDSNLYFLVKEVLQTGKIDFLTLPEMTGSKEMNRFHPSVD
                     TRFRLILAGEEGEVDFISGIDPDFYDSFSFKIHLPYEAVMKTKKNLQLFGGLIHSWEK
                     PGYPEFDSSAVDALLEIGLRWNDSRTRLSLSFAELRTFVGELLVLYRKEKKPITRVQV
                     ESAIESIEKRIAVYKRRYLESVREGLNTIQLKGKKTGRINGLSVILLHSSLADFGQVN
                     QVSARVALGSGNFINIEREVNLSGDLHDKGVFILQSYIKGMFSHIQSFGLDASILFEQ
                     NYSPIDGDSASCAELLAILSALAGLEIPCNIAVTGALSQYGEILPVGSVNTKISAWYE
                     IIQIVGNSRDKYSVYIPTANLRDLNLPSPIRKAMDKGKFQIFTCSHVEELIPEVFGIP
                     AGKFGKNGKYPSGSLFHLIEERIDRKKEEEHI"
     gene            142210..143565
                     /locus_tag="EJNJGBJH_00117"
     CDS             142210..143565
                     /locus_tag="EJNJGBJH_00117"
                     /inference="ab initio prediction:Prodigal:002006"
                     /codon_start=1
                     /transl_table=11
                     /product="hypothetical protein"
                     /protein_id="X:EJNJGBJH_00117"
                     /translation="MKIIGVINIQSSLFISSLSAVGLGVLLSITQVKTPENFQEMEFS
                     PLKEKNEFSPTFKEKRESKETQTFQVLGSKKFQEIEKDLELTENSGFNFTGMGNVWRN
                     FSNTLNWKQPDILFSDSNLSWSGARFLGVKQDKFQMMTSVLPTLAFSELSPSFKGRKA
                     DPFGATTGINQAKLDAFELSYTVLPGVNAILKTGNSLPYTADQRDQGYSMAGFSFQPN
                     EYLSAKIVSGSSFGNASLIANRSSYSTYSANSQFTNIDPNIGNNPVLRNQAMGNTGGR
                     VIEWQANIQPVRRLSFQTSVLNKEKDKGFYNPEAARFSMFIDFSKIILNVRYSYSADP
                     NTRNNGLYITPESDATTLGFTMLLDPAGRYSLFFGNNYYNLLSQKNSGINTQVDEPLR
                     SFSASFRGKTSFQNAIFFMNFRNNLSKGVIYTDVGPYRLPAFSQYYTEYFTSLGMELS
                     F"
     gene            143670..143975
                     /gene="ybaB_1"
                     /locus_tag="EJNJGBJH_00118"
     CDS             143670..143975
                     /gene="ybaB_1"
                     /locus_tag="EJNJGBJH_00118"
                     /inference="ab initio prediction:Prodigal:002006"
                     /inference="protein motif:HAMAP:MF_00274"
                     /codon_start=1
                     /transl_table=11
                     /product="Nucleoid-associated protein YbaB"
                     /protein_id="X:EJNJGBJH_00118"
                     /translation="MFSNKLESIKQMNQMRVRMKKVEKDLMALSFEAKSKNDLVTCIS
                     DGKLNIKDIFIEDELLAKNDKKLLQKSIKQAVSRSLELAQDAAEERMAEFRGMMGME"
     gene            144369..145142
                     /locus_tag="EJNJGBJH_00119"
     CDS             144369..145142
                     /locus_tag="EJNJGBJH_00119"
                     /inference="ab initio prediction:Prodigal:002006"
                     /codon_start=1
                     /transl_table=11
                     /product="hypothetical protein"
                     /protein_id="X:EJNJGBJH_00119"
                     /translation="MEFSTILMFSLKKKQYYLLSFTIYISLIEFCSFNHSKTENLPTL
                     KTTLPLLSGEYYSNIQKLEEGYFVRQLFLDTTRKQNKFVFVQLSVTLSKNREETRIEG
                     IVKFTARGAELIPESCRVFTNKESGNRWALVRAYDCDHLSFQIESNRPNFIFIEPDFM
                     PGNSIGVYRKSASSDPSKISALVLESNGKILEVWGLRLSRVRKNATVVLEKENGQKYS
                     VRALETIETTGQVTAEKIPIEKGDILLYDNHINFGSFVY"
     gene            complement(145155..145880)
                     /locus_tag="EJNJGBJH_00120"
     CDS             complement(145155..145880)
                     /locus_tag="EJNJGBJH_00120"
                     /inference="ab initio prediction:Prodigal:002006"
                     /codon_start=1
                     /transl_table=11
                     /product="hypothetical protein"
                     /protein_id="X:EJNJGBJH_00120"
                     /translation="MIQIRFFTLLKILIFCSWIFSCSLFKKESIPGQIPVFSKEGKIL
                     RYYPYQIRWIGFNESEFPDTTRLVDFRNLVSLEILHPEFQNLEELSSLKTIGFLNING
                     TKVKELSPLSKLTNLHSLYLGETSVDEKDLKQYSEIGKLTKLGLYKTKIKDLSFIGSE
                     CRLQQLDIRNTEISSLEPISNCKNLLELRIGHTKIREIHPVYEMNHLRYLEWSELNLS
                     KEELDQIRKRLPYLKLVPIHPGL"
     gene            146352..146930
                     /locus_tag="EJNJGBJH_00121"
     CDS             146352..146930
                     /locus_tag="EJNJGBJH_00121"
                     /inference="ab initio prediction:Prodigal:002006"
                     /codon_start=1
                     /transl_table=11
                     /product="hypothetical protein"
                     /protein_id="X:EJNJGBJH_00121"
                     /translation="MRKIQKCINTTVIFSLIFSVFLNCKDDKKDDIDPLLILVGLASG
                     SPSYNCSATVKGKVASLPAMTATTSIQTLVYGKVPFVNHSIAAVKVTGAVNGTRIVFT
                     GRNVADFDEGTSSNENAPLIYNTSSCPLADSSQDTTRSTYTTSSEGQYGSAAGDGPYT
                     YTLNATKGGDYYFVFYLASRTAEPPTTTFQLQ"
     gene            146955..147656
                     /locus_tag="EJNJGBJH_00122"
     CDS             146955..147656
                     /locus_tag="EJNJGBJH_00122"
                     /inference="ab initio prediction:Prodigal:002006"
                     /codon_start=1
                     /transl_table=11
                     /product="hypothetical protein"
                     /protein_id="X:EJNJGBJH_00122"
                     /translation="MNRFPILKQFLKHTCFWFGIFVLFQCARQHPAVDQNEVAFQQAL
                     LDLQKQIEESTRSKIISTEPNGDGSFTTRIRSVSYDVWIKYNFADKSQAFVPDMSGGW
                     DVGFQRFKLQTNSGLTHSEGQGGACMTNPVVTDFETAASSTSTALGCVNASFSPDTNV
                     SELASGGIQTNYVGNDVLNKWFNYSLAFLQPNYKVFVIRSNTGNEYYLFQITGYYNSE
                     GTSAHPTIRWKQIQY"
     gene            147635..149767
                     /gene="btuB_1"
                     /locus_tag="EJNJGBJH_00123"
     CDS             147635..149767
                     /gene="btuB_1"
                     /locus_tag="EJNJGBJH_00123"
                     /inference="ab initio prediction:Prodigal:002006"
                     /inference="protein motif:HAMAP:MF_01531"
                     /codon_start=1
                     /transl_table=11
                     /product="Vitamin B12 transporter BtuB"
                     /protein_id="X:EJNJGBJH_00123"
                     /translation="METNPILNQLNMFSSFRRFFSSNWIQILFLFLFYVSIQAQDENI
                     KTENKVIQKESPNTTTTDSKKDNGNGQNGQIVPEESQIVVTGSRGERRLKDSTVATEV
                     ISRKKIEASGARNAAEVLETQLGIDVVPFFGGSRVRMLGLDSQYVLILIDGERISGRL
                     NNAVDLSRFKVQNIERIEIVKGASSALYGADAIGGVINLITREADKKLSYEMRTTYGN
                     GSRKNFNTEGEFNTTANMGFRNEYVSGAVSAGYNKNPGYRLVPNSQATTGNAYQDLNT
                     GINLTFNPDGKFKGKTRILYQHRDQNGVDVTQSKAVFDRNNKTHDFLATGSLEYGFGK
                     RNLISFRGNISKWENKYYNNQRGSDELDVKQLNSELTSQGTVQLDMEASEKHFITVGA
                     ESFANELESDRLQSRYVYRTRKAVFFQDEWTVSRSPRIRVVPGVRYDDDSQFGNQTTP
                     KLAARYDIFQNLVWRASYGRGFRPPSFQELYLRFENPAVGYVVEGNPNLKPERSITIN
                     SDLEYSPFSFLTFSLSVYRNDIINLIQYKFDSNKGREFAEFQLQNIAKAYTRGGEFGV
                     QYRFLKYFTLELGYNHTDTRDLSSDRPLEGRALHQASANFIYNSPGGFQFNLRGKHLD
                     KRPFYSSTNNLSAAGQDYIPSEVKLNENPPVIYGKPFTILNVRIEQKFFNKHFALFLG
                     VDNLLNQYELAYNPTRPRFYYGGFSAQF"
     assembly_gap    150766..150865
                     /estimated_length=100
                     /gap_type="within scaffold"
                     /linkage_evidence="paired-ends"
     gene            complement(151207..152415)
                     /locus_tag="EJNJGBJH_00124"
     CDS             complement(151207..152415)
                     /locus_tag="EJNJGBJH_00124"
                     /inference="ab initio prediction:Prodigal:002006"
                     /codon_start=1
                     /transl_table=11
                     /product="hypothetical protein"
                     /protein_id="X:EJNJGBJH_00124"
                     /translation="MIPFLEKVNSKKSAYFLPVAVFLAMLPVTMIVPVFKEIVKDRFQ
                     SGNEEVAWFLSIAMLGSFVFSPMAGFLSDSFGTRKKIIILFCGFDALLLNLLPYADTL
                     FTLLFLRFLEGGAHVFVIGLLLASVADFEHVDSKRKFGNGILMGLSGMLLSLGGAVGL
                     SFGFLGKLNPVLPFQVGSVILLFLGWIVYQFVPEEKFRVSKKHSWKESLILFLTHPLL
                     LFPLAFQFLDRFTSGYFMSSLNLRLREEFSLNPSETGKMLSLVFLPMALLSYPAIHLS
                     KKTGKYFPVAIGSLIYGVSLILSGIFQSVVWIGISLLFCGLGAGLMFATSLRLASSLC
                     TRENNGIVMASLTGFGSLGFFLGPISSVGLDRISTPFIGSSSTAFVFGTAQILIVLVS
                     IPFYKILNEK"
     gene            complement(152390..153067)
                     /gene="pbsA1"
                     /locus_tag="EJNJGBJH_00125"
     CDS             complement(152390..153067)
                     /gene="pbsA1"
                     /locus_tag="EJNJGBJH_00125"
                     /EC_number="1.14.14.18"
                     /inference="ab initio prediction:Prodigal:002006"
                     /inference="similar to AA sequence:UniProtKB:P72849"
                     /codon_start=1
                     /transl_table=11
                     /product="Heme oxygenase 1"
                     /protein_id="X:EJNJGBJH_00125"
                     /translation="MSLATILREGTSEEHKAAESSAFIRCFMKGILEKGTYARHLEAF
                     YYVYESMEEELERNKNNLVLKSIYFPELYRKNALLEDLQFFYGTWKPNDHQPSVATQD
                     YVKRIRKISETQPELLAAHSYVRYLGDLSGGQILKKVAARALNLPEGKGISFYEFPMI
                     QDINGFKQNYRTALDSLPVNDSEKQSILAESKQVFLLNQGIFSELEQDLVSAIGKETY
                     DSILGKG"
     gene            154751..155143
                     /gene="zur"
                     /locus_tag="EJNJGBJH_00126"
     CDS             154751..155143
                     /gene="zur"
                     /locus_tag="EJNJGBJH_00126"
                     /inference="ab initio prediction:Prodigal:002006"
                     /inference="similar to AA sequence:UniProtKB:P9WN85"
                     /codon_start=1
                     /transl_table=11
                     /product="Zinc uptake regulation protein"
                     /protein_id="X:EJNJGBJH_00126"
                     /db_xref="COG:COG0735"
                     /translation="MESKKTVLRNTKQKGEILKVLEMAKGPLSIKEIYELSRKNLDNL
                     GIATVYRAVNHLMETGTIHEIHLPGESSRFEASRHHHHHFHCKQCDRVYDIEICPIPL
                     DKSPKGFTVDTHEIILYGTCSDCNSKAR"
     gene            155140..156717
                     /locus_tag="EJNJGBJH_00127"
     CDS             155140..156717
                     /locus_tag="EJNJGBJH_00127"
                     /inference="ab initio prediction:Prodigal:002006"
                     /codon_start=1
                     /transl_table=11
                     /product="hypothetical protein"
                     /protein_id="X:EJNJGBJH_00127"
                     /translation="MNSETRIKIKIIWIFLFLLLGFLFLDRVLFPIALFEFPNELEWD
                     TSPWYNFLHKRKNIHFEKDEKGILITGSSVALYSSYPKQITEEIQNSNIKDGKKFRAE
                     FYSHPALSPTDLYYYSDDILSKKPELVVYILNPADLQLDYIQKLESSEVRFDERTRIK
                     DYKIRHQNRFIFPGEFLADHWRDYTKAEIFAQLTKTFILLNRFRSFLYDPWVEYIEHH
                     TRTMRSYHYYTGSIPKEGIFLRGWTPPSFTIECELKDGKLSEDIFTQKPGVRIQVEEI
                     NSSAKHLNREPIFYDQTFSKSGWKSLFLDFKKNSSGENPQSVTLKFTVSPTTSSDEVD
                     ARIFGIPANYGIRLPQNFCKKEIKTNISYDRIHGLDDDRIETMSDEDYLKDYEKRLYF
                     NPENEGALNRLKKIQRNKEILGNSTYFTWSEIQFLEKTISKFQANGQKWIIINSPENP
                     IESKYYKNGNWYRGYLKFLNSYKNDTYGFYDLKDAIPDKRSFLDPHHLTFNAAKHSSS
                     LYTNVILDFLNVSERKK"
     gene            156714..157946
                     /locus_tag="EJNJGBJH_00128"
     CDS             156714..157946
                     /locus_tag="EJNJGBJH_00128"
                     /inference="ab initio prediction:Prodigal:002006"
                     /codon_start=1
                     /transl_table=11
                     /product="hypothetical protein"
                     /protein_id="X:EJNJGBJH_00128"
                     /translation="MILFFSKVRTFFENPFWILPLFITLYALCSLLIWKKYHWNPSSQ
                     INFGKQFAVQNIEETPKGAVIFLGRPGDLGAGYDGQIFYYYSRMLTGFHLNWPKGFEE
                     NIRAPRIGYPLLVAAFGWFGAWGTIFGMYFLNLFLILFSWFLVRDLCGVKYRIYSSFY
                     LFSPFLLGSYTLLVSDAVLTGLLVITFWFYKKEKWIWFSLFGGLSILTKEQAFFLLFP
                     LGVQSLLEKKWKDSILIVSTLLLPFLWAVFLRIQFPSWSPTRFTDFFTPLDGFVGYWN
                     EINEPSLLSFLQVPNLKTSLVLFAKKFSRLPLFLLFLAGLFVFCSGNWKKGIAGRLSF
                     FLVIFSVFSAGYVLYWSSYENVSRMFTVSIAFLIFWKLEDDSVVDLLYWIITGSIFLI
                     FLFKLAFVSSILPYEIWK"
     gene            complement(159316..160857)
                     /locus_tag="EJNJGBJH_00129"
     CDS             complement(159316..160857)
                     /locus_tag="EJNJGBJH_00129"
                     /inference="ab initio prediction:Prodigal:002006"
                     /codon_start=1
                     /transl_table=11
                     /product="hypothetical protein"
                     /protein_id="X:EJNJGBJH_00129"
                     /translation="MKFWRRFLQRENPIEFSLKKNLSKAKEVDPDKKKEFLSTKESSI
                     LSTQGTYHKSIVQIKVTFQEPEYHQPWKKKNPRVRRGVGIVTEENQILIPYSLLPNAT
                     LIEVKKYSSYSEIKATAFRMDPESNLALLLVEKKDFFQDLVPLKFSPIVVFPKQTNVY
                     QLDNSGSIQTTSVSLLSMDMDQMPLGQVELPVVDVSSSEGLNGFGEVVIENGKVSGIL
                     YEFTSGKNSGRMIPSFIIQKFLTTSGPDVFGYKGFRFRPMTDGSVKKYYGMEKSDSGI
                     LVADVIPGSSASGVLKLEDIILEFGGKNVDSKGYIEHPLYGKQVLSFLAHTGDLFGYS
                     LGKEIPILVLRNKQKIRLSMKLKPFPYSAVRIPFKNIPTSNDFAVEGGFVFLELSEAL
                     LEEWGKDWRSRVDRKLLYLYDYYKFHEKEDGVGKIVLLSQVLPDESNNGFHDLSFKIV
                     EKIDGQNVKSVRDLRQIIKHGKSEYALISLDDGTEIALNRKELPEINERIYKSYKIRF
                     SENGH"
     gene            complement(160915..162429)
                     /locus_tag="EJNJGBJH_00130"
     CDS             complement(160915..162429)
                     /locus_tag="EJNJGBJH_00130"
                     /inference="ab initio prediction:Prodigal:002006"
                     /codon_start=1
                     /transl_table=11
                     /product="hypothetical protein"
                     /protein_id="X:EJNJGBJH_00130"
                     /translation="MTAILSFSFRIWNKIFFKKANRFFSLGFILFIQSGIYAVENPLP
                     FDELRKGVVQIRVYSQAVNPFTPWTTDAVRAGSGTGFLIGNKRILTNAHVVSNAKFVQ
                     VQRYNQTEWYGVKILHLAHDCDLAVLEAENPEFYKDSRDLQLGEIPELNSPLIVVGYP
                     IGGNKVSVTRGIVSRKDQSVYSHSAVDSHLVLQVDAAINPGNSGGPAIQDDKVVGVAF
                     QVATKGENIGYLIPTNVIRHFLKDIEDGKYDGYVELGVRTLNSFNVFLRKAKGIPDHL
                     EGVFVSKVLKNGSAENHLKEGDFLLEIDGQPIGKNGTVMQDKDARVDFVEIVDNKHAG
                     DKISFKLYREGKEISVSFPARRMSDFDFMRNQYDRSYDFEMIGGLLFQEMSRDLITSW
                     GRSGNTSGGSQLLYRFFYFIEDGLNRTKKTDVVLYRKLSHPVNSSSDYFVNMILESVN
                     GIPVGELKDLKKILKESKDKYLRLKFLDIQVPLILNREEAEKADEKIRKIYGLE"
     gene            complement(162467..163000)
                     /gene="apt"
                     /locus_tag="EJNJGBJH_00131"
     CDS             complement(162467..163000)
                     /gene="apt"
                     /locus_tag="EJNJGBJH_00131"
                     /EC_number="2.4.2.7"
                     /inference="ab initio prediction:Prodigal:002006"
                     /inference="similar to AA sequence:UniProtKB:P69503"
                     /codon_start=1
                     /transl_table=11
                     /product="Adenine phosphoribosyltransferase"
                     /protein_id="X:EJNJGBJH_00131"
                     /db_xref="COG:COG0503"
                     /translation="MSIVKSKIRTIPDYPKPGILFRDIASLLLDPEGLALTIGTFVNR
                     YQGKGITKVAGIEARGFLTGAPLAFQLGVGFIPIRKKGKLPSETVSEEYDLEYGKDVI
                     EVHKDSIQPGDKILLMDDLIATGGTMIAAVKLLKKLGAEIYEAGVIIDLPDLGGRKKL
                     QEELKVPVFSICEFEGH"
     gene            complement(163521..164408)
                     /gene="htpX"
                     /locus_tag="EJNJGBJH_00132"
     CDS             complement(163521..164408)
                     /gene="htpX"
                     /locus_tag="EJNJGBJH_00132"
                     /EC_number="3.4.24.-"
                     /inference="ab initio prediction:Prodigal:002006"
                     /inference="similar to AA sequence:UniProtKB:P23894"
                     /codon_start=1
                     /transl_table=11
                     /product="Protease HtpX"
                     /protein_id="X:EJNJGBJH_00132"
                     /db_xref="COG:COG0501"
                     /translation="MWFKRIGLFLLTNILVVVTISIVTSVLGIGPYLDANGINLSSLL
                     VFCFLWGMGGAFVSLLLSKFMAKMMMGVQVIDPRSASGAERELYSRVERLARTANLPM
                     PEVGIYHSPEVNAFATGPSKSSSLVAVSSGLLQTMDNAEVEGVLAHELAHVANGDMVT
                     MTLIQGVVNAFVMFFSRIISYALSTMVKDELQYTVRLIANIVLSILFSILGSIIVAYF
                     SRTREYRADAGGAKLAGRQNMIAALEKLKRTFDAPEDERGREALATMKISGHNKWMAL
                     FSTHPPLEARIAALKNSGY"
     gene            complement(164850..166460)
                     /locus_tag="EJNJGBJH_00133"
     CDS             complement(164850..166460)
                     /locus_tag="EJNJGBJH_00133"
                     /inference="ab initio prediction:Prodigal:002006"
                     /codon_start=1
                     /transl_table=11
                     /product="hypothetical protein"
                     /protein_id="X:EJNJGBJH_00133"
                     /translation="MNQNQFKWFMPGDLDGFFGLMIDNLIQILVLSFLLTTLCGVPGD
                     FIYKVILPGTAISLLLGNLFYSWQAYRLGKKENRSDVTALPYGINTVSLFAFVFFIIL
                     PVYKKTGDYKTAWQVGLVASFLSGLIEIFGSFIAEKIRKVTPRAALLSSLAGIAITFI
                     SMDFLVRTFQNPLIAFLPFGVILLQYFARVVFPFRLPGGLVSVVLGTILAWCSGIWGN
                     PIMDAALLKGSASQIGFYLPILSIGDLYSALGLTDIWEYLSVIIPMGIFNVIGSLQNI
                     ESAEACGDSFNTRDSLLANGVGTIVGSFFGSPFPTTIYIGHPGWKALGARAGYSTLNG
                     IFMTLVALFGLLAFIQALIPVEAGMAIVLWIGIVIGSQAFEATPSRHAPAVVIGTLPA
                     LAGWGVLLIQSTFNYADRSIAGILENAGVKETSHLWMSDVPLSLPFLPYPMGGLLSLS
                     QGFLISSMIWASIAVFVIDRDFKKALITCLIAAVLAGIGFIHGFTLRGNDILNQFGSS
                     FNSFVTAYFLLGILFLLASFFRKEPRKV"
     gene            complement(166457..166927)
                     /locus_tag="EJNJGBJH_00134"
     CDS             complement(166457..166927)
                     /locus_tag="EJNJGBJH_00134"
                     /inference="ab initio prediction:Prodigal:002006"
                     /codon_start=1
                     /transl_table=11
                     /product="hypothetical protein"
                     /protein_id="X:EJNJGBJH_00134"
                     /translation="MDKQNLKEEILTLRKFKRSLFELYWEKFGTFYLHALPHPQLVIG
                     KRGLVGDEREVGIVLVFGSKGGVKNLDPVEEWIYAELQFGYTWEEVFIPWDCILRYFD
                     KTQTALTNMRVFTKEQEIFKELSSGEKTVSKKKKDEEGDSSKVIQVNFGSKSKQ"
     gene            complement(166920..168809)
                     /gene="pglF"
                     /locus_tag="EJNJGBJH_00135"
     CDS             complement(166920..168809)
                     /gene="pglF"
                     /locus_tag="EJNJGBJH_00135"
                     /EC_number="4.2.1.135"
                     /inference="ab initio prediction:Prodigal:002006"
                     /inference="similar to AA sequence:UniProtKB:Q0P9D4"
                     /codon_start=1
                     /transl_table=11
                     /product="UDP-N-acetyl-alpha-D-glucosamine C6 dehydratase"
                     /protein_id="X:EJNJGBJH_00135"
                     /db_xref="COG:COG1086"
                     /translation="MFAQWNRRMWIFPLDLIFMGISYFLAHWIRFESFIFLASPERFF
                     ISLAIVISVRSIVFILSDIYRSIWVYASIHDLVEIIKVTLLSSLISTTALLFYNRFEQ
                     LSRMVPVLDTLLLLSFLCIRSFSWRVFRDQYILKKSKEEGLPTLILGAGKVGATLLSE
                     IRRHNELKLNPVGFLDDNVQKIGAHIQGIPILAKIDQAEQIINRFGVKQVIIAMSSPD
                     GKLISRLIRSFEHTDVKFKILPSLGSLFFDSPKLNQLREVQVEDLLGRPVVDLEIESI
                     RSYLKGKSILVSGAGGSIGSELCRQVAVFEPSRILLLDSAETPLYEIEYELGKKLQGQ
                     NIELVPIVADIKNLSRISSIFEKHSPEVVFHSAAYKHVPMMEINPTEAVMNNVLGTKN
                     IADISRISGVERFVLISTDKAVNPVNIMGASKRAAELYLQHISRETRTKFITVRFGNV
                     LGSNGSVIPRFREQIANGGPVTVTHPDVIRYFMTIPEATQLVLQAGSMGECGEIFILE
                     MGEPVKILNLAEEMIRLCGLRPHVDIPIQFTGLRPGEKLFEELLLGLEGIKKTHHPKI
                     KIAAPLENQEATTFVARFNELLTLARANKDREIFLAFKALVPEYKIHGDYLNETNANQ
                     NLQNG"
     gene            168851..169423
                     /locus_tag="EJNJGBJH_00136"
     CDS             168851..169423
                     /locus_tag="EJNJGBJH_00136"
                     /inference="ab initio prediction:Prodigal:002006"
                     /codon_start=1
                     /transl_table=11
                     /product="hypothetical protein"
                     /protein_id="X:EJNJGBJH_00136"
                     /translation="MKWLIPIFKRIEKCVAEILFLPHSNSRINRFLYWDNLKEIIINL
                     QGDLDFKLGEIILSKLEELSEAPRRVLLDASGLESATLEGTSILNQLPERFPNSKFAI
                     CSVPTGIEISVKGENKISVFSDRDSAKLHLTANSKGEVSSFVENVLVHCPVCFHLLKI
                     RISGNYGCPVCHSKFFVTKDWRTSAFERLL"
     gene            complement(169429..171552)
                     /locus_tag="EJNJGBJH_00137"
     CDS             complement(169429..171552)
                     /locus_tag="EJNJGBJH_00137"
                     /inference="ab initio prediction:Prodigal:002006"
                     /codon_start=1
                     /transl_table=11
                     /product="hypothetical protein"
                     /protein_id="X:EJNJGBJH_00137"
                     /translation="MFFLAQARPVLIWPEFSWIPVINGTIFVALVLLTGYYLEKRFRN
                     SIERRAALRAKILKKLPLTYMHGRDVVQIHSFLDHVGVSVLQKIAESSSWFQEVFLPE
                     LAIYLAHQGELPAWRDAIIFKRLQHLVHDLGPHPKKILPVVFLTDDEEAFPGLLYSGP
                     PGSDFVQKSIHAKVFTKKLYHSFPVSTGDKIHVLYSGEDRDWIRFDAKIYSLNGNDIG
                     IQVETAPEKDPEKTRAWGGIQMGGGILEDSTLPDEFQGSLSQILNYGSIGTSGTSEIQ
                     RRVQAFKEHPGLVRKEHKPEEIQTFIELYSACYARYRSDISPVPKPVLLFLYFFYMDE
                     NLLSPTRIVQLYETLEKIKDTQDPYPSDHKLAVYFLPEWLGLILSGKKTPSRNHLAQS
                     YEQVRASMIRKTGTDEYAGDSGIEDLLHLLDWELSNLLFNGLIGVSANPNLAYPILSE
                     DQMYGETDAFLVTREKINSVVDHVHKIDKHLFYRQISFEPEQTPGKPELAMKEICPDC
                     IILPVFGSRGVLWQEITSGLSSRGRLVFPQILNENMTLAITRTLGEFRWEMERTVRGR
                     KWKDSSPPSLTSEYYLYLENYRKSPALTPDAKKGIDQQLLKYRKNLKDMFASDYSYWI
                     LFESSGKLRLNRVARDILNRYVPFSPQLRTELQKHPILKESMDSFEAKKRRLVSGIKK
                     RYNPYFQAGNVPVEVLETIRFFEEM"
     assembly_gap    172044..172143
                     /estimated_length=100
                     /gap_type="within scaffold"
                     /linkage_evidence="paired-ends"
     assembly_gap    172281..172380
                     /estimated_length=100
                     /gap_type="within scaffold"
                     /linkage_evidence="paired-ends"
     gene            complement(172605..173573)
                     /locus_tag="EJNJGBJH_00138"
     CDS             complement(172605..173573)
                     /locus_tag="EJNJGBJH_00138"
                     /inference="ab initio prediction:Prodigal:002006"
                     /codon_start=1
                     /transl_table=11
                     /product="hypothetical protein"
                     /protein_id="X:EJNJGBJH_00138"
                     /translation="MRFLSQIPIGKILLNEFLEIKLRINMKLTIGSIYISSNSDTRVF
                     LSEKDDTPPIRIWELSDFLMSIRFYEYRVTITEVVVGFVSLSNINFLEYFPSVQSLWI
                     LTSNIKDFSALSLITNLKKLKIDRVSAGLGDVLLHLRNLEEIFLDHWVQGAENIFELK
                     KLKNVSLRGCAFENLKGMMDWRDLKHLWLHGGKIVSLTGIPSNIESLRLTRIPSIRSL
                     DGLSSCFSLLDLRVDSCKKIISLNGIENCIALNILSMIGLKLESLEPIRNLKRLEYVV
                     FAGGTRISNRVDVLYNLPLLRELIAPKQAHLDLSQFPEGCSVRVVN"
     gene            complement(173824..175548)
                     /locus_tag="EJNJGBJH_00139"
     CDS             complement(173824..175548)
                     /locus_tag="EJNJGBJH_00139"
                     /inference="ab initio prediction:Prodigal:002006"
                     /codon_start=1
                     /transl_table=11
                     /product="hypothetical protein"
                     /protein_id="X:EJNJGBJH_00139"
                     /translation="MKTIYIFMQRLGIRTKLMLLFGSVLIPIAILVALALTNTKDRIE
                     DIETIYEDRVIPLKQLKKISDLYAIFIVDCVHKVRSGTFTPEEGVVNLDKATSGIQEE
                     WTAYMGTRLAPEEEAIIRDLTPLFDASNAAVTEARGLMVAKNFQELGVFADNRLYPRI
                     DPVTDKIEELIQLQLKITDTIYIRAEKEFTYSWFSFILLSGITLTYIFLIAVFYSIRL
                     VKGLNTVSSAVKNADFSHPVEVEEDSNKKDELYLLHLAFRLFQIKVREMLNTILNFSE
                     SILAASEQLSKSADHLSANAQSESASIEQISASVEEISSGMEYVNRNAESQYALISSF
                     NGEMRELEGMINKVGDAVKNSLEKISDMYLKTDSGKKTMGDLSDSMEKIESSSVEMQS
                     ITAIIKEISEKVNLLALNAAIEAARAGEHGRGFAVVASEITRLAEQTDSSAMTIEELI
                     KTSNAEIETGRKIVENSVRVYAEILSGLEHLKESSNQIVATMALQQEKKDKIRSGVDQ
                     VYEKSEDIRSSVKEQKIAVSETANAVSNISITVQNSAANSEEIAGSAIGLLQIAKKLQ
                     DTMNFLKS"
     gene            175606..175869
                     /locus_tag="EJNJGBJH_00140"
     CDS             175606..175869
                     /locus_tag="EJNJGBJH_00140"
                     /inference="ab initio prediction:Prodigal:002006"
                     /codon_start=1
                     /transl_table=11
                     /product="hypothetical protein"
                     /protein_id="X:EJNJGBJH_00140"
                     /translation="MNLFLRVQIYKVSKLEVKEMSNLQNFRETLNIRISSGIYKGLFL
                     NSLKERSSFYDEIKFINDSFLFYNLFQKHTTYLKSNKIIKKNF"
     gene            177521..177946
                     /locus_tag="EJNJGBJH_00141"
     CDS             177521..177946
                     /locus_tag="EJNJGBJH_00141"
                     /inference="ab initio prediction:Prodigal:002006"
                     /codon_start=1
                     /transl_table=11
                     /product="hypothetical protein"
                     /protein_id="X:EJNJGBJH_00141"
                     /translation="MKEICKSFSIGILIFCICSILWNCQDEKSSDKEDSLKLMAFLLN
                     STAPLQEPTSADCTNSAPAFSTLNQAGTSSCATCHNPSNLNAGFDITSYNSVRSRVTV
                     NDPKNSLLFQKINTGSMRINNNDSINKAVFCWILKGANP"
     gene            177943..178515
                     /locus_tag="EJNJGBJH_00142"
     CDS             177943..178515
                     /locus_tag="EJNJGBJH_00142"
                     /inference="ab initio prediction:Prodigal:002006"
                     /codon_start=1
                     /transl_table=11
                     /product="hypothetical protein"
                     /protein_id="X:EJNJGBJH_00142"
                     /translation="MIFRRLIYSIFLIFLALQFVFHSSLRSEKKLSEEWIVKEADIRF
                     LSEAPQETIRGTLQKAEGNADLKSKKFSFQINLNDLNVPNRLMNRHMHENYLETENFP
                     YATFQGNILKWDLTSKAVIVEGDFTLHGITKKNVRVQGNFEEKGKDLLIRSNFEILLS
                     DFKIEIPKLVILKLNEKIKIETFILWQYKI"
     gene            178512..179576
                     /locus_tag="EJNJGBJH_00143"
     CDS             178512..179576
                     /locus_tag="EJNJGBJH_00143"
                     /inference="ab initio prediction:Prodigal:002006"
                     /codon_start=1
                     /transl_table=11
                     /product="hypothetical protein"
                     /protein_id="X:EJNJGBJH_00143"
                     /translation="MIFKKNPFLISFFLLFILLPFSLSAQEQRKSTFLGSSLIHMPST
                     EDVGKNGLDFRFNHRFGNAKSTSYDFFGLDNGANTQLSLDYGLTDRITIGIARTSFQK
                     TYEARGKIRLLTQDSNFPVTISFFGVFGQETEEQSKFYGPYLKVSTGFPSFDSQLEKK
                     LNTYELSDSDRQSALASFLISKRFGDLFSLQLSPMFVHRNFVKEHLSNDRTGLDVSFR
                     IHVFKRLDFTFGTILTPKRDYIGDSYTAEDRKTKINGLEYSTSEANELIANGRTLDVI
                     VNNILLSKPVEYMSVPMSFGVDFETGGHVFQLFVTNSRSIAHTQLLRGADYNYDKKEW
                     TLGFNIHRYFSLESQDSKTN"
     assembly_gap    180661..180760
                     /estimated_length=100
                     /gap_type="within scaffold"
                     /linkage_evidence="paired-ends"
     assembly_gap    181050..181149
                     /estimated_length=100
                     /gap_type="within scaffold"
                     /linkage_evidence="paired-ends"
     gene            complement(181814..183796)
                     /gene="pal_2"
                     /locus_tag="EJNJGBJH_00144"
     CDS             complement(181814..183796)
                     /gene="pal_2"
                     /locus_tag="EJNJGBJH_00144"
                     /inference="ab initio prediction:Prodigal:002006"
                     /inference="protein motif:HAMAP:MF_02204"
                     /codon_start=1
                     /transl_table=11
                     /product="Peptidoglycan-associated lipoprotein"
                     /protein_id="X:EJNJGBJH_00144"
                     /translation="MHTLLTLILSLLLFSGLQSENKNSSSKKLSDSASWIPKENFTQL
                     ASQREKFKNVSHNETLKLEIGYKLLTGKILQFGKLLSTENAYVPIESNEITSELSQLN
                     DKTVRILCSMKGSTCNPIRYEIYPFWDSKEIKPWTIKKIPDYVNHNIFAFNPTVSPDG
                     KYLFWTAYVKRGKSGTQKIWYSKLDEKGFWEDGKEMNAPLNNEMPSAVISALPGGNEL
                     FVFGTFGEKELLDELSKDFETKADLAARSSKNSNVYRKKIEELRAEYDEKTKQISSRV
                     PLYKSFKEKDSWSKPSILNFPNFYNLYRKRNDSSQEIFGGSTLSSSGRILIYSSQHKD
                     SKGKLDLYVSKMLNDGTFPLGTNLGDVINTTHEEMAPFLASDDRTLYFSSDGHKGLSI
                     YMTKRIGEGWDQWTKPVEVSENLKGVNFFSIPANSDWAYISKDGRLFMAYLPKEMRPE
                     KVVIINGKVLDTDGNPLSADIHYESLKSHEKIGSAKSDPSNGNFSIILPFGENYGFYA
                     QKKGYLPVSQNLNLSSKKKFSEKVEVILQLPPIRERGSIQINNLFFESKSFQIAPESA
                     PELDRLAEIVKENPDIEIQIEGHTDNIGKKKDNLILSEKRAAAVAEYLFQKHSISKTR
                     IQTKGFGDSVPLSKNDSEEARKKNRRVNFTILKKSK"
     gene            183897..185531
                     /gene="ybiT"
                     /locus_tag="EJNJGBJH_00145"
     CDS             183897..185531
                     /gene="ybiT"
                     /locus_tag="EJNJGBJH_00145"
                     /inference="ab initio prediction:Prodigal:002006"
                     /inference="similar to AA sequence:UniProtKB:P0A9U3"
                     /codon_start=1
                     /transl_table=11
                     /product="putative ABC transporter ATP-binding protein
                     YbiT"
                     /protein_id="X:EJNJGBJH_00145"
                     /db_xref="COG:COG0488"
                     /translation="MISTSGLTLNFGKKILFENVTVKFKENCRYGLIGANGSGKSTFM
                     KILAGIEQAASGSVSIDAGLKLGYLKQDHYEYENETVLNTVIMGDKELWEVSQERDAI
                     YSKPEMSDEDGIRVSELEEKYGELGGYEAESTAGELLEGLGIPTSSHTQTLAYLTGGF
                     KLRVLLAQVLFQKPDILLLDEPTNHLDIKTIHWLEEFLTNYRGVVIVISHDRHFINSI
                     ATHIADLDYQSLTVYPGNYDDFMEASTMARERLLDENKRKKEKIAELQDFVNRFSANA
                     SKSKQATSRQKQIEKIKLDDVKPSSRVSPYIRFKMKKTLGKDVILAENISKSYDRPIF
                     KDFTINITKGEKIAIIGTNGVGKTTLLKTLMKQIEPDNGKVAMGDSVTSSIFPQDHRE
                     GILEDADTLVDWLYRYADPGTEMEEIRAILGRMLFSGDMAKKPTSVLSGGEKSRLIIG
                     RMIISGDNLLALDEPTNHLDLETIEALNYALSIFEGTVIFVSHDREFVSSLATRVIEV
                     STEGIRDFKGTYEDFLEREGAEFYKRLSGGPVLAET"
     gene            186821..188158
                     /locus_tag="EJNJGBJH_00146"
     CDS             186821..188158
                     /locus_tag="EJNJGBJH_00146"
                     /inference="ab initio prediction:Prodigal:002006"
                     /codon_start=1
                     /transl_table=11
                     /product="hypothetical protein"
                     /protein_id="X:EJNJGBJH_00146"
                     /translation="MIPDTLFVKINFMKKFISYWIIIFLTVTVSLKSETVLLKSGKKI
                     EGNILNQDKETVTFRLSDGTTKVFQKSSIQKISFSKITEPISKKEETKNKEEEKKRKS
                     KELAELAEKQKSKLENSKKREQELIDSKRHYLDVSFGIGNGTEQSELRPFYQTIQYAG
                     LAFSSSGQAEILTNPYKTPNSGSTTRLRYVWNRLTFELRGTETKQNIDVNGFQTLAFG
                     TSSESESSGERTVNAILGEMNTKFQKVSSRVGFTPYPHPVLDLQILGGIERMWTRTSQ
                     EVDSIGQKTGSGIDPSRISFREYSSHHKGYSLGIGFEWKFLKRFSLQGQILHLDMTSP
                     SSFRNNEYRMDSSNQMLRLNQFGLDYRWKSIGTEINFRLSTKLMGNWSLFMETSNMNL
                     KNTLQTGYITENEGDPDQLALKIFGPKILIPMLYESKTILTYVQVGVNYRLDF"
     gene            complement(188140..188460)
                     /locus_tag="EJNJGBJH_00147"
     CDS             complement(188140..188460)
                     /locus_tag="EJNJGBJH_00147"
                     /inference="ab initio prediction:Prodigal:002006"
                     /codon_start=1
                     /transl_table=11
                     /product="hypothetical protein"
                     /protein_id="X:EJNJGBJH_00147"
                     /translation="MSKKEYSKNHTDQIEILKEFQTLPGVGKSVSMDYWNLGFRSLEE
                     IRIADPEKLYVLCCKLHGGYVDRCMLYVFRCVHYSLNTKKPNSEKLKWWNWKDTEKNQ
                     KSKR"
     gene            complement(189461..190012)
                     /gene="vatD"
                     /locus_tag="EJNJGBJH_00148"
     CDS             complement(189461..190012)
                     /gene="vatD"
                     /locus_tag="EJNJGBJH_00148"
                     /EC_number="2.3.1.-"
                     /inference="ab initio prediction:Prodigal:002006"
                     /inference="similar to AA sequence:UniProtKB:P50870"
                     /codon_start=1
                     /transl_table=11
                     /product="Streptogramin A acetyltransferase"
                     /protein_id="X:EJNJGBJH_00148"
                     /translation="MIEVGDYTYYDDPDGPEHFEKKNVLYHYDFRGDKLLIGKFCAIA
                     TGVKFIMNGANHKTSAFSTFPFAIFSNGWEKSMPKPGDFPDKGDTIVGNDVWIGTNAI
                     ILPGIKIGDGAIIGAYSVVARDVPAYTIVAGNPSQVIRERFSPEVKEKLLKLKWWDWT
                     PQKITDSLEFLTTLDFKKLDEFD"
     gene            complement(190009..190116)
                     /locus_tag="EJNJGBJH_00149"
     CDS             complement(190009..190116)
                     /locus_tag="EJNJGBJH_00149"
                     /inference="ab initio prediction:Prodigal:002006"
                     /codon_start=1
                     /transl_table=11
                     /product="hypothetical protein"
                     /protein_id="X:EJNJGBJH_00149"
                     /translation="MQNLDSHFFGPNPSTPYPFPEFPRIGFLKTLFSLL"
     gene            complement(191721..193436)
                     /gene="caiA_1"
                     /locus_tag="EJNJGBJH_00150"
     CDS             complement(191721..193436)
                     /gene="caiA_1"
                     /locus_tag="EJNJGBJH_00150"
                     /EC_number="1.3.8.13"
                     /inference="ab initio prediction:Prodigal:002006"
                     /inference="protein motif:HAMAP:MF_01052"
                     /codon_start=1
                     /transl_table=11
                     /product="Crotonobetainyl-CoA reductase"
                     /protein_id="X:EJNJGBJH_00150"
                     /translation="MIQNNYFSDNQDIQDHFVHILPWTEIILDYENDFSGVSEGGPSN
                     PSEAKEYYKTVLETVGDLAGNILSPHVADLDREGLKFKNGKVEFPPKMLELVSKVIEA
                     GVQAYGFSRKYGGLGIPWTVKSFISEIFYRVDASLAIAIGCVNLAEILERHATEQMKS
                     DWIPHFADGKFVCAMGLTEPDHGSDLSNLRTKATKDKNGNWTLNGTKRFITHGCGFGD
                     LPAVLLTLARSGEINSGARGLSFFLVQSTDVQIAGIENKLGLHCSPTCEVVFENSPGL
                     LIGEEGYGLIKYTMGMLNGARMGIAQQSTGLATAAYYEALKYAKERTQFGKTLIEIPA
                     VKKILDRIERETYAMRCLTLEGSRVMDRYYWRAIRLEKQGATEKEIKNDTVVRYWEKI
                     ANILTPISKFYCSESCLKTVSDALQVHGGSGYTEDYDISRIYRDARIVTIYDGTSQIQ
                     INACIGGITSGLTHTFGEYVSELISRSDSSFTHKLFYGFQELVKLYKELPEKEMKDIY
                     AEEIVLTCSRLLAGILFELSCKRLPEDKKLVRLKHVKDYHIDTLSVLEGNLAKLKEVN
                     KIKVL"
     gene            193939..195408
                     /locus_tag="EJNJGBJH_00151"
     CDS             193939..195408
                     /locus_tag="EJNJGBJH_00151"
                     /inference="ab initio prediction:Prodigal:002006"
                     /codon_start=1
                     /transl_table=11
                     /product="hypothetical protein"
                     /protein_id="X:EJNJGBJH_00151"
                     /translation="MKQKRNFRKLECSKIRNQIEFGSDFIIKNVSNKLVFQKYIFAIL
                     YSCIFIFPLSADSQKSDSSTTQTEEKVLNSSHIFPSNIQNKKDSSSSLISSDFLQTSS
                     TNLQSPTNEKSIDKDSSQIQNDDFQSKDEIEKNDHSKNTSSKEAPEENKQIPKFGFFI
                     DSYYAHNPYRSSSRDNRYLTQPARWDEINVNLAYIDGKIETDQYRGRVAFQFGNSVNS
                     NYKNEVSSEKNSNEVSVRNIQEAYAGIKLAKNLWLDGGIYFGNIGLESWISHNNWNYS
                     RALALDYVPYYSSGFRLSFQYSEKLSFQLHLMNGWSNITETNKDKAIGSQIDYKITDK
                     LKITHNTFVGNEAPDSQARQTRYYNNLILQYHFTKHFIIAGSGDVGIQRVSDPGVQAY
                     RQWYHGTFWITWRPIEKFRTSLRLERMFDPEQTIIQTASKNGFLTSGATITLDYIPNE
                     NALVRLEGRYFRSYDAVFDRDQSKSKEEKFIVFAISVKI"
     gene            195858..196385
                     /gene="msrA_1"
                     /locus_tag="EJNJGBJH_00152"
     CDS             195858..196385
                     /gene="msrA_1"
                     /locus_tag="EJNJGBJH_00152"
                     /EC_number="1.8.4.11"
                     /inference="ab initio prediction:Prodigal:002006"
                     /inference="similar to AA sequence:UniProtKB:Q93S39"
                     /codon_start=1
                     /transl_table=11
                     /product="Peptide methionine sulfoxide reductase MsrA"
                     /protein_id="X:EJNJGBJH_00152"
                     /db_xref="COG:COG0225"
                     /translation="MEQATLGGGCFWCLEAVYQMVEGVESVTSGYAAGRTKNPDYRSV
                     CSGTTGHAEVIQISFDPQIISYSEILEVFWISHDPTTLNRQGNDIGTQYRSIILCHSK
                     EQKIQAEESIRKTEGHFLDPIITQVEELKEFYPAENYHQNYFRTNPEQSYCHYVIKPK
                     IEKYLKTGFKVKSTN"
     gene            196612..197685
                     /locus_tag="EJNJGBJH_00153"
     CDS             196612..197685
                     /locus_tag="EJNJGBJH_00153"
                     /inference="ab initio prediction:Prodigal:002006"
                     /codon_start=1
                     /transl_table=11
                     /product="hypothetical protein"
                     /protein_id="X:EJNJGBJH_00153"
                     /translation="MNTNIRRTFQIFVLGVFLFQCKTVIQLQGEIHHPKTSDDWDLTL
                     EHFLPALGTTSKKYPVILCHGWMSNRTYLKINEKNSIVARLQKEGYDVWLLDLRGRRD
                     AGYPSLFFGDKKFTYGMDDYIQYDADTAIKHVLNATGKDKVNWIGHSMGGMIAYARIG
                     SFGETRIANLVTIGSSGILDSPSASIKSLASLVWLSNLWPVVPAETWIGIQGGTGIPF
                     LPQKSLEELLWHKENIEPSILSGIKTTSINPATEKEVLQFQELVENGEIRSLDHKISY
                     SNGLKNIKIPTLLISGRRDKLGTSYSIRYVYDKISSEDKTLFIISKANNHSEDYGHTD
                     LIVGKNADKDIFIPIVSWLDKRN"
     gene            198072..199115
                     /locus_tag="EJNJGBJH_00154"
     CDS             198072..199115
                     /locus_tag="EJNJGBJH_00154"
                     /inference="ab initio prediction:Prodigal:002006"
                     /codon_start=1
                     /transl_table=11
                     /product="hypothetical protein"
                     /protein_id="X:EJNJGBJH_00154"
                     /translation="MKAINSKTKKLKSYRTYSKLILKRIYNFILDLKMKLTKKLSILF
                     YLIIFLGCTRYVVITEQKFVSQTANLGPNVFLTTFSYENSSHPPILLIDPVFINKKAL
                     YLGSKSGLIGVLNGNGFSVWLLHFEDYKSVNLREVGENLIPEVIAKIQKVTGKKEIFL
                     GGVSLGGQAILNSLKAKKVPDVSKAFFLGTGMDYKYNDSFLERMKAEKRFGTDLSASC
                     KNKDNFCKRFISLDEDDPTTLFVYQNLFNYLPTLEENPKAWESFEMSSFPTLFIGGRI
                     DNVSPTESIYPVYQRKKGKKEYWEAGRDNGASIDYDHLGLFAYEDAPSDIYQKIADWL
                     KETTKVFSSPTNP"
     gene            complement(199081..199692)
                     /gene="udg"
                     /locus_tag="EJNJGBJH_00155"
     CDS             complement(199081..199692)
                     /gene="udg"
                     /locus_tag="EJNJGBJH_00155"
                     /EC_number="3.2.2.27"
                     /inference="ab initio prediction:Prodigal:002006"
                     /inference="similar to AA sequence:UniProtKB:Q5SKC5"
                     /codon_start=1
                     /transl_table=11
                     /product="Type-4 uracil-DNA glycosylase"
                     /protein_id="X:EJNJGBJH_00155"
                     /db_xref="COG:COG1573"
                     /translation="MSKEEKLKRLGLMQSEVSACKLCKLETTRTQTVFGEGNPDAELV
                     FIGEGPGKQEDLTGRPFVGKAGELLTRIIEKGMGVPRESVYIANIVKCRPTVDMKFEK
                     DRPPEEEETRACAPYLLRQLEIIQPKAIVTLGNPSTRFILNTKEGITKLRGTWGSFFG
                     IPVMPTYHPSFVIRNGGENSPLKRDVWEDIKKVMDLLGWKRPS"
     assembly_gap    200585..200684
                     /estimated_length=100
                     /gap_type="within scaffold"
                     /linkage_evidence="paired-ends"
     gene            complement(201127..201720)
                     /gene="rdgB"
                     /locus_tag="EJNJGBJH_00156"
     CDS             complement(201127..201720)
                     /gene="rdgB"
                     /locus_tag="EJNJGBJH_00156"
                     /EC_number="3.6.1.66"
                     /inference="ab initio prediction:Prodigal:002006"
                     /inference="similar to AA sequence:UniProtKB:P52061"
                     /codon_start=1
                     /transl_table=11
                     /product="dITP/XTP pyrophosphatase"
                     /protein_id="X:EJNJGBJH_00156"
                     /db_xref="COG:COG0127"
                     /translation="MKRQLALGTNNLNKVKEVSSILMELGIQILTPKDLKVSFNPEET
                     GSTFKENALIKAKELFYLTKIPSIADDSGICVSALKDEPGVYSARFGGPELNDEGRAL
                     LLLEKLKGNQNRKAYYACAIAYVDESTEQSFEGRCEGLISEEYDRIGIYGFGYDPIFI
                     FPPLQKPFSQIQEETKNSVSHRKKALDELLKFLKTKP"
     gene            complement(201717..202055)
                     /gene="rsbV_1"
                     /locus_tag="EJNJGBJH_00157"
     CDS             complement(201717..202055)
                     /gene="rsbV_1"
                     /locus_tag="EJNJGBJH_00157"
                     /inference="ab initio prediction:Prodigal:002006"
                     /inference="similar to AA sequence:UniProtKB:Q9WVX8"
                     /codon_start=1
                     /transl_table=11
                     /product="Anti-sigma-B factor antagonist"
                     /protein_id="X:EJNJGBJH_00157"
                     /db_xref="COG:COG1366"
                     /translation="MEITVQDDIHIIKIAGSILQSDSEELDRNLSEHNFDPSPKIIID
                     LTEVNHICSTALGIIVSYKKKFKSAEGDIIIVINDEDLLQLFEITMLDKVFKIVPNIE
                     DAFDEFKLNP"
     gene            202913..204022
                     /locus_tag="EJNJGBJH_00158"
     CDS             202913..204022
                     /locus_tag="EJNJGBJH_00158"
                     /inference="ab initio prediction:Prodigal:002006"
                     /codon_start=1
                     /transl_table=11
                     /product="hypothetical protein"
                     /protein_id="X:EJNJGBJH_00158"
                     /translation="MMGKKIGYVALGILFLLLLLYWIGQGPRVSIPKDIKPGAEFVFP
                     GEEKTTEETLSLLISSLKEKYQPGGVKRDAHPFAHGCVKASFTVSSSIPEEFKFGIFK
                     SSKTYPAWIRFSNGSITKKSDQEGDIRGMGIKLLGVDGPKLSADENRTQDFLLINHPV
                     LPVGAPDEYLALFQAAFAKKPMSYFLGGMPWNWKLTALQESISIRRKKIPDVLEIRYW
                     STTPYRLGNETSAVKYSAIPCETKKLEVPKNPEDDYLRQTMISHLKEKSACFEFMIQK
                     QGNPISMPIEDPAVHWNEKDSPFIAVAKIEIPKQEFATPEQDRFCENLSLNPWHSLAE
                     HRPLGGINRIRKVAYETIAKYRHEQNGIKQLEPTE"
     gene            complement(204458..206548)
                     /gene="rcsC_3"
                     /locus_tag="EJNJGBJH_00159"
     CDS             complement(204458..206548)
                     /gene="rcsC_3"
                     /locus_tag="EJNJGBJH_00159"
                     /EC_number="2.7.13.3"
                     /inference="ab initio prediction:Prodigal:002006"
                     /inference="protein motif:HAMAP:MF_00979"
                     /codon_start=1
                     /transl_table=11
                     /product="Sensor histidine kinase RcsC"
                     /protein_id="X:EJNJGBJH_00159"
                     /translation="MNESSHKTFTDKINEFYKRSFELFSKGSYLEEMDKFYSLCKTTL
                     YADFIILLESKDPLSIKIVESQPKFNFSIDQTNINLLSISYSENRPVLPYTLTRQEIN
                     FSNFDALEEIDFAQMIAVPIPNENIEDRRKNILLFLYSKNTEHISEFLKLITELSPRI
                     YEIFSIKNKEILLNSVHSRLDSILKTIPQAIIFMDSGTGKTWINESAAKLLSLSEGGE
                     VSSWKVSTSMTELIQSAVNQKEIFLEMNRNLSNMNLEKFSTQWMFTDPEKKVFEVTSL
                     LLPGKTAPGRLWFFEDITSFHSQQETLALLNQALKEKSEIAQQENQAKTVFISNISHE
                     IRTPMTGILGITELLLNTPLNPDQKDSLELIQRSGDKLLKIVNHLLDFSKADTGKIEL
                     ESIPFNMQELLNDLVSLLRTEILKNKNELNILFPPNFPKLLKGDPVRIGQILTNLVSN
                     ATKFTKEGTVEVGFHILEKTNSELSFRTWVFDTGIGIPPTKFNSVFEPFVQSDKSITR
                     HFGGTGLGLSITKKLIELMGGKIHVESQPGIGTKFWFELKLEIPESINEESFTENSEA
                     EVITDKSDLSRLKVLIVEDNLINQKLLGRILKKKKIEPFLVEDGMKAIEKARKFHYDL
                     IFMDINMPGIDGLSATEIIRKFPKGDSIRIVGLTANAAPEIQKVATQRGMDDLLTKPY
                     NVSQIEKILNLFEK"
     gene            complement(206549..207349)
                     /gene="rsbQ"
                     /locus_tag="EJNJGBJH_00160"
     CDS             complement(206549..207349)
                     /gene="rsbQ"
                     /locus_tag="EJNJGBJH_00160"
                     /inference="ab initio prediction:Prodigal:002006"
                     /inference="similar to AA sequence:UniProtKB:O07015"
                     /codon_start=1
                     /transl_table=11
                     /product="Sigma factor SigB regulation protein RsbQ"
                     /protein_id="X:EJNJGBJH_00160"
                     /translation="MQRASLHNLKIIGSEKETIVFSHGFGCDQSTWNKLIPNLKDHYR
                     LVLFDTIGSGKTDPSLFSADRYSNLYSYAEDLILLMDELKIRNSLYVGHSVSGMIGLI
                     TSIRRPELFSKLAFINASPRYLNDTNYKGGFEQTDLDQLFAAMETNFFSWAGGFAPLA
                     MGNPDRPELAQSFAESLREIRPDIGLTVSRTIFQSDHRKDLNQCKQPVLILQPSSDIA
                     VPIEVGKYLSANIPQAIFKSIPATGHLPHFSSPESVLQEIKSFFKSLN"
     gene            complement(207574..207978)
                     /locus_tag="EJNJGBJH_00161"
     CDS             complement(207574..207978)
                     /locus_tag="EJNJGBJH_00161"
                     /inference="ab initio prediction:Prodigal:002006"
                     /codon_start=1
                     /transl_table=11
                     /product="hypothetical protein"
                     /protein_id="X:EJNJGBJH_00161"
                     /translation="MGTLYSDSVIFNDPVFTNLNATEVRGMWQMLISRGKDLELKFGE
                     IQSEGDTGKVTWEAYYTFSKTGKKVHNVIQAELVCKDGKIVKHTDQFGFYRWSRQALG
                     LPGLLFGFLPFLKNKIRTEARKGLDLYLKRQK"
     gene            208238..209113
                     /locus_tag="EJNJGBJH_00162"
     CDS             208238..209113
                     /locus_tag="EJNJGBJH_00162"
                     /inference="ab initio prediction:Prodigal:002006"
                     /codon_start=1
                     /transl_table=11
                     /product="hypothetical protein"
                     /protein_id="X:EJNJGBJH_00162"
                     /translation="MGNTICKFSFFHFKGLFRSVCIWFLLFLFVFVTSSNAQVQNGAD
                     YSLVYSKDGVIGSVEFNGLTILSESKKENVSGRVSMNVWIFPGENKIKVKGIHKRKKD
                     ESAPYLTATLYLAQKEQPYNEGRKIADFEWGEVEGKPSLPFEQEITFSPTEVPPCELW
                     KVAEKIQLTEEDKQKIQKLIIDLHDGLQKKDEKKLLELMEFKTKEYARAYYDSPEEDI
                     KNFKKIVLEGVFQMIGGKLDKIDFKKLQYQLISDQKVVAVTSQSGSSPITNKAKGFSM
                     PLYFSKIKGEWILSR"
     gene            209783..209899
                     /locus_tag="EJNJGBJH_00163"
     CDS             209783..209899
                     /locus_tag="EJNJGBJH_00163"
                     /inference="ab initio prediction:Prodigal:002006"
                     /codon_start=1
                     /transl_table=11
                     /product="hypothetical protein"
                     /protein_id="X:EJNJGBJH_00163"
                     /translation="MAKLTLYIISIKLNTVNIYYKVLFHVSLMGFNAKAIEA"
     assembly_gap    210057..210156
                     /estimated_length=100
                     /gap_type="within scaffold"
                     /linkage_evidence="paired-ends"
     gene            210617..211300
                     /gene="rssB_1"
                     /locus_tag="EJNJGBJH_00164"
     CDS             210617..211300
                     /gene="rssB_1"
                     /locus_tag="EJNJGBJH_00164"
                     /inference="ab initio prediction:Prodigal:002006"
                     /inference="protein motif:HAMAP:MF_00958"
                     /codon_start=1
                     /transl_table=11
                     /product="Regulator of RpoS"
                     /protein_id="X:EJNJGBJH_00164"
                     /translation="MKVAPTYSILLAEDDESNAELLIRHLERYNFDVDHVVDGVAAEI
                     KLRKIRYDLILTDNRMPKLSGLDLLERIPDMNRMTPIIFLTVSNEKETIIQAAHNKKL
                     VAYLLKPIDTHVLIEKICQALGIRTNSLIDKKEYPFEILPFTHTDKGVGVGIELKGCP
                     YGKSIEKLVQEIAFFLKELPSLRSILIKVNPEFFYFKSGTQLLSSLKDRLAIKYEISK
                     EDITIQTEH"
     gene            212690..213169
                     /locus_tag="EJNJGBJH_00165"
     CDS             212690..213169
                     /locus_tag="EJNJGBJH_00165"
                     /inference="ab initio prediction:Prodigal:002006"
                     /codon_start=1
                     /transl_table=11
                     /product="hypothetical protein"
                     /protein_id="X:EJNJGBJH_00165"
                     /translation="MSLVRGVDNGGNPMKGFFKVSGLILLVMTLLVGGCSRHYRSPEK
                     RAEFVVKKINSELDLNDSQKKELYRIKDEILSKRKELKLQGPRIPAEVLTEFRQPTLD
                     EKKINKSFELEMNKMIEMRTFMTKKAVEFHSILTPEQRNQLVDLITEFQQKHRHHDD"
     gene            213159..213704
                     /gene="sigW"
                     /locus_tag="EJNJGBJH_00166"
     CDS             213159..213704
                     /gene="sigW"
                     /locus_tag="EJNJGBJH_00166"
                     /inference="ab initio prediction:Prodigal:002006"
                     /inference="similar to AA sequence:UniProtKB:Q45585"
                     /codon_start=1
                     /transl_table=11
                     /product="ECF RNA polymerase sigma factor SigW"
                     /protein_id="X:EJNJGBJH_00166"
                     /db_xref="COG:COG1595"
                     /translation="MMTESEFAEIVNSTRNTVLSAIEKNLAERFYYAIDDVAQETYFR
                     AYKALKKNQFRQESKLSTWLYTIARNESLRMNDKLRKEEARAEKLINSKKEEDFLEVK
                     SNLNENSERNSQEVIGLLRSLLIKIPNKYRKVLEFYLAGYSEKQISETMGVKPGTVKS
                     RAARGKEMMKRVGAKEKFYEE"
     gene            213694..213957
                     /locus_tag="EJNJGBJH_00167"
     CDS             213694..213957
                     /locus_tag="EJNJGBJH_00167"
                     /inference="ab initio prediction:Prodigal:002006"
                     /codon_start=1
                     /transl_table=11
                     /product="hypothetical protein"
                     /protein_id="X:EJNJGBJH_00167"
                     /translation="MKNDRAYSMKSEILKRKKDPDWVMRISSNVIQMDRKEIRNKRAL
                     GASLILFLGLSVYVNFWFQDFDPGDSDLLSTGVFEELENALDK"
     gene            215373..216263
                     /locus_tag="EJNJGBJH_00168"
     CDS             215373..216263
                     /locus_tag="EJNJGBJH_00168"
                     /inference="ab initio prediction:Prodigal:002006"
                     /codon_start=1
                     /transl_table=11
                     /product="hypothetical protein"
                     /protein_id="X:EJNJGBJH_00168"
                     /translation="MIQKSILIFLVFLSFVVCKKDSNDDDLTVAALAALSGGYCNGSS
                     ANTGITVSKGTATLDASSGCVTGVTTCMDSALPTWIKNNFKCSVAYVSGSSYIFKSQN
                     VPNTKSYYYGSSSPLFETLPTGNMPAGNNSVSSQKFVYTIPSSPIKGSGTVGTQGGLV
                     SIGITVNGLAIFNNAANPPDTLAVEAQTFDNFGGHPQNTGVYHHHAAVTKVSNNDSNL
                     IGVILDGYAIYGKKCDNGTSSTGDDFVPTDLDNLHGHTKATVHFSTPTYHYHFAPDAT
                     AGIDTLMGSFFYGTIGSVSN"
     gene            216250..216807
                     /locus_tag="EJNJGBJH_00169"
     CDS             216250..216807
                     /locus_tag="EJNJGBJH_00169"
                     /inference="ab initio prediction:Prodigal:002006"
                     /codon_start=1
                     /transl_table=11
                     /product="hypothetical protein"
                     /protein_id="X:EJNJGBJH_00169"
                     /translation="MFPTKSFFILSIVLTVVFVGCQAGETIENTDPNLQVFQGRFYYR
                     GKLFTGFIKKEIPVLGEIETTQFKNGLEDGEMTSKNKDGQLLERRYFKEGFKEGIHRT
                     WFLNGNNRLYSEFRSGKYIHDRWEWYDNNRPFIYEKFDENGKLLVSKKWNRNGQIFMN
                     TVIAKDGSSIGLPGSKICEPIKSSD"
     gene            218003..218581
                     /locus_tag="EJNJGBJH_00170"
     CDS             218003..218581
                     /locus_tag="EJNJGBJH_00170"
                     /inference="ab initio prediction:Prodigal:002006"
                     /codon_start=1
                     /transl_table=11
                     /product="hypothetical protein"
                     /protein_id="X:EJNJGBJH_00170"
                     /translation="MDPYWQEADKKLPDDLRKVPEFTLLTHENLAFNNQNLRDKYTLV
                     VFFYAKCKGICPMITRNMLNFIPKIKDQTDLQIVSITVNPETDSVEVLKKFRNQYKIV
                     QNNWVFLTGSKKTIYDLARNQFGADIKLISGKDNLNDFVHTENVYLIDKKNYLRGIYR
                     AKGSGDLERLKIELNTLKEEDKKSAITSFNID"
     gene            219247..219600
                     /gene="ssbA"
                     /locus_tag="EJNJGBJH_00171"
     CDS             219247..219600
                     /gene="ssbA"
                     /locus_tag="EJNJGBJH_00171"
                     /inference="ab initio prediction:Prodigal:002006"
                     /inference="similar to AA sequence:UniProtKB:P37455"
                     /codon_start=1
                     /transl_table=11
                     /product="Single-stranded DNA-binding protein A"
                     /protein_id="X:EJNJGBJH_00171"
                     /db_xref="COG:COG0629"
                     /translation="MKNIAHIILDGNLTSDPEIKTLNSGKSVATFTLAVNHDYKSTLE
                     EPGEVSFVEIELWDRQAVNAHEYLKKGKKATVIGELRQDRWKAQDGSNRSKLKVVGQM
                     IRFDGLPGKKEREVA"
     gene            219908..220711
                     /gene="echA8_1"
                     /locus_tag="EJNJGBJH_00172"
     CDS             219908..220711
                     /gene="echA8_1"
                     /locus_tag="EJNJGBJH_00172"
                     /EC_number="4.2.1.17"
                     /inference="ab initio prediction:Prodigal:002006"
                     /inference="similar to AA sequence:UniProtKB:P9WNN9"
                     /codon_start=1
                     /transl_table=11
                     /product="putative enoyl-CoA hydratase echA8"
                     /protein_id="X:EJNJGBJH_00172"
                     /db_xref="COG:COG1024"
                     /translation="MKLAKEIITSKDSKIGVMKLVSDGGPMTLTLSLIHEMCDILKEF
                     TVDQEIRAGIISGPDGDFCVGLDPDAILNSSVDEIAKIMAGIFEMFDSLMSFPKPLIA
                     EVGGNAVGGGAIIAYTCDYRYMVDGKGRIGFAEPLVGLPITSALIIRMRQIMIPSSVS
                     EAAMEGALYKPSDAVRNGLLSEVGASLEELRKKSLGKINVLNRIPASVTVETKRALNK
                     EALEAAKSASKELAYLFKTQSSIIPNLLEAMTANKERRRPVLTHAANYS"
     gene            221291..221515
                     /locus_tag="EJNJGBJH_00173"
     CDS             221291..221515
                     /locus_tag="EJNJGBJH_00173"
                     /inference="ab initio prediction:Prodigal:002006"
                     /codon_start=1
                     /transl_table=11
                     /product="hypothetical protein"
                     /protein_id="X:EJNJGBJH_00173"
                     /translation="MDTFLYSLVLSNQVSNKTATIFEIQLVGLVFGSCCLFWDFKSEY
                     KEIYLLDEKKSFRLVLLVFILKLVSNFLKN"
     gene            221683..222426
                     /locus_tag="EJNJGBJH_00174"
     CDS             221683..222426
                     /locus_tag="EJNJGBJH_00174"
                     /inference="ab initio prediction:Prodigal:002006"
                     /codon_start=1
                     /transl_table=11
                     /product="hypothetical protein"
                     /protein_id="X:EJNJGBJH_00174"
                     /translation="MQAKVVEITENYVNLLKTLSNLMGTSIINYKSFDFYSNPASNWF
                     TRIVLKGNLQSEDLLLEIEDLRLKGFDPYILDFLNTRAHEVFIYELGYNSCDEQIGMF
                     LEGDAISFNKKLNTNLNIQKIESEKDLKIWLKILNDSFESEDRLSLYSKLLNIESFRL
                     YGGFVNGQMTTTGMTFYDGESFGLYSITTDRNYRGLGYASNIVEHILGEIREVFSGFI
                     ILHATQAGKKIYEKFGFENSILLRHWGKL"
     gene            complement(222492..223031)
                     /locus_tag="EJNJGBJH_00175"
     CDS             complement(222492..223031)
                     /locus_tag="EJNJGBJH_00175"
                     /inference="ab initio prediction:Prodigal:002006"
                     /codon_start=1
                     /transl_table=11
                     /product="hypothetical protein"
                     /protein_id="X:EJNJGBJH_00175"
                     /translation="METLLLNSNFEINSSLGKNNSETVTLLIPEKTWIHFSEKDRKNL
                     SKKIPELLKIYGKYLSTTKRLGKNAGRTLYQPSPGKHKMKRVNVRVNTASWTLFGALA
                     QAHGISRCYLFNYLLWLDSLGVGNSIVNTVNAGVPTFHRSYSYILHLNLTNNRVIRKF
                     QYKPKSYFKSLETGKWFSH"
     gene            complement(223782..224156)
                     /locus_tag="EJNJGBJH_00176"
     CDS             complement(223782..224156)
                     /locus_tag="EJNJGBJH_00176"
                     /inference="ab initio prediction:Prodigal:002006"
                     /codon_start=1
                     /transl_table=11
                     /product="hypothetical protein"
                     /protein_id="X:EJNJGBJH_00176"
                     /translation="MARVEFDSLYIETSRTSLPDKEVQLVVFNGKVTNSNSFEISRKI
                     HFIFEEEIYNIILDLSNLEYINSVGVATILTLIKTVDQHSGKIVIGGLNHFLENVIRL
                     MELPKKVQIYHSIEEAQKAFSS"
     gene            complement(224254..225543)
                     /gene="hom"
                     /locus_tag="EJNJGBJH_00177"
     CDS             complement(224254..225543)
                     /gene="hom"
                     /locus_tag="EJNJGBJH_00177"
                     /EC_number="1.1.1.3"
                     /inference="ab initio prediction:Prodigal:002006"
                     /inference="similar to AA sequence:UniProtKB:P19582"
                     /codon_start=1
                     /transl_table=11
                     /product="Homoserine dehydrogenase"
                     /protein_id="X:EJNJGBJH_00177"
                     /db_xref="COG:COG0460"
                     /translation="MERIRIGLIGAGTVGSGVIEILKKESNKYLEKFGIELILSSVCT
                     RTPEKIKKELQSFPNCKLESDYQKLVTDPEIDMILELVGGTDIAYSIVKDALKFGKTV
                     ITANKALLSQKGDELFSFAQEKGLEIGMEASVAGAIPVIRSIKSSLGSDSFLSLYGIL
                     NGTTNFILSKMELENLDYSEALRIAQDLGFAEKDPTFDVEGIDTAHKISILGSLAFSE
                     KIPLQSVQIEGITKISGLDIRFASELGYRIKLLGLVRKLSHKIEARVQPVMIPIKHPF
                     ANIMNEMNAVYYQTAYAGTGMFVGKGAGSLPTASSVVSDILYYGARRNKGIFQEKNIF
                     PQAMISEANVSLVRYYLRFTTVDLPGVLSEISKVLGDHGVSISSVRQNETEKEPVEVV
                     VITHPATEESIKNSLKIIDGLSLIRHTSVAIRLEDKL"
     gene            225685..226296
                     /locus_tag="EJNJGBJH_00178"
     CDS             225685..226296
                     /locus_tag="EJNJGBJH_00178"
                     /inference="ab initio prediction:Prodigal:002006"
                     /codon_start=1
                     /transl_table=11
                     /product="hypothetical protein"
                     /protein_id="X:EJNJGBJH_00178"
                     /translation="MANKRRPPRKKHHSNHKGSGGNRENSDSNRGGNEQRVRSHQQRQ
                     QQQGKNFQRNQEFPRKSKELALEKNSSPKVRASQENGKLITRAIFIFSILLLGIFSYF
                     ICENYHTKTPVYGKRGWDDTFHKSVTWVQAKEICEEKSKRLPGKDQLKTFSKRADQKL
                     RNAGTFWSSSQDGEAGYYFSVNFKDGSETSSPGTIKYNVICVK"
     gene            227578..227868
                     /locus_tag="EJNJGBJH_00179"
     CDS             227578..227868
                     /locus_tag="EJNJGBJH_00179"
                     /inference="ab initio prediction:Prodigal:002006"
                     /codon_start=1
                     /transl_table=11
                     /product="hypothetical protein"
                     /protein_id="X:EJNJGBJH_00179"
                     /translation="MALFGLENRGLDAKHLPQDKKTNKRNVMKRKVCRNGCSQRNISI
                     AYLPSNSKEMVKEQVIKHNEVQIKKFINKLKTEWNEIHCCYDLPSLFKKEFR"
     gene            227921..229138
                     /gene="pyrC"
                     /locus_tag="EJNJGBJH_00180"
     CDS             227921..229138
                     /gene="pyrC"
                     /locus_tag="EJNJGBJH_00180"
                     /EC_number="3.5.2.3"
                     /inference="ab initio prediction:Prodigal:002006"
                     /inference="similar to AA sequence:UniProtKB:Q81WF0"
                     /codon_start=1
                     /transl_table=11
                     /product="Dihydroorotase"
                     /protein_id="X:EJNJGBJH_00180"
                     /db_xref="COG:COG0044"
                     /translation="MEWDSKTGLILTVLEQKESIPILNSQHQENEIQFNSLETVIFPG
                     FGDIHIHAREDESGKHTYKEDFVSASAAAVNGGVIHVADMPNNPIPPIDENSYSKKRK
                     LADRSNIHITLYAGIGPDTKPLKKSVPYKVFMGPSIGELFFHNNQTLEDTISSYVGEN
                     VSFHCEDPEILEKHQNETFHEDRRPAEAETTATDFALYLIEKYNLRGKLCHYSTGEGL
                     NKIKFAKQKGVKVTCEVTPTHLFFDRSMLTPENRHWFQMNPPLRSKEDRERMLEGVKQ
                     GWIDYLATDHAPHSIEEKRKGTSGISQLDTYSLFVTWLVLKAGVELKTVARICAKNPG
                     DFVNEYLPEKFGKGFGRIEPGYSANFTVLNLKKPKKFLKEEIKSKSGWSPFENFEFPG
                     SIEAVFFLGKQMK"
     gene            complement(229840..231396)
                     /gene="hflX"
                     /locus_tag="EJNJGBJH_00181"
     CDS             complement(229840..231396)
                     /gene="hflX"
                     /locus_tag="EJNJGBJH_00181"
                     /inference="ab initio prediction:Prodigal:002006"
                     /inference="protein motif:HAMAP:MF_00900"
                     /codon_start=1
                     /transl_table=11
                     /product="GTPase HflX"
                     /protein_id="X:EJNJGBJH_00181"
                     /translation="MLVGSDNSIEIPFLDRLRISEARLRGLRLVHTHLKGEPLNQEDL
                     TDLALLRLDYFTAIVMDHFGNPNGYYSAHLNPESEDELWTVLPKQYPGQLTEGILEEI
                     LEIESRLSRSKKNLKDAQKENRAFLVGVYPERNVGRHPSLSMEELKELCKTAEVHVVD
                     TFIQRKNRLDPSTVLGKGKLEEIILKAIQKHVELLVFDLELTPSQAKKISDIADIKVI
                     DRTQLILDIFARNAKSRDGKLQVELAQLKYLKGRLTELDDNMSRLTGGIGGRGPGETK
                     LEIGKRRVEERITRLEVELKSLKKRREINRRQRKKNELPAVGIVGYTNAGKSTFLNAL
                     TNSEVLSENKLFATLDPTTRRIRFPEEREIIISDTVGFIHDLPPELSNAFKATLEELG
                     DSDLLVHVVDVSNPDYKLQMEAVEKILEELELSHIPMIQVFNKIDRLEKFKIWVIENG
                     YKKSSSVDHGPGLEAITDLKEELGIDTFSDSILVSAFQGWGLKTFLDLLEDRIYNLSR
                     SNYSNTSSVY"
     gene            231757..233217
                     /locus_tag="EJNJGBJH_00182"
     CDS             231757..233217
                     /locus_tag="EJNJGBJH_00182"
                     /inference="ab initio prediction:Prodigal:002006"
                     /codon_start=1
                     /transl_table=11
                     /product="hypothetical protein"
                     /protein_id="X:EJNJGBJH_00182"
                     /translation="MLSFSKLQNLFLYVILISLLNVFSSLKAESFNKPFPNQNSFQKT
                     DATEDDAENSDPKETPPKEKETDPTGSLNIDDPRTLTEEWDGVSSYERRKRKDLTLKE
                     RQEIDYDLSVKKGILTVFRAETEKRYKTLDRIALTHPIPRVRAAAVLAIGRMGKGGIK
                     TLHQVIEKDGEAVRQAAYRALADLGSPSSLNYFFSGIKSSDPDIQFSSWRGMGKTQDP
                     SARDALLRQGIRSSRKEIVKASILGLAAFQINEDLKLFKTYLNSDDIELQKIAIEALG
                     IHKTRASLRILEQTLETKPQYVKNIIEAIGQNTSLYGTYSFIRILENSISEDLTQRVM
                     QQLYLRKAFYQFGTVNVEGAYSQESPYPASRKLHPLSPGEVGKILKKSDRRFIQKVGN
                     KFAEDHYYLLLLESKNPESYYETIQSWVFGSYLKIRTITAPPTMLKEKKVKKFLKKRP
                     PSYKFTPASEMEETDPASPTNQNEEPTTEEGPPLEN"
     gene            complement(233206..233619)
                     /locus_tag="EJNJGBJH_00183"
     CDS             complement(233206..233619)
                     /locus_tag="EJNJGBJH_00183"
                     /inference="ab initio prediction:Prodigal:002006"
                     /codon_start=1
                     /transl_table=11
                     /product="hypothetical protein"
                     /protein_id="X:EJNJGBJH_00183"
                     /translation="MKKSVLIVDDNDRYANNLKIWFEQKGFETVRAVNAAQGWEIYSK
                     DKNRFHTIVTDITMETQTSGLWMIRRIHKDGYVGNKIIATTGFDFPGIMFFSASILPW
                     FAGIGWMVPKVPLKEGKVVFLSTSLKSRITFESVL"
     gene            complement(233616..235511)
                     /gene="msbA_1"
                     /locus_tag="EJNJGBJH_00184"
     CDS             complement(233616..235511)
                     /gene="msbA_1"
                     /locus_tag="EJNJGBJH_00184"
                     /EC_number="7.5.2.6"
                     /inference="ab initio prediction:Prodigal:002006"
                     /inference="similar to AA sequence:UniProtKB:P60752"
                     /codon_start=1
                     /transl_table=11
                     /product="Lipid A export ATP-binding/permease protein
                     MsbA"
                     /protein_id="X:EJNJGBJH_00184"
                     /db_xref="COG:COG1132"
                     /translation="MKFFFRLLSYSVHYKYRFTLGIVFALLTAILNAVSLTALIPLFD
                     SLGNDKQTRFQLQMTLPEQRIILKQKVFGKDSLDGLEKTKLLLIEVKEWVNGRTKGLE
                     PKEVVWSICIIVMPLYLLKLITYLLSVFCIATAGYKAVRDIRQELFEKNQLLPLTYFF
                     KEKTGLMMSRIINDVEVIAAVISSNFRDATINFFYVITHLMVLLYLNTELLLIACLTV
                     PVIILPVTLFTRKITKSTARSQEKMADLNANIQEMISGIKVIRVFNSEKYEQEKFGKI
                     NQNVYRRNFKGQFYLQIAPSLVELTSSVVVLGFFAAGASLIYNGRFTQGEFMAFLLTL
                     LFLLRPLTQLSQMVGKVTQSIASGKRIFEIIDLETEDHSEESKITASPLSQNIEFKNL
                     FFSYPGTGSAVLKDINLKIKKGETIALIGASGCGKSTLMDLIPRFFDPTSGSIEFDGI
                     DIRDLSLGDLRKKIGIVTQDIFLFHGSVADNIAYGKPGATRKDVIRAARLAHAHDFIK
                     KMDNGYDSILGVRGLNLSGGQRQRLVIARALLRDPEIMILDEATSALDVESERLVSDA
                     LRRLYANRTTFVIAHRLSTIKDIPRIIVMDNGKIVEEGDHNSLYDKNGIYRKLSDNQF
                     ANNGVLP"
     gene            complement(235508..236086)
                     /gene="pabA"
                     /locus_tag="EJNJGBJH_00185"
     CDS             complement(235508..236086)
                     /gene="pabA"
                     /locus_tag="EJNJGBJH_00185"
                     /EC_number="2.6.1.85"
                     /inference="ab initio prediction:Prodigal:002006"
                     /inference="similar to AA sequence:UniProtKB:P28819"
                     /codon_start=1
                     /transl_table=11
                     /product="Aminodeoxychorismate/anthranilate synthase
                     component 2"
                     /protein_id="X:EJNJGBJH_00185"
                     /db_xref="COG:COG0512"
                     /translation="MFLLIDNYDSFTYNLYQYFSQIGNEIEVYRNDKITLDEIKHLSP
                     KAIILSPGPGRPEDSKVCLDVIRELGGKLPILGVCLGHQAIGLVHGGKIVSAPSIMHG
                     KISLVEHDGKDIYKGISSPFVATRYHSLVIQPESLPKELEIASKTPDGVIMGVRHKTK
                     KHLYGVQFHPESIMTGAGLDLIRNFSSIVQEL"
     gene            complement(236086..237507)
                     /gene="trpE"
                     /locus_tag="EJNJGBJH_00186"
     CDS             complement(236086..237507)
                     /gene="trpE"
                     /locus_tag="EJNJGBJH_00186"
                     /EC_number="4.1.3.27"
                     /inference="ab initio prediction:Prodigal:002006"
                     /inference="similar to AA sequence:UniProtKB:P20580"
                     /codon_start=1
                     /transl_table=11
                     /product="Anthranilate synthase component 1"
                     /protein_id="X:EJNJGBJH_00186"
                     /db_xref="COG:COG0147"
                     /translation="METPVSLFAKWGCESSQNSFLLESVEGGEKLGRNSFLGKTPSRL
                     LQGKDGLFYITVANEPPTEVITYDPLVLLENLLGDDVYVQDYRLPPFAGGAVGFLSFA
                     AVRYYENIPDTKPEDENAPDCYFGIYDELLIVDHIDHVLRIVVNARVGEHSSLRECYD
                     FVIDKINSIENEIRNGSIPEEIKNPKIATGSLELNPNIPDEEYKKNVEKAKEYIQAGD
                     IFQVVPSRKLKFKPDVPPFQVYRGLRTVNPSPYMYYLKLGEITIVGSSPEIMVKYAGN
                     QTYLRPIAGTRPRGKNPNEDKFLEENLLSDPKEISEHIMLVDLGRNDLGRVCKPGSVH
                     VNDFKVIEKYSHVMHIVSQCSGELDDEKTVYDLIRAALPAGTVSGAPKIRAMEIIDEL
                     ETTRRAIYSGALGYISFSGETDLAIIIRTIVFYKDTAFLQAGGGVVYDSVPELELEET
                     KNKMAALLKAVEFARNGLKGEWK"
     gene            complement(237594..238907)
                     /gene="acdA_1"
                     /locus_tag="EJNJGBJH_00187"
     CDS             complement(237594..238907)
                     /gene="acdA_1"
                     /locus_tag="EJNJGBJH_00187"
                     /EC_number="1.3.99.-"
                     /inference="ab initio prediction:Prodigal:002006"
                     /inference="similar to AA sequence:UniProtKB:P45867"
                     /codon_start=1
                     /transl_table=11
                     /product="Acyl-CoA dehydrogenase"
                     /protein_id="X:EJNJGBJH_00187"
                     /db_xref="COG:COG1960"
                     /translation="MTVEDSLRILHTELCPKTDFEAEPENQIQSIGNPGGMSGTVQFR
                     PRCTIKMEFALSSEQKELRDLARKFAKEEIRPKAEHHDHTGEYPLAVLKKAWEIGLMN
                     IHIEPRFNGAGMQELDDVIIGEELFWGCSAMATAILANNLALAPVLLGANDRIKKEFV
                     QPMTEEFKLAAYAVTEPGAGSDVAAIRTSAKKVGDEYILNGSKMWITNAGYADWFFVL
                     TKTDPSAGHKGITGFIVDSKTPGIIMGKKEINMGQKCSDTRGITFEDVKVPAWQMIGR
                     EGEGFKIAMGAFDHTRPGVAIGAVGVARAAMEHSIQYANTRNTFGRPIMENQGISFMI
                     AEMARDIEAGRLLCYQAAWMIDNGFRNTYQASIAKMFCADMCMRVCTDAVQVLGGYGF
                     NTEYPVEKLMRDAKIFQIYEGTSQIQRMIVSRFLADGKGIEGPNF"
     gene            complement(239953..242706)
                     /gene="polA"
                     /locus_tag="EJNJGBJH_00188"
     CDS             complement(239953..242706)
                     /gene="polA"
                     /locus_tag="EJNJGBJH_00188"
                     /EC_number="2.7.7.7"
                     /inference="ab initio prediction:Prodigal:002006"
                     /inference="similar to AA sequence:UniProtKB:P00582"
                     /codon_start=1
                     /transl_table=11
                     /product="DNA polymerase I"
                     /protein_id="X:EJNJGBJH_00188"
                     /db_xref="COG:COG0258"
                     /translation="MKRLLIIDGRAFVFRAYYAFGASNLTNSKTGKPSGATFGFFKML
                     FKLIQDYTPSHIAMTFDPGGTLERGKIFQDYKANRKPMPEDLRPQIQEVMDTLEKIGF
                     KILKVEGQEADDVIGTLCETYRSTAKEILIFSGDKDLYQLLEKKNIKMLRGKKGVTEF
                     VEIDSAWVKEELGVDVKQIPDYMGIVGDTSDNIPGVKGIGDKGASKLLQEYKSLDGVY
                     KNLEKIKNPGLKTKLSEQKENAYLSKQLATIRRDLQLGITEKDIEIPDYKSDAAILYF
                     KSQGYNVLSKDLAKSAGKEVPKDPEPAADSPENVTIPTAEKGSYKLISSIDELSKICR
                     GLLKSRVLSVDTETTSPNPAMAELVGISFSNQEKTGFYISVKNNASLFQDKSLNLDEV
                     REHLGPVLSSQVPKVGQNIKYDLIVLENHGFVLNNIQFDTMLASYVLRPEGRRHNMDD
                     LAKEFLNYNTITYEDLVGTGKKKKELTDIDPEQVAEYAAEDADVTFRLYQIFRKSIKD
                     SGVEPILREMEMPLISVLAKMEKTGIALDVPYFEELARDFDREIRHLESEIHRQAGGP
                     FNIASTKELQKILFDNLKLRIVKKNQTGFSTDHEVLEELVGEHPIIEKLLDYRKYTKL
                     KSTYVDALPKMVNPKTGRIHTSYNQTIAATGRLSSTDPNLQNIPIRDREGRLLRKGFT
                     VDSNDYEILSLDYSQIELRIMAHISKDPAMLEAYNHGLDIHKRTAAALYGVPEIDVTH
                     EMRDKAKVVNFSVIYGVTPYGLSRNLRIPRDEAKSFIERYMTQYPGVKSYMDSMVEFA
                     EKNGYVQTLTGRRRPVTDINSTHKSAKEAAKRIAINSPIQGTSADMIKIAMIKIHEDI
                     EKKHYKSRMLLQVHDELVFEVHKKEKDDFKASMKKHMETAMSLDLPIVVEGKFGVNWD
                     EAH"
     gene            complement(243088..243804)
                     /locus_tag="EJNJGBJH_00189"
     CDS             complement(243088..243804)
                     /locus_tag="EJNJGBJH_00189"
                     /inference="ab initio prediction:Prodigal:002006"
                     /codon_start=1
                     /transl_table=11
                     /product="hypothetical protein"
                     /protein_id="X:EJNJGBJH_00189"
                     /translation="MILHIDTETGWRGGERQLLLLAEGLKKRKIPQLILGRPGSALES
                     RCSDQGLPFQAVDMRGEWDLTSIQTIRAIVLEKKIKLIHTHTAKAHTLALLAKSKLPN
                     TKLIVSRRVDFSIRKNLFSIWKYKSKRNDLFLTVSDKIREILLRDGVDPAKTVTVHSG
                     IDFAFAKKLPNSTLYKKEFSLKKDTIVIGNVAALVDHKDQKTLLKAVSKIDPSKIKFY
                     CRRRRTQKRTGRLRKYIRNF"
     gene            244710..245486
                     /gene="yafJ"
                     /locus_tag="EJNJGBJH_00190"
     CDS             244710..245486
                     /gene="yafJ"
                     /locus_tag="EJNJGBJH_00190"
                     /EC_number="2.4.2.-"
                     /inference="ab initio prediction:Prodigal:002006"
                     /inference="similar to AA sequence:UniProtKB:Q47147"
                     /codon_start=1
                     /transl_table=11
                     /product="Putative glutamine amidotransferase YafJ"
                     /protein_id="X:EJNJGBJH_00190"
                     /db_xref="COG:COG0121"
                     /translation="MCELLGMSANVPTDICFSLTGLVQRGGKTGPHRDGWGIAFYEGK
                     GLRVFHDPEPGVESKIAAFVQKLPIKSETVISHIRKANHGKVELKNTHPFIREFWGSY
                     WTFAHNGQFKKIKQEPLGDFHPVGSTDSEHAFCWLLGKLKRKFKTYPKKETELFKTIE
                     SLLWELHQKGVSNILLSDSKNLYAFCSTKLSWITRKSPFGKARLVDADLSVDFRKVTT
                     PGDRVTVIATCPLTSNEEWTICKPGDFSVWRKGKIVFSNQ"
     gene            246351..248696
                     /locus_tag="EJNJGBJH_00191"
     CDS             246351..248696
                     /locus_tag="EJNJGBJH_00191"
                     /inference="ab initio prediction:Prodigal:002006"
                     /codon_start=1
                     /transl_table=11
                     /product="hypothetical protein"
                     /protein_id="X:EJNJGBJH_00191"
                     /translation="MKNRIANRIVLILFLGINLPLFSESPALELSKTVDPIWLILCAA
                     LVFFMQAGFLMLETGLSRLKNTINVAVKNLMDYIVGTIAFFSVGFALMFGLSYEGWIG
                     TNHFFLTGLKTGKDFSFFLFQVAFMGTAATIVSGAVAERIKFSAYLIVSVVVSLFIYP
                     VFGHWTWGGGWIAKIGFVDFAGSTVVHSLGGWIALAGVIVLGPRKDKFKEDGTPRKIH
                     GHNLTFSVLGVFILWFGWFGFNGGSALSFTDQVPLIILNTSLAGSVGGIFAITFSWIF
                     YRVASVEDCMNGVLGGLVAITAGCHAFQPYASLIVGALAGISVVITSWVLEKILKLDD
                     VVGAFPVHGVCGIIGTLLLPILSENQDIRIYPQFIGVLTCSFWAFGLGMILFLLLKIS
                     IGIRVNEEFEEKGLNVTEHGAGSSWIDLIHSLKDLAKGGGDLTRKIHVDSGTEAGAIA
                     FLMNRYLANLGQMIYTIKEKSIELEYSSSEISVAWGKMSQGIQQQAANLGEVTSIFDS
                     FRESFQTISSSAAQQKEMETSASELLNELVFGFQKFDSDLKNSSEKSEESVKAIDLSR
                     KELNQLETDINDIGSSAKKVEGLVKLLNDISAKLGMLSINASIEAARSGAAGKGFGVV
                     AEEISKLASSTQESTKKASEILGEIQSTVSRGKTTVQTSVEFFKNLTEEFRFLAETYI
                     TIRKSSLHYSNLIGNLNRLNTSITNQSEIIMTDIDKRFSEIGNLYESVDLINGAFHEI
                     SAQSEELNATGEFLKQLAEILNSLVRNFRVEQNSSQELIPG"
     gene            248698..248976
                     /locus_tag="EJNJGBJH_00192"
     CDS             248698..248976
                     /locus_tag="EJNJGBJH_00192"
                     /inference="ab initio prediction:Prodigal:002006"
                     /codon_start=1
                     /transl_table=11
                     /product="hypothetical protein"
                     /protein_id="X:EJNJGBJH_00192"
                     /translation="MISKIFLILIIRIIEKFHSGIGKTASIVHFNTTETDGELIFQQF
                     YYKKAIIPELKIVICGVFSVVLQENFLMKRVSSHTQKLSFYYFNVSLM"
     gene            complement(249978..250811)
                     /locus_tag="EJNJGBJH_00193"
     CDS             complement(249978..250811)
                     /locus_tag="EJNJGBJH_00193"
                     /inference="ab initio prediction:Prodigal:002006"
                     /codon_start=1
                     /transl_table=11
                     /product="hypothetical protein"
                     /protein_id="X:EJNJGBJH_00193"
                     /translation="MQFHVKQKFTALTFNSAFFGFYAHAGFAKGLSEIGFRPSKITGC
                     SSGALIGSLVAAGIPIDTMTDLILNLKKKDFWEGNLVTNFVKPIRKGLKNYSGILSGK
                     NVKELLKPHLGHKKIEELSIPMGISVSNITKQIRELKTKGDLIDQILASMTFPFLFEI
                     QKLGEEEFIDGGVADQEPIKELILDKSIHKIVIHSIRTKKGHSEKAMIRAFHSSVQII
                     ENETRELKELLAKHYKKRILRIETLTPYIDANQLRHGKEAMEEGRKSAHHWKKKILSK
                     I"
     gene            complement(250836..251156)
                     /gene="cutA"
                     /locus_tag="EJNJGBJH_00194"
     CDS             complement(250836..251156)
                     /gene="cutA"
                     /locus_tag="EJNJGBJH_00194"
                     /inference="ab initio prediction:Prodigal:002006"
                     /inference="similar to AA sequence:UniProtKB:Q7SIA8"
                     /codon_start=1
                     /transl_table=11
                     /product="Divalent-cation tolerance protein CutA"
                     /protein_id="X:EJNJGBJH_00194"
                     /db_xref="COG:COG1324"
                     /translation="MEARLVYVTTSNEKEALKIGKTLVEERLAACANIIPKMKSIYHW
                     EDKLIEENEAILILKSKSELMTEVILRVKSLHSYSVPCIVSLPLLEGNKDYFSWIYSE
                     VLAD"
     gene            251223..252650
                     /gene="pal_3"
                     /locus_tag="EJNJGBJH_00195"
     CDS             251223..252650
                     /gene="pal_3"
                     /locus_tag="EJNJGBJH_00195"
                     /inference="ab initio prediction:Prodigal:002006"
                     /inference="protein motif:HAMAP:MF_02204"
                     /codon_start=1
                     /transl_table=11
                     /product="Peptidoglycan-associated lipoprotein"
                     /protein_id="X:EJNJGBJH_00195"
                     /translation="MESFLHFPYVLKESYETKTMGKFSNQPSKSKIINRRLRRIVSYV
                     FIISTLIGFTSTFPEESDKVLFRWKLKPGENVELNEYHRVQLVSMGKKIRREDKNRIL
                     LQTLSCENKECTLEGFFDTYTRFPEVDPAFRKDKTFKSRFQITDLGQYKVPQEYSMPN
                     LRSLPSFSEKPISIGEEWTQPATESFQFPGGRVMITVFAKYKYHGVDEWEYQKLSGKG
                     DRIEYNYNLYYDSQMNRTGVPFKIYGFARGMVFFDRELGIPQYKRVQLSYTFVYENGM
                     AQEMSFDIHGVYNKNVKLTDQDKDKFAEEIRKILGGELPTGIEPDSDSKKNLKKPKKE
                     TISWPEEEDNQAAPESSPVEIRRTEEGIAISLNSVLFDHNSSELKQEAKLELKRIASV
                     LKKYADREIRISGHTDNSGGEEYNRKLSRERALSVLKELRDEQGLEEKRMSYEGYGKS
                     KPIADNSTIQGRQKNRRVDITIVME"
     gene            252867..254732
                     /locus_tag="EJNJGBJH_00196"
     CDS             252867..254732
                     /locus_tag="EJNJGBJH_00196"
                     /inference="ab initio prediction:Prodigal:002006"
                     /codon_start=1
                     /transl_table=11
                     /product="hypothetical protein"
                     /protein_id="X:EJNJGBJH_00196"
                     /translation="MINDIIKFDPKIFYDKLIWIFIFFVSTPIFAFPIDLTKDWKIIS
                     GKNLNASIKDVSWKELKSLPIPEDSISFSEGIYTLTLLKTFEVSANDFQKLALDGLSI
                     HFPLLTNVYEVYFNGEKIGSGGIVLNGKIIKDGFKRHVILPIPENKVQIGKNEIRLIL
                     SSNAGEELNVYASFDSAPLVIDLQSKNVLILSERSRWMLAFLYLFVGFYHFLLYFKRP
                     QEKYNLFFGLFSTFFSVYIHLRSNAVYELNLDPLFQMKLEYMVIFNITSLFLLFLNTF
                     FQYKISFVSKLYQIFTLTLTLLIPFSNRSVCLFLLKLWQFSIFTFIVYSFFIMYKSLV
                     RKNPDAIRMIFGFLVLMIAGVMDLIGSMGLIDNLENYGILKYGFFVFEVGMVFILANR
                     FLRVHKEAEELNLDLDQKVKERTRQLENTLEQVRELKIQQDGDYFLTSLILDPLNRNQ
                     VENDFIVLEGFSKQKKRFQFKQWKKEIGGDIIIADEICLKNRKCLVFVNGDAMGKSIQ
                     GASGALVLGVVFRSFISRTKTVSSYHSKPPELWLKECFLELQNIFESFDGSMLVSVVL
                     GLVDLESGVLFFLNAEHPPTVLYRNGVATFIENKLELRKIGITGLESKMKVKTFF"
     gene            254789..255457
                     /locus_tag="EJNJGBJH_00197"
     CDS             254789..255457
                     /locus_tag="EJNJGBJH_00197"
                     /inference="ab initio prediction:Prodigal:002006"
                     /codon_start=1
                     /transl_table=11
                     /product="hypothetical protein"
                     /protein_id="X:EJNJGBJH_00197"
                     /translation="MDQDGIPLINEDECQFLRRVEESGGDLDLLVQGLENYGELTDDL
                     SIVKLTYLKEPVRLESFANLPSFQFPDETYLKCLQDENWEHTIYHLENLKSKISEEFL
                     PPVFKKELAKVYYKIEKYEEALFLFEELISEFPEDVEIIFNASLIYKKLKRYHESIEL
                     GERVLLREPDFLNNIVNLAESYILIYEREMALGLLEKIECLDTDHLYTQKIKAQLEQP
                     VSDY"
     gene            complement(255463..256338)
                     /gene="prs_1"
                     /locus_tag="EJNJGBJH_00198"
     CDS             complement(255463..256338)
                     /gene="prs_1"
                     /locus_tag="EJNJGBJH_00198"
                     /EC_number="2.7.6.1"
                     /inference="ab initio prediction:Prodigal:002006"
                     /inference="similar to AA sequence:UniProtKB:P0A1V6"
                     /codon_start=1
                     /transl_table=11
                     /product="Ribose-phosphate pyrophosphokinase"
                     /protein_id="X:EJNJGBJH_00198"
                     /db_xref="COG:COG0462"
                     /translation="MNKILFHFPENSSLAKSISQFSKIRIGNIEFGRFPDGESKLRIL
                     ENLNGSEVYILCSLDRPDSKIVALIFFCETARSLGAVKIHLIAPYLCYMRQDKIFRFG
                     EGVNAKFFAKFISRYIDSILTIDPHLHRIHNLEEIFNIPSKVLHSTKLFAEYIQNNVS
                     NPILIGPDSESDQWVREVADIHDLPFMVLEKNRKGDRDVDISVPKIEKYLKHTPVLID
                     DIISTGKTLIQTILHLKKMQMLPPVCICVHGIFADNSFQELMENGVFAVITTNSIEHH
                     SNTIDLGKLIADHKF"
     gene            complement(256348..257856)
                     /locus_tag="EJNJGBJH_00199"
     CDS             complement(256348..257856)
                     /locus_tag="EJNJGBJH_00199"
                     /EC_number="2.4.2.4"
                     /inference="ab initio prediction:Prodigal:002006"
                     /inference="protein motif:HAMAP:MF_00703"
                     /codon_start=1
                     /transl_table=11
                     /product="Putative thymidine phosphorylase"
                     /protein_id="X:EJNJGBJH_00199"
                     /translation="MLEKKESLSLKNLGIDTNQEYVVFLRRDCPICTSEGFIALNRIE
                     VKVGDKKIIASLNIIETEILQIGQVGLSESAWKAVHAKEGDKVILSHLQPVLSMHDVR
                     AKIYENRLNEDSFQRIIQDIKDEKYSNIEIASFITACSGDHLNLEEIKSLTNAMIKAG
                     LVLKWKNHPVVDKHCVGGLPGNRTTPIVVPIVAAMGLTFPKTSSRAITSPAGTADTIE
                     SITKVNLNISEMKSVVEQEGGCIVWGGSIGLSPVDDILIRVERALEVDSVGQMIASVL
                     SKKAAAGSSHVVIDIPVGKTAKIRSEEDAEKLKYYFTVVGKSIGLKIKVLISDGSQPI
                     GRGIGPSLEIKDCIEVLNNDPLAPQDLKKRALLIAGTMLEFTQPHRYKNGDGIQAALD
                     TLESGKAFKKFESICKAQGDFKVPPTSRFRRDIVSKISGVVFEIDNRKITKVARLAGA
                     PNSASAGVYFLSPIGKKIQKGDILYTIHSDSEGELEYAFEYINSQENIITIS"
     gene            complement(257865..259226)
                     /locus_tag="EJNJGBJH_00200"
     CDS             complement(257865..259226)
                     /locus_tag="EJNJGBJH_00200"
                     /EC_number="3.1.-.-"
                     /inference="ab initio prediction:Prodigal:002006"
                     /inference="similar to AA sequence:UniProtKB:Q5SLP1"
                     /codon_start=1
                     /transl_table=11
                     /product="Ribonuclease"
                     /protein_id="X:EJNJGBJH_00200"
                     /db_xref="COG:COG1236"
                     /translation="MKIQVHFLGASGTVTGSKYLIDTGTYKILVDCGLFQGVKELRLL
                     NWSQLPVIPSEIDIILLTHGHLDHVGYIPRLVKQGFRGKILASAPTLEITEIILKDSG
                     KIQEEEADRANREGYSKHKPAVPLYNLKEATDSLFYFHSIELNHWRNLSSGIRVRFQY
                     NGHILGATYIELEVFGKLFVFSGDIGRPEDILLYPPNRPKNADYLFIESTYGDKIHPV
                     NSETKLLKVLNETLAKEGTVILPSFAVERAQSLMYLLWKLKSTSKIPNIPMILDSPMG
                     KNVFEVFQTHIKWHKLSSQECFQIWDCFQKTESIKDTYKIAENRSPKIIIAGSGMATG
                     GRVLTYLQHYLEYLNTTILLCGFQAIGTRGRQIQDGNHEIKIYGKFYKVKAKVCSLEG
                     LSSHADQNEILHWLGELKRKPEKVFIVHGEKGSSDALRVRLGDLQFACEIPKLFDIVE
                     FHI"
     gene            259332..260378
                     /locus_tag="EJNJGBJH_00201"
     CDS             259332..260378
                     /locus_tag="EJNJGBJH_00201"
                     /inference="ab initio prediction:Prodigal:002006"
                     /codon_start=1
                     /transl_table=11
                     /product="hypothetical protein"
                     /protein_id="X:EJNJGBJH_00201"
                     /translation="MKLSIAILGSGSIGTYIGCKLLAAGNPVTFYGRARIQNELKTFG
                     AKITDYTNQEILLPPNTISFTTSFSDISNADVFLVTVKSKDTKDLAKELNGILEKRQN
                     RSQTIPIVVSFQNGVRNAEILKEELRDLPVEVFAGMVPFNVVSKGNGHFHRGTSGNLV
                     IEDSKSSQTLVKVFKRAGLSINTHKNILGILWGKLIFNLNNSLNALSGLTLKAEISKR
                     GYRKILSKLMKESLEILRFAEIRPIRSGKMIPSLAPIILNLPDFLFFRIASGMVKIDP
                     QARSSMWEDLVKKRPTEIDSLNGEIVKLADVMGHPAPFNREIVRLIKEAESNPQILNL
                     SPEELAKKLKIKLT"
     assembly_gap    260447..260546
                     /estimated_length=100
                     /gap_type="within scaffold"
                     /linkage_evidence="paired-ends"
     gene            complement(261253..261420)
                     /locus_tag="EJNJGBJH_00202"
     CDS             complement(261253..261420)
                     /locus_tag="EJNJGBJH_00202"
                     /inference="ab initio prediction:Prodigal:002006"
                     /codon_start=1
                     /transl_table=11
                     /product="hypothetical protein"
                     /protein_id="X:EJNJGBJH_00202"
                     /translation="MIKKFYILELLKNSLVPINKTALIDRFHKIETDGELIFQQLYFK
                     KDKYVPQESKN"
     gene            complement(261445..262209)
                     /locus_tag="EJNJGBJH_00203"
     CDS             complement(261445..262209)
                     /locus_tag="EJNJGBJH_00203"
                     /inference="ab initio prediction:Prodigal:002006"
                     /codon_start=1
                     /transl_table=11
                     /product="hypothetical protein"
                     /protein_id="X:EJNJGBJH_00203"
                     /translation="MNQFKFFLIAILLVLSIVNCNKKEPISILEIRDLIEKQNLVEEL
                     RKAEEDLRLKGDNAALLYVRGWIRYLQKNQDAAMSDFKKCLGFDPKSLDCKRGLGLIY
                     ESNKEYKEAELVYKEALSFAKEKGADSEALIHENIGILYLRQNLRKESLEEFQKAISL
                     SDKGDAYYGFSLCMIMEGNSEGAISSLEKGISKSFRSKAFQSESHFLLSKFYFEKRKD
                     PVKAESEIKKAIEIFPLHKEYLDALQIYIKERIKNS"
     gene            263149..265248
                     /locus_tag="EJNJGBJH_00204"
     CDS             263149..265248
                     /locus_tag="EJNJGBJH_00204"
                     /inference="ab initio prediction:Prodigal:002006"
                     /codon_start=1
                     /transl_table=11
                     /product="hypothetical protein"
                     /protein_id="X:EJNJGBJH_00204"
                     /translation="MQFSKIFFFLIGPFALIILVMISSPWQAGDGLRAYQGKIDLRGI
                     QDPDFGMTKLNGEWEFSWLQGPEKGIENHSVEFIGVPGSWTNESKSNQTYPKFGYGIY
                     RLKVFLPEIWKKKILSVSLGAIASAYRIKINEQIIGECGTPGIDPDSIVSRIEPRDFL
                     FFADEDEVQIEIFVSNYTSTMPGILLPISIGPSDSAGVSKAIPLFFDIFSFSSLLIMG
                     IYHIFQYLYLRSSVSPLYFGMYSLVICLRTSLINSKILMLFFPQIPWSWVHKINHLTL
                     SVGVPFFLLFFSSIFAPYVSRKFINVGVVFSILFSIVTLFGDMTFNNQSISIYHYFII
                     IIICYLFYTILKIDFDKERNYTYILYGSGILFIAVLVDLFYARVLKTGSIQTSHYALV
                     FFVFLQSLLLASERSRKFAETRELALNLRTSNLELFEMKEQLVQKIEDRTRVLNDNII
                     QINRELEIAQNVQRKILTPLDRNIPGIRFYYEYKPLEKVGGDFLDISEISSGKTRVLI
                     ADAVGHGVQASLMTMALKTEYEELKNLENPAQVLKELNFRFLKKFDSLESIFPCMIGD
                     IDTEKEEFTYASAGHPDQILQLPGEFPSLLQKTGPILGLFESLEIVSKTIIFPTGSRL
                     LLFSDGLIENRMKDSLNTKQHNMELITKTLHEGRESELKNLIQEIIKIEELTRGENPR
                     YDDITVIAVEFYSVKRS"
     gene            complement(265318..265962)
                     /locus_tag="EJNJGBJH_00205"
     CDS             complement(265318..265962)
                     /locus_tag="EJNJGBJH_00205"
                     /inference="ab initio prediction:Prodigal:002006"
                     /codon_start=1
                     /transl_table=11
                     /product="hypothetical protein"
                     /protein_id="X:EJNJGBJH_00205"
                     /translation="MLLSYRHIILLIFLFLVQCSAHRLTKAEGTAIGTQNEPNVINER
                     KISYTAYVTLNVGNLEESRNKIKSLIKNYKGFITRNSKKNALVRVPSESFEVFLSELK
                     QLGDVENEEVIGLDITDSYRDNLIKLESLKKIKIKYQDLIAKAVNVQDMLAIEKELER
                     INVEIEKLEGSKRASDMMVQYSSIYINFNTEKPGPLGWIFYLGYKAIKWLFIWE"
     gene            complement(266433..266849)
                     /locus_tag="EJNJGBJH_00206"
     CDS             complement(266433..266849)
                     /locus_tag="EJNJGBJH_00206"
                     /inference="ab initio prediction:Prodigal:002006"
                     /codon_start=1
                     /transl_table=11
                     /product="hypothetical protein"
                     /protein_id="X:EJNJGBJH_00206"
                     /translation="MSKIEYDKMEVGQELPPLKTEVITHANLVRYAGASGDFNPIHND
                     PDFARKTGLDGTIAHGMYVMAQLGRLCTSWADQKQIKEFGVTFKNMTKPGQKLTCTGK
                     VKRKKEENGEKLITVAVEATDDSGEVKCSGEMVVVA"
     gene            complement(266851..267303)
                     /locus_tag="EJNJGBJH_00207"
     CDS             complement(266851..267303)
                     /locus_tag="EJNJGBJH_00207"
                     /inference="ab initio prediction:Prodigal:002006"
                     /codon_start=1
                     /transl_table=11
                     /product="hypothetical protein"
                     /protein_id="X:EJNJGBJH_00207"
                     /translation="MSAKGISKDLIGTKLDHYEFDVERGKIREFCQAIGETNPIYFDV
                     EAAKKAGYEDTPAPPTYPTVIQFWGYPKIWQDMENMGVDTSRILHLKEKYTYLKPIYP
                     GRVSSQGECINVTVGKMDTMTFKTTIKNAKGETIVEQEMSIFIRKPEA"
     gene            complement(267420..268349)
                     /locus_tag="EJNJGBJH_00208"
     CDS             complement(267420..268349)
                     /locus_tag="EJNJGBJH_00208"
                     /EC_number="3.1.1.23"
                     /inference="ab initio prediction:Prodigal:002006"
                     /inference="similar to AA sequence:UniProtKB:O07427"
                     /codon_start=1
                     /transl_table=11
                     /product="Monoacylglycerol lipase"
                     /protein_id="X:EJNJGBJH_00208"
                     /db_xref="COG:COG2267"
                     /translation="MKFFSLCKGSFAFITRFAMSWMNSYNLKDDTFAGSGGSKIFYRT
                     YQPKEGRKGNRVIVVQHGIGEHSGRYEFLVEALSGTGTAFYLIDSQGHGRSEGKRGAI
                     DSFSDFLFDLDQLISIAKEKEKVPKVTLLGHSMGAAISTFYAEEGTNQGNLNALMISA
                     LPIRVKTDLVMKVKKGIAPLMSDLLPNLTLPTGLNIHFLSHDKSVVEAYRKDPLVHGM
                     ASAYLGNMLLNSEEPILANAGKIKVPIYIFHGKEDQIADYTGSETFFEVVGSTDKSMK
                     IYEGLYHETMNERIEDRTKVLTDLKKWFESHSN"
     gene            268421..270826
                     /locus_tag="EJNJGBJH_00209"
     CDS             268421..270826
                     /locus_tag="EJNJGBJH_00209"
                     /inference="ab initio prediction:Prodigal:002006"
                     /codon_start=1
                     /transl_table=11
                     /product="hypothetical protein"
                     /protein_id="X:EJNJGBJH_00209"
                     /translation="MLFARCWMFFILSLLVPVLEGCDRISSSNKNVVKKDLTRILKNK
                     ELKCSSDTNQEIETFRHHWKKNPGRYSELDLKDRWKNVQLTLYTDEFLFINESQDSLF
                     VPAGGECILKLEEEFCGDVLRFYATSLSKGTSELLGEGELQIFLDDKKIFEQNLKPQK
                     LEWNPYILPLEFKNVGNLKTIVKTDLQNPEIWNQTERNKEKNCNSDVFLKIRWSSKTG
                     AGLFLGSPYILEKRNVEKKNVILIVIDALRQDSLSSGGSSFPTTPILDSFSKDSIIFK
                     KTIANGNWTKPSMISFFTSEIASNLGLGNAWFYTSAQQRKIFYSKKPFTLPNAFRKEG
                     YFTESIMNNVFLMDYTSVGVDLGFHKIQQVGKDNLDTEELVSRAETFFRDHKEDLFFL
                     HLNLNTPHWGYRPPSQFLQELKKKSDPLLWNQLDEYQQKYLGEVRYTDFLLGKIFDEL
                     KKQGLFDNSWIVITSDHGELLETSHYYHHHFIAEKVYAHGETHYEKEIRVPWIIHPPK
                     SFLNQIQKSEFSDQVSLLSLMPTLLGLNRISYPKDKLKGNDYSKAIFGEKGPESEPVI
                     YTEGRFSESILTPDFKYIRRYPGYDLVRRTREGTSHKMPEELYDLIKDPMELENLANS
                     NFELLGEARSILKENQLSKNSFFLRLPKCENVCEREVRFFSKGGIYRYDFTGNLKVLQ
                     EDSKNIVLKILNTSSHFDQVLEVKTIDPSPIFRLEILKNGILENYRIGKWGIRSDNSL
                     EILRDEPEYVALDRFPYRYFSSEIPFLYYHTGFSGGKETEEEAAMGQEVRKILESWGY
                     IHQ"
     gene            271971..272474
                     /locus_tag="EJNJGBJH_00210"
     CDS             271971..272474
                     /locus_tag="EJNJGBJH_00210"
                     /inference="ab initio prediction:Prodigal:002006"
                     /codon_start=1
                     /transl_table=11
                     /product="hypothetical protein"
                     /protein_id="X:EJNJGBJH_00210"
                     /translation="MIYKILIYIATFLVLLVLVIYGIGASLPIEHSVFMERIYKVPPE
                     NVYSLIRDFKQYPSWRQNVKKVEEISSTSWKEMDAHDDVITFSFIQDHKNTFLESKIM
                     DEDKPFGGSWIYELSLVPEGTKLKITENGKVYSPIFRFLSKFVLGHSAMIKEYLDFID
                     QKIQKTK"
     gene            273142..273540
                     /locus_tag="EJNJGBJH_00211"
     CDS             273142..273540
                     /locus_tag="EJNJGBJH_00211"
                     /inference="ab initio prediction:Prodigal:002006"
                     /codon_start=1
                     /transl_table=11
                     /product="hypothetical protein"
                     /protein_id="X:EJNJGBJH_00211"
                     /translation="MAGYSGKSLGDKLGLKAGMKVYFKNLPEEVQKELKEHIKEIKIV
                     KTVKGPLDYLHVFEKETKELKKQFPKLVENLAEKGMIWISWPKGSSKVPTDLNENIVR
                     EIGLELGIVDVKVCAVSEIWSGLKFYKRKK"
     gene            complement(274054..274572)
                     /gene="dps"
                     /locus_tag="EJNJGBJH_00212"
     CDS             complement(274054..274572)
                     /gene="dps"
                     /locus_tag="EJNJGBJH_00212"
                     /EC_number="1.16.-.-"
                     /inference="ab initio prediction:Prodigal:002006"
                     /inference="similar to AA sequence:UniProtKB:P0C935"
                     /codon_start=1
                     /transl_table=11
                     /product="DNA protection during starvation protein"
                     /protein_id="X:EJNJGBJH_00212"
                     /db_xref="COG:COG0783"
                     /translation="MFSVYYKQGDLYMKEIDIGISEKNREAINSGLQKLLADTYILYF
                     KTHSYHWNVTGPQFNTLHQMFQTQYNELWLSIDLIAERIRALGFYAPSSSHQLGKLTS
                     IHEEGGVPHADDMIRHLVSGHETVIRTARSLLPAADEGGDEVTLDLLTQRLEVHEKTA
                     WMLRSLLFVDNT"
     gene            complement(275053..276177)
                     /gene="wbpE"
                     /locus_tag="EJNJGBJH_00213"
     CDS             complement(275053..276177)
                     /gene="wbpE"
                     /locus_tag="EJNJGBJH_00213"
                     /EC_number="2.6.1.98"
                     /inference="ab initio prediction:Prodigal:002006"
                     /inference="similar to AA sequence:UniProtKB:Q9HZ76"
                     /codon_start=1
                     /transl_table=11
                     /product="UDP-2-acetamido-2-deoxy-3-oxo-D-glucuronate
                     aminotransferase"
                     /protein_id="X:EJNJGBJH_00213"
                     /db_xref="COG:COG0399"
                     /translation="MGVPFIDIKRFEPGLLEEWIEKVKVLSKNASFIGGEEVSILEKN
                     LTSYTETKFSIACANGTDALQLALRALGVGKGDSVILPDSTFWATFESVVNVGADPYT
                     VDTDPNDLQMDFVEFEKALDKIKPKAAIIVHLYGWGSSRLEDFRKLCKSKGVPLLEDG
                     AQCFGVKFKGASIYKEALISTTSFYPAKVLGGAGDGGAVFTNDETLANKVKMLANHGR
                     ISHYAYGDVGWNSRLDTLQAAFLNLNLKHLEVRIASRLKSVQKYYDILPNLGIQVIHP
                     PKDYEENGYCNVTLSTPEERPMIQEVLKEKEIGFGNIYPGAMSDQPGAKPYIKGKFGE
                     KHITGRICSSVLNYPLFPYMKEEELEEVFSAIRAFNSRKK"
     gene            complement(276222..278726)
                     /gene="lon_1"
                     /locus_tag="EJNJGBJH_00214"
     CDS             complement(276222..278726)
                     /gene="lon_1"
                     /locus_tag="EJNJGBJH_00214"
                     /EC_number="3.4.21.53"
                     /inference="ab initio prediction:Prodigal:002006"
                     /inference="similar to AA sequence:UniProtKB:O66605"
                     /codon_start=1
                     /transl_table=11
                     /product="Lon protease"
                     /protein_id="X:EJNJGBJH_00214"
                     /db_xref="COG:COG0466"
                     /translation="MEPLEDLSGIEENSIIPLDSILPPELFLIPIKSRPVFPGIITPL
                     IVPSGKFAKAVEETVKGNSFLGLVLLKDEENEKETSENIYQYGVVAKILKKVNLPDNA
                     VNILVNTIRRFKIESFVNKDPLVARVSYPEEEPGAPKNTTKAMMRTLLVMTRELAQNN
                     PLFTEEMKLTMLNVNEPGKMADFVCSILNLEKEEYQSVIESNILKTRIEKVLLFLKKE
                     IELVSIQREISDQIQDKIDKQQRQFFLREQLKAIQNELGIKDDKFEKKYEKFLERLKN
                     LNADPEVIEEVTRELDKFSYADPNTGDYNVIRNYLDILESLPWEPAPVREIDLEKAKK
                     TLDKDHYKLEDVKDRILEFLAVKKLKNDEKGTILLLVGPPGVGKTSIARSIAEAMGRK
                     FFRFSVGGMRDEAEIKGHRRTYIGSMPGKIISALRITKERDCVILLDEIDKLSIGIQG
                     DPASALLEVLDPEQNKNFRDHYLDLPFDISNVFFIATANTLDSISRILLDRMEIINLS
                     GYITDEKVQIFQKYLWKKVLYKNGVTPYGIEFDKKAIVALIDSYSRESGVRGLEKVTD
                     KLVRKIAIKIVRKESFPKIIQEKDLETFLGVPKFTDERMVRASVPGTALGLAWTSVGG
                     ATLLIEALFVKGKGGILLTGMLGKTMEESSNIALSYIKNLLYKEELFNNRMIHLHVPD
                     GATPKDGPSAGITMASAILSLALNTKVKSGFGMTGELTLTGEVLAIGGLREKIVAAKR
                     VGIHKIIYPKDNLQHLQEIPDYVKKGMYFFPVSRYEEVALLLFDEKVISKINPSFREN
                     LKSIVNPTRKLSPKKKTTQKQKLSLSKQKGNNQKKK"
     gene            279922..280194
                     /locus_tag="EJNJGBJH_00215"
     CDS             279922..280194
                     /locus_tag="EJNJGBJH_00215"
                     /inference="ab initio prediction:Prodigal:002006"
                     /codon_start=1
                     /transl_table=11
                     /product="hypothetical protein"
                     /protein_id="X:EJNJGBJH_00215"
                     /translation="MSLGYLYDSSGSFKSAIQYYKSVLKTDPDIWNNLGISYYNDGQI
                     KNSISYFHKAIQLNLTFAYPVNNLGFIYIQKDDFSNAKNIFYVQLD"
     gene            280823..281308
                     /gene="ispF"
                     /locus_tag="EJNJGBJH_00216"
     CDS             280823..281308
                     /gene="ispF"
                     /locus_tag="EJNJGBJH_00216"
                     /EC_number="4.6.1.12"
                     /inference="ab initio prediction:Prodigal:002006"
                     /inference="similar to AA sequence:UniProtKB:Q8EBR3"
                     /codon_start=1
                     /transl_table=11
                     /product="2-C-methyl-D-erythritol 2,4-cyclodiphosphate
                     synthase"
                     /protein_id="X:EJNJGBJH_00216"
                     /db_xref="COG:COG0245"
                     /translation="MYRIGNGIDFHKLEINLNRPLILGGIECESEFALVGHSDADIIL
                     HAISDAILGALALGDIGQYFPDTDPSLKNIDSKMILVKCLELMKEKNFDLVNIDCTVI
                     GERPKIAPLKDRITKSLSNLLNLPLDCISVKATTTEKMGALGRQEGIGTFCSILLEKR
                     S"
     gene            281913..282278
                     /locus_tag="EJNJGBJH_00217"
     CDS             281913..282278
                     /locus_tag="EJNJGBJH_00217"
                     /inference="ab initio prediction:Prodigal:002006"
                     /codon_start=1
                     /transl_table=11
                     /product="hypothetical protein"
                     /protein_id="X:EJNJGBJH_00217"
                     /translation="MIKILQFLLLVGILLFALNSFSQKKESITKCSASAYSRDDDPEL
                     IFAILLKEKFLLLYPVERCLRLSVIAFQITDISYSAEDEAEAVKRGHKVKDGFVHLNG
                     FVGWIYSERTEVNFEGKEK"
     assembly_gap    282622..282721
                     /estimated_length=100
                     /gap_type="within scaffold"
                     /linkage_evidence="paired-ends"
     gene            complement(282924..283373)
                     /gene="rimI"
                     /locus_tag="EJNJGBJH_00218"
     CDS             complement(282924..283373)
                     /gene="rimI"
                     /locus_tag="EJNJGBJH_00218"
                     /EC_number="2.3.1.266"
                     /inference="ab initio prediction:Prodigal:002006"
                     /inference="similar to AA sequence:UniProtKB:P0A944"
                     /codon_start=1
                     /transl_table=11
                     /product="[Ribosomal protein S18]-alanine
                     N-acetyltransferase"
                     /protein_id="X:EJNJGBJH_00218"
                     /db_xref="COG:COG0456"
                     /translation="MNIKILNKTDLDWLFNLEENCFGSRAWTKEMLYSHLEEFSGIGS
                     TDLCYILYKMIGEEIEIFRIAVSYRKRRQGIGKEILEFLLNSEKEKTFFLEVDSTNYP
                     AIALYDSCGFQRIHIRKHYYEDGSDALIYKKAPIDVFESFSFEVPES"
     gene            283512..283859
                     /locus_tag="EJNJGBJH_00219"
     CDS             283512..283859
                     /locus_tag="EJNJGBJH_00219"
                     /inference="ab initio prediction:Prodigal:002006"
                     /codon_start=1
                     /transl_table=11
                     /product="hypothetical protein"
                     /protein_id="X:EJNJGBJH_00219"
                     /translation="MKKIGKIIYAVPFAIFGLFHFISGPAMTGIVPSYIPFPIIWVYI
                     TGLALIAASVSIITGIKTHLATVLLAVLLGIFVVLVHLPGAAAGNQASTMALLKDVSL
                     LGASLLIAGTVKD"
     assembly_gap    285120..285219
                     /estimated_length=100
                     /gap_type="within scaffold"
                     /linkage_evidence="paired-ends"
     assembly_gap    285342..285441
                     /estimated_length=100
                     /gap_type="within scaffold"
                     /linkage_evidence="paired-ends"
     gene            286005..287099
                     /locus_tag="EJNJGBJH_00220"
     CDS             286005..287099
                     /locus_tag="EJNJGBJH_00220"
                     /inference="ab initio prediction:Prodigal:002006"
                     /codon_start=1
                     /transl_table=11
                     /product="hypothetical protein"
                     /protein_id="X:EJNJGBJH_00220"
                     /translation="MIQKSVILILEPLSKLLKNKTIHSAVKIFDKSLGRILLKTQRFR
                     YENFKESNSNFVFRKTARRQKLKKSCTHCWKRILILSFCLFVFISCERSKNFGFQNRV
                     DRPPTVEDLEDWKERLAMEEAEIIELEKKISSMAQKTRSAGVLSWKIAQGYMKIGDYD
                     MGVKFYNRALKENNEGKKIEIVGAELHFFEPAIPYFEKALLLKPVDQQLLFETALAYA
                     NASKDRGWETTRRQIAIDLFTHLSIQDPRDSRFPFQLALIYFDSSMADSSWEGVSAGF
                     HDQDKAFKILDDIIKKESRNVPARFAKANFLYRLGKVDDSKEEYLKVKKTIEDLNDAG
                     LVRGGLEKNDSYQNVLQNLKKIEETYSRSE"
     gene            287096..288079
                     /locus_tag="EJNJGBJH_00221"
     CDS             287096..288079
                     /locus_tag="EJNJGBJH_00221"
                     /inference="ab initio prediction:Prodigal:002006"
                     /codon_start=1
                     /transl_table=11
                     /product="hypothetical protein"
                     /protein_id="X:EJNJGBJH_00221"
                     /translation="MNRLVLVDSQVSKFCFKNQIFRKLNSWESLNEYLKNHLPASVLG
                     KSLFHSDKISKDLDLTGFKVLSFYDPQYPSLLKEIYDPPLVLFYKGNLNILNLLYGAV
                     VGTRDPSPISVFAAELFPSYLKNKGFSGIVSGFAKGIDAVSMNSALDEDLAVIGVMGT
                     GPEKEYPFENKMLYQRINSSQRTLILTEYPPGQKILKYTFPKRNRIITGLCSSVFIVE
                     APEKSGAISSAYNAIEQNRNVFIFSDPRQTKNFGGEILIREGAEILNLKDISLGMKEV
                     FHMNDLLPDSQSKIPGMLAELSKKRFSGEWKPIGAGYYARKTYFQPILPGF"
     gene            288036..289547
                     /locus_tag="EJNJGBJH_00222"
     CDS             288036..289547
                     /locus_tag="EJNJGBJH_00222"
                     /inference="ab initio prediction:Prodigal:002006"
                     /codon_start=1
                     /transl_table=11
                     /product="hypothetical protein"
                     /protein_id="X:EJNJGBJH_00222"
                     /translation="MREKLISNLFFRVSNPLPAWSLGFYRIVFGILLFILAFRYFSNG
                     WISKYFLDPSFHFKFYGLSWIAVFPAWILYSLFVSLLFLAVFISLGIFYRISVLCFFL
                     IFSYINLLEVAVYLNHYYLVCLLLFLLIWIPADRALNIFHVFRIFKNKSILETDPVPA
                     WNLYILRFQIGVVYFFGGIGKLVPDWLFDAQPVRIWLLRNSDIPIFGSILSMPVTGYF
                     FSYAGLIFDLTIPFLLLNRNMRVFGYSLIIIFHFLTWKLFPIGMFPWIMILNSTLFFS
                     PTWPVDLFRFLKSKRMFPDQENIFHFLWTRFPIHFKRSVFSFIESFLKLLELKSQTSE
                     NFLFSKVKIFRNKFGLLFSDRALRYFCFFYVLFQSLFPLRHFLYPGNHLWTEQGFRFS
                     WQIMLVQKNGIASFRVVNQQTGETNVVLPESHLNEIQRIMMSYQPDLILQFAHWIGKN
                     EKEKTGQEVSVYADVMVSLNGRKSQILIDPERDLMKVSNSLTNKEWVLSGDEE"
     gene            289537..289758
                     /locus_tag="EJNJGBJH_00223"
     CDS             289537..289758
                     /locus_tag="EJNJGBJH_00223"
                     /inference="ab initio prediction:Prodigal:002006"
                     /codon_start=1
                     /transl_table=11
                     /product="hypothetical protein"
                     /protein_id="X:EJNJGBJH_00223"
                     /translation="MKNDFEREFDVTQKGSTYYVAPWSNIEFNTAIQHAINGMFIFTI
                     LFPVVLQIKALYFDLERRSIESLSAEFGK"
     gene            complement(289862..290635)
                     /gene="ygiD"
                     /locus_tag="EJNJGBJH_00224"
     CDS             complement(289862..290635)
                     /gene="ygiD"
                     /locus_tag="EJNJGBJH_00224"
                     /EC_number="1.13.11.29"
                     /inference="ab initio prediction:Prodigal:002006"
                     /inference="similar to AA sequence:UniProtKB:P24197"
                     /codon_start=1
                     /transl_table=11
                     /product="4,5-DOPA dioxygenase extradiol"
                     /protein_id="X:EJNJGBJH_00224"
                     /db_xref="COG:COG3384"
                     /translation="MTNPVLFLGHGSPMNLITTSDFTQNLETFGTTLSEIKNILVISA
                     HWKTRGTYVTVADPPEQIYDFYGFPQELYEVKYRPSGSTELAQQIQKLVKTVDVWATK
                     DWGLDHGSWGVLYFLFRKANFPVIQLSIDANCNPEKQYEIGKELRPLREEGTLILGSG
                     NIVHNLHKADFYNLNATPTDWAIEFDEYMRQALESRNDKTILDFQNKGEIAKLAAPST
                     EHLEPIFYVLGAMKPEEKVKFIHHSFQNRTVSMRSFTSV"
     gene            290991..291509
                     /locus_tag="EJNJGBJH_00225"
     CDS             290991..291509
                     /locus_tag="EJNJGBJH_00225"
                     /inference="ab initio prediction:Prodigal:002006"
                     /codon_start=1
                     /transl_table=11
                     /product="hypothetical protein"
                     /protein_id="X:EJNJGBJH_00225"
                     /translation="MKRVVWKEGDLVSLKLKDDLYTFAQMLCSPYMRFFDLSCVDGDW
                     KEIDFAQSKEIFCVLVGQIVLQKLVVEKIRGKSTQPYFQKYWIRPRLNFEGGFPLKGG
                     DLVEVDPNVGYVHAPIVQEDLSVIRDLEIIQKYELVNMWGAKDLSERLVNYFETGRNS
                     DPFKEKVFGIVV"
     gene            291674..292774
                     /gene="mshA_1"
                     /locus_tag="EJNJGBJH_00226"
     CDS             291674..292774
                     /gene="mshA_1"
                     /locus_tag="EJNJGBJH_00226"
                     /EC_number="2.4.1.250"
                     /inference="ab initio prediction:Prodigal:002006"
                     /inference="protein motif:HAMAP:MF_01695"
                     /codon_start=1
                     /transl_table=11
                     /product="D-inositol-3-phosphate glycosyltransferase"
                     /protein_id="X:EJNJGBJH_00226"
                     /translation="MKVAIIHDWLNGMRGGELVLDSLLKVYPSADLFTLFYSPGKLNP
                     RIEQRKITTAFTDHLPFKESKYRWYLPLFPTAIESLDLKGYDLVISSSHCVAKGVITD
                     PDSIHFSYIHSPMRYVWDLYYDYFPSRKGFKFFAFEAISNYLRTWDVASSSRVDWFWS
                     NSEFVARRIRKFYRREAKIIFPPCLPEKWKVISTTKDDFYLIVSAFAPYKRIDLAIET
                     FRKNGKRLVLIGGGQEFKKLTSKLPQNIEVLPQLKREEVLEYYKKAKAFLFPGMEDFG
                     IAPVEAQAHCTPVIAFGKGGALETVVSDKTGVFFPEQTVESLQAAIDRSDRISWKTSE
                     FQKNVNRFTEEKFIIEIKKQVENRIGTPRKKG"
     gene            292779..293003
                     /gene="swrD"
                     /locus_tag="EJNJGBJH_00227"
     CDS             292779..293003
                     /gene="swrD"
                     /locus_tag="EJNJGBJH_00227"
                     /inference="ab initio prediction:Prodigal:002006"
                     /inference="similar to AA sequence:UniProtKB:C0H412"
                     /codon_start=1
                     /transl_table=11
                     /product="Swarming motility protein SwrD"
                     /protein_id="X:EJNJGBJH_00227"
                     /db_xref="COG:COG1582"
                     /translation="MILLHRLKGNEFVLNASHIECLEANPDTTITLSNDRKYVVKESV
                     SEVIEKILEYKKRILVFPLGSSPDQFKRLE"
     gene            293009..293791
                     /gene="pomA_1"
                     /locus_tag="EJNJGBJH_00228"
     CDS             293009..293791
                     /gene="pomA_1"
                     /locus_tag="EJNJGBJH_00228"
                     /inference="ab initio prediction:Prodigal:002006"
                     /inference="similar to AA sequence:UniProtKB:O06873"
                     /codon_start=1
                     /transl_table=11
                     /product="Chemotaxis protein PomA"
                     /protein_id="X:EJNJGBJH_00228"
                     /db_xref="COG:COG1291"
                     /translation="MDFGTVVGFGGACVLMIFGIISAGLSPLDIFDIPSVIITFGGAT
                     AGTIMAVPWESTLAVGKITQKVFKTEKHDLIELIKTLVSFSEKARREGLLALEDDVNE
                     LPDEFLRKGITLVVDGTDPELVRNIMETEMGNIASRHNNGKAWWENWGALAPAFGMIG
                     TLIGLVQMLKNLGSGDPSAIGTGMAAALITTLYGSMGANMFAIPVMKKLIRKSEDELT
                     IKQIMIEGTLSIQSGDNPRIVKDKLSSFLPPSERDVLKDEGE"
     gene            293807..294634
                     /locus_tag="EJNJGBJH_00229"
     CDS             293807..294634
                     /locus_tag="EJNJGBJH_00229"
                     /inference="ab initio prediction:Prodigal:002006"
                     /codon_start=1
                     /transl_table=11
                     /product="hypothetical protein"
                     /protein_id="X:EJNJGBJH_00229"
                     /translation="MAKSKCPECIQNIPEYMLTYGDMVTLLLCFFIMLYTTGKTNAIE
                     MQIILSAFKTTTGFFDGGQTLSKGRLEEMGMNIESLPSQTTGKALSKSKQLATELFKP
                     EVEAGKVKITEDERGLIISLVSADYFNPGSAILTDSIKIALRKASSLIKDLNRFVRVE
                     GHCDANAVNPGVAPGKEERAYINNWDLAGARAINSTDYIINVEKLDPSWFQAVSFGAF
                     RPLVVEYAGTPEAKAYNRRIDIVIMTEKSTKRSPYETNYGLPNTKIPGSESSVPGKE"
     gene            294675..295199
                     /locus_tag="EJNJGBJH_00230"
     CDS             294675..295199
                     /locus_tag="EJNJGBJH_00230"
                     /inference="ab initio prediction:Prodigal:002006"
                     /codon_start=1
                     /transl_table=11
                     /product="hypothetical protein"
                     /protein_id="X:EJNJGBJH_00230"
                     /translation="MGDAEIDEEEGGLPAAEGGGGTSPIIKWLLYVAGAIFGIIIVAV
                     IAMIVAKETATKTFTQMKNVALVKPPPPLANYNFTEEFRINTSDKGEAHFVKMKLAFG
                     IAKEDQTLSAELAERNAQMRDLINLIVGRKSKDELINIEDQLDLREEIKAQVNHILTE
                     GKIQEVYFTEFIVN"
     gene            295199..295942
                     /gene="kdsB"
                     /locus_tag="EJNJGBJH_00231"
     CDS             295199..295942
                     /gene="kdsB"
                     /locus_tag="EJNJGBJH_00231"
                     /EC_number="2.7.7.90"
                     /inference="ab initio prediction:Prodigal:002006"
                     /inference="similar to AA sequence:UniProtKB:Q8EEA9"
                     /codon_start=1
                     /transl_table=11
                     /product="8-amino-3,8-dideoxy-manno-octulosonate
                     cytidylyltransferase"
                     /protein_id="X:EJNJGBJH_00231"
                     /db_xref="COG:COG1212"
                     /translation="MKKILGVIPARYASSRFPGKPLAKIGDKTMIEWTYRNASRSSVL
                     SELVVATDDVRIHEVVQKFGGRSVMTSSDHPSGTDRIIEVANQFSEYSIIVNIQGDEP
                     GIEPELIDGVASLKASHPEWAMSTAAVPLLDFSHAIDFNRVKVIIDRNGKAIYFSRSL
                     IPSQFKTTVPLYRHLGIYGYDRDFLLQYNSLPKSNLEESESLEQLRAIEAGYGIGIYL
                     SKEAGLSVDTPADLEIVIEDFKKRKWISE"
     gene            complement(296900..297238)
                     /locus_tag="EJNJGBJH_00232"
     CDS             complement(296900..297238)
                     /locus_tag="EJNJGBJH_00232"
                     /inference="ab initio prediction:Prodigal:002006"
                     /codon_start=1
                     /transl_table=11
                     /product="hypothetical protein"
                     /protein_id="X:EJNJGBJH_00232"
                     /translation="MSEDFRIFVDLAVSVPIIHIEGEITSEADETILEKYESIPEGKR
                     DRVILNFQGTSYINSAGIATLISLITKASEAKRKIEFAGLNEHFRKVMDIVGLADFVL
                     IHNSLQEALK"
     gene            complement(297287..297502)
                     /locus_tag="EJNJGBJH_00233"
     CDS             complement(297287..297502)
                     /locus_tag="EJNJGBJH_00233"
                     /inference="ab initio prediction:Prodigal:002006"
                     /codon_start=1
                     /transl_table=11
                     /product="hypothetical protein"
                     /protein_id="X:EJNJGBJH_00233"
                     /translation="MNSNNSLPPCGENCGISRTSPNTREEKTYTKLGIFLILFGISSK
                     PKAVKFYCKKCGRQFDQLSPTELGNYA"
     gene            complement(297591..298010)
                     /locus_tag="EJNJGBJH_00234"
     CDS             complement(297591..298010)
                     /locus_tag="EJNJGBJH_00234"
                     /inference="ab initio prediction:Prodigal:002006"
                     /codon_start=1
                     /transl_table=11
                     /product="hypothetical protein"
                     /protein_id="X:EJNJGBJH_00234"
                     /translation="MNSKNTILSILIALVSLVLFMNCGDKSEKPVETTSAPIATETAS
                     TLSPELQKGQEIFLQNCSSCHGEKGAGDGAAAASLNPKPRNYKAPASQWKNGNTEVGI
                     LKTLNNGIPNSPMVAYKFLGDENLKLLAKYVVHLSQN"
     gene            complement(299407..299550)
                     /locus_tag="EJNJGBJH_00235"
     CDS             complement(299407..299550)
                     /locus_tag="EJNJGBJH_00235"
                     /inference="ab initio prediction:Prodigal:002006"
                     /codon_start=1
                     /transl_table=11
                     /product="hypothetical protein"
                     /protein_id="X:EJNJGBJH_00235"
                     /translation="MITVLIFIEVISKTLSAFMNLLGYTTMCFSKLRILQKNQHSGLD
                     AIF"
     gene            complement(299547..301094)
                     /gene="glpK_1"
                     /locus_tag="EJNJGBJH_00236"
     CDS             complement(299547..301094)
                     /gene="glpK_1"
                     /locus_tag="EJNJGBJH_00236"
                     /EC_number="2.7.1.30"
                     /inference="ab initio prediction:Prodigal:002006"
                     /inference="similar to AA sequence:UniProtKB:Q5HGD2"
                     /codon_start=1
                     /transl_table=11
                     /product="Glycerol kinase"
                     /protein_id="X:EJNJGBJH_00236"
                     /db_xref="COG:COG0554"
                     /translation="MANSQGKYVLSIDSGGSGIRAFLLDRKGNIVERQYEKTPPNIPE
                     AGALEHDPEILWKALLSLLKKIQKNQQIVKEIIALGICNQRGSFLLWEKSTGKPLTPL
                     ISWADVRSHKIAEAMNRNLIWTIIRVVSTFVGRLTNHPMMIATSMLRFTTDHATCRLK
                     WILDKNPDLKQRCKKGEVLFGTLDTWFIYKLTGQKQHLTDSSNAVATGMFNPFQLIWN
                     QPILSIFGIPSNLFPEVKDSNGDFGHTLPEYLGGHSIPIRASIGDQMAALFGHCCFER
                     GEVKISQGSGAFVDINIGPKAKLSKRGLFPMIAWRIDGNTTYMLEGYVATAGTLIDWL
                     GQGIGLSDTPKVLNELAAQSEDTEGVVFIPTPTGARFPYFNPRAKASVIGLSLASHRR
                     HVARAVLEGISLSLYEILEGIQRDTKVEIKDIKVDGGVSQSDILLQCLSDFSNVRVNR
                     SPEPDMTATGTAYLAGLAVGFWKNLDELKNLQKGYKSFEPKMNPTKRVQKIQRWKKAV
                     TATLSIE"
     gene            complement(302056..302496)
                     /locus_tag="EJNJGBJH_00237"
     CDS             complement(302056..302496)
                     /locus_tag="EJNJGBJH_00237"
                     /inference="ab initio prediction:Prodigal:002006"
                     /codon_start=1
                     /transl_table=11
                     /product="hypothetical protein"
                     /protein_id="X:EJNJGBJH_00237"
                     /translation="MKNKWVVVANRSEAKIFEYKGSRKGLELLESIENPKGRMKNSEL
                     IPNSSGGKRAKAQRIAFDFDSVQEPKRKVAESFASQISDVISQGRKSNRFLSLVLVSE
                     PRFLGMLLDKMDRRSQSMIFHKMGKDIITTNNQEILSHLREILF"
     gene            303201..303734
                     /locus_tag="EJNJGBJH_00238"
     CDS             303201..303734
                     /locus_tag="EJNJGBJH_00238"
                     /inference="ab initio prediction:Prodigal:002006"
                     /inference="similar to AA sequence:UniProtKB:Q5XDV5"
                     /codon_start=1
                     /transl_table=11
                     /product="putative ABC transporter ATP-binding protein"
                     /protein_id="X:EJNJGBJH_00238"
                     /translation="MTEILKIQNLKAGIQTGDSGEIKEIVKGVDLTIRPGEVHAIMGP
                     NGSGKSTLSNVIMGHPKYQVLSGDILFEGKSILNLPTDERARLGIFLCFQYPTSIPGV
                     TIGNFLKTIVKSVRGKELPVKEFRKELKESMAALDMPESFIARYVNDGFSGGEKKKKR
                     NIADESTQTETFGIGRN"
     gene            303691..303969
                     /gene="sufC"
                     /locus_tag="EJNJGBJH_00239"
     CDS             303691..303969
                     /gene="sufC"
                     /locus_tag="EJNJGBJH_00239"
                     /inference="ab initio prediction:Prodigal:002006"
                     /inference="similar to AA sequence:UniProtKB:P80866"
                     /codon_start=1
                     /transl_table=11
                     /product="Vegetative protein 296"
                     /protein_id="X:EJNJGBJH_00239"
                     /db_xref="COG:COG0396"
                     /translation="MSLLKPKLSVLDETDSGLDIDALRIVSEGINRNKTPERSILLIT
                     HYQRMLNYITPDFVHVFAKGKILKTGTRELALELEEKGYDWILAESKD"
     gene            303938..305173
                     /locus_tag="EJNJGBJH_00240"
     CDS             303938..305173
                     /locus_tag="EJNJGBJH_00240"
                     /inference="ab initio prediction:Prodigal:002006"
                     /codon_start=1
                     /transl_table=11
                     /product="hypothetical protein"
                     /protein_id="X:EJNJGBJH_00240"
                     /translation="MTGSLQNRKTETKLSLENQFEKFVSQSKEPQALKDFRKKVFAKF
                     QTLKIPGSENESWRKIPLSNFHPEDFTEVPDFAAVVWKIPDLVKLQRSETLSGKELEN
                     FLNILEGIFQKQNEEWFTLYSLSNFTHGLYLEIGNDFVVQEEIEIKFRLEKENKILPL
                     IVAKIGSHNKILIVERYECIEEQELKFFQGLSVLQTGAGSKVSYVGIESFGSSIFHFQ
                     NLFSDQREDSDLKIAKVTPGGYKGKNLLNVDLSGKGARARVIGLAPMAAREFQDSEVK
                     IVHNESHTESSILYRSALKNKAHHIFTGNLRIPNSCKDVNAIQINNNLLLNRTSRAES
                     IPKLEVYAENVKCEHGATVGEIDEEQLFYLASRGIDEDEARRMIVDGFLGQVIGEIES
                     NSIQEELFRLIARKVEGAI"
     gene            305170..305481
                     /gene="bnzC"
                     /locus_tag="EJNJGBJH_00241"
     CDS             305170..305481
                     /gene="bnzC"
                     /locus_tag="EJNJGBJH_00241"
                     /inference="ab initio prediction:Prodigal:002006"
                     /inference="similar to AA sequence:UniProtKB:P08086"
                     /codon_start=1
                     /transl_table=11
                     /product="Benzene 1,2-dioxygenase system ferredoxin
                     subunit"
                     /protein_id="X:EJNJGBJH_00241"
                     /db_xref="COG:COG2146"
                     /translation="MSFRKLAKLSEIENGKVKVIETRYNRIGITSLDGNIYAFEDVCT
                     HDGEAISEGELCGDVITCPRHEAQFSIKTGKALCMPAVENLPVYPVRIVDDSVEVDLE
                     D"
     gene            305487..306728
                     /gene="csd"
                     /locus_tag="EJNJGBJH_00242"
     CDS             305487..306728
                     /gene="csd"
                     /locus_tag="EJNJGBJH_00242"
                     /EC_number="2.8.1.7"
                     /inference="ab initio prediction:Prodigal:002006"
                     /inference="similar to AA sequence:UniProtKB:P99177"
                     /codon_start=1
                     /transl_table=11
                     /product="putative cysteine desulfurase"
                     /protein_id="X:EJNJGBJH_00242"
                     /translation="MSFSAERIRTDFPILGTKMNGKPLVFLDSAASSQKPFTVIDTIE
                     KYYREENANIHRGIYYLSQKATEKYELSRIRLSKFIGAQCAKVCIFTRNATESINLVA
                     QTWGRTQIKEGDEIVLNELEHHSNIVPWQMLAQEKKAVLKFIPLNEDSTLDFSNLQEI
                     ITTKTKLVAISQMSNVTGTIHDILPVQKRAKEVGAKLLVDGAQGVCHLPVNMKEMEYD
                     FYVFSAHKMLGPTGVGVLYAKEEILEEMPPWMGGGDMIAQVYKEKSTYAELPSKLEAG
                     TPNIAGVIGFGSAIEYLENIGMQEIRNHEIELLSYALNRLDDFGGLELYGTRDLSKRG
                     GVISFNFPGVHPHDVGTILDEEGIAIRVGHHCAQPFMAFQNIPGTCRASLYLYNTKDD
                     IDRLIQGLIKVKEIFSRVLKR"
     gene            306712..307089
                     /gene="sufU"
                     /locus_tag="EJNJGBJH_00243"
     CDS             306712..307089
                     /gene="sufU"
                     /locus_tag="EJNJGBJH_00243"
                     /EC_number="2.-.-.-"
                     /inference="ab initio prediction:Prodigal:002006"
                     /inference="similar to AA sequence:UniProtKB:O32163"
                     /codon_start=1
                     /transl_table=11
                     /product="Zinc-dependent sulfurtransferase SufU"
                     /protein_id="X:EJNJGBJH_00243"
                     /db_xref="COG:COG0822"
                     /translation="MSLSDSLYKEVILDHYQNPRFRGKLESADLYEHGINPLCGDELE
                     LTINLDGNRITEIRVTGKGCSISQASGSMMAESIYGKTIAEAKDIILRFKNMILEDQD
                     PKFDEGLEDLESMESVKKNSCEN"
     gene            307475..307798
                     /gene="sufT"
                     /locus_tag="EJNJGBJH_00244"
     CDS             307475..307798
                     /gene="sufT"
                     /locus_tag="EJNJGBJH_00244"
                     /inference="ab initio prediction:Prodigal:002006"
                     /inference="similar to AA sequence:UniProtKB:A0A0H2XI17"
                     /codon_start=1
                     /transl_table=11
                     /product="Fe-S protein maturation auxiliary factor SufT"
                     /protein_id="X:EJNJGBJH_00244"
                     /translation="MLEAPTNTLEEQIYEEVKKVEDPEIGISIAELGLIYRIKVENGK
                     AKIDMTYTSMACPAGPQMKQQVKDYALRVEGISEAEVEVVWVPKWDPREMATEEAKMD
                     LGIFD"
     gene            308276..308575
                     /locus_tag="EJNJGBJH_00245"
     CDS             308276..308575
                     /locus_tag="EJNJGBJH_00245"
                     /inference="ab initio prediction:Prodigal:002006"
                     /codon_start=1
                     /transl_table=11
                     /product="hypothetical protein"
                     /protein_id="X:EJNJGBJH_00245"
                     /translation="MLISDWEFGKMDNLQQSEKIKTQNTNRFGQPIGKALPDWKTAQY
                     PKKETIEGRYCKLEPLELTLHAEALYSANCRIEKEECGLIFLTVLLKLFQNIKNG"
     gene            308515..309066
                     /locus_tag="EJNJGBJH_00246"
     CDS             308515..309066
                     /locus_tag="EJNJGBJH_00246"
                     /inference="ab initio prediction:Prodigal:002006"
                     /codon_start=1
                     /transl_table=11
                     /product="hypothetical protein"
                     /protein_id="X:EJNJGBJH_00246"
                     /translation="MWTYLPYGPFETFSEYQEWIKSTCQKEDPFFFTIIDLAINQPVG
                     IASYAEIQPSAGSIEVGHLAYSPLMQKTKISTEAMYLMMENAFKLGYRRYQWRCNALN
                     APSCAAAQRLGLSFEGIFRQANVLKGCNRDTAWFAIIDSEWPEAQSAFLSWLNDGNFD
                     ENGNQKIRLSELTSPILKHRYNP"
     gene            complement(309623..310150)
                     /locus_tag="EJNJGBJH_00247"
     CDS             complement(309623..310150)
                     /locus_tag="EJNJGBJH_00247"
                     /inference="ab initio prediction:Prodigal:002006"
                     /codon_start=1
                     /transl_table=11
                     /product="hypothetical protein"
                     /protein_id="X:EJNJGBJH_00247"
                     /translation="MKTYIALLRGINVSGQKKILMKDLSSLFESLGFMNVQTYIQSGN
                     VLFQDKNKNVKELIILIEKKIVEVFGFEVIVFIRSKEELKTIIQSNPLFKKDLNRIYI
                     SFLNEFKKNPDLTEIEKVKIKGEELIVQGKEIYFFSPKGYGVSKLSNNFLEKKLHVSA
                     TTRNWKTVVTLSELT"
     gene            complement(311326..313242)
                     /locus_tag="EJNJGBJH_00248"
     CDS             complement(311326..313242)
                     /locus_tag="EJNJGBJH_00248"
                     /inference="ab initio prediction:Prodigal:002006"
                     /codon_start=1
                     /transl_table=11
                     /product="hypothetical protein"
                     /protein_id="X:EJNJGBJH_00248"
                     /translation="MYNWKKILIVVLLASIMVYLEYEMDHTLVHAASSSKTTNSIVQK
                     PTDPPKDKPIKVNVSGGGTFCYGPDFSGGESYIIIEQCWQMHVMNARYDVFQRISYNI
                     NNTWLCITAPETVVQGEEIWDYVHLRPCTINDPLQRWIIKDDSFWTADGFYRLKDTNW
                     YGYISRNSGDKYNHTLDSSMNDWVNTIATPGNISILTSIAWDLNHSWGNERYFIRLGG
                     SDKNTTPLYYNPENGHLAQYDPISGSLYCMYSQVDSYQWNWVSWESCSDAAISKDNPT
                     YWNVSFETEEGGMITDYKGNALRVTRYGSNWGAAYAAKLSYLEKDTTNSPTSLFIVNK
                     DLLDWTRYTTSNLGKTEQYCPAPGNQASTTHKRISRTLPPSFQLTEAWVQRLYEITRS
                     TSGSDISSGVCGVCLLHSFQMLAELQEYHSREPLQSGGYFFDTNPNTDPFISFGQRYP
                     NLNTSLRDIVSTYGPTVRSSRRLILISARTMLPQYEWSLSSESSTLSDMLSHIQSLID
                     SPPGSIWLAIMRRWRPDGTAGKHSVPILRTSQGLVVIPTATTNLTLDNFRQALTPTMD
                     PQQVIRNLEARPDRDLARFSTIQLGSFYHNPFDSAVSNRNCTGEGEDRRGSGEFPTSA
                     SINQCVSGRCSLSQ"
     gene            complement(314167..315129)
                     /locus_tag="EJNJGBJH_00249"
     CDS             complement(314167..315129)
                     /locus_tag="EJNJGBJH_00249"
                     /inference="ab initio prediction:Prodigal:002006"
                     /codon_start=1
                     /transl_table=11
                     /product="hypothetical protein"
                     /protein_id="X:EJNJGBJH_00249"
                     /translation="MKEAIGHLLNPSTLEPNLGLYSGTLGIDNSREYKTSFLSSLKKI
                     DSVLVDLITEDFLLGLRIFRGPGACKALLNLWFFESENFRDFEWAGSAGKEFLSRGTF
                     RNGYWSFTKGDQRFNFRLDDTIQQGYTHSSILSPNLNLQLDALVSTVEKINKPVSSLE
                     TSGKDWLFRLISPDLSVRGQLAIDDKTWNLESSEKLSYSITSGFENRSFLSESRIYGF
                     GSGKNSFRLNYNPNTGFLLWKNGVPTFLETASLKKESLSYVLHDPSDQIELTVTPIRK
                     TQHIVSGFFGKKIPMEKIEGRVSGKVRIGSKKETIKKGFAILEI"
     gene            315285..316562
                     /gene="ykuI_1"
                     /locus_tag="EJNJGBJH_00250"
     CDS             315285..316562
                     /gene="ykuI_1"
                     /locus_tag="EJNJGBJH_00250"
                     /inference="ab initio prediction:Prodigal:002006"
                     /inference="similar to AA sequence:UniProtKB:O35014"
                     /codon_start=1
                     /transl_table=11
                     /product="putative EAL-domain containing protein YkuI"
                     /protein_id="X:EJNJGBJH_00250"
                     /db_xref="COG:COG2200"
                     /translation="MLYSQDTSNLLSYGENNYQPHYQPILEVTNCNIIGYEVLGRFYF
                     PEKNEYRSLGYQFHNPELDAIRLIQIDRLIREKAIRHLKDSGLRTKLFLNMMPNFLSM
                     IHTGDVLDLKRIHVLNLIEKYDIPPSEVVLEITEDKFDGNIEKLLSIVNVFKDYGFKI
                     AVDDLGVGFSNLERIGYIHPDIMKVDIKIMRESLNRRSFKNVLSAIADMSQKLGSDLL
                     FEGIETEEELHLALSMGANLLQGFYFSRPQVEFQDKKQFNRTLRDTLEKFSGLRFMEL
                     LEEFQKGQSVIDSLGEKLEALRHNGKEDLPLVLHLMLSELPTEILSVFACDIFGYQIT
                     PTYFRVHPGEEWDSDLTEIGNNYAWRPFFIRHKAKVVQNAAKWTVTEPMYDMDLHKQV
                     VIFTYTLRDNYILVIKMDWEKEGGGLKTEDRRQ"
     gene            complement(317328..318287)
                     /locus_tag="EJNJGBJH_00251"
     CDS             complement(317328..318287)
                     /locus_tag="EJNJGBJH_00251"
                     /inference="ab initio prediction:Prodigal:002006"
                     /codon_start=1
                     /transl_table=11
                     /product="hypothetical protein"
                     /protein_id="X:EJNJGBJH_00251"
                     /translation="MPYRNIQRIGAFIVILCFHILPNSGTISADTIILKDGQTFENVK
                     TSLRQDHVLVQDEKGKIEKIDLTLVEKILVSEIKKSEVVQEEKKEYINIKKFYFSLNG
                     SSWNTKVSEGINFNRGYSLTDVRTNVVNIDPYFERRYTVNVRTLSLNGEYRPTKSNFG
                     FSLGLEQNSYSFPDQRISPLIGMNTYIALNTTQEYQTLSSISLSSFLTNQLDGKFTQS
                     SGKFSIETLSLSPGVKYYIPISESFFWFVQGGFGFGKSYENGIYSKPLTQTVLLVGTG
                     IQWESDLYFFNAALQFRKTDLVGSVNSYHFQEPIFMIGTGFKL"
     gene            complement(318305..318517)
                     /locus_tag="EJNJGBJH_00252"
     CDS             complement(318305..318517)
                     /locus_tag="EJNJGBJH_00252"
                     /inference="ab initio prediction:Prodigal:002006"
                     /codon_start=1
                     /transl_table=11
                     /product="hypothetical protein"
                     /protein_id="X:EJNJGBJH_00252"
                     /translation="MEPIISPIPKVEKKIESKKEEPIRLGDKTIKLKDGSELKGNLIQ
                     YEDRYIIEIEGKKRVILSKDVESISF"
     gene            complement(318535..319608)
                     /locus_tag="EJNJGBJH_00253"
     CDS             complement(318535..319608)
                     /locus_tag="EJNJGBJH_00253"
                     /inference="ab initio prediction:Prodigal:002006"
                     /codon_start=1
                     /transl_table=11
                     /product="hypothetical protein"
                     /protein_id="X:EJNJGBJH_00253"
                     /translation="MEKKDLQEEFEELMSLFLFGGTESEEEKRLNEIISIHPEFKKRY
                     DNYVKIQAGLKQHKIGLEKILIESSKSSSKISLFPGKFKNQFLAIAAIISLIVSLSVV
                     FQLGIFKKDEQLLVVASGTCNIETLQKDWIRPDQNSFCDVKIESQIHFRIFPNSEVRI
                     LQLPKTVQESKINGLSIFVQKGNLLLNETLTDNKKQTRIYLNGTEIQLTGTKVWIENS
                     EERYKINVWDGSAEVRSGVRYLLPFLLDKQMEKSVKHTLDKYREQKTKYESIWNDISS
                     EKLSNSSLETKSLFFQKDSVQNPLLILNEKQTNPNEMFLLLEKMQKTIVETASHKKNN
                     RIRKKKTSKNWKRLLATLKILNR"
     gene            complement(319611..320135)
                     /gene="sigX_1"
                     /locus_tag="EJNJGBJH_00254"
     CDS             complement(319611..320135)
                     /gene="sigX_1"
                     /locus_tag="EJNJGBJH_00254"
                     /inference="ab initio prediction:Prodigal:002006"
                     /inference="similar to AA sequence:UniProtKB:P35165"
                     /codon_start=1
                     /transl_table=11
                     /product="ECF RNA polymerase sigma factor SigX"
                     /protein_id="X:EJNJGBJH_00254"
                     /db_xref="COG:COG1595"
                     /translation="MKLSQDHDFSVFYKNYKDSIYKVIRFLSSDPEEVEDVAQEVFLN
                     LYKSFSNFSPEKGSFYTWAATIAKNTFYTYRKKQKKDMIVEGDAVFIESLQVEDDFIQ
                     NIESKIVEEELREIISSLPEPEKSIILLKEINNYTLEKTSQALNISSRTVSRRLLKAL
                     DLLREELERRKVVL"
     gene            complement(320423..321697)
                     /locus_tag="EJNJGBJH_00255"
     CDS             complement(320423..321697)
                     /locus_tag="EJNJGBJH_00255"
                     /inference="ab initio prediction:Prodigal:002006"
                     /codon_start=1
                     /transl_table=11
                     /product="hypothetical protein"
                     /protein_id="X:EJNJGBJH_00255"
                     /translation="MKQNKNKFQRGMLKIAIFATTALFLITNCKKDKDDTLELLLALS
                     LMGGSTAEFQLSTTSALANAYSANANSRQFSMLPHSALLTDLAGDNPENYGDGAADGF
                     NDHFITPEAVSMELCQLLAYKSVAKGGPTVGSETLDNASFIAYKFPSNLPPGVDFGPC
                     SGGAAIIALKGKEKGMIPINPIPAAEIQDYDRIGFVIESFSYYFNPNDVPENAYRYVD
                     LALNPLAGDHLDTDIVRGDVITKIWKNGCPASFANSASAFFPQMVLEKGESLPMGTTC
                     SIGEALIYAGSGAFFTPNINYKAQFTTDPGSFLNPPSAPGVFYNAAQKLKFKVPASVS
                     NLSATTPYILITNINTAKGEKNSEMSPVGMNLSFDISVDKTLFWDSTAADNVFSPQLD
                     AADRPNATSGEDNLTNTARRNLIFHLPTVLVR"
     gene            complement(322800..324116)
                     /locus_tag="EJNJGBJH_00256"
     CDS             complement(322800..324116)
                     /locus_tag="EJNJGBJH_00256"
                     /inference="ab initio prediction:Prodigal:002006"
                     /codon_start=1
                     /transl_table=11
                     /product="hypothetical protein"
                     /protein_id="X:EJNJGBJH_00256"
                     /translation="MKQNKNKFQRGMLKIAIFATTALFLITNCKKDKDDNKNLLMMLA
                     VLSSPNGTAEFKFSNTANLLAARSKDSSRFLTLPNSSGQNPTFLTDLAGENPQNYGDG
                     VIDGFNDKFLTPKAVGIQVCQIVAYKSVEKGGPAKGTETLKNANFTSFNATSGIAGLL
                     AGDSGPCGAFVSVGLTDMEGADTRMFGIQQIPENEKNDYDRIGVVVRAFTYYFESADV
                     PENSYRYVDLILNNADVEGKTPPAGSPAASGILWGLAERGDVVTPIFAKECYPSYLNS
                     ASFIFWDLVPYQEKSIPRPGCNYLEGFIDSNSGSFINGLGSKEHFKRPNDFLNPPDSV
                     GTATTDKTKKLKFKLPASTNSLGKRDPYILVMDLDTNKETQGNLLFNVSADNILFWDS
                     NDGNNVFSPQLDMADRPNATSGEDNLTNTARKNMIFHLPTITSSLK"
     gene            complement(324672..325115)
                     /locus_tag="EJNJGBJH_00257"
     CDS             complement(324672..325115)
                     /locus_tag="EJNJGBJH_00257"
                     /inference="ab initio prediction:Prodigal:002006"
                     /codon_start=1
                     /transl_table=11
                     /product="hypothetical protein"
                     /protein_id="X:EJNJGBJH_00257"
                     /translation="MTVNTSGKWWIGSEPTDIAEFLSAYSQDGYPISEFRLSKCECGS
                     VTFGLEADDNEGVARRLCTQCGTAHFICDSAEHWPDAEPEQWKCIECDSLHTNVGVGF
                     AVHKDPPSEIHWLYVGCRCTQCGVLGCFAEWKVGYSSSSHLLDTV"
     gene            complement(326201..327244)
                     /gene="dusA"
                     /locus_tag="EJNJGBJH_00258"
     CDS             complement(326201..327244)
                     /gene="dusA"
                     /locus_tag="EJNJGBJH_00258"
                     /EC_number="1.3.1.-"
                     /inference="ab initio prediction:Prodigal:002006"
                     /inference="similar to AA sequence:UniProtKB:P32695"
                     /codon_start=1
                     /transl_table=11
                     /product="tRNA-dihydrouridine(20/20a) synthase"
                     /protein_id="X:EJNJGBJH_00258"
                     /db_xref="COG:COG0042"
                     /translation="MLEKYGKIPKRYPVSLAPMMDWTDRHFRYFLRLISKHTFLYTEM
                     VHTGAVLHGDRRKLLSYSPEELPLAIQLGGSDPKALAESCKIGEDYGYTEINLNVGCP
                     SDRVREGNFGACLMETPEKVAELTFAMDTSVSIPITVKCRIGIPGKETFEDLCKFIEC
                     VRQTGVQRFIVHARIAILGGLTPAQNRQVPPLHYTYVESLKKEFPDLLIEINGGIRTI
                     TSIRERLEKNDGVMIGRAAYETPYLFSEVDSLFFGENLPPLSRREILLRMKDYIEEVI
                     LKEKNGKPHHALRHMLGLFHGEKGARSFRKILTEGMYSGYSKDLLSKAIQEISNDSLD
                     IVSSNAYLYKSGS"
     gene            327405..328097
                     /locus_tag="EJNJGBJH_00259"
     CDS             327405..328097
                     /locus_tag="EJNJGBJH_00259"
                     /inference="ab initio prediction:Prodigal:002006"
                     /codon_start=1
                     /transl_table=11
                     /product="hypothetical protein"
                     /protein_id="X:EJNJGBJH_00259"
                     /translation="MNLFEDQKQKTFVSKKIVVLSIWICCMSSCKTIESFFESVILTG
                     GVDNTQLNFFTKYNSLENFVRTNGGTKVSDKNDRMVNDDSVKSVAFYTIGSIPRRLPG
                     FPFKGYFKFLNYFAYSFTLTSPRTFRGNLLNFPDDGRVYSNLTEQTLYGVYPLPEPFA
                     RKMEYLYIDYQAYTTLYLGFWELQNWNLGVGINLGYSIYDFDVLENGFRISSTRNQKR
                     AIAGLKYYMNII"
     gene            328421..330364
                     /gene="mnmC"
                     /locus_tag="EJNJGBJH_00260"
     CDS             328421..330364
                     /gene="mnmC"
                     /locus_tag="EJNJGBJH_00260"
                     /inference="ab initio prediction:Prodigal:002006"
                     /inference="similar to AA sequence:UniProtKB:Q8XCQ7"
                     /codon_start=1
                     /transl_table=11
                     /product="tRNA 5-methylaminomethyl-2-thiouridine
                     biosynthesis bifunctional protein MnmC"
                     /protein_id="X:EJNJGBJH_00260"
                     /db_xref="COG:COG0665"
                     /translation="MLTWKNNLTPVSEQFDDIYFSPENGLEEAKHVFIKGNDLYNRWK
                     NWNIQNAFCILELGFGTGLNFLTTWKEYLEYKDRFRLHFISIEKFPLNREDISKALSI
                     FSELVEIKKEFLSSYQDLIPGMNYFQFLGGKIHFSLFLGDVSSALCEISGKVDAIFLD
                     GFAPSKNPEMWDKSVLENLKYVSKKGTTLSTFTVARMVRDSLSFSGFKLEKRPGFGRK
                     REMLIGSYSDSFLESNPKEKPWCKRAYPELQIKTVAIVGAGIAGTTLAYSLSRRGIQV
                     FLIDPSGIAKETSGIPMAISHPHLTKIPGPISLFTLRAFRYALSFLSSFADQNFFEKT
                     GLFYSVTQEMDSERLQKGIENHKLSEEIVFWKPIASKFQNGDFLENEPGVFFRNGFWT
                     RPESIAKKCAEQPGVEFIKGTASRIEQDGTSWKLLIQESGHEIVANSIIFCNSHSIGK
                     LIASLFEGEEPFPIRKVRGQLISLKETEKSSRISNILCAEHYLTPSVLGEHILGSTFD
                     EFDLNPLPQKKDTDRLLEFVQNKYPSLNFDSSCVLIEKVGLRAQTPDRLPILGPVFDP
                     REFRKIYKEIDLPKNRNKKFPNLKTIQGLYVFGGLGSRGILSSFLGSEIMASLILGEP
                     VPVESSVLEYLHPARFLYRKVRK"
     gene            331311..332288
                     /locus_tag="EJNJGBJH_00261"
     CDS             331311..332288
                     /locus_tag="EJNJGBJH_00261"
                     /inference="ab initio prediction:Prodigal:002006"
                     /codon_start=1
                     /transl_table=11
                     /product="hypothetical protein"
                     /protein_id="X:EJNJGBJH_00261"
                     /translation="MEPEPRYKIFKAKTIVTFCIFGVMSVLLLLTAPFWALNGEYGTV
                     LFIAFPFSIGLLMEFHFLFIFAKTLTIKRKLLYVGIVTILSAGFSIFIFLIFGKEGLI
                     CILMAFPIAFLLIFMGVWIGSYIYLKNLSKYLVVLIVLCFNVSAYIYDRNDRNLEKQK
                     VQTSLEINASKKEVWNRIISPFEFGEAGNFFLRNGVSYPVSMRIVKQNEKLFLFCNYT
                     NGTTSANVDSFENLERLSFSFSEPQVTMKETSLYGEVEPKHIRGKVWAVLGEFRLIEV
                     SENKTKVIATTEYVNGIGPKFYWKLWGDYLIDEIHRHVLTKIKNNIEQK"
     gene            332472..333164
                     /gene="COQ5_1"
                     /locus_tag="EJNJGBJH_00262"
     CDS             332472..333164
                     /gene="COQ5_1"
                     /locus_tag="EJNJGBJH_00262"
                     /EC_number="2.1.1.163"
                     /inference="ab initio prediction:Prodigal:002006"
                     /inference="protein motif:HAMAP:MF_01813"
                     /codon_start=1
                     /transl_table=11
                     /product="2-methoxy-6-polyprenyl-1,4-benzoquinol
                     methylase, mitochondrial"
                     /protein_id="X:EJNJGBJH_00262"
                     /translation="MILLNNIRNQRRFFDLFSESYGFIEFLTFGFANRIRKRSLTILN
                     PLRNDIICDLMCGSGQNIGILRKYFRYEKIIGLDVSSRMIGRARDRFGNENILYITEN
                     VLASSVPSNYCDAVCCTFGLKSLLPEQRNLLISEVYRILKPSGTFVFTELSKPAGFVY
                     IFWKFYFVYFLPLIGKLFSYPFVKNKYLANSISTFNNILSDEPYFRSLFSKVNLFSWY
                     GGIVTGVFGQKF"
     gene            333538..333726
                     /locus_tag="EJNJGBJH_00263"
     CDS             333538..333726
                     /locus_tag="EJNJGBJH_00263"
                     /inference="ab initio prediction:Prodigal:002006"
                     /codon_start=1
                     /transl_table=11
                     /product="hypothetical protein"
                     /protein_id="X:EJNJGBJH_00263"
                     /translation="MSYMAVGSRQILFSDSVAPATTGSSPREIVATQDNQTKSPDVSV
                     VSPGSPPSSIGNNIDLYI"
     gene            333733..334119
                     /locus_tag="EJNJGBJH_00264"
     CDS             333733..334119
                     /locus_tag="EJNJGBJH_00264"
                     /inference="ab initio prediction:Prodigal:002006"
                     /codon_start=1
                     /transl_table=11
                     /product="hypothetical protein"
                     /protein_id="X:EJNJGBJH_00264"
                     /translation="MIHFLFSLILMSLVVEFVFPLIHPDFHVVGGWLNSLIVVVAFVI
                     LNAILRFILIVMTLGIGIVFYYLSLGLIGLIINAWVILIIGDWFPETLSVPGFWSAFL
                     GGILLVLANYVGKTESKERKKEKLNF"
     gene            334517..334918
                     /locus_tag="EJNJGBJH_00265"
     CDS             334517..334918
                     /locus_tag="EJNJGBJH_00265"
                     /inference="ab initio prediction:Prodigal:002006"
                     /codon_start=1
                     /transl_table=11
                     /product="hypothetical protein"
                     /protein_id="X:EJNJGBJH_00265"
                     /translation="MLGVFFINTKIIKSQSDTSISTFWKEFKDAVLKNDPEKLASLSR
                     FPIKMPYGYTQIKNKKEFLKRYDEIFSRQADAKECFQKEKQPVADSERTKEYIVSCKM
                     RNGAPDEEPVVYGFTYTKTGWKLIYLDNINE"
     assembly_gap    336363..336462
                     /estimated_length=100
                     /gap_type="within scaffold"
                     /linkage_evidence="paired-ends"
     gene            complement(336689..336958)
                     /gene="trxB_1"
                     /locus_tag="EJNJGBJH_00266"
     CDS             complement(336689..336958)
                     /gene="trxB_1"
                     /locus_tag="EJNJGBJH_00266"
                     /EC_number="1.8.1.9"
                     /inference="ab initio prediction:Prodigal:002006"
                     /inference="similar to AA sequence:UniProtKB:Q05741"
                     /codon_start=1
                     /transl_table=11
                     /product="Thioredoxin reductase"
                     /protein_id="X:EJNJGBJH_00266"
                     /db_xref="COG:COG0492"
                     /translation="MAKKKELPVGGLFYAIGHKPNTDIFQGILDLDESGYIKTVPGST
                     KTNIEGIFAAGDVQDKIYRQAVSAAGSGCMAALDAERWLESREEE"
     gene            complement(336903..337640)
                     /gene="trxB_2"
                     /locus_tag="EJNJGBJH_00267"
     CDS             complement(336903..337640)
                     /gene="trxB_2"
                     /locus_tag="EJNJGBJH_00267"
                     /EC_number="1.8.1.9"
                     /inference="ab initio prediction:Prodigal:002006"
                     /inference="similar to AA sequence:UniProtKB:Q05741"
                     /codon_start=1
                     /transl_table=11
                     /product="Thioredoxin reductase"
                     /protein_id="X:EJNJGBJH_00267"
                     /db_xref="COG:COG0492"
                     /translation="MAHKIVIIGSGPAGHTAAIYAARANLNPVMYEGFMAGGIAAGGQ
                     LTTTTEVENFPGFPEGIDGTKLTQLFREQSIKYGTKIITQTITKVDFSSKPFKLWSDD
                     ELIEAQAVIIATGATAKRMNVIGEDIYWQRGISACAVCDGALPIYRNKELVVVGGGDS
                     AVEEASHLTKFASKVYLVHRRDSLRASKIMQKRATTHPKIEIIWNSQVKEAKGDGKSL
                     TSLTLENTTNGQKKRTSSWRAFLCNRA"
     assembly_gap    338795..338894
                     /estimated_length=100
                     /gap_type="within scaffold"
                     /linkage_evidence="paired-ends"
     gene            339601..340941
                     /locus_tag="EJNJGBJH_00268"
     CDS             339601..340941
                     /locus_tag="EJNJGBJH_00268"
                     /inference="ab initio prediction:Prodigal:002006"
                     /codon_start=1
                     /transl_table=11
                     /product="hypothetical protein"
                     /protein_id="X:EJNJGBJH_00268"
                     /translation="MKGFFYWAGRALVFFILVLVGTEILLNVLKSPSLQFYRDQKLLH
                     RYNPVYYVDLAPNKDIFIRHFAGKWEGRFRTNSLGMRGLEEPDSTKPQLACLGDSLVM
                     GFGVSDEDTFCHQLNGIELKGGARQTLNLAVDAYGSLGALRRLQDMAPKLKNLKEVLF
                     FVSGNDFTLPEELRAKGMLSDDEIDEIRSRDPNFNRNFRIQFELSRASYTFQALKLAF
                     EQLKVQYGFTMFRLKSEWNSTGFSSASTVEQTPVKYMKDSFFRTPETKCDPNPQETFK
                     KKNVIEAPNPEIMSKEEYKKKFCPEPIPDYFSCQEKEPHSNSLKPLPEITRKAYDEMV
                     EYTRSNGIRLIIVLMPIQIEEIFCRNRGLYHPLENYALRAATYFEKKGIPVLKLRKET
                     SEMCGEVIEVSGEKKFSGIRDYFIPEDGHLTVSGNRWAKRVLEKQLKELEKNAF"
     gene            340931..342367
                     /gene="patA_2"
                     /locus_tag="EJNJGBJH_00269"
     CDS             340931..342367
                     /gene="patA_2"
                     /locus_tag="EJNJGBJH_00269"
                     /EC_number="2.3.1.-"
                     /inference="ab initio prediction:Prodigal:002006"
                     /inference="similar to AA sequence:UniProtKB:O25526"
                     /codon_start=1
                     /transl_table=11
                     /product="Peptidoglycan O-acetyltransferase"
                     /protein_id="X:EJNJGBJH_00269"
                     /db_xref="COG:COG1696"
                     /translation="MLFNSVQYLVFAPLVIFLYFKLPSKFQKYWLLAVSLYFYAIFKI
                     PFLLLLIYSIVLTYCAVKWMDSVHSKFIKLLFLNVAVWGNLFLLYVFKYLDFSIHAWN
                     LFTNSKPCEPSYVFSTGAILPMGISFFTLQAISYAVDVYRGTVPRAKNLFQFGLFLSF
                     FPQLVAGPIIRAQDMLHQFLESYTFKKENLLPGIRQLSWGLYKKTFVADPISIAIDPI
                     FSNPGVYDSISLMMAAFLFSFQIYCDFSGYSDVAIGTGRILGYSIPENFARPFLSQTI
                     TELWRRWHISFSSWLRDYIYISLGGNRVSVFRAYFNVFITTFVSGIWHGADWNFIIWG
                     ACHALVMVLERFIFSFSILKQTWDKIPEWIKYAYSFLIFSFSMFFFRAKPSPEYGYHS
                     SLDLAFAIVKRSFSWENGQTIQVPFAVVLAVIFLFGADYLQEKKQVWMEGVQNKPWVV
                     YPLAGMMILVGFILYSVTVSQPFLYFQF"
     gene            complement(342414..342953)
                     /locus_tag="EJNJGBJH_00270"
     CDS             complement(342414..342953)
                     /locus_tag="EJNJGBJH_00270"
                     /inference="ab initio prediction:Prodigal:002006"
                     /codon_start=1
                     /transl_table=11
                     /product="hypothetical protein"
                     /protein_id="X:EJNJGBJH_00270"
                     /translation="MGVLLLNSDHKILSTFQEDQTNVVTLLIPEDTLLLYPEKERKNL
                     PKRIPQLLKIYGKYLSSANRLGKKAGKTMYQNSPGRKKLKKINVRMNTKNWVLLGVFS
                     QSHGVSRCFLFNYLLWLDRIGVGNSIVSTINEGVPTFQRNYSYILNLDLLNNQISRVL
                     KCDPENYFNVLNHQDWFDS"
     gene            343021..343170
                     /locus_tag="EJNJGBJH_00271"
     CDS             343021..343170
                     /locus_tag="EJNJGBJH_00271"
                     /inference="ab initio prediction:Prodigal:002006"
                     /codon_start=1
                     /transl_table=11
                     /product="hypothetical protein"
                     /protein_id="X:EJNJGBJH_00271"
                     /translation="MIKNFFLKVVVPTFLISIHTVITNGNNETDKLPTVDYQRFPYVF
                     VKRIL"
     gene            complement(343545..344573)
                     /locus_tag="EJNJGBJH_00272"
     CDS             complement(343545..344573)
                     /locus_tag="EJNJGBJH_00272"
                     /inference="ab initio prediction:Prodigal:002006"
                     /codon_start=1
                     /transl_table=11
                     /product="hypothetical protein"
                     /protein_id="X:EJNJGBJH_00272"
                     /translation="MNSFSIGKIVFLFITCILLVEFIMRIFPPTGLIYKLRDKQVHCI
                     EEWEIPEILLCPNSDTILPHPAGFTFRVRVDEQGERIVSEEKMVSAKKPEVWLMGDSI
                     AYGFGLNDSDTIAWKMQKVLQQFGFQVRNLGVDSLGTGGVQRRMERKLNCKESNRDHC
                     ILPKAIFWIYHPSDLQDVHRDFYLRNSLFGRWFFRSSIFLSKYSSLYNFFKIQNENRK
                     LENLRKKGPEIIPETLSNYPQDHPSFVEMKTFFNTCKKLNINLTVVLYPNGSHSLTPL
                     TSTPLLDQIAQIAKQNGFSVLDTRPDFIREFNQYKTDFYLPNDGHPNSTAAKLIADRI
                     SKEVISKF"
     gene            complement(344704..345519)
                     /locus_tag="EJNJGBJH_00273"
     CDS             complement(344704..345519)
                     /locus_tag="EJNJGBJH_00273"
                     /inference="ab initio prediction:Prodigal:002006"
                     /codon_start=1
                     /transl_table=11
                     /product="hypothetical protein"
                     /protein_id="X:EJNJGBJH_00273"
                     /translation="MRIKTSVFMRLNIRYVSFSFFLLLFFVFCSSDEEMIWEARDSIS
                     KGNTAEAMRLYEIILKKNPTHLEANRTLGMILADSGVALNSAAFYLERAESSLPGDSS
                     LLLYLLEIHLQEKDRDKTKRILEKFSKSKDKEMENYAIFLRDCLLDRKKNQTEFNRFK
                     TSEIPAFLPPARRLFLKCELSLYSVSKNSEQFYFDHSIIKQFKLNLFFSQQKVFFLKP
                     ITKNFKTLSIERNYLPKITLVNYNYIKLLFFSNPDSFLRNSHLQNCLYEPHIS"
     gene            345677..346573
                     /gene="xerD"
                     /locus_tag="EJNJGBJH_00274"
     CDS             345677..346573
                     /gene="xerD"
                     /locus_tag="EJNJGBJH_00274"
                     /inference="ab initio prediction:Prodigal:002006"
                     /inference="similar to AA sequence:UniProtKB:P0A0P0"
                     /codon_start=1
                     /transl_table=11
                     /product="Tyrosine recombinase XerD"
                     /protein_id="X:EJNJGBJH_00274"
                     /translation="MTSSHNNLLQNFQEYLSVEKGLSDNSIYSYGYDLNKFKNFLEKE
                     HIDFLKVQADDIMRFLNEEKDRKISSKTIAREVVAIRQFYKFLKDEKKLDTNPTEKIE
                     TPEVMRSIPDYLTQDEIEELFASIKEDNLYELRDKCIFELLYSSGLRISEACNLRLND
                     MDLEGMTLTVEGKGGRQRLVPFGEKSLDILNRYLKQSRPFILKSRNCEYLFVSKKGSY
                     INRKSVWRLLNHYIKRTSILKKVTPHTLRHSFATHLLENHADLKSVQELLGHIDIATT
                     QIYTHMANKTLREVHKKFHPRG"
     gene            347067..347495
                     /gene="rsbW_1"
                     /locus_tag="EJNJGBJH_00275"
     CDS             347067..347495
                     /gene="rsbW_1"
                     /locus_tag="EJNJGBJH_00275"
                     /EC_number="2.7.11.1"
                     /inference="ab initio prediction:Prodigal:002006"
                     /inference="similar to AA sequence:UniProtKB:P17904"
                     /codon_start=1
                     /transl_table=11
                     /product="Serine-protein kinase RsbW"
                     /protein_id="X:EJNJGBJH_00275"
                     /db_xref="COG:COG2172"
                     /translation="MDSGKKKNLDNLFRLQIPSHPRYLSIVRSLVYNLAFENGFTASD
                     SADLKLAVGECLLNVIKHSYEGKKNLPIFLEISLFDNRIEIRIRDFGNQKNLSEMRGY
                     EPSDYREEGIGLYLVKKLTDHFYLDQSLPEGNRLILTKLK"
     gene            347492..347890
                     /locus_tag="EJNJGBJH_00276"
     CDS             347492..347890
                     /locus_tag="EJNJGBJH_00276"
                     /inference="ab initio prediction:Prodigal:002006"
                     /codon_start=1
                     /transl_table=11
                     /product="hypothetical protein"
                     /protein_id="X:EJNJGBJH_00276"
                     /translation="MNILSKIIILFFIFVSIFTCRKGPSISKEEVQKLSKDYFIRLCT
                     KTAECASRYLETLPASEKSSENTTYSVEQCMEEQKDQNILPDEYEKVTDVQIAKVKTC
                     MEDLLKVPCEEMEGGGIPSCQELFQSSKDE"
     gene            347963..348328
                     /locus_tag="EJNJGBJH_00277"
     CDS             347963..348328
                     /locus_tag="EJNJGBJH_00277"
                     /inference="ab initio prediction:Prodigal:002006"
                     /codon_start=1
                     /transl_table=11
                     /product="hypothetical protein"
                     /protein_id="X:EJNJGBJH_00277"
                     /translation="MASDLSFVDFIVDQVKDAGQIVSKKMFGEYAIYCNGKIVALVCD
                     NRLFIKPTEGGRKWIGNVQEASAYPGAKPSFLILDRLEDKEWMSHLVKITVQELPEPK
                     IKSKKKNVSSQKKVRINKK"
     gene            complement(348690..350408)
                     /locus_tag="EJNJGBJH_00278"
     CDS             complement(348690..350408)
                     /locus_tag="EJNJGBJH_00278"
                     /inference="ab initio prediction:Prodigal:002006"
                     /codon_start=1
                     /transl_table=11
                     /product="hypothetical protein"
                     /protein_id="X:EJNJGBJH_00278"
                     /translation="MISTLKPRMSDSLKNFTDSLLKDLEENENGFFKIENEDGLAYLS
                     VFPAGKKGKPVDAKEILRRIELFQITESSPISIKEIANKSDGLTHLIGKWPGKPESSR
                     IEIEISEDRMKAFLIFHPPKYGGKILNSEQIQESIRERGIKFGIRNEVLNLLSEEPEY
                     GKKILIAEGESPVPGKNGDIRVLFIHPAAPNLEEDEYGRVDFKNIQIIQSVAKDQKLA
                     EKISPLPGKEGKNVLGEILPYDSGKEAEWKLGLNVRLSSDGISVHSLINGRPILDRQG
                     TIRVDEICHLENVDFSTGNVNFPGTIIVEGSIADGFTLETEGSIIVKKSVGKVFLKAG
                     GDVVLSGGFMGRNGGLIESGADIYTRFVEQGRLIAKNTIFIEEASMHSELVAGESVVI
                     RGGRGELIGGSCVAGKSIICTKLGAIAETKTSVSVGIRPELLDDLEKLRLEIQKNKEI
                     LKKVEQSLIKLNEDSQRRQLTIEEKESLPKLSAIKQKYSGILNNLLGQEQSMIMGFEP
                     DKDSYVEVEQEIFPGVDIYPGKGKNFKVRLKEIPGPSFVFLGNDGNPQITKVKPKRLG
                     ILQEEN"
     gene            complement(350753..351448)
                     /gene="fnr"
                     /locus_tag="EJNJGBJH_00279"
     CDS             complement(350753..351448)
                     /gene="fnr"
                     /locus_tag="EJNJGBJH_00279"
                     /inference="ab initio prediction:Prodigal:002006"
                     /inference="similar to AA sequence:UniProtKB:P0A9E5"
                     /codon_start=1
                     /transl_table=11
                     /product="Fumarate and nitrate reduction regulatory
                     protein"
                     /protein_id="X:EJNJGBJH_00279"
                     /db_xref="COG:COG0664"
                     /translation="MEIKNEIPDCYLCPNRHKFKCISLDTLKKINSSKKFRLFRKNEL
                     LIQEGTKTNGFYFIKSGCVRIFRNSSSGKEQTFSIRRAGEWVGFRDLLAGKTFVQNIE
                     AIENVEACYISKEVLNELMEEDSNFQMEILKQMATEWKQLEDQTLTLGTKQVHSKIAE
                     LLISFRTTSPDKSEIELNLTREIMASMVGTSTETLVRALSDFKHRKWIKIRKNRICFL
                     NVDALKEISGLNH"
     gene            351611..352222
                     /locus_tag="EJNJGBJH_00280"
     CDS             351611..352222
                     /locus_tag="EJNJGBJH_00280"
                     /inference="ab initio prediction:Prodigal:002006"
                     /codon_start=1
                     /transl_table=11
                     /product="hypothetical protein"
                     /protein_id="X:EJNJGBJH_00280"
                     /translation="MDLNVKDKFQSGFSSIDNLSRNLPPQVQKTLLYTGVSLAALGIA
                     LAALIGIQRGKEGAAFDDQAKELDRKTLFLEDLERDYNRRRRSIRYSDPDLSFTRESS
                     SNLEIDRYEREKPKDGLLPESNIPEGKDPLRDGRREGVGTPKLPTESDVLPTQDRERV
                     ANPNRNLDDPGTISPERGSSNNQDRPTLMKPPKSNSKDTFEPR"
     gene            352219..352599
                     /locus_tag="EJNJGBJH_00281"
     CDS             352219..352599
                     /locus_tag="EJNJGBJH_00281"
                     /inference="ab initio prediction:Prodigal:002006"
                     /codon_start=1
                     /transl_table=11
                     /product="hypothetical protein"
                     /protein_id="X:EJNJGBJH_00281"
                     /translation="MKNWTDLILLFFLSVVLTSDTLLADMPLPFPEISENTKNWTSEN
                     SSEITSSSEIKPKENSTQESSNQNMKVDVEKTTNVSSTESSSQDPSSINSNLEKHSAE
                     TLSKSETKTILPNSEKTSLKKKKR"
     gene            352649..353215
                     /locus_tag="EJNJGBJH_00282"
     CDS             352649..353215
                     /locus_tag="EJNJGBJH_00282"
                     /inference="ab initio prediction:Prodigal:002006"
                     /codon_start=1
                     /transl_table=11
                     /product="hypothetical protein"
                     /protein_id="X:EJNJGBJH_00282"
                     /translation="MRENQRSHAKSEFNQSSGQGKSANASKLEDARLTAENSNDTGSI
                     TEQIDSEDEKWKAIFEVARALRGNGKILEAETQYLKIITEAPENFQSISLFSLGEMLA
                     STERKDSARRYLLQLMKLLHKKPELDPKKDQLEKAVTLIARIYRDQGKYEEAENWAKT
                     YLNRLNPNASEDSPFVKELKGILKQRYY"
     gene            complement(353477..354028)
                     /locus_tag="EJNJGBJH_00283"
     CDS             complement(353477..354028)
                     /locus_tag="EJNJGBJH_00283"
                     /inference="ab initio prediction:Prodigal:002006"
                     /codon_start=1
                     /transl_table=11
                     /product="hypothetical protein"
                     /protein_id="X:EJNJGBJH_00283"
                     /translation="MLQNFLKINGILCILIISLGVFLLECFKTEQRSLEVSIAIPGND
                     KEKSLIINESSDKISFHVLVKNVSNKEIRIWKDWNSWGYDNISFQIQTDQESISIYKE
                     GKAWDKNFPDFWSVKPNEFVILNVNFDVKTWPKLRELKFKNDKVKIKCVYEIKEDPYS
                     KEYNIWTGKIESNFVEASIYSNL"
     gene            complement(354471..354917)
                     /gene="cheX"
                     /locus_tag="EJNJGBJH_00284"
     CDS             complement(354471..354917)
                     /gene="cheX"
                     /locus_tag="EJNJGBJH_00284"
                     /EC_number="3.-.-.-"
                     /inference="ab initio prediction:Prodigal:002006"
                     /inference="similar to AA sequence:UniProtKB:Q9X1V3"
                     /codon_start=1
                     /transl_table=11
                     /product="CheY-P phosphatase CheX"
                     /protein_id="X:EJNJGBJH_00284"
                     /db_xref="COG:COG1406"
                     /translation="MVNPFLEAATIVFRDVLKTDLIRGKIGIKDNPETNLELSIVIGV
                     IGTFNGEVVYGLNYDAVYKIAGVLMPGMSEQEIKNEYKDILGEIANMTTGNAMNIFAS
                     SGQSIEITAPNIVDSKSETLKIPRKPSLGISLFSKFGKLDVNVSLT"
     gene            complement(355098..356267)
                     /locus_tag="EJNJGBJH_00285"
     CDS             complement(355098..356267)
                     /locus_tag="EJNJGBJH_00285"
                     /inference="ab initio prediction:Prodigal:002006"
                     /codon_start=1
                     /transl_table=11
                     /product="hypothetical protein"
                     /protein_id="X:EJNJGBJH_00285"
                     /translation="MYLSIGPVSEAFFSLFSFTEIFLHRPFQFIDTIMELENVSLKDK
                     IIRAVVGFFLFILVGGLIITFLPGDAEKSFFDVISGKSNVNAGKIGDYSIPMDYYQAA
                     KRECYFQYRNIAPSLAEDPSTLQSCAFQTIRSLVVTEQIAKATGFSASETGIREELSD
                     EARRIYRESVNGAGYSDDEVRKPEVIYKQILNSAPMQYRIDRKNASIIYDTLLNSDLK
                     KTDGEIAVQKESTSARFRLRIVSYTDDQLSKLAEKEAPISEEILRAKYENEKKEGKLP
                     KNTDGKEISFEERKNFLKSKLLLEIRSKSQEEWKGKLKTIQQEPDGLSKIASLLGANI
                     QELKDQSLLDLWELKSGNQNIRLGSNTQFLKDLTTVAFGSKKVGGPYKESEKIFL"
     gene            356271..357035
                     /locus_tag="EJNJGBJH_00286"
     CDS             356271..357035
                     /locus_tag="EJNJGBJH_00286"
                     /inference="ab initio prediction:Prodigal:002006"
                     /codon_start=1
                     /transl_table=11
                     /product="hypothetical protein"
                     /protein_id="X:EJNJGBJH_00286"
                     /translation="MMLLIAITLVLVGLLCFIYVSLNPSTDRERLGFKSNVRKGNYQN
                     ESGPNLRRGAEILAASKKTPSWEQIEKQKHLENLFVEGRRIPKKNQVLESSPSESFYE
                     EITEEKSSHSGIEVLEEPTPQKTEQKFQEEEIREVRFEIEGILYLDQNRELPFEKLAD
                     KKENLTPDKWKGLKRIGPGKLNEGRDSFYFEALNSSYKYSFSEIEKILFFDEGIVLIP
                     SKTNYPIPLFFTKETSHLKSYLESSSRTFSTSREID"
     gene            complement(357696..358448)
                     /locus_tag="EJNJGBJH_00287"
     CDS             complement(357696..358448)
                     /locus_tag="EJNJGBJH_00287"
                     /inference="ab initio prediction:Prodigal:002006"
                     /codon_start=1
                     /transl_table=11
                     /product="hypothetical protein"
                     /protein_id="X:EJNJGBJH_00287"
                     /translation="MALIEEFESQGNFLFRWRSYIPGIILVLCLGLLPFYQFPGNSYT
                     YHLYYQSFCFTISLLGLSIRSFVIGYAPARTSGRNTKEQVADLVNQEGIYSLIRHPLY
                     VGNFLMYLGAVLFLKNFLIASVFILFFWVYYERIMFAEEQFLRKKFGEAYLSWANSVP
                     AFIPKFSGYKKPALSFSIRNVIKREYPSLFGILVIFSVFDLVAVYFNEPVSNFMEAIR
                     LPQIILFGGGFIFYILVRTIVKTTKLLHVDGR"
     gene            complement(358879..359889)
                     /locus_tag="EJNJGBJH_00288"
     CDS             complement(358879..359889)
                     /locus_tag="EJNJGBJH_00288"
                     /inference="ab initio prediction:Prodigal:002006"
                     /codon_start=1
                     /transl_table=11
                     /product="hypothetical protein"
                     /protein_id="X:EJNJGBJH_00288"
                     /translation="MKLLKKIFTTIYNFIKKETAFSLILTNVILCFIYILTSDPFGFF
                     QRTYLNADPFFPFKKNEIDRIQIGRKGHETVLKKNKGIWFVQVREIETRPDLEKTFSF
                     LNTILRIKRFTKISPTTDPKKFGFNGEELKLEIQTESGEIGKLDIGISENGTFVKEPN
                     TGEIWIVEENLNSLLGRGNENFFFSRFLLSENIDIQEIHTILIYNSQNKNTTLKIEQT
                     KNGIWKPLSFASFFCPGEDCSRIVHKIFSLKAEKVLKKPFEEKIIPLNFKKHFKVEIH
                     FRSDQNSFLVLEWIGNTIHDEPVFRSDSDSILYVVDPEFLREFRETSENKNFFIEESD
                     PI"
     gene            complement(359886..361592)
                     /locus_tag="EJNJGBJH_00289"
     CDS             complement(359886..361592)
                     /locus_tag="EJNJGBJH_00289"
                     /inference="ab initio prediction:Prodigal:002006"
                     /codon_start=1
                     /transl_table=11
                     /product="hypothetical protein"
                     /protein_id="X:EJNJGBJH_00289"
                     /translation="MISKIRTLLIRFNSNPLFLVSQAFLIFLFLNLIVSKFNCKKDFS
                     RSGRFETSESTRRVFQKLHSPLYIDAYYSSKIPVEYKVRLDITKELLNEIASLGNKNV
                     ILRFYDPSESVEIEKKAIEAGITPQILEKKERGSSQIKQVFLGMTLTLGTEKKTIPFA
                     FYAEEIEYQILTTLRKMIRKPEDVKIGILSLPESLSTVFSGFENGKDTIGIFTDQILK
                     EEYGIVPEIHIEEEEIPDSIGTLLWIGGGTLSEISSYRLDQFLMRGGNLILLFKSMDF
                     RLAPSNRENGIGIDSISPGIAKPTSYIEEQNRIFEYYGFRVNTDLVLDPNHSLPISSL
                     TEVEPGIIGKYAYPLWILVGSSDQMLSEVSQFTSPFQNLLLPWISSLTLFPDKQPKVK
                     METILSSSEEAEIRSSVIAIGEKQILANPIQSGGKKIVLGATLEGSFKSRFDSIPKTF
                     KQSNSFLKQTLEGKTTKILVIGSPYLVSDLLALPETRKIYQESNIPFLLNSLNISEGD
                     TDLIEIRGKKSAFLKLNPFSETEKNIFNFINIFGIPALLGLYTFLRIQRRNSPKNKNF
                     LP"
     gene            complement(361589..361972)
                     /locus_tag="EJNJGBJH_00290"
     CDS             complement(361589..361972)
                     /locus_tag="EJNJGBJH_00290"
                     /inference="ab initio prediction:Prodigal:002006"
                     /codon_start=1
                     /transl_table=11
                     /product="hypothetical protein"
                     /protein_id="X:EJNJGBJH_00290"
                     /translation="MFFRLLFLIPATIFYLGDLDLGTTFVGYLGIFLLGGANLALGSF
                     VSSLTKDQISSYLLGLIFCLFFFLLGYRPFLQFLGTGQISFFSLSKHFEPFRLGILDG
                     REVFFFVSFIVLFVYTNVLILRSKR"
     gene            complement(361948..362337)
                     /locus_tag="EJNJGBJH_00291"
     CDS             complement(361948..362337)
                     /locus_tag="EJNJGBJH_00291"
                     /inference="ab initio prediction:Prodigal:002006"
                     /codon_start=1
                     /transl_table=11
                     /product="hypothetical protein"
                     /protein_id="X:EJNJGBJH_00291"
                     /translation="MRLLEFSKTFFLNIQTVFWKEFSIYFNSSVGSIFASFFLFLTSF
                     LFFFGLGEGSFWDFKSASMEMYFFWIPILYVIFIPALSMHLWSEEERSGTLEILFSLP
                     LKDIELAFGKFLAAWSFFRICSFVYFF"
     gene            complement(362318..362659)
                     /locus_tag="EJNJGBJH_00292"
     CDS             complement(362318..362659)
                     /locus_tag="EJNJGBJH_00292"
                     /inference="ab initio prediction:Prodigal:002006"
                     /codon_start=1
                     /transl_table=11
                     /product="hypothetical protein"
                     /protein_id="X:EJNJGBJH_00292"
                     /translation="MRSRSHFIQRKIDFRSSLNSISQNRPCLILAKTDPETFKSFFSL
                     TDYKIETTGRTENYFLEFRIQSEKLSSEEIFQILKNASFPIRSINPEKNSLESVFKSL
                     TTNKPNETFRI"
     gene            complement(362605..363255)
                     /gene="natA"
                     /locus_tag="EJNJGBJH_00293"
     CDS             complement(362605..363255)
                     /gene="natA"
                     /locus_tag="EJNJGBJH_00293"
                     /EC_number="7.2.2.4"
                     /inference="ab initio prediction:Prodigal:002006"
                     /inference="similar to AA sequence:UniProtKB:P46903"
                     /codon_start=1
                     /transl_table=11
                     /product="ABC transporter ATP-binding protein NatA"
                     /protein_id="X:EJNJGBJH_00293"
                     /db_xref="COG:COG4555"
                     /translation="MGTISVSQLSKSFANKNAISGLSFEIPKGRITGLLGPNGAGKTT
                     TLRLLTGSLHPDKGTIRYDGFDFYENKIEIQKKIGYLSESSPIYWNLTVFEYLSFLGK
                     AKGIFKKNLKEKIDFVSSLLQLETVLHSPIGFLSKGFRQRIALAGSLIQDPEYIFLDE
                     PSSGLDPIQIVEFKKLVRILGKTKTILFSSHVLQEIEELCDHVLILYKGKLISDHP"
     gene            complement(363340..363612)
                     /locus_tag="EJNJGBJH_00294"
     CDS             complement(363340..363612)
                     /locus_tag="EJNJGBJH_00294"
                     /inference="ab initio prediction:Prodigal:002006"
                     /codon_start=1
                     /transl_table=11
                     /product="hypothetical protein"
                     /protein_id="X:EJNJGBJH_00294"
                     /translation="MSKFKIDGKSGKVTIDTVVIDGYDKIFDEVTQSASKGTVLDVEF
                     LLEAVKKNNFQWNRKTTNCKKQNGSLRCKNENQTLKSGSFRSFKKI"
     gene            complement(363693..364421)
                     /gene="COQ5_2"
                     /locus_tag="EJNJGBJH_00295"
     CDS             complement(363693..364421)
                     /gene="COQ5_2"
                     /locus_tag="EJNJGBJH_00295"
                     /EC_number="2.1.1.163"
                     /inference="ab initio prediction:Prodigal:002006"
                     /inference="protein motif:HAMAP:MF_01813"
                     /codon_start=1
                     /transl_table=11
                     /product="2-methoxy-6-polyprenyl-1,4-benzoquinol
                     methylase, mitochondrial"
                     /protein_id="X:EJNJGBJH_00295"
                     /translation="MKEVDYKRWSEFILSSYGNYSEKILPKTILDLGCGTCRLWEEFP
                     KNILFTGIDISAEMLEIAQKKEISGEWICSDLLNLDLKEKKFDLILSTHDTLNYLKNE
                     ADLKKVFSKVRTYLKPKGLFFFDLSSLYNFKNHFDGHKFIERVGDYKIEWKNRFLKTS
                     NVLESTLTFSHKKSKEEFSETHRHTYFPRNTIRNLLLECGLILLEEGSDYKDWVIEED
                     ASLVNYLSGISEINLLNRLHKHKF"
     gene            364714..368127
                     /locus_tag="EJNJGBJH_00296"
     CDS             364714..368127
                     /locus_tag="EJNJGBJH_00296"
                     /inference="ab initio prediction:Prodigal:002006"
                     /codon_start=1
                     /transl_table=11
                     /product="hypothetical protein"
                     /protein_id="X:EJNJGBJH_00296"
                     /translation="MGIELLLPFIASVGITILLRRLDKSNYKLSQIKRFTGKVQEELN
                     GIALEKIGSVKDAGIDLEISLKQTRKLANEVHSLNEESRQLLESIKTNRDFLDSVARD
                     LKEVVQLSSEIREESNAIQQGLLRMESGKKEIQLLDQKILDLRSEAEAILEVFSDKVN
                     LRSDELLQSLASKIVELEELLEIKNDKIDQGLNSIAVNYKEGLEAHSNSLMRESVGRV
                     EQLRSEITSLFETIRNKEEDWDLRSEKLQTIFLTVSDKLERLDLRIEEKTEAADHKLE
                     EMAKLAEKSSQEKLDRILEQVTHSKEAFINGVKLEVDSIRREIEGMSLETMTRRDEIL
                     NETRRQAESINESIQFFQEKYLEAENKLLRQADARKSELLRQIDTFEEEFNRISSNLR
                     NDSDVLKKEILLGFKEFHSTLEVAKEDAKEKTIQGIVSLKEEFDLELSKLHSERSALI
                     RQDLEVVRQSIETLDKQISTRIKDVDSYLGDLQAALESSAGDLVAQVEEKIDLLSGTV
                     DEEVRKIDQRFENLSRYWEEELGNIRLNAQDQMGRLQEKLGDVHIEGKGLLEEFKNEY
                     SIQKDKIEEFVSRYKSNFQKEGDLVSDRLGESLRHIKEEGNEILQTLRVEFSGTIDKM
                     EQIVKKNEKVLEIHAEKIKNNVESSLENSSRDAERVLDRLRDSAEVFFEKQEEKISRL
                     NETIDSKISKQLTSLMDKGQLQLGQLEDRISKYILDVKKNLEESLKNSRKDNDDQMKG
                     FQQQLQNQLYEMETAAQEILRSGKEEFDGSMMEYKELQMNLKKDLEEIRNSKQNLISE
                     IQEESENLRSSVEEITDKMDEFGEKMELFQKASEIVDRTDSYIQTMEELLSKADEQTP
                     LLNELGQKLNELQNLKYSLVHETEDLKLKLDSFHSIKESSDLLRSDFEELQRRSSEWQ
                     DTFTKLLEAGEKALEMEETFGDLSSRLETLESVREEVKILFEETETHKESAKGIANKL
                     YSLQNDVEILEAREKEIAETVRKTDDRIESLFRKKEEIRSVEAKFEKIEDLMVDLSER
                     HKQISTLQHRMEDLKNGAMVVKDDLEGLLGEADDKFEKLSGFLDAVDNVTSGKSKDSS
                     KDHLIQRKKATVLNLYHNFQWPAETIAEKLNLETGLVNTILQSESIKKK"
     gene            368415..368609
                     /locus_tag="EJNJGBJH_00297"
     CDS             368415..368609
                     /locus_tag="EJNJGBJH_00297"
                     /inference="ab initio prediction:Prodigal:002006"
                     /codon_start=1
                     /transl_table=11
                     /product="hypothetical protein"
                     /protein_id="X:EJNJGBJH_00297"
                     /translation="MAGKNVERETLIVTSKVKAYIKSKGFMTSGDAIDGLNEKIHQLI
                     DDAVKRTESNKRSTVRPTDF"
     gene            368652..369374
                     /gene="map"
                     /locus_tag="EJNJGBJH_00298"
     CDS             368652..369374
                     /gene="map"
                     /locus_tag="EJNJGBJH_00298"
                     /EC_number="3.4.11.18"
                     /inference="ab initio prediction:Prodigal:002006"
                     /inference="similar to AA sequence:UniProtKB:Q9ZCD3"
                     /codon_start=1
                     /transl_table=11
                     /product="Methionine aminopeptidase"
                     /protein_id="X:EJNJGBJH_00298"
                     /db_xref="COG:COG0024"
                     /translation="MRAAGKLAARLLDYISSYVQPGVSTLQLNDLCEEFTKKHGARSA
                     PLGYKGFPKSICTSVNQVVCHGIPKANEVLKEGDIINIDVTPILDGYHGDSSRTFIVG
                     GNTSSEVKTLVQDTEKAMFIGIEQVRPGNRVHDIANAIDDFLTPKGYGIVRDLMGHGI
                     GRGFHEDPQIPHFRQNRKLAKLEPGMVFTVEPMVNLGTWQVNFSKEDHWTVTTRDGKW
                     SAQFEHTVLVTEKGYEILTVSD"
     gene            369385..370302
                     /locus_tag="EJNJGBJH_00299"
     CDS             369385..370302
                     /locus_tag="EJNJGBJH_00299"
                     /inference="ab initio prediction:Prodigal:002006"
                     /codon_start=1
                     /transl_table=11
                     /product="hypothetical protein"
                     /protein_id="X:EJNJGBJH_00299"
                     /translation="MEMILGYLSVLGRDAVFFLISFILFYIGKKIKDWIEPGDLDQEI
                     VVKNNTAVSTGLSGYYLGLTLILLVILSSPGTDFISDCFQVLYYGILGILLLNLSYFI
                     NDKLIFRSLDFNELVYSGRNVAVGAVVFGSSLASSIIIAASLSGENAGLAFSIWKNSG
                     LLEPVQKLLDGTLLGIVFFIVGQIALILFTIAYRKIVPYSLDVELKEKENLASGISYS
                     GALVALGIIIARALHKDPVSMEHTLFQIFLDFILGLLVIPAVRLLTDAVILPGSTLKE
                     EISRDQNVGVGILEAVVLVSFAGILFYAV"
     gene            complement(371306..371740)
                     /locus_tag="EJNJGBJH_00300"
     CDS             complement(371306..371740)
                     /locus_tag="EJNJGBJH_00300"
                     /inference="ab initio prediction:Prodigal:002006"
                     /codon_start=1
                     /transl_table=11
                     /product="hypothetical protein"
                     /protein_id="X:EJNJGBJH_00300"
                     /translation="MQKELSENSNFTRKDLTIFAKPPISISRSDFITAARLTLSSTNI
                     NFATSNPSEQRTLKNNRKFSKQIIFASVLGALKGFEERDLKPFHVNHKPIFTEIGSEI
                     LNTEFNPILNEDKIQILKNAFDYGIRKVYHLEWKLYTSKELY"
     gene            371907..372698
                     /gene="queG"
                     /locus_tag="EJNJGBJH_00301"
     CDS             371907..372698
                     /gene="queG"
                     /locus_tag="EJNJGBJH_00301"
                     /EC_number="1.17.99.6"
                     /inference="ab initio prediction:Prodigal:002006"
                     /inference="similar to AA sequence:UniProtKB:P97030"
                     /codon_start=1
                     /transl_table=11
                     /product="Epoxyqueuosine reductase"
                     /protein_id="X:EJNJGBJH_00301"
                     /db_xref="COG:COG1600"
                     /translation="MEWYPKNMDLRLDFKNLGFDPQSVIVLGAIYNDPEYEKIRSGMT
                     FQFSKYAVGEDYHRVLRKHAKPLIKALQKKYPNHHFRQGVDSLPVPEKVLARLAGLGW
                     KGKNTNLIHPEIGSFFFITVILTDLPIYTTQVQIKDRCGTCTACIDACPTGALKPYQI
                     DAGKCISHHTLEDGSEEIPDTYGWLVGCDICQDVCPWNRVKAFKKGIRTGLEEFKVRS
                     YLKENPESILTLNEQEFEKKFSDSAISRMNFKMYQRNVNKIKKKI"
     assembly_gap    373426..373525
                     /estimated_length=100
                     /gap_type="within scaffold"
                     /linkage_evidence="paired-ends"
     assembly_gap    373785..373884
                     /estimated_length=100
                     /gap_type="within scaffold"
                     /linkage_evidence="paired-ends"
     gene            375129..375374
                     /locus_tag="EJNJGBJH_00302"
     CDS             375129..375374
                     /locus_tag="EJNJGBJH_00302"
                     /inference="ab initio prediction:Prodigal:002006"
                     /codon_start=1
                     /transl_table=11
                     /product="hypothetical protein"
                     /protein_id="X:EJNJGBJH_00302"
                     /translation="MDIQFEWKQARFNSEGDRKFAKFANVIFGKQSTQNSPSTNGEAS
                     GFRGFKFTYQPASIRREKKNSSVTSELQHRFERCRGG"
     assembly_gap    375791..375890
                     /estimated_length=100
                     /gap_type="within scaffold"
                     /linkage_evidence="paired-ends"
     assembly_gap    376074..376173
                     /estimated_length=100
                     /gap_type="within scaffold"
                     /linkage_evidence="paired-ends"
     assembly_gap    376543..376642
                     /estimated_length=100
                     /gap_type="within scaffold"
                     /linkage_evidence="paired-ends"
     assembly_gap    376934..377033
                     /estimated_length=100
                     /gap_type="within scaffold"
                     /linkage_evidence="paired-ends"
     assembly_gap    377215..377314
                     /estimated_length=100
                     /gap_type="within scaffold"
                     /linkage_evidence="paired-ends"
     gene            377565..378647
                     /locus_tag="EJNJGBJH_00303"
     CDS             377565..378647
                     /locus_tag="EJNJGBJH_00303"
                     /inference="ab initio prediction:Prodigal:002006"
                     /codon_start=1
                     /transl_table=11
                     /product="hypothetical protein"
                     /protein_id="X:EJNJGBJH_00303"
                     /translation="MNRKKLYKLHSILGISTGVFLVIVGLSGSLLVFGKEIDQLLNPN
                     LWYISASKERLSIDVLRAKLKQELPSHALAGWLLSEKQNQPDQVWLHFLDSKDRKESI
                     ILLNPYTGKILGILSENRSDSFYSWMLKLHYSLLMGSFGYFLTTLFGVIFIFQGFSGM
                     ILYRRIWQNLFRLRTRQSLRTFFSDLHKLVGVFSLVFNISLGFTGAWWNVQAIVGLLS
                     AQEERKVEKFFKESISVDSLLKEIKMQLPEFQTGFVSFPHHHEKDPIQFYGTERLTNP
                     FRSRFGSYFRFDSESGKLLEIFNLSNENLFYTIIDSFRPIHYGTFGGIITKILWVILG
                     LSPGILYISGIGILISKRNLQEKRKN"
     gene            complement(378763..381144)
                     /gene="czcA_1"
                     /locus_tag="EJNJGBJH_00304"
     CDS             complement(378763..381144)
                     /gene="czcA_1"
                     /locus_tag="EJNJGBJH_00304"
                     /inference="ab initio prediction:Prodigal:002006"
                     /inference="similar to AA sequence:UniProtKB:P13511"
                     /codon_start=1
                     /transl_table=11
                     /product="Cobalt-zinc-cadmium resistance protein CzcA"
                     /protein_id="X:EJNJGBJH_00304"
                     /translation="MTVIKREKADAILVVDEAKKIIEEFKKNSKNEFEYAFVNDLSKY
                     IRRRLGVLLSNAIGGLILVTASLFLFLGWRVALMTALGIPVSFGATFVIMDYLGLTLN
                     LISMFGLIIVVGILVDDAIIICENVYRYMEEGMPAYEAALKGTSEVIDPVTATVTTTV
                     AAFAPMLFMTGIFGKFIYSIPLVVIIALLASLSEAFFILPSHLYDINKHKFHSGEIKE
                     ESGWFYKLKVNYYLPLLKFALKHRLQIFIYLFAMLVGSFALFAVFGRFKLFPGSVDVF
                     QIKLTGQTGISLQEMEKFTHALETELAKISKEEIENYVTRVGIIQKDPNDPFTKRGKH
                     YAQVLVYMTPEENRKRGTDTIISEIREKTIWLLNEKSVKTLEETRKKEAEKKKEEYKP
                     FNLNEYPAEFSRFKGQLLALDFEKLAGGPPVGKPVAIEIRGDDYDTLIRIGEEYKSVM
                     AKVPGVTDIGDDFNEGKDEIRIKVNESLASTAGVSVFKVAQAINTAFQGTVATKIKRA
                     DEEVEVKVRFPEEVRKSIGSLNNIFVSNQLGKLIPVSRLINYVREPGFANINHLDGKR
                     LLTVTANLDEIKTDTRRANAEIAKLSKGIIDKYPGYRMRFGGENKDTEESLASLGRAF
                     LVAFIIIFMILASLFRSLIQPVIVVSSIPFSLIGVILAFVLHGEYFGFLAFLGIVGLA
                     GVVVNDSIVLVDFANQLKLEKPGEDIDSILVETGLLRLRPVVLTTVTTVLGLLPTAYG
                     IGGKDPFLVPMALAFGWGLAFSSFLTLVAVPVLYKTVHNVQLKINRVFLKSKR"
     gene            complement(381359..382006)
                     /gene="swrC_1"
                     /locus_tag="EJNJGBJH_00305"
     CDS             complement(381359..382006)
                     /gene="swrC_1"
                     /locus_tag="EJNJGBJH_00305"
                     /inference="ab initio prediction:Prodigal:002006"
                     /inference="similar to AA sequence:UniProtKB:O31501"
                     /codon_start=1
                     /transl_table=11
                     /product="Swarming motility protein SwrC"
                     /protein_id="X:EJNJGBJH_00305"
                     /db_xref="COG:COG0841"
                     /translation="MKSLVEFFLSKSIFVNLLTFLVILIGGFTAVKMNREAFPNINFD
                     IVSVVTVFPGASPSEMEKLVTKPLEEAIQEVDGIKEFRSASIENRSGIVITLDPDSKN
                     TQKVVDDIKSAIDRVEDLPEEAEDPIVTEITTSRQPVIEINISLKSNDSSIEAEKHLK
                     AQAKIVEQALEDIPGVARISKRGWRDTEMQVDIDPVAMFSKYLTSQDIIFALKKS"
     gene            complement(382026..382562)
                     /gene="def"
                     /locus_tag="EJNJGBJH_00306"
     CDS             complement(382026..382562)
                     /gene="def"
                     /locus_tag="EJNJGBJH_00306"
                     /EC_number="3.5.1.88"
                     /inference="ab initio prediction:Prodigal:002006"
                     /inference="similar to AA sequence:UniProtKB:Q93LE9"
                     /codon_start=1
                     /transl_table=11
                     /product="Peptide deformylase"
                     /protein_id="X:EJNJGBJH_00306"
                     /db_xref="COG:COG0242"
                     /translation="MSVRKILRMGDPILRKISEPVTEDEIQTKEFKKLIRDMFDTMRH
                     AEGVGLAAPQIGILKQIVVVGSEDNERYPGTPDVPERIILNPVITPLTKDTSGFWEGC
                     LSVPGMRGYVERPNQIRMQWMDEKGNQFDETIDGYKAIVYQHECDHLQGILYVDRLKD
                     TKLFGFNETLDSSHNVLD"
     gene            complement(382565..383245)
                     /locus_tag="EJNJGBJH_00307"
     CDS             complement(382565..383245)
                     /locus_tag="EJNJGBJH_00307"
                     /inference="ab initio prediction:Prodigal:002006"
                     /codon_start=1
                     /transl_table=11
                     /product="hypothetical protein"
                     /protein_id="X:EJNJGBJH_00307"
                     /translation="MSDLIQIRRWNIDNKNVLILIPDLESKERQLYAKNFYSHFSIRE
                     VELSTKLVRFDFPKTEEWIDRLSREILDSKRKVKLIGEGLWGGIVFELLKKYPQMIEA
                     ACILNPPLNRKEENWFPKNVEWILERFPWNLFSEGIYTFYQTLETKLQFGLTNSKLLP
                     TIVFTKTPEKITKQIQTLQKFPVFRIESSNLKSIHNLLENLILKILTEVPISSVQKKS
                     KFKIDPGF"
     gene            complement(383400..383472)
                     /locus_tag="EJNJGBJH_00308"
     tRNA            complement(383400..383472)
                     /locus_tag="EJNJGBJH_00308"
                     /product="tRNA-Ala"
                     /inference="COORDINATES:profile:Aragorn:001002"
                     /note="tRNA-Ala(ggc)"
     gene            383535..383843
                     /locus_tag="EJNJGBJH_00309"
     CDS             383535..383843
                     /locus_tag="EJNJGBJH_00309"
                     /inference="ab initio prediction:Prodigal:002006"
                     /codon_start=1
                     /transl_table=11
                     /product="hypothetical protein"
                     /protein_id="X:EJNJGBJH_00309"
                     /translation="MSESIEDLQKKLKIQNDIIKGYEKVLRLNEQELENADEIIRMYE
                     GIIQYSGKELKDVKEAFDATNVVTNLSREELMSALSRIKELENVNKKLREEALKFQTG
                     "
     gene            383858..386674
                     /gene="rsbW_2"
                     /locus_tag="EJNJGBJH_00310"
     CDS             383858..386674
                     /gene="rsbW_2"
                     /locus_tag="EJNJGBJH_00310"
                     /EC_number="2.7.11.1"
                     /inference="ab initio prediction:Prodigal:002006"
                     /inference="protein motif:HAMAP:MF_00638"
                     /codon_start=1
                     /transl_table=11
                     /product="Serine-protein kinase RsbW"
                     /protein_id="X:EJNJGBJH_00310"
                     /translation="MIPNKKQDSLLRQGSDGSLYLEDNPGLTVVFESLLTEIIHITSA
                     KFGIFSFRLEDGTLKSIYGNHPSNKIEEAKLVSEFCFKTGQDLNLKKGESPNKLIPQL
                     EQNSVCCVLHVGELGDSSLEDQKKIFGTILLGRSDQEGGEFRESDFIHLKATVRIISD
                     LLEKSFISGESSLVVLSLMTISRVALESVQIRKQTDRFDFLLTEIIRVSGLINKSLDL
                     SQLLEAIMLSSKSVFRTEACSVLLLDDTKEYLYFHTVLGEKRDEVTKVKVPVGKGIAG
                     MVVQDKKPMIINDAMNDPRVYREVDKASHFVTRNIMAAPLLVEGQVIGVIETINTIDR
                     NSFTEEDLELFLSFSGTSALAIQKTGLLQNLEDANKDLRKKVSELESLFELSQVVSSA
                     KSQADLMKHSIPVIHNEMDAGRTGIFLINRRMGLLTCISYTSEKIVEIFRTKDYQGSF
                     IYRSVEEEKTTIKEDIQNFEFNHELDLEFLKGSYIVLPLTNPERNAFGVITVSDRVDK
                     LSYNYSHLRLLQTFASLIARGHETLKLQNEMISRKAMQRSLEREIEITREIQKNILPE
                     SKVFHSNFDLGVKSVPAKEVSGDFYDYYQYQDGQYSFLISDVSGKSLPAAIFMAMSSS
                     IIRTLARDHDLDPEEILKQGNALIYEDSHNGMFVTTFFIHYNPAIFTLDYASAGHNDQ
                     VLIRKDDSWEIIKGSGPPLGVLPSASYKGGSLTVEPGDMLILYTDGAIEEKNSKDEEF
                     GLERMIREVIARKHLTSQEIVEELFGLVRKFSGAPELFDDFTVMILKFNDNYQFSRIF
                     EAKTSEIPLFREFVYQTIKVRNLEDSQRDDILLACDEAGTNIVMHGYENTDLKNPKFE
                     CKIRFTGDWITIVLIDSGKVFHREEVQDPSIEDNLSGKRKGGFGVYLIEKLMDSVDYS
                     SEGGKNFLVLKKNFRNKASNGNNV"
     gene            386658..386987
                     /locus_tag="EJNJGBJH_00311"
     CDS             386658..386987
                     /locus_tag="EJNJGBJH_00311"
                     /inference="ab initio prediction:Prodigal:002006"
                     /inference="similar to AA sequence:UniProtKB:Q9X1F5"
                     /codon_start=1
                     /transl_table=11
                     /product="Putative anti-sigma factor antagonist"
                     /protein_id="X:EJNJGBJH_00311"
                     /db_xref="COG:COG1366"
                     /translation="MEITSEIKNHSKIIHLIGNLDVHNTHKIESAFMEQIKTGNSRVI
                     VLDLSSVEFISSAGLRIIVAALRICREKDVEFRLAGIKPAVKKVFEIIDMNSMFSIFE
                     TLESAIK"
     gene            387079..388731
                     /gene="pccB"
                     /locus_tag="EJNJGBJH_00312"
     CDS             387079..388731
                     /gene="pccB"
                     /locus_tag="EJNJGBJH_00312"
                     /EC_number="6.4.1.3"
                     /inference="ab initio prediction:Prodigal:002006"
                     /inference="similar to AA sequence:UniProtKB:Q3J4E3"
                     /codon_start=1
                     /transl_table=11
                     /product="Propionyl-CoA carboxylase beta chain"
                     /protein_id="X:EJNJGBJH_00312"
                     /db_xref="COG:COG4799"
                     /translation="MSEAKYSLENPFQSTSEPEVLKPRGLYEEANELGKELLNKPLLG
                     GGVDRILVQHSKDRMTVWERIKVLTDQEPNILYQNWGKSLDGASLVTGILNINGRDVA
                     VYGHDFTLRAGSMDATNGSKLARLIYMAGEHGIPLIGMNDSAGAYVPAGVGGLDGYSE
                     AFTALRKISGVVPSLMLMFGFNAGGGAYLPRQGSFMIQCDNTFFGLTGPGVVKSVLGE
                     DISADDLGGPKVHGQSGVVDIVTGDELGSLRTALRLLSYLPDNNHSFAPFHATSDPTN
                     RFIYEEEILFKKTFNSPTGMNTPFDITLYLQNICDHGQYFEIQGQRSRNLVTAFGRIG
                     GHVVAFVANNSAVSSGQIDIGAARKGTRFIRFCNLYNIPIVFLEDTTGFLPGKEQEQN
                     GIVLEGRKLLDSIIDIRTPRLTLIIRNAFGGAYACFNSYHTGADMVFALPTARIAVMG
                     PAGKDYVYKDEVSSIQKEYQENVKKGMSEKEAIVIRDKKLQTLSTQYEKELMNPKEAL
                     SLGSVSRIVLPGTTRNILFQNLDYLIRHYKPAPLSGPQREFE"
     gene            388738..391482
                     /locus_tag="EJNJGBJH_00313"
     CDS             388738..391482
                     /locus_tag="EJNJGBJH_00313"
                     /inference="ab initio prediction:Prodigal:002006"
                     /codon_start=1
                     /transl_table=11
                     /product="hypothetical protein"
                     /protein_id="X:EJNJGBJH_00313"
                     /translation="MIDFQNNRIQFHQSSSPWIRSFSLESIKCLIVCRGPVRKEAMEI
                     FDSIGIREYGILLSEKDSVVYPMALAPELRGFRFPNNIHRVPDYMGAGKEEKMERIEQ
                     IISIAKDNKYTHIFAGYGFMAEDSEFISAIEKSGVVFMGPASYVADQAGSKDAAKKIA
                     RKLEVSVTPGVDNISSLALLAKAPDAKSLEKIAKEKGIDFIFDPSLSLEVNAENLLEL
                     GYSKIIEFVSIADLQVEAEKECKKIWEKYSKNRIRFKYIGGGGGKGQRVVSKPEEVKG
                     AVQEILSESKVTAPGTNKNFLIELNIENTRHNEIQLIGNGEWCLALGGRDCSVQMHEQ
                     KLLELSLTQELLEKEIAACAATHPKKAEVLKGDLKVLREMEEQSERFGAAVKLNSVST
                     FESIVEGTNHFFMEVNTRIQVEHRVTEMVYSLKFKNPENQNEFFIVDSLIEAMALLSL
                     HGKRLQKPERIFRFPSGAEVRINATNKAIQPHAGGVIMNWSKPLADEIRDDQGISIRN
                     PDMGLFVHYKVAGAYDSNIALLISHGENRKDNLIRLGNILRKTELRGYDLQTNLLVHY
                     GLIHWILGKDAMFKPSTSFMISYLAGVGALEKIIKDVDLEIAWKKIISEASADLKKVL
                     SRKLTLITRPIGELIKDAHLSAGFIGFHLNRSWKISGSKIEWLRNPIFILADLYHYLN
                     MEADPSLPPSEQIWDHDDEVLQKALSFYQELAKRTGSNPDSIELVASLNAGKSLNGIE
                     AGLLPSILASHNGYQSGLELLKLLPYAGLNSGFYKLEVDEKLEAVIPEEFRKTETRDS
                     LIKFLAPPPKASSDEIVAPMGGMFYSKEAPDLPPMIKVGDHFKAGQPLFIVEVMKMFN
                     KISAPFSGTVKEILLNDSDGKIISKGQTIFKIVPDEVIHIETEAEITERKKKITLSLI
                     "
     gene            complement(391556..391765)
                     /locus_tag="EJNJGBJH_00314"
     CDS             complement(391556..391765)
                     /locus_tag="EJNJGBJH_00314"
                     /inference="ab initio prediction:Prodigal:002006"
                     /codon_start=1
                     /transl_table=11
                     /product="hypothetical protein"
                     /protein_id="X:EJNJGBJH_00314"
                     /translation="MILGMPTDHSPIFAGVNFEYSMMKFLKAENIYFYLLILDFPLTI
                     LMDSVFLPISVPLSIHHYYKDKQQL"
     gene            complement(392312..393355)
                     /gene="cheB_1"
                     /locus_tag="EJNJGBJH_00315"
     CDS             complement(392312..393355)
                     /gene="cheB_1"
                     /locus_tag="EJNJGBJH_00315"
                     /EC_number="3.1.1.61"
                     /inference="ab initio prediction:Prodigal:002006"
                     /inference="similar to AA sequence:UniProtKB:P07330"
                     /codon_start=1
                     /transl_table=11
                     /product="Protein-glutamate
                     methylesterase/protein-glutamine glutaminase"
                     /protein_id="X:EJNJGBJH_00315"
                     /db_xref="COG:COG2201"
                     /translation="MIQVFIVDDSAVVRQVLTQILNKDPEIEIIGFASDPIFASEKLS
                     SVWPDVFILDIEMPRMDGISFLKKIMSEKPTPVIICSSLAEKESETAVLAMKLGAVDI
                     IEKPKVGLKNFLEESEILFIDSVRAASNARVKTHSFQNDDSKFLENHKQPKTDFSKID
                     TTDKLIAIGTSTGGTQALEFILTQLNIHCPGIVIVQHMPEKFTEAFANRLNQVCKIQV
                     KEAKDGDRVQLGSAYIAPGNKHMEIYLSGAQFHIRVLDGPLVNRHRPSVDTLFHSVAK
                     AAGKNAKGIIMTGMGNDGANGLLKMKQSGAHTIAQDEASCVVFGMPKEAILKGAVNTI
                     LPLSKIVGEVQYF"
     gene            complement(393352..393852)
                     /gene="cheD_1"
                     /locus_tag="EJNJGBJH_00316"
     CDS             complement(393352..393852)
                     /gene="cheD_1"
                     /locus_tag="EJNJGBJH_00316"
                     /EC_number="3.5.1.44"
                     /inference="ab initio prediction:Prodigal:002006"
                     /inference="similar to AA sequence:UniProtKB:Q9X005"
                     /codon_start=1
                     /transl_table=11
                     /product="Chemoreceptor glutamine deamidase CheD"
                     /protein_id="X:EJNJGBJH_00316"
                     /db_xref="COG:COG1871"
                     /translation="MILEPDTVIDLFLQPGGFYWGKGNIRIRTLLGSCVSICFWHPSL
                     LYGGMAHVMLPFRPSSIHSDDSLNAKYAEDAFQLFFEKLEGFKKQYQIKLFGGASMFS
                     TEEEKLLELKSVRDIGMKNILSIKEHLIRNQLLISSEDLGGFSHRRIFFSLWDGEIYV
                     ERPEHT"
     gene            complement(393849..394364)
                     /gene="cheW_1"
                     /locus_tag="EJNJGBJH_00317"
     CDS             complement(393849..394364)
                     /gene="cheW_1"
                     /locus_tag="EJNJGBJH_00317"
                     /inference="ab initio prediction:Prodigal:002006"
                     /inference="similar to AA sequence:UniProtKB:P0A964"
                     /codon_start=1
                     /transl_table=11
                     /product="Chemotaxis protein CheW"
                     /protein_id="X:EJNJGBJH_00317"
                     /db_xref="COG:COG0835"
                     /translation="MSVLEDNQFLTFYLGEEYYGIGILNIKEIIEYSGLTNVPLMPEF
                     IPGVINLRGNVVPVIDLKHKFFRSKIKPDRKTCVIIVELHSQKEGDRKEKTDLGILVE
                     SVDEVVSIPNGDIEPPPTFGSKIKVDFILGMARQENGFIIILNTEKILNLEELTSLEE
                     NQPSEIVLETT"
     gene            complement(394377..395393)
                     /gene="tsr"
                     /locus_tag="EJNJGBJH_00318"
     CDS             complement(394377..395393)
                     /gene="tsr"
                     /locus_tag="EJNJGBJH_00318"
                     /inference="ab initio prediction:Prodigal:002006"
                     /inference="similar to AA sequence:UniProtKB:P02942"
                     /codon_start=1
                     /transl_table=11
                     /product="Methyl-accepting chemotaxis protein I"
                     /protein_id="X:EJNJGBJH_00318"
                     /db_xref="COG:COG0840"
                     /translation="MLEVSNRGLNEVVEALERISSGDLTQKITNEYHGTFGKLKEYSN
                     ITMDKLSEIIGDIIVRSSSLVTSASEVSSTANSLSQGASEQAASVEETTSSLEEMTAS
                     IDQNAQNSRQTEQISSKSSQDAEEGGASVIETVKAMKQIAEKISIIEDIAYQTNLLAL
                     NAAIEAARAGDHGKGFAVVASEVRKLAERSQKSANEISSLAGNSVAIAEKAGNLISQI
                     VPSIRKTADLVQEITAASDEQSSGVSEINKAMGQLDQVSQQNASASEELAAISEEMNA
                     QAEQLKESVLFFKISDGDKRLTNGGGLLHRDFSGTGIIKATPTTRKDLPKGISPITEK
                     FERY"
     gene            complement(395417..397306)
                     /locus_tag="EJNJGBJH_00319"
     CDS             complement(395417..397306)
                     /locus_tag="EJNJGBJH_00319"
                     /inference="ab initio prediction:Prodigal:002006"
                     /codon_start=1
                     /transl_table=11
                     /product="hypothetical protein"
                     /protein_id="X:EJNJGBJH_00319"
                     /translation="MFRKNLGIWIGLAITINGFVFLSIQNFRGPNPSTETNFEEQLQS
                     VQHSSESFLKTEESISEFLLYLSLGKEKETLVSSLEEIEKNLKNLRSSFSESDRKKNP
                     AILKFDKKIGTLFSSIEELKEKIYRSKDIKKDTSLFLKSDFFTDLSSFRRTRLEAVKE
                     LSNSVETASVTVVSSTPTEIQFLVTILEYSGISILLISFLWWSNRSNQRTILNLEMEF
                     LRMRTAVDNVTTNIMMADRNFNIVYMNKAIQMMFNKAESDIKKQLSNFNLSNLMGTNI
                     DSFHKNPAHQRGLLDKLSDTFRSSITIGGREFDLIANPIVDVNGNKLGTVVEWSDVTE
                     QNKIQKQRKLENEELTRVKVALDNVTTNIMMADRNLNVVYMNKSIRAMFHSAEDDIKK
                     QFNNFDPSRLIGTNIDIFHKNPAYQRGLLDKLTDTFRSSINIGGRTFNLIANPIIDET
                     GDRLGSVVEWSDVTEQNKIAEQRKIENEELIRVKVALDNTSTNIMIADNEFNIRYMNQ
                     AVVKMFEIGEGDIKKQFAHFNLKSLVGSNIDQFHKNPAHQRGVLSSFTGIHKATIKIG
                     GRTFDLIANPILDSNGKRLGSVVEWSDVTNELAVQEEVEGIVSAAAKGNFTTRISLDS
                     KTGFF"
     gene            complement(397351..399492)
                     /gene="cheA"
                     /locus_tag="EJNJGBJH_00320"
     CDS             complement(397351..399492)
                     /gene="cheA"
                     /locus_tag="EJNJGBJH_00320"
                     /EC_number="2.7.13.3"
                     /inference="ab initio prediction:Prodigal:002006"
                     /inference="similar to AA sequence:UniProtKB:P29072"
                     /codon_start=1
                     /transl_table=11
                     /product="Chemotaxis protein CheA"
                     /protein_id="X:EJNJGBJH_00320"
                     /db_xref="COG:COG0643"
                     /translation="MDLSEVRDTFISESEELLSSMESNLLILEKDSKNNEGIHSVFRA
                     IHTIKGTSGMFGYEPIEKFTHEVESFLDRIRSNKQSLTKEGIEFLFLACDHIRNLLQG
                     VGETLIVDSQTSRNQVNLLSLAKKLTLDDTSNPQKDEVLVQNQSTSSNLLDSHSSSTF
                     WQITLIPNIHLFESGLDPSTFIKYLSQSGKVKHIFVYPESIPNWSEFNPEHSHLGFEI
                     SYESPSKGEEIYSTFQFLKEGSYLKILSPGCSLNLFMENCNDFPLGKKAYLNALEIQK
                     VLTPEEIQKLSYTSENLNVLSTTQTEQTTTSIENQKESDSIKIQTKTLRVDSSKIDTL
                     IALVGELITQEANLSRKISDSENLQLIESSESLYRLVTEIREFALSLRMIPISDLFEK
                     YKRVVRDLSKELNKQVELEIIGGETELDRSVIEKISDPIVHILRNALDHGIETSEERI
                     KKGKHATGQLKIQASHGTGSILIEIKDDGKGLDCDKILEKAISKGLITRDQNLSESEI
                     YSLIFQPGFSTADQVTNLSGRGVGMDVVLRNIESLRGTVQIQTLKDQGSSFQIRLPLT
                     LAIIDGFLVKASSLYFIVPMQMVRETVESKVILNGSSSGTMNLRGELLPVLHLSEFLC
                     LESTYFEKENILVLEYEDKSFGIIVNDLHGEVQSVIRPMAEIFKNIKCFSGTSILGSG
                     EIAFILDVPGLYNSIRDQELNKNKDLVTKTG"
     gene            complement(399496..399858)
                     /locus_tag="EJNJGBJH_00321"
     CDS             complement(399496..399858)
                     /locus_tag="EJNJGBJH_00321"
                     /inference="ab initio prediction:Prodigal:002006"
                     /codon_start=1
                     /transl_table=11
                     /product="hypothetical protein"
                     /protein_id="X:EJNJGBJH_00321"
                     /translation="MSFSLYTDFQESEVPVLKVKIEDELTIYEASQFKEKIDLILQNS
                     ATVLEIDIFKIQKIDTSCLQILLSFKKVALTKYEQVRFVNFSNNVLSLIDLYNLSDFF
                     RDSIRPSKEEVPEKEVKY"
     gene            complement(399867..400229)
                     /gene="cheY_1"
                     /locus_tag="EJNJGBJH_00322"
     CDS             complement(399867..400229)
                     /gene="cheY_1"
                     /locus_tag="EJNJGBJH_00322"
                     /inference="ab initio prediction:Prodigal:002006"
                     /inference="similar to AA sequence:UniProtKB:P0A2D5"
                     /codon_start=1
                     /transl_table=11
                     /product="Chemotaxis protein CheY"
                     /protein_id="X:EJNJGBJH_00322"
                     /db_xref="COG:COG0784"
                     /translation="MKRILIVDDSAVFRKILSLHLSNSSFDILEAVDGQDGLDKLQND
                     KVDLIVSDMNMPNMDGITFVKEIKKDPKNKFTPIIMLTTESQSEVKNEGIAAGARAWL
                     TKPFSPEELVQTIHKLLP"
     gene            complement(400243..401505)
                     /gene="rssB_2"
                     /locus_tag="EJNJGBJH_00323"
     CDS             complement(400243..401505)
                     /gene="rssB_2"
                     /locus_tag="EJNJGBJH_00323"
                     /inference="ab initio prediction:Prodigal:002006"
                     /inference="protein motif:HAMAP:MF_00958"
                     /codon_start=1
                     /transl_table=11
                     /product="Regulator of RpoS"
                     /protein_id="X:EJNJGBJH_00323"
                     /translation="MEIELKKKNILRKIPNDPILIIEDKKENCILLESLCDELSVKHE
                     VAPNGAEALKQIENKKYSIFILDLMMPVMDGGSFLVKLKEIYPNAIVLVQTAIDSNEK
                     IIEIMKLGVFDYILKPIYPEIFLKILQKALNYYFLKNMEENLAEIENQKLRNQLEWLT
                     YKETIRKSDSESFEKNSIHSLKTSLSQGSGIGSMISLLDMIDSVKIQEGNFYKVDKEI
                     LDLLLTNNRVTKNMLLGLEKLLNLIDQNFEFNTTSTKEILEKTKDLPENLNSFLLSKK
                     VSVKLPVFKKEHKINVNLSLLYLAMEELFLNALKYCSFNSTIDVFTNINQNYFCITFK
                     NRVDEKPYGGIPEKFEQLVIQPFFRIYPPVENVSHLEKFGLGLGLTAVDHIVRKHHGL
                     FFIHNANDHTSEDVSLCVLAEIFIPLVS"
     gene            complement(401468..403663)
                     /gene="rcsC_4"
                     /locus_tag="EJNJGBJH_00324"
     CDS             complement(401468..403663)
                     /gene="rcsC_4"
                     /locus_tag="EJNJGBJH_00324"
                     /EC_number="2.7.13.3"
                     /inference="ab initio prediction:Prodigal:002006"
                     /inference="protein motif:HAMAP:MF_00979"
                     /codon_start=1
                     /transl_table=11
                     /product="Sensor histidine kinase RcsC"
                     /protein_id="X:EJNJGBJH_00324"
                     /translation="MEPNRTNFEHSQEIYEILVNQISDSMLVTDTQLEPPGPKILFVN
                     PAFCKMTGYTKEDLIGKTPRMLQGPLTNRKIMRDLKRSLTQGKDFSGETINYKKDGSP
                     YHVEWRISAIRDLSGNILCFISIQRDITEKVKKGESVTRHLRLEMGITSATQILLSTS
                     VELKILKYAMEQFLVFLDSERLYLFKNSENAESAELYLEVKDPSLETSEIPVLQSIVY
                     NQDYSRWKKIFSSGGYLQGNLSEFSENEKKFFDQREICSVTLIPLFVSDEWFGFAGFE
                     NFKTTNIVKEEIFTIRTFVDLISVFLERKNILEELKVHREKLEVLVSQRTEELNLQKE
                     MAEKANKAKSEFLANMSHELRTPLNSIIGFSRLMQFPEGMERENRYLDLIFHSGVHLL
                     NIINDILDLSRIEADKLVLNESDFDLKELISTSVEMILGEAITKKLEMTFEFFPKNAN
                     FEIRADPKRIRQVILNLLGNAIKFTDSTGKILITLNKLENNFQLAVQDSGIGIPTEEI
                     SKIFETFYQVKGEDRAAYEGSGLGLPIVKKIVEAHHGSIQVESALGKGSKFVVIFPSF
                     TRLEHSNVSNSFSQEAEESPYPFHLKSVPILLSIQDRIYDRAIEKYFIHNSQEFISFR
                     TVKDFSKIPQKSLDLHKILLYDTRLLLEETEVVKFLRSLLNEDSNFKHLILLETADIP
                     LPFQEDLLPFFPNYTIQNPFSLDKLKSILIEIEKEIYLGNRTEKEEYSS"
     gene            complement(404254..405192)
                     /gene="ispH"
                     /locus_tag="EJNJGBJH_00325"
     CDS             complement(404254..405192)
                     /gene="ispH"
                     /locus_tag="EJNJGBJH_00325"
                     /EC_number="1.17.7.4"
                     /inference="ab initio prediction:Prodigal:002006"
                     /inference="similar to AA sequence:UniProtKB:P62623"
                     /codon_start=1
                     /transl_table=11
                     /product="4-hydroxy-3-methylbut-2-enyl diphosphate
                     reductase"
                     /protein_id="X:EJNJGBJH_00325"
                     /db_xref="COG:COG0761"
                     /translation="MLEKIYLANPRGFCAGVKYAISYVEQVQANSEEQIYVRKEIVHN
                     RRVVEDMKKNGIRFINDLDEAPNGATVIFSAHGVSPSVVEAAKQRGMKIGDATCPLVT
                     RVHRKARKIKDTHQIIYIGHEGHDEAIGTMGEAEMFLVESLEDIISLKDKIDPNKPLT
                     YLMQTTLSVADTKNIIDQISKTFPFVEHPSKDDICYATTERQEAVSLMMDKIDAMLVI
                     GADNSSNSLRLLQLAQKSKPHSFKVSTADDLSKEYIQNNEIKILGLTAGASTPQVLVD
                     EIISKLKIFYPNANVELFPGSRDDSMNFKLPGVLLS"
     assembly_gap    405521..405620
                     /estimated_length=100
                     /gap_type="within scaffold"
                     /linkage_evidence="paired-ends"
     assembly_gap    406120..406219
                     /estimated_length=100
                     /gap_type="within scaffold"
                     /linkage_evidence="paired-ends"
     gene            complement(406405..406689)
                     /locus_tag="EJNJGBJH_00326"
     CDS             complement(406405..406689)
                     /locus_tag="EJNJGBJH_00326"
                     /inference="ab initio prediction:Prodigal:002006"
                     /codon_start=1
                     /transl_table=11
                     /product="hypothetical protein"
                     /protein_id="X:EJNJGBJH_00326"
                     /translation="MKHFFLLILSFLILAGSLSAQSASCNEVCGFYSGCVDQNAPRKL
                     SAEEKNKVKTGCLNSCKKHSAAVAACFENHKSQCKPFNECIVSTYNTNKK"
     gene            complement(406712..406785)
                     /locus_tag="EJNJGBJH_00327"
     tRNA            complement(406712..406785)
                     /locus_tag="EJNJGBJH_00327"
                     /product="tRNA-Met"
                     /inference="COORDINATES:profile:Aragorn:001002"
                     /note="tRNA-Met(cat)"
     gene            complement(406846..408141)
                     /locus_tag="EJNJGBJH_00328"
     CDS             complement(406846..408141)
                     /locus_tag="EJNJGBJH_00328"
                     /inference="ab initio prediction:Prodigal:002006"
                     /codon_start=1
                     /transl_table=11
                     /product="hypothetical protein"
                     /protein_id="X:EJNJGBJH_00328"
                     /translation="MRQIHLLTETELKQRLDRETLESLFENSSPSALKEFSIQLKIWA
                     QEKNAKYWIEFPDSIFDKVQFQKFEKTFFRSISQLGEITSKFPSKIFPAYVWGESFHF
                     PFVSNEQSTVISKVAKIEEVIEQVCKRKNQKIKSTSVFKLEFQILSEDILTLEKILEF
                     PIPENFTEKIYERQEGFFLVTPKLNGVQSLFAIYLFSNISEKIKFNFSKLLIDLSESK
                     EIIPTLFSRSGAIISAIDFENSPNFIKDKNGNFYYLEISVPPWLSPSFLFLVLDSTLL
                     DVWENLDLDLQIPTSFPSFQRNESWRELTEHRFASRISRHIGEEESFFHSILQSEYDT
                     ARNIFLSILENKKKKLEESEIPELLNRLKSIQELLTISLDENVQKDWKSIQIEISNSL
                     LEKWKEKKELENQKIAETFSVSAWKILFEIWKSQAGRKP"
     gene            408466..409887
                     /gene="glnA"
                     /locus_tag="EJNJGBJH_00329"
     CDS             408466..409887
                     /gene="glnA"
                     /locus_tag="EJNJGBJH_00329"
                     /EC_number="6.3.1.2"
                     /inference="ab initio prediction:Prodigal:002006"
                     /inference="similar to AA sequence:UniProtKB:P94845"
                     /codon_start=1
                     /transl_table=11
                     /product="Glutamine synthetase"
                     /protein_id="X:EJNJGBJH_00329"
                     /db_xref="COG:COG0174"
                     /translation="MSRTPSEVIAYAKANNVLFYDFRFTDIKGAWHHVSYHAGSINED
                     SFKGLPFDGSSIPAWQPIDRSDMQLIPDTSAIFLDPFTADSTLVVFCDVFDIYKGTLY
                     EKCPRSIAKKALKYLESSGLADTAYFGPENEFFIFDNIKVRDAINVQYYEIDSSEGIW
                     NSHTDFPGSTNTGHRPGTKGGYFPVAPVDSQVDLRADIVKTLHQIGMETFVVHHEVAQ
                     GQGEIGVKFGTLIEAADNVQKLKYVVKMVAHKYGKTATFMPKPLYGDNGNGMHCHQSI
                     WKNGVNLFAGKGYQNLSDTAMHYIGGVLSHAKSCAAFTNASTNSYKRLLPGFEAPSIL
                     AYSAQNRSASCRIPFVNGDKARRVEFRFPDSSANPYLAFAAMLMAGIDGVQKKIDPGP
                     PREEDLFELSLDEIREKGIQQMPHTLRESVEHMLLDKEFLKKGDVFTEEFIQTYKAYK
                     FETEIWPWEGRPHPFEFLTTYSC"
     gene            410681..411223
                     /locus_tag="EJNJGBJH_00330"
     CDS             410681..411223
                     /locus_tag="EJNJGBJH_00330"
                     /inference="ab initio prediction:Prodigal:002006"
                     /codon_start=1
                     /transl_table=11
                     /product="hypothetical protein"
                     /protein_id="X:EJNJGBJH_00330"
                     /translation="MYLTHGFQAQKGGPFCLILIFLSLSAIFPIEQEMKETKPSKDFV
                     LIVSLSKQDFNVDEKIKAVIRFRNVSGQLQSYGFGDLGKDFNYILECYAYLKNKNGGP
                     PQALRTQHGEWMAQKSQNEEIMGALNSGKELVNTISVSRQCDLTMTGTYQFVVKRHRY
                     PSLKKSEIIVSDPIVFRVHE"
     gene            complement(411540..412253)
                     /locus_tag="EJNJGBJH_00331"
     CDS             complement(411540..412253)
                     /locus_tag="EJNJGBJH_00331"
                     /inference="ab initio prediction:Prodigal:002006"
                     /codon_start=1
                     /transl_table=11
                     /product="hypothetical protein"
                     /protein_id="X:EJNJGBJH_00331"
                     /translation="MRTGVIKLIYCILGILLSIPISPEIDLDYNYEYEKNGPYTKFSD
                     WVPYKLHKWEPKFLEDYYQLYGLKLHYGENELRRDIYFLKIGLKKRFRHPKNALCPVK
                     DEDEYYKYRNLLFMHINLQIMRSYMRIASQFDKRHLYFYNLDFAYDLNRSFEVADGFY
                     KEAIPYWKEAQKYADRSSEIDSDLDLGTMETERYEIITGKLDFGKIIDDHLARLDKKR
                     NTVKEYLIQHPGANKPLLE"
     assembly_gap    412894..412993
                     /estimated_length=100
                     /gap_type="within scaffold"
                     /linkage_evidence="paired-ends"
     gene            413482..414891
                     /gene="dsbD_1"
                     /locus_tag="EJNJGBJH_00332"
     CDS             413482..414891
                     /gene="dsbD_1"
                     /locus_tag="EJNJGBJH_00332"
                     /EC_number="1.8.1.8"
                     /inference="ab initio prediction:Prodigal:002006"
                     /inference="similar to AA sequence:UniProtKB:P58162"
                     /codon_start=1
                     /transl_table=11
                     /product="Thiol:disulfide interchange protein DsbD"
                     /protein_id="X:EJNJGBJH_00332"
                     /db_xref="COG:COG4232"
                     /translation="MKHSSRNQISFLVFLFVLSKILIYKNFIIRFSILSISLLGCVLP
                     ISAEAVSESLRKIVVEGISGDGPTTGLILVMGGILASLLPCVYPLYPITVGIIRARGE
                     GSPKILHPAIYYLGLVVTYSCFGLIAGFSGGAFNVILRYPIVNLGLSIFIFLLALGSL
                     DLIHLPFFRSKEVKTGQGCGGTFLLGMGAGLLSSPCVGPVVVAILLQITAGAGVISIG
                     SVFLASFKMFLFGVGLGFPFLMIGVFGLSLPKSGKWMRWIQWILGIFVLYFSYTYFQK
                     SLSGWGVPDSSIPLAAFGILFLLFCLYFFLPDEWNRYVKMKKTLLLGGIILSAVGLVV
                     LLMYNLERTNSISVVEMETKGNLSWHRIPSKAYAEGTETGKKVFIDFYADWCTNCKTF
                     EELTQSDFALNDALQGAVLLKIKDQDPIFETYAKDPRFEELKIGLPFFVILDADGNLL
                     YKNTDYQDTSTMIQILKQL"
     gene            416654..417859
                     /gene="ribBA"
                     /locus_tag="EJNJGBJH_00333"
     CDS             416654..417859
                     /gene="ribBA"
                     /locus_tag="EJNJGBJH_00333"
                     /inference="ab initio prediction:Prodigal:002006"
                     /inference="similar to AA sequence:UniProtKB:P9WHF1"
                     /codon_start=1
                     /transl_table=11
                     /product="Riboflavin biosynthesis protein RibBA"
                     /protein_id="X:EJNJGBJH_00333"
                     /db_xref="COG:COG0108"
                     /translation="MIQPIENAIKEIKSGKMIILVDSEDRENEGDLVVAAEFADKEKI
                     NFMAAFGRGLICIPMEVERLKKLGLNRMVGDYSLGDKHGTAFTVSVDAKHGTSTGISA
                     QDRAVTVQVLLDDKTVSADLMRPGHLFPLQAVPGGVLRRAGHTEAAVDLSKLAGLYPA
                     GVICEIMNDDGTMARLPDLEKFAEKHGLNIYTIEDLIRYRRAKENLIRLEVESKLPTE
                     YGEFTIRAYSTLIDDKIHIALIKGDIKKEETIMVRVHSECLTGDIFSSNRCDCGPQLH
                     AALEMISKEGRGVLLYMRQEGRGIGLINKLKAYNIQDKGYDTVEANEKLGFAPDLRDY
                     GIGAQILREIGVGKMKILTNNPRKIVGLDGYGLEVVERVPIEIQPGSDNHDYLMTKKL
                     KLGHMLGLG"
     assembly_gap    418803..418902
                     /estimated_length=100
                     /gap_type="within scaffold"
                     /linkage_evidence="paired-ends"
     gene            419058..419333
                     /locus_tag="EJNJGBJH_00334"
     CDS             419058..419333
                     /locus_tag="EJNJGBJH_00334"
                     /inference="ab initio prediction:Prodigal:002006"
                     /codon_start=1
                     /transl_table=11
                     /product="hypothetical protein"
                     /protein_id="X:EJNJGBJH_00334"
                     /translation="MNWLFTVRATFDLSCRENWKKYLEFLVFLHVIREIVSLDSILYP
                     RIATIAYDSQENYDVEVVIGGVLTNLYMDSTTTYFHRTVAQLHYDDL"
     gene            419557..420237
                     /locus_tag="EJNJGBJH_00335"
     CDS             419557..420237
                     /locus_tag="EJNJGBJH_00335"
                     /inference="ab initio prediction:Prodigal:002006"
                     /codon_start=1
                     /transl_table=11
                     /product="hypothetical protein"
                     /protein_id="X:EJNJGBJH_00335"
                     /translation="MLSCSHLQKEGYSEKNLTSVVFQILNYSRHDMYYVIDYLTNPSV
                     EDDGPFLEIHEELVKRPEPINWHMGKRFDTDVTVPIEVPVSPRFDYDGPPPDFFDGSI
                     SLLSPRLAKILQDNGVNNLDLYEVVLIYTDSGARLKHYAFNITNKASVIDFKKSNIES
                     YDGNYSSDSSIRGFAADEHKIQNLPSIFRLEENVMTVLVHERIKNAIHAAGINSFAFV
                     EPKNWIQL"
     assembly_gap    421000..421099
                     /estimated_length=100
                     /gap_type="within scaffold"
                     /linkage_evidence="paired-ends"
     gene            422253..423260
                     /gene="sbp_1"
                     /locus_tag="EJNJGBJH_00336"
     CDS             422253..423260
                     /gene="sbp_1"
                     /locus_tag="EJNJGBJH_00336"
                     /inference="ab initio prediction:Prodigal:002006"
                     /inference="similar to AA sequence:UniProtKB:P0AG78"
                     /codon_start=1
                     /transl_table=11
                     /product="Sulfate-binding protein"
                     /protein_id="X:EJNJGBJH_00336"
                     /db_xref="COG:COG1613"
                     /translation="MKSSKSLEIFSSILCFVVSFSLLSETKLLNVSYDPTRELYSQIN
                     KLFITHWKKQTGEDLVIHQSHGGSGKQARAVIDGLEADVVTLALAHDIETIAEKTKLL
                     STDWEKLLPYQSSPYTSTIVFLVRKGNPKGIKDWDDLVKPGIGVITPNPKTGGGARWN
                     YLAAWGYAKEKYRSEEKAKIFMKSLYSNVLVLDSGARGSLTTFVQRGIGDVLISWENE
                     AHLALQETAKNQNVEIVFPSVSILAEPSVAVVTKNAEKHNTLKVAENYLKFLYSPEGQ
                     ETIAKNYYRPTDKKVASKYKNTFKNLKLFTIRDVAGSWKNAQEKHFSDGAIFDQIASK
                     Q"
     gene            423294..424124
                     /gene="cysT"
                     /locus_tag="EJNJGBJH_00337"
     CDS             423294..424124
                     /gene="cysT"
                     /locus_tag="EJNJGBJH_00337"
                     /inference="ab initio prediction:Prodigal:002006"
                     /inference="similar to AA sequence:UniProtKB:P27367"
                     /codon_start=1
                     /transl_table=11
                     /product="Sulfate transport system permease protein CysT"
                     /protein_id="X:EJNJGBJH_00337"
                     /db_xref="COG:COG0555"
                     /translation="MATFRTKPYGKTAFGITLGVTVTYLSLIVIIPLGALFLKSTGIG
                     WEGFWKLLTHERILAALYLSFGAGATAAILNLFIGFLFAWVLVRYNFPGKSLLDSLVD
                     LPFTLPTAVAGIALTTIYTPNGIIGKFFEPFGIKIAYTPIGIVIALVFIGFPFVVRTV
                     QPVLEEFPKELEESAYCLGANRWQIFRRVIFPELVSPLVTGAAMAFARGIGEYGSVVF
                     ISGNLPGKTEILPLLIVTKLEQYEYEEATGIAFIMLVISFSILLCINVIQNIAARKSE
                     "
     gene            424121..424960
                     /gene="cysW"
                     /locus_tag="EJNJGBJH_00338"
     CDS             424121..424960
                     /gene="cysW"
                     /locus_tag="EJNJGBJH_00338"
                     /inference="ab initio prediction:Prodigal:002006"
                     /inference="similar to AA sequence:UniProtKB:P0AEB0"
                     /codon_start=1
                     /transl_table=11
                     /product="Sulfate transport system permease protein CysW"
                     /protein_id="X:EJNJGBJH_00338"
                     /db_xref="COG:COG4208"
                     /translation="MKQESLIVRSFLIGVVFFLTVLILILPIYTVFQEAFSKGFGAYW
                     EGIREPDTISAFKLTLLVIGIAVPLNTIFGIFAAFSLTRFEFPGKSWILTIIDSPFSV
                     SPVISGLIFILLFGRQGWFGPWLEKLDFKIVFNTPGLVIATVFITLPFVARELIPVLD
                     ATGMEEEEAGLLLGASPIKVFLKIVAPGIKYGLLYGIILCNARAMGEFGAVSVLSGHI
                     RGQTNTLPLQIEVLYNEYNSVAAFSAASLLVFLSLITLVAKQILERKIKIVKKEEFLQ
                     EEV"
     gene            424962..426032
                     /gene="cysA"
                     /locus_tag="EJNJGBJH_00339"
     CDS             424962..426032
                     /gene="cysA"
                     /locus_tag="EJNJGBJH_00339"
                     /EC_number="7.3.2.3"
                     /inference="ab initio prediction:Prodigal:002006"
                     /inference="similar to AA sequence:UniProtKB:P14788"
                     /codon_start=1
                     /transl_table=11
                     /product="Sulfate/thiosulfate import ATP-binding protein
                     CysA"
                     /protein_id="X:EJNJGBJH_00339"
                     /db_xref="COG:COG1118"
                     /translation="MGIEVKNLVKRFGNFTAIDDLSLDVPSGELVALLGPSGSGKTTL
                     LRIIAGLEDADKGQVIFEGREVGKKNAKDRGVGFVFQHYALFRHMTIFENIAFGLEVR
                     KRSERPSKDTIRDKVMSLLKLVQLENFYNRYPSELSGGQRQRIALARALAIEPRFLLL
                     DEPFGALDAKVRKELRNWLRRLHDEIHITSVFVTHDQEEALEVSDKVVILRSGKIEQV
                     GTPDEVYNHPKNSFVFHFLGDVNLFHGRVQSGQTQLGEIKVDTPEHSEIENASAVGYV
                     RPYDVEILREPIEAQTIPAEIQYIHSTGRNVKIDLKRLDTGTILESQLNSSEFQSLNL
                     LPGETVHIRFKKIKVYVEDYTI"
     gene            complement(426563..427771)
                     /locus_tag="EJNJGBJH_00340"
     CDS             complement(426563..427771)
                     /locus_tag="EJNJGBJH_00340"
                     /inference="ab initio prediction:Prodigal:002006"
                     /codon_start=1
                     /transl_table=11
                     /product="hypothetical protein"
                     /protein_id="X:EJNJGBJH_00340"
                     /translation="MNVKSAFLFFSIVATSCIVSPPDKPEPPFAILRYFLSPSTNESE
                     EPQVTISNNTPIPVVTPPPNFNLSAVSDTGQTQCWTSGGVATACLNSGQDGEFINTPN
                     SRSFTGPTQHPQYGTDYTTLDNIRGLVWKSCPEGQNGPTCALGAATAMDWDTATNVGG
                     PGSCSDLNNQNGGNGYAGRTNWRIPEFKEFMSLYRYSTNPAHPENVQFPNADMTNLYM
                     TNTTYPLNVAEIWAVDFLTLGLPIQPFVKVGANVFLRCVSGNPLPAFSFLDNGNGTVT
                     DQNTKLLWSKCALGKSNVNCTAGVLFSGNRQSAFNGCNNLNVAVFAGRNNWRLPNANE
                     LLSIIDHSGAGNPTIPAAFPNFPPNTTFWTSTTNETTLTESLVINFNGGVLSSLTKTL
                     AASGICVTNL"
     gene            428982..429170
                     /locus_tag="EJNJGBJH_00341"
     CDS             428982..429170
                     /locus_tag="EJNJGBJH_00341"
                     /inference="ab initio prediction:Prodigal:002006"
                     /codon_start=1
                     /transl_table=11
                     /product="hypothetical protein"
                     /protein_id="X:EJNJGBJH_00341"
                     /translation="MPILREALLEFTDRVQTQQNAGHVLGARSNSASRFYGLRNNSAN
                     TSLNSIHRFYGRSLQVCV"
     gene            complement(429412..430818)
                     /locus_tag="EJNJGBJH_00342"
     CDS             complement(429412..430818)
                     /locus_tag="EJNJGBJH_00342"
                     /inference="ab initio prediction:Prodigal:002006"
                     /codon_start=1
                     /transl_table=11
                     /product="hypothetical protein"
                     /protein_id="X:EJNJGBJH_00342"
                     /translation="MQKTKIAFRFYFKILFFICIGSISVNSLFGVGVFQPSHNARYAG
                     MAGVNLAIGGSPMDIATNPANLVLNSKGGLEFGIGLPYIRSQYKDRLSDTNPETEYHN
                     SQNYNILAPLPYFGLTLPLTDRLSYGVGIYVPGGGSGQVNGILRLTPNAQSLRDWSGV
                     DIPGPIGDSKKIKEDLSTTFYVVKATNALAYRFGNLSVGMGIEMIYSKQIANQKFYDI
                     THTLEIPGQGFDYRSKNAYSMGGIFGLSYAFTELFRIAYSYQTRSILPLDGGMQIGIG
                     DVNNYRRTGVSATFNLPEKHGLGFSFGNESLKIGLDFLYYNYNSYDQTFKQRLEDPWF
                     PTFLGKTNTITQNIAYHDAWAGAIGIEYKLDSFVYRGGYRYNTGVVRSEGISALQAGI
                     MVQQLATLGLSFLSGKWSFDLAINYLFAKKVTADPGNNWAVLHSAFGPNDIRILNYSQ
                     SLQSDVPAILFGASYKFD"
     gene            430916..432034
                     /locus_tag="EJNJGBJH_00343"
     CDS             430916..432034
                     /locus_tag="EJNJGBJH_00343"
                     /inference="ab initio prediction:Prodigal:002006"
                     /codon_start=1
                     /transl_table=11
                     /product="hypothetical protein"
                     /protein_id="X:EJNJGBJH_00343"
                     /translation="MQNFIKYRSITDVYADQVIQDYFQSDKKDKLRSLALFNILTQNF
                     GPIPTELPSYFKEYFEKTSVLPEWADLKKIQIAERVFATYGPQILMILCCKSLPMAYT
                     CGNGAEVLVYTGRLVEENGSTQKVFRRLMETTQFVVSVLKEGGLSQGGEGIRAAQKVR
                     LMHASIRHFIFESNQWKEEWGKPINQQDMAGTLQSFSSLILEGLAFSGITLDEEEKDS
                     YIHLWKVTGHILGVLPELSPDTYEDAYALGLSIFQDQRRKSEAGKILAKSLLDFMEYM
                     VPGNLLDGVPLYFLQKYLGKENCEILELPWEEKEILGEILEKVITGFDETLSENDHFQ
                     KLAAHFSSKLILGMDNFYYKGKKAKFEIPPSLKGNWGV"
     gene            432039..432704
                     /locus_tag="EJNJGBJH_00344"
     CDS             432039..432704
                     /locus_tag="EJNJGBJH_00344"
                     /inference="ab initio prediction:Prodigal:002006"
                     /codon_start=1
                     /transl_table=11
                     /product="hypothetical protein"
                     /protein_id="X:EJNJGBJH_00344"
                     /translation="MGFLERILTDPYYLGKFTLLENVFLLIGVVFWAYVYFALIVDSN
                     RKQFVEMPVFIACGNIVWEFLWGFVIQEDMGIVLNWGYKLAFLLDVVIFYNVFRYGQK
                     QFKISISTLEYRILLLVLLLSWGALIYTYYVNRYDLFTGSNSAYILNLFISAMYPVLF
                     LSMNDNRLFSYPIAWCKFLGTVFFTVFLFLYFPKEYFVLCLGILVFIADAYYVYLFAK
                     TRK"
     gene            432714..437993
                     /locus_tag="EJNJGBJH_00345"
     CDS             432714..437993
                     /locus_tag="EJNJGBJH_00345"
                     /inference="ab initio prediction:Prodigal:002006"
                     /codon_start=1
                     /transl_table=11
                     /product="hypothetical protein"
                     /protein_id="X:EJNJGBJH_00345"
                     /translation="MSIRTETSFHKKEILLEDHVSTIYRGILKGESETKILRIQKERT
                     RDEDSFYFLNEYEIGKLISDDHILKPERLIKIQDRYCLIYENLESSLLSNYISKVGQL
                     SIEEFLQVAISITGNLVHLHSQGVLHNQIGPSSFFYDTDTKTSVLAWLGSSSLLLGEK
                     GNLAPLQISPTLLAYCSPERTGRLNRSVDFRSDGYSIGILFYQFLTGKPPFESDDPLE
                     IIHAHVARVPVAISEKRKEIPIPISSLVMKLLSKMPEERYFSLETLLHDLRMLNDSIR
                     SRKSVLEFIPGFTEKKDKFRISEKLYGREKEKEIIEEAISAVYSGVKAAILIKGKSGT
                     GKTSLIQDTILSKELNTLRSFKGKFEEDKKEIPYFALRQILVELCNHLLTQSEYEIRS
                     FRREIREKLGDNIHLLTQFIPEIVNLLEVHSVSSDYQSQKDDQFLFVVILRFLSSCFN
                     RHNPALLILDDVQWADSASLSLIEFISRQTEWEGMLFVFICRNEEEHSDFLNSFRERI
                     LNSEILLQEISLNPLDPMMIRNYVTDSLDLQEEDTKKLTEILYQKTNGNPFFLNQFFN
                     NLYTESYIQYQKSSGIWSLDWDQIIKKTVTENVLDLLTEEITRLPENTQKLLKVAACV
                     GNLFDLGILYRYFQNSPEIIETGIRECIKQGIVIYQESQVSLYPVLQILKKENAEGLD
                     KNKLFEGIMFRFSHDKINQVIVESIFSEQRAEIHKNLAWFLVESDLVSSKQERIQEIA
                     NHLVKSQKIINSKEDLEVFNRYLVLAGNLAKLSAAFNTAYNLFSLLKKKITEESWTER
                     KDQCIQIYKSFAESAYFLSKTFEAEDTVQVLLSKLHDRIEIADVYLMQLEVMNAKNDL
                     DGAYKVGLKALKSLNVQFPEKPGIWILTLEFLKMIYYQRGRSPERLKEAKKNQDPYKI
                     ETINILTNMLNYGKHSDSKLFVFLFLKLMNITLKEGNSPVSFFGYAGFGSLLFAMTGN
                     LHTALRYWDLGEYVIQIFNADRVKGRYLFGKNMLLDFYRVPFSKLALFSEEAYEKCIQ
                     YGDYLWAAFSLIAHSIYQFYSSDNAESYYEILIKDVKRAEQLGYETVYVIAASSDFLI
                     RSLGNPFRPNVIYKDREMSVETFEREILIPNANGTANTWYAVLRGKETYLRGEWEEGL
                     KIFSQFANDLERSRTIFIYSEYRFFKSLHLIRLNEVGKKISFSDLYFIKRSISLFKTW
                     SETFPDNFKSYWYILKAEYNKYKKNFTKAEIFFELALFSLQKNDNNLRKAIVYEHAGM
                     WEFGRGRKQYSNYLLKIAEKQYRTWGASAKANRIQTIRQPDEDAGIFLHTREEALLDT
                     ILKSAENLDLRSVLKSSQSISESIEQDELLKKLMRTIMENAGATRGFLILPRKSGFYV
                     ETGQDIEDENILPKSLILDSASELLPVEIVYYCYRSGQKILLNNTSSKDSLHSLNPYV
                     IEKQPKSLLCFPITKQGKILSVLYLENRLTYDVFDEHRLEILEILSSQAAISLENAKL
                     YEDITSLNAELEKKVELRTQELMQSLKIIRKDLLYSKKIQRSILPDHPNLPGILYAVS
                     YQPMDEVGGDFYDLFEIRPGVYRFFVADATGHGVQAALITMAIKSEYEHLKKTEKNPS
                     NILKELNVVILEKFKTLYLTCVVADINVNDYTLEYSSAGHPPQVLWRDGKADFLHKTG
                     AILGLKKDFIYYSENVELKPEDRIFLFTDGVYEQFNSNKNEFGEERFLDSIHSSSLLN
                     PEEQISKMQKDLNLFLQGAPIQDDFTLIAIEVF"
     gene            438415..439059
                     /gene="pdxH"
                     /locus_tag="EJNJGBJH_00346"
     CDS             438415..439059
                     /gene="pdxH"
                     /locus_tag="EJNJGBJH_00346"
                     /EC_number="1.4.3.5"
                     /inference="ab initio prediction:Prodigal:002006"
                     /inference="similar to AA sequence:UniProtKB:P0AFI7"
                     /codon_start=1
                     /transl_table=11
                     /product="Pyridoxine/pyridoxamine 5'-phosphate oxidase"
                     /protein_id="X:EJNJGBJH_00346"
                     /db_xref="COG:COG0259"
                     /translation="MDPKISEIRKSYTLSSLEIEDAGSDPVLFFQKWFEEAVQSEVLE
                     VNAMTLATVTQDGKPDARIVLLKGILKESFLFYTNYESRKGTELETNPNVCLVFFWPE
                     LERQVRIEGNVTKVSREVSKEYFHSRPRESQIGALASPQSQKIPDRKFLEGRFQKFTN
                     QYQNKEVDLPNHWGGYAVYPCRIEFWQGRSSRLHDRIVFERDTSSSWEKFRIAP"
     gene            439230..439646
                     /locus_tag="EJNJGBJH_00347"
     CDS             439230..439646
                     /locus_tag="EJNJGBJH_00347"
                     /inference="ab initio prediction:Prodigal:002006"
                     /codon_start=1
                     /transl_table=11
                     /product="hypothetical protein"
                     /protein_id="X:EJNJGBJH_00347"
                     /translation="MRRVKYLPFLFLTLFLFHCLRPCNCPDNDSEDGIAVLFATYLLN
                     PPTFNGRCVSSSKSYCLEFSKIQYEGTIAVFCKNMGGIFEIDQSCVQTNKVGQCSFES
                     QSTKSIQIKFYYATVPQNWNYSTAKTNCESSGGVFL"
     gene            439643..440062
                     /locus_tag="EJNJGBJH_00348"
     CDS             439643..440062
                     /locus_tag="EJNJGBJH_00348"
                     /inference="ab initio prediction:Prodigal:002006"
                     /codon_start=1
                     /transl_table=11
                     /product="hypothetical protein"
                     /protein_id="X:EJNJGBJH_00348"
                     /translation="MRFKSRLFFSCMIVFSITTLIAYTILPCSFGLDACSCEPTRGET
                     LISSLLFLTTNSDKTSCHSITDSVCYESFHSDSFSILCKMSNAEIRLNDVCSDQNSVG
                     DCYLDNLRLTFYNDTYTSKAAEDYCKNQLRGFFYNNR"
     assembly_gap    440192..440291
                     /estimated_length=100
                     /gap_type="within scaffold"
                     /linkage_evidence="paired-ends"
     assembly_gap    440493..440592
                     /estimated_length=100
                     /gap_type="within scaffold"
                     /linkage_evidence="paired-ends"
     gene            complement(441256..441660)
                     /locus_tag="EJNJGBJH_00349"
     CDS             complement(441256..441660)
                     /locus_tag="EJNJGBJH_00349"
                     /inference="ab initio prediction:Prodigal:002006"
                     /codon_start=1
                     /transl_table=11
                     /product="hypothetical protein"
                     /protein_id="X:EJNJGBJH_00349"
                     /translation="MNSFEHIHFAEVILIVSGIFYTLHGLIHQLIVGAAVGFFQYPEE
                     RQSRLILMMWITTGAFMSFLGFLPAILILFFGPQPPVIATLIAETIAVGFLSLHIFLS
                     GYKTHTQPIKIGFFLSLGYTIILAAYLLNFWI"
     gene            441793..443775
                     /gene="acsA_1"
                     /locus_tag="EJNJGBJH_00350"
     CDS             441793..443775
                     /gene="acsA_1"
                     /locus_tag="EJNJGBJH_00350"
                     /EC_number="6.2.1.1"
                     /inference="ab initio prediction:Prodigal:002006"
                     /inference="similar to AA sequence:UniProtKB:P9WQD1"
                     /codon_start=1
                     /transl_table=11
                     /product="Acetyl-coenzyme A synthetase"
                     /protein_id="X:EJNJGBJH_00350"
                     /db_xref="COG:COG0365"
                     /translation="MDQKLWTPSSDRIESSNLVRYIKFLKEKKNLSLSTFEELRVWSV
                     NEIGSFWESIWEFSEVVHSQKYDLVYQSGSNFTDSKFFPGAKLNFAENLLRRTDSFPA
                     LIYRGEDGSKREVSYAELYSYVGAVATDLKKRGVVPGDRVVGLMPNVPETVIAMLATT
                     SIGAIWSSCSPDFGVKGVLDRFGQIEPKILFTTNLYSFKGKDLSLAENLTQILKSIPS
                     IEAVIVSDYKNGILHFKNRTKTVLPENYPQKNIHLFETVLFENEGASPNFYQTNFDHP
                     VYIMYSSGTTGLPKCMVQGVGVFLNHWKELALHCDLKPGERIFYYTTCGWMMWNWLVS
                     SLSIGATLVLFDGNPFFPTQEILFQIASEEKINVFGVGAKYILTLEKSKFQPKDFDLS
                     TIRTVLSTGSPLTTSGFRYVYQHWKKDLQLSSISGGTDLNGCFALGNPILPVYEGEIQ
                     CRGLGMDVEIWNESAKSVIEQKGELVCKQPFPSMPLYFWKDPEGKKYKSAYFESYPSV
                     WCHGDFAELKKSGGLVVYGRSDATLNPGGVRIGTSDIYGLIETFTEIADSVIIGQDWK
                     EDVRIVLFLKMIPGKKLEDSLVQTLKREIKEKISPKHVPSKILEVADIPYTINMKKVE
                     IAVKKTIQGEPVTNQEALSNPESLEYYKNILELKED"
     gene            444285..445277
                     /gene="mltF_2"
                     /locus_tag="EJNJGBJH_00351"
     CDS             444285..445277
                     /gene="mltF_2"
                     /locus_tag="EJNJGBJH_00351"
                     /EC_number="4.2.2.-"
                     /inference="ab initio prediction:Prodigal:002006"
                     /inference="protein motif:HAMAP:MF_02016"
                     /codon_start=1
                     /transl_table=11
                     /product="Membrane-bound lytic murein transglycosylase F"
                     /protein_id="X:EJNJGBJH_00351"
                     /translation="MNWKHLFLIKKNIQYTLEKNLSSKFYSSFYVLNRFQINLKNGIW
                     KRLVLIGSFCILYGYFCLQAEENTFKYYNSSRLKEILEKGELKVAGDPSYEPFYIPNS
                     KEGYPGFDYELGKAYADFLGVKYKFVSYPEFNEFAEAIKNKEADIALSGISSNLERSK
                     KLKFSGAYLVATPAALIRKSALPPPPEGNIITTQSFRSILDLSDLSGVTFAVRSFSNR
                     HEYLLKKFKNNRIFTYVDTSSAWEAVKNGTANCLVADSFYIKSLILKDKSIASNFRPL
                     LEPVQREDISAAFPQGDILFIRNFEFFLQELSRTGILREMEDKYFNKSEWVLAP"
     gene            445483..447264
                     /gene="mutL"
                     /locus_tag="EJNJGBJH_00352"
     CDS             445483..447264
                     /gene="mutL"
                     /locus_tag="EJNJGBJH_00352"
                     /inference="ab initio prediction:Prodigal:002006"
                     /inference="similar to AA sequence:UniProtKB:P49850"
                     /codon_start=1
                     /transl_table=11
                     /product="DNA mismatch repair protein MutL"
                     /protein_id="X:EJNJGBJH_00352"
                     /db_xref="COG:COG0323"
                     /translation="MGKIQELSPELINQIAAGEVIESAHSVVKELMENSMDASATQVD
                     VESKDGGLSLLRITDNGTGIEPEDLEPALKRHATSKIQDYKDLESVLSYGFRGEALAS
                     IASVSRLTLESGTKEQKTAWKTRSVAGKISEKEEIPGFIGTKILVEELFFNTPVRRKF
                     LKSIRSEDKKIRDRVTTQALAREDVRFRLFQDGKEVFVLPTRENKKERIIDLFGENFR
                     DHLLEVSLERGGIQATGYISDPDFYKSNRTGQFIFINGRPIEIKYSSVLLKKAYDELL
                     PPNGHPYCFLFFEIDPSRVDVNVHPAKREIRFLDEDGFNGFFLALIQKELRSSTPVSF
                     LELKKRLLKPAPETHSTTSFYQARSSGKNPLLGRELFSGVSKQEGFELDRMGPGVSLS
                     ELTDERVKHSSFVPKKHFGVLFETFILAEAEDGFYIIDQHTAHERIRYEEVLRKLEKR
                     NYGIQPLLTPIRIDVSKQEQEDILNRKKEYEEVGIFLDPLGEDSIVLREIPAYMEPGQ
                     EKEIVLDFLNRTEGKETSEPELYDLMAKCVACRSAIKKGDQLSDPILAEILNRLSYCE
                     NPSRCPHGRPTLVKLSRDDLERMFHRK"
     gene            447233..447853
                     /locus_tag="EJNJGBJH_00353"
     CDS             447233..447853
                     /locus_tag="EJNJGBJH_00353"
                     /inference="ab initio prediction:Prodigal:002006"
                     /codon_start=1
                     /transl_table=11
                     /product="hypothetical protein"
                     /protein_id="X:EJNJGBJH_00353"
                     /translation="MTSKECSTENEEVTGKEPDRVVRKLFRQTLVGIVILVLGVVFLA
                     RVFPEPVLVVSQKFIEITGVFGVGVGIMLADSLHVFIPPDVFLMFAVAGKLNSVLVIV
                     SASIGSLIGGSVSYLTGRILLPKMERISTFVKRHEQKLEHYLHRYGFWAVVLAALTPL
                     PYSWVSLAAGAMKMKYSLFFKGCLFRIPRFIVFYYLIQFGWVSGGM"
     gene            complement(447976..448350)
                     /gene="sspH1_1"
                     /locus_tag="EJNJGBJH_00354"
     CDS             complement(447976..448350)
                     /gene="sspH1_1"
                     /locus_tag="EJNJGBJH_00354"
                     /EC_number="2.3.2.27"
                     /inference="ab initio prediction:Prodigal:002006"
                     /inference="similar to AA sequence:UniProtKB:D0ZVG2"
                     /codon_start=1
                     /transl_table=11
                     /product="E3 ubiquitin-protein ligase SspH1"
                     /protein_id="X:EJNJGBJH_00354"
                     /translation="MDLSNNQLTTLPNEIEFLKRLQELYLRNNQLTTLPKGIGYLKEL
                     WLLDLSFNQLTALSKGIGYLKKLQKLDLSRNQLTTLPKEIETLKKLEELFLDDIPVLK
                     SQEKKIQKLLPKAQIDFIEIKK"
     gene            complement(448395..448757)
                     /locus_tag="EJNJGBJH_00355"
     CDS             complement(448395..448757)
                     /locus_tag="EJNJGBJH_00355"
                     /inference="ab initio prediction:Prodigal:002006"
                     /codon_start=1
                     /transl_table=11
                     /product="hypothetical protein"
                     /protein_id="X:EJNJGBJH_00355"
                     /translation="MKIMNLQKIGTLIFLCFLSQLKAEEKGHYQNLTKALKNPTDVQT
                     LDLSNNKLITLPKEIGQLKELEWLSLSKNQLKTLPKEIEQLQKLRYLYLNDNQLTTLP
                     KEIGYLKELQELDLSRNN"
     gene            448961..449188
                     /locus_tag="EJNJGBJH_00356"
     CDS             448961..449188
                     /locus_tag="EJNJGBJH_00356"
                     /inference="ab initio prediction:Prodigal:002006"
                     /codon_start=1
                     /transl_table=11
                     /product="hypothetical protein"
                     /protein_id="X:EJNJGBJH_00356"
                     /translation="METNQPNLFPKTKEEIIRENLDLFDLPIRIQALIENILQGNIRE
                     QSLVCCHSACDVCNATIRTCFRKIKNELELL"
     gene            449185..450456
                     /locus_tag="EJNJGBJH_00357"
     CDS             449185..450456
                     /locus_tag="EJNJGBJH_00357"
                     /inference="ab initio prediction:Prodigal:002006"
                     /inference="similar to AA sequence:UniProtKB:P9WQN1"
                     /codon_start=1
                     /transl_table=11
                     /product="putative AAA domain-containing protein"
                     /protein_id="X:EJNJGBJH_00357"
                     /db_xref="COG:COG2256"
                     /translation="MSDLFTKKPIPPLAHKIRPSSFEEVIGQSKATKQLANYRFPVSI
                     ILYGPPGTGKSTLAGILCRKWNLPFVEYNAVSTGVAEIKKLLERAEREGTILLFLDEI
                     HRFSASQQDSLLKGVETGHLILIGATTENPAFRITRPLLSRCQILKIEPLSLEEQSSL
                     LERGIQNIEYSINLNQDAKETLIRFSGGDGRKLLSNLEGLSFSFPENHTISKSDVEEY
                     LESRVIEYDKSGESHYDVISAFIKSVRGSDPDAALYYLAVLLEGGEDPLFIMRRLIIL
                     ASEDVGNASVNGLPLAVSGLHALDAIGMPEGRLILAHVTTFLASCPKSNASYKGIGAA
                     LAFVRKYGTGIKIPNRLRNAPTFLHKKEGASKDYIYPHDFGGFKEQNYFPDEFAENPP
                     KFYFPTGNGAELKLKEYLDKIWEKTPWKKGN"
     gene            complement(450457..450774)
                     /locus_tag="EJNJGBJH_00358"
     CDS             complement(450457..450774)
                     /locus_tag="EJNJGBJH_00358"
                     /inference="ab initio prediction:Prodigal:002006"
                     /codon_start=1
                     /transl_table=11
                     /product="hypothetical protein"
                     /protein_id="X:EJNJGBJH_00358"
                     /translation="MWELILTFYSKFTILKSNYNFLFKKRFRFLPKRTKHLLNLAGLT
                     TQEGKMFNSEYKYKKTKEPTQHTTVYRQNSDSNRNSIEFDLENLESKTKQIRIVRPEL
                     YDK"
     assembly_gap    451179..451278
                     /estimated_length=100
                     /gap_type="within scaffold"
                     /linkage_evidence="paired-ends"
     gene            complement(451633..452745)
                     /gene="hisC"
                     /locus_tag="EJNJGBJH_00359"
     CDS             complement(451633..452745)
                     /gene="hisC"
                     /locus_tag="EJNJGBJH_00359"
                     /EC_number="2.6.1.9"
                     /inference="ab initio prediction:Prodigal:002006"
                     /inference="similar to AA sequence:UniProtKB:Q9PII2"
                     /codon_start=1
                     /transl_table=11
                     /product="Histidinol-phosphate aminotransferase"
                     /protein_id="X:EJNJGBJH_00359"
                     /db_xref="COG:COG0079"
                     /translation="MGVMIPFRSILNSLKSYEAGKPIELVVREFGIDPNRIIKLGSNE
                     NPFGCAESVMEVVRQAISKMSFYPDDSYLDLKTAIASKFDLTTDRIIPGNGSDQVLDF
                     VCRCVLDQGDSVLINRITFAMYKIYALQCGAKIHSTDSVTHDLNAFLDLAKLIRPKII
                     FLCTPSNPAGDALSKSDVYEFLSKISLDTLVVIDAAYMEFGKKKDPNKFIPAKEVTDL
                     FPNVFYTGTFSKVYGLGGMRIGYGIGNQELISNLYKMRPPFSVTNLSALAATEALKNE
                     SYVESYLENNWNEMKRYEKFAAEQSIEFIDSYANFITFFARKRGKSSSEIAHSLLKQG
                     IILRDLKNYDLNALRITIGRPEQNDLVLEALEKEFH"
     gene            452887..453057
                     /locus_tag="EJNJGBJH_00360"
     CDS             452887..453057
                     /locus_tag="EJNJGBJH_00360"
                     /inference="ab initio prediction:Prodigal:002006"
                     /codon_start=1
                     /transl_table=11
                     /product="hypothetical protein"
                     /protein_id="X:EJNJGBJH_00360"
                     /translation="MKDSLFHGDNKEKDLEYLKDLLDGDSLMQEILESFENFDRLVGN
                     EIQELFPLEDDL"
     gene            complement(453059..454651)
                     /gene="nqrF"
                     /locus_tag="EJNJGBJH_00361"
     CDS             complement(453059..454651)
                     /gene="nqrF"
                     /locus_tag="EJNJGBJH_00361"
                     /EC_number="7.2.1.1"
                     /inference="ab initio prediction:Prodigal:002006"
                     /inference="protein motif:HAMAP:MF_00430"
                     /codon_start=1
                     /transl_table=11
                     /product="Na(+)-translocating NADH-quinone reductase
                     subunit F"
                     /protein_id="X:EJNJGBJH_00361"
                     /translation="MILVNFENEKEISLSKPQNLLEISLNNGIPHTHACGGNARCSTC
                     RVLVLENPSHLSPPEQKEKELSQKKGFPKSVRLACQTTVLGDVRVRRIVLDEEDYNLT
                     IPGSATISGEEKEIAILFSDIRDFTLFSESHLPYDVIHILNRYFYKMGDVILKHGGKI
                     DKYIGDGLMALFGVNGGSPQEICISALRAAKEMELELYSLNEYLKSHLHTSFRIGVGV
                     HYGNCILGQLGHPANMSYTAIGDSVNIASRIESKTKKSGASVLISESLYKQVKEKVAK
                     GRVFSAQLKGKTGNYKLYEIQEILEKVDANLWEEAKNSLRRIILVREVGSWLKLVYHL
                     SCLFDENQNWIGLSAANSFQKFSKLPENGDLVQNFYQIKDTFNEQFQNSFSFADLLAL
                     AGAVAIEKSGGPKIPIQPGRKDRLLSEVFQILPLSMQTQKDQLPYLQKMKLGIRDIVL
                     ISGARTIGWLGGESFTSNPYNFDNSYFHVLLKAGLEGPLLIPNDRELLKNDESRAFVL
                     DYALDPSKFFEDFTSTYLKLTS"
     gene            454833..456542
                     /locus_tag="EJNJGBJH_00362"
     CDS             454833..456542
                     /locus_tag="EJNJGBJH_00362"
                     /inference="ab initio prediction:Prodigal:002006"
                     /codon_start=1
                     /transl_table=11
                     /product="hypothetical protein"
                     /protein_id="X:EJNJGBJH_00362"
                     /translation="MDGNINSQEENKDSRPIILLVDDEPIILRGLKEQLKLAFGKDYD
                     IEIAEDAEAAWEILEEYVEKGIDIPVVVCDQVMPGVKGDELLIRIHNKKPDIRKIMLT
                     GQASADAVGNALNHANLYRYLSKPWDSNDLILTIREALKSYFSDLSLVELNRKLETTL
                     LYNRETGRPNFESLRKILEEREAKEAQSTLAVIRIESSTATTHHFGVGVYHKVLNQLL
                     AALSSFMGDSGSLFHLYQDEVAVLSNVDEDRFHSLLVAFRILLRSEYIQADGVAFRVN
                     VSIGVATHQHSLYYKARIAMMHAAQNVELELMNYSQAMEEGDQYQINLILGRKLNDAI
                     HVGNVIPYFQGIYDNTLEKITKFECLARIQDGDRVYSPASFISIARSTGIIRLLTPIM
                     IEKSIRYFAQYPEYSFSVNISESDLEKKGFASWVIGRLEHYKIVPERFTLEILETDRL
                     RGGERGLETLKELKESGCKIAIDDFGVDQSNFERLMEIDPDFIKIDGKFIQGIHLSRT
                     PYLLTSAMTEMAHRIGAKVIAEFVAGKGEFDTVRSLGVEYCQGYYIMQPVPEIFPIPQ
                     VSV"
     gene            456663..457052
                     /gene="hupR1_1"
                     /locus_tag="EJNJGBJH_00363"
     CDS             456663..457052
                     /gene="hupR1_1"
                     /locus_tag="EJNJGBJH_00363"
                     /inference="ab initio prediction:Prodigal:002006"
                     /inference="similar to AA sequence:UniProtKB:P26408"
                     /codon_start=1
                     /transl_table=11
                     /product="Hydrogenase transcriptional regulatory protein
                     hupR1"
                     /protein_id="X:EJNJGBJH_00363"
                     /db_xref="COG:COG2204"
                     /translation="MDKAILFVDDEALILMSMKSQVKRHFGEGYRYETALDAGEAWQI
                     IEELVHEDVRILIIISDWLMPNVKGDEFLRQVHHKYPDIQKVIVTGHADDSSIEALKK
                     EINLRSYLKKPWDERELVSTITTALSN"
     gene            458058..458507
                     /locus_tag="EJNJGBJH_00364"
     CDS             458058..458507
                     /locus_tag="EJNJGBJH_00364"
                     /inference="ab initio prediction:Prodigal:002006"
                     /codon_start=1
                     /transl_table=11
                     /product="hypothetical protein"
                     /protein_id="X:EJNJGBJH_00364"
                     /translation="MNKFAAIALFLSIFTGLYATPEAERVEEELNKFTPQNETQLANK
                     LSALGTLKQKVRDYHSAIDLYNQSLHVREKMGEKESSGYALVLYLKSISEFRQGKYCP
                     ALENIKNVISIYQKIGDIDSALNAEEEAYKKYQEACSIHMENVAKAE"
     gene            458673..458960
                     /gene="hpf"
                     /locus_tag="EJNJGBJH_00365"
     CDS             458673..458960
                     /gene="hpf"
                     /locus_tag="EJNJGBJH_00365"
                     /inference="ab initio prediction:Prodigal:002006"
                     /inference="similar to AA sequence:UniProtKB:P0AFX0"
                     /codon_start=1
                     /transl_table=11
                     /product="Ribosome hibernation promoting factor"
                     /protein_id="X:EJNJGBJH_00365"
                     /db_xref="COG:COG1544"
                     /translation="MKINYNWKNVDHSKAAEKYANSKLDRVSKYLHTVQSFEISFEMI
                     HGEVTANLNLHGDGNKFNAQNSDKDIYACIDGLEDKIVKQVSKHHDKKVNH"
     gene            459012..459953
                     /locus_tag="EJNJGBJH_00366"
     CDS             459012..459953
                     /locus_tag="EJNJGBJH_00366"
                     /inference="ab initio prediction:Prodigal:002006"
                     /codon_start=1
                     /transl_table=11
                     /product="hypothetical protein"
                     /protein_id="X:EJNJGBJH_00366"
                     /translation="MSFSRKLEEANQHLSDGDFDKAKKVFDLLLGEDPEHPETIAGYF
                     ISSYWDNRLDRIHNTKEGRDRSHILVQYFSEFQNAFELKKFTGTSSFRAVSESVLSEA
                     VDQLKISVQREGLHFQDPSALLSLIRELIRFRDYKNALEILNYSSSVEKNSPEFLYLR
                     AESLFQTGEERKALLLFREAFLKDPSVAPLAVLKSGPIYFWVEKLKGSYQDESDLKEV
                     LPVVLAERGIFEETRNYSEKEILVYYNNLIRLKDTLNSRKDLYDFKIRCRILQHACLI
                     LDVCRNMQYGEIYQESKRILDSVDPGFFLRRQNGTQD"
     gene            complement(459982..462057)
                     /gene="mcpU"
                     /locus_tag="EJNJGBJH_00367"
     CDS             complement(459982..462057)
                     /gene="mcpU"
                     /locus_tag="EJNJGBJH_00367"
                     /inference="ab initio prediction:Prodigal:002006"
                     /inference="similar to AA sequence:UniProtKB:Q88NI1"
                     /codon_start=1
                     /transl_table=11
                     /product="Methyl-accepting chemotaxis protein McpU"
                     /protein_id="X:EJNJGBJH_00367"
                     /db_xref="COG:COG0840"
                     /translation="MSIRFRISLYLALVLMAGSIAITAINAVSTYFKLTQDIKDSSSL
                     IASRYAFEIQDFFDKALGGLRGIEFQLSHARPTREETIESLKDLADSDPNYFGTWSVF
                     EPGKFDSNDLQYVNKQGYDSTGRFIPYLNKSAGVDRPLVLEQVVYYENQDMSGYFYNI
                     PKKTGKDYIADPFAYPVSGKDVLMISVAKPLRRNGEFAGVVGMDITMKNMQEMIAPIR
                     PYQGKGYLNLISPGGFYAANGLQPELVGKPIPDPEWKKLILEGSQKQEIQIYEKDNST
                     HFFYSFYLGNYDKKWILEVSVPYDIFWKNLSMIILETITTSLITMVAILLVLNLIFQK
                     LITNGINTAISFSEEISSGNLIVVNQYERKDEIGKLLLSLNQMKNNIKKIIFEIKGSS
                     ESLNSTSDKMAESSKSFYDVAQEQASASEESSAAIEELASSAENVGRSMEKAISHMKD
                     IDGNVILLKEQIVKINEEMKSLSFLANESQQQAVTGEGSMNQSTKAMDEIGDSASRIN
                     EILSIITDISEKTNLLALNAAIEAARAGEAGKGFAVVAEEISKLASQTSNSVQEIGQL
                     VESTNRAVMNGTGKVKEASEILAKLRSSVDMFGVSAKTVLDSVNAQEKNTEKIHSSAS
                     SLMNFSLQIEEAVQEQRRASDEIAKTILSISEGTQEIASGADDLTGFSKNMHTQSEGL
                     LRLINQFKI"
     gene            complement(462083..463654)
                     /locus_tag="EJNJGBJH_00368"
     CDS             complement(462083..463654)
                     /locus_tag="EJNJGBJH_00368"
                     /inference="ab initio prediction:Prodigal:002006"
                     /codon_start=1
                     /transl_table=11
                     /product="hypothetical protein"
                     /protein_id="X:EJNJGBJH_00368"
                     /translation="MKLKSYLLFLFCLFFCFESHLIAADIVRLKNGSVHRGKILLEDD
                     EKVFLAEHEDYIRYISKDNVVSITYEKSQDKNKNAFFASDKEKSSTTTSKPERSNQYS
                     GIAAPIEREPPHSHPQGTDTTIDVTHEIVTDFIWRGLSFSGEMANRRRNESYPSTTVI
                     PSYQPTININTPLKGFMIQFWGNFQLTDRNDKDNDGRIQLFPGGPGPAYPGQGNPFTA
                     PDPDLLNQSCVYDTQNNLMNGNLSTGQTCGGLVPKSYKEQNGMKRADGLFYAFYYTFE
                     KTSWGKFTVGTWFYNTFHKNPSYISTPLGGFNSLAAQGITSPNNTSNQITRLAWQEYY
                     IFWQLPEISFLPFIAYLTPTISFYTQMSQENSGLAAGKNYLSLYISHEYFKEDFFRIT
                     PAVNVGYAMSNNIVDNRYGIQDITSSLTFYFGKFFIKGNHVYRPNLYMYDTDNYYGAT
                     GGYVNRNTKDGLIVDPSKVNGPLNQFILDQIASSPLIPDAGDGSLRQMVRESYLLQKI
                     PAHLFWFSIGFSHSF"
     gene            complement(464520..465545)
                     /locus_tag="EJNJGBJH_00369"
     CDS             complement(464520..465545)
                     /locus_tag="EJNJGBJH_00369"
                     /inference="ab initio prediction:Prodigal:002006"
                     /codon_start=1
                     /transl_table=11
                     /product="hypothetical protein"
                     /protein_id="X:EJNJGBJH_00369"
                     /translation="MLLVKHLQTNWKVFVFFGILFCKPSQTTMGNNPYYQLFRKHPIT
                     QMERYFSMEGWEQRISGLNSEEQNFVQEMNRIDGITDLPEAENELNPWKERLSTVRKS
                     LPNSVNTILDRSLFKVILCKNLGSSGLSSFVYDNTGPKGGVVFLDTKLLNQTANEWIT
                     QKENSPFISGNIQVKVRIESDTKDKIETAIEYILLHEVGHILSVQKKIVPDFREEYRN
                     FSEFEFSKGIWKTEDVSYLDSFFPLRKEIKFYTSKPIELSKNWDSIYPTLEKTPFPTL
                     YSATNADDFFADSFVSYVHTKLQKKTWNLEIFQNKKRVFRMKNGIQEPRCKVQKEYLD
                     NIFSETF"
     gene            465643..466038
                     /locus_tag="EJNJGBJH_00370"
     CDS             465643..466038
                     /locus_tag="EJNJGBJH_00370"
                     /inference="ab initio prediction:Prodigal:002006"
                     /codon_start=1
                     /transl_table=11
                     /product="hypothetical protein"
                     /protein_id="X:EJNJGBJH_00370"
                     /translation="MLINLDDKFPRSETKMFYFLLPTLFLFFRLESTETNPWNLSIGE
                     RIINRKHVSHIIIETRVDHFRVSILLNERFPYNYKSKSGSFFIRVNDEKEALKISEKL
                     DQYLESGWNLKIYLSGSEIVRYDLDKTIQ"
     gene            466013..467209
                     /locus_tag="EJNJGBJH_00371"
     CDS             466013..467209
                     /locus_tag="EJNJGBJH_00371"
                     /inference="ab initio prediction:Prodigal:002006"
                     /codon_start=1
                     /transl_table=11
                     /product="hypothetical protein"
                     /protein_id="X:EJNJGBJH_00371"
                     /translation="MTWIKRFSRFKSDFLNPFTFFEREFNYSEAQSWKDQTRIDQSFI
                     RLAFLLHFMMYSTLAIPEVRSSQRGGVYLGIIFLVNVMGLVLSFQERFLSWVIHISNV
                     IIIFLLMNLFHESFYHFRDLESLQIYNNYFLLISFIVIFQMFRLKKGSCFLTGTVSIC
                     LHIFFVSIKRMELGLDDFPRILFVPDVVYVLCIVIGTSSVIIVKRLISISSELDLEYK
                     FIQQDLIVAKQVQENLFPGKLSIKGIRYEVMRIAPNHIGGDFFDFVQLREGNTGIFLT
                     DVAGHGIASALVASMVKIMVSTMPYILKVHPSRLMDYIDDSLHKQFQSYHASAIYMFL
                     DFISREVTFSNAGHPYLIHGSFSKEFHEVETEGAILGFGIKKPIAEQVKFPLVEKDRF
                     FYIRMV"
     gene            467206..467394
                     /locus_tag="EJNJGBJH_00372"
     CDS             467206..467394
                     /locus_tag="EJNJGBJH_00372"
                     /inference="ab initio prediction:Prodigal:002006"
                     /codon_start=1
                     /transl_table=11
                     /product="hypothetical protein"
                     /protein_id="X:EJNJGBJH_00372"
                     /translation="MIENKNREGKLLGTEGLLEILNANRFEKDLSTFKANVQKTVEDF
                     FGNVALEDDTLFLIVEVE"
     gene            467402..468175
                     /gene="crt_1"
                     /locus_tag="EJNJGBJH_00373"
     CDS             467402..468175
                     /gene="crt_1"
                     /locus_tag="EJNJGBJH_00373"
                     /EC_number="4.2.1.150"
                     /inference="ab initio prediction:Prodigal:002006"
                     /inference="similar to AA sequence:UniProtKB:P52046"
                     /codon_start=1
                     /transl_table=11
                     /product="Short-chain-enoyl-CoA hydratase"
                     /protein_id="X:EJNJGBJH_00373"
                     /db_xref="COG:COG1024"
                     /translation="MSEKLINITKEGQIAILTIQRPSALNALNREVLIQIGQEVDALE
                     KDENIRVLIVTGEGKAFVAGADIAEMKDLNVSQGNEFSKLGNSVFQKLHQSRIVSIAA
                     INGFSLGGGLELALACDIRVGSEKAKLGLPEVSLGLIPGFGGTQRLARLIGYARAIEL
                     VITGEMISAEEGYRIGILNKLVKEGESILDFSKSIANSILKKGPQAIERVKKTIQQGL
                     DVSLKEGISIEEKAFGDCFDGGQSKEGMSAFLEKRSAQF"
     gene            468564..469052
                     /locus_tag="EJNJGBJH_00374"
     CDS             468564..469052
                     /locus_tag="EJNJGBJH_00374"
                     /inference="ab initio prediction:Prodigal:002006"
                     /codon_start=1
                     /transl_table=11
                     /product="hypothetical protein"
                     /protein_id="X:EJNJGBJH_00374"
                     /translation="MKVIFLMYKVKITRFVFKILLVLGSIFCVSYNVYSKDVEKITIY
                     VDEHPLLVEVVNTPADRARGLMYRKSMGENEGMLFVFAKPEYLSFWMKNTLIPLSIAY
                     FNSDRRITDIHDMKPNQTKELYHSSEKAMYALEVNQGWFIKRKIGKYGVLKIPDRVRA
                     VQ"
     gene            complement(469153..469758)
                     /locus_tag="EJNJGBJH_00375"
     CDS             complement(469153..469758)
                     /locus_tag="EJNJGBJH_00375"
                     /inference="ab initio prediction:Prodigal:002006"
                     /codon_start=1
                     /transl_table=11
                     /product="hypothetical protein"
                     /protein_id="X:EJNJGBJH_00375"
                     /translation="MQQNKFRKAIVAILMPMILVVSFGNCFGKFAIVKKVYEVNDGFN
                     IGSGLLAKFIKTLVMYFPFSILYFVGFFFDLILFNLIEFWSGNNPVGYNEYDENGKYV
                     KAYEENGEKLLLSYSDFGKRLDIQFAKEGNSQNLIVFRAEPGKFFVEKDGKLEEIVVS
                     SETVGSKTILKMAEQGKLKSTKVVDTKTLNDLEAKLVSESL"
     gene            469935..471389
                     /locus_tag="EJNJGBJH_00376"
     CDS             469935..471389
                     /locus_tag="EJNJGBJH_00376"
                     /inference="ab initio prediction:Prodigal:002006"
                     /codon_start=1
                     /transl_table=11
                     /product="hypothetical protein"
                     /protein_id="X:EJNJGBJH_00376"
                     /translation="MLFPTLEFFVFFIFVFLMYWYLIPYFFGKDTKSLTLTHFFLLVV
                     SYYFYMSWDWRFGGLILLSTVIDFILADKIHSSQNQRIRWILITTSLVLNLVFILGFF
                     KYYNFFADSINLFLGNFGVKNALPVLHIILPVGISFYTFQSLSYTIDVYRGQILPEKS
                     FLRFALFVSFFPQLVAGPIVTAKTFLPQLDTIKNLTEIRFRKAIRYFILGYIKKVVLS
                     DNAAPIVEKIFADPTNFGTVALWLAVTLFLIQIYCDFSGYTDMAYASALLLGYELPEN
                     FRMPFIARSVTEHWRRWHITLSTWLRDYVYISLGGNRAGAFRHRFNLWFTMFVAGFWH
                     GAAWTFIIWGSCQGTILLIEALYGSFKEKHFPNLQILPEKILAPIQIFLTCLVSVAVA
                     TWFRAESVSKGWVMWKKMFFFNEGGLRPYMLKTGIPVILCVIVGHWLGYQIFEKKKEW
                     DPPVWLEFSFYPVIAVGLALLTPDLELPFIYFQF"
     gene            471522..471881
                     /locus_tag="EJNJGBJH_00377"
     CDS             471522..471881
                     /locus_tag="EJNJGBJH_00377"
                     /inference="ab initio prediction:Prodigal:002006"
                     /codon_start=1
                     /transl_table=11
                     /product="hypothetical protein"
                     /protein_id="X:EJNJGBJH_00377"
                     /translation="MSGSPDKQPRSHRYHPGVYADYIIQIEFGLITLHAKIGNISETG
                     ICLILNGEDLNMTESVYGSVIEKKSGKRIEFEGDIIWVGEETIDDKIRFVYGLKFREP
                     LILTESLVLINLSLQDP"
     gene            471945..472565
                     /gene="algU_1"
                     /locus_tag="EJNJGBJH_00378"
     CDS             471945..472565
                     /gene="algU_1"
                     /locus_tag="EJNJGBJH_00378"
                     /inference="ab initio prediction:Prodigal:002006"
                     /inference="similar to AA sequence:UniProtKB:Q06198"
                     /codon_start=1
                     /transl_table=11
                     /product="RNA polymerase sigma-H factor"
                     /protein_id="X:EJNJGBJH_00378"
                     /db_xref="COG:COG1595"
                     /translation="MDSSTKKEQKQIVPKKPTLREIEIGLLKKIKEGDDEAYIQLVSP
                     FRERLYRKAISMVKDGDDAEDIVQDALISGYRSIRNFRADSGVYTWLYRIVVNKSKDM
                     LAKRKRAKENSMDDKEYQVTDDRLGFEKKIELSDESNYLISKINGLEDLYKEVIELRY
                     FEEMSYAQIAEVLGTNVGTVKSRLFKAKEFLKHLILQDGKGEGYFR"
     gene            472570..473133
                     /locus_tag="EJNJGBJH_00379"
     CDS             472570..473133
                     /locus_tag="EJNJGBJH_00379"
                     /inference="ab initio prediction:Prodigal:002006"
                     /codon_start=1
                     /transl_table=11
                     /product="hypothetical protein"
                     /protein_id="X:EJNJGBJH_00379"
                     /translation="MKKLHSKFRIPLFLRKEDGDLLKIENSLVKTMSELRDKELSHIN
                     LSQEFSIRLKNQLKTIQPEPENGWKRIWENVLSNRGLQFSFSGVLVFAIVFVTYNRIQ
                     SSGVENQSERTGTLSLFGQSETKSFQDIPSSGKFQSGLNEELLRQISSTSEARKTILS
                     LRKYFFERGEIRIVEELDRILEQANNP"
     gene            473816..474238
                     /locus_tag="EJNJGBJH_00380"
     CDS             473816..474238
                     /locus_tag="EJNJGBJH_00380"
                     /inference="ab initio prediction:Prodigal:002006"
                     /codon_start=1
                     /transl_table=11
                     /product="hypothetical protein"
                     /protein_id="X:EJNJGBJH_00380"
                     /translation="MPKPVRYSYSYLQKVAWGDMDAFGHVNHVVYAKYFENARANYFT
                     DLKLWDTSDTSSQTGPVITHIQVEYRKQVRYPDTLEITMQVDSVSSRSFKISCTMWNQ
                     EGDCVATASGEFLWLNFVTQKPTQLPEIYKSLFAQSRV"
     gene            474398..475756
                     /locus_tag="EJNJGBJH_00381"
     CDS             474398..475756
                     /locus_tag="EJNJGBJH_00381"
                     /inference="ab initio prediction:Prodigal:002006"
                     /codon_start=1
                     /transl_table=11
                     /product="hypothetical protein"
                     /protein_id="X:EJNJGBJH_00381"
                     /translation="MCDTFVATPSFTGTSSMIFGKNSDREPNEAQALLRVPARSKESK
                     TFCTYIQVPGAKQTQEVILSKPFQMWGAEMGANESGVVIGNEAVFTKIPFEKKNQGLT
                     GMDLLRLALERSKDAETARETILQFLEKFGQDACGGYTNPSFYYHNSFIIADFKNAFV
                     LETAGKFWAWKKIEGFYSISNGLTLEDNYDAIHPNAIDFAYQNGWIKKEKPFSFRASF
                     SDSFFTFFSKCKIRRKITSDLGSDQKGNLGPREAMEILRQEGEPGITKPFFPFRSNMG
                     SVCLHATGPITPNGTTGSMVAELNPDVSQNRFWFTGTSIPSISFFIPAGFSGTSFLEK
                     NFEQPGAAFDSSLWWTHEKFYREIQRFYPEAKRAVQQRILDLENLWFEESNRILKKRK
                     GQKTLDTLSETAIRTTLQEYRFWNNSLLNELKSKNRQRTFAPFYNWQWSVWNRKAGIN
                     VS"
     gene            complement(475743..476462)
                     /locus_tag="EJNJGBJH_00382"
     CDS             complement(475743..476462)
                     /locus_tag="EJNJGBJH_00382"
                     /inference="ab initio prediction:Prodigal:002006"
                     /inference="similar to AA sequence:UniProtKB:P0AEC0"
                     /note="UPF0053 inner membrane protein YoaE"
                     /codon_start=1
                     /transl_table=11
                     /product="hypothetical protein"
                     /protein_id="X:EJNJGBJH_00382"
                     /translation="MELLSLDKVVAILTLTLMEIVLGIDNIVFLSIVSGKLPKNKQNQ
                     ARSIGLTLALGFRIALLFAVSWIASLTAPFFTIANFAISGRDLIMLGGGLFLIAKSTS
                     EIHGKVEGLEEDHSKSKKEKISFWSVIVQLILLDIIFSVDSIVTAVGLSGQFQVMVAA
                     VILSMIVMLIFSGTVSDFINEHPSMKILALSFLIMIGAMLFADGLHFHIPKGYVYFSM
                     AFSLGVELINMRIRKANSKKH"
     gene            476538..477101
                     /locus_tag="EJNJGBJH_00383"
     CDS             476538..477101
                     /locus_tag="EJNJGBJH_00383"
                     /inference="ab initio prediction:Prodigal:002006"
                     /codon_start=1
                     /transl_table=11
                     /product="hypothetical protein"
                     /protein_id="X:EJNJGBJH_00383"
                     /translation="MEFLPESFKTREAFGIHLRGKNILTYLPPRLSLLVFLRHSGCIF
                     VREAVADLKEMFESSLSFPSILFFFPENLKNCEKFFEEVWKDACVVSDPNTEFYQDLG
                     LQNANLIQLAGPEVWMGIARATLKGHFYGIPGSNPLQMPGVFLVVQDRIVWEHRYRHI
                     GDHPDWKNLPGITLLPGPEFGPGVLPA"
     gene            complement(477102..477536)
                     /locus_tag="EJNJGBJH_00384"
     CDS             complement(477102..477536)
                     /locus_tag="EJNJGBJH_00384"
                     /inference="ab initio prediction:Prodigal:002006"
                     /inference="similar to AA sequence:UniProtKB:Q7A551"
                     /codon_start=1
                     /transl_table=11
                     /product="Putative universal stress protein"
                     /protein_id="X:EJNJGBJH_00384"
                     /translation="MQRFIKKILVPVDGSESSKKALEMGIAIAKAANASLTILEVVEE
                     FGPLPGYYEKAPEGKDRVKWISEQRFEKIHSPLDESPEIKWDRLVLEGYPADTIVETA
                     TKGNYDMIVIGSRGLSAVGRFLVGSVSDRIVHHATCSVTVVR"
     gene            477695..478525
                     /locus_tag="EJNJGBJH_00385"
     CDS             477695..478525
                     /locus_tag="EJNJGBJH_00385"
                     /inference="ab initio prediction:Prodigal:002006"
                     /codon_start=1
                     /transl_table=11
                     /product="hypothetical protein"
                     /protein_id="X:EJNJGBJH_00385"
                     /translation="MQQKTELDCIFINSYLKYKNLGDSKDLIEQAAFWIGRIAVRKYS
                     LGEDERSEVLLKFIQKIEYFSKIYETGKFENFSAFAIVFLKHLVLNQWKKKINSLKRK
                     PIFLEPDSLPGSVVYEPDYDCEPSPHKIFLQEILQNLDPRGVLIFKLKHNLFLERKDI
                     LLLKSILASSRNSIRDFLKERAERTSFVRCKEIMILEKMEISHQLLFSNRKDAANFSS
                     QKKKKLRKKLLRAEVIYTYEEISNWFDWKSSVIKRLYLQTMNSLKNSGKDSEFNFKRK
                     "
     gene            479805..481607
                     /locus_tag="EJNJGBJH_00386"
     CDS             479805..481607
                     /locus_tag="EJNJGBJH_00386"
                     /inference="ab initio prediction:Prodigal:002006"
                     /codon_start=1
                     /transl_table=11
                     /product="hypothetical protein"
                     /protein_id="X:EJNJGBJH_00386"
                     /translation="MNQFESKKLRWKLTIGLELLTSILAVPLAVLFVISAGGYDFNQS
                     IGLIISSTISLTTSFVVPSVRFVILGRLLKNLEDKNWFILNSKEKSEIKTKILNFPLY
                     NSWFYMIQWSYGIFAAWRIMHLFFVPKTIESLPFIFLPAIIYPVLGVSHFFLTESTLV
                     TLLESDRLGDVYTDPEKIKTVGIHTRIFSTISAIAILPIVILGYLLFEETSGWIKLGD
                     VTIPLILTLMFMLIAVGVASFQLSSTIRRNSENMIQIFAKMSDGNLTQVLPTVSSDEL
                     GSNTRALSEFVKRLRIIVKRVSKEAVKLSESSKTLGENTSELSRKMEDQAASSEEMSS
                     AVEEISASIHSTASRAESQTLIAKKAQTSLAELEGRIRQVHSALVETKADADRMKGET
                     KSGEEALKGTQKAMEAIDESTTKMGATVNVIKEITDRIGLLSLNASIEAARAGEAGKG
                     FAVVAQEIAKLGEQTQENAKRITSAISEALNATKSGREVIESMQTVFQRIGNTVGTTL
                     DRISEVALLSDSQLTASEQVKSAFTEFSISSDEIRNHTQEQTKTSEEFSKTIVSISET
                     TEFLSSVVTQIDELSVRLNEQADKLKSEMNFFET"
     gene            complement(482094..482240)
                     /locus_tag="EJNJGBJH_00387"
     CDS             complement(482094..482240)
                     /locus_tag="EJNJGBJH_00387"
                     /inference="ab initio prediction:Prodigal:002006"
                     /codon_start=1
                     /transl_table=11
                     /product="hypothetical protein"
                     /protein_id="X:EJNJGBJH_00387"
                     /translation="MYKLLLVSIEYEFEVREIRKDFFLKTVVPTILELVRKIVICYSS
                     HSIK"
     gene            complement(483028..483582)
                     /locus_tag="EJNJGBJH_00388"
     CDS             complement(483028..483582)
                     /locus_tag="EJNJGBJH_00388"
                     /inference="ab initio prediction:Prodigal:002006"
                     /codon_start=1
                     /transl_table=11
                     /product="hypothetical protein"
                     /protein_id="X:EJNJGBJH_00388"
                     /translation="MKPNLYINFLRTVVYSVPQNLIVFYQKNRSKTLRTSFLLALNRF
                     YPSFRTSSYCKNSTFSSKKVQILKPKQIFFSRILNKLNTLTFCNRNKSNPIIDFVSKK
                     IFIVYFLVISIASSNLIAQEENQTVKEKMTCQKIELIINGQKYDDGHKCISAEAICYL
                     VEGLSLSCFAKPNNEQISDKPKTN"
     gene            complement(483652..485097)
                     /locus_tag="EJNJGBJH_00389"
     CDS             complement(483652..485097)
                     /locus_tag="EJNJGBJH_00389"
                     /inference="ab initio prediction:Prodigal:002006"
                     /codon_start=1
                     /transl_table=11
                     /product="hypothetical protein"
                     /protein_id="X:EJNJGBJH_00389"
                     /translation="MRKIFLVLILSLPVLYYIITVLSWEKKKKIPITGDEPHYLMISE
                     SILKDWDFDLKNNYEEDRVTKKIIGPVDVENHTIEKNGKYYSIHSIGTSCIVSIGYTI
                     YGIVGARISLALLAGILPFLFYQLGKTFQFVGMEAAGIAVLYSISLPFPLAAGQIFPD
                     LPTGVLLILAFTILLRIDSKTYRDILSPNIFSPTPEVLKKIFKNQNILIFICGITIGS
                     LIWFHVKNLPIITFILFWILIDKKLNLKSKGILLGTSLFFILSFLICNLIWFQSIFGP
                     YGEKNSPPTFDLNFSHWITVFLGLFMDRNQGLFFQNPMIWLQGIIGFLLLIRDTNSRR
                     IGVLLLLVLILQLGLNAGHPCSYGCLSLPGRFQWSAAVLFFLPVLYGWKVFNSLSKKV
                     IWKVYVIYQIWIGKYWFDHTASLYHLMEPNSDKRSGFFPKKILPYLPSWTDPNLSWKD
                     LLNWIWIGIFLLPILILSYLWVRNNRKSPKV"
     gene            486513..487388
                     /locus_tag="EJNJGBJH_00390"
     CDS             486513..487388
                     /locus_tag="EJNJGBJH_00390"
                     /inference="ab initio prediction:Prodigal:002006"
                     /codon_start=1
                     /transl_table=11
                     /product="hypothetical protein"
                     /protein_id="X:EJNJGBJH_00390"
                     /translation="MTLEELASVTGINNQKDLKEQLGELFFLGATPHVADLIQVDYDS
                     ETDTFGLILPFRFDSSLRLSIREWLTLRKILEEVVEASSDPKTNSTARKILQKIISIV
                     PIAGQEALSVYKTNIQNAIQNEKSLILEYQSRMGEKSTLRKVDPWFLFHSLEDYLLGY
                     CHERKAPRNFRLDNILSLKIGSDPILQPAGQKKSDYIREFEEFRKSWENSSGIAEIWH
                     TREVFYNLNRKLDLERTEKTQKLDNVVYHLSKAKIREENWFLETILPFGKNVILERPT
                     HLAKRILRELESILH"
     gene            487891..488784
                     /gene="ispE"
                     /locus_tag="EJNJGBJH_00391"
     CDS             487891..488784
                     /gene="ispE"
                     /locus_tag="EJNJGBJH_00391"
                     /EC_number="2.7.1.148"
                     /inference="ab initio prediction:Prodigal:002006"
                     /inference="similar to AA sequence:UniProtKB:P83700"
                     /codon_start=1
                     /transl_table=11
                     /product="4-diphosphocytidyl-2-C-methyl-D-erythritol
                     kinase"
                     /protein_id="X:EJNJGBJH_00391"
                     /db_xref="COG:COG1947"
                     /translation="MISPAKINLGLEIPFKRLDGFHEIRSVFLKISWGDDIEIEPASN
                     GVFELFSNNEIILEKRKLYDQVSERGDIKNNILYKTFIKARSLFPELPGVKIHLTKRI
                     SPAGGLGGGSTNAASLLNFLFSWRPFFTSDEMFVLAAEIGSDVPFFLGEGHAFVTGKG
                     EILEEIEVHHGQGILALTPQVMNTSEMYSLLKKPLQESASQKNGNTLSKNLISILKNG
                     DWSSLQGRLWNDFEPVAFQLHPELGVLKDKFLEFGSSYCSLTGSGSSMYGLVQGLEIQ
                     EELLQRLRQEFSNLTFVRFNF"
     gene            488789..488864
                     /locus_tag="EJNJGBJH_00392"
     tRNA            488789..488864
                     /locus_tag="EJNJGBJH_00392"
                     /product="tRNA-Gln"
                     /inference="COORDINATES:profile:Aragorn:001002"
                     /note="tRNA-Gln(ttg)"
     gene            488890..489648
                     /gene="glmU"
                     /locus_tag="EJNJGBJH_00393"
     CDS             488890..489648
                     /gene="glmU"
                     /locus_tag="EJNJGBJH_00393"
                     /inference="ab initio prediction:Prodigal:002006"
                     /inference="similar to AA sequence:UniProtKB:Q8DQ18"
                     /codon_start=1
                     /transl_table=11
                     /product="Bifunctional protein GlmU"
                     /protein_id="X:EJNJGBJH_00393"
                     /db_xref="COG:COG1207"
                     /translation="MKPTQDKVAVVLAAGKGTRMKTDQPKVAVELNGKPLLLHVLDHL
                     KGSGVERIVVVVGYKKELVQSLCSKIPGVTFAEQKEQLGTAHALLCAETELKNFQGSV
                     IVACGDVPMITSETFSNIVKQHKENEFSATILSAVVEKPTGYGRIIRNSSGEVTAIVE
                     EKDSSTEEKLINEINTGTYVFDGEGLFDSLRKIGNQNAQGEYYLPDLVKLYRNSGKKL
                     GAMKLKNHLESHGVNSPEDLQMLSALIKGEAVHP"
     gene            489645..490583
                     /gene="prs_2"
                     /locus_tag="EJNJGBJH_00394"
     CDS             489645..490583
                     /gene="prs_2"
                     /locus_tag="EJNJGBJH_00394"
                     /EC_number="2.7.6.1"
                     /inference="ab initio prediction:Prodigal:002006"
                     /inference="similar to AA sequence:UniProtKB:P14193"
                     /codon_start=1
                     /transl_table=11
                     /product="Ribose-phosphate pyrophosphokinase"
                     /protein_id="X:EJNJGBJH_00394"
                     /db_xref="COG:COG0462"
                     /translation="MNGDIAVFAGNSNKQIAEEICTHLGIQSGKINLKKFSDGEISVK
                     IEDNVRGKEVFIVQSTSAPANDHLMELILIMDALRRASVSSISVVIPYYGYGRQDRKV
                     EPRVPISARVVADLIEVVGLDRILTMDLHADQIQGFFRVPVDNLHFAPVLAEYVNTKK
                     IDDLVIVSPDSGGAERARAFGKKVNGSLAIIDKRRPKANVSEVMNVIGEIEGKNCILL
                     DDMIDTAGTICKAADALLKHGAKSVYCAATHGVLSGEAVDRINSTQFSEVVLANTIAI
                     PESKKINKLKSLSVAPLFANAIQRIHTNQSVSTLFD"
     gene            490689..491240
                     /locus_tag="EJNJGBJH_00395"
     CDS             490689..491240
                     /locus_tag="EJNJGBJH_00395"
                     /inference="ab initio prediction:Prodigal:002006"
                     /codon_start=1
                     /transl_table=11
                     /product="hypothetical protein"
                     /protein_id="X:EJNJGBJH_00395"
                     /translation="MVPVNIIGGGVATSGAVNEKELEKMVHSGIRQSTLIELDVEGQG
                     AQKVFVKEIQRFPEIDRIRHVDFYKVVPGQKIVTKIGIETTGIAKGSKTGGQFEHIIH
                     EIRVKTIPEDLLENLTIDVTDLDVGDSIKISQLKVPTSWEILINGDPIVTSVNKTKAL
                     LAAERAEAKGSAADDAKAKKGKK"
     gene            491418..491849
                     /gene="pth_1"
                     /locus_tag="EJNJGBJH_00396"
     CDS             491418..491849
                     /gene="pth_1"
                     /locus_tag="EJNJGBJH_00396"
                     /EC_number="3.1.1.29"
                     /inference="ab initio prediction:Prodigal:002006"
                     /inference="protein motif:HAMAP:MF_00083"
                     /codon_start=1
                     /transl_table=11
                     /product="Peptidyl-tRNA hydrolase"
                     /protein_id="X:EJNJGBJH_00396"
                     /translation="MIGRGDFEGEEVVLLKPQTFSDLSGESVLYIASFLKIQVGEILV
                     IQEDWTLPLGRIVVDKGTQETDHPGVKSIVQSLRSPNFIRIRIGIQNDGFNLKNRESF
                     LKEDFEPMENLSLIQIINDAEAAIRSISLGDIDDVIEKYHL"
     gene            492009..493265
                     /gene="ftsH_1"
                     /locus_tag="EJNJGBJH_00397"
     CDS             492009..493265
                     /gene="ftsH_1"
                     /locus_tag="EJNJGBJH_00397"
                     /EC_number="3.4.24.-"
                     /inference="ab initio prediction:Prodigal:002006"
                     /inference="similar to AA sequence:UniProtKB:P0AAI3"
                     /codon_start=1
                     /transl_table=11
                     /product="ATP-dependent zinc metalloprotease FtsH"
                     /protein_id="X:EJNJGBJH_00397"
                     /db_xref="COG:COG0465"
                     /translation="MNKNLKNVFFVLIIMMVVLIIAYNYENNAGATKDISYSDFLNML
                     EPVEGKKPLGKLYKGNVDKYNKIQIEKDVIEGYYIPSEYADSKTAKPVKFRTTVAPLD
                     KDLISSLRRANVSFDARSAEEGKFWSVIGSNILLIVILIGLFWFIMMRQIQSTGNKAF
                     SFGKSKAKMTMDPKVKVTFEDVAGCEEAKEELVEIIEFLKDPKKFHAIGARIPTGVLL
                     VGPPGTGKTLLARAVAGEAGVPFFSISGSDFVEMFVGVGASRVRDLFDQGKKNSPCII
                     FIDEIDAVGRLRGAGLGGGHDEREQTLNQMLVEMDGFEKNEGVIVMAATNRADVLDPA
                     LLRPGRFDRQVMVDLPDIKGREEILKVHSRKVPMTSDISLHSIARGTPGFTGADLANL
                     INEGALLAARKNKKKSHSGRIRRGTR"
     gene            493204..493977
                     /gene="ftsH_2"
                     /locus_tag="EJNJGBJH_00398"
     CDS             493204..493977
                     /gene="ftsH_2"
                     /locus_tag="EJNJGBJH_00398"
                     /EC_number="3.4.24.-"
                     /inference="ab initio prediction:Prodigal:002006"
                     /inference="similar to AA sequence:UniProtKB:Q9WZ49"
                     /codon_start=1
                     /transl_table=11
                     /product="ATP-dependent zinc metalloprotease FtsH"
                     /protein_id="X:EJNJGBJH_00398"
                     /db_xref="COG:COG0465"
                     /translation="MRPVKIKKRVTQEELEEARDKVMMGPERKSFFISEKEKEVIAYH
                     EAGHAILGTLLPYTEPVHKVTIIPRGRALGLTQSLPKEDKHILPKTYWLDQIVVAMGG
                     FIAEEFKFGVTSTGSSNDIQQASNIARKMVCEWGMSEKLGTVNYSGDQANVFIGRDMG
                     HSSKYYSEEFAAMIDKEVREIIQTCLNKGRDLVRKNASKFEGLAKALLAKETISHDEL
                     MTIVHPANEEGTKKKPEKTVKSKKQNGIKTNPAYNAGME"
     gene            493974..494444
                     /locus_tag="EJNJGBJH_00399"
     CDS             493974..494444
                     /locus_tag="EJNJGBJH_00399"
                     /inference="ab initio prediction:Prodigal:002006"
                     /codon_start=1
                     /transl_table=11
                     /product="hypothetical protein"
                     /protein_id="X:EJNJGBJH_00399"
                     /translation="MNYWLFKTEPDVFSIDDLYNSPSKTAPWEGVRNYQARNYLRDLV
                     QKGDLVLFYHSRANPLSVVGIAEVVKPGYPDHFAFDPSHKYFDPKSKVESPTWFMVNI
                     KFKKKFSIPVTTEEMKKHKPLKNMILLKKGSRLSIQPVSATEFQFILGLAGVKL"
     assembly_gap    494516..494615
                     /estimated_length=100
                     /gap_type="within scaffold"
                     /linkage_evidence="paired-ends"
     gene            complement(495383..495772)
                     /locus_tag="EJNJGBJH_00400"
     CDS             complement(495383..495772)
                     /locus_tag="EJNJGBJH_00400"
                     /inference="ab initio prediction:Prodigal:002006"
                     /codon_start=1
                     /transl_table=11
                     /product="hypothetical protein"
                     /protein_id="X:EJNJGBJH_00400"
                     /translation="MKKIIYISMISSITLSILINLTLSAQSERKIETTVHDFMEDYTK
                     PAIKAAKKGKPEYIEKILTAIPSFALEEQKAKWTEISQEALKTKDYEQSCKSCHKEFK
                     KEYKKTYRKRPIQVSPELISYLKELKK"
     gene            496322..496825
                     /locus_tag="EJNJGBJH_00401"
     CDS             496322..496825
                     /locus_tag="EJNJGBJH_00401"
                     /inference="ab initio prediction:Prodigal:002006"
                     /codon_start=1
                     /transl_table=11
                     /product="hypothetical protein"
                     /protein_id="X:EJNJGBJH_00401"
                     /translation="MSMIGSFLMVTESTLQDYIQDPEKLVELLYGEGEEDPQTPDPHY
                     DVDKTWQMIHFLLTGDSYEGKPPERNVIFGVNVLSDEVDVGYGPASFLTAAEVKEVHH
                     FLKGLSAEELWSRFDREAIRKVNVYPDHWTGDDEDREYVTDYYLDLVDFYARAAENNL
                     CVIQYIS"
     gene            497316..497534
                     /locus_tag="EJNJGBJH_00402"
     CDS             497316..497534
                     /locus_tag="EJNJGBJH_00402"
                     /inference="ab initio prediction:Prodigal:002006"
                     /codon_start=1
                     /transl_table=11
                     /product="hypothetical protein"
                     /protein_id="X:EJNJGBJH_00402"
                     /translation="MAEKIQIPLDEVKRIFKFLENIHDWMHQPLLYQNPKLVEKFVHE
                     NYNEVKGLYYHIVWNWLPKEIQKEIEES"
     gene            complement(497571..499067)
                     /gene="speE_2"
                     /locus_tag="EJNJGBJH_00403"
     CDS             complement(497571..499067)
                     /gene="speE_2"
                     /locus_tag="EJNJGBJH_00403"
                     /EC_number="2.5.1.16"
                     /inference="ab initio prediction:Prodigal:002006"
                     /inference="protein motif:HAMAP:MF_00198"
                     /codon_start=1
                     /transl_table=11
                     /product="Polyamine aminopropyltransferase"
                     /protein_id="X:EJNJGBJH_00403"
                     /translation="MQTALYISVLIISSCGLVYELLAGTIASYLLGETVTQFSLIIGT
                     YLFSMGVGSWLSKYLEKDLIPKFLEIELAIGLVGGFSSAILYLSFGQIRYFQIPLFLL
                     VILIGILVGLEIPVLLRILKKELQFKELVSRVLSLDYVGALLASILFPIFFAPKLGLM
                     RTGFIFGILNVGVALWGTWVLPLRQSKIIILRAQSVVVLTLLILGFSYSDLITYYSEE
                     SLYTDEIILSKQTQYQRIIVTRWKNEIRLFLNGHLQFSSRDEYRYHETLVHPALLAHP
                     APKKVLVLGGGDGLAVREILKHKNVESVTLVDLDSAITNLFSEHGILKKLNEESLKNS
                     KVTVINTDAFLWLEESDQTFDVVLIDFPDPSNFSLGKLYTTAFFHTLKRRMNETSVLE
                     IQSTSPLFARSSYWCIERTIASLGFYTLPLHVYVPSFGEWGFVLAGQRPIQFKKNFPK
                     DLKFLNIQELESIQTFPQDMSRVPVEINRLDNQALVRYYDREWNRILD"
     gene            complement(499075..499269)
                     /locus_tag="EJNJGBJH_00404"
     CDS             complement(499075..499269)
                     /locus_tag="EJNJGBJH_00404"
                     /inference="ab initio prediction:Prodigal:002006"
                     /codon_start=1
                     /transl_table=11
                     /product="hypothetical protein"
                     /protein_id="X:EJNJGBJH_00404"
                     /translation="MNLVKRLLYPAYVLWISGYLTYNNFYGGGSNEVDEIENVPKTVR
                     ENPGVYRSHYTNFMRYSGGK"
     gene            complement(499455..501488)
                     /locus_tag="EJNJGBJH_00405"
     CDS             complement(499455..501488)
                     /locus_tag="EJNJGBJH_00405"
                     /inference="ab initio prediction:Prodigal:002006"
                     /codon_start=1
                     /transl_table=11
                     /product="hypothetical protein"
                     /protein_id="X:EJNJGBJH_00405"
                     /translation="MLELSCPNCGAPVPFQSKVSIYGVCPSCKTLTLQKNQSLENLGK
                     AGELVPDLSPIQIGTSGKTKDGISFRVVGRIQQKYNLGIWNEWHALTSEGNSIWLAEA
                     QGQYMITQLRPTSQKESFPEHDPIQNLDSPPDVYFISSKTAKQLVTAGDTLRIEDEPW
                     MVKEIGLATCISGEGELPIGFETGSTSVLIDLATDEGWFATLDYSHAPPLYFKGMLYS
                     FDQIQFTNLRDPKTFTGFQKLQEAKAIQCMGCGASLNQRNPDFSKSIACEYCGTVMDT
                     SREELKVLSKFQEVIKDRVFLPPGTKLQLKGKECEVLGVVKKSVHVDGQIFPWTEYLL
                     HFTGGYYWLNETNGHWTAFEPVSSIPKTVEGSYPPKKKFQKEEYKLFNSSTAGIDFAF
                     GEFYYKIHAGDKAELADFIAPPKMLSSERTQNELFWSIGEYISAEELKKSIPVDLELP
                     VPEGIGTAQPNPFTLIRKRNVKIAAWLSTIMLIIQIGFCWNSQDKEVFKKDLVYVRNP
                     APGGTTDVSFVTENFRLEGNDRKNVQIQMTSPDLSNHYIYYSLALINTQTDIAYDTGL
                     EMSYYEGYEDGESWSEGSKSADVIIGEVPAGEYYLRLESESDYPQGSRANVSLSIKRD
                     VDRSVYYFLFLLALWLPVPYSLFRSFSFEASRNENSDFAPSNFEDDDSNYNDD"
     gene            complement(502021..502365)
                     /gene="glnB"
                     /locus_tag="EJNJGBJH_00406"
     CDS             complement(502021..502365)
                     /gene="glnB"
                     /locus_tag="EJNJGBJH_00406"
                     /inference="ab initio prediction:Prodigal:002006"
                     /inference="similar to AA sequence:UniProtKB:P9WN31"
                     /codon_start=1
                     /transl_table=11
                     /product="Nitrogen regulatory protein P-II"
                     /protein_id="X:EJNJGBJH_00406"
                     /db_xref="COG:COG0347"
                     /translation="MKLIVAIIQPHKLEEVKSELTKNEIYRLTVSDVQGYGQQKGKTE
                     VFRGHEYQVNLLRKVRLEIAVNDEFVKPTVDAILKAAKTGDGKIGDGKIFITPLEDVI
                     RIRTGERGSSAI"
     gene            complement(502404..503678)
                     /gene="nrgA"
                     /locus_tag="EJNJGBJH_00407"
     CDS             complement(502404..503678)
                     /gene="nrgA"
                     /locus_tag="EJNJGBJH_00407"
                     /inference="ab initio prediction:Prodigal:002006"
                     /inference="similar to AA sequence:UniProtKB:Q07429"
                     /codon_start=1
                     /transl_table=11
                     /product="Ammonium transporter"
                     /protein_id="X:EJNJGBJH_00407"
                     /translation="MKWTKRLLLLLTLLLPFVLFGQEASTPVADKGDTVWMIVASALV
                     FFMIPGLALFYGGLVRSKNVLSTMMHSFVAILVLTLQWTIFGYSFAFSGTNPYFGNFD
                     LAFLNGIDENTLELTIPKYIHFLFQGMFALITPALISGAIAERVKFGGYIIFILLWST
                     LVYDPVAHWVWAADGWLFKMSALDFAGGTVVHLISGIAGLAAAIVLGKRKGEGPALIA
                     PNNLTYTLIGAGLLWFGWFGFNAGSGLAVNGITARAFLVTLIAPAAAGVAWLVIEYFH
                     TKKATALGAASGIVAGLVVITPASGFVGVQGAIIMGLLVSPVCYAAILLKGKLGYDDS
                     LDAFGIHGVGGALGAVLTGVFTLTLGAGVASKGDQILVQLISVAATGAYSFIVSMILV
                     FLIDKTIGFRISEEKEITGLDSEIHGEKGYIL"
     gene            complement(503746..503952)
                     /locus_tag="EJNJGBJH_00408"
     CDS             complement(503746..503952)
                     /locus_tag="EJNJGBJH_00408"
                     /inference="ab initio prediction:Prodigal:002006"
                     /codon_start=1
                     /transl_table=11
                     /product="hypothetical protein"
                     /protein_id="X:EJNJGBJH_00408"
                     /translation="MLHIKNPFFEPVYFSVKIEMWELPQIRILQIGSENIGTTILENS
                     FFGFALNDVGAHHFKDYFWFSENF"
     gene            complement(505091..506701)
                     /locus_tag="EJNJGBJH_00409"
     CDS             complement(505091..506701)
                     /locus_tag="EJNJGBJH_00409"
                     /EC_number="2.1.3.1"
                     /inference="ab initio prediction:Prodigal:002006"
                     /inference="similar to AA sequence:UniProtKB:Q8GBW6"
                     /codon_start=1
                     /transl_table=11
                     /product="Methylmalonyl-CoA carboxyltransferase 12S
                     subunit"
                     /protein_id="X:EJNJGBJH_00409"
                     /db_xref="COG:COG4799"
                     /translation="MEIIESKIRTSSSEYKENFEDLKQKVESLRNLIRKIELGGGEKA
                     IERHKGRGKLTARERVSSLIDPGTSFLEFSPLAAEGVYSDSVPSAGILTGIGRICGVD
                     CVIVANDATVKGGTYYPLTVKKHIRAQEIALQNFLPCIYLVDSGGAFLPMQDEVFPDK
                     DHFGKIFYNQANLSALKIPQISVVMGSCTAGGAYIPAMSDESVIVKGNGTIFLGGPPL
                     VKAATGEIVTPEELGGALVHSTISGVTDHYAEDDSHALEITRNIVSTFHHAGNVTQRG
                     SINWEEPLYPAEEIYGIIQKDIRKSYDVREIIARIVDGSRFQEFKKYYGTTLVTGFAK
                     IYGKMVGIIANNGVLFSESALKASHFIELCNQREIPLLFLQNITGFMVGKKYENSGIA
                     KDGAKMVNAVSTSIVPKYSVVIGGSYGAGNYGMCGRAFNPRFLWMWPNSRISVMGGEQ
                     AANVLLTVKMEQLEKEGKKLSEAEQFAFRKPILDDYESKSSCIYSSARLWDDGVIDPA
                     RTRDILGITVYANHSQKLEYPRYGIFRM"
     gene            complement(506718..507764)
                     /locus_tag="EJNJGBJH_00410"
     CDS             complement(506718..507764)
                     /locus_tag="EJNJGBJH_00410"
                     /inference="ab initio prediction:Prodigal:002006"
                     /codon_start=1
                     /transl_table=11
                     /product="hypothetical protein"
                     /protein_id="X:EJNJGBJH_00410"
                     /translation="MPKVQRILIDEREVPAGLRSLTRIRSFSEIRNGILNTIQRTKEI
                     YQDAKIFYAHSNSAFQQAFLERNPKLLPYDEKDVDLILSSESCLPWNSIDGIAKNIEV
                     DLELSKDVRKWIRKLKVKSNHFHVVGKSKHLHVHPSATVYPGVVFDTTSGPVIVDKDV
                     KITSFSFIEGPVYIGPNSHIDNARITGATSIGTTCRIGGEVGTCLIGDFTNKHHEGFL
                     GHSVLGNWVNIGALATTSDLKNNYGVVKIREEQDECITGSIKFGSVIGDYCKIAIGVM
                     LNTGTVIDFGSNVVSSRIGGYISPFTWAESGQPYILDLFLRDARKIMARRNRELTLSE
                     TELIRILYESKVKK"
     gene            complement(507770..509602)
                     /gene="glmS"
                     /locus_tag="EJNJGBJH_00411"
     CDS             complement(507770..509602)
                     /gene="glmS"
                     /locus_tag="EJNJGBJH_00411"
                     /EC_number="2.6.1.16"
                     /inference="ab initio prediction:Prodigal:002006"
                     /inference="similar to AA sequence:UniProtKB:P17169"
                     /codon_start=1
                     /transl_table=11
                     /product="Glutamine--fructose-6-phosphate aminotransferase
                     [isomerizing]"
                     /protein_id="X:EJNJGBJH_00411"
                     /db_xref="COG:COG0449"
                     /translation="MCGIVGYAGKKNAESVLVVGLICLEYRGYDSAGIAVLDQGDILV
                     RKSKGKIKDLEAYLREFPAPGNVGIGHTRWATHGEPNQINAHPHTDTNSTVAVVHNGI
                     IENYLELKSQLKKKGHVFQSLTDTEVLPHLLEESKKNGKSNKDSFLELFGKIHGKWAI
                     SSVFETEPDRVYFAQDGAPLLIGKGKGEYFLASDISPLTRNCEEVYYVNSGEWGYFSQ
                     NEFKLFDFSGKELNPTFKKQELRWEDLDKGGYPHYMIKEIHEQAGIFRKIIQERILEN
                     SEIVFPEIKLSKDVLSRVNRIIIQAAGTSYYAGMIGKHYLENFAKIQTDTEASSEFRY
                     RNPVVEGDTLIMGISQSGETADTLASIHEAKAKFIKVVSLVNNVNSTIARESDSYIRT
                     DAGPEIGVASTKAFTAQVLNLLLFSIYMANLKWLISDEEQKILIEEIKLLPAKIDRIL
                     AQASKIEEMSSHFTTAKDFIFLGRTYNHPVAMEGALKLKEISYIHASGYAGGEFKHGP
                     IALITNEVPVVCIAPKSEIYTKMVSNIQEIKARKGIIISIVTEGDQEAKSLSDYCFEI
                     PECSEILSPILNVIPLQLLAYYSAIARGCPPDQPRNLAKSVTVE"
     gene            complement(509605..510987)
                     /gene="glmM"
                     /locus_tag="EJNJGBJH_00412"
     CDS             complement(509605..510987)
                     /gene="glmM"
                     /locus_tag="EJNJGBJH_00412"
                     /EC_number="5.4.2.10"
                     /inference="ab initio prediction:Prodigal:002006"
                     /inference="similar to AA sequence:UniProtKB:Q81VN7"
                     /codon_start=1
                     /transl_table=11
                     /product="Phosphoglucosamine mutase"
                     /protein_id="X:EJNJGBJH_00412"
                     /db_xref="COG:COG1109"
                     /translation="MNTKIPVFNHPDLMVSVSGIRGIIPTGLSPEIIFNSLRAFGTWI
                     EGSKIVIGRDSRPSGSYLENIALGLMQAMGKEVLQLGIVPTPTVKAVVNLSKAGGGIM
                     ISASHNPIIWNAFKFIGPGGFFTNASDLEQILETVQNQSYKPIQYKPSSKIVFGTEWS
                     EKHIESVLKRVDVNSIRKKKYKVLIDSVNGAGSYLVPELLKKLGCKPILLHCVPDGTF
                     PRPPEPTPEALKQTSRKMKSSGADIGFALDPDADRLVVLTPKKGAISEEYTLPLSFLS
                     LTLEKIPKKANIVVNLSTSFINEFVAGQNGVPVFRSKVGEANVVSEMLRQKSIFGGEG
                     NGGVIDPTIASFGRDSLSGIAHILNVMAATGKKIDSIVEELPAIYMQKTSFKIAGKNL
                     QDIYSKFRGEFSTFSEETIDGLRLTSEDSWIHIRPSNTEPIIRIIGEARTKKDLNSLL
                     DRAGRLMENA"
     gene            complement(511018..511090)
                     /locus_tag="EJNJGBJH_00413"
     tRNA            complement(511018..511090)
                     /locus_tag="EJNJGBJH_00413"
                     /product="tRNA-Val"
                     /inference="COORDINATES:profile:Aragorn:001002"
                     /note="tRNA-Val(tac)"
     gene            512124..512534
                     /locus_tag="EJNJGBJH_00414"
     CDS             512124..512534
                     /locus_tag="EJNJGBJH_00414"
                     /inference="ab initio prediction:Prodigal:002006"
                     /codon_start=1
                     /transl_table=11
                     /product="hypothetical protein"
                     /protein_id="X:EJNJGBJH_00414"
                     /translation="MMQDYSRNIFLTVSLDRNFFSRLQEEEVNLSELAELGILLLHDF
                     EKSGRCFLSIEREKVSTSFVIQKSSYLQIFNYCFHSFRSFDLLMEDILHNVYLDFYLG
                     IGLKSFPILFDKHDVFGSENFFQLNNGTVFEEDC"
     gene            512534..513604
                     /locus_tag="EJNJGBJH_00415"
     CDS             512534..513604
                     /locus_tag="EJNJGBJH_00415"
                     /inference="ab initio prediction:Prodigal:002006"
                     /codon_start=1
                     /transl_table=11
                     /product="hypothetical protein"
                     /protein_id="X:EJNJGBJH_00415"
                     /translation="MLNKFEYIVVDSISSVDPNTLSLGQLNQKFIDKQGNRFALRFNR
                     DTRRLEFVRIALESPNEAQKHKQVSRAPVRQVLPSLDPSTAKKISSLQEIMSKTQEQS
                     SAKIPKPSSFQTTNEGAIPKPIFQRDHRKARDVSNADLDLSQMDLNIMDGPALSTKHD
                     SGDSLLKMEYGSSTSLGDGNVIEKKISELTKLKERIHSVLNNLQNSKIFEITGDPSEN
                     KNIIGNLNREFDIEFFQKLDRLVNYHKELTTYPRSVNYYTAKFESSKKQILQSKNTDA
                     EKLKLVTLWEMQELMLGLVQKLKKMVLSALNVLNTKNDNHIKQLPYNQQQMFRDSRTA
                     LLYCSEDISSLLISLESWVDTE"
     gene            513617..514408
                     /locus_tag="EJNJGBJH_00416"
     CDS             513617..514408
                     /locus_tag="EJNJGBJH_00416"
                     /inference="ab initio prediction:Prodigal:002006"
                     /codon_start=1
                     /transl_table=11
                     /product="hypothetical protein"
                     /protein_id="X:EJNJGBJH_00416"
                     /translation="MEPLQSSEIKAVLDKLRMEYSENSKKNPKAFDLKAFESRLTMIL
                     QQKGNLSLFLKDEIQFLETLKAKQKEIEDKKQAAKGDTINKILEEQEAKLKKYQRIDF
                     HPLAKPEIRYFYGAILSFTETELPALTYIFKGTPEFSIFKDMIAIVERMGISRRGLPS
                     IRIGEHVKALLDANGNQSAMEKDGQNLLKEVCIALKGIITSARECIDKKRISQTLSVK
[truncated: 9,371,348 more chars]
